# Supplementary material for: Geometric and energetic data from quantum chemical calculations of halobenzenes and xylenes
Source: Data Brief. 2020 Mar 5;30:105386. doi: 10.1016/j.dib.2020.105386 (PMC7114895; doi:10.1016/j.dib.2020.105386)
Supplement: Supplementary file 2 [file mmc2.zip › xylene/B3LYP/not_used/p-xylene.out]

                  Welcome to Q-Chem
     A Quantum Leap Into The Future Of Chemistry


 Q-Chem 5.2 (devel), Q-Chem, Inc., Pleasanton, CA (2019)

 Yihan Shao,  Zhengting Gan,  E. Epifanovsky,  A. T. B. Gilbert,  M. Wormit,  
 J. Kussmann,  A. W. Lange,  A. Behn,  Jia Deng,  Xintian Feng,  D. Ghosh,  
 M. Goldey,  P. R. Horn,  L. D. Jacobson,  I. Kaliman,  T. Kus,  A. Landau,  
 Jie Liu,  E. I. Proynov,  R. M. Richard,  R. P. Steele,  E. J. Sundstrom,  
 H. L. Woodcock III,  P. M. Zimmerman,  D. Zuev,  B. Albrecht,  E. Alguire,  
 S. A. Baeppler,  D. Barton,  Z. Benda,  Y. A. Bernard,  E. J. Berquist,  
 K. B. Bravaya,  H. Burton,  D. Casanova,  Chun-Min Chang,  Yunqing Chen,  
 A. Chien,  K. D. Closser,  M. P. Coons,  S. Coriani,  S. Dasgupta,  
 A. L. Dempwolff,  M. Diedenhofen,  Hainam Do,  R. G. Edgar,  Po-Tung Fang,  
 S. Faraji,  S. Fatehi,  Qingguo Feng,  K. D. Fenk,  J. Fosso-Tande,  
 J. Gayvert,  Qinghui Ge,  A. Ghysels,  G. Gidofalvi,  J. Gomes,  
 J. Gonthier,  A. Gunina,  D. Hait,  M. W. D. Hanson-Heine,  
 P. H. P. Harbach,  A. W. Hauser,  M. F. Herbst,  J. E. Herr,  
 E. G. Hohenstein,  Z. C. Holden,  Kerwin Hui,  B. C. Huynh,  T.-C. Jagau,  
 Hyunjun Ji,  B. Kaduk,  K. Khistyaev,  Jaehoon Kim,  P. Klunzinger,  K. Koh,  
 D. Kosenkov,  L. Koulias,  T. Kowalczyk,  C. M. Krauter,  A. Kunitsa,  
 Ka Un Lao,  A. Laurent,  K. V. Lawler,  Joonho Lee,  D. Lefrancois,  
 S. Lehtola,  D. S. Levine,  Yi-Pei Li,  You-Sheng Lin,  Fenglai Liu,  
 E. Livshits,  A. Luenser,  P. Manohar,  E. Mansoor,  S. F. Manzer,  
 Shan-Ping Mao,  Yuezhi Mao,  N. Mardirossian,  A. V. Marenich,  
 T. Markovich,  L. A. Martinez-Martinez,  S. A. Maurer,  N. J. Mayhall,  
 S. C. McKenzie,  J.-M. Mewes,  P. Morgante,  A. F. Morrison,  
 J. W. Mullinax,  K. Nanda,  T. S. Nguyen-Beck,  R. Olivares-Amaya,  
 J. A. Parkhill,  Zheng Pei,  T. M. Perrine,  F. Plasser,  P. Pokhilko,  
 S. Prager,  A. Prociuk,  E. Ramos,  D. R. Rehn,  F. Rob,  M. Scheurer,  
 M. Schneider,  N. Sergueev,  S. M. Sharada,  S. Sharma,  D. W. Small,  
 T. Stauch,  T. Stein,  Yu-Chuan Su,  A. J. W. Thom,  A. Tkatchenko,  
 T. Tsuchimochi,  N. M. Tubman,  L. Vogt,  M. L. Vidal,  O. Vydrov,  
 M. A. Watson,  J. Wenzel,  M. de Wergifosse,  T. A. Wesolowski,  A. White,  
 J. Witte,  A. Yamada,  Jun Yang,  K. Yao,  S. Yeganeh,  S. R. Yost,  
 Zhi-Qiang You,  A. Zech,  Igor Ying Zhang,  Xing Zhang,  Yan Zhao,  
 Ying Zhu,  B. R. Brooks,  G. K. L. Chan,  C. J. Cramer,  M. S. Gordon,  
 W. J. Hehre,  A. Klamt,  M. W. Schmidt,  C. D. Sherrill,  D. G. Truhlar,  
 A. Aspuru-Guzik,  R. Baer,  A. T. Bell,  N. A. Besley,  Jeng-Da Chai,  
 A. E. DePrince, III,  R. A. DiStasio Jr.,  A. Dreuw,  B. D. Dunietz,  
 T. R. Furlani,  Chao-Ping Hsu,  Yousung Jung,  Jing Kong,  D. S. Lambrecht,  
 WanZhen Liang,  C. Ochsenfeld,  V. A. Rassolov,  L. V. Slipchenko,  
 J. E. Subotnik,  T. Van Voorhis,  J. M. Herbert,  A. I. Krylov,  
 P. M. W. Gill,  M. Head-Gordon

 Contributors to earlier versions of Q-Chem not listed above: 
 R. D. Adamson,  B. Austin,  J. Baker,  G. J. O. Beran,  K. Brandhorst,  
 S. T. Brown,  E. F. C. Byrd,  A. K. Chakraborty,  C.-L. Cheng,  
 Siu Hung Chien,  D. M. Chipman,  D. L. Crittenden,  H. Dachsel,  
 R. J. Doerksen,  A. D. Dutoi,  L. Fusti-Molnar,  W. A. Goddard III,  
 A. Golubeva-Zadorozhnaya,  S. R. Gwaltney,  G. Hawkins,  A. Heyden,  
 S. Hirata,  G. Kedziora,  F. J. Keil,  C. Kelley,  Jihan Kim,  R. A. King,  
 R. Z. Khaliullin,  P. P. Korambath,  W. Kurlancheek,  A. M. Lee,  M. S. Lee,  
 S. V. Levchenko,  Ching Yeh Lin,  D. Liotard,  R. C. Lochan,  I. Lotan,  
 P. E. Maslen,  N. Nair,  D. P. O'Neill,  D. Neuhauser,  E. Neuscamman,  
 C. M. Oana,  R. Olson,  B. Peters,  R. Peverati,  P. A. Pieniazek,  
 Y. M. Rhee,  J. Ritchie,  M. A. Rohrdanz,  E. Rosta,  N. J. Russ,  
 H. F. Schaefer III,  N. E. Schultz,  N. Shenvi,  A. C. Simmonett,  A. Sodt,  
 D. Stuck,  K. S. Thanthiriwatte,  V. Vanovschi,  Tao Wang,  A. Warshel,  
 C. F. Williams,  Q. Wu,  X. Xu,  W. Zhang

 Please cite Q-Chem as follows:
 Y. Shao et al., Mol. Phys. 113, 184-215 (2015)
 DOI: 10.1080/00268976.2014.952696

 Q-Chem 5.2.1 for Intel X86 EM64T Linux

 Parts of Q-Chem use Armadillo 8.300.2 (Tropical Shenanigans).
 http://arma.sourceforge.net/

 Q-Chem begins on Sat Dec 14 08:20:05 2019  

Host: 
0

     Scratch files written to /scratch/taweetham/qchem27686//
NAlpha2: 58
NElect   58
Mult     1

Checking the input file for inconsistencies... 	...done.

--------------------------------------------------------------
User input:
--------------------------------------------------------------
$molecule
0 1
  C   -1.6739543    2.3770329    1.1319936
  C   -1.8283551    1.0005526    1.1391261
  C   -1.5679852    0.2416459    0.0052628
  C   -1.1403776    0.9113427   -1.1334203
  C   -0.9859066    2.2883529   -1.1405549
  C   -1.2532296    3.0477576   -0.0092802
  C   -1.7634021   -1.2565115    0.0053827
  C   -1.1118606    4.5519002   -0.0246034
  H   -1.8799622    2.9334071    2.0307457
  H   -2.1515545    0.5128802    2.0432591
  H   -0.9191434    0.3534630   -2.0275699
  H   -0.6475248    2.7741632   -2.0400893
  H   -1.0930822   -1.7395441   -0.6974082
  H   -2.7808061   -1.5155031   -0.2774814
  H   -1.5780482   -1.6761895    0.9883509
  H   -2.0477830    5.0270011   -0.3083817
  H   -0.3540578    4.8674555   -0.7336178
  H   -0.8341986    4.9298135    0.9535645
$end

$REM
   JOB_TYPE	OPTIMIZATION
   BASIS	6-311++G**
   METHOD	B3LYP
   SYM_IGNORE	TRUE
   GEOM_OPT_COORDS 0
   THRESH	14
   SCF_CONVERGENCE 9
   GEOM_OPT_TOL_GRADIENT 30
   GEOM_OPT_TOL_DISPLACEMENT 120
   GEOM_OPT_TOL_ENERGY 10
$END

--------------------------------------------------------------
 ----------------------------------------------------------------
             Standard Nuclear Orientation (Angstroms)
    I     Atom           X                Y                Z
 ----------------------------------------------------------------
    1      C      -1.6739543000     2.3770329000     1.1319936000
    2      C      -1.8283551000     1.0005526000     1.1391261000
    3      C      -1.5679852000     0.2416459000     0.0052628000
    4      C      -1.1403776000     0.9113427000    -1.1334203000
    5      C      -0.9859066000     2.2883529000    -1.1405549000
    6      C      -1.2532296000     3.0477576000    -0.0092802000
    7      C      -1.7634021000    -1.2565115000     0.0053827000
    8      C      -1.1118606000     4.5519002000    -0.0246034000
    9      H      -1.8799622000     2.9334071000     2.0307457000
   10      H      -2.1515545000     0.5128802000     2.0432591000
   11      H      -0.9191434000     0.3534630000    -2.0275699000
   12      H      -0.6475248000     2.7741632000    -2.0400893000
   13      H      -1.0930822000    -1.7395441000    -0.6974082000
   14      H      -2.7808061000    -1.5155031000    -0.2774814000
   15      H      -1.5780482000    -1.6761895000     0.9883509000
   16      H      -2.0477830000     5.0270011000    -0.3083817000
   17      H      -0.3540578000     4.8674555000    -0.7336178000
   18      H      -0.8341986000     4.9298135000     0.9535645000
 ----------------------------------------------------------------
 Nuclear Repulsion Energy =         341.57107311 hartrees
 There are       29 alpha and       29 beta electrons
 Requested basis set is 6-311++G(d,p)
 There are 98 shells and 246 basis functions

 Total QAlloc Memory Limit   2000 MB
 Mega-Array Size       188 MB
 MEM_STATIC part       192 MB
 A cutoff of  1.0D-14 yielded   4530 shell pairs
 There are     29185 function pairs (     31166 Cartesian)
 Smallest overlap matrix eigenvalue = 8.47E-07
 Linear dependence detected in AO basis
 Tighter screening thresholds may be required for diffuse basis sets
 Use S2THRESH > 14 and THRESH = 14 in case of SCF convergence issues
 Number of orthogonalized atomic orbitals = 245
 Maximum deviation from orthogonality = 1.353E-10

 Scale SEOQF with 1.000000e-01/1.000000e-01/1.000000e-01

 Standard Electronic Orientation quadrupole field applied
 Nucleus-field energy     =     0.0000000251 hartrees
 Guess from superposition of atomic densities
 Warning:  Energy on first SCF cycle will be non-variational
 SAD guess density has 58.000000 electrons

 -----------------------------------------------------------------------
  General SCF calculation program by
  Eric Jon Sundstrom, Paul Horn, Yuezhi Mao, Dmitri Zuev, Alec White,
  David Stuck, Shaama M.S., Shane Yost, Joonho Lee, David Small,
  Daniel Levine, Susi Lehtola, Hugh Burton, Evgeny Epifanovsky,
  Bang C. Huynh
 -----------------------------------------------------------------------
 Exchange:     0.2000 Hartree-Fock + 0.0800 Slater + 0.7200 B88
 Correlation:  0.1900 VWN1RPA + 0.8100 LYP
 Using SG-1 standard quadrature grid
 using 6 threads for integral computing
 -------------------------------------------------------
 OpenMP Integral computing Module                
 Release: version 2.0, May 2017, Q-Chem Inc. Pleasanton 
 -------------------------------------------------------
 A restricted SCF calculation will be
 performed using DIIS
 SCF converges when DIIS error is below 1.0e-09
 ---------------------------------------
  Cycle       Energy         DIIS error
 ---------------------------------------
    1    -312.7181546495      4.06e-02  
    2    -310.7805302969      4.71e-03  
    3    -310.7515653313      5.06e-03  
    4    -310.9641218373      3.87e-04  
    5    -310.9648923384      2.23e-04  
    6    -310.9652277911      3.49e-05  
    7    -310.9652345466      1.26e-05  
    8    -310.9652356646      1.90e-06  
    9    -310.9652356923      2.86e-07  
   10    -310.9652356929      7.26e-08  
   11    -310.9652356929      5.15e-08  
   12    -310.9652356929      7.48e-09  
   13    -310.9652356929      1.28e-09  
   14    -310.9652356929      1.13e-09  
   15    -310.9652356929      6.67e-11  Convergence criterion met
 ---------------------------------------
 SCF time:   CPU 121.57s  wall 22.00s 
 SCF   energy in the final basis set =     -310.9652356929
 Total energy in the final basis set =     -310.9652356929

 --------------------------------------------------------------

                    Orbital Energies (a.u.)
 --------------------------------------------------------------

 Alpha MOs
 -- Occupied --
-10.1770 -10.1770 -10.1666 -10.1666 -10.1661 -10.1660 -10.1642 -10.1642
 -0.8640  -0.7891  -0.7467  -0.7223  -0.6595  -0.6103  -0.5776  -0.4961
 -0.4746  -0.4527  -0.4270  -0.4198  -0.4183  -0.4028  -0.3986  -0.3764
 -0.3489  -0.3413  -0.3376  -0.2542  -0.2378
 -- Virtual --
 -0.0129  -0.0085  -0.0063   0.0024   0.0100   0.0225   0.0321   0.0374
  0.0380   0.0527   0.0551   0.0577   0.0794   0.0812   0.0823   0.0863
  0.0954   0.1105   0.1154   0.1194   0.1195   0.1242   0.1257   0.1380
  0.1389   0.1418   0.1449   0.1461   0.1526   0.1618   0.1631   0.1678
  0.1691   0.1776   0.1790   0.1900   0.1947   0.2056   0.2058   0.2123
  0.2144   0.2298   0.2367   0.2454   0.2499   0.2523   0.2533   0.2902
  0.2907   0.2919   0.3053   0.3113   0.3167   0.3168   0.3280   0.3473
  0.3595   0.3760   0.3817   0.4206   0.4580   0.4768   0.4884   0.4932
  0.5173   0.5451   0.5483   0.5531   0.5556   0.5564   0.5855   0.5859
  0.5983   0.5990   0.6370   0.6390   0.6398   0.6516   0.6578   0.6719
  0.6762   0.6867   0.6869   0.7010   0.7181   0.7362   0.7472   0.7722
  0.7771   0.7891   0.8244   0.8322   0.8626   0.8947   0.9006   0.9023
  0.9044   0.9415   0.9507   0.9518   0.9540   1.0202   1.0239   1.0363
  1.0798   1.0801   1.0922   1.1180   1.1488   1.3186   1.3251   1.3739
  1.3844   1.4177   1.4244   1.4706   1.4854   1.5020   1.5414   1.5418
  1.5497   1.5686   1.5712   1.5955   1.6042   1.6088   1.6104   1.6320
  1.6473   1.6871   1.6873   1.7125   1.7206   1.7861   1.8001   1.8102
  1.8215   1.8243   1.8854   1.9282   1.9299   1.9482   1.9484   1.9614
  1.9975   2.0079   2.0540   2.0781   2.0788   2.1057   2.1681   2.1749
  2.1805   2.2139   2.3027   2.3348   2.3352   2.4257   2.4313   2.4539
  2.4748   2.4820   2.4828   2.5122   2.5667   2.5769   2.5828   2.6125
  2.6140   2.6204   2.6325   2.6767   2.6930   2.7262   2.7289   2.7484
  2.7738   2.7783   2.8044   2.8220   2.8401   2.8954   2.9236   2.9439
  2.9485   2.9527   2.9788   3.0082   3.1143   3.1923   3.2021   3.2394
  3.3733   3.4466   3.5164   3.6318   3.6793   3.7190   3.8235   3.8336
  3.8355   3.8560   4.0202   4.1652   4.1788   4.2948   4.3866   4.8676
 23.5947  23.9394  23.9656  23.9975  24.0201  24.1168  24.1417  24.2307
 --------------------------------------------------------------

          Ground-State Mulliken Net Atomic Charges

     Atom                 Charge (a.u.)
  ----------------------------------------
      1 C                    -0.410215
      2 C                    -0.409921
      3 C                     0.706658
      4 C                    -0.438478
      5 C                    -0.437302
      6 C                     0.703973
      7 C                    -0.581882
      8 C                    -0.581969
      9 H                     0.142484
     10 H                     0.142457
     11 H                     0.141367
     12 H                     0.141062
     13 H                     0.139168
     14 H                     0.162799
     15 H                     0.138749
     16 H                     0.163081
     17 H                     0.139183
     18 H                     0.138786
  ----------------------------------------
  Sum of atomic charges =     0.000000

 -----------------------------------------------------------------
                    Cartesian Multipole Moments
 -----------------------------------------------------------------
    Charge (ESU x 10^10)
                -0.0000
    Dipole Moment (Debye)
         X      -0.0676      Y       0.0068      Z      -0.0162
       Tot       0.0698
    Quadrupole Moments (Debye-Ang)
        XX     -51.7627     XY       0.6793     YY     -44.8221
        XZ      -1.8062     YZ       0.1696     ZZ     -46.5809
    Octopole Moments (Debye-Ang^2)
       XXX     219.5470    XXY     -87.3579    XYY      65.8408
       YYY    -221.2700    XXZ       4.3857    XYZ      -3.1438
       YYZ       0.7301    XZZ      66.8478    YZZ     -76.7344
       ZZZ       1.4630
    Hexadecapole Moments (Debye-Ang^3)
      XXXX    -732.0406   XXXY     311.5458   XXYY    -434.1654
      XYYY     263.4248   YYYY   -1810.8556   XXXZ      31.1499
      XXYZ       5.6412   XYYZ       3.5301   YYYZ       1.2991
      XXZZ    -166.6046   XYZZ      93.0164   YYZZ    -348.1054
      XZZZ      22.7686   YZZZ       1.5772   ZZZZ    -289.5924
 -----------------------------------------------------------------
 Calculating analytic gradient of the SCF energy
 Gradient of SCF Energy
            1           2           3           4           5           6
    1   0.0006497   0.0008154   0.0010930  -0.0005809  -0.0006612  -0.0009741
    2  -0.0004028   0.0003526   0.0084179   0.0001928  -0.0001755  -0.0084249
    3  -0.0022017  -0.0022158  -0.0001329   0.0023320   0.0023953  -0.0000030
            7           8           9          10          11          12
    1  -0.0013066  -0.0000384   0.0011671   0.0018019  -0.0013425  -0.0019622
    2  -0.0055767   0.0058805  -0.0034550   0.0030497   0.0035137  -0.0030336
    3  -0.0001687  -0.0002536  -0.0051489  -0.0051761   0.0051233   0.0051250
           13          14          15          16          17          18
    1  -0.0029182   0.0049136  -0.0005778   0.0044322  -0.0034422  -0.0010688
    2   0.0025649   0.0015939   0.0021584  -0.0027026  -0.0018025  -0.0021508
    3   0.0035193   0.0013321  -0.0047280   0.0013121   0.0035851  -0.0046954
 Max gradient component =       8.425E-03
 RMS gradient           =       3.224E-03
 Gradient time:  CPU 27.74 s  wall 4.76 s
 Geometry Optimization Parameters
   NAtoms,    NIC,     NZ,  NCons,   NDum,   NFix, NCnnct, MaxDiis
       18       0       0       0       0       0       0       0


** GEOMETRY OPTIMIZATION IN CARTESIAN COORDINATES **
   Searching for a Minimum

   Optimization Cycle:   1

                       Coordinates (Angstroms)
     ATOM                X               Y               Z
      1  C        -1.6739543000    2.3770329000    1.1319936000
      2  C        -1.8283551000    1.0005526000    1.1391261000
      3  C        -1.5679852000    0.2416459000    0.0052628000
      4  C        -1.1403776000    0.9113427000   -1.1334203000
      5  C        -0.9859066000    2.2883529000   -1.1405549000
      6  C        -1.2532296000    3.0477576000   -0.0092802000
      7  C        -1.7634021000   -1.2565115000    0.0053827000
      8  C        -1.1118606000    4.5519002000   -0.0246034000
      9  H        -1.8799622000    2.9334071000    2.0307457000
     10  H        -2.1515545000    0.5128802000    2.0432591000
     11  H        -0.9191434000    0.3534630000   -2.0275699000
     12  H        -0.6475248000    2.7741632000   -2.0400893000
     13  H        -1.0930822000   -1.7395441000   -0.6974082000
     14  H        -2.7808061000   -1.5155031000   -0.2774814000
     15  H        -1.5780482000   -1.6761895000    0.9883509000
     16  H        -2.0477830000    5.0270011000   -0.3083817000
     17  H        -0.3540578000    4.8674555000   -0.7336178000
     18  H        -0.8341986000    4.9298135000    0.9535645000
   Point Group: c1    Number of degrees of freedom:    48


   Energy is   -310.965235693


 Translations and Rotations Projected Out of Hessian

 48 Hessian modes will be used to form the next step
  Hessian Eigenvalues:
     1.000000    1.000000    1.000000    1.000000    1.000000    1.000000
     1.000000    1.000000    1.000000    1.000000    1.000000    1.000000
     1.000000    1.000000    1.000000    1.000000    1.000000    1.000000
     1.000000    1.000000    1.000000    1.000000    1.000000    1.000000
     1.000000    1.000000    1.000000    1.000000    1.000000    1.000000
     1.000000    1.000000    1.000000    1.000000    1.000000    1.000000
     1.000000    1.000000    1.000000    1.000000    1.000000    1.000000
     1.000000    1.000000    1.000000    1.000000    1.000000    1.000000

 Minimum search - taking simple RFO step
 Searching for Lamda that Minimizes Along All modes
 Value Taken    Lamda =  -0.00056122
 Step Taken.  Stepsize is  0.023677

                             Maximum     Tolerance    Cnvgd?
         Gradient           0.008425      0.000030      NO
         Displacement       0.008421      0.000120      NO
         Energy change     *********      0.000000      NO

 ----------------------------------------------------------------
             Standard Nuclear Orientation (Angstroms)
    I     Atom           X                Y                Z
 ----------------------------------------------------------------
    1      C      -1.6743003129     2.3772459514     1.1331574941
    2      C      -1.8287867904     1.0003659337     1.1402977491
    3      C      -1.5685612700     0.2371936340     0.0053333869
    4      C      -1.1400679980     0.9112407252    -1.1346530779
    5      C      -0.9855564759     2.2884459469    -1.1418214045
    6      C      -1.2527164284     3.0522136051    -0.0092788822
    7      C      -1.7627069521    -1.2535625904     0.0054724966
    8      C      -1.1118444038     4.5487905707    -0.0244698976
    9      H      -1.8805837341     2.9352344305     2.0334678625
   10      H      -2.1525083150     0.5112669574     2.0459961857
   11      H      -0.9184291350     0.3516046873    -2.0302784758
   12      H      -0.6464862045     2.7757680200    -2.0427992562
   13      H      -1.0915331638    -1.7409003743    -0.6992679557
   14      H      -2.7833999677    -1.5163481278    -0.2781864300
   15      H      -1.5777390506    -1.6773309180     0.9908523984
   16      H      -2.0501315605     5.0284294683    -0.3090775733
   17      H      -0.3522409932     4.8684100895    -0.7355137104
   18      H      -0.8336391443     4.9309521905     0.9560473905
 ----------------------------------------------------------------
 Nuclear Repulsion Energy =         341.35495496 hartrees
 There are       29 alpha and       29 beta electrons
 Applying Cartesian multipole field
    Component          Value
    ---------          -----
     (2,0,0)        1.00000E-11
     (0,2,0)        2.00000E-11
     (0,0,2)       -3.00000E-11
 Nucleus-field energy     =     0.0000000251 hartrees
 Requested basis set is 6-311++G(d,p)
 There are 98 shells and 246 basis functions
 A cutoff of  1.0D-14 yielded   4528 shell pairs
 There are     29167 function pairs (     31148 Cartesian)
 Smallest overlap matrix eigenvalue = 8.54E-07
 Linear dependence detected in AO basis
 Tighter screening thresholds may be required for diffuse basis sets
 Use S2THRESH > 14 and THRESH = 14 in case of SCF convergence issues
 Number of orthogonalized atomic orbitals = 245
 Maximum deviation from orthogonality = 9.128E-11
 Guess MOs from SCF MO coefficient file

 -----------------------------------------------------------------------
  General SCF calculation program by
  Eric Jon Sundstrom, Paul Horn, Yuezhi Mao, Dmitri Zuev, Alec White,
  David Stuck, Shaama M.S., Shane Yost, Joonho Lee, David Small,
  Daniel Levine, Susi Lehtola, Hugh Burton, Evgeny Epifanovsky,
  Bang C. Huynh
 -----------------------------------------------------------------------
 Exchange:     0.2000 Hartree-Fock + 0.0800 Slater + 0.7200 B88
 Correlation:  0.1900 VWN1RPA + 0.8100 LYP
 Using SG-1 standard quadrature grid
 using 6 threads for integral computing
 -------------------------------------------------------
 OpenMP Integral computing Module                
 Release: version 2.0, May 2017, Q-Chem Inc. Pleasanton 
 -------------------------------------------------------
 A restricted SCF calculation will be
 performed using DIIS
 SCF converges when DIIS error is below 1.0e-09
 ---------------------------------------
  Cycle       Energy         DIIS error
 ---------------------------------------
    1    -310.9655598244      9.91e-05  
    2    -310.9656327080      2.71e-05  
    3    -310.9656344751      2.24e-05  
    4    -310.9656381359      3.08e-06  
    5    -310.9656381906      1.44e-06  
    6    -310.9656382055      1.85e-07  
    7    -310.9656382057      3.98e-08  
    8    -310.9656382057      2.69e-08  
    9    -310.9656382058      5.77e-09  
   10    -310.9656382057      2.20e-09  
   11    -310.9656382057      2.75e-10  Convergence criterion met
 ---------------------------------------
 SCF time:   CPU 91.77s  wall 16.00s 
 SCF   energy in the final basis set =     -310.9656382057
 Total energy in the final basis set =     -310.9656382057

 --------------------------------------------------------------

                    Orbital Energies (a.u.)
 --------------------------------------------------------------

 Alpha MOs
 -- Occupied --
-10.1775 -10.1775 -10.1673 -10.1673 -10.1667 -10.1667 -10.1652 -10.1652
 -0.8632  -0.7896  -0.7462  -0.7227  -0.6586  -0.6096  -0.5771  -0.4959
 -0.4745  -0.4526  -0.4267  -0.4190  -0.4179  -0.4022  -0.4000  -0.3754
 -0.3479  -0.3431  -0.3365  -0.2541  -0.2370
 -- Virtual --
 -0.0129  -0.0096  -0.0064   0.0022   0.0100   0.0225   0.0320   0.0372
  0.0379   0.0526   0.0550   0.0575   0.0794   0.0810   0.0821   0.0862
  0.0954   0.1104   0.1153   0.1189   0.1193   0.1237   0.1257   0.1379
  0.1388   0.1417   0.1448   0.1459   0.1524   0.1618   0.1628   0.1676
  0.1689   0.1774   0.1782   0.1889   0.1943   0.2056   0.2058   0.2119
  0.2138   0.2301   0.2365   0.2453   0.2509   0.2520   0.2526   0.2898
  0.2908   0.2920   0.3042   0.3106   0.3164   0.3169   0.3274   0.3464
  0.3602   0.3755   0.3805   0.4207   0.4580   0.4766   0.4884   0.4925
  0.5170   0.5458   0.5466   0.5523   0.5545   0.5557   0.5858   0.5861
  0.5983   0.5990   0.6372   0.6375   0.6398   0.6514   0.6568   0.6712
  0.6752   0.6851   0.6860   0.7001   0.7177   0.7355   0.7451   0.7718
  0.7764   0.7864   0.8236   0.8307   0.8619   0.8949   0.8987   0.9022
  0.9032   0.9420   0.9496   0.9520   0.9546   1.0194   1.0231   1.0357
  1.0794   1.0811   1.0918   1.1174   1.1479   1.3182   1.3249   1.3740
  1.3840   1.4169   1.4273   1.4689   1.4835   1.5001   1.5394   1.5417
  1.5481   1.5666   1.5696   1.5944   1.6026   1.6077   1.6099   1.6294
  1.6463   1.6864   1.6865   1.7108   1.7216   1.7845   1.7986   1.8091
  1.8202   1.8217   1.8841   1.9247   1.9295   1.9435   1.9480   1.9606
  1.9956   2.0073   2.0533   2.0759   2.0779   2.1041   2.1689   2.1719
  2.1781   2.2141   2.3011   2.3309   2.3326   2.4222   2.4285   2.4492
  2.4722   2.4747   2.4755   2.5061   2.5630   2.5725   2.5848   2.6101
  2.6139   2.6193   2.6322   2.6754   2.6927   2.7234   2.7290   2.7490
  2.7735   2.7787   2.8056   2.8184   2.8394   2.8963   2.9225   2.9451
  2.9488   2.9526   2.9771   3.0036   3.1129   3.1969   3.2021   3.2454
  3.3671   3.4469   3.5131   3.6195   3.6752   3.7164   3.8156   3.8253
  3.8280   3.8487   4.0160   4.1621   4.1744   4.2975   4.3919   4.8628
 23.5959  23.9412  23.9613  23.9881  24.0114  24.1037  24.1366  24.2218
 --------------------------------------------------------------

          Ground-State Mulliken Net Atomic Charges

     Atom                 Charge (a.u.)
  ----------------------------------------
      1 C                    -0.410284
      2 C                    -0.409979
      3 C                     0.709884
      4 C                    -0.438684
      5 C                    -0.437486
      6 C                     0.707241
      7 C                    -0.587004
      8 C                    -0.587186
      9 H                     0.143024
     10 H                     0.142986
     11 H                     0.141906
     12 H                     0.141584
     13 H                     0.139600
     14 H                     0.163058
     15 H                     0.139170
     16 H                     0.163345
     17 H                     0.139612
     18 H                     0.139213
  ----------------------------------------
  Sum of atomic charges =     0.000000

 -----------------------------------------------------------------
                    Cartesian Multipole Moments
 -----------------------------------------------------------------
    Charge (ESU x 10^10)
                -0.0000
    Dipole Moment (Debye)
         X      -0.0682      Y       0.0068      Z      -0.0164
       Tot       0.0704
    Quadrupole Moments (Debye-Ang)
        XX     -51.8112     XY       0.6884     YY     -44.7809
        XZ      -1.8065     YZ       0.1686     ZZ     -46.6316
    Octopole Moments (Debye-Ang^2)
       XXX     219.7455    XXY     -87.4647    XYY      65.8167
       YYY    -221.0655    XXZ       4.3809    XYZ      -3.1426
       YYZ       0.7275    XZZ      66.9223    YZZ     -76.8182
       ZZZ       1.4689
    Hexadecapole Moments (Debye-Ang^3)
      XXXX    -732.9138   XXXY     311.8873   XXYY    -434.5249
      XYYY     263.2850   YYYY   -1810.2752   XXXZ      31.3120
      XXYZ       5.6189   XYYZ       3.5517   YYYZ       1.2886
      XXZZ    -166.9532   XYZZ      93.1343   YYZZ    -348.5173
      XZZZ      22.8451   YZZZ       1.5752   ZZZZ    -290.6047
 -----------------------------------------------------------------
 Calculating analytic gradient of the SCF energy
 Gradient of SCF Energy
            1           2           3           4           5           6
    1   0.0002179   0.0007532   0.0001423  -0.0000967  -0.0005842  -0.0002772
    2  -0.0020768   0.0020287   0.0013150   0.0020528  -0.0020275  -0.0012490
    3  -0.0013620  -0.0013861  -0.0000095   0.0014426   0.0014721  -0.0000284
            7           8           9          10          11          12
    1  -0.0002471  -0.0004048   0.0009003   0.0013629  -0.0010765  -0.0015291
    2   0.0006343  -0.0005082  -0.0025481   0.0022570   0.0025916  -0.0022446
    3  -0.0000975  -0.0001004  -0.0039764  -0.0040323   0.0039338   0.0039850
           13          14          15          16          17          18
    1  -0.0014931   0.0025430  -0.0002025   0.0022431  -0.0017834  -0.0004682
    2   0.0014296   0.0009327   0.0011735  -0.0015098  -0.0010178  -0.0012333
    3   0.0019978   0.0006709  -0.0026093   0.0006486   0.0020258  -0.0025747
 Max gradient component =       4.032E-03
 RMS gradient           =       1.783E-03
 Gradient time:  CPU 27.69 s  wall 4.75 s
 Geometry Optimization Parameters
   NAtoms,    NIC,     NZ,  NCons,   NDum,   NFix, NCnnct, MaxDiis
       18       0       0       0       0       0       0       0

 Cartesian Hessian Update
 Hessian updated using BFGS update


** GEOMETRY OPTIMIZATION IN CARTESIAN COORDINATES **
   Searching for a Minimum

   Optimization Cycle:   2

                       Coordinates (Angstroms)
     ATOM                X               Y               Z
      1  C        -1.6743003129    2.3772459514    1.1331574941
      2  C        -1.8287867904    1.0003659337    1.1402977491
      3  C        -1.5685612700    0.2371936340    0.0053333869
      4  C        -1.1400679980    0.9112407252   -1.1346530779
      5  C        -0.9855564759    2.2884459469   -1.1418214045
      6  C        -1.2527164284    3.0522136051   -0.0092788822
      7  C        -1.7627069521   -1.2535625904    0.0054724966
      8  C        -1.1118444038    4.5487905707   -0.0244698976
      9  H        -1.8805837341    2.9352344305    2.0334678625
     10  H        -2.1525083150    0.5112669574    2.0459961857
     11  H        -0.9184291350    0.3516046873   -2.0302784758
     12  H        -0.6464862045    2.7757680200   -2.0427992562
     13  H        -1.0915331638   -1.7409003743   -0.6992679557
     14  H        -2.7833999677   -1.5163481278   -0.2781864300
     15  H        -1.5777390506   -1.6773309180    0.9908523984
     16  H        -2.0501315605    5.0284294683   -0.3090775733
     17  H        -0.3522409932    4.8684100895   -0.7355137104
     18  H        -0.8336391443    4.9309521905    0.9560473905
   Point Group: c1    Number of degrees of freedom:    48


   Energy is   -310.965638206


 Translations and Rotations Projected Out of Hessian

  2 Hessian modes will be used to form the next step
  Hessian Eigenvalues:
     0.417349    1.354746

 Minimum search - taking simple RFO step
 Searching for Lamda that Minimizes Along All modes
 Value Taken    Lamda =  -0.00039292
 Step Taken.  Stepsize is  0.030432

                             Maximum     Tolerance    Cnvgd?
         Gradient           0.004032      0.000030      NO
         Displacement       0.009015      0.000120      NO
         Energy change     -0.000403      0.000000      NO

 ----------------------------------------------------------------
             Standard Nuclear Orientation (Angstroms)
    I     Atom           X                Y                Z
 ----------------------------------------------------------------
    1      C      -1.6746345792     2.3792668384     1.1348557030
    2      C      -1.8296498436     0.9983991604     1.1420217119
    3      C      -1.5689011642     0.2343382755     0.0053684240
    4      C      -1.1398604379     0.9092829044    -1.1364517666
    5      C      -0.9848813596     2.2903774886    -1.1436603867
    6      C      -1.2522732843     3.0550086830    -0.0092522084
    7      C      -1.7622149097    -1.2530808655     0.0055972198
    8      C      -1.1114669056     4.5481321969    -0.0243280016
    9      H      -1.8816603367     2.9382853008     2.0381802053
   10      H      -2.1541330166     0.5085656756     2.0507668986
   11      H      -0.9171538835     0.3485019618    -2.0349458812
   12      H      -0.6446750591     2.7784547606    -2.0475157388
   13      H      -1.0895610837    -1.7427324613    -0.7018135053
   14      H      -2.7867174461    -1.5175326458    -0.2790726288
   15      H      -1.5774305474    -1.6788453220     0.9942079871
   16      H      -2.0530950767     5.0303616830    -0.3099413668
   17      H      -0.3499158987     4.8697129865    -0.7381004142
   18      H      -0.8330070672     4.9325235790     0.9593620487
 ----------------------------------------------------------------
 Nuclear Repulsion Energy =         340.94024334 hartrees
 There are       29 alpha and       29 beta electrons
 Applying Cartesian multipole field
    Component          Value
    ---------          -----
     (2,0,0)        1.00000E-11
     (0,2,0)        2.00000E-11
     (0,0,2)       -3.00000E-11
 Nucleus-field energy     =     0.0000000251 hartrees
 Requested basis set is 6-311++G(d,p)
 There are 98 shells and 246 basis functions
 A cutoff of  1.0D-14 yielded   4528 shell pairs
 There are     29167 function pairs (     31148 Cartesian)
 Smallest overlap matrix eigenvalue = 8.67E-07
 Linear dependence detected in AO basis
 Tighter screening thresholds may be required for diffuse basis sets
 Use S2THRESH > 14 and THRESH = 14 in case of SCF convergence issues
 Number of orthogonalized atomic orbitals = 245
 Maximum deviation from orthogonality = 2.032E-10
 Guess MOs from SCF MO coefficient file

 -----------------------------------------------------------------------
  General SCF calculation program by
  Eric Jon Sundstrom, Paul Horn, Yuezhi Mao, Dmitri Zuev, Alec White,
  David Stuck, Shaama M.S., Shane Yost, Joonho Lee, David Small,
  Daniel Levine, Susi Lehtola, Hugh Burton, Evgeny Epifanovsky,
  Bang C. Huynh
 -----------------------------------------------------------------------
 Exchange:     0.2000 Hartree-Fock + 0.0800 Slater + 0.7200 B88
 Correlation:  0.1900 VWN1RPA + 0.8100 LYP
 Using SG-1 standard quadrature grid
 using 6 threads for integral computing
 -------------------------------------------------------
 OpenMP Integral computing Module                
 Release: version 2.0, May 2017, Q-Chem Inc. Pleasanton 
 -------------------------------------------------------
 A restricted SCF calculation will be
 performed using DIIS
 SCF converges when DIIS error is below 1.0e-09
 ---------------------------------------
  Cycle       Energy         DIIS error
 ---------------------------------------
    1    -310.9658520026      7.67e-05  
    2    -310.9658861683      3.29e-05  
    3    -310.9658904957      2.29e-05  
    4    -310.9658942375      3.58e-06  
    5    -310.9658943175      1.34e-06  
    6    -310.9658943308      9.89e-08  
    7    -310.9658943309      3.43e-08  
    8    -310.9658943309      1.22e-08  
    9    -310.9658943309      5.77e-09  
   10    -310.9658943309      1.17e-09  
   11    -310.9658943309      2.47e-10  Convergence criterion met
 ---------------------------------------
 SCF time:   CPU 91.70s  wall 17.00s 
 SCF   energy in the final basis set =     -310.9658943309
 Total energy in the final basis set =     -310.9658943309

 --------------------------------------------------------------

                    Orbital Energies (a.u.)
 --------------------------------------------------------------

 Alpha MOs
 -- Occupied --
-10.1781 -10.1781 -10.1685 -10.1685 -10.1679 -10.1679 -10.1663 -10.1663
 -0.8623  -0.7899  -0.7452  -0.7223  -0.6577  -0.6093  -0.5762  -0.4951
 -0.4742  -0.4527  -0.4263  -0.4184  -0.4174  -0.4018  -0.4006  -0.3746
 -0.3469  -0.3435  -0.3366  -0.2536  -0.2368
 -- Virtual --
 -0.0137  -0.0102  -0.0065   0.0020   0.0099   0.0223   0.0318   0.0370
  0.0380   0.0525   0.0549   0.0573   0.0793   0.0807   0.0818   0.0860
  0.0953   0.1102   0.1150   0.1184   0.1191   0.1231   0.1257   0.1377
  0.1387   0.1414   0.1446   0.1456   0.1522   0.1615   0.1625   0.1672
  0.1686   0.1769   0.1776   0.1880   0.1939   0.2053   0.2057   0.2113
  0.2131   0.2304   0.2362   0.2452   0.2509   0.2512   0.2518   0.2890
  0.2900   0.2917   0.3030   0.3098   0.3159   0.3162   0.3262   0.3453
  0.3606   0.3740   0.3797   0.4204   0.4580   0.4763   0.4883   0.4920
  0.5162   0.5442   0.5461   0.5515   0.5524   0.5558   0.5851   0.5859
  0.5985   0.5991   0.6363   0.6369   0.6394   0.6509   0.6558   0.6700
  0.6743   0.6834   0.6853   0.6990   0.7169   0.7342   0.7427   0.7697
  0.7758   0.7834   0.8226   0.8288   0.8614   0.8943   0.8971   0.9015
  0.9023   0.9420   0.9488   0.9523   0.9542   1.0185   1.0217   1.0350
  1.0781   1.0818   1.0909   1.1165   1.1464   1.3175   1.3235   1.3738
  1.3840   1.4159   1.4297   1.4670   1.4812   1.4976   1.5369   1.5407
  1.5455   1.5643   1.5679   1.5926   1.6003   1.6055   1.6078   1.6269
  1.6439   1.6847   1.6849   1.7085   1.7221   1.7825   1.7973   1.8074
  1.8181   1.8190   1.8825   1.9223   1.9280   1.9398   1.9459   1.9581
  1.9934   2.0054   2.0505   2.0725   2.0759   2.1009   2.1674   2.1683
  2.1750   2.2117   2.2974   2.3264   2.3289   2.4178   2.4246   2.4428
  2.4671   2.4675   2.4687   2.5002   2.5583   2.5673   2.5868   2.6061
  2.6142   2.6176   2.6323   2.6690   2.6917   2.7204   2.7291   2.7493
  2.7713   2.7791   2.8067   2.8148   2.8381   2.8954   2.9204   2.9464
  2.9494   2.9518   2.9705   2.9963   3.1106   3.1908   3.2059   3.2468
  3.3627   3.4403   3.5056   3.6078   3.6706   3.7125   3.8071   3.8166
  3.8206   3.8415   4.0101   4.1586   4.1693   4.2956   4.3915   4.8579
 23.5947  23.9377  23.9549  23.9820  24.0006  24.0951  24.1231  24.2089
 --------------------------------------------------------------

          Ground-State Mulliken Net Atomic Charges

     Atom                 Charge (a.u.)
  ----------------------------------------
      1 C                    -0.410080
      2 C                    -0.409712
      3 C                     0.712087
      4 C                    -0.438666
      5 C                    -0.437368
      6 C                     0.709352
      7 C                    -0.592129
      8 C                    -0.592422
      9 H                     0.144094
     10 H                     0.144041
     11 H                     0.142968
     12 H                     0.142644
     13 H                     0.139827
     14 H                     0.163212
     15 H                     0.139386
     16 H                     0.163505
     17 H                     0.139829
     18 H                     0.139431
  ----------------------------------------
  Sum of atomic charges =     0.000000

 -----------------------------------------------------------------
                    Cartesian Multipole Moments
 -----------------------------------------------------------------
    Charge (ESU x 10^10)
                 0.0000
    Dipole Moment (Debye)
         X      -0.0682      Y       0.0067      Z      -0.0163
       Tot       0.0704
    Quadrupole Moments (Debye-Ang)
        XX     -51.8742     XY       0.6914     YY     -44.8142
        XZ      -1.8219     YZ       0.1701     ZZ     -46.6500
    Octopole Moments (Debye-Ang^2)
       XXX     219.9993    XXY     -87.5752    XYY      65.8742
       YYY    -221.2259    XXZ       4.4139    XYZ      -3.1691
       YYZ       0.7327    XZZ      66.9566    YZZ     -76.8493
       ZZZ       1.4806
    Hexadecapole Moments (Debye-Ang^3)
      XXXX    -734.0429   XXXY     312.2091   XXYY    -435.2409
      XYYY     263.3813   YYYY   -1813.4406   XXXZ      31.4666
      XXYZ       5.6529   XYYZ       3.5082   YYYZ       1.3142
      XXZZ    -167.3211   XYZZ      93.1736   YYZZ    -349.0151
      XZZZ      22.8508   YZZZ       1.5901   ZZZZ    -291.7190
 -----------------------------------------------------------------
 Calculating analytic gradient of the SCF energy
 Gradient of SCF Energy
            1           2           3           4           5           6
    1   0.0004872   0.0005607  -0.0003272  -0.0003681  -0.0004323   0.0000648
    2  -0.0001553   0.0000511  -0.0020708   0.0002495  -0.0001176   0.0021335
    3  -0.0015781  -0.0015506   0.0000574   0.0015986   0.0015786  -0.0000385
            7           8           9          10          11          12
    1   0.0006430  -0.0004552   0.0004448   0.0007000  -0.0005945  -0.0008396
    2   0.0047065  -0.0047534  -0.0014284   0.0013036   0.0014592  -0.0013015
    3   0.0000070   0.0000476  -0.0020716  -0.0021476   0.0020370   0.0021183
           13          14          15          16          17          18
    1  -0.0000326   0.0000867   0.0001605  -0.0000475  -0.0001312   0.0000806
    2   0.0004400   0.0003800   0.0003402  -0.0003998  -0.0003846  -0.0004522
    3   0.0003875  -0.0000174  -0.0004069  -0.0000380   0.0003890  -0.0003722
 Max gradient component =       4.753E-03
 RMS gradient           =       1.317E-03
 Gradient time:  CPU 27.67 s  wall 4.75 s
 Geometry Optimization Parameters
   NAtoms,    NIC,     NZ,  NCons,   NDum,   NFix, NCnnct, MaxDiis
       18       0       0       0       0       0       0       0

 Cartesian Hessian Update
 Hessian updated using BFGS update


** GEOMETRY OPTIMIZATION IN CARTESIAN COORDINATES **
   Searching for a Minimum

   Optimization Cycle:   3

                       Coordinates (Angstroms)
     ATOM                X               Y               Z
      1  C        -1.6746345792    2.3792668384    1.1348557030
      2  C        -1.8296498436    0.9983991604    1.1420217119
      3  C        -1.5689011642    0.2343382755    0.0053684240
      4  C        -1.1398604379    0.9092829044   -1.1364517666
      5  C        -0.9848813596    2.2903774886   -1.1436603867
      6  C        -1.2522732843    3.0550086830   -0.0092522084
      7  C        -1.7622149097   -1.2530808655    0.0055972198
      8  C        -1.1114669056    4.5481321969   -0.0243280016
      9  H        -1.8816603367    2.9382853008    2.0381802053
     10  H        -2.1541330166    0.5085656756    2.0507668986
     11  H        -0.9171538835    0.3485019618   -2.0349458812
     12  H        -0.6446750591    2.7784547606   -2.0475157388
     13  H        -1.0895610837   -1.7427324613   -0.7018135053
     14  H        -2.7867174461   -1.5175326458   -0.2790726288
     15  H        -1.5774305474   -1.6788453220    0.9942079871
     16  H        -2.0530950767    5.0303616830   -0.3099413668
     17  H        -0.3499158987    4.8697129865   -0.7381004142
     18  H        -0.8330070672    4.9325235790    0.9593620487
   Point Group: c1    Number of degrees of freedom:    48


   Energy is   -310.965894331


 Translations and Rotations Projected Out of Hessian

  9 Hessian modes will be used to form the next step
  Hessian Eigenvalues:
     0.243258    1.000000    1.000000    1.000000    1.000000    1.000000
     1.000000    1.088047    1.482205

 Minimum search - taking simple RFO step
 Searching for Lamda that Minimizes Along All modes
 Value Taken    Lamda =  -0.00017353
 Step Taken.  Stepsize is  0.023807

                             Maximum     Tolerance    Cnvgd?
         Gradient           0.004753      0.000030      NO
         Displacement       0.007472      0.000120      NO
         Energy change     -0.000256      0.000000      NO

 ----------------------------------------------------------------
             Standard Nuclear Orientation (Angstroms)
    I     Atom           X                Y                Z
 ----------------------------------------------------------------
    1      C      -1.6752188088     2.3800799605     1.1369410165
    2      C      -1.8304782111     0.9976898496     1.1440966353
    3      C      -1.5689289927     0.2336799769     0.0053570979
    4      C      -1.1394175830     0.9084512972    -1.1386048545
    5      C      -0.9842342595     2.2910982702    -1.1458211914
    6      C      -1.2520320310     3.0556015435    -0.0092143061
    7      C      -1.7623357942    -1.2556299443     0.0056583275
    8      C      -1.1110027852     4.5506132384    -0.0242800517
    9      H      -1.8825298685     2.9408795436     2.0420531778
   10      H      -2.1554639009     0.5062394750     2.0547208830
   11      H      -0.9160801122     0.3458587786    -2.0387741969
   12      H      -0.6431538797     2.7807723729    -2.0514222129
   13      H      -1.0884442371    -1.7440496198    -0.7034641923
   14      H      -2.7885963823    -1.5184506290    -0.2795504725
   15      H      -1.5773582841    -1.6799226710     0.9963229430
   16      H      -2.0547002452     5.0317002702    -0.3103946332
   17      H      -0.3485459839     4.8707036362    -0.7397769268
   18      H      -0.8327105406     4.9337048513     0.9614312573
 ----------------------------------------------------------------
 Nuclear Repulsion Energy =         340.53375930 hartrees
 There are       29 alpha and       29 beta electrons
 Applying Cartesian multipole field
    Component          Value
    ---------          -----
     (2,0,0)        1.00000E-11
     (0,2,0)        2.00000E-11
     (0,0,2)       -3.00000E-11
 Nucleus-field energy     =     0.0000000251 hartrees
 Requested basis set is 6-311++G(d,p)
 There are 98 shells and 246 basis functions
 A cutoff of  1.0D-14 yielded   4524 shell pairs
 There are     29147 function pairs (     31124 Cartesian)
 Smallest overlap matrix eigenvalue = 8.77E-07
 Linear dependence detected in AO basis
 Tighter screening thresholds may be required for diffuse basis sets
 Use S2THRESH > 14 and THRESH = 14 in case of SCF convergence issues
 Number of orthogonalized atomic orbitals = 245
 Maximum deviation from orthogonality = 5.213E-11
 Guess MOs from SCF MO coefficient file

 -----------------------------------------------------------------------
  General SCF calculation program by
  Eric Jon Sundstrom, Paul Horn, Yuezhi Mao, Dmitri Zuev, Alec White,
  David Stuck, Shaama M.S., Shane Yost, Joonho Lee, David Small,
  Daniel Levine, Susi Lehtola, Hugh Burton, Evgeny Epifanovsky,
  Bang C. Huynh
 -----------------------------------------------------------------------
 Exchange:     0.2000 Hartree-Fock + 0.0800 Slater + 0.7200 B88
 Correlation:  0.1900 VWN1RPA + 0.8100 LYP
 Using SG-1 standard quadrature grid
 using 6 threads for integral computing
 -------------------------------------------------------
 OpenMP Integral computing Module                
 Release: version 2.0, May 2017, Q-Chem Inc. Pleasanton 
 -------------------------------------------------------
 A restricted SCF calculation will be
 performed using DIIS
 SCF converges when DIIS error is below 1.0e-09
 ---------------------------------------
  Cycle       Energy         DIIS error
 ---------------------------------------
    1    -310.9660065727      4.37e-05  
    2    -310.9660178155      1.55e-05  
    3    -310.9660187413      1.16e-05  
    4    -310.9660198533      1.25e-06  
    5    -310.9660198630      4.91e-07  
    6    -310.9660198645      1.13e-07  
    7    -310.9660198646      6.65e-08  
    8    -310.9660198646      1.34e-08  
    9    -310.9660198646      5.37e-09  
   10    -310.9660198646      8.49e-10  Convergence criterion met
 ---------------------------------------
 SCF time:   CPU 83.93s  wall 15.00s 
 SCF   energy in the final basis set =     -310.9660198646
 Total energy in the final basis set =     -310.9660198646

 --------------------------------------------------------------

                    Orbital Energies (a.u.)
 --------------------------------------------------------------

 Alpha MOs
 -- Occupied --
-10.1788 -10.1788 -10.1693 -10.1693 -10.1688 -10.1688 -10.1669 -10.1669
 -0.8614  -0.7892  -0.7448  -0.7218  -0.6571  -0.6089  -0.5757  -0.4944
 -0.4738  -0.4525  -0.4259  -0.4183  -0.4172  -0.4018  -0.3999  -0.3746
 -0.3466  -0.3431  -0.3367  -0.2536  -0.2367
 -- Virtual --
 -0.0142  -0.0105  -0.0066   0.0020   0.0098   0.0222   0.0317   0.0370
  0.0379   0.0524   0.0549   0.0572   0.0792   0.0806   0.0817   0.0858
  0.0953   0.1101   0.1147   0.1182   0.1189   0.1228   0.1256   0.1376
  0.1386   0.1412   0.1444   0.1455   0.1521   0.1613   0.1624   0.1669
  0.1685   0.1767   0.1774   0.1878   0.1936   0.2051   0.2053   0.2109
  0.2128   0.2305   0.2359   0.2451   0.2502   0.2505   0.2514   0.2882
  0.2893   0.2916   0.3021   0.3092   0.3151   0.3154   0.3254   0.3448
  0.3598   0.3732   0.3790   0.4198   0.4580   0.4759   0.4881   0.4916
  0.5157   0.5426   0.5460   0.5510   0.5515   0.5557   0.5843   0.5855
  0.5980   0.5989   0.6357   0.6368   0.6389   0.6505   0.6553   0.6692
  0.6738   0.6821   0.6844   0.6985   0.7162   0.7333   0.7413   0.7684
  0.7750   0.7819   0.8219   0.8277   0.8616   0.8936   0.8964   0.9010
  0.9016   0.9415   0.9482   0.9522   0.9537   1.0180   1.0203   1.0344
  1.0766   1.0818   1.0899   1.1158   1.1453   1.3172   1.3222   1.3737
  1.3839   1.4155   1.4306   1.4660   1.4800   1.4960   1.5357   1.5392
  1.5434   1.5631   1.5669   1.5913   1.5983   1.6036   1.6058   1.6259
  1.6415   1.6829   1.6837   1.7068   1.7215   1.7807   1.7962   1.8059
  1.8168   1.8174   1.8813   1.9210   1.9271   1.9373   1.9446   1.9564
  1.9916   2.0035   2.0474   2.0708   2.0729   2.0988   2.1648   2.1661
  2.1726   2.2083   2.2951   2.3241   2.3265   2.4149   2.4207   2.4396
  2.4636   2.4650   2.4658   2.4980   2.5557   2.5643   2.5874   2.6037
  2.6143   2.6156   2.6319   2.6647   2.6907   2.7183   2.7291   2.7488
  2.7670   2.7792   2.8070   2.8109   2.8363   2.8938   2.9185   2.9472
  2.9493   2.9512   2.9644   2.9906   3.1087   3.1866   3.2021   3.2427
  3.3586   3.4364   3.5011   3.6004   3.6659   3.7082   3.8038   3.8131
  3.8181   3.8390   4.0058   4.1564   4.1649   4.2911   4.3874   4.8549
 23.5917  23.9326  23.9498  23.9762  23.9959  24.0879  24.1158  24.2007
 --------------------------------------------------------------

          Ground-State Mulliken Net Atomic Charges

     Atom                 Charge (a.u.)
  ----------------------------------------
      1 C                    -0.409566
      2 C                    -0.409067
      3 C                     0.709538
      4 C                    -0.438128
      5 C                    -0.436663
      6 C                     0.706585
      7 C                    -0.592142
      8 C                    -0.592454
      9 H                     0.144845
     10 H                     0.144789
     11 H                     0.143708
     12 H                     0.143399
     13 H                     0.139789
     14 H                     0.163278
     15 H                     0.139344
     16 H                     0.163577
     17 H                     0.139781
     18 H                     0.139388
  ----------------------------------------
  Sum of atomic charges =     0.000000

 -----------------------------------------------------------------
                    Cartesian Multipole Moments
 -----------------------------------------------------------------
    Charge (ESU x 10^10)
                -0.0000
    Dipole Moment (Debye)
         X      -0.0683      Y       0.0066      Z      -0.0163
       Tot       0.0705
    Quadrupole Moments (Debye-Ang)
        XX     -51.9122     XY       0.6899     YY     -44.8595
        XZ      -1.8373     YZ       0.1720     ZZ     -46.6434
    Octopole Moments (Debye-Ang^2)
       XXX     220.1510    XXY     -87.6340    XYY      65.9294
       YYY    -221.4445    XXZ       4.4479    XYZ      -3.1964
       YYZ       0.7383    XZZ      66.9555    YZZ     -76.8389
       ZZZ       1.4912
    Hexadecapole Moments (Debye-Ang^3)
      XXXX    -734.7352   XXXY     312.3522   XXYY    -435.7906
      XYYY     263.4323   YYYY   -1817.1579   XXXZ      31.5938
      XXYZ       5.6921   XYYZ       3.4618   YYYZ       1.3403
      XXZZ    -167.5742   XYZZ      93.1567   YYZZ    -349.3584
      XZZZ      22.8798   YZZZ       1.5999   ZZZZ    -292.6763
 -----------------------------------------------------------------
 Calculating analytic gradient of the SCF energy
 Gradient of SCF Energy
            1           2           3           4           5           6
    1   0.0003988   0.0004535  -0.0003472  -0.0003347  -0.0003906   0.0001488
    2  -0.0001407   0.0000461  -0.0024069   0.0002309  -0.0000848   0.0024400
    3  -0.0013524  -0.0013259   0.0000595   0.0013563   0.0013335  -0.0000319
            7           8           9          10          11          12
    1   0.0006938  -0.0002724   0.0001073   0.0001953  -0.0002187  -0.0002935
    2   0.0040984  -0.0041852  -0.0005666   0.0005533   0.0005903  -0.0005578
    3   0.0000434   0.0000740  -0.0006230  -0.0006823   0.0006043   0.0006718
           13          14          15          16          17          18
    1   0.0005756  -0.0008272   0.0003000  -0.0009338   0.0005029   0.0002419
    2   0.0002402   0.0003516   0.0002070  -0.0001560  -0.0003316  -0.0003283
    3  -0.0003176  -0.0002789   0.0005269  -0.0002935  -0.0003184   0.0005542
 Max gradient component =       4.185E-03
 RMS gradient           =       1.067E-03
 Gradient time:  CPU 27.68 s  wall 4.75 s
 Geometry Optimization Parameters
   NAtoms,    NIC,     NZ,  NCons,   NDum,   NFix, NCnnct, MaxDiis
       18       0       0       0       0       0       0       0

 Cartesian Hessian Update
 Hessian updated using BFGS update


** GEOMETRY OPTIMIZATION IN CARTESIAN COORDINATES **
   Searching for a Minimum

   Optimization Cycle:   4

                       Coordinates (Angstroms)
     ATOM                X               Y               Z
      1  C        -1.6752188088    2.3800799605    1.1369410165
      2  C        -1.8304782111    0.9976898496    1.1440966353
      3  C        -1.5689289927    0.2336799769    0.0053570979
      4  C        -1.1394175830    0.9084512972   -1.1386048545
      5  C        -0.9842342595    2.2910982702   -1.1458211914
      6  C        -1.2520320310    3.0556015435   -0.0092143061
      7  C        -1.7623357942   -1.2556299443    0.0056583275
      8  C        -1.1110027852    4.5506132384   -0.0242800517
      9  H        -1.8825298685    2.9408795436    2.0420531778
     10  H        -2.1554639009    0.5062394750    2.0547208830
     11  H        -0.9160801122    0.3458587786   -2.0387741969
     12  H        -0.6431538797    2.7807723729   -2.0514222129
     13  H        -1.0884442371   -1.7440496198   -0.7034641923
     14  H        -2.7885963823   -1.5184506290   -0.2795504725
     15  H        -1.5773582841   -1.6799226710    0.9963229430
     16  H        -2.0547002452    5.0317002702   -0.3103946332
     17  H        -0.3485459839    4.8707036362   -0.7397769268
     18  H        -0.8327105406    4.9337048513    0.9614312573
   Point Group: c1    Number of degrees of freedom:    48


   Energy is   -310.966019865


 Translations and Rotations Projected Out of Hessian

  8 Hessian modes will be used to form the next step
  Hessian Eigenvalues:
     0.164177    1.000000    1.000000    1.000000    1.000000    1.021490
     1.045436    1.234778

 Minimum search - taking simple RFO step
 Searching for Lamda that Minimizes Along All modes
 Value Taken    Lamda =  -0.00011821
 Step Taken.  Stepsize is  0.022328

                             Maximum     Tolerance    Cnvgd?
         Gradient           0.004185      0.000030      NO
         Displacement       0.007399      0.000120      NO
         Energy change     -0.000126      0.000000      NO

 ----------------------------------------------------------------
             Standard Nuclear Orientation (Angstroms)
    I     Atom           X                Y                Z
 ----------------------------------------------------------------
    1      C      -1.6759294640     2.3807841434     1.1394349386
    2      C      -1.8314048641     0.9971231622     1.1465672590
    3      C      -1.5687967553     0.2342353939     0.0053197172
    4      C      -1.1388397515     0.9076920279    -1.1411552599
    5      C      -0.9834717975     2.2916766001    -1.1483664510
    6      C      -1.2519086156     3.0549867407    -0.0091679928
    7      C      -1.7627871456    -1.2595455318     0.0056763220
    8      C      -1.1105473819     4.5545253293    -0.0242829001
    9      H      -1.8832219688     2.9431290944     2.0452144074
   10      H      -2.1565401818     0.5041885955     2.0579769605
   11      H      -0.9151656174     0.3435560271    -2.0418937214
   12      H      -0.6418760085     2.7828208762    -2.0546386804
   13      H      -1.0879669453    -1.7452948439    -0.7045032272
   14      H      -2.7895049061    -1.5194612130    -0.2797372075
   15      H      -1.5774957834    -1.6809622548     0.9975863929
   16      H      -2.0553256082     5.0329020185    -0.3105552918
   17      H      -0.3478190259     4.8717612091    -0.7408394328
   18      H      -0.8326300790     4.9349028251     0.9626424673
 ----------------------------------------------------------------
 Nuclear Repulsion Energy =         340.11983535 hartrees
 There are       29 alpha and       29 beta electrons
 Applying Cartesian multipole field
    Component          Value
    ---------          -----
     (2,0,0)        1.00000E-11
     (0,2,0)        2.00000E-11
     (0,0,2)       -3.00000E-11
 Nucleus-field energy     =     0.0000000251 hartrees
 Requested basis set is 6-311++G(d,p)
 There are 98 shells and 246 basis functions
 A cutoff of  1.0D-14 yielded   4524 shell pairs
 There are     29147 function pairs (     31124 Cartesian)
 Smallest overlap matrix eigenvalue = 8.89E-07
 Linear dependence detected in AO basis
 Tighter screening thresholds may be required for diffuse basis sets
 Use S2THRESH > 14 and THRESH = 14 in case of SCF convergence issues
 Number of orthogonalized atomic orbitals = 245
 Maximum deviation from orthogonality = 1.507E-10
 Guess MOs from SCF MO coefficient file

 -----------------------------------------------------------------------
  General SCF calculation program by
  Eric Jon Sundstrom, Paul Horn, Yuezhi Mao, Dmitri Zuev, Alec White,
  David Stuck, Shaama M.S., Shane Yost, Joonho Lee, David Small,
  Daniel Levine, Susi Lehtola, Hugh Burton, Evgeny Epifanovsky,
  Bang C. Huynh
 -----------------------------------------------------------------------
 Exchange:     0.2000 Hartree-Fock + 0.0800 Slater + 0.7200 B88
 Correlation:  0.1900 VWN1RPA + 0.8100 LYP
 Using SG-1 standard quadrature grid
 using 6 threads for integral computing
 -------------------------------------------------------
 OpenMP Integral computing Module                
 Release: version 2.0, May 2017, Q-Chem Inc. Pleasanton 
 -------------------------------------------------------
 A restricted SCF calculation will be
 performed using DIIS
 SCF converges when DIIS error is below 1.0e-09
 ---------------------------------------
  Cycle       Energy         DIIS error
 ---------------------------------------
    1    -310.9660680502      5.34e-05  
    2    -310.9660891739      1.58e-05  
    3    -310.9660892320      1.57e-05  
    4    -310.9660911109      1.68e-06  
    5    -310.9660911285      6.66e-07  
    6    -310.9660911316      1.76e-07  
    7    -310.9660911318      7.14e-08  
    8    -310.9660911318      1.93e-08  
    9    -310.9660911318      6.38e-09  
   10    -310.9660911318      5.80e-10  Convergence criterion met
 ---------------------------------------
 SCF time:   CPU 84.01s  wall 15.00s 
 SCF   energy in the final basis set =     -310.9660911318
 Total energy in the final basis set =     -310.9660911318

 --------------------------------------------------------------

                    Orbital Energies (a.u.)
 --------------------------------------------------------------

 Alpha MOs
 -- Occupied --
-10.1795 -10.1794 -10.1700 -10.1700 -10.1695 -10.1694 -10.1672 -10.1672
 -0.8606  -0.7882  -0.7446  -0.7211  -0.6568  -0.6086  -0.5753  -0.4936
 -0.4733  -0.4524  -0.4257  -0.4186  -0.4171  -0.4020  -0.3986  -0.3749
 -0.3464  -0.3423  -0.3372  -0.2536  -0.2366
 -- Virtual --
 -0.0146  -0.0106  -0.0066   0.0020   0.0097   0.0222   0.0317   0.0370
  0.0378   0.0522   0.0549   0.0572   0.0792   0.0805   0.0816   0.0855
  0.0953   0.1100   0.1145   0.1181   0.1189   0.1227   0.1256   0.1375
  0.1386   0.1410   0.1443   0.1453   0.1521   0.1610   0.1623   0.1667
  0.1683   0.1766   0.1773   0.1879   0.1935   0.2046   0.2051   0.2105
  0.2127   0.2306   0.2357   0.2450   0.2492   0.2500   0.2511   0.2876
  0.2885   0.2914   0.3013   0.3088   0.3139   0.3148   0.3248   0.3446
  0.3585   0.3726   0.3784   0.4190   0.4581   0.4756   0.4878   0.4913
  0.5152   0.5414   0.5458   0.5508   0.5510   0.5557   0.5836   0.5850
  0.5973   0.5988   0.6356   0.6366   0.6384   0.6501   0.6552   0.6687
  0.6736   0.6810   0.6835   0.6984   0.7156   0.7325   0.7405   0.7673
  0.7744   0.7813   0.8215   0.8268   0.8622   0.8928   0.8960   0.9005
  0.9012   0.9409   0.9477   0.9521   0.9530   1.0176   1.0191   1.0339
  1.0751   1.0815   1.0888   1.1152   1.1443   1.3169   1.3209   1.3735
  1.3837   1.4153   1.4312   1.4653   1.4795   1.4951   1.5349   1.5374
  1.5413   1.5624   1.5663   1.5902   1.5967   1.6020   1.6039   1.6254
  1.6395   1.6809   1.6825   1.7054   1.7205   1.7794   1.7957   1.8047
  1.8159   1.8163   1.8804   1.9203   1.9265   1.9358   1.9434   1.9549
  1.9901   2.0016   2.0446   2.0697   2.0701   2.0973   2.1618   2.1649
  2.1709   2.2047   2.2932   2.3224   2.3246   2.4129   2.4171   2.4380
  2.4607   2.4654   2.4658   2.4975   2.5544   2.5628   2.5872   2.6022
  2.6134   2.6141   2.6310   2.6610   2.6897   2.7168   2.7288   2.7477
  2.7623   2.7789   2.8066   2.8075   2.8348   2.8917   2.9165   2.9474
  2.9480   2.9513   2.9590   2.9861   3.1067   3.1830   3.1947   3.2360
  3.3550   3.4324   3.4978   3.5958   3.6617   3.7035   3.8032   3.8124
  3.8181   3.8389   4.0035   4.1558   4.1622   4.2855   4.3815   4.8526
 23.5892  23.9262  23.9456  23.9719  23.9941  24.0822  24.1099  24.1940
 --------------------------------------------------------------

          Ground-State Mulliken Net Atomic Charges

     Atom                 Charge (a.u.)
  ----------------------------------------
      1 C                    -0.409061
      2 C                    -0.408389
      3 C                     0.705650
      4 C                    -0.437527
      5 C                    -0.435859
      6 C                     0.702413
      7 C                    -0.590239
      8 C                    -0.590526
      9 H                     0.145407
     10 H                     0.145351
     11 H                     0.144257
     12 H                     0.143973
     13 H                     0.139627
     14 H                     0.163302
     15 H                     0.139180
     16 H                     0.163610
     17 H                     0.139608
     18 H                     0.139224
  ----------------------------------------
  Sum of atomic charges =     0.000000

 -----------------------------------------------------------------
                    Cartesian Multipole Moments
 -----------------------------------------------------------------
    Charge (ESU x 10^10)
                -0.0000
    Dipole Moment (Debye)
         X      -0.0684      Y       0.0066      Z      -0.0162
       Tot       0.0706
    Quadrupole Moments (Debye-Ang)
        XX     -51.9391     XY       0.6864     YY     -44.9099
        XZ      -1.8559     YZ       0.1746     ZZ     -46.6157
    Octopole Moments (Debye-Ang^2)
       XXX     220.2593    XXY     -87.6702    XYY      65.9808
       YYY    -221.6860    XXZ       4.4931    XYZ      -3.2303
       YYZ       0.7449    XZZ      66.9239    YZZ     -76.7937
       ZZZ       1.5006
    Hexadecapole Moments (Debye-Ang^3)
      XXXX    -735.2387   XXXY     312.4176   XXYY    -436.2696
      XYYY     263.4578   YYYY   -1821.0374   XXXZ      31.6788
      XXYZ       5.7524   XYYZ       3.3993   YYYZ       1.3685
      XXZZ    -167.7449   XYZZ      93.0893   YYZZ    -349.6036
      XZZZ      22.9022   YZZZ       1.6084   ZZZZ    -293.4899
 -----------------------------------------------------------------
 Calculating analytic gradient of the SCF energy
 Gradient of SCF Energy
            1           2           3           4           5           6
    1   0.0001456   0.0001309  -0.0001200  -0.0001523  -0.0001406   0.0000828
    2   0.0001395  -0.0001658  -0.0010231  -0.0000956   0.0001659   0.0010264
    3  -0.0004979  -0.0004846   0.0000335   0.0005062   0.0004900  -0.0000087
            7           8           9          10          11          12
    1   0.0002837  -0.0000485  -0.0000880  -0.0000874   0.0000148   0.0000329
    2   0.0013064  -0.0013558  -0.0001102   0.0001540   0.0001301  -0.0001571
    3   0.0000292   0.0000280   0.0002144   0.0001863  -0.0002174  -0.0001850
           13          14          15          16          17          18
    1   0.0007139  -0.0008619   0.0003115  -0.0010060   0.0005906   0.0001980
    2   0.0004129   0.0005602   0.0003995  -0.0003447  -0.0005369  -0.0005056
    3  -0.0005301  -0.0002950   0.0007700  -0.0003016  -0.0005222   0.0007848
 Max gradient component =       1.356E-03
 RMS gradient           =       4.935E-04
 Gradient time:  CPU 27.66 s  wall 4.74 s
 Geometry Optimization Parameters
   NAtoms,    NIC,     NZ,  NCons,   NDum,   NFix, NCnnct, MaxDiis
       18       0       0       0       0       0       0       0

 Cartesian Hessian Update
 Hessian updated using BFGS update


** GEOMETRY OPTIMIZATION IN CARTESIAN COORDINATES **
   Searching for a Minimum

   Optimization Cycle:   5

                       Coordinates (Angstroms)
     ATOM                X               Y               Z
      1  C        -1.6759294640    2.3807841434    1.1394349386
      2  C        -1.8314048641    0.9971231622    1.1465672590
      3  C        -1.5687967553    0.2342353939    0.0053197172
      4  C        -1.1388397515    0.9076920279   -1.1411552599
      5  C        -0.9834717975    2.2916766001   -1.1483664510
      6  C        -1.2519086156    3.0549867407   -0.0091679928
      7  C        -1.7627871456   -1.2595455318    0.0056763220
      8  C        -1.1105473819    4.5545253293   -0.0242829001
      9  H        -1.8832219688    2.9431290944    2.0452144074
     10  H        -2.1565401818    0.5041885955    2.0579769605
     11  H        -0.9151656174    0.3435560271   -2.0418937214
     12  H        -0.6418760085    2.7828208762   -2.0546386804
     13  H        -1.0879669453   -1.7452948439   -0.7045032272
     14  H        -2.7895049061   -1.5194612130   -0.2797372075
     15  H        -1.5774957834   -1.6809622548    0.9975863929
     16  H        -2.0553256082    5.0329020185   -0.3105552918
     17  H        -0.3478190259    4.8717612091   -0.7408394328
     18  H        -0.8326300790    4.9349028251    0.9626424673
   Point Group: c1    Number of degrees of freedom:    48


   Energy is   -310.966091132


 Translations and Rotations Projected Out of Hessian

  9 Hessian modes will be used to form the next step
  Hessian Eigenvalues:
     0.162810    0.851679    1.000000    1.000000    1.000000    1.000000
     1.008216    1.041968    1.177161

 Minimum search - taking simple RFO step
 Searching for Lamda that Minimizes Along All modes
 Value Taken    Lamda =  -0.00001772
 Step Taken.  Stepsize is  0.005990

                             Maximum     Tolerance    Cnvgd?
         Gradient           0.001356      0.000030      NO
         Displacement       0.002464      0.000120      NO
         Energy change     -0.000071      0.000000      NO

 ----------------------------------------------------------------
             Standard Nuclear Orientation (Angstroms)
    I     Atom           X                Y                Z
 ----------------------------------------------------------------
    1      C      -1.6761385403     2.3807742714     1.1401378327
    2      C      -1.8316293085     0.9971691975     1.1472585126
    3      C      -1.5687198595     0.2348085690     0.0052955703
    4      C      -1.1386457149     0.9076696233    -1.1418737272
    5      C      -0.9832662884     2.2916290534    -1.1490748563
    6      C      -1.2519290051     3.0544034486    -0.0091563287
    7      C      -1.7630024529    -1.2608237295     0.0056635817
    8      C      -1.1104580230     4.5558292736    -0.0242970629
    9      H      -1.8832877681     2.9435771296     2.0456060913
   10      H      -2.1566669904     0.5037462180     2.0584008956
   11      H      -0.9150182816     0.3430867287    -2.0422771472
   12      H      -0.6416829927     2.7832646825    -2.0550569666
   13      H      -1.0883047552    -1.7457837061    -0.7043642003
   14      H      -2.7891541701    -1.5199988357    -0.2795968019
   15      H      -1.5777023275    -1.6814068383     0.9973471460
   16      H      -2.0548451387     5.0333422797    -0.3104077722
   17      H      -0.3480445640     4.8722930982    -0.7407111450
   18      H      -0.8327357190     4.9354397360     0.9623846782
 ----------------------------------------------------------------
 Nuclear Repulsion Energy =         340.03163846 hartrees
 There are       29 alpha and       29 beta electrons
 Applying Cartesian multipole field
    Component          Value
    ---------          -----
     (2,0,0)        1.00000E-11
     (0,2,0)        2.00000E-11
     (0,0,2)       -3.00000E-11
 Nucleus-field energy     =     0.0000000251 hartrees
 Requested basis set is 6-311++G(d,p)
 There are 98 shells and 246 basis functions
 A cutoff of  1.0D-14 yielded   4520 shell pairs
 There are     29127 function pairs (     31100 Cartesian)
 Smallest overlap matrix eigenvalue = 8.91E-07
 Linear dependence detected in AO basis
 Tighter screening thresholds may be required for diffuse basis sets
 Use S2THRESH > 14 and THRESH = 14 in case of SCF convergence issues
 Number of orthogonalized atomic orbitals = 245
 Maximum deviation from orthogonality = 8.604E-11
 Guess MOs from SCF MO coefficient file

 -----------------------------------------------------------------------
  General SCF calculation program by
  Eric Jon Sundstrom, Paul Horn, Yuezhi Mao, Dmitri Zuev, Alec White,
  David Stuck, Shaama M.S., Shane Yost, Joonho Lee, David Small,
  Daniel Levine, Susi Lehtola, Hugh Burton, Evgeny Epifanovsky,
  Bang C. Huynh
 -----------------------------------------------------------------------
 Exchange:     0.2000 Hartree-Fock + 0.0800 Slater + 0.7200 B88
 Correlation:  0.1900 VWN1RPA + 0.8100 LYP
 Using SG-1 standard quadrature grid
 using 6 threads for integral computing
 -------------------------------------------------------
 OpenMP Integral computing Module                
 Release: version 2.0, May 2017, Q-Chem Inc. Pleasanton 
 -------------------------------------------------------
 A restricted SCF calculation will be
 performed using DIIS
 SCF converges when DIIS error is below 1.0e-09
 ---------------------------------------
  Cycle       Energy         DIIS error
 ---------------------------------------
    1    -310.9660996131      2.03e-05  
    2    -310.9661027644      7.06e-06  
    3    -310.9661027923      6.81e-06  
    4    -310.9661031074      7.54e-07  
    5    -310.9661031111      3.06e-07  
    6    -310.9661031117      6.54e-08  
    7    -310.9661031118      3.19e-08  
    8    -310.9661031118      8.27e-09  
    9    -310.9661031118      2.32e-09  
   10    -310.9661031118      2.16e-10  Convergence criterion met
 ---------------------------------------
 SCF time:   CPU 83.31s  wall 14.00s 
 SCF   energy in the final basis set =     -310.9661031118
 Total energy in the final basis set =     -310.9661031118

 --------------------------------------------------------------

                    Orbital Energies (a.u.)
 --------------------------------------------------------------

 Alpha MOs
 -- Occupied --
-10.1796 -10.1796 -10.1701 -10.1701 -10.1695 -10.1695 -10.1671 -10.1671
 -0.8604  -0.7879  -0.7447  -0.7210  -0.6569  -0.6085  -0.5753  -0.4935
 -0.4732  -0.4524  -0.4256  -0.4188  -0.4171  -0.4021  -0.3981  -0.3751
 -0.3465  -0.3420  -0.3373  -0.2537  -0.2366
 -- Virtual --
 -0.0146  -0.0106  -0.0066   0.0020   0.0097   0.0222   0.0317   0.0370
  0.0377   0.0522   0.0549   0.0572   0.0792   0.0805   0.0816   0.0854
  0.0953   0.1100   0.1145   0.1182   0.1189   0.1227   0.1256   0.1375
  0.1386   0.1410   0.1443   0.1453   0.1521   0.1610   0.1623   0.1667
  0.1684   0.1766   0.1774   0.1881   0.1935   0.2044   0.2050   0.2104
  0.2127   0.2306   0.2356   0.2450   0.2489   0.2500   0.2510   0.2875
  0.2883   0.2914   0.3012   0.3088   0.3137   0.3147   0.3247   0.3447
  0.3580   0.3725   0.3783   0.4188   0.4580   0.4756   0.4877   0.4913
  0.5150   0.5412   0.5458   0.5509   0.5511   0.5557   0.5835   0.5848
  0.5970   0.5988   0.6357   0.6366   0.6383   0.6501   0.6553   0.6686
  0.6736   0.6809   0.6833   0.6985   0.7155   0.7324   0.7407   0.7672
  0.7743   0.7816   0.8214   0.8267   0.8624   0.8926   0.8961   0.9004
  0.9012   0.9407   0.9476   0.9521   0.9529   1.0176   1.0189   1.0339
  1.0747   1.0814   1.0886   1.1151   1.1441   1.3167   1.3206   1.3734
  1.3836   1.4152   1.4312   1.4653   1.4798   1.4952   1.5350   1.5369
  1.5409   1.5625   1.5664   1.5901   1.5965   1.6020   1.6037   1.6255
  1.6394   1.6805   1.6823   1.7052   1.7200   1.7793   1.7957   1.8045
  1.8158   1.8162   1.8803   1.9203   1.9265   1.9358   1.9433   1.9548
  1.9899   2.0011   2.0443   2.0693   2.0702   2.0973   2.1612   2.1650
  2.1709   2.2040   2.2930   2.3224   2.3244   2.4128   2.4165   2.4383
  2.4604   2.4663   2.4671   2.4981   2.5549   2.5633   2.5868   2.6024
  2.6129   2.6138   2.6306   2.6607   2.6895   2.7167   2.7286   2.7473
  2.7613   2.7787   2.8062   2.8067   2.8344   2.8912   2.9161   2.9470
  2.9476   2.9511   2.9582   2.9856   3.1062   3.1824   3.1920   3.2338
  3.3543   3.4320   3.4977   3.5957   3.6609   3.7024   3.8042   3.8134
  3.8191   3.8398   4.0036   4.1562   4.1620   4.2841   4.3798   4.8523
 23.5887  23.9246  23.9453  23.9711  23.9951  24.0813  24.1096  24.1932
 --------------------------------------------------------------

          Ground-State Mulliken Net Atomic Charges

     Atom                 Charge (a.u.)
  ----------------------------------------
      1 C                    -0.409046
      2 C                    -0.408300
      3 C                     0.704729
      4 C                    -0.437470
      5 C                    -0.435725
      6 C                     0.701396
      7 C                    -0.589394
      8 C                    -0.589666
      9 H                     0.145451
     10 H                     0.145396
     11 H                     0.144295
     12 H                     0.144023
     13 H                     0.139573
     14 H                     0.163289
     15 H                     0.139126
     16 H                     0.163601
     17 H                     0.139551
     18 H                     0.139171
  ----------------------------------------
  Sum of atomic charges =     0.000000

 -----------------------------------------------------------------
                    Cartesian Multipole Moments
 -----------------------------------------------------------------
    Charge (ESU x 10^10)
                 0.0000
    Dipole Moment (Debye)
         X      -0.0685      Y       0.0067      Z      -0.0162
       Tot       0.0707
    Quadrupole Moments (Debye-Ang)
        XX     -51.9415     XY       0.6858     YY     -44.9137
        XZ      -1.8608     YZ       0.1753     ZZ     -46.6039
    Octopole Moments (Debye-Ang^2)
       XXX     220.2701    XXY     -87.6740    XYY      65.9800
       YYY    -221.7015    XXZ       4.5070    XYZ      -3.2396
       YYZ       0.7461    XZZ      66.9079    YZZ     -76.7743
       ZZZ       1.5016
    Hexadecapole Moments (Debye-Ang^3)
      XXXX    -735.2840   XXXY     312.4142   XXYY    -436.3390
      XYYY     263.4226   YYYY   -1821.5252   XXXZ      31.6798
      XXYZ       5.7733   XYYZ       3.3796   YYYZ       1.3727
      XXZZ    -167.7528   XYZZ      93.0589   YYZZ    -349.6255
      XZZZ      22.9115   YZZZ       1.6073   ZZZZ    -293.6264
 -----------------------------------------------------------------
 Calculating analytic gradient of the SCF energy
 Gradient of SCF Energy
            1           2           3           4           5           6
    1   0.0000034   0.0000132   0.0000060  -0.0000301  -0.0000394   0.0000207
    2   0.0000306  -0.0000212  -0.0001870  -0.0000163   0.0000338   0.0001843
    3  -0.0000851  -0.0000812   0.0000196   0.0000978   0.0000912   0.0000034
            7           8           9          10          11          12
    1   0.0000204  -0.0000051  -0.0000836  -0.0000806   0.0000193   0.0000366
    2  -0.0000300   0.0000218  -0.0001195   0.0001575   0.0001404  -0.0001570
    3   0.0000031  -0.0000113   0.0002019   0.0001878  -0.0002004  -0.0001858
           13          14          15          16          17          18
    1   0.0005147  -0.0004615   0.0002449  -0.0006317   0.0003572   0.0000956
    2   0.0005686   0.0006640   0.0005397  -0.0005356  -0.0006461  -0.0006281
    3  -0.0003459  -0.0001832   0.0004984  -0.0001867  -0.0003322   0.0005084
 Max gradient component =       6.640E-04
 RMS gradient           =       2.852E-04
 Gradient time:  CPU 27.61 s  wall 4.74 s
 Geometry Optimization Parameters
   NAtoms,    NIC,     NZ,  NCons,   NDum,   NFix, NCnnct, MaxDiis
       18       0       0       0       0       0       0       0

 Cartesian Hessian Update
 Hessian updated using BFGS update


** GEOMETRY OPTIMIZATION IN CARTESIAN COORDINATES **
   Searching for a Minimum

   Optimization Cycle:   6

                       Coordinates (Angstroms)
     ATOM                X               Y               Z
      1  C        -1.6761385403    2.3807742714    1.1401378327
      2  C        -1.8316293085    0.9971691975    1.1472585126
      3  C        -1.5687198595    0.2348085690    0.0052955703
      4  C        -1.1386457149    0.9076696233   -1.1418737272
      5  C        -0.9832662884    2.2916290534   -1.1490748563
      6  C        -1.2519290051    3.0544034486   -0.0091563287
      7  C        -1.7630024529   -1.2608237295    0.0056635817
      8  C        -1.1104580230    4.5558292736   -0.0242970629
      9  H        -1.8832877681    2.9435771296    2.0456060913
     10  H        -2.1566669904    0.5037462180    2.0584008956
     11  H        -0.9150182816    0.3430867287   -2.0422771472
     12  H        -0.6416829927    2.7832646825   -2.0550569666
     13  H        -1.0883047552   -1.7457837061   -0.7043642003
     14  H        -2.7891541701   -1.5199988357   -0.2795968019
     15  H        -1.5777023275   -1.6814068383    0.9973471460
     16  H        -2.0548451387    5.0333422797   -0.3104077722
     17  H        -0.3480445640    4.8722930982   -0.7407111450
     18  H        -0.8327357190    4.9354397360    0.9623846782
   Point Group: c1    Number of degrees of freedom:    48


   Energy is   -310.966103112


 Translations and Rotations Projected Out of Hessian

  8 Hessian modes will be used to form the next step
  Hessian Eigenvalues:
     0.162660    0.448783    1.000000    1.000000    1.000210    1.012567
     1.104982    1.358065

 Minimum search - taking simple RFO step
 Searching for Lamda that Minimizes Along All modes
 Value Taken    Lamda =  -0.00000899
 Step Taken.  Stepsize is  0.004745

                             Maximum     Tolerance    Cnvgd?
         Gradient           0.000664      0.000030      NO
         Displacement       0.001368      0.000120      NO
         Energy change     -0.000012      0.000000      NO

 ----------------------------------------------------------------
             Standard Nuclear Orientation (Angstroms)
    I     Atom           X                Y                Z
 ----------------------------------------------------------------
    1      C      -1.6762248998     2.3807329651     1.1404672506
    2      C      -1.8317228138     0.9972164906     1.1475803379
    3      C      -1.5686873980     0.2352079816     0.0052705543
    4      C      -1.1385442042     0.9076863896    -1.1422183338
    5      C      -0.9831590657     2.2915722994    -1.1494104154
    6      C      -1.2519596697     3.0540022124    -0.0091548512
    7      C      -1.7631009329    -1.2613256347     0.0056563020
    8      C      -1.1104246400     4.5563486649    -0.0242953055
    9      H      -1.8832505778     2.9438320805     2.0455801493
   10      H      -2.1566482174     0.5034613479     2.0583989240
   11      H      -0.9149741574     0.3428074260    -2.0422491644
   12      H      -0.6416422279     2.7835498200    -2.0550544641
   13      H      -1.0888396880    -1.7464066667    -0.7040248246
   14      H      -2.7886324154    -1.5207226096    -0.2793957524
   15      H      -1.5779703477    -1.6819918856     0.9968486274
   16      H      -2.0541565462     5.0339192497    -0.3102027437
   17      H      -0.3484296007     4.8729985715    -0.7403878615
   18      H      -0.8328644975     4.9361314974     0.9618698710
 ----------------------------------------------------------------
 Nuclear Repulsion Energy =         340.00128413 hartrees
 There are       29 alpha and       29 beta electrons
 Applying Cartesian multipole field
    Component          Value
    ---------          -----
     (2,0,0)        1.00000E-11
     (0,2,0)        2.00000E-11
     (0,0,2)       -3.00000E-11
 Nucleus-field energy     =     0.0000000251 hartrees
 Requested basis set is 6-311++G(d,p)
 There are 98 shells and 246 basis functions
 A cutoff of  1.0D-14 yielded   4520 shell pairs
 There are     29127 function pairs (     31100 Cartesian)
 Smallest overlap matrix eigenvalue = 8.93E-07
 Linear dependence detected in AO basis
 Tighter screening thresholds may be required for diffuse basis sets
 Use S2THRESH > 14 and THRESH = 14 in case of SCF convergence issues
 Number of orthogonalized atomic orbitals = 245
 Maximum deviation from orthogonality = 1.488E-10
 Guess MOs from SCF MO coefficient file

 -----------------------------------------------------------------------
  General SCF calculation program by
  Eric Jon Sundstrom, Paul Horn, Yuezhi Mao, Dmitri Zuev, Alec White,
  David Stuck, Shaama M.S., Shane Yost, Joonho Lee, David Small,
  Daniel Levine, Susi Lehtola, Hugh Burton, Evgeny Epifanovsky,
  Bang C. Huynh
 -----------------------------------------------------------------------
 Exchange:     0.2000 Hartree-Fock + 0.0800 Slater + 0.7200 B88
 Correlation:  0.1900 VWN1RPA + 0.8100 LYP
 Using SG-1 standard quadrature grid
 using 6 threads for integral computing
 -------------------------------------------------------
 OpenMP Integral computing Module                
 Release: version 2.0, May 2017, Q-Chem Inc. Pleasanton 
 -------------------------------------------------------
 A restricted SCF calculation will be
 performed using DIIS
 SCF converges when DIIS error is below 1.0e-09
 ---------------------------------------
  Cycle       Energy         DIIS error
 ---------------------------------------
    1    -310.9661088512      1.12e-05  
    2    -310.9661097490      4.29e-06  
    3    -310.9661097906      3.60e-06  
    4    -310.9661098770      4.80e-07  
    5    -310.9661098784      1.96e-07  
    6    -310.9661098787      4.03e-08  
    7    -310.9661098787      2.28e-08  
    8    -310.9661098787      5.10e-09  
    9    -310.9661098787      1.36e-09  
   10    -310.9661098787      1.82e-10  Convergence criterion met
 ---------------------------------------
 SCF time:   CPU 82.91s  wall 15.00s 
 SCF   energy in the final basis set =     -310.9661098787
 Total energy in the final basis set =     -310.9661098787

 --------------------------------------------------------------

                    Orbital Energies (a.u.)
 --------------------------------------------------------------

 Alpha MOs
 -- Occupied --
-10.1797 -10.1797 -10.1701 -10.1701 -10.1695 -10.1695 -10.1670 -10.1670
 -0.8604  -0.7877  -0.7447  -0.7209  -0.6569  -0.6085  -0.5754  -0.4936
 -0.4731  -0.4525  -0.4256  -0.4189  -0.4171  -0.4022  -0.3979  -0.3752
 -0.3466  -0.3419  -0.3374  -0.2537  -0.2366
 -- Virtual --
 -0.0146  -0.0106  -0.0066   0.0020   0.0097   0.0222   0.0317   0.0371
  0.0377   0.0522   0.0549   0.0573   0.0792   0.0806   0.0816   0.0854
  0.0953   0.1100   0.1145   0.1182   0.1189   0.1226   0.1256   0.1375
  0.1386   0.1410   0.1443   0.1453   0.1521   0.1610   0.1624   0.1667
  0.1684   0.1767   0.1774   0.1882   0.1935   0.2044   0.2050   0.2104
  0.2128   0.2306   0.2356   0.2450   0.2488   0.2500   0.2510   0.2875
  0.2883   0.2914   0.3012   0.3088   0.3136   0.3146   0.3248   0.3447
  0.3577   0.3726   0.3783   0.4187   0.4580   0.4756   0.4877   0.4914
  0.5150   0.5412   0.5459   0.5509   0.5512   0.5557   0.5835   0.5847
  0.5969   0.5988   0.6358   0.6366   0.6382   0.6501   0.6554   0.6686
  0.6737   0.6809   0.6832   0.6986   0.7154   0.7324   0.7410   0.7673
  0.7742   0.7820   0.8214   0.8267   0.8625   0.8926   0.8962   0.9003
  0.9012   0.9406   0.9476   0.9521   0.9528   1.0176   1.0188   1.0339
  1.0746   1.0815   1.0884   1.1151   1.1440   1.3165   1.3205   1.3732
  1.3834   1.4151   1.4312   1.4655   1.4800   1.4954   1.5351   1.5367
  1.5408   1.5626   1.5665   1.5902   1.5966   1.6023   1.6039   1.6256
  1.6398   1.6803   1.6822   1.7053   1.7196   1.7793   1.7958   1.8045
  1.8157   1.8161   1.8802   1.9203   1.9265   1.9360   1.9433   1.9549
  1.9899   2.0010   2.0447   2.0696   2.0703   2.0974   2.1612   2.1651
  2.1712   2.2040   2.2930   2.3224   2.3245   2.4128   2.4164   2.4387
  2.4605   2.4670   2.4679   2.4984   2.5556   2.5639   2.5865   2.6025
  2.6126   2.6134   2.6304   2.6608   2.6894   2.7167   2.7285   2.7471
  2.7613   2.7786   2.8059   2.8065   2.8343   2.8910   2.9161   2.9465
  2.9475   2.9507   2.9581   2.9858   3.1061   3.1823   3.1908   3.2328
  3.3540   3.4319   3.4978   3.5960   3.6608   3.7020   3.8049   3.8141
  3.8198   3.8404   4.0039   4.1565   4.1622   4.2839   4.3792   4.8523
 23.5887  23.9240  23.9457  23.9710  23.9962  24.0812  24.1097  24.1931
 --------------------------------------------------------------

          Ground-State Mulliken Net Atomic Charges

     Atom                 Charge (a.u.)
  ----------------------------------------
      1 C                    -0.409221
      2 C                    -0.408413
      3 C                     0.705183
      4 C                    -0.437641
      5 C                    -0.435832
      6 C                     0.701789
      7 C                    -0.589508
      8 C                    -0.589780
      9 H                     0.145440
     10 H                     0.145385
     11 H                     0.144279
     12 H                     0.144016
     13 H                     0.139583
     14 H                     0.163265
     15 H                     0.139134
     16 H                     0.163581
     17 H                     0.139558
     18 H                     0.139180
  ----------------------------------------
  Sum of atomic charges =     0.000000

 -----------------------------------------------------------------
                    Cartesian Multipole Moments
 -----------------------------------------------------------------
    Charge (ESU x 10^10)
                -0.0000
    Dipole Moment (Debye)
         X      -0.0685      Y       0.0067      Z      -0.0162
       Tot       0.0707
    Quadrupole Moments (Debye-Ang)
        XX     -51.9428     XY       0.6870     YY     -44.9032
        XZ      -1.8633     YZ       0.1756     ZZ     -46.5983
    Octopole Moments (Debye-Ang^2)
       XXX     220.2776    XXY     -87.6806    XYY      65.9652
       YYY    -221.6471    XXZ       4.5159    XYZ      -3.2445
       YYZ       0.7462    XZZ      66.8988    YZZ     -76.7647
       ZZZ       1.5008
    Hexadecapole Moments (Debye-Ang^3)
      XXXX    -735.3012   XXXY     312.4224   XXYY    -436.3584
      XYYY     263.3674   YYYY   -1821.1502   XXXZ      31.6653
      XXYZ       5.7876   XYYZ       3.3653   YYYZ       1.3730
      XXZZ    -167.7426   XYZZ      93.0407   YYZZ    -349.6288
      XZZZ      22.9174   YZZZ       1.6039   ZZZZ    -293.6573
 -----------------------------------------------------------------
 Calculating analytic gradient of the SCF energy
 Gradient of SCF Energy
            1           2           3           4           5           6
    1  -0.0000737  -0.0000551   0.0000746   0.0000402   0.0000250  -0.0000247
    2  -0.0000161   0.0000452   0.0003187   0.0000143  -0.0000316  -0.0003224
    3   0.0001554   0.0001545   0.0000120  -0.0001399  -0.0001412   0.0000093
            7           8           9          10          11          12
    1  -0.0001153   0.0000006  -0.0000611  -0.0000486   0.0000009   0.0000086
    2  -0.0006412   0.0006583  -0.0001597   0.0001878   0.0001807  -0.0001834
    3  -0.0000134  -0.0000323   0.0001106   0.0001056  -0.0001086  -0.0001041
           13          14          15          16          17          18
    1   0.0003017  -0.0001046   0.0001699  -0.0002792   0.0001330   0.0000078
    2   0.0006288   0.0006714   0.0005854  -0.0006226  -0.0006585  -0.0006551
    3  -0.0001508  -0.0000808   0.0002166  -0.0000822  -0.0001344   0.0002240
 Max gradient component =       6.714E-04
 RMS gradient           =       2.779E-04
 Gradient time:  CPU 27.66 s  wall 4.75 s
 Geometry Optimization Parameters
   NAtoms,    NIC,     NZ,  NCons,   NDum,   NFix, NCnnct, MaxDiis
       18       0       0       0       0       0       0       0

 Cartesian Hessian Update
 Hessian updated using BFGS update


** GEOMETRY OPTIMIZATION IN CARTESIAN COORDINATES **
   Searching for a Minimum

   Optimization Cycle:   7

                       Coordinates (Angstroms)
     ATOM                X               Y               Z
      1  C        -1.6762248998    2.3807329651    1.1404672506
      2  C        -1.8317228138    0.9972164906    1.1475803379
      3  C        -1.5686873980    0.2352079816    0.0052705543
      4  C        -1.1385442042    0.9076863896   -1.1422183338
      5  C        -0.9831590657    2.2915722994   -1.1494104154
      6  C        -1.2519596697    3.0540022124   -0.0091548512
      7  C        -1.7631009329   -1.2613256347    0.0056563020
      8  C        -1.1104246400    4.5563486649   -0.0242953055
      9  H        -1.8832505778    2.9438320805    2.0455801493
     10  H        -2.1566482174    0.5034613479    2.0583989240
     11  H        -0.9149741574    0.3428074260   -2.0422491644
     12  H        -0.6416422279    2.7835498200   -2.0550544641
     13  H        -1.0888396880   -1.7464066667   -0.7040248246
     14  H        -2.7886324154   -1.5207226096   -0.2793957524
     15  H        -1.5779703477   -1.6819918856    0.9968486274
     16  H        -2.0541565462    5.0339192497   -0.3102027437
     17  H        -0.3484296007    4.8729985715   -0.7403878615
     18  H        -0.8328644975    4.9361314974    0.9618698710
   Point Group: c1    Number of degrees of freedom:    48


   Energy is   -310.966109879


 Translations and Rotations Projected Out of Hessian

  9 Hessian modes will be used to form the next step
  Hessian Eigenvalues:
     0.128903    0.232832    1.000000    1.000000    1.000017    1.002069
     1.015854    1.115524    1.608783

 Minimum search - taking simple RFO step
 Searching for Lamda that Minimizes Along All modes
 Value Taken    Lamda =  -0.00001154
 Step Taken.  Stepsize is  0.007968

                             Maximum     Tolerance    Cnvgd?
         Gradient           0.000671      0.000030      NO
         Displacement       0.002747      0.000120      NO
         Energy change     -0.000007      0.000000      NO

 ----------------------------------------------------------------
             Standard Nuclear Orientation (Angstroms)
    I     Atom           X                Y                Z
 ----------------------------------------------------------------
    1      C      -1.6762826818     2.3807064448     1.1407714852
    2      C      -1.8318043864     0.9972282471     1.1478756183
    3      C      -1.5686905631     0.2355347861     0.0052276208
    4      C      -1.1384429624     0.9076803765    -1.1425543002
    5      C      -0.9830385813     2.2915413885    -1.1497335329
    6      C      -1.2519860836     3.0536742726    -0.0091598502
    7      C      -1.7631468218    -1.2615920762     0.0056581653
    8      C      -1.1103766105     4.5566251175    -0.0242699429
    9      H      -1.8831684519     2.9443018317     2.0454888514
   10      H      -2.1565972384     0.5029318650     2.0583435993
   11      H      -0.9149021009     0.3422896484    -2.0421556882
   12      H      -0.6415828858     2.7840757648    -2.0549990250
   13      H      -1.0897424821    -1.7476959755    -0.7034821159
   14      H      -2.7878879903    -1.5221760503    -0.2790794261
   15      H      -1.5784391309    -1.6831968554     0.9960580833
   16      H      -2.0530763266     5.0351444585    -0.3098816251
   17      H      -0.3490234148     4.8744165646    -0.7398801032
   18      H      -0.8330431873     4.9375303911     0.9610504860
 ----------------------------------------------------------------
 Nuclear Repulsion Energy =         339.97173713 hartrees
 There are       29 alpha and       29 beta electrons
 Applying Cartesian multipole field
    Component          Value
    ---------          -----
     (2,0,0)        1.00000E-11
     (0,2,0)        2.00000E-11
     (0,0,2)       -3.00000E-11
 Nucleus-field energy     =     0.0000000251 hartrees
 Requested basis set is 6-311++G(d,p)
 There are 98 shells and 246 basis functions
 A cutoff of  1.0D-14 yielded   4520 shell pairs
 There are     29127 function pairs (     31100 Cartesian)
 Smallest overlap matrix eigenvalue = 8.94E-07
 Linear dependence detected in AO basis
 Tighter screening thresholds may be required for diffuse basis sets
 Use S2THRESH > 14 and THRESH = 14 in case of SCF convergence issues
 Number of orthogonalized atomic orbitals = 245
 Maximum deviation from orthogonality = 1.154E-10
 Guess MOs from SCF MO coefficient file

 -----------------------------------------------------------------------
  General SCF calculation program by
  Eric Jon Sundstrom, Paul Horn, Yuezhi Mao, Dmitri Zuev, Alec White,
  David Stuck, Shaama M.S., Shane Yost, Joonho Lee, David Small,
  Daniel Levine, Susi Lehtola, Hugh Burton, Evgeny Epifanovsky,
  Bang C. Huynh
 -----------------------------------------------------------------------
 Exchange:     0.2000 Hartree-Fock + 0.0800 Slater + 0.7200 B88
 Correlation:  0.1900 VWN1RPA + 0.8100 LYP
 Using SG-1 standard quadrature grid
 using 6 threads for integral computing
 -------------------------------------------------------
 OpenMP Integral computing Module                
 Release: version 2.0, May 2017, Q-Chem Inc. Pleasanton 
 -------------------------------------------------------
 A restricted SCF calculation will be
 performed using DIIS
 SCF converges when DIIS error is below 1.0e-09
 ---------------------------------------
  Cycle       Energy         DIIS error
 ---------------------------------------
    1    -310.9661174133      1.12e-05  
    2    -310.9661182785      3.69e-06  
    3    -310.9661183101      3.14e-06  
    4    -310.9661183770      4.26e-07  
    5    -310.9661183781      1.69e-07  
    6    -310.9661183783      4.70e-08  
    7    -310.9661183783      2.18e-08  
    8    -310.9661183783      4.45e-09  
    9    -310.9661183783      1.33e-09  
   10    -310.9661183783      2.47e-10  Convergence criterion met
 ---------------------------------------
 SCF time:   CPU 82.90s  wall 15.00s 
 SCF   energy in the final basis set =     -310.9661183783
 Total energy in the final basis set =     -310.9661183783

 --------------------------------------------------------------

                    Orbital Energies (a.u.)
 --------------------------------------------------------------

 Alpha MOs
 -- Occupied --
-10.1798 -10.1798 -10.1702 -10.1701 -10.1696 -10.1696 -10.1669 -10.1669
 -0.8603  -0.7876  -0.7448  -0.7209  -0.6571  -0.6085  -0.5754  -0.4937
 -0.4730  -0.4525  -0.4254  -0.4190  -0.4169  -0.4021  -0.3980  -0.3752
 -0.3466  -0.3420  -0.3375  -0.2538  -0.2366
 -- Virtual --
 -0.0146  -0.0106  -0.0066   0.0020   0.0097   0.0221   0.0317   0.0371
  0.0377   0.0522   0.0549   0.0573   0.0792   0.0806   0.0817   0.0855
  0.0953   0.1100   0.1146   0.1182   0.1189   0.1226   0.1256   0.1375
  0.1385   0.1410   0.1443   0.1453   0.1521   0.1610   0.1624   0.1667
  0.1684   0.1767   0.1775   0.1882   0.1936   0.2044   0.2050   0.2104
  0.2129   0.2306   0.2356   0.2450   0.2489   0.2501   0.2510   0.2875
  0.2883   0.2914   0.3012   0.3088   0.3135   0.3146   0.3248   0.3448
  0.3575   0.3726   0.3783   0.4187   0.4580   0.4756   0.4875   0.4915
  0.5149   0.5411   0.5462   0.5509   0.5511   0.5557   0.5836   0.5845
  0.5968   0.5989   0.6359   0.6367   0.6382   0.6500   0.6555   0.6686
  0.6737   0.6809   0.6831   0.6986   0.7154   0.7324   0.7414   0.7675
  0.7742   0.7825   0.8214   0.8266   0.8626   0.8927   0.8961   0.9003
  0.9012   0.9406   0.9476   0.9521   0.9528   1.0176   1.0188   1.0339
  1.0744   1.0817   1.0883   1.1151   1.1440   1.3159   1.3204   1.3728
  1.3830   1.4148   1.4312   1.4658   1.4804   1.4958   1.5352   1.5366
  1.5407   1.5626   1.5666   1.5902   1.5968   1.6029   1.6044   1.6255
  1.6406   1.6802   1.6821   1.7054   1.7191   1.7792   1.7957   1.8044
  1.8154   1.8157   1.8799   1.9202   1.9266   1.9360   1.9435   1.9552
  1.9898   2.0008   2.0455   2.0702   2.0707   2.0975   2.1616   2.1651
  2.1715   2.2044   2.2930   2.3224   2.3244   2.4125   2.4164   2.4391
  2.4604   2.4674   2.4684   2.4985   2.5565   2.5649   2.5862   2.6024
  2.6121   2.6128   2.6303   2.6611   2.6893   2.7165   2.7284   2.7468
  2.7620   2.7786   2.8057   2.8063   2.8343   2.8909   2.9162   2.9457
  2.9475   2.9500   2.9581   2.9863   3.1059   3.1822   3.1902   3.2324
  3.3538   3.4318   3.4980   3.5961   3.6607   3.7018   3.8053   3.8145
  3.8202   3.8407   4.0040   4.1567   4.1624   4.2841   4.3792   4.8523
 23.5888  23.9236  23.9462  23.9708  23.9972  24.0811  24.1096  24.1929
 --------------------------------------------------------------

          Ground-State Mulliken Net Atomic Charges

     Atom                 Charge (a.u.)
  ----------------------------------------
      1 C                    -0.409654
      2 C                    -0.408746
      3 C                     0.707120
      4 C                    -0.438111
      5 C                    -0.436194
      6 C                     0.703634
      7 C                    -0.590719
      8 C                    -0.591010
      9 H                     0.145445
     10 H                     0.145386
     11 H                     0.144275
     12 H                     0.144025
     13 H                     0.139666
     14 H                     0.163226
     15 H                     0.139211
     16 H                     0.163549
     17 H                     0.139636
     18 H                     0.139260
  ----------------------------------------
  Sum of atomic charges =     0.000000

 -----------------------------------------------------------------
                    Cartesian Multipole Moments
 -----------------------------------------------------------------
    Charge (ESU x 10^10)
                -0.0000
    Dipole Moment (Debye)
         X      -0.0683      Y       0.0067      Z      -0.0161
       Tot       0.0705
    Quadrupole Moments (Debye-Ang)
        XX     -51.9480     XY       0.6904     YY     -44.8763
        XZ      -1.8660     YZ       0.1760     ZZ     -46.5963
    Octopole Moments (Debye-Ang^2)
       XXX     220.3017    XXY     -87.7000    XYY      65.9329
       YYY    -221.5101    XXZ       4.5273    XYZ      -3.2500
       YYZ       0.7458    XZZ      66.8934    YZZ     -76.7609
       ZZZ       1.4990
    Hexadecapole Moments (Debye-Ang^3)
      XXXX    -735.3721   XXXY     312.4615   XXYY    -436.3991
      XYYY     263.2623   YYYY   -1820.0783   XXXZ      31.6411
      XXYZ       5.8057   XYYZ       3.3444   YYYZ       1.3721
      XXZZ    -167.7362   XYZZ      93.0253   YYZZ    -349.6577
      XZZZ      22.9263   YZZZ       1.5978   ZZZZ    -293.6936
 -----------------------------------------------------------------
 Calculating analytic gradient of the SCF energy
 Gradient of SCF Energy
            1           2           3           4           5           6
    1  -0.0001320  -0.0001092   0.0001167   0.0000956   0.0000791  -0.0000659
    2  -0.0000611   0.0001029   0.0007025   0.0000468  -0.0000938  -0.0007062
    3   0.0003485   0.0003451   0.0000065  -0.0003325  -0.0003303   0.0000119
            7           8           9          10          11          12
    1  -0.0001763  -0.0000036  -0.0000435  -0.0000283  -0.0000111  -0.0000082
    2  -0.0008770   0.0009095  -0.0001539   0.0001746   0.0001733  -0.0001655
    3  -0.0000229  -0.0000409   0.0000450   0.0000504  -0.0000443  -0.0000483
           13          14          15          16          17          18
    1   0.0000341   0.0002788   0.0000634   0.0001240  -0.0001233  -0.0000902
    2   0.0005936   0.0005737   0.0005369  -0.0006118  -0.0005664  -0.0005780
    3   0.0000754   0.0000326  -0.0001139   0.0000338   0.0000922  -0.0001082
 Max gradient component =       9.095E-04
 RMS gradient           =       3.178E-04
 Gradient time:  CPU 27.62 s  wall 4.74 s
 Geometry Optimization Parameters
   NAtoms,    NIC,     NZ,  NCons,   NDum,   NFix, NCnnct, MaxDiis
       18       0       0       0       0       0       0       0

 Cartesian Hessian Update
 Hessian updated using BFGS update


** GEOMETRY OPTIMIZATION IN CARTESIAN COORDINATES **
   Searching for a Minimum

   Optimization Cycle:   8

                       Coordinates (Angstroms)
     ATOM                X               Y               Z
      1  C        -1.6762826818    2.3807064448    1.1407714852
      2  C        -1.8318043864    0.9972282471    1.1478756183
      3  C        -1.5686905631    0.2355347861    0.0052276208
      4  C        -1.1384429624    0.9076803765   -1.1425543002
      5  C        -0.9830385813    2.2915413885   -1.1497335329
      6  C        -1.2519860836    3.0536742726   -0.0091598502
      7  C        -1.7631468218   -1.2615920762    0.0056581653
      8  C        -1.1103766105    4.5566251175   -0.0242699429
      9  H        -1.8831684519    2.9443018317    2.0454888514
     10  H        -2.1565972384    0.5029318650    2.0583435993
     11  H        -0.9149021009    0.3422896484   -2.0421556882
     12  H        -0.6415828858    2.7840757648   -2.0549990250
     13  H        -1.0897424821   -1.7476959755   -0.7034821159
     14  H        -2.7878879903   -1.5221760503   -0.2790794261
     15  H        -1.5784391309   -1.6831968554    0.9960580833
     16  H        -2.0530763266    5.0351444585   -0.3098816251
     17  H        -0.3490234148    4.8744165646   -0.7398801032
     18  H        -0.8330431873    4.9375303911    0.9610504860
   Point Group: c1    Number of degrees of freedom:    48


   Energy is   -310.966118378


 Translations and Rotations Projected Out of Hessian

 12 Hessian modes will be used to form the next step
  Hessian Eigenvalues:
     0.079746    0.202664    1.000000    1.000000    1.000000    1.000000
     1.000002    1.000036    1.009727    1.021741    1.119058    1.548326

 Minimum search - taking simple RFO step
 Searching for Lamda that Minimizes Along All modes
 Value Taken    Lamda =  -0.00001152
 Step Taken.  Stepsize is  0.010040

                             Maximum     Tolerance    Cnvgd?
         Gradient           0.000909      0.000030      NO
         Displacement       0.003757      0.000120      NO
         Energy change     -0.000008      0.000000      NO

 ----------------------------------------------------------------
             Standard Nuclear Orientation (Angstroms)
    I     Atom           X                Y                Z
 ----------------------------------------------------------------
    1      C      -1.6762769378     2.3807453170     1.1409289051
    2      C      -1.8318436730     0.9971493061     1.1480244953
    3      C      -1.5687489945     0.2355481436     0.0051729548
    4      C      -1.1383798750     0.9076106649    -1.1427577396
    5      C      -0.9829401323     2.2915969099    -1.1499232838
    6      C      -1.2519795937     3.0536599638    -0.0091714443
    7      C      -1.7631194131    -1.2615669541     0.0056733793
    8      C      -1.1103104303     4.5565944645    -0.0242207624
    9      H      -1.8830619146     2.9449471235     2.0453934798
   10      H      -2.1565343384     0.5022070085     2.0582868076
   11      H      -0.9147958963     0.3415775816    -2.0420566163
   12      H      -0.6414939774     2.7847902903    -2.0549431572
   13      H      -1.0907509873    -1.7495142303    -0.7029411048
   14      H      -2.7872424440    -1.5241639126    -0.2787504242
   15      H      -1.5789956756    -1.6848809040     0.9952741600
   16      H      -2.0519687501     5.0369001815    -0.3095491861
   17      H      -0.3495986855     4.8763587988    -0.7393900367
   18      H      -0.8331901809     4.9394604471     0.9602278736
 ----------------------------------------------------------------
 Nuclear Repulsion Energy =         339.94191301 hartrees
 There are       29 alpha and       29 beta electrons
 Applying Cartesian multipole field
    Component          Value
    ---------          -----
     (2,0,0)        1.00000E-11
     (0,2,0)        2.00000E-11
     (0,0,2)       -3.00000E-11
 Nucleus-field energy     =     0.0000000251 hartrees
 Requested basis set is 6-311++G(d,p)
 There are 98 shells and 246 basis functions
 A cutoff of  1.0D-14 yielded   4518 shell pairs
 There are     29103 function pairs (     31076 Cartesian)
 Smallest overlap matrix eigenvalue = 8.95E-07
 Linear dependence detected in AO basis
 Tighter screening thresholds may be required for diffuse basis sets
 Use S2THRESH > 14 and THRESH = 14 in case of SCF convergence issues
 Number of orthogonalized atomic orbitals = 245
 Maximum deviation from orthogonality = 1.633E-10
 Guess MOs from SCF MO coefficient file

 -----------------------------------------------------------------------
  General SCF calculation program by
  Eric Jon Sundstrom, Paul Horn, Yuezhi Mao, Dmitri Zuev, Alec White,
  David Stuck, Shaama M.S., Shane Yost, Joonho Lee, David Small,
  Daniel Levine, Susi Lehtola, Hugh Burton, Evgeny Epifanovsky,
  Bang C. Huynh
 -----------------------------------------------------------------------
 Exchange:     0.2000 Hartree-Fock + 0.0800 Slater + 0.7200 B88
 Correlation:  0.1900 VWN1RPA + 0.8100 LYP
 Using SG-1 standard quadrature grid
 using 6 threads for integral computing
 -------------------------------------------------------
 OpenMP Integral computing Module                
 Release: version 2.0, May 2017, Q-Chem Inc. Pleasanton 
 -------------------------------------------------------
 A restricted SCF calculation will be
 performed using DIIS
 SCF converges when DIIS error is below 1.0e-09
 ---------------------------------------
  Cycle       Energy         DIIS error
 ---------------------------------------
    1    -310.9661253447      1.15e-05  
    2    -310.9661263476      1.72e-06  
    3    -310.9661263519      1.67e-06  
    4    -310.9661263728      3.76e-07  
    5    -310.9661263737      1.01e-07  
    6    -310.9661263738      4.72e-08  
    7    -310.9661263738      1.32e-08  
    8    -310.9661263738      3.24e-09  
    9    -310.9661263738      6.21e-10  Convergence criterion met
 ---------------------------------------
 SCF time:   CPU 75.37s  wall 13.00s 
 SCF   energy in the final basis set =     -310.9661263738
 Total energy in the final basis set =     -310.9661263738

 --------------------------------------------------------------

                    Orbital Energies (a.u.)
 --------------------------------------------------------------

 Alpha MOs
 -- Occupied --
-10.1799 -10.1799 -10.1702 -10.1702 -10.1697 -10.1697 -10.1668 -10.1668
 -0.8603  -0.7876  -0.7448  -0.7209  -0.6572  -0.6086  -0.5754  -0.4939
 -0.4730  -0.4526  -0.4253  -0.4190  -0.4167  -0.4020  -0.3982  -0.3752
 -0.3465  -0.3421  -0.3375  -0.2538  -0.2366
 -- Virtual --
 -0.0146  -0.0107  -0.0066   0.0020   0.0097   0.0221   0.0317   0.0371
  0.0377   0.0522   0.0550   0.0573   0.0792   0.0807   0.0817   0.0855
  0.0952   0.1100   0.1146   0.1182   0.1189   0.1226   0.1256   0.1375
  0.1385   0.1410   0.1443   0.1452   0.1522   0.1609   0.1625   0.1667
  0.1685   0.1767   0.1774   0.1882   0.1936   0.2044   0.2050   0.2104
  0.2129   0.2306   0.2356   0.2451   0.2492   0.2502   0.2510   0.2874
  0.2883   0.2914   0.3013   0.3087   0.3134   0.3146   0.3249   0.3448
  0.3574   0.3726   0.3783   0.4186   0.4579   0.4756   0.4874   0.4916
  0.5148   0.5410   0.5467   0.5509   0.5510   0.5557   0.5838   0.5844
  0.5966   0.5990   0.6358   0.6368   0.6382   0.6500   0.6555   0.6685
  0.6737   0.6808   0.6830   0.6986   0.7153   0.7322   0.7418   0.7676
  0.7742   0.7829   0.8214   0.8264   0.8626   0.8928   0.8960   0.9003
  0.9011   0.9407   0.9477   0.9521   0.9528   1.0175   1.0186   1.0340
  1.0742   1.0820   1.0882   1.1150   1.1439   1.3153   1.3203   1.3722
  1.3824   1.4143   1.4313   1.4660   1.4807   1.4962   1.5352   1.5364
  1.5406   1.5625   1.5666   1.5902   1.5971   1.6037   1.6051   1.6253
  1.6417   1.6800   1.6820   1.7054   1.7186   1.7790   1.7954   1.8043
  1.8149   1.8152   1.8794   1.9199   1.9267   1.9358   1.9437   1.9556
  1.9897   2.0006   2.0467   2.0700   2.0719   2.0975   2.1623   2.1649
  2.1717   2.2051   2.2928   2.3221   2.3242   2.4120   2.4164   2.4391
  2.4603   2.4672   2.4681   2.4979   2.5573   2.5656   2.5860   2.6018
  2.6115   2.6121   2.6304   2.6615   2.6893   2.7162   2.7284   2.7464
  2.7631   2.7787   2.8055   2.8061   2.8342   2.8909   2.9162   2.9447
  2.9474   2.9492   2.9582   2.9866   3.1058   3.1819   3.1905   3.2327
  3.3535   3.4316   3.4979   3.5955   3.6606   3.7018   3.8050   3.8140
  3.8199   3.8403   4.0038   4.1566   4.1624   4.2847   4.3798   4.8520
 23.5889  23.9234  23.9466  23.9704  23.9977  24.0808  24.1091  24.1924
 --------------------------------------------------------------

          Ground-State Mulliken Net Atomic Charges

     Atom                 Charge (a.u.)
  ----------------------------------------
      1 C                    -0.410296
      2 C                    -0.409270
      3 C                     0.710411
      4 C                    -0.438844
      5 C                    -0.436790
      6 C                     0.706801
      7 C                    -0.593025
      8 C                    -0.593353
      9 H                     0.145488
     10 H                     0.145422
     11 H                     0.144305
     12 H                     0.144070
     13 H                     0.139824
     14 H                     0.163182
     15 H                     0.139361
     16 H                     0.163514
     17 H                     0.139788
     18 H                     0.139414
  ----------------------------------------
  Sum of atomic charges =     0.000000

 -----------------------------------------------------------------
                    Cartesian Multipole Moments
 -----------------------------------------------------------------
    Charge (ESU x 10^10)
                 0.0000
    Dipole Moment (Debye)
         X      -0.0681      Y       0.0067      Z      -0.0160
       Tot       0.0703
    Quadrupole Moments (Debye-Ang)
        XX     -51.9577     XY       0.6957     YY     -44.8378
        XZ      -1.8682     YZ       0.1762     ZZ     -46.6008
    Octopole Moments (Debye-Ang^2)
       XXX     220.3441    XXY     -87.7318    XYY      65.8902
       YYY    -221.3158    XXZ       4.5376    XYZ      -3.2542
       YYZ       0.7449    XZZ      66.8967    YZZ     -76.7678
       ZZZ       1.4973
    Hexadecapole Moments (Debye-Ang^3)
      XXXX    -735.5098   XXXY     312.5293   XXYY    -436.4780
      XYYY     263.1244   YYYY   -1818.6189   XXXZ      31.6162
      XXYZ       5.8215   XYYZ       3.3220   YYYZ       1.3715
      XXZZ    -167.7449   XYZZ      93.0209   YYZZ    -349.7311
      XZZZ      22.9355   YZZZ       1.5912   ZZZZ    -293.7395
 -----------------------------------------------------------------
 Calculating analytic gradient of the SCF energy
 Gradient of SCF Energy
            1           2           3           4           5           6
    1  -0.0001380  -0.0001234   0.0001044   0.0001032   0.0000965  -0.0000796
    2  -0.0000639   0.0001032   0.0007445   0.0000479  -0.0001023  -0.0007478
    3   0.0003923   0.0003911   0.0000056  -0.0003797  -0.0003779   0.0000087
            7           8           9          10          11          12
    1  -0.0001025  -0.0000130  -0.0000454  -0.0000418  -0.0000027   0.0000079
    2  -0.0004988   0.0005233  -0.0000650   0.0000866   0.0000800  -0.0000743
    3  -0.0000169  -0.0000267   0.0000682   0.0000820  -0.0000703  -0.0000769
           13          14          15          16          17          18
    1  -0.0001688   0.0004909  -0.0000350   0.0003839  -0.0002852  -0.0001513
    2   0.0004239   0.0003617   0.0003645  -0.0004495  -0.0003582  -0.0003756
    3   0.0002187   0.0001004  -0.0003302   0.0001041   0.0002319  -0.0003244
 Max gradient component =       7.478E-04
 RMS gradient           =       2.777E-04
 Gradient time:  CPU 27.67 s  wall 4.75 s
 Geometry Optimization Parameters
   NAtoms,    NIC,     NZ,  NCons,   NDum,   NFix, NCnnct, MaxDiis
       18       0       0       0       0       0       0       0

 Cartesian Hessian Update
 Hessian updated using BFGS update


** GEOMETRY OPTIMIZATION IN CARTESIAN COORDINATES **
   Searching for a Minimum

   Optimization Cycle:   9

                       Coordinates (Angstroms)
     ATOM                X               Y               Z
      1  C        -1.6762769378    2.3807453170    1.1409289051
      2  C        -1.8318436730    0.9971493061    1.1480244953
      3  C        -1.5687489945    0.2355481436    0.0051729548
      4  C        -1.1383798750    0.9076106649   -1.1427577396
      5  C        -0.9829401323    2.2915969099   -1.1499232838
      6  C        -1.2519795937    3.0536599638   -0.0091714443
      7  C        -1.7631194131   -1.2615669541    0.0056733793
      8  C        -1.1103104303    4.5565944645   -0.0242207624
      9  H        -1.8830619146    2.9449471235    2.0453934798
     10  H        -2.1565343384    0.5022070085    2.0582868076
     11  H        -0.9147958963    0.3415775816   -2.0420566163
     12  H        -0.6414939774    2.7847902903   -2.0549431572
     13  H        -1.0907509873   -1.7495142303   -0.7029411048
     14  H        -2.7872424440   -1.5241639126   -0.2787504242
     15  H        -1.5789956756   -1.6848809040    0.9952741600
     16  H        -2.0519687501    5.0369001815   -0.3095491861
     17  H        -0.3495986855    4.8763587988   -0.7393900367
     18  H        -0.8331901809    4.9394604471    0.9602278736
   Point Group: c1    Number of degrees of freedom:    48


   Energy is   -310.966126374


 Translations and Rotations Projected Out of Hessian

 11 Hessian modes will be used to form the next step
  Hessian Eigenvalues:
     0.062754    0.199492    1.000000    1.000000    1.000000    1.000005
     1.000082    1.013301    1.061500    1.065526    1.232485

 Minimum search - taking simple RFO step
 Searching for Lamda that Minimizes Along All modes
 Value Taken    Lamda =  -0.00000672
 Step Taken.  Stepsize is  0.007218

                             Maximum     Tolerance    Cnvgd?
         Gradient           0.000748      0.000030      NO
         Displacement       0.002824      0.000120      NO
         Energy change     -0.000008      0.000000      NO

 ----------------------------------------------------------------
             Standard Nuclear Orientation (Angstroms)
    I     Atom           X                Y                Z
 ----------------------------------------------------------------
    1      C      -1.6762047796     2.3808250777     1.1408342154
    2      C      -1.8318101246     0.9970232681     1.1479240437
    3      C      -1.5688312014     0.2352019534     0.0051320570
    4      C      -1.1383880633     0.9075172358    -1.1427004142
    5      C      -0.9829209378     2.2917096679    -1.1498572819
    6      C      -1.2519347601     3.0540064762    -0.0091825359
    7      C      -1.7630773119    -1.2614724210     0.0056904124
    8      C      -1.1102557397     4.5564874249    -0.0241792769
    9      H      -1.8829710882     2.9454034566     2.0452933507
   10      H      -2.1564691551     0.5016843082     2.0582044716
   11      H      -0.9147159310     0.3410687007    -2.0419515104
   12      H      -0.6414365150     2.7852986756    -2.0548649017
   13      H      -1.0912950386    -1.7509336069    -0.7027216725
   14      H      -2.7871030953    -1.5256581798    -0.2785945174
   15      H      -1.5793299267    -1.6861759903     0.9949680702
   16      H      -2.0514792209     5.0382902077    -0.3093944811
   17      H      -0.3498060223     4.8778200488    -0.7392123424
   18      H      -0.8332029887     4.9409238966     0.9598906136
 ----------------------------------------------------------------
 Nuclear Repulsion Energy =         339.92103406 hartrees
 There are       29 alpha and       29 beta electrons
 Applying Cartesian multipole field
    Component          Value
    ---------          -----
     (2,0,0)        1.00000E-11
     (0,2,0)        2.00000E-11
     (0,0,2)       -3.00000E-11
 Nucleus-field energy     =     0.0000000251 hartrees
 Requested basis set is 6-311++G(d,p)
 There are 98 shells and 246 basis functions
 A cutoff of  1.0D-14 yielded   4518 shell pairs
 There are     29103 function pairs (     31076 Cartesian)
 Smallest overlap matrix eigenvalue = 8.96E-07
 Linear dependence detected in AO basis
 Tighter screening thresholds may be required for diffuse basis sets
 Use S2THRESH > 14 and THRESH = 14 in case of SCF convergence issues
 Number of orthogonalized atomic orbitals = 245
 Maximum deviation from orthogonality = 1.331E-10
 Guess MOs from SCF MO coefficient file

 -----------------------------------------------------------------------
  General SCF calculation program by
  Eric Jon Sundstrom, Paul Horn, Yuezhi Mao, Dmitri Zuev, Alec White,
  David Stuck, Shaama M.S., Shane Yost, Joonho Lee, David Small,
  Daniel Levine, Susi Lehtola, Hugh Burton, Evgeny Epifanovsky,
  Bang C. Huynh
 -----------------------------------------------------------------------
 Exchange:     0.2000 Hartree-Fock + 0.0800 Slater + 0.7200 B88
 Correlation:  0.1900 VWN1RPA + 0.8100 LYP
 Using SG-1 standard quadrature grid
 using 6 threads for integral computing
 -------------------------------------------------------
 OpenMP Integral computing Module                
 Release: version 2.0, May 2017, Q-Chem Inc. Pleasanton 
 -------------------------------------------------------
 A restricted SCF calculation will be
 performed using DIIS
 SCF converges when DIIS error is below 1.0e-09
 ---------------------------------------
  Cycle       Energy         DIIS error
 ---------------------------------------
    1    -310.9661301014      1.02e-05  
    2    -310.9661309137      2.51e-06  
    3    -310.9661309079      2.75e-06  
    4    -310.9661309594      2.93e-07  
    5    -310.9661309600      9.97e-08  
    6    -310.9661309601      2.32e-08  
    7    -310.9661309601      1.14e-08  
    8    -310.9661309601      2.43e-09  
    9    -310.9661309601      7.63e-10  Convergence criterion met
 ---------------------------------------
 SCF time:   CPU 75.16s  wall 14.00s 
 SCF   energy in the final basis set =     -310.9661309601
 Total energy in the final basis set =     -310.9661309601

 --------------------------------------------------------------

                    Orbital Energies (a.u.)
 --------------------------------------------------------------

 Alpha MOs
 -- Occupied --
-10.1799 -10.1799 -10.1703 -10.1703 -10.1697 -10.1697 -10.1669 -10.1669
 -0.8603  -0.7876  -0.7447  -0.7209  -0.6572  -0.6086  -0.5754  -0.4940
 -0.4729  -0.4526  -0.4251  -0.4189  -0.4166  -0.4019  -0.3985  -0.3751
 -0.3465  -0.3423  -0.3374  -0.2538  -0.2366
 -- Virtual --
 -0.0147  -0.0107  -0.0066   0.0019   0.0097   0.0221   0.0317   0.0371
  0.0378   0.0522   0.0550   0.0573   0.0792   0.0807   0.0817   0.0855
  0.0952   0.1100   0.1146   0.1181   0.1189   0.1225   0.1256   0.1375
  0.1385   0.1410   0.1443   0.1452   0.1522   0.1609   0.1625   0.1667
  0.1685   0.1766   0.1773   0.1880   0.1936   0.2044   0.2050   0.2104
  0.2128   0.2306   0.2356   0.2451   0.2493   0.2502   0.2510   0.2873
  0.2883   0.2914   0.3013   0.3086   0.3134   0.3146   0.3248   0.3447
  0.3575   0.3725   0.3782   0.4187   0.4579   0.4756   0.4874   0.4916
  0.5147   0.5409   0.5470   0.5507   0.5509   0.5556   0.5839   0.5843
  0.5965   0.5991   0.6357   0.6368   0.6382   0.6499   0.6553   0.6684
  0.6737   0.6807   0.6829   0.6985   0.7153   0.7321   0.7419   0.7676
  0.7742   0.7830   0.8213   0.8262   0.8625   0.8929   0.8958   0.9003
  0.9011   0.9407   0.9477   0.9522   0.9529   1.0174   1.0186   1.0340
  1.0741   1.0822   1.0882   1.1149   1.1439   1.3148   1.3203   1.3718
  1.3820   1.4140   1.4313   1.4661   1.4807   1.4962   1.5351   1.5363
  1.5406   1.5624   1.5664   1.5901   1.5972   1.6041   1.6056   1.6251
  1.6423   1.6800   1.6819   1.7053   1.7183   1.7789   1.7952   1.8041
  1.8146   1.8147   1.8791   1.9196   1.9267   1.9355   1.9437   1.9558
  1.9895   2.0005   2.0474   2.0697   2.0728   2.0974   2.1628   2.1645
  2.1717   2.2056   2.2926   2.3218   2.3239   2.4114   2.4164   2.4388
  2.4601   2.4666   2.4673   2.4971   2.5574   2.5657   2.5861   2.6012
  2.6111   2.6117   2.6306   2.6618   2.6892   2.7159   2.7285   2.7462
  2.7639   2.7788   2.8055   2.8060   2.8342   2.8909   2.9162   2.9441
  2.9473   2.9489   2.9583   2.9866   3.1057   3.1816   3.1912   3.2333
  3.3534   3.4313   3.4977   3.5947   3.6606   3.7019   3.8040   3.8131
  3.8191   3.8394   4.0033   4.1562   4.1622   4.2853   4.3805   4.8517
 23.5890  23.9234  23.9465  23.9702  23.9974  24.0806  24.1085  24.1918
 --------------------------------------------------------------

          Ground-State Mulliken Net Atomic Charges

     Atom                 Charge (a.u.)
  ----------------------------------------
      1 C                    -0.410815
      2 C                    -0.409714
      3 C                     0.713187
      4 C                    -0.439472
      5 C                    -0.437316
      6 C                     0.709461
      7 C                    -0.595023
      8 C                    -0.595379
      9 H                     0.145537
     10 H                     0.145465
     11 H                     0.144344
     12 H                     0.144118
     13 H                     0.139967
     14 H                     0.163161
     15 H                     0.139498
     16 H                     0.163500
     17 H                     0.139927
     18 H                     0.139552
  ----------------------------------------
  Sum of atomic charges =     0.000000

 -----------------------------------------------------------------
                    Cartesian Multipole Moments
 -----------------------------------------------------------------
    Charge (ESU x 10^10)
                 0.0000
    Dipole Moment (Debye)
         X      -0.0679      Y       0.0067      Z      -0.0159
       Tot       0.0701
    Quadrupole Moments (Debye-Ang)
        XX     -51.9661     XY       0.7000     YY     -44.8091
        XZ      -1.8684     YZ       0.1761     ZZ     -46.6096
    Octopole Moments (Debye-Ang^2)
       XXX     220.3797    XXY     -87.7578    XYY      65.8607
       YYY    -221.1722    XXZ       4.5404    XYZ      -3.2547
       YYZ       0.7441    XZZ      66.9076    YZZ     -76.7820
       ZZZ       1.4970
    Hexadecapole Moments (Debye-Ang^3)
      XXXX    -735.6335   XXXY     312.5817   XXYY    -436.5622
      XYYY     263.0191   YYYY   -1817.7077   XXXZ      31.6048
      XXYZ       5.8253   XYYZ       3.3109   YYYZ       1.3721
      XXZZ    -167.7639   XYZZ      93.0295   YYZZ    -349.8203
      XZZZ      22.9395   YZZZ       1.5885   ZZZZ    -293.7638
 -----------------------------------------------------------------
 Calculating analytic gradient of the SCF energy
 Gradient of SCF Energy
            1           2           3           4           5           6
    1  -0.0000959  -0.0000939   0.0000542   0.0000653   0.0000700  -0.0000588
    2  -0.0000337   0.0000588   0.0004689   0.0000260  -0.0000633  -0.0004721
    3   0.0002802   0.0002840   0.0000087  -0.0002728  -0.0002743   0.0000030
            7           8           9          10          11          12
    1   0.0000399  -0.0000191  -0.0000592  -0.0000739   0.0000157   0.0000408
    2   0.0001619  -0.0001612   0.0000501  -0.0000221  -0.0000398   0.0000338
    3  -0.0000016  -0.0000016   0.0001446   0.0001611  -0.0001489  -0.0001522
           13          14          15          16          17          18
    1  -0.0001919   0.0004202  -0.0000683   0.0003596  -0.0002627  -0.0001420
    2   0.0002253   0.0001641   0.0001754  -0.0002393  -0.0001613  -0.0001716
    3   0.0001994   0.0000866  -0.0003110   0.0000913   0.0002073  -0.0003039
 Max gradient component =       4.721E-04
 RMS gradient           =       1.877E-04
 Gradient time:  CPU 27.64 s  wall 4.74 s
 Geometry Optimization Parameters
   NAtoms,    NIC,     NZ,  NCons,   NDum,   NFix, NCnnct, MaxDiis
       18       0       0       0       0       0       0       0

 Cartesian Hessian Update
 Hessian updated using BFGS update


** GEOMETRY OPTIMIZATION IN CARTESIAN COORDINATES **
   Searching for a Minimum

   Optimization Cycle:  10

                       Coordinates (Angstroms)
     ATOM                X               Y               Z
      1  C        -1.6762047796    2.3808250777    1.1408342154
      2  C        -1.8318101246    0.9970232681    1.1479240437
      3  C        -1.5688312014    0.2352019534    0.0051320570
      4  C        -1.1383880633    0.9075172358   -1.1427004142
      5  C        -0.9829209378    2.2917096679   -1.1498572819
      6  C        -1.2519347601    3.0540064762   -0.0091825359
      7  C        -1.7630773119   -1.2614724210    0.0056904124
      8  C        -1.1102557397    4.5564874249   -0.0241792769
      9  H        -1.8829710882    2.9454034566    2.0452933507
     10  H        -2.1564691551    0.5016843082    2.0582044716
     11  H        -0.9147159310    0.3410687007   -2.0419515104
     12  H        -0.6414365150    2.7852986756   -2.0548649017
     13  H        -1.0912950386   -1.7509336069   -0.7027216725
     14  H        -2.7871030953   -1.5256581798   -0.2785945174
     15  H        -1.5793299267   -1.6861759903    0.9949680702
     16  H        -2.0514792209    5.0382902077   -0.3093944811
     17  H        -0.3498060223    4.8778200488   -0.7392123424
     18  H        -0.8332029887    4.9409238966    0.9598906136
   Point Group: c1    Number of degrees of freedom:    48


   Energy is   -310.966130960


 Translations and Rotations Projected Out of Hessian

 11 Hessian modes will be used to form the next step
  Hessian Eigenvalues:
     0.058333    0.198265    0.650309    1.000000    1.000000    1.000001
     1.000015    1.000251    1.014837    1.111570    1.324623

 Minimum search - taking simple RFO step
 Searching for Lamda that Minimizes Along All modes
 Value Taken    Lamda =  -0.00000367
 Step Taken.  Stepsize is  0.004444

                             Maximum     Tolerance    Cnvgd?
         Gradient           0.000472      0.000030      NO
         Displacement       0.001656      0.000120      NO
         Energy change     -0.000005      0.000000      NO

 ----------------------------------------------------------------
             Standard Nuclear Orientation (Angstroms)
    I     Atom           X                Y                Z
 ----------------------------------------------------------------
    1      C      -1.6761083989     2.3808961423     1.1406044128
    2      C      -1.8317336944     0.9969120443     1.1476884483
    3      C      -1.5689030983     0.2347306278     0.0051046261
    4      C      -1.1384303915     0.9074434300    -1.1424947385
    5      C      -0.9829538534     2.2918176196    -1.1496460260
    6      C      -1.2518759527     3.0544801404    -0.0091899618
    7      C      -1.7630932812    -1.2616099469     0.0056993229
    8      C      -1.1102184453     4.5566204846    -0.0241598408
    9      H      -1.8828885897     2.9455967983     2.0451358855
   10      H      -2.1563837222     0.5014360679     2.0580451302
   11      H      -0.9146794097     0.3408413850    -2.0417880707
   12      H      -0.6414348381     2.7855315148    -2.0547142415
   13      H      -1.0914362488    -1.7518100123    -0.7027416475
   14      H      -2.7873070466    -1.5265342781    -0.2785727267
   15      H      -1.5794496887    -1.6869539871     0.9950231047
   16      H      -2.0514752845     5.0391585981    -0.3093779282
   17      H      -0.3497393767     4.8786761514    -0.7392603641
   18      H      -0.8331205793     4.9417874198     0.9599229153
 ----------------------------------------------------------------
 Nuclear Repulsion Energy =         339.90459300 hartrees
 There are       29 alpha and       29 beta electrons
 Applying Cartesian multipole field
    Component          Value
    ---------          -----
     (2,0,0)        1.00000E-11
     (0,2,0)        2.00000E-11
     (0,0,2)       -3.00000E-11
 Nucleus-field energy     =     0.0000000251 hartrees
 Requested basis set is 6-311++G(d,p)
 There are 98 shells and 246 basis functions
 A cutoff of  1.0D-14 yielded   4518 shell pairs
 There are     29103 function pairs (     31076 Cartesian)
 Smallest overlap matrix eigenvalue = 8.95E-07
 Linear dependence detected in AO basis
 Tighter screening thresholds may be required for diffuse basis sets
 Use S2THRESH > 14 and THRESH = 14 in case of SCF convergence issues
 Number of orthogonalized atomic orbitals = 245
 Maximum deviation from orthogonality = 1.301E-10
 Guess MOs from SCF MO coefficient file

 -----------------------------------------------------------------------
  General SCF calculation program by
  Eric Jon Sundstrom, Paul Horn, Yuezhi Mao, Dmitri Zuev, Alec White,
  David Stuck, Shaama M.S., Shane Yost, Joonho Lee, David Small,
  Daniel Levine, Susi Lehtola, Hugh Burton, Evgeny Epifanovsky,
  Bang C. Huynh
 -----------------------------------------------------------------------
 Exchange:     0.2000 Hartree-Fock + 0.0800 Slater + 0.7200 B88
 Correlation:  0.1900 VWN1RPA + 0.8100 LYP
 Using SG-1 standard quadrature grid
 using 6 threads for integral computing
 -------------------------------------------------------
 OpenMP Integral computing Module                
 Release: version 2.0, May 2017, Q-Chem Inc. Pleasanton 
 -------------------------------------------------------
 A restricted SCF calculation will be
 performed using DIIS
 SCF converges when DIIS error is below 1.0e-09
 ---------------------------------------
  Cycle       Energy         DIIS error
 ---------------------------------------
    1    -310.9661331886      7.29e-06  
    2    -310.9661335947      2.82e-06  
    3    -310.9661336155      2.32e-06  
    4    -310.9661336521      2.28e-07  
    5    -310.9661336524      1.03e-07  
    6    -310.9661336525      1.85e-08  
    7    -310.9661336525      7.85e-09  
    8    -310.9661336525      2.43e-09  
    9    -310.9661336525      9.27e-10  Convergence criterion met
 ---------------------------------------
 SCF time:   CPU 75.02s  wall 13.00s 
 SCF   energy in the final basis set =     -310.9661336525
 Total energy in the final basis set =     -310.9661336525

 --------------------------------------------------------------

                    Orbital Energies (a.u.)
 --------------------------------------------------------------

 Alpha MOs
 -- Occupied --
-10.1800 -10.1799 -10.1703 -10.1703 -10.1698 -10.1698 -10.1670 -10.1670
 -0.8603  -0.7877  -0.7446  -0.7209  -0.6573  -0.6086  -0.5753  -0.4941
 -0.4729  -0.4526  -0.4251  -0.4188  -0.4165  -0.4018  -0.3987  -0.3750
 -0.3464  -0.3425  -0.3373  -0.2537  -0.2367
 -- Virtual --
 -0.0147  -0.0108  -0.0066   0.0019   0.0097   0.0221   0.0317   0.0371
  0.0378   0.0522   0.0550   0.0572   0.0793   0.0806   0.0817   0.0855
  0.0951   0.1100   0.1146   0.1181   0.1189   0.1225   0.1255   0.1375
  0.1384   0.1410   0.1443   0.1451   0.1522   0.1609   0.1625   0.1667
  0.1685   0.1766   0.1773   0.1879   0.1936   0.2044   0.2050   0.2104
  0.2128   0.2306   0.2355   0.2451   0.2494   0.2501   0.2510   0.2873
  0.2883   0.2915   0.3013   0.3086   0.3134   0.3146   0.3248   0.3446
  0.3575   0.3725   0.3782   0.4187   0.4578   0.4756   0.4873   0.4917
  0.5147   0.5408   0.5471   0.5506   0.5509   0.5556   0.5839   0.5843
  0.5965   0.5991   0.6356   0.6368   0.6382   0.6499   0.6552   0.6684
  0.6736   0.6806   0.6828   0.6984   0.7153   0.7320   0.7419   0.7675
  0.7742   0.7829   0.8213   0.8260   0.8625   0.8929   0.8957   0.9003
  0.9010   0.9408   0.9477   0.9522   0.9529   1.0173   1.0185   1.0339
  1.0742   1.0822   1.0883   1.1148   1.1440   1.3147   1.3203   1.3716
  1.3818   1.4137   1.4312   1.4661   1.4805   1.4962   1.5350   1.5362
  1.5406   1.5622   1.5663   1.5900   1.5972   1.6042   1.6058   1.6249
  1.6425   1.6799   1.6819   1.7052   1.7181   1.7788   1.7950   1.8040
  1.8144   1.8144   1.8788   1.9194   1.9267   1.9352   1.9438   1.9558
  1.9893   2.0006   2.0477   2.0694   2.0730   2.0973   2.1630   2.1641
  2.1715   2.2058   2.2924   2.3215   2.3237   2.4111   2.4163   2.4385
  2.4600   2.4660   2.4665   2.4965   2.5572   2.5655   2.5862   2.6008
  2.6109   2.6115   2.6307   2.6620   2.6892   2.7157   2.7286   2.7460
  2.7641   2.7789   2.8055   2.8058   2.8342   2.8909   2.9161   2.9440
  2.9473   2.9488   2.9584   2.9864   3.1057   3.1815   3.1917   3.2337
  3.3534   3.4311   3.4975   3.5940   3.6606   3.7020   3.8032   3.8122
  3.8183   3.8386   4.0030   4.1558   4.1619   4.2855   4.3809   4.8515
 23.5889  23.9234  23.9462  23.9701  23.9967  24.0804  24.1081  24.1915
 --------------------------------------------------------------

          Ground-State Mulliken Net Atomic Charges

     Atom                 Charge (a.u.)
  ----------------------------------------
      1 C                    -0.411144
      2 C                    -0.410006
      3 C                     0.714804
      4 C                    -0.439904
      5 C                    -0.437682
      6 C                     0.710972
      7 C                    -0.596093
      8 C                    -0.596455
      9 H                     0.145563
     10 H                     0.145486
     11 H                     0.144364
     12 H                     0.144141
     13 H                     0.140056
     14 H                     0.163160
     15 H                     0.139584
     16 H                     0.163502
     17 H                     0.140013
     18 H                     0.139638
  ----------------------------------------
  Sum of atomic charges =     0.000000

 -----------------------------------------------------------------
                    Cartesian Multipole Moments
 -----------------------------------------------------------------
    Charge (ESU x 10^10)
                -0.0000
    Dipole Moment (Debye)
         X      -0.0678      Y       0.0067      Z      -0.0158
       Tot       0.0699
    Quadrupole Moments (Debye-Ang)
        XX     -51.9709     XY       0.7023     YY     -44.7938
        XZ      -1.8672     YZ       0.1760     ZZ     -46.6182
    Octopole Moments (Debye-Ang^2)
       XXX     220.3986    XXY     -87.7719    XYY      65.8459
       YYY    -221.0960    XXZ       4.5375    XYZ      -3.2525
       YYZ       0.7436    XZZ      66.9197    YZZ     -76.7962
       ZZZ       1.4980
    Hexadecapole Moments (Debye-Ang^3)
      XXXX    -735.7023   XXXY     312.6016   XXYY    -436.6327
      XYYY     262.9482   YYYY   -1817.4748   XXXZ      31.6034
      XXYZ       5.8204   XYYZ       3.3098   YYYZ       1.3740
      XXZZ    -167.7803   XYZZ      93.0415   YYZZ    -349.9023
      XZZZ      22.9391   YZZZ       1.5898   ZZZZ    -293.7561
 -----------------------------------------------------------------
 Calculating analytic gradient of the SCF energy
 Gradient of SCF Energy
            1           2           3           4           5           6
    1  -0.0000500  -0.0000557   0.0000112   0.0000225   0.0000331  -0.0000286
    2  -0.0000030   0.0000143   0.0001732   0.0000047  -0.0000200  -0.0001767
    3   0.0001422   0.0001501   0.0000118  -0.0001391  -0.0001434  -0.0000004
            7           8           9          10          11          12
    1   0.0001421  -0.0000191  -0.0000656  -0.0000934   0.0000245   0.0000603
    2   0.0006166  -0.0006353   0.0001285  -0.0000966  -0.0001218   0.0001060
    3   0.0000102   0.0000165   0.0001896   0.0002057  -0.0001946  -0.0001939
           13          14          15          16          17          18
    1  -0.0001202   0.0002457  -0.0000569   0.0002131  -0.0001609  -0.0001022
    2   0.0000903   0.0000497   0.0000524  -0.0000894  -0.0000468  -0.0000461
    3   0.0001109   0.0000405  -0.0001870   0.0000451   0.0001149  -0.0001791
 Max gradient component =       6.353E-04
 RMS gradient           =       1.645E-04
 Gradient time:  CPU 27.63 s  wall 4.74 s
 Geometry Optimization Parameters
   NAtoms,    NIC,     NZ,  NCons,   NDum,   NFix, NCnnct, MaxDiis
       18       0       0       0       0       0       0       0

 Cartesian Hessian Update
 Hessian updated using BFGS update


** GEOMETRY OPTIMIZATION IN CARTESIAN COORDINATES **
   Searching for a Minimum

   Optimization Cycle:  11

                       Coordinates (Angstroms)
     ATOM                X               Y               Z
      1  C        -1.6761083989    2.3808961423    1.1406044128
      2  C        -1.8317336944    0.9969120443    1.1476884483
      3  C        -1.5689030983    0.2347306278    0.0051046261
      4  C        -1.1384303915    0.9074434300   -1.1424947385
      5  C        -0.9829538534    2.2918176196   -1.1496460260
      6  C        -1.2518759527    3.0544801404   -0.0091899618
      7  C        -1.7630932812   -1.2616099469    0.0056993229
      8  C        -1.1102184453    4.5566204846   -0.0241598408
      9  H        -1.8828885897    2.9455967983    2.0451358855
     10  H        -2.1563837222    0.5014360679    2.0580451302
     11  H        -0.9146794097    0.3408413850   -2.0417880707
     12  H        -0.6414348381    2.7855315148   -2.0547142415
     13  H        -1.0914362488   -1.7518100123   -0.7027416475
     14  H        -2.7873070466   -1.5265342781   -0.2785727267
     15  H        -1.5794496887   -1.6869539871    0.9950231047
     16  H        -2.0514752845    5.0391585981   -0.3093779282
     17  H        -0.3497393767    4.8786761514   -0.7392603641
     18  H        -0.8331205793    4.9417874198    0.9599229153
   Point Group: c1    Number of degrees of freedom:    48


   Energy is   -310.966133653


 Translations and Rotations Projected Out of Hessian

 13 Hessian modes will be used to form the next step
  Hessian Eigenvalues:
     0.051775    0.192252    0.327594    1.000000    1.000000    1.000000
     1.000000    1.000004    1.000041    1.000811    1.015128    1.119141
     1.620132

 Minimum search - taking simple RFO step
 Searching for Lamda that Minimizes Along All modes
 Value Taken    Lamda =  -0.00000378
 Step Taken.  Stepsize is  0.005137

                             Maximum     Tolerance    Cnvgd?
         Gradient           0.000635      0.000030      NO
         Displacement       0.001713      0.000120      NO
         Energy change     -0.000003      0.000000      NO

 ----------------------------------------------------------------
             Standard Nuclear Orientation (Angstroms)
    I     Atom           X                Y                Z
 ----------------------------------------------------------------
    1      C      -1.6759736434     2.3809645772     1.1402483435
    2      C      -1.8316097956     0.9967942200     1.1473211300
    3      C      -1.5689851369     0.2340917748     0.0050703128
    4      C      -1.1384899444     0.9073727174    -1.1421640119
    5      C      -0.9830165434     2.2919361019    -1.1493073244
    6      C      -1.2517969857     3.0551247535    -0.0091978580
    7      C      -1.7632036098    -1.2621635213     0.0057013042
    8      C      -1.1101780615     4.5571830500    -0.0241537208
    9      H      -1.8827638549     2.9456688980     2.0448265943
   10      H      -2.1562272119     0.5012852830     2.0577203365
   11      H      -0.9146587656     0.3407319253    -2.0414692815
   12      H      -0.6414827078     2.7856600558    -2.0544074981
   13      H      -1.0914540284    -1.7527165219    -0.7028552098
   14      H      -2.7877103571    -1.5274086001    -0.2785914648
   15      H      -1.5795077454    -1.6877363296     0.9952393846
   16      H      -2.0516691589     5.0400572823    -0.3094072532
   17      H      -0.3495407705     4.8795284576    -0.7394055484
   18      H      -0.8329635787     4.9426460762     0.9601100651
 ----------------------------------------------------------------
 Nuclear Repulsion Energy =         339.87961489 hartrees
 There are       29 alpha and       29 beta electrons
 Applying Cartesian multipole field
    Component          Value
    ---------          -----
     (2,0,0)        1.00000E-11
     (0,2,0)        2.00000E-11
     (0,0,2)       -3.00000E-11
 Nucleus-field energy     =     0.0000000251 hartrees
 Requested basis set is 6-311++G(d,p)
 There are 98 shells and 246 basis functions
 A cutoff of  1.0D-14 yielded   4518 shell pairs
 There are     29103 function pairs (     31076 Cartesian)
 Smallest overlap matrix eigenvalue = 8.94E-07
 Linear dependence detected in AO basis
 Tighter screening thresholds may be required for diffuse basis sets
 Use S2THRESH > 14 and THRESH = 14 in case of SCF convergence issues
 Number of orthogonalized atomic orbitals = 245
 Maximum deviation from orthogonality = 7.121E-11
 Guess MOs from SCF MO coefficient file

 -----------------------------------------------------------------------
  General SCF calculation program by
  Eric Jon Sundstrom, Paul Horn, Yuezhi Mao, Dmitri Zuev, Alec White,
  David Stuck, Shaama M.S., Shane Yost, Joonho Lee, David Small,
  Daniel Levine, Susi Lehtola, Hugh Burton, Evgeny Epifanovsky,
  Bang C. Huynh
 -----------------------------------------------------------------------
 Exchange:     0.2000 Hartree-Fock + 0.0800 Slater + 0.7200 B88
 Correlation:  0.1900 VWN1RPA + 0.8100 LYP
 Using SG-1 standard quadrature grid
 using 6 threads for integral computing
 -------------------------------------------------------
 OpenMP Integral computing Module                
 Release: version 2.0, May 2017, Q-Chem Inc. Pleasanton 
 -------------------------------------------------------
 A restricted SCF calculation will be
 performed using DIIS
 SCF converges when DIIS error is below 1.0e-09
 ---------------------------------------
  Cycle       Energy         DIIS error
 ---------------------------------------
    1    -310.9661359934      7.03e-06  
    2    -310.9661363824      3.05e-06  
    3    -310.9661364179      2.21e-06  
    4    -310.9661364519      1.77e-07  
    5    -310.9661364521      8.24e-08  
    6    -310.9661364522      1.61e-08  
    7    -310.9661364522      1.01e-08  
    8    -310.9661364522      1.73e-09  
    9    -310.9661364522      3.52e-10  Convergence criterion met
 ---------------------------------------
 SCF time:   CPU 75.11s  wall 14.00s 
 SCF   energy in the final basis set =     -310.9661364522
 Total energy in the final basis set =     -310.9661364522

 --------------------------------------------------------------

                    Orbital Energies (a.u.)
 --------------------------------------------------------------

 Alpha MOs
 -- Occupied --
-10.1800 -10.1800 -10.1704 -10.1703 -10.1698 -10.1698 -10.1671 -10.1671
 -0.8603  -0.7877  -0.7445  -0.7209  -0.6573  -0.6086  -0.5753  -0.4941
 -0.4729  -0.4526  -0.4250  -0.4186  -0.4165  -0.4018  -0.3989  -0.3750
 -0.3464  -0.3426  -0.3372  -0.2536  -0.2367
 -- Virtual --
 -0.0147  -0.0108  -0.0066   0.0019   0.0097   0.0221   0.0316   0.0371
  0.0378   0.0522   0.0550   0.0572   0.0792   0.0806   0.0816   0.0855
  0.0951   0.1100   0.1146   0.1181   0.1189   0.1225   0.1255   0.1375
  0.1384   0.1410   0.1443   0.1451   0.1522   0.1609   0.1624   0.1667
  0.1685   0.1766   0.1772   0.1878   0.1935   0.2044   0.2050   0.2104
  0.2127   0.2306   0.2355   0.2451   0.2493   0.2501   0.2510   0.2873
  0.2883   0.2914   0.3012   0.3086   0.3133   0.3145   0.3247   0.3445
  0.3576   0.3724   0.3782   0.4187   0.4578   0.4756   0.4873   0.4917
  0.5148   0.5408   0.5472   0.5505   0.5509   0.5556   0.5840   0.5842
  0.5964   0.5991   0.6355   0.6368   0.6383   0.6498   0.6551   0.6683
  0.6735   0.6804   0.6828   0.6983   0.7152   0.7319   0.7418   0.7674
  0.7742   0.7827   0.8214   0.8259   0.8626   0.8930   0.8957   0.9003
  0.9010   0.9408   0.9476   0.9521   0.9528   1.0173   1.0186   1.0338
  1.0742   1.0821   1.0884   1.1147   1.1441   1.3147   1.3205   1.3714
  1.3815   1.4136   1.4309   1.4661   1.4803   1.4960   1.5349   1.5360
  1.5408   1.5620   1.5661   1.5900   1.5972   1.6042   1.6059   1.6248
  1.6424   1.6799   1.6818   1.7049   1.7180   1.7789   1.7948   1.8039
  1.8142   1.8143   1.8786   1.9193   1.9267   1.9348   1.9438   1.9557
  1.9892   2.0007   2.0478   2.0692   2.0730   2.0972   2.1630   2.1638
  2.1712   2.2057   2.2922   2.3214   2.3234   2.4108   2.4161   2.4383
  2.4601   2.4656   2.4658   2.4961   2.5568   2.5651   2.5863   2.6005
  2.6108   2.6115   2.6308   2.6624   2.6892   2.7155   2.7286   2.7459
  2.7638   2.7790   2.8054   2.8057   2.8340   2.8908   2.9160   2.9440
  2.9474   2.9488   2.9586   2.9858   3.1056   3.1813   3.1918   3.2337
  3.3534   3.4309   3.4974   3.5934   3.6606   3.7021   3.8024   3.8114
  3.8176   3.8379   4.0028   4.1554   4.1617   4.2854   4.3810   4.8512
 23.5888  23.9232  23.9456  23.9701  23.9959  24.0803  24.1077  24.1912
 --------------------------------------------------------------

          Ground-State Mulliken Net Atomic Charges

     Atom                 Charge (a.u.)
  ----------------------------------------
      1 C                    -0.411485
      2 C                    -0.410311
      3 C                     0.716114
      4 C                    -0.440383
      5 C                    -0.438084
      6 C                     0.712133
      7 C                    -0.596725
      8 C                    -0.597076
      9 H                     0.145566
     10 H                     0.145483
     11 H                     0.144359
     12 H                     0.144140
     13 H                     0.140133
     14 H                     0.163166
     15 H                     0.139658
     16 H                     0.163513
     17 H                     0.140087
     18 H                     0.139711
  ----------------------------------------
  Sum of atomic charges =     0.000000

 -----------------------------------------------------------------
                    Cartesian Multipole Moments
 -----------------------------------------------------------------
    Charge (ESU x 10^10)
                -0.0000
    Dipole Moment (Debye)
         X      -0.0677      Y       0.0067      Z      -0.0157
       Tot       0.0698
    Quadrupole Moments (Debye-Ang)
        XX     -51.9741     XY       0.7043     YY     -44.7807
        XZ      -1.8652     YZ       0.1757     ZZ     -46.6281
    Octopole Moments (Debye-Ang^2)
       XXX     220.4099    XXY     -87.7820    XYY      65.8335
       YYY    -221.0314    XXZ       4.5311    XYZ      -3.2484
       YYZ       0.7430    XZZ      66.9347    YZZ     -76.8125
       ZZZ       1.5004
    Hexadecapole Moments (Debye-Ang^3)
      XXXX    -735.7455   XXXY     312.6004   XXYY    -436.7182
      XYYY     262.8621   YYYY   -1817.6122   XXXZ      31.6046
      XXYZ       5.8102   XYYZ       3.3135   YYYZ       1.3774
      XXZZ    -167.7950   XYZZ      93.0554   YYZZ    -350.0074
      XZZZ      22.9358   YZZZ       1.5941   ZZZZ    -293.7164
 -----------------------------------------------------------------
 Calculating analytic gradient of the SCF energy
 Gradient of SCF Energy
            1           2           3           4           5           6
    1  -0.0000068  -0.0000159  -0.0000200  -0.0000180  -0.0000067   0.0000053
    2   0.0000217  -0.0000229  -0.0000897  -0.0000117   0.0000183   0.0000859
    3   0.0000041   0.0000149   0.0000139  -0.0000048  -0.0000109  -0.0000008
            7           8           9          10          11          12
    1   0.0001991  -0.0000136  -0.0000576  -0.0000939   0.0000188   0.0000612
    2   0.0008502  -0.0008818   0.0001818  -0.0001507  -0.0001787   0.0001568
    3   0.0000176   0.0000275   0.0001810   0.0001961  -0.0001856  -0.0001824
           13          14          15          16          17          18
    1  -0.0000137   0.0000420  -0.0000269   0.0000289  -0.0000315  -0.0000509
    2  -0.0000126  -0.0000264  -0.0000370   0.0000267   0.0000284   0.0000416
    3   0.0000003  -0.0000150  -0.0000274  -0.0000105   0.0000014  -0.0000195
 Max gradient component =       8.818E-04
 RMS gradient           =       1.847E-04
 Gradient time:  CPU 27.62 s  wall 4.74 s
 Geometry Optimization Parameters
   NAtoms,    NIC,     NZ,  NCons,   NDum,   NFix, NCnnct, MaxDiis
       18       0       0       0       0       0       0       0

 Cartesian Hessian Update
 Hessian updated using BFGS update


** GEOMETRY OPTIMIZATION IN CARTESIAN COORDINATES **
   Searching for a Minimum

   Optimization Cycle:  12

                       Coordinates (Angstroms)
     ATOM                X               Y               Z
      1  C        -1.6759736434    2.3809645772    1.1402483435
      2  C        -1.8316097956    0.9967942200    1.1473211300
      3  C        -1.5689851369    0.2340917748    0.0050703128
      4  C        -1.1384899444    0.9073727174   -1.1421640119
      5  C        -0.9830165434    2.2919361019   -1.1493073244
      6  C        -1.2517969857    3.0551247535   -0.0091978580
      7  C        -1.7632036098   -1.2621635213    0.0057013042
      8  C        -1.1101780615    4.5571830500   -0.0241537208
      9  H        -1.8827638549    2.9456688980    2.0448265943
     10  H        -2.1562272119    0.5012852830    2.0577203365
     11  H        -0.9146587656    0.3407319253   -2.0414692815
     12  H        -0.6414827078    2.7856600558   -2.0544074981
     13  H        -1.0914540284   -1.7527165219   -0.7028552098
     14  H        -2.7877103571   -1.5274086001   -0.2785914648
     15  H        -1.5795077454   -1.6877363296    0.9952393846
     16  H        -2.0516691589    5.0400572823   -0.3094072532
     17  H        -0.3495407705    4.8795284576   -0.7394055484
     18  H        -0.8329635787    4.9426460762    0.9601100651
   Point Group: c1    Number of degrees of freedom:    48


   Energy is   -310.966136452


 Translations and Rotations Projected Out of Hessian

 13 Hessian modes will be used to form the next step
  Hessian Eigenvalues:
     0.042750    0.166320    0.231168    1.000000    1.000000    1.000000
     1.000000    1.000008    1.000106    1.002930    1.015356    1.118889
     1.665831

 Minimum search - taking simple RFO step
 Searching for Lamda that Minimizes Along All modes
 Value Taken    Lamda =  -0.00000396
 Step Taken.  Stepsize is  0.006339

                             Maximum     Tolerance    Cnvgd?
         Gradient           0.000882      0.000030      NO
         Displacement       0.002069      0.000120      NO
         Energy change     -0.000003      0.000000      NO

 ----------------------------------------------------------------
             Standard Nuclear Orientation (Angstroms)
    I     Atom           X                Y                Z
 ----------------------------------------------------------------
    1      C      -1.6758131373     2.3810149782     1.1398167531
    2      C      -1.8314502020     0.9966868669     1.1468702310
    3      C      -1.5690726506     0.2333651880     0.0050241839
    4      C      -1.1385470024     0.9073153604    -1.1417599202
    5      C      -0.9830897397     2.2920458577    -1.1488911465
    6      C      -1.2517118986     3.0558615252    -0.0092081401
    7      C      -1.7634339801    -1.2632297503     0.0056939316
    8      C      -1.1101364047     4.5582777353    -0.0241633900
    9      H      -1.8825920090     2.9456109951     2.0443535231
   10      H      -2.1559884767     0.5012338192     2.0572180340
   11      H      -0.9146433725     0.3407466276    -2.0409830775
   12      H      -0.6415792766     2.7856824966    -2.0539351298
   13      H      -1.0914470749    -1.7537180019    -0.7029856991
   14      H      -2.7882025276    -1.5283649609    -0.2786089594
   15      H      -1.5795445267    -1.6885830322     0.9955100538
   16      H      -2.0519316687     5.0410419204    -0.3094415360
   17      H      -0.3492924176     4.8804589444    -0.7395736252
   18      H      -0.8327555342     4.9435736304     0.9603422135
 ----------------------------------------------------------------
 Nuclear Repulsion Energy =         339.84310723 hartrees
 There are       29 alpha and       29 beta electrons
 Applying Cartesian multipole field
    Component          Value
    ---------          -----
     (2,0,0)        1.00000E-11
     (0,2,0)        2.00000E-11
     (0,0,2)       -3.00000E-11
 Nucleus-field energy     =     0.0000000251 hartrees
 Requested basis set is 6-311++G(d,p)
 There are 98 shells and 246 basis functions
 A cutoff of  1.0D-14 yielded   4518 shell pairs
 There are     29103 function pairs (     31076 Cartesian)
 Smallest overlap matrix eigenvalue = 8.93E-07
 Linear dependence detected in AO basis
 Tighter screening thresholds may be required for diffuse basis sets
 Use S2THRESH > 14 and THRESH = 14 in case of SCF convergence issues
 Number of orthogonalized atomic orbitals = 245
 Maximum deviation from orthogonality = 1.689E-10
 Guess MOs from SCF MO coefficient file

 -----------------------------------------------------------------------
  General SCF calculation program by
  Eric Jon Sundstrom, Paul Horn, Yuezhi Mao, Dmitri Zuev, Alec White,
  David Stuck, Shaama M.S., Shane Yost, Joonho Lee, David Small,
  Daniel Levine, Susi Lehtola, Hugh Burton, Evgeny Epifanovsky,
  Bang C. Huynh
 -----------------------------------------------------------------------
 Exchange:     0.2000 Hartree-Fock + 0.0800 Slater + 0.7200 B88
 Correlation:  0.1900 VWN1RPA + 0.8100 LYP
 Using SG-1 standard quadrature grid
 using 6 threads for integral computing
 -------------------------------------------------------
 OpenMP Integral computing Module                
 Release: version 2.0, May 2017, Q-Chem Inc. Pleasanton 
 -------------------------------------------------------
 A restricted SCF calculation will be
 performed using DIIS
 SCF converges when DIIS error is below 1.0e-09
 ---------------------------------------
  Cycle       Energy         DIIS error
 ---------------------------------------
    1    -310.9661386100      7.81e-06  
    2    -310.9661391406      2.78e-06  
    3    -310.9661391554      2.52e-06  
    4    -310.9661392009      2.73e-07  
    5    -310.9661392014      1.22e-07  
    6    -310.9661392015      2.08e-08  
    7    -310.9661392015      9.61e-09  
    8    -310.9661392015      3.40e-09  
    9    -310.9661392015      1.05e-09  
   10    -310.9661392015      6.30e-11  Convergence criterion met
 ---------------------------------------
 SCF time:   CPU 82.45s  wall 15.00s 
 SCF   energy in the final basis set =     -310.9661392015
 Total energy in the final basis set =     -310.9661392015

 --------------------------------------------------------------

                    Orbital Energies (a.u.)
 --------------------------------------------------------------

 Alpha MOs
 -- Occupied --
-10.1800 -10.1800 -10.1704 -10.1703 -10.1698 -10.1698 -10.1673 -10.1673
 -0.8602  -0.7877  -0.7444  -0.7208  -0.6574  -0.6085  -0.5753  -0.4941
 -0.4729  -0.4525  -0.4250  -0.4185  -0.4165  -0.4018  -0.3989  -0.3751
 -0.3464  -0.3427  -0.3371  -0.2536  -0.2368
 -- Virtual --
 -0.0147  -0.0108  -0.0066   0.0019   0.0097   0.0221   0.0317   0.0371
  0.0378   0.0521   0.0550   0.0572   0.0792   0.0806   0.0816   0.0854
  0.0951   0.1100   0.1147   0.1181   0.1189   0.1225   0.1255   0.1375
  0.1384   0.1410   0.1444   0.1450   0.1522   0.1609   0.1624   0.1667
  0.1685   0.1765   0.1772   0.1878   0.1935   0.2043   0.2050   0.2104
  0.2127   0.2306   0.2355   0.2451   0.2492   0.2501   0.2511   0.2873
  0.2882   0.2914   0.3012   0.3086   0.3132   0.3143   0.3246   0.3444
  0.3575   0.3724   0.3781   0.4187   0.4578   0.4755   0.4873   0.4917
  0.5149   0.5408   0.5471   0.5504   0.5509   0.5556   0.5840   0.5842
  0.5963   0.5991   0.6354   0.6368   0.6383   0.6498   0.6550   0.6683
  0.6735   0.6803   0.6828   0.6982   0.7152   0.7318   0.7417   0.7673
  0.7742   0.7825   0.8215   0.8257   0.8628   0.8931   0.8958   0.9004
  0.9011   0.9408   0.9476   0.9521   0.9527   1.0173   1.0186   1.0337
  1.0744   1.0819   1.0886   1.1146   1.1443   1.3148   1.3206   1.3712
  1.3813   1.4134   1.4303   1.4661   1.4801   1.4958   1.5348   1.5357
  1.5409   1.5619   1.5660   1.5900   1.5972   1.6040   1.6059   1.6249
  1.6421   1.6798   1.6818   1.7046   1.7178   1.7790   1.7947   1.8037
  1.8142   1.8143   1.8784   1.9191   1.9267   1.9345   1.9438   1.9555
  1.9891   2.0008   2.0477   2.0692   2.0728   2.0971   2.1628   2.1636
  2.1707   2.2054   2.2920   2.3213   2.3233   2.4106   2.4159   2.4382
  2.4604   2.4653   2.4654   2.4959   2.5564   2.5646   2.5863   2.6003
  2.6107   2.6115   2.6308   2.6629   2.6892   2.7155   2.7287   2.7456
  2.7632   2.7790   2.8052   2.8055   2.8339   2.8905   2.9159   2.9441
  2.9475   2.9488   2.9588   2.9852   3.1055   3.1811   3.1912   3.2333
  3.3535   3.4307   3.4974   3.5929   3.6607   3.7021   3.8019   3.8108
  3.8171   3.8374   4.0028   4.1551   4.1615   4.2850   4.3808   4.8510
 23.5885  23.9227  23.9449  23.9703  23.9953  24.0803  24.1075  24.1911
 --------------------------------------------------------------

          Ground-State Mulliken Net Atomic Charges

     Atom                 Charge (a.u.)
  ----------------------------------------
      1 C                    -0.411853
      2 C                    -0.410629
      3 C                     0.717077
      4 C                    -0.440924
      5 C                    -0.438530
      6 C                     0.712914
      7 C                    -0.596840
      8 C                    -0.597164
      9 H                     0.145538
     10 H                     0.145449
     11 H                     0.144322
     12 H                     0.144109
     13 H                     0.140194
     14 H                     0.163176
     15 H                     0.139717
     16 H                     0.163529
     17 H                     0.140145
     18 H                     0.139769
  ----------------------------------------
  Sum of atomic charges =     0.000000

 -----------------------------------------------------------------
                    Cartesian Multipole Moments
 -----------------------------------------------------------------
    Charge (ESU x 10^10)
                -0.0000
    Dipole Moment (Debye)
         X      -0.0676      Y       0.0067      Z      -0.0157
       Tot       0.0697
    Quadrupole Moments (Debye-Ang)
        XX     -51.9753     XY       0.7060     YY     -44.7683
        XZ      -1.8625     YZ       0.1755     ZZ     -46.6377
    Octopole Moments (Debye-Ang^2)
       XXX     220.4129    XXY     -87.7883    XYY      65.8211
       YYY    -220.9709    XXZ       4.5225    XYZ      -3.2432
       YYZ       0.7424    XZZ      66.9502    YZZ     -76.8287
       ZZZ       1.5039
    Hexadecapole Moments (Debye-Ang^3)
      XXXX    -735.7572   XXXY     312.5769   XXYY    -436.8156
      XYYY     262.7531   YYYY   -1818.0544   XXXZ      31.6052
      XXYZ       5.7972   XYYZ       3.3204   YYYZ       1.3824
      XXZZ    -167.8036   XYZZ      93.0673   YYZZ    -350.1320
      XZZZ      22.9301   YZZZ       1.6010   ZZZZ    -293.6423
 -----------------------------------------------------------------
 Calculating analytic gradient of the SCF energy
 Gradient of SCF Energy
            1           2           3           4           5           6
    1   0.0000187   0.0000125  -0.0000262  -0.0000411  -0.0000351   0.0000316
    2   0.0000295  -0.0000380  -0.0002172  -0.0000163   0.0000365   0.0002133
    3  -0.0000847  -0.0000737   0.0000138   0.0000822   0.0000764   0.0000027
            7           8           9          10          11          12
    1   0.0001769  -0.0000026  -0.0000292  -0.0000654  -0.0000071   0.0000340
    2   0.0007154  -0.0007463   0.0001912  -0.0001683  -0.0001910   0.0001715
    3   0.0000166   0.0000260   0.0000919   0.0001064  -0.0000949  -0.0000933
           13          14          15          16          17          18
    1   0.0000801  -0.0001073   0.0000071  -0.0001126   0.0000732  -0.0000074
    2  -0.0000595  -0.0000528  -0.0000729   0.0000784   0.0000515   0.0000749
    3  -0.0000847  -0.0000562   0.0001004  -0.0000516  -0.0000847   0.0001072
 Max gradient component =       7.463E-04
 RMS gradient           =       1.670E-04
 Gradient time:  CPU 27.66 s  wall 4.75 s
 Geometry Optimization Parameters
   NAtoms,    NIC,     NZ,  NCons,   NDum,   NFix, NCnnct, MaxDiis
       18       0       0       0       0       0       0       0

 Cartesian Hessian Update
 Hessian updated using BFGS update


** GEOMETRY OPTIMIZATION IN CARTESIAN COORDINATES **
   Searching for a Minimum

   Optimization Cycle:  13

                       Coordinates (Angstroms)
     ATOM                X               Y               Z
      1  C        -1.6758131373    2.3810149782    1.1398167531
      2  C        -1.8314502020    0.9966868669    1.1468702310
      3  C        -1.5690726506    0.2333651880    0.0050241839
      4  C        -1.1385470024    0.9073153604   -1.1417599202
      5  C        -0.9830897397    2.2920458577   -1.1488911465
      6  C        -1.2517118986    3.0558615252   -0.0092081401
      7  C        -1.7634339801   -1.2632297503    0.0056939316
      8  C        -1.1101364047    4.5582777353   -0.0241633900
      9  H        -1.8825920090    2.9456109951    2.0443535231
     10  H        -2.1559884767    0.5012338192    2.0572180340
     11  H        -0.9146433725    0.3407466276   -2.0409830775
     12  H        -0.6415792766    2.7856824966   -2.0539351298
     13  H        -1.0914470749   -1.7537180019   -0.7029856991
     14  H        -2.7882025276   -1.5283649609   -0.2786089594
     15  H        -1.5795445267   -1.6885830322    0.9955100538
     16  H        -2.0519316687    5.0410419204   -0.3094415360
     17  H        -0.3492924176    4.8804589444   -0.7395736252
     18  H        -0.8327555342    4.9435736304    0.9603422135
   Point Group: c1    Number of degrees of freedom:    48


   Energy is   -310.966139201


 Translations and Rotations Projected Out of Hessian

 13 Hessian modes will be used to form the next step
  Hessian Eigenvalues:
     0.038504    0.146171    0.221766    1.000000    1.000000    1.000000
     1.000000    1.000011    1.000224    1.009952    1.016085    1.100632
     1.354610

 Minimum search - taking simple RFO step
 Searching for Lamda that Minimizes Along All modes
 Value Taken    Lamda =  -0.00000219
 Step Taken.  Stepsize is  0.004270

                             Maximum     Tolerance    Cnvgd?
         Gradient           0.000746      0.000030      NO
         Displacement       0.001868      0.000120      NO
         Energy change     -0.000003      0.000000      NO

 ----------------------------------------------------------------
             Standard Nuclear Orientation (Angstroms)
    I     Atom           X                Y                Z
 ----------------------------------------------------------------
    1      C      -1.6757200939     2.3810184807     1.1395733048
    2      C      -1.8313499030     0.9966505770     1.1466088597
    3      C      -1.5691205946     0.2329780191     0.0049883650
    4      C      -1.1385600061     0.9073017256    -1.1415321608
    5      C      -0.9831204633     2.2920832670    -1.1486532430
    6      C      -1.2516778014     3.0562582175    -0.0092183331
    7      C      -1.7636533889    -1.2641858828     0.0056821721
    8      C      -1.1101197898     4.5592663820    -0.0241820624
    9      H      -1.8824756979     2.9454535303     2.0440104002
   10      H      -2.1558039308     0.5013097460     2.0568468186
   11      H      -0.9146216337     0.3408774305    -2.0406305754
   12      H      -0.6416570166     2.7855864849    -2.0535905550
   13      H      -1.0914807199    -1.7543127725    -0.7030171452
   14      H      -2.7884535017    -1.5289365877    -0.2785906764
   15      H      -1.5795663964    -1.6890734063     0.9956239903
   16      H      -2.0520458358     5.0416164682    -0.3094381028
   17      H      -0.3491805037     4.8810153675    -0.7396301608
   18      H      -0.8326246226     4.9441131527     0.9604274040
 ----------------------------------------------------------------
 Nuclear Repulsion Energy =         339.81501874 hartrees
 There are       29 alpha and       29 beta electrons
 Applying Cartesian multipole field
    Component          Value
    ---------          -----
     (2,0,0)        1.00000E-11
     (0,2,0)        2.00000E-11
     (0,0,2)       -3.00000E-11
 Nucleus-field energy     =     0.0000000252 hartrees
 Requested basis set is 6-311++G(d,p)
 There are 98 shells and 246 basis functions
 A cutoff of  1.0D-14 yielded   4518 shell pairs
 There are     29103 function pairs (     31076 Cartesian)
 Smallest overlap matrix eigenvalue = 8.93E-07
 Linear dependence detected in AO basis
 Tighter screening thresholds may be required for diffuse basis sets
 Use S2THRESH > 14 and THRESH = 14 in case of SCF convergence issues
 Number of orthogonalized atomic orbitals = 245
 Maximum deviation from orthogonality = 2.733E-10
 Guess MOs from SCF MO coefficient file

 -----------------------------------------------------------------------
  General SCF calculation program by
  Eric Jon Sundstrom, Paul Horn, Yuezhi Mao, Dmitri Zuev, Alec White,
  David Stuck, Shaama M.S., Shane Yost, Joonho Lee, David Small,
  Daniel Levine, Susi Lehtola, Hugh Burton, Evgeny Epifanovsky,
  Bang C. Huynh
 -----------------------------------------------------------------------
 Exchange:     0.2000 Hartree-Fock + 0.0800 Slater + 0.7200 B88
 Correlation:  0.1900 VWN1RPA + 0.8100 LYP
 Using SG-1 standard quadrature grid
 using 6 threads for integral computing
 -------------------------------------------------------
 OpenMP Integral computing Module                
 Release: version 2.0, May 2017, Q-Chem Inc. Pleasanton 
 -------------------------------------------------------
 A restricted SCF calculation will be
 performed using DIIS
 SCF converges when DIIS error is below 1.0e-09
 ---------------------------------------
  Cycle       Energy         DIIS error
 ---------------------------------------
    1    -310.9661401803      6.81e-06  
    2    -310.9661405857      1.66e-06  
    3    -310.9661405749      2.10e-06  
    4    -310.9661406068      1.31e-07  
    5    -310.9661406069      6.40e-08  
    6    -310.9661406069      1.36e-08  
    7    -310.9661406069      8.73e-09  
    8    -310.9661406069      1.24e-09  
    9    -310.9661406069      4.17e-10  Convergence criterion met
 ---------------------------------------
 SCF time:   CPU 74.81s  wall 14.00s 
 SCF   energy in the final basis set =     -310.9661406069
 Total energy in the final basis set =     -310.9661406069

 --------------------------------------------------------------

                    Orbital Energies (a.u.)
 --------------------------------------------------------------

 Alpha MOs
 -- Occupied --
-10.1800 -10.1800 -10.1703 -10.1703 -10.1698 -10.1698 -10.1673 -10.1673
 -0.8602  -0.7876  -0.7444  -0.7208  -0.6575  -0.6085  -0.5753  -0.4941
 -0.4728  -0.4525  -0.4250  -0.4184  -0.4165  -0.4018  -0.3989  -0.3752
 -0.3465  -0.3426  -0.3371  -0.2535  -0.2368
 -- Virtual --
 -0.0147  -0.0108  -0.0066   0.0019   0.0098   0.0221   0.0317   0.0371
  0.0377   0.0521   0.0550   0.0572   0.0792   0.0806   0.0816   0.0854
  0.0951   0.1099   0.1147   0.1181   0.1189   0.1225   0.1255   0.1375
  0.1384   0.1410   0.1444   0.1450   0.1523   0.1609   0.1624   0.1667
  0.1685   0.1765   0.1772   0.1878   0.1936   0.2043   0.2050   0.2104
  0.2127   0.2306   0.2355   0.2451   0.2490   0.2500   0.2511   0.2873
  0.2882   0.2914   0.3012   0.3086   0.3131   0.3142   0.3246   0.3444
  0.3574   0.3724   0.3781   0.4187   0.4578   0.4755   0.4874   0.4917
  0.5149   0.5408   0.5471   0.5504   0.5510   0.5556   0.5840   0.5842
  0.5962   0.5990   0.6354   0.6368   0.6383   0.6497   0.6550   0.6683
  0.6735   0.6803   0.6828   0.6981   0.7152   0.7318   0.7418   0.7673
  0.7742   0.7825   0.8216   0.8257   0.8629   0.8931   0.8958   0.9004
  0.9011   0.9407   0.9475   0.9520   0.9526   1.0174   1.0187   1.0336
  1.0745   1.0817   1.0887   1.1145   1.1444   1.3149   1.3208   1.3712
  1.3812   1.4134   1.4299   1.4661   1.4800   1.4957   1.5348   1.5354
  1.5411   1.5619   1.5659   1.5900   1.5973   1.6039   1.6059   1.6250
  1.6419   1.6797   1.6818   1.7044   1.7176   1.7791   1.7946   1.8036
  1.8143   1.8144   1.8784   1.9191   1.9267   1.9343   1.9438   1.9554
  1.9890   2.0009   2.0476   2.0692   2.0725   2.0972   2.1625   2.1635
  2.1705   2.2052   2.2920   2.3213   2.3233   2.4106   2.4158   2.4383
  2.4607   2.4655   2.4656   2.4961   2.5563   2.5645   2.5863   2.6004
  2.6107   2.6115   2.6308   2.6633   2.6891   2.7155   2.7286   2.7455
  2.7626   2.7790   2.8050   2.8053   2.8337   2.8903   2.9158   2.9441
  2.9475   2.9488   2.9589   2.9848   3.1055   3.1810   3.1902   3.2326
  3.3535   3.4306   3.4975   3.5928   3.6608   3.7020   3.8020   3.8109
  3.8171   3.8374   4.0030   4.1551   4.1615   4.2845   4.3803   4.8509
 23.5883  23.9223  23.9445  23.9705  23.9953  24.0804  24.1075  24.1912
 --------------------------------------------------------------

          Ground-State Mulliken Net Atomic Charges

     Atom                 Charge (a.u.)
  ----------------------------------------
      1 C                    -0.412053
      2 C                    -0.410787
      3 C                     0.717245
      4 C                    -0.441240
      5 C                    -0.438784
      6 C                     0.712984
      7 C                    -0.596459
      8 C                    -0.596761
      9 H                     0.145499
     10 H                     0.145405
     11 H                     0.144277
     12 H                     0.144068
     13 H                     0.140210
     14 H                     0.163180
     15 H                     0.139733
     16 H                     0.163536
     17 H                     0.140162
     18 H                     0.139785
  ----------------------------------------
  Sum of atomic charges =     0.000000

 -----------------------------------------------------------------
                    Cartesian Multipole Moments
 -----------------------------------------------------------------
    Charge (ESU x 10^10)
                 0.0000
    Dipole Moment (Debye)
         X      -0.0675      Y       0.0067      Z      -0.0156
       Tot       0.0696
    Quadrupole Moments (Debye-Ang)
        XX     -51.9743     XY       0.7066     YY     -44.7621
        XZ      -1.8610     YZ       0.1754     ZZ     -46.6415
    Octopole Moments (Debye-Ang^2)
       XXX     220.4077    XXY     -87.7882    XYY      65.8142
       YYY    -220.9409    XXZ       4.5175    XYZ      -3.2402
       YYZ       0.7423    XZZ      66.9571    YZZ     -76.8350
       ZZZ       1.5066
    Hexadecapole Moments (Debye-Ang^3)
      XXXX    -735.7368   XXXY     312.5483   XXYY    -436.8707
      XYYY     262.6801   YYYY   -1818.4654   XXXZ      31.6034
      XXYZ       5.7902   XYYZ       3.3256   YYYZ       1.3858
      XXZZ    -167.8008   XYZZ      93.0693   YYZZ    -350.2064
      XZZZ      22.9253   YZZZ       1.6065   ZZZZ    -293.5778
 -----------------------------------------------------------------
 Calculating analytic gradient of the SCF energy
 Gradient of SCF Energy
            1           2           3           4           5           6
    1   0.0000112   0.0000112  -0.0000052  -0.0000316  -0.0000322   0.0000316
    2   0.0000164  -0.0000223  -0.0001306  -0.0000077   0.0000232   0.0001272
    3  -0.0000662  -0.0000582   0.0000116   0.0000657   0.0000620   0.0000074
            7           8           9          10          11          12
    1   0.0000889   0.0000060   0.0000018  -0.0000252  -0.0000368  -0.0000046
    2   0.0002991  -0.0003156   0.0001514  -0.0001392  -0.0001517   0.0001421
    3   0.0000075   0.0000129  -0.0000226  -0.0000082   0.0000214   0.0000181
           13          14          15          16          17          18
    1   0.0000907  -0.0000944   0.0000191  -0.0001066   0.0000777  -0.0000018
    2  -0.0000273  -0.0000217  -0.0000393   0.0000384   0.0000167   0.0000408
    3  -0.0000805  -0.0000526   0.0001018  -0.0000480  -0.0000791   0.0001071
 Max gradient component =       3.156E-04
 RMS gradient           =       8.828E-05
 Gradient time:  CPU 27.60 s  wall 4.74 s
 Geometry Optimization Parameters
   NAtoms,    NIC,     NZ,  NCons,   NDum,   NFix, NCnnct, MaxDiis
       18       0       0       0       0       0       0       0

 Cartesian Hessian Update
 Hessian updated using BFGS update


** GEOMETRY OPTIMIZATION IN CARTESIAN COORDINATES **
   Searching for a Minimum

   Optimization Cycle:  14

                       Coordinates (Angstroms)
     ATOM                X               Y               Z
      1  C        -1.6757200939    2.3810184807    1.1395733048
      2  C        -1.8313499030    0.9966505770    1.1466088597
      3  C        -1.5691205946    0.2329780191    0.0049883650
      4  C        -1.1385600061    0.9073017256   -1.1415321608
      5  C        -0.9831204633    2.2920832670   -1.1486532430
      6  C        -1.2516778014    3.0562582175   -0.0092183331
      7  C        -1.7636533889   -1.2641858828    0.0056821721
      8  C        -1.1101197898    4.5592663820   -0.0241820624
      9  H        -1.8824756979    2.9454535303    2.0440104002
     10  H        -2.1558039308    0.5013097460    2.0568468186
     11  H        -0.9146216337    0.3408774305   -2.0406305754
     12  H        -0.6416570166    2.7855864849   -2.0535905550
     13  H        -1.0914807199   -1.7543127725   -0.7030171452
     14  H        -2.7884535017   -1.5289365877   -0.2785906764
     15  H        -1.5795663964   -1.6890734063    0.9956239903
     16  H        -2.0520458358    5.0416164682   -0.3094381028
     17  H        -0.3491805037    4.8810153675   -0.7396301608
     18  H        -0.8326246226    4.9441131527    0.9604274040
   Point Group: c1    Number of degrees of freedom:    48


   Energy is   -310.966140607


 Translations and Rotations Projected Out of Hessian

 15 Hessian modes will be used to form the next step
  Hessian Eigenvalues:
     0.039606    0.146944    0.224816    0.823529    1.000000    1.000000
     1.000000    1.000000    1.000000    1.000001    1.000015    1.000489
     1.015111    1.061529    1.177783

 Minimum search - taking simple RFO step
 Searching for Lamda that Minimizes Along All modes
 Value Taken    Lamda =   0.00000000
 Step Taken.  Stepsize is  0.001231

                             Maximum     Tolerance    Cnvgd?
         Gradient           0.000316      0.000030      NO
         Displacement       0.000681      0.000120      NO
         Energy change     -0.000001      0.000000      NO

 ----------------------------------------------------------------
             Standard Nuclear Orientation (Angstroms)
    I     Atom           X                Y                Z
 ----------------------------------------------------------------
    1      C      -1.6757076178     2.3810014241     1.1395518551
    2      C      -1.8313318801     0.9966632087     1.1465787455
    3      C      -1.5691299922     0.2329506306     0.0049737930
    4      C      -1.1385409846     0.9073119504    -1.1415137737
    5      C      -0.9831088746     2.2920698409    -1.1486307505
    6      C      -1.2516922934     3.0562903257    -0.0092264479
    7      C      -1.7637431637    -1.2645298851     0.0056761939
    8      C      -1.1101280888     4.5596265327    -0.0241937187
    9      H      -1.8824582964     2.9453157570     2.0439511466
   10      H      -2.1557492118     0.5014216373     2.0567717358
   11      H      -0.9145866401     0.3410099238    -2.0405686903
   12      H      -0.6416695925     2.7854682986    -2.0535276604
   13      H      -1.0915372571    -1.7544240119    -0.7029713279
   14      H      -2.7884474198    -1.5290483782    -0.2785553333
   15      H      -1.5795779964    -1.6891545273     0.9955862850
   16      H      -2.0520136647     5.0417163536    -0.3094104885
   17      H      -0.3492083660     4.8811266458    -0.7395921934
   18      H      -0.8326005601     4.9442044731     0.9603789298
 ----------------------------------------------------------------
 Nuclear Repulsion Energy =         339.80635195 hartrees
 There are       29 alpha and       29 beta electrons
 Applying Cartesian multipole field
    Component          Value
    ---------          -----
     (2,0,0)        1.00000E-11
     (0,2,0)        2.00000E-11
     (0,0,2)       -3.00000E-11
 Nucleus-field energy     =     0.0000000252 hartrees
 Requested basis set is 6-311++G(d,p)
 There are 98 shells and 246 basis functions
 A cutoff of  1.0D-14 yielded   4518 shell pairs
 There are     29103 function pairs (     31076 Cartesian)
 Smallest overlap matrix eigenvalue = 8.93E-07
 Linear dependence detected in AO basis
 Tighter screening thresholds may be required for diffuse basis sets
 Use S2THRESH > 14 and THRESH = 14 in case of SCF convergence issues
 Number of orthogonalized atomic orbitals = 245
 Maximum deviation from orthogonality = 9.385E-11
 Guess MOs from SCF MO coefficient file

 -----------------------------------------------------------------------
  General SCF calculation program by
  Eric Jon Sundstrom, Paul Horn, Yuezhi Mao, Dmitri Zuev, Alec White,
  David Stuck, Shaama M.S., Shane Yost, Joonho Lee, David Small,
  Daniel Levine, Susi Lehtola, Hugh Burton, Evgeny Epifanovsky,
  Bang C. Huynh
 -----------------------------------------------------------------------
 Exchange:     0.2000 Hartree-Fock + 0.0800 Slater + 0.7200 B88
 Correlation:  0.1900 VWN1RPA + 0.8100 LYP
 Using SG-1 standard quadrature grid
 using 6 threads for integral computing
 -------------------------------------------------------
 OpenMP Integral computing Module                
 Release: version 2.0, May 2017, Q-Chem Inc. Pleasanton 
 -------------------------------------------------------
 A restricted SCF calculation will be
 performed using DIIS
 SCF converges when DIIS error is below 1.0e-09
 ---------------------------------------
  Cycle       Energy         DIIS error
 ---------------------------------------
    1    -310.9661408542      3.58e-06  
    2    -310.9661409546      1.11e-06  
    3    -310.9661409541      1.15e-06  
    4    -310.9661409631      1.35e-07  
    5    -310.9661409632      5.39e-08  
    6    -310.9661409632      8.01e-09  
    7    -310.9661409632      5.74e-09  
    8    -310.9661409632      1.12e-09  
    9    -310.9661409632      3.47e-10  Convergence criterion met
 ---------------------------------------
 SCF time:   CPU 74.44s  wall 13.00s 
 SCF   energy in the final basis set =     -310.9661409632
 Total energy in the final basis set =     -310.9661409632

 --------------------------------------------------------------

                    Orbital Energies (a.u.)
 --------------------------------------------------------------

 Alpha MOs
 -- Occupied --
-10.1801 -10.1800 -10.1703 -10.1703 -10.1698 -10.1697 -10.1673 -10.1673
 -0.8602  -0.7875  -0.7444  -0.7208  -0.6575  -0.6085  -0.5753  -0.4941
 -0.4728  -0.4525  -0.4251  -0.4184  -0.4165  -0.4019  -0.3988  -0.3752
 -0.3465  -0.3426  -0.3371  -0.2535  -0.2369
 -- Virtual --
 -0.0147  -0.0108  -0.0066   0.0019   0.0098   0.0221   0.0317   0.0371
  0.0377   0.0521   0.0550   0.0572   0.0792   0.0806   0.0816   0.0854
  0.0951   0.1099   0.1147   0.1181   0.1189   0.1225   0.1255   0.1375
  0.1384   0.1410   0.1444   0.1450   0.1523   0.1609   0.1624   0.1667
  0.1685   0.1765   0.1772   0.1878   0.1936   0.2043   0.2050   0.2104
  0.2127   0.2306   0.2355   0.2451   0.2490   0.2501   0.2511   0.2873
  0.2882   0.2914   0.3012   0.3086   0.3131   0.3142   0.3246   0.3444
  0.3574   0.3724   0.3781   0.4187   0.4578   0.4755   0.4873   0.4917
  0.5149   0.5408   0.5471   0.5505   0.5510   0.5556   0.5840   0.5842
  0.5962   0.5990   0.6354   0.6368   0.6383   0.6497   0.6550   0.6683
  0.6735   0.6803   0.6828   0.6982   0.7152   0.7318   0.7418   0.7673
  0.7742   0.7826   0.8217   0.8257   0.8630   0.8931   0.8959   0.9004
  0.9011   0.9407   0.9475   0.9520   0.9526   1.0174   1.0187   1.0336
  1.0745   1.0816   1.0887   1.1145   1.1444   1.3150   1.3208   1.3711
  1.3811   1.4134   1.4298   1.4661   1.4800   1.4958   1.5348   1.5353
  1.5412   1.5619   1.5660   1.5900   1.5973   1.6039   1.6058   1.6251
  1.6419   1.6797   1.6817   1.7044   1.7176   1.7792   1.7947   1.8036
  1.8143   1.8144   1.8784   1.9191   1.9267   1.9343   1.9438   1.9554
  1.9891   2.0009   2.0475   2.0693   2.0724   2.0972   2.1625   2.1636
  2.1705   2.2051   2.2920   2.3214   2.3233   2.4107   2.4158   2.4384
  2.4608   2.4657   2.4659   2.4963   2.5564   2.5646   2.5862   2.6005
  2.6107   2.6114   2.6307   2.6633   2.6891   2.7155   2.7286   2.7454
  2.7624   2.7789   2.8049   2.8053   2.8337   2.8902   2.9158   2.9441
  2.9475   2.9488   2.9589   2.9847   3.1054   3.1810   3.1897   3.2322
  3.3535   3.4306   3.4976   3.5929   3.6608   3.7019   3.8023   3.8112
  3.8174   3.8376   4.0032   4.1552   4.1616   4.2843   4.3801   4.8509
 23.5883  23.9221  23.9446  23.9706  23.9955  24.0805  24.1076  24.1913
 --------------------------------------------------------------

          Ground-State Mulliken Net Atomic Charges

     Atom                 Charge (a.u.)
  ----------------------------------------
      1 C                    -0.412066
      2 C                    -0.410780
      3 C                     0.717012
      4 C                    -0.441289
      5 C                    -0.438821
      6 C                     0.712760
      7 C                    -0.596135
      8 C                    -0.596432
      9 H                     0.145481
     10 H                     0.145386
     11 H                     0.144258
     12 H                     0.144050
     13 H                     0.140203
     14 H                     0.163177
     15 H                     0.139726
     16 H                     0.163533
     17 H                     0.140157
     18 H                     0.139779
  ----------------------------------------
  Sum of atomic charges =     0.000000

 -----------------------------------------------------------------
                    Cartesian Multipole Moments
 -----------------------------------------------------------------
    Charge (ESU x 10^10)
                 0.0000
    Dipole Moment (Debye)
         X      -0.0675      Y       0.0067      Z      -0.0156
       Tot       0.0696
    Quadrupole Moments (Debye-Ang)
        XX     -51.9732     XY       0.7066     YY     -44.7616
        XZ      -1.8610     YZ       0.1754     ZZ     -46.6404
    Octopole Moments (Debye-Ang^2)
       XXX     220.4030    XXY     -87.7862    XYY      65.8132
       YYY    -220.9384    XXZ       4.5174    XYZ      -3.2401
       YYZ       0.7424    XZZ      66.9562    YZZ     -76.8333
       ZZZ       1.5074
    Hexadecapole Moments (Debye-Ang^3)
      XXXX    -735.7186   XXXY     312.5360   XXYY    -436.8774
      XYYY     262.6650   YYYY   -1818.5936   XXXZ      31.6011
      XXYZ       5.7906   XYYZ       3.3271   YYYZ       1.3868
      XXZZ    -167.7951   XYZZ      93.0654   YYZZ    -350.2184
      XZZZ      22.9230   YZZZ       1.6085   ZZZZ    -293.5543
 -----------------------------------------------------------------
 Calculating analytic gradient of the SCF energy
 Gradient of SCF Energy
            1           2           3           4           5           6
    1  -0.0000039  -0.0000010   0.0000123  -0.0000142  -0.0000168   0.0000187
    2   0.0000036  -0.0000044  -0.0000125  -0.0000002   0.0000055   0.0000097
    3  -0.0000147  -0.0000095   0.0000097   0.0000173   0.0000151   0.0000090
            7           8           9          10          11          12
    1   0.0000272   0.0000078   0.0000137  -0.0000053  -0.0000484  -0.0000235
    2   0.0000226  -0.0000274   0.0001136  -0.0001065  -0.0001129   0.0001106
    3   0.0000006   0.0000029  -0.0000738  -0.0000598   0.0000733   0.0000665
           13          14          15          16          17          18
    1   0.0000555  -0.0000162   0.0000133  -0.0000368   0.0000336  -0.0000159
    2   0.0000163   0.0000115   0.0000009  -0.0000142  -0.0000180   0.0000017
    3  -0.0000366  -0.0000308   0.0000429  -0.0000264  -0.0000334   0.0000477
 Max gradient component =       1.136E-04
 RMS gradient           =       4.104E-05
 Gradient time:  CPU 27.63 s  wall 4.74 s
 Geometry Optimization Parameters
   NAtoms,    NIC,     NZ,  NCons,   NDum,   NFix, NCnnct, MaxDiis
       18       0       0       0       0       0       0       0

 Cartesian Hessian Update
 Hessian updated using BFGS update


** GEOMETRY OPTIMIZATION IN CARTESIAN COORDINATES **
   Searching for a Minimum

   Optimization Cycle:  15

                       Coordinates (Angstroms)
     ATOM                X               Y               Z
      1  C        -1.6757076178    2.3810014241    1.1395518551
      2  C        -1.8313318801    0.9966632087    1.1465787455
      3  C        -1.5691299922    0.2329506306    0.0049737930
      4  C        -1.1385409846    0.9073119504   -1.1415137737
      5  C        -0.9831088746    2.2920698409   -1.1486307505
      6  C        -1.2516922934    3.0562903257   -0.0092264479
      7  C        -1.7637431637   -1.2645298851    0.0056761939
      8  C        -1.1101280888    4.5596265327   -0.0241937187
      9  H        -1.8824582964    2.9453157570    2.0439511466
     10  H        -2.1557492118    0.5014216373    2.0567717358
     11  H        -0.9145866401    0.3410099238   -2.0405686903
     12  H        -0.6416695925    2.7854682986   -2.0535276604
     13  H        -1.0915372571   -1.7544240119   -0.7029713279
     14  H        -2.7884474198   -1.5290483782   -0.2785553333
     15  H        -1.5795779964   -1.6891545273    0.9955862850
     16  H        -2.0520136647    5.0417163536   -0.3094104885
     17  H        -0.3492083660    4.8811266458   -0.7395921934
     18  H        -0.8326005601    4.9442044731    0.9603789298
   Point Group: c1    Number of degrees of freedom:    48


   Energy is   -310.966140963


 Translations and Rotations Projected Out of Hessian

 11 Hessian modes will be used to form the next step
  Hessian Eigenvalues:
     0.040520    0.150650    0.226985    0.474569    1.000000    1.000003
     1.000018    1.001230    1.015280    1.116306    1.340029

 Minimum search - taking simple RFO step
 Searching for Lamda that Minimizes Along All modes
 Value Taken    Lamda =   0.00000000
 Step Taken.  Stepsize is  0.000575

                             Maximum     Tolerance    Cnvgd?
         Gradient           0.000114      0.000030      NO
         Displacement       0.000212      0.000120      NO
         Energy change     -0.000000      0.000000      NO

 ----------------------------------------------------------------
             Standard Nuclear Orientation (Angstroms)
    I     Atom           X                Y                Z
 ----------------------------------------------------------------
    1      C      -1.6757108461     2.3809909021     1.1395708693
    2      C      -1.8313326526     0.9966747892     1.1465928235
    3      C      -1.5691352550     0.2329771516     0.0049651347
    4      C      -1.1385205546     0.9073186505    -1.1415344432
    5      C      -0.9830910484     2.2920571955    -1.1486494527
    6      C      -1.2517143378     3.0562666748    -0.0092346245
    7      C      -1.7637725250    -1.2646006101     0.0056750107
    8      C      -1.1101423907     4.5597038472    -0.0241991069
    9      H      -1.8824743970     2.9452035027     2.0439993039
   10      H      -2.1557402747     0.5015252357     2.0568076483
   11      H      -0.9145391972     0.3411218554    -2.0406161935
   12      H      -0.6416525079     2.7853612650    -2.0535702401
   13      H      -1.0915844271    -1.7544309839    -0.7029266815
   14      H      -2.7884100092    -1.5290570106    -0.2785248813
   15      H      -1.5795851699    -1.6891484730     0.9955371693
   16      H      -2.0519747020     5.0417183754    -0.3093858167
   17      H      -0.3492530592     4.8811394721    -0.7395518875
   18      H      -0.8325985458     4.9441983603     0.9603236682
 ----------------------------------------------------------------
 Nuclear Repulsion Energy =         339.80461291 hartrees
 There are       29 alpha and       29 beta electrons
 Applying Cartesian multipole field
    Component          Value
    ---------          -----
     (2,0,0)        1.00000E-11
     (0,2,0)        2.00000E-11
     (0,0,2)       -3.00000E-11
 Nucleus-field energy     =     0.0000000252 hartrees
 Requested basis set is 6-311++G(d,p)
 There are 98 shells and 246 basis functions
 A cutoff of  1.0D-14 yielded   4518 shell pairs
 There are     29103 function pairs (     31076 Cartesian)
 Smallest overlap matrix eigenvalue = 8.93E-07
 Linear dependence detected in AO basis
 Tighter screening thresholds may be required for diffuse basis sets
 Use S2THRESH > 14 and THRESH = 14 in case of SCF convergence issues
 Number of orthogonalized atomic orbitals = 245
 Maximum deviation from orthogonality = 9.035E-11
 Guess MOs from SCF MO coefficient file

 -----------------------------------------------------------------------
  General SCF calculation program by
  Eric Jon Sundstrom, Paul Horn, Yuezhi Mao, Dmitri Zuev, Alec White,
  David Stuck, Shaama M.S., Shane Yost, Joonho Lee, David Small,
  Daniel Levine, Susi Lehtola, Hugh Burton, Evgeny Epifanovsky,
  Bang C. Huynh
 -----------------------------------------------------------------------
 Exchange:     0.2000 Hartree-Fock + 0.0800 Slater + 0.7200 B88
 Correlation:  0.1900 VWN1RPA + 0.8100 LYP
 Using SG-1 standard quadrature grid
 using 6 threads for integral computing
 -------------------------------------------------------
 OpenMP Integral computing Module                
 Release: version 2.0, May 2017, Q-Chem Inc. Pleasanton 
 -------------------------------------------------------
 A restricted SCF calculation will be
 performed using DIIS
 SCF converges when DIIS error is below 1.0e-09
 ---------------------------------------
  Cycle       Energy         DIIS error
 ---------------------------------------
    1    -310.9661410723      1.40e-06  
    2    -310.9661410860      5.73e-07  
    3    -310.9661410870      4.50e-07  
    4    -310.9661410884      5.21e-08  
    5    -310.9661410884      2.35e-08  
    6    -310.9661410884      4.70e-09  
    7    -310.9661410884      2.38e-09  
    8    -310.9661410884      6.01e-10  Convergence criterion met
 ---------------------------------------
 SCF time:   CPU 66.80s  wall 12.00s 
 SCF   energy in the final basis set =     -310.9661410884
 Total energy in the final basis set =     -310.9661410884

 --------------------------------------------------------------

                    Orbital Energies (a.u.)
 --------------------------------------------------------------

 Alpha MOs
 -- Occupied --
-10.1801 -10.1800 -10.1703 -10.1703 -10.1698 -10.1697 -10.1673 -10.1673
 -0.8602  -0.7875  -0.7444  -0.7208  -0.6575  -0.6085  -0.5753  -0.4941
 -0.4728  -0.4525  -0.4251  -0.4184  -0.4165  -0.4019  -0.3988  -0.3752
 -0.3465  -0.3426  -0.3371  -0.2535  -0.2369
 -- Virtual --
 -0.0146  -0.0108  -0.0066   0.0019   0.0098   0.0221   0.0317   0.0371
  0.0377   0.0521   0.0550   0.0572   0.0792   0.0806   0.0816   0.0854
  0.0951   0.1099   0.1147   0.1181   0.1189   0.1225   0.1255   0.1375
  0.1384   0.1410   0.1444   0.1450   0.1523   0.1609   0.1624   0.1667
  0.1685   0.1765   0.1772   0.1878   0.1936   0.2043   0.2050   0.2104
  0.2127   0.2306   0.2355   0.2451   0.2490   0.2501   0.2511   0.2873
  0.2882   0.2914   0.3012   0.3086   0.3131   0.3142   0.3246   0.3445
  0.3574   0.3724   0.3781   0.4187   0.4578   0.4755   0.4873   0.4917
  0.5149   0.5408   0.5471   0.5505   0.5510   0.5556   0.5840   0.5842
  0.5962   0.5990   0.6355   0.6368   0.6383   0.6498   0.6550   0.6683
  0.6735   0.6803   0.6828   0.6982   0.7152   0.7318   0.7418   0.7673
  0.7742   0.7826   0.8217   0.8257   0.8630   0.8931   0.8959   0.9004
  0.9011   0.9407   0.9475   0.9520   0.9526   1.0174   1.0188   1.0336
  1.0745   1.0816   1.0887   1.1145   1.1444   1.3150   1.3208   1.3711
  1.3811   1.4134   1.4298   1.4661   1.4801   1.4958   1.5348   1.5353
  1.5412   1.5619   1.5660   1.5900   1.5973   1.6039   1.6058   1.6251
  1.6419   1.6797   1.6817   1.7045   1.7176   1.7792   1.7947   1.8037
  1.8144   1.8145   1.8784   1.9191   1.9267   1.9344   1.9438   1.9554
  1.9891   2.0009   2.0476   2.0693   2.0724   2.0972   2.1624   2.1636
  2.1705   2.2051   2.2920   2.3214   2.3233   2.4108   2.4158   2.4385
  2.4609   2.4658   2.4660   2.4964   2.5564   2.5647   2.5861   2.6006
  2.6108   2.6114   2.6306   2.6632   2.6891   2.7155   2.7286   2.7454
  2.7624   2.7789   2.8049   2.8053   2.8337   2.8902   2.9158   2.9441
  2.9475   2.9488   2.9589   2.9847   3.1054   3.1810   3.1896   3.2321
  3.3535   3.4306   3.4976   3.5930   3.6608   3.7019   3.8025   3.8114
  3.8175   3.8377   4.0032   4.1552   4.1616   4.2842   4.3801   4.8509
 23.5883  23.9221  23.9446  23.9706  23.9957  24.0805  24.1077  24.1913
 --------------------------------------------------------------

          Ground-State Mulliken Net Atomic Charges

     Atom                 Charge (a.u.)
  ----------------------------------------
      1 C                    -0.412036
      2 C                    -0.410741
      3 C                     0.716849
      4 C                    -0.441281
      5 C                    -0.438814
      6 C                     0.712632
      7 C                    -0.596013
      8 C                    -0.596314
      9 H                     0.145479
     10 H                     0.145383
     11 H                     0.144255
     12 H                     0.144047
     13 H                     0.140200
     14 H                     0.163173
     15 H                     0.139722
     16 H                     0.163527
     17 H                     0.140155
     18 H                     0.139776
  ----------------------------------------
  Sum of atomic charges =     0.000000

 -----------------------------------------------------------------
                    Cartesian Multipole Moments
 -----------------------------------------------------------------
    Charge (ESU x 10^10)
                -0.0000
    Dipole Moment (Debye)
         X      -0.0675      Y       0.0067      Z      -0.0156
       Tot       0.0696
    Quadrupole Moments (Debye-Ang)
        XX     -51.9728     XY       0.7066     YY     -44.7620
        XZ      -1.8613     YZ       0.1755     ZZ     -46.6390
    Octopole Moments (Debye-Ang^2)
       XXX     220.4015    XXY     -87.7853    XYY      65.8137
       YYY    -220.9406    XXZ       4.5184    XYZ      -3.2406
       YYZ       0.7427    XZZ      66.9544    YZZ     -76.8310
       ZZZ       1.5078
    Hexadecapole Moments (Debye-Ang^3)
      XXXX    -735.7132   XXXY     312.5337   XXYY    -436.8749
      XYYY     262.6683   YYYY   -1818.6016   XXXZ      31.5995
      XXYZ       5.7926   XYYZ       3.3277   YYYZ       1.3871
      XXZZ    -167.7920   XYZZ      93.0622   YYZZ    -350.2175
      XZZZ      22.9212   YZZZ       1.6097   ZZZZ    -293.5472
 -----------------------------------------------------------------
 Calculating analytic gradient of the SCF energy
 Gradient of SCF Energy
            1           2           3           4           5           6
    1  -0.0000103  -0.0000074   0.0000173  -0.0000051  -0.0000068   0.0000089
    2  -0.0000010   0.0000029   0.0000396   0.0000016  -0.0000021  -0.0000419
    3   0.0000124   0.0000161   0.0000088  -0.0000074  -0.0000093   0.0000083
            7           8           9          10          11          12
    1   0.0000039   0.0000068   0.0000140  -0.0000005  -0.0000487  -0.0000278
    2  -0.0000758   0.0000758   0.0000933  -0.0000874  -0.0000917   0.0000925
    3  -0.0000023  -0.0000011  -0.0000813  -0.0000684   0.0000812   0.0000729
           13          14          15          16          17          18
    1   0.0000305   0.0000310   0.0000076   0.0000065   0.0000048  -0.0000247
    2   0.0000366   0.0000252   0.0000187  -0.0000388  -0.0000319  -0.0000155
    3  -0.0000075  -0.0000173   0.0000035  -0.0000135  -0.0000034   0.0000081
 Max gradient component =       9.331E-05
 RMS gradient           =       3.954E-05
 Gradient time:  CPU 27.59 s  wall 4.74 s
 Geometry Optimization Parameters
   NAtoms,    NIC,     NZ,  NCons,   NDum,   NFix, NCnnct, MaxDiis
       18       0       0       0       0       0       0       0

 Cartesian Hessian Update
 Hessian updated using BFGS update


** GEOMETRY OPTIMIZATION IN CARTESIAN COORDINATES **
   Searching for a Minimum

   Optimization Cycle:  16

                       Coordinates (Angstroms)
     ATOM                X               Y               Z
      1  C        -1.6757108461    2.3809909021    1.1395708693
      2  C        -1.8313326526    0.9966747892    1.1465928235
      3  C        -1.5691352550    0.2329771516    0.0049651347
      4  C        -1.1385205546    0.9073186505   -1.1415344432
      5  C        -0.9830910484    2.2920571955   -1.1486494527
      6  C        -1.2517143378    3.0562666748   -0.0092346245
      7  C        -1.7637725250   -1.2646006101    0.0056750107
      8  C        -1.1101423907    4.5597038472   -0.0241991069
      9  H        -1.8824743970    2.9452035027    2.0439993039
     10  H        -2.1557402747    0.5015252357    2.0568076483
     11  H        -0.9145391972    0.3411218554   -2.0406161935
     12  H        -0.6416525079    2.7853612650   -2.0535702401
     13  H        -1.0915844271   -1.7544309839   -0.7029266815
     14  H        -2.7884100092   -1.5290570106   -0.2785248813
     15  H        -1.5795851699   -1.6891484730    0.9955371693
     16  H        -2.0519747020    5.0417183754   -0.3093858167
     17  H        -0.3492530592    4.8811394721   -0.7395518875
     18  H        -0.8325985458    4.9441983603    0.9603236682
   Point Group: c1    Number of degrees of freedom:    48


   Energy is   -310.966141088


 Translations and Rotations Projected Out of Hessian

 12 Hessian modes will be used to form the next step
  Hessian Eigenvalues:
     0.040475    0.145836    0.187130    0.228345    1.000000    1.000000
     1.000008    1.000030    1.003607    1.015403    1.121521    1.642495

 Minimum search - taking simple RFO step
 Searching for Lamda that Minimizes Along All modes
 Value Taken    Lamda =   0.00000000
 Step Taken.  Stepsize is  0.001106

                             Maximum     Tolerance    Cnvgd?
         Gradient           0.000093      0.000030      NO
         Displacement       0.000441      0.000120      NO
         Energy change     -0.000000      0.000000      NO

 ----------------------------------------------------------------
             Standard Nuclear Orientation (Angstroms)
    I     Atom           X                Y                Z
 ----------------------------------------------------------------
    1      C      -1.6757103148     2.3809793647     1.1395844881
    2      C      -1.8313281641     0.9966854726     1.1465966174
    3      C      -1.5691528072     0.2329822522     0.0049453621
    4      C      -1.1384838509     0.9073241933    -1.1415551034
    5      C      -0.9830597281     2.2920448022    -1.1486658816
    6      C      -1.2517543077     3.0562674079    -0.0092529079
    7      C      -1.7638159642    -1.2646665329     0.0056756594
    8      C      -1.1101729564     4.5597795769    -0.0242069738
    9      H      -1.8825133210     2.9449700713     2.0441265906
   10      H      -2.1557263816     0.5017396440     2.0569076881
   11      H      -0.9144251034     0.3413529751    -2.0407421037
   12      H      -0.6416045475     2.7851375234    -2.0536833622
   13      H      -1.0916657724    -1.7544815818    -0.7028587761
   14      H      -2.7883819535    -1.5291032326    -0.2784695468
   15      H      -1.5795966054    -1.6891642654     0.9954718613
   16      H      -2.0519360162     5.0417625069    -0.3093434309
   17      H      -0.3493216559     4.8811956759    -0.7394955607
   18      H      -0.8325824495     4.9442143463     0.9602436799
 ----------------------------------------------------------------
 Nuclear Repulsion Energy =         339.80203659 hartrees
 There are       29 alpha and       29 beta electrons
 Applying Cartesian multipole field
    Component          Value
    ---------          -----
     (2,0,0)        1.00000E-11
     (0,2,0)        2.00000E-11
     (0,0,2)       -3.00000E-11
 Nucleus-field energy     =     0.0000000252 hartrees
 Requested basis set is 6-311++G(d,p)
 There are 98 shells and 246 basis functions
 A cutoff of  1.0D-14 yielded   4518 shell pairs
 There are     29103 function pairs (     31076 Cartesian)
 Smallest overlap matrix eigenvalue = 8.93E-07
 Linear dependence detected in AO basis
 Tighter screening thresholds may be required for diffuse basis sets
 Use S2THRESH > 14 and THRESH = 14 in case of SCF convergence issues
 Number of orthogonalized atomic orbitals = 245
 Maximum deviation from orthogonality = 9.877E-11
 Guess MOs from SCF MO coefficient file

 -----------------------------------------------------------------------
  General SCF calculation program by
  Eric Jon Sundstrom, Paul Horn, Yuezhi Mao, Dmitri Zuev, Alec White,
  David Stuck, Shaama M.S., Shane Yost, Joonho Lee, David Small,
  Daniel Levine, Susi Lehtola, Hugh Burton, Evgeny Epifanovsky,
  Bang C. Huynh
 -----------------------------------------------------------------------
 Exchange:     0.2000 Hartree-Fock + 0.0800 Slater + 0.7200 B88
 Correlation:  0.1900 VWN1RPA + 0.8100 LYP
 Using SG-1 standard quadrature grid
 using 6 threads for integral computing
 -------------------------------------------------------
 OpenMP Integral computing Module                
 Release: version 2.0, May 2017, Q-Chem Inc. Pleasanton 
 -------------------------------------------------------
 A restricted SCF calculation will be
 performed using DIIS
 SCF converges when DIIS error is below 1.0e-09
 ---------------------------------------
  Cycle       Energy         DIIS error
 ---------------------------------------
    1    -310.9661412498      1.63e-06  
    2    -310.9661412697      5.80e-07  
    3    -310.9661412705      4.98e-07  
    4    -310.9661412722      4.58e-08  
    5    -310.9661412722      2.33e-08  
    6    -310.9661412722      7.04e-09  
    7    -310.9661412722      2.91e-09  
    8    -310.9661412722      5.66e-10  Convergence criterion met
 ---------------------------------------
 SCF time:   CPU 66.87s  wall 12.00s 
 SCF   energy in the final basis set =     -310.9661412722
 Total energy in the final basis set =     -310.9661412722

 --------------------------------------------------------------

                    Orbital Energies (a.u.)
 --------------------------------------------------------------

 Alpha MOs
 -- Occupied --
-10.1801 -10.1801 -10.1703 -10.1703 -10.1697 -10.1697 -10.1673 -10.1673
 -0.8602  -0.7875  -0.7444  -0.7208  -0.6575  -0.6085  -0.5753  -0.4940
 -0.4728  -0.4525  -0.4251  -0.4184  -0.4166  -0.4019  -0.3988  -0.3752
 -0.3465  -0.3425  -0.3371  -0.2535  -0.2369
 -- Virtual --
 -0.0146  -0.0108  -0.0066   0.0019   0.0098   0.0221   0.0317   0.0371
  0.0377   0.0521   0.0550   0.0572   0.0792   0.0806   0.0816   0.0854
  0.0951   0.1099   0.1147   0.1181   0.1189   0.1225   0.1255   0.1375
  0.1384   0.1410   0.1444   0.1450   0.1523   0.1609   0.1624   0.1667
  0.1685   0.1765   0.1772   0.1878   0.1936   0.2043   0.2050   0.2104
  0.2127   0.2306   0.2355   0.2451   0.2489   0.2501   0.2511   0.2874
  0.2881   0.2914   0.3012   0.3086   0.3131   0.3142   0.3246   0.3445
  0.3574   0.3724   0.3781   0.4187   0.4577   0.4755   0.4873   0.4917
  0.5149   0.5408   0.5471   0.5505   0.5510   0.5556   0.5840   0.5842
  0.5962   0.5990   0.6355   0.6368   0.6383   0.6498   0.6550   0.6683
  0.6735   0.6803   0.6828   0.6982   0.7152   0.7318   0.7419   0.7673
  0.7742   0.7827   0.8217   0.8258   0.8630   0.8930   0.8959   0.9005
  0.9011   0.9407   0.9475   0.9519   0.9525   1.0174   1.0188   1.0336
  1.0746   1.0816   1.0887   1.1145   1.1444   1.3149   1.3208   1.3711
  1.3811   1.4134   1.4297   1.4662   1.4801   1.4958   1.5348   1.5352
  1.5412   1.5620   1.5660   1.5900   1.5973   1.6039   1.6058   1.6251
  1.6419   1.6797   1.6816   1.7045   1.7176   1.7793   1.7947   1.8037
  1.8144   1.8145   1.8784   1.9191   1.9267   1.9345   1.9438   1.9554
  1.9891   2.0009   2.0476   2.0693   2.0724   2.0972   2.1624   2.1636
  2.1706   2.2051   2.2920   2.3214   2.3234   2.4108   2.4159   2.4385
  2.4609   2.4659   2.4662   2.4965   2.5565   2.5648   2.5861   2.6007
  2.6108   2.6113   2.6306   2.6630   2.6891   2.7155   2.7286   2.7455
  2.7624   2.7789   2.8050   2.8053   2.8336   2.8902   2.9158   2.9440
  2.9475   2.9488   2.9588   2.9847   3.1054   3.1810   3.1895   3.2320
  3.3535   3.4306   3.4976   3.5930   3.6608   3.7019   3.8027   3.8116
  3.8176   3.8378   4.0033   4.1553   4.1616   4.2842   4.3800   4.8509
 23.5883  23.9220  23.9447  23.9705  23.9958  24.0805  24.1077  24.1913
 --------------------------------------------------------------

          Ground-State Mulliken Net Atomic Charges

     Atom                 Charge (a.u.)
  ----------------------------------------
      1 C                    -0.411982
      2 C                    -0.410667
      3 C                     0.716677
      4 C                    -0.441285
      5 C                    -0.438820
      6 C                     0.712524
      7 C                    -0.595930
      8 C                    -0.596242
      9 H                     0.145483
     10 H                     0.145384
     11 H                     0.144259
     12 H                     0.144049
     13 H                     0.140202
     14 H                     0.163164
     15 H                     0.139724
     16 H                     0.163516
     17 H                     0.140161
     18 H                     0.139780
  ----------------------------------------
  Sum of atomic charges =     0.000000

 -----------------------------------------------------------------
                    Cartesian Multipole Moments
 -----------------------------------------------------------------
    Charge (ESU x 10^10)
                -0.0000
    Dipole Moment (Debye)
         X      -0.0674      Y       0.0067      Z      -0.0156
       Tot       0.0695
    Quadrupole Moments (Debye-Ang)
        XX     -51.9725     XY       0.7067     YY     -44.7624
        XZ      -1.8619     YZ       0.1756     ZZ     -46.6370
    Octopole Moments (Debye-Ang^2)
       XXX     220.4011    XXY     -87.7849    XYY      65.8149
       YYY    -220.9432    XXZ       4.5204    XYZ      -3.2415
       YYZ       0.7432    XZZ      66.9522    YZZ     -76.8277
       ZZZ       1.5086
    Hexadecapole Moments (Debye-Ang^3)
      XXXX    -735.7131   XXXY     312.5334   XXYY    -436.8750
      XYYY     262.6771   YYYY   -1818.5947   XXXZ      31.5970
      XXYZ       5.7962   XYYZ       3.3291   YYYZ       1.3878
      XXZZ    -167.7890   XYZZ      93.0576   YYZZ    -350.2211
      XZZZ      22.9170   YZZZ       1.6125   ZZZZ    -293.5352
 -----------------------------------------------------------------
 Calculating analytic gradient of the SCF energy
 Gradient of SCF Energy
            1           2           3           4           5           6
    1  -0.0000137  -0.0000124   0.0000175   0.0000045   0.0000054  -0.0000051
    2  -0.0000033   0.0000079   0.0000799   0.0000009  -0.0000081  -0.0000810
    3   0.0000377   0.0000394   0.0000076  -0.0000289  -0.0000307   0.0000056
            7           8           9          10          11          12
    1  -0.0000167   0.0000039   0.0000093   0.0000015  -0.0000436  -0.0000290
    2  -0.0001548   0.0001593   0.0000647  -0.0000594  -0.0000616   0.0000655
    3  -0.0000049  -0.0000049  -0.0000739  -0.0000639   0.0000744   0.0000651
           13          14          15          16          17          18
    1   0.0000024   0.0000801   0.0000017   0.0000521  -0.0000262  -0.0000319
    2   0.0000538   0.0000350   0.0000334  -0.0000606  -0.0000418  -0.0000299
    3   0.0000271  -0.0000027  -0.0000418  -0.0000002   0.0000323  -0.0000372
 Max gradient component =       1.593E-04
 RMS gradient           =       4.974E-05
 Gradient time:  CPU 27.61 s  wall 4.74 s
 Geometry Optimization Parameters
   NAtoms,    NIC,     NZ,  NCons,   NDum,   NFix, NCnnct, MaxDiis
       18       0       0       0       0       0       0       0

 Cartesian Hessian Update
 Hessian updated using BFGS update


** GEOMETRY OPTIMIZATION IN CARTESIAN COORDINATES **
   Searching for a Minimum

   Optimization Cycle:  17

                       Coordinates (Angstroms)
     ATOM                X               Y               Z
      1  C        -1.6757103148    2.3809793647    1.1395844881
      2  C        -1.8313281641    0.9966854726    1.1465966174
      3  C        -1.5691528072    0.2329822522    0.0049453621
      4  C        -1.1384838509    0.9073241933   -1.1415551034
      5  C        -0.9830597281    2.2920448022   -1.1486658816
      6  C        -1.2517543077    3.0562674079   -0.0092529079
      7  C        -1.7638159642   -1.2646665329    0.0056756594
      8  C        -1.1101729564    4.5597795769   -0.0242069738
      9  H        -1.8825133210    2.9449700713    2.0441265906
     10  H        -2.1557263816    0.5017396440    2.0569076881
     11  H        -0.9144251034    0.3413529751   -2.0407421037
     12  H        -0.6416045475    2.7851375234   -2.0536833622
     13  H        -1.0916657724   -1.7544815818   -0.7028587761
     14  H        -2.7883819535   -1.5291032326   -0.2784695468
     15  H        -1.5795966054   -1.6891642654    0.9954718613
     16  H        -2.0519360162    5.0417625069   -0.3093434309
     17  H        -0.3493216559    4.8811956759   -0.7394955607
     18  H        -0.8325824495    4.9442143463    0.9602436799
   Point Group: c1    Number of degrees of freedom:    48


   Energy is   -310.966141272


 Translations and Rotations Projected Out of Hessian

 13 Hessian modes will be used to form the next step
  Hessian Eigenvalues:
     0.039428    0.080694    0.157482    0.230964    1.000000    1.000000
     1.000001    1.000014    1.000096    1.007623    1.015597    1.122490
     1.709316

 Minimum search - taking simple RFO step
 Searching for Lamda that Minimizes Along All modes
 Value Taken    Lamda =   0.00000000
 Step Taken.  Stepsize is  0.001884

                             Maximum     Tolerance    Cnvgd?
         Gradient           0.000159      0.000030      NO
         Displacement       0.000752      0.000120      NO
         Energy change     -0.000000      0.000000      NO

 ----------------------------------------------------------------
             Standard Nuclear Orientation (Angstroms)
    I     Atom           X                Y                Z
 ----------------------------------------------------------------
    1      C      -1.6756983898     2.3809694272     1.1395641940
    2      C      -1.8313088753     0.9966884083     1.1465596970
    3      C      -1.5691886490     0.2329195880     0.0049082373
    4      C      -1.1384298742     0.9073260707    -1.1415532718
    5      C      -0.9830177394     2.2920400507    -1.1486558295
    6      C      -1.2518092938     3.0563398193    -0.0092841539
    7      C      -1.7638822283    -1.2647464433     0.0056797426
    8      C      -1.1102235103     4.5598734483    -0.0242174653
    9      H      -1.8825749027     2.9445719073     2.0443420531
   10      H      -2.1556957537     0.5020994336     2.0570748981
   11      H      -0.9142173611     0.3417433859    -2.0409550614
   12      H      -0.6415158130     2.7847581154    -2.0538721082
   13      H      -1.0917811222    -1.7546359596    -0.7027808970
   14      H      -2.7884099079    -1.5292386104    -0.2783857760
   15      H      -1.5796118063    -1.6892448584     0.9954177176
   16      H      -2.0519310286     5.0419096624    -0.3092826843
   17      H      -0.3494003829     4.8813485673    -0.7394418703
   18      H      -0.8325352613     4.9442981875     0.9601608778
 ----------------------------------------------------------------
 Nuclear Repulsion Energy =         339.79735123 hartrees
 There are       29 alpha and       29 beta electrons
 Applying Cartesian multipole field
    Component          Value
    ---------          -----
     (2,0,0)        1.00000E-11
     (0,2,0)        2.00000E-11
     (0,0,2)       -3.00000E-11
 Nucleus-field energy     =     0.0000000252 hartrees
 Requested basis set is 6-311++G(d,p)
 There are 98 shells and 246 basis functions
 A cutoff of  1.0D-14 yielded   4518 shell pairs
 There are     29103 function pairs (     31076 Cartesian)
 Smallest overlap matrix eigenvalue = 8.93E-07
 Linear dependence detected in AO basis
 Tighter screening thresholds may be required for diffuse basis sets
 Use S2THRESH > 14 and THRESH = 14 in case of SCF convergence issues
 Number of orthogonalized atomic orbitals = 245
 Maximum deviation from orthogonality = 1.807E-10
 Guess MOs from SCF MO coefficient file

 -----------------------------------------------------------------------
  General SCF calculation program by
  Eric Jon Sundstrom, Paul Horn, Yuezhi Mao, Dmitri Zuev, Alec White,
  David Stuck, Shaama M.S., Shane Yost, Joonho Lee, David Small,
  Daniel Levine, Susi Lehtola, Hugh Burton, Evgeny Epifanovsky,
  Bang C. Huynh
 -----------------------------------------------------------------------
 Exchange:     0.2000 Hartree-Fock + 0.0800 Slater + 0.7200 B88
 Correlation:  0.1900 VWN1RPA + 0.8100 LYP
 Using SG-1 standard quadrature grid
 using 6 threads for integral computing
 -------------------------------------------------------
 OpenMP Integral computing Module                
 Release: version 2.0, May 2017, Q-Chem Inc. Pleasanton 
 -------------------------------------------------------
 A restricted SCF calculation will be
 performed using DIIS
 SCF converges when DIIS error is below 1.0e-09
 ---------------------------------------
  Cycle       Energy         DIIS error
 ---------------------------------------
    1    -310.9661414602      2.32e-06  
    2    -310.9661415091      3.58e-07  
    3    -310.9661415092      3.79e-07  
    4    -310.9661415102      4.91e-08  
    5    -310.9661415102      2.92e-08  
    6    -310.9661415102      9.15e-09  
    7    -310.9661415102      2.60e-09  
    8    -310.9661415102      5.45e-10  Convergence criterion met
 ---------------------------------------
 SCF time:   CPU 66.86s  wall 12.00s 
 SCF   energy in the final basis set =     -310.9661415102
 Total energy in the final basis set =     -310.9661415102

 --------------------------------------------------------------

                    Orbital Energies (a.u.)
 --------------------------------------------------------------

 Alpha MOs
 -- Occupied --
-10.1801 -10.1801 -10.1703 -10.1703 -10.1697 -10.1697 -10.1673 -10.1673
 -0.8602  -0.7875  -0.7444  -0.7208  -0.6575  -0.6085  -0.5754  -0.4940
 -0.4728  -0.4525  -0.4251  -0.4184  -0.4166  -0.4019  -0.3988  -0.3752
 -0.3465  -0.3425  -0.3371  -0.2535  -0.2369
 -- Virtual --
 -0.0146  -0.0108  -0.0066   0.0019   0.0098   0.0221   0.0317   0.0371
  0.0377   0.0521   0.0550   0.0572   0.0792   0.0806   0.0816   0.0854
  0.0951   0.1099   0.1147   0.1181   0.1189   0.1225   0.1255   0.1375
  0.1384   0.1410   0.1444   0.1450   0.1523   0.1609   0.1624   0.1667
  0.1685   0.1765   0.1772   0.1878   0.1936   0.2043   0.2050   0.2103
  0.2127   0.2306   0.2355   0.2451   0.2489   0.2501   0.2511   0.2874
  0.2881   0.2914   0.3012   0.3086   0.3131   0.3142   0.3246   0.3445
  0.3574   0.3724   0.3781   0.4187   0.4577   0.4756   0.4873   0.4917
  0.5149   0.5409   0.5471   0.5505   0.5510   0.5556   0.5840   0.5842
  0.5962   0.5990   0.6355   0.6368   0.6383   0.6498   0.6550   0.6683
  0.6735   0.6803   0.6828   0.6982   0.7152   0.7318   0.7419   0.7673
  0.7742   0.7827   0.8217   0.8258   0.8629   0.8929   0.8959   0.9005
  0.9011   0.9407   0.9474   0.9519   0.9525   1.0174   1.0188   1.0336
  1.0747   1.0816   1.0887   1.1145   1.1443   1.3149   1.3207   1.3710
  1.3810   1.4134   1.4297   1.4662   1.4801   1.4959   1.5348   1.5352
  1.5414   1.5620   1.5660   1.5900   1.5974   1.6039   1.6058   1.6251
  1.6420   1.6798   1.6813   1.7046   1.7176   1.7793   1.7948   1.8037
  1.8144   1.8147   1.8784   1.9190   1.9266   1.9345   1.9438   1.9554
  1.9892   2.0010   2.0476   2.0693   2.0725   2.0971   2.1625   2.1636
  2.1706   2.2051   2.2919   2.3214   2.3234   2.4108   2.4160   2.4384
  2.4609   2.4659   2.4662   2.4965   2.5566   2.5649   2.5860   2.6008
  2.6110   2.6113   2.6306   2.6626   2.6891   2.7155   2.7287   2.7455
  2.7624   2.7788   2.8050   2.8054   2.8336   2.8902   2.9159   2.9440
  2.9475   2.9488   2.9587   2.9846   3.1054   3.1809   3.1894   3.2320
  3.3535   3.4306   3.4975   3.5930   3.6607   3.7019   3.8028   3.8117
  3.8177   3.8378   4.0033   4.1553   4.1615   4.2842   4.3801   4.8509
 23.5883  23.9220  23.9448  23.9705  23.9959  24.0804  24.1077  24.1913
 --------------------------------------------------------------

          Ground-State Mulliken Net Atomic Charges

     Atom                 Charge (a.u.)
  ----------------------------------------
      1 C                    -0.411907
      2 C                    -0.410560
      3 C                     0.716584
      4 C                    -0.441335
      5 C                    -0.438864
      6 C                     0.712514
      7 C                    -0.595952
      8 C                    -0.596279
      9 H                     0.145496
     10 H                     0.145392
     11 H                     0.144270
     12 H                     0.144058
     13 H                     0.140218
     14 H                     0.163150
     15 H                     0.139738
     16 H                     0.163500
     17 H                     0.140182
     18 H                     0.139796
  ----------------------------------------
  Sum of atomic charges =     0.000000

 -----------------------------------------------------------------
                    Cartesian Multipole Moments
 -----------------------------------------------------------------
    Charge (ESU x 10^10)
                 0.0000
    Dipole Moment (Debye)
         X      -0.0672      Y       0.0066      Z      -0.0155
       Tot       0.0693
    Quadrupole Moments (Debye-Ang)
        XX     -51.9728     XY       0.7070     YY     -44.7627
        XZ      -1.8627     YZ       0.1757     ZZ     -46.6348
    Octopole Moments (Debye-Ang^2)
       XXX     220.4027    XXY     -87.7855    XYY      65.8166
       YYY    -220.9448    XXZ       4.5230    XYZ      -3.2427
       YYZ       0.7441    XZZ      66.9503    YZZ     -76.8243
       ZZZ       1.5105
    Hexadecapole Moments (Debye-Ang^3)
      XXXX    -735.7232   XXXY     312.5355   XXYY    -436.8839
      XYYY     262.6902   YYYY   -1818.5916   XXXZ      31.5935
      XXYZ       5.8013   XYYZ       3.3320   YYYZ       1.3894
      XXZZ    -167.7871   XYZZ      93.0522   YYZZ    -350.2370
      XZZZ      22.9091   YZZZ       1.6180   ZZZZ    -293.5139
 -----------------------------------------------------------------
 Calculating analytic gradient of the SCF energy
 Gradient of SCF Energy
            1           2           3           4           5           6
    1  -0.0000107  -0.0000121   0.0000096   0.0000112   0.0000159  -0.0000199
    2  -0.0000016   0.0000082   0.0000839  -0.0000028  -0.0000094  -0.0000833
    3   0.0000482   0.0000479   0.0000060  -0.0000348  -0.0000371   0.0000008
            7           8           9          10          11          12
    1  -0.0000265  -0.0000012  -0.0000017  -0.0000007  -0.0000310  -0.0000254
    2  -0.0001778   0.0001847   0.0000282  -0.0000227  -0.0000232   0.0000293
    3  -0.0000065  -0.0000073  -0.0000459  -0.0000410   0.0000474   0.0000382
           13          14          15          16          17          18
    1  -0.0000159   0.0001066  -0.0000006   0.0000775  -0.0000438  -0.0000312
    2   0.0000570   0.0000332   0.0000352  -0.0000663  -0.0000398  -0.0000327
    3   0.0000542   0.0000065  -0.0000740   0.0000064   0.0000606  -0.0000697
 Max gradient component =       1.847E-04
 RMS gradient           =       5.288E-05
 Gradient time:  CPU 27.60 s  wall 4.74 s
 Geometry Optimization Parameters
   NAtoms,    NIC,     NZ,  NCons,   NDum,   NFix, NCnnct, MaxDiis
       18       0       0       0       0       0       0       0

 Cartesian Hessian Update
 Hessian updated using BFGS update


** GEOMETRY OPTIMIZATION IN CARTESIAN COORDINATES **
   Searching for a Minimum

   Optimization Cycle:  18

                       Coordinates (Angstroms)
     ATOM                X               Y               Z
      1  C        -1.6756983898    2.3809694272    1.1395641940
      2  C        -1.8313088753    0.9966884083    1.1465596970
      3  C        -1.5691886490    0.2329195880    0.0049082373
      4  C        -1.1384298742    0.9073260707   -1.1415532718
      5  C        -0.9830177394    2.2920400507   -1.1486558295
      6  C        -1.2518092938    3.0563398193   -0.0092841539
      7  C        -1.7638822283   -1.2647464433    0.0056797426
      8  C        -1.1102235103    4.5598734483   -0.0242174653
      9  H        -1.8825749027    2.9445719073    2.0443420531
     10  H        -2.1556957537    0.5020994336    2.0570748981
     11  H        -0.9142173611    0.3417433859   -2.0409550614
     12  H        -0.6415158130    2.7847581154   -2.0538721082
     13  H        -1.0917811222   -1.7546359596   -0.7027808970
     14  H        -2.7884099079   -1.5292386104   -0.2783857760
     15  H        -1.5796118063   -1.6892448584    0.9954177176
     16  H        -2.0519310286    5.0419096624   -0.3092826843
     17  H        -0.3494003829    4.8813485673   -0.7394418703
     18  H        -0.8325352613    4.9442981875    0.9601608778
   Point Group: c1    Number of degrees of freedom:    48


   Energy is   -310.966141510


 Translations and Rotations Projected Out of Hessian

 14 Hessian modes will be used to form the next step
  Hessian Eigenvalues:
     0.034811    0.060255    0.159235    0.233865    1.000000    1.000000
     1.000000    1.000001    1.000017    1.000403    1.013638    1.017225
     1.111082    1.420754

 Minimum search - taking simple RFO step
 Searching for Lamda that Minimizes Along All modes
 Value Taken    Lamda =   0.00000000
 Step Taken.  Stepsize is  0.001873

                             Maximum     Tolerance    Cnvgd?
         Gradient           0.000185      0.000030      NO
         Displacement       0.000713      0.000120      NO
         Energy change     -0.000000      0.000000      NO

 ----------------------------------------------------------------
             Standard Nuclear Orientation (Angstroms)
    I     Atom           X                Y                Z
 ----------------------------------------------------------------
    1      C      -1.6756798643     2.3809659215     1.1395047380
    2      C      -1.8312809086     0.9966793447     1.1464846855
    3      C      -1.5692236805     0.2328021872     0.0048691738
    4      C      -1.1383861510     0.9073239737    -1.1415202018
    5      C      -0.9829904635     2.2920487378    -1.1486133171
    6      C      -1.2518453115     3.0564658043    -0.0093124666
    7      C      -1.7639402096    -1.2648043020     0.0056867367
    8      C      -1.1102694221     4.5599424082    -0.0242246272
    9      H      -1.8826246048     2.9441946834     2.0445345819
   10      H      -2.1556565033     0.5024327984     2.0572208493
   11      H      -0.9140074169     0.3421085623    -2.0411456860
   12      H      -0.6414248786     2.7844019875    -2.0540368598
   13      H      -1.0918702906    -1.7548461010    -0.7027465725
   14      H      -2.7885090759    -1.5294181192    -0.2783141033
   15      H      -1.5796231339    -1.6893685420     0.9954244268
   16      H      -2.0519847483     5.0421163757    -0.3092331403
   17      H      -0.3494414668     4.8815458700    -0.7394360385
   18      H      -0.8324737699     4.9444286093     0.9601361212
 ----------------------------------------------------------------
 Nuclear Repulsion Energy =         339.79251061 hartrees
 There are       29 alpha and       29 beta electrons
 Applying Cartesian multipole field
    Component          Value
    ---------          -----
     (2,0,0)        1.00000E-11
     (0,2,0)        2.00000E-11
     (0,0,2)       -3.00000E-11
 Nucleus-field energy     =     0.0000000252 hartrees
 Requested basis set is 6-311++G(d,p)
 There are 98 shells and 246 basis functions
 A cutoff of  1.0D-14 yielded   4518 shell pairs
 There are     29103 function pairs (     31076 Cartesian)
 Smallest overlap matrix eigenvalue = 8.93E-07
 Linear dependence detected in AO basis
 Tighter screening thresholds may be required for diffuse basis sets
 Use S2THRESH > 14 and THRESH = 14 in case of SCF convergence issues
 Number of orthogonalized atomic orbitals = 245
 Maximum deviation from orthogonality = 1.212E-10
 Guess MOs from SCF MO coefficient file

 -----------------------------------------------------------------------
  General SCF calculation program by
  Eric Jon Sundstrom, Paul Horn, Yuezhi Mao, Dmitri Zuev, Alec White,
  David Stuck, Shaama M.S., Shane Yost, Joonho Lee, David Small,
  Daniel Levine, Susi Lehtola, Hugh Burton, Evgeny Epifanovsky,
  Bang C. Huynh
 -----------------------------------------------------------------------
 Exchange:     0.2000 Hartree-Fock + 0.0800 Slater + 0.7200 B88
 Correlation:  0.1900 VWN1RPA + 0.8100 LYP
 Using SG-1 standard quadrature grid
 using 6 threads for integral computing
 -------------------------------------------------------
 OpenMP Integral computing Module                
 Release: version 2.0, May 2017, Q-Chem Inc. Pleasanton 
 -------------------------------------------------------
 A restricted SCF calculation will be
 performed using DIIS
 SCF converges when DIIS error is below 1.0e-09
 ---------------------------------------
  Cycle       Energy         DIIS error
 ---------------------------------------
    1    -310.9661416183      2.58e-06  
    2    -310.9661416804      4.19e-07  
    3    -310.9661416806      4.42e-07  
    4    -310.9661416819      5.55e-08  
    5    -310.9661416819      3.87e-08  
    6    -310.9661416820      9.46e-09  
    7    -310.9661416819      4.33e-09  
    8    -310.9661416820      6.12e-10  Convergence criterion met
 ---------------------------------------
 SCF time:   CPU 66.90s  wall 12.00s 
 SCF   energy in the final basis set =     -310.9661416820
 Total energy in the final basis set =     -310.9661416820

 --------------------------------------------------------------

                    Orbital Energies (a.u.)
 --------------------------------------------------------------

 Alpha MOs
 -- Occupied --
-10.1801 -10.1801 -10.1703 -10.1703 -10.1697 -10.1697 -10.1673 -10.1673
 -0.8602  -0.7875  -0.7444  -0.7208  -0.6575  -0.6084  -0.5754  -0.4940
 -0.4728  -0.4525  -0.4251  -0.4184  -0.4166  -0.4019  -0.3988  -0.3752
 -0.3465  -0.3425  -0.3371  -0.2535  -0.2369
 -- Virtual --
 -0.0146  -0.0108  -0.0066   0.0019   0.0098   0.0220   0.0317   0.0371
  0.0377   0.0521   0.0550   0.0572   0.0792   0.0806   0.0816   0.0854
  0.0951   0.1099   0.1147   0.1181   0.1189   0.1225   0.1255   0.1375
  0.1384   0.1410   0.1444   0.1450   0.1523   0.1609   0.1624   0.1667
  0.1685   0.1765   0.1772   0.1878   0.1935   0.2043   0.2050   0.2103
  0.2127   0.2306   0.2355   0.2451   0.2489   0.2501   0.2511   0.2874
  0.2881   0.2914   0.3011   0.3086   0.3131   0.3142   0.3247   0.3445
  0.3574   0.3724   0.3780   0.4187   0.4577   0.4756   0.4873   0.4917
  0.5149   0.5409   0.5471   0.5505   0.5510   0.5556   0.5840   0.5842
  0.5962   0.5990   0.6355   0.6368   0.6383   0.6498   0.6550   0.6683
  0.6735   0.6803   0.6828   0.6982   0.7152   0.7318   0.7419   0.7672
  0.7742   0.7827   0.8217   0.8259   0.8629   0.8929   0.8959   0.9005
  0.9011   0.9407   0.9474   0.9519   0.9525   1.0174   1.0188   1.0336
  1.0748   1.0816   1.0887   1.1145   1.1443   1.3149   1.3207   1.3709
  1.3810   1.4134   1.4297   1.4662   1.4801   1.4959   1.5348   1.5351
  1.5415   1.5620   1.5660   1.5900   1.5974   1.6039   1.6057   1.6250
  1.6420   1.6798   1.6811   1.7046   1.7176   1.7794   1.7948   1.8038
  1.8144   1.8148   1.8784   1.9189   1.9265   1.9346   1.9437   1.9554
  1.9892   2.0010   2.0477   2.0692   2.0725   2.0970   2.1625   2.1636
  2.1705   2.2051   2.2918   2.3214   2.3233   2.4108   2.4161   2.4383
  2.4609   2.4657   2.4661   2.4964   2.5566   2.5648   2.5860   2.6008
  2.6112   2.6112   2.6306   2.6622   2.6891   2.7154   2.7287   2.7456
  2.7625   2.7788   2.8051   2.8055   2.8336   2.8902   2.9159   2.9440
  2.9475   2.9488   2.9586   2.9845   3.1054   3.1809   3.1895   3.2321
  3.3535   3.4306   3.4973   3.5929   3.6607   3.7020   3.8027   3.8116
  3.8175   3.8377   4.0032   4.1552   4.1614   4.2843   4.3802   4.8509
 23.5883  23.9220  23.9448  23.9704  23.9958  24.0803  24.1077  24.1912
 --------------------------------------------------------------

          Ground-State Mulliken Net Atomic Charges

     Atom                 Charge (a.u.)
  ----------------------------------------
      1 C                    -0.411849
      2 C                    -0.410474
      3 C                     0.716680
      4 C                    -0.441424
      5 C                    -0.438938
      6 C                     0.712650
      7 C                    -0.596114
      8 C                    -0.596449
      9 H                     0.145512
     10 H                     0.145402
     11 H                     0.144283
     12 H                     0.144068
     13 H                     0.140241
     14 H                     0.163139
     15 H                     0.139760
     16 H                     0.163486
     17 H                     0.140209
     18 H                     0.139818
  ----------------------------------------
  Sum of atomic charges =     0.000000

 -----------------------------------------------------------------
                    Cartesian Multipole Moments
 -----------------------------------------------------------------
    Charge (ESU x 10^10)
                -0.0000
    Dipole Moment (Debye)
         X      -0.0671      Y       0.0066      Z      -0.0154
       Tot       0.0691
    Quadrupole Moments (Debye-Ang)
        XX     -51.9736     XY       0.7074     YY     -44.7625
        XZ      -1.8633     YZ       0.1759     ZZ     -46.6338
    Octopole Moments (Debye-Ang^2)
       XXX     220.4061    XXY     -87.7872    XYY      65.8182
       YYY    -220.9445    XXZ       4.5248    XYZ      -3.2434
       YYZ       0.7449    XZZ      66.9502    YZZ     -76.8228
       ZZZ       1.5127
    Hexadecapole Moments (Debye-Ang^3)
      XXXX    -735.7407   XXXY     312.5391   XXYY    -436.9004
      XYYY     262.6998   YYYY   -1818.6070   XXXZ      31.5908
      XXYZ       5.8050   XYYZ       3.3350   YYYZ       1.3913
      XXZZ    -167.7882   XYZZ      93.0493   YYZZ    -350.2607
      XZZZ      22.9007   YZZZ       1.6241   ZZZZ    -293.4925
 -----------------------------------------------------------------
 Calculating analytic gradient of the SCF energy
 Gradient of SCF Energy
            1           2           3           4           5           6
    1  -0.0000023  -0.0000051  -0.0000023   0.0000098   0.0000160  -0.0000245
    2   0.0000032   0.0000029   0.0000396  -0.0000062  -0.0000044  -0.0000376
    3   0.0000316   0.0000308   0.0000049  -0.0000162  -0.0000192  -0.0000031
            7           8           9          10          11          12
    1  -0.0000154  -0.0000062  -0.0000134  -0.0000062  -0.0000167  -0.0000182
    2  -0.0001096   0.0001143   0.0000027   0.0000036   0.0000033   0.0000019
    3  -0.0000054  -0.0000064  -0.0000097  -0.0000094   0.0000125   0.0000049
           13          14          15          16          17          18
    1  -0.0000060   0.0000801   0.0000041   0.0000544  -0.0000287  -0.0000194
    2   0.0000373   0.0000153   0.0000167  -0.0000438  -0.0000220  -0.0000169
    3   0.0000501   0.0000011  -0.0000626  -0.0000016   0.0000568  -0.0000590
 Max gradient component =       1.143E-04
 RMS gradient           =       3.379E-05
 Gradient time:  CPU 27.58 s  wall 4.73 s
 Geometry Optimization Parameters
   NAtoms,    NIC,     NZ,  NCons,   NDum,   NFix, NCnnct, MaxDiis
       18       0       0       0       0       0       0       0

 Cartesian Hessian Update
 Hessian updated using BFGS update


** GEOMETRY OPTIMIZATION IN CARTESIAN COORDINATES **
   Searching for a Minimum

   Optimization Cycle:  19

                       Coordinates (Angstroms)
     ATOM                X               Y               Z
      1  C        -1.6756798643    2.3809659215    1.1395047380
      2  C        -1.8312809086    0.9966793447    1.1464846855
      3  C        -1.5692236805    0.2328021872    0.0048691738
      4  C        -1.1383861510    0.9073239737   -1.1415202018
      5  C        -0.9829904635    2.2920487378   -1.1486133171
      6  C        -1.2518453115    3.0564658043   -0.0093124666
      7  C        -1.7639402096   -1.2648043020    0.0056867367
      8  C        -1.1102694221    4.5599424082   -0.0242246272
      9  H        -1.8826246048    2.9441946834    2.0445345819
     10  H        -2.1556565033    0.5024327984    2.0572208493
     11  H        -0.9140074169    0.3421085623   -2.0411456860
     12  H        -0.6414248786    2.7844019875   -2.0540368598
     13  H        -1.0918702906   -1.7548461010   -0.7027465725
     14  H        -2.7885090759   -1.5294181192   -0.2783141033
     15  H        -1.5796231339   -1.6893685420    0.9954244268
     16  H        -2.0519847483    5.0421163757   -0.3092331403
     17  H        -0.3494414668    4.8815458700   -0.7394360385
     18  H        -0.8324737699    4.9444286093    0.9601361212
   Point Group: c1    Number of degrees of freedom:    48


   Energy is   -310.966141682


 Translations and Rotations Projected Out of Hessian

 14 Hessian modes will be used to form the next step
  Hessian Eigenvalues:
     0.032818    0.062114    0.161009    0.234364    0.897514    1.000000
     1.000000    1.000000    1.000004    1.000021    1.001545    1.015173
     1.045072    1.180573

 Minimum search - taking simple RFO step
 Searching for Lamda that Minimizes Along All modes
 Value Taken    Lamda =   0.00000000
 Step Taken.  Stepsize is  0.000771

                             Maximum     Tolerance    Cnvgd?
         Gradient           0.000114      0.000030      NO
         Displacement       0.000241      0.000120      NO
         Energy change     -0.000000      0.000000      NO

 ----------------------------------------------------------------
             Standard Nuclear Orientation (Angstroms)
    I     Atom           X                Y                Z
 ----------------------------------------------------------------
    1      C      -1.6756722386     2.3809660768     1.1394571608
    2      C      -1.8312665816     0.9966696597     1.1464320332
    3      C      -1.5692314617     0.2327304279     0.0048521074
    4      C      -1.1383756059     0.9073232382    -1.1414917751
    5      C      -0.9829915379     2.2920595093    -1.1485796457
    6      C      -1.2518422454     3.0565393350    -0.0093199788
    7      C      -1.7639565535    -1.2648120148     0.0056922277
    8      C      -1.1102834368     4.5599525065    -0.0242245078
    9      H      -1.8826320444     2.9440674128     2.0445864224
   10      H      -2.1556333688     0.5025377350     2.0572569938
   11      H      -0.9139227148     0.3422269539    -2.0411982163
   12      H      -0.6413854145     2.7842854870    -2.0540772732
   13      H      -1.0918906302    -1.7549613463    -0.7027672384
   14      H      -2.7885950366    -1.5295111178    -0.2782911692
   15      H      -1.5796266308    -1.6894382200     0.9954720625
   16      H      -2.0520451568     5.0422325391    -0.3092172191
   17      H      -0.3494371781     4.8816475144    -0.7394725086
   18      H      -0.8324440636     4.9445045031     0.9601688244
 ----------------------------------------------------------------
 Nuclear Repulsion Energy =         339.79071937 hartrees
 There are       29 alpha and       29 beta electrons
 Applying Cartesian multipole field
    Component          Value
    ---------          -----
     (2,0,0)        1.00000E-11
     (0,2,0)        2.00000E-11
     (0,0,2)       -3.00000E-11
 Nucleus-field energy     =     0.0000000252 hartrees
 Requested basis set is 6-311++G(d,p)
 There are 98 shells and 246 basis functions
 A cutoff of  1.0D-14 yielded   4518 shell pairs
 There are     29103 function pairs (     31076 Cartesian)
 Smallest overlap matrix eigenvalue = 8.93E-07
 Linear dependence detected in AO basis
 Tighter screening thresholds may be required for diffuse basis sets
 Use S2THRESH > 14 and THRESH = 14 in case of SCF convergence issues
 Number of orthogonalized atomic orbitals = 245
 Maximum deviation from orthogonality = 1.011E-10
 Guess MOs from SCF MO coefficient file

 -----------------------------------------------------------------------
  General SCF calculation program by
  Eric Jon Sundstrom, Paul Horn, Yuezhi Mao, Dmitri Zuev, Alec White,
  David Stuck, Shaama M.S., Shane Yost, Joonho Lee, David Small,
  Daniel Levine, Susi Lehtola, Hugh Burton, Evgeny Epifanovsky,
  Bang C. Huynh
 -----------------------------------------------------------------------
 Exchange:     0.2000 Hartree-Fock + 0.0800 Slater + 0.7200 B88
 Correlation:  0.1900 VWN1RPA + 0.8100 LYP
 Using SG-1 standard quadrature grid
 using 6 threads for integral computing
 -------------------------------------------------------
 OpenMP Integral computing Module                
 Release: version 2.0, May 2017, Q-Chem Inc. Pleasanton 
 -------------------------------------------------------
 A restricted SCF calculation will be
 performed using DIIS
 SCF converges when DIIS error is below 1.0e-09
 ---------------------------------------
  Cycle       Energy         DIIS error
 ---------------------------------------
    1    -310.9661417150      1.50e-06  
    2    -310.9661417330      5.40e-07  
    3    -310.9661417337      4.58e-07  
    4    -310.9661417351      3.85e-08  
    5    -310.9661417351      2.33e-08  
    6    -310.9661417351      8.16e-09  
    7    -310.9661417351      2.64e-09  
    8    -310.9661417351      4.50e-10  Convergence criterion met
 ---------------------------------------
 SCF time:   CPU 66.83s  wall 11.00s 
 SCF   energy in the final basis set =     -310.9661417351
 Total energy in the final basis set =     -310.9661417351

 --------------------------------------------------------------

                    Orbital Energies (a.u.)
 --------------------------------------------------------------

 Alpha MOs
 -- Occupied --
-10.1801 -10.1801 -10.1703 -10.1703 -10.1697 -10.1697 -10.1673 -10.1673
 -0.8602  -0.7875  -0.7444  -0.7208  -0.6575  -0.6084  -0.5754  -0.4940
 -0.4728  -0.4525  -0.4250  -0.4184  -0.4165  -0.4019  -0.3989  -0.3752
 -0.3465  -0.3426  -0.3371  -0.2535  -0.2369
 -- Virtual --
 -0.0146  -0.0108  -0.0066   0.0019   0.0098   0.0220   0.0317   0.0371
  0.0377   0.0521   0.0550   0.0572   0.0792   0.0806   0.0816   0.0854
  0.0951   0.1099   0.1147   0.1181   0.1189   0.1225   0.1255   0.1375
  0.1384   0.1410   0.1444   0.1450   0.1523   0.1609   0.1624   0.1667
  0.1685   0.1765   0.1772   0.1878   0.1935   0.2043   0.2050   0.2103
  0.2127   0.2306   0.2355   0.2451   0.2490   0.2501   0.2511   0.2874
  0.2881   0.2914   0.3011   0.3086   0.3131   0.3142   0.3247   0.3445
  0.3574   0.3724   0.3780   0.4187   0.4577   0.4756   0.4873   0.4917
  0.5149   0.5409   0.5471   0.5505   0.5510   0.5556   0.5840   0.5843
  0.5962   0.5990   0.6355   0.6368   0.6383   0.6498   0.6550   0.6683
  0.6735   0.6803   0.6827   0.6982   0.7152   0.7317   0.7419   0.7672
  0.7742   0.7827   0.8217   0.8259   0.8629   0.8929   0.8959   0.9005
  0.9011   0.9407   0.9474   0.9519   0.9525   1.0174   1.0188   1.0335
  1.0748   1.0816   1.0888   1.1145   1.1443   1.3149   1.3207   1.3709
  1.3809   1.4133   1.4296   1.4661   1.4801   1.4958   1.5348   1.5351
  1.5415   1.5620   1.5660   1.5900   1.5974   1.6039   1.6057   1.6250
  1.6420   1.6799   1.6811   1.7046   1.7176   1.7794   1.7948   1.8038
  1.8144   1.8148   1.8784   1.9189   1.9265   1.9346   1.9437   1.9554
  1.9892   2.0011   2.0477   2.0691   2.0725   2.0970   2.1625   2.1635
  2.1705   2.2052   2.2918   2.3213   2.3233   2.4108   2.4162   2.4382
  2.4609   2.4656   2.4660   2.4963   2.5565   2.5648   2.5861   2.6007
  2.6112   2.6112   2.6307   2.6621   2.6891   2.7154   2.7288   2.7456
  2.7625   2.7788   2.8051   2.8055   2.8336   2.8902   2.9159   2.9440
  2.9475   2.9488   2.9586   2.9845   3.1054   3.1809   3.1895   3.2322
  3.3535   3.4306   3.4973   3.5928   3.6607   3.7020   3.8025   3.8114
  3.8174   3.8376   4.0032   4.1552   4.1614   4.2843   4.3802   4.8508
 23.5883  23.9220  23.9447  23.9704  23.9957  24.0803  24.1076  24.1912
 --------------------------------------------------------------

          Ground-State Mulliken Net Atomic Charges

     Atom                 Charge (a.u.)
  ----------------------------------------
      1 C                    -0.411831
      2 C                    -0.410448
      3 C                     0.716846
      4 C                    -0.441487
      5 C                    -0.438986
      6 C                     0.712790
      7 C                    -0.596267
      8 C                    -0.596598
      9 H                     0.145518
     10 H                     0.145407
     11 H                     0.144288
     12 H                     0.144071
     13 H                     0.140254
     14 H                     0.163137
     15 H                     0.139772
     16 H                     0.163483
     17 H                     0.140222
     18 H                     0.139829
  ----------------------------------------
  Sum of atomic charges =     0.000000

 -----------------------------------------------------------------
                    Cartesian Multipole Moments
 -----------------------------------------------------------------
    Charge (ESU x 10^10)
                -0.0000
    Dipole Moment (Debye)
         X      -0.0670      Y       0.0066      Z      -0.0153
       Tot       0.0691
    Quadrupole Moments (Debye-Ang)
        XX     -51.9743     XY       0.7077     YY     -44.7624
        XZ      -1.8635     YZ       0.1759     ZZ     -46.6342
    Octopole Moments (Debye-Ang^2)
       XXX     220.4085    XXY     -87.7885    XYY      65.8185
       YYY    -220.9439    XXZ       4.5252    XYZ      -3.2435
       YYZ       0.7452    XZZ      66.9513    YZZ     -76.8234
       ZZZ       1.5139
    Hexadecapole Moments (Debye-Ang^3)
      XXXX    -735.7518   XXXY     312.5414   XXYY    -436.9114
      XYYY     262.7009   YYYY   -1818.6283   XXXZ      31.5902
      XXYZ       5.8058   XYYZ       3.3359   YYYZ       1.3922
      XXZZ    -167.7905   XYZZ      93.0499   YYZZ    -350.2739
      XZZZ      22.8972   YZZZ       1.6270   ZZZZ    -293.4841
 -----------------------------------------------------------------
 Calculating analytic gradient of the SCF energy
 Gradient of SCF Energy
            1           2           3           4           5           6
    1   0.0000024   0.0000011  -0.0000072   0.0000044   0.0000082  -0.0000179
    2   0.0000054  -0.0000011  -0.0000014  -0.0000057   0.0000002   0.0000035
    3   0.0000094   0.0000096   0.0000046   0.0000040   0.0000009  -0.0000030
            7           8           9          10          11          12
    1   0.0000018  -0.0000077  -0.0000174  -0.0000095  -0.0000104  -0.0000137
    2  -0.0000284   0.0000294  -0.0000010   0.0000077   0.0000064  -0.0000039
    3  -0.0000032  -0.0000039   0.0000065   0.0000061  -0.0000034  -0.0000089
           13          14          15          16          17          18
    1   0.0000165   0.0000353   0.0000100   0.0000140  -0.0000016  -0.0000083
    2   0.0000148  -0.0000023  -0.0000034  -0.0000163  -0.0000052   0.0000011
    3   0.0000270  -0.0000106  -0.0000284  -0.0000141   0.0000331  -0.0000256
 Max gradient component =       3.526E-05
 RMS gradient           =       1.327E-05
 Gradient time:  CPU 27.59 s  wall 4.74 s
 Geometry Optimization Parameters
   NAtoms,    NIC,     NZ,  NCons,   NDum,   NFix, NCnnct, MaxDiis
       18       0       0       0       0       0       0       0

 Cartesian Hessian Update
 Hessian updated using BFGS update


** GEOMETRY OPTIMIZATION IN CARTESIAN COORDINATES **
   Searching for a Minimum

   Optimization Cycle:  20

                       Coordinates (Angstroms)
     ATOM                X               Y               Z
      1  C        -1.6756722386    2.3809660768    1.1394571608
      2  C        -1.8312665816    0.9966696597    1.1464320332
      3  C        -1.5692314617    0.2327304279    0.0048521074
      4  C        -1.1383756059    0.9073232382   -1.1414917751
      5  C        -0.9829915379    2.2920595093   -1.1485796457
      6  C        -1.2518422454    3.0565393350   -0.0093199788
      7  C        -1.7639565535   -1.2648120148    0.0056922277
      8  C        -1.1102834368    4.5599525065   -0.0242245078
      9  H        -1.8826320444    2.9440674128    2.0445864224
     10  H        -2.1556333688    0.5025377350    2.0572569938
     11  H        -0.9139227148    0.3422269539   -2.0411982163
     12  H        -0.6413854145    2.7842854870   -2.0540772732
     13  H        -1.0918906302   -1.7549613463   -0.7027672384
     14  H        -2.7885950366   -1.5295111178   -0.2782911692
     15  H        -1.5796266308   -1.6894382200    0.9954720625
     16  H        -2.0520451568    5.0422325391   -0.3092172191
     17  H        -0.3494371781    4.8816475144   -0.7394725086
     18  H        -0.8324440636    4.9445045031    0.9601688244
   Point Group: c1    Number of degrees of freedom:    48


   Energy is   -310.966141735


 Translations and Rotations Projected Out of Hessian

 12 Hessian modes will be used to form the next step
  Hessian Eigenvalues:
     0.033842    0.066293    0.160177    0.229882    0.597633    1.000000
     1.000000    1.000033    1.005593    1.015355    1.090568    1.208584

 Minimum search - taking simple RFO step
 Searching for Lamda that Minimizes Along All modes
 Value Taken    Lamda =   0.00000000
 Step Taken.  Stepsize is  0.000188

                             Maximum     Tolerance    Cnvgd?
         Gradient           0.000035      0.000030      NO
         Displacement       0.000060      0.000120     YES
         Energy change     -0.000000      0.000000     YES

 ----------------------------------------------------------------
             Standard Nuclear Orientation (Angstroms)
    I     Atom           X                Y                Z
 ----------------------------------------------------------------
    1      C      -1.6756751350     2.3809644288     1.1394412984
    2      C      -1.8312659096     0.9966667741     1.1464163231
    3      C      -1.5692239611     0.2327192486     0.0048485868
    4      C      -1.1383773577     0.9073253713    -1.1414865038
    5      C      -0.9829991077     2.2920633014    -1.1485722047
    6      C      -1.2518288761     3.0565489521    -0.0093176528
    7      C      -1.7639539005    -1.2648031774     0.0056952803
    8      C      -1.1102821412     4.5599428606    -0.0242220550
    9      H      -1.8826224712     2.9440717763     2.0445725184
   10      H      -2.1556249879     0.5025264820     2.0572439611
   11      H      -0.9139097036     0.3422179727    -2.0411864098
   12      H      -0.6413751583     2.7842935629    -2.0540620677
   13      H      -1.0918903686    -1.7549858904    -0.7027917659
   14      H      -2.7886269992    -1.5295246354    -0.2782868705
   15      H      -1.5796287024    -1.6894473991     0.9955039820
   16      H      -2.0520711527     5.0422574503    -0.3092116388
   17      H      -0.3494334017     4.8816651641    -0.7395034280
   18      H      -0.8324425654     4.9445179572     0.9601969469
 ----------------------------------------------------------------
 Nuclear Repulsion Energy =         339.79082019 hartrees
 There are       29 alpha and       29 beta electrons
 Applying Cartesian multipole field
    Component          Value
    ---------          -----
     (2,0,0)        1.00000E-11
     (0,2,0)        2.00000E-11
     (0,0,2)       -3.00000E-11
 Nucleus-field energy     =     0.0000000252 hartrees
 Requested basis set is 6-311++G(d,p)
 There are 98 shells and 246 basis functions
 A cutoff of  1.0D-14 yielded   4518 shell pairs
 There are     29103 function pairs (     31076 Cartesian)
 Smallest overlap matrix eigenvalue = 8.93E-07
 Linear dependence detected in AO basis
 Tighter screening thresholds may be required for diffuse basis sets
 Use S2THRESH > 14 and THRESH = 14 in case of SCF convergence issues
 Number of orthogonalized atomic orbitals = 245
 Maximum deviation from orthogonality = 1.289E-10
 Guess MOs from SCF MO coefficient file

 -----------------------------------------------------------------------
  General SCF calculation program by
  Eric Jon Sundstrom, Paul Horn, Yuezhi Mao, Dmitri Zuev, Alec White,
  David Stuck, Shaama M.S., Shane Yost, Joonho Lee, David Small,
  Daniel Levine, Susi Lehtola, Hugh Burton, Evgeny Epifanovsky,
  Bang C. Huynh
 -----------------------------------------------------------------------
 Exchange:     0.2000 Hartree-Fock + 0.0800 Slater + 0.7200 B88
 Correlation:  0.1900 VWN1RPA + 0.8100 LYP
 Using SG-1 standard quadrature grid
 using 6 threads for integral computing
 -------------------------------------------------------
 OpenMP Integral computing Module                
 Release: version 2.0, May 2017, Q-Chem Inc. Pleasanton 
 -------------------------------------------------------
 A restricted SCF calculation will be
 performed using DIIS
 SCF converges when DIIS error is below 1.0e-09
 ---------------------------------------
  Cycle       Energy         DIIS error
 ---------------------------------------
    1    -310.9661417432      4.94e-07  
    2    -310.9661417448      2.44e-07  
    3    -310.9661417450      1.57e-07  
    4    -310.9661417452      1.67e-08  
    5    -310.9661417452      8.01e-09  
    6    -310.9661417452      3.01e-09  
    7    -310.9661417452      9.14e-10  Convergence criterion met
 ---------------------------------------
 SCF time:   CPU 58.87s  wall 11.00s 
 SCF   energy in the final basis set =     -310.9661417452
 Total energy in the final basis set =     -310.9661417452

 --------------------------------------------------------------

                    Orbital Energies (a.u.)
 --------------------------------------------------------------

 Alpha MOs
 -- Occupied --
-10.1801 -10.1801 -10.1703 -10.1703 -10.1698 -10.1697 -10.1673 -10.1673
 -0.8602  -0.7875  -0.7444  -0.7208  -0.6575  -0.6084  -0.5754  -0.4940
 -0.4728  -0.4525  -0.4250  -0.4184  -0.4165  -0.4019  -0.3989  -0.3752
 -0.3465  -0.3426  -0.3371  -0.2535  -0.2369
 -- Virtual --
 -0.0146  -0.0108  -0.0066   0.0019   0.0098   0.0220   0.0317   0.0371
  0.0377   0.0521   0.0550   0.0572   0.0792   0.0806   0.0816   0.0854
  0.0951   0.1099   0.1147   0.1181   0.1189   0.1225   0.1255   0.1375
  0.1384   0.1410   0.1444   0.1450   0.1523   0.1609   0.1624   0.1667
  0.1685   0.1765   0.1772   0.1878   0.1935   0.2043   0.2050   0.2103
  0.2127   0.2306   0.2355   0.2451   0.2490   0.2501   0.2511   0.2874
  0.2881   0.2914   0.3011   0.3086   0.3131   0.3142   0.3247   0.3445
  0.3574   0.3724   0.3780   0.4187   0.4577   0.4756   0.4873   0.4917
  0.5149   0.5409   0.5471   0.5504   0.5510   0.5556   0.5840   0.5843
  0.5962   0.5990   0.6354   0.6368   0.6383   0.6498   0.6550   0.6683
  0.6735   0.6803   0.6827   0.6982   0.7152   0.7317   0.7419   0.7672
  0.7742   0.7826   0.8217   0.8259   0.8629   0.8929   0.8959   0.9005
  0.9011   0.9407   0.9474   0.9519   0.9525   1.0174   1.0188   1.0335
  1.0748   1.0816   1.0888   1.1145   1.1443   1.3149   1.3207   1.3709
  1.3809   1.4133   1.4296   1.4661   1.4801   1.4958   1.5348   1.5351
  1.5415   1.5620   1.5660   1.5900   1.5974   1.6039   1.6057   1.6250
  1.6420   1.6799   1.6811   1.7046   1.7176   1.7794   1.7947   1.8037
  1.8144   1.8148   1.8783   1.9189   1.9265   1.9346   1.9438   1.9554
  1.9892   2.0011   2.0477   2.0691   2.0725   2.0970   2.1625   2.1635
  2.1705   2.2051   2.2918   2.3213   2.3232   2.4107   2.4162   2.4381
  2.4609   2.4655   2.4659   2.4963   2.5565   2.5647   2.5861   2.6007
  2.6112   2.6112   2.6307   2.6621   2.6891   2.7154   2.7288   2.7456
  2.7625   2.7788   2.8051   2.8055   2.8336   2.8903   2.9159   2.9440
  2.9475   2.9488   2.9586   2.9845   3.1054   3.1809   3.1896   3.2322
  3.3535   3.4306   3.4973   3.5928   3.6607   3.7020   3.8024   3.8113
  3.8173   3.8375   4.0032   4.1552   4.1614   4.2843   4.3802   4.8508
 23.5883  23.9220  23.9446  23.9704  23.9956  24.0803  24.1076  24.1912
 --------------------------------------------------------------

          Ground-State Mulliken Net Atomic Charges

     Atom                 Charge (a.u.)
  ----------------------------------------
      1 C                    -0.411825
      2 C                    -0.410443
      3 C                     0.716928
      4 C                    -0.441511
      5 C                    -0.439000
      6 C                     0.712838
      7 C                    -0.596324
      8 C                    -0.596648
      9 H                     0.145518
     10 H                     0.145407
     11 H                     0.144287
     12 H                     0.144070
     13 H                     0.140256
     14 H                     0.163139
     15 H                     0.139774
     16 H                     0.163485
     17 H                     0.140222
     18 H                     0.139830
  ----------------------------------------
  Sum of atomic charges =     0.000000

 -----------------------------------------------------------------
                    Cartesian Multipole Moments
 -----------------------------------------------------------------
    Charge (ESU x 10^10)
                 0.0000
    Dipole Moment (Debye)
         X      -0.0670      Y       0.0066      Z      -0.0153
       Tot       0.0690
    Quadrupole Moments (Debye-Ang)
        XX     -51.9745     XY       0.7077     YY     -44.7624
        XZ      -1.8635     YZ       0.1759     ZZ     -46.6345
    Octopole Moments (Debye-Ang^2)
       XXX     220.4091    XXY     -87.7889    XYY      65.8183
       YYY    -220.9441    XXZ       4.5251    XYZ      -3.2435
       YYZ       0.7452    XZZ      66.9520    YZZ     -76.8240
       ZZZ       1.5143
    Hexadecapole Moments (Debye-Ang^3)
      XXXX    -735.7545   XXXY     312.5419   XXYY    -436.9142
      XYYY     262.6988   YYYY   -1818.6389   XXXZ      31.5902
      XXYZ       5.8056   XYYZ       3.3354   YYYZ       1.3924
      XXZZ    -167.7916   XYZZ      93.0509   YYZZ    -350.2759
      XZZZ      22.8968   YZZZ       1.6277   ZZZZ    -293.4837
 -----------------------------------------------------------------
 Calculating analytic gradient of the SCF energy
 Gradient of SCF Energy
            1           2           3           4           5           6
    1   0.0000016   0.0000023  -0.0000055   0.0000015   0.0000026  -0.0000113
    2   0.0000044  -0.0000012  -0.0000110  -0.0000031   0.0000010   0.0000128
    3   0.0000011   0.0000021   0.0000048   0.0000099   0.0000071  -0.0000013
            7           8           9          10          11          12
    1   0.0000094  -0.0000072  -0.0000165  -0.0000096  -0.0000097  -0.0000127
    2   0.0000029  -0.0000036   0.0000013   0.0000051   0.0000033  -0.0000023
    3  -0.0000021  -0.0000027   0.0000068   0.0000075  -0.0000038  -0.0000082
           13          14          15          16          17          18
    1   0.0000276   0.0000143   0.0000120  -0.0000047   0.0000112  -0.0000053
    2   0.0000058  -0.0000093  -0.0000112  -0.0000040   0.0000009   0.0000083
    3   0.0000131  -0.0000164  -0.0000094  -0.0000197   0.0000186  -0.0000073
 Max gradient component =       2.760E-05
 RMS gradient           =       9.251E-06
 Gradient time:  CPU 27.59 s  wall 4.74 s
 Geometry Optimization Parameters
   NAtoms,    NIC,     NZ,  NCons,   NDum,   NFix, NCnnct, MaxDiis
       18       0       0       0       0       0       0       0

 Cartesian Hessian Update
 Hessian updated using BFGS update


** GEOMETRY OPTIMIZATION IN CARTESIAN COORDINATES **
   Searching for a Minimum

   Optimization Cycle:  21

                       Coordinates (Angstroms)
     ATOM                X               Y               Z
      1  C        -1.6756751350    2.3809644288    1.1394412984
      2  C        -1.8312659096    0.9966667741    1.1464163231
      3  C        -1.5692239611    0.2327192486    0.0048485868
      4  C        -1.1383773577    0.9073253713   -1.1414865038
      5  C        -0.9829991077    2.2920633014   -1.1485722047
      6  C        -1.2518288761    3.0565489521   -0.0093176528
      7  C        -1.7639539005   -1.2648031774    0.0056952803
      8  C        -1.1102821412    4.5599428606   -0.0242220550
      9  H        -1.8826224712    2.9440717763    2.0445725184
     10  H        -2.1556249879    0.5025264820    2.0572439611
     11  H        -0.9139097036    0.3422179727   -2.0411864098
     12  H        -0.6413751583    2.7842935629   -2.0540620677
     13  H        -1.0918903686   -1.7549858904   -0.7027917659
     14  H        -2.7886269992   -1.5295246354   -0.2782868705
     15  H        -1.5796287024   -1.6894473991    0.9955039820
     16  H        -2.0520711527    5.0422574503   -0.3092116388
     17  H        -0.3494334017    4.8816651641   -0.7395034280
     18  H        -0.8324425654    4.9445179572    0.9601969469
   Point Group: c1    Number of degrees of freedom:    48


   Energy is   -310.966141745


 Translations and Rotations Projected Out of Hessian

 12 Hessian modes will be used to form the next step
  Hessian Eigenvalues:
     0.034166    0.065467    0.158171    0.223587    0.355241    1.000000
     1.000016    1.000110    1.014671    1.020764    1.117272    1.372308

 Minimum search - taking simple RFO step
 Searching for Lamda that Minimizes Along All modes
 Value Taken    Lamda =   0.00000000
 Step Taken.  Stepsize is  0.000149

                             Maximum     Tolerance    Cnvgd?
         Gradient           0.000028      0.000030     YES
         Displacement       0.000052      0.000120     YES
         Energy change     -0.000000      0.000000     YES

 Final energy is   -310.96614174521051     


 ******************************
 **  OPTIMIZATION CONVERGED  **
 ******************************

                       Coordinates (Angstroms)
     ATOM                X               Y               Z
      1  C        -1.6756751350    2.3809644288    1.1394412984
      2  C        -1.8312659096    0.9966667741    1.1464163231
      3  C        -1.5692239611    0.2327192486    0.0048485868
      4  C        -1.1383773577    0.9073253713   -1.1414865038
      5  C        -0.9829991077    2.2920633014   -1.1485722047
      6  C        -1.2518288761    3.0565489521   -0.0093176528
      7  C        -1.7639539005   -1.2648031774    0.0056952803
      8  C        -1.1102821412    4.5599428606   -0.0242220550
      9  H        -1.8826224712    2.9440717763    2.0445725184
     10  H        -2.1556249879    0.5025264820    2.0572439611
     11  H        -0.9139097036    0.3422179727   -2.0411864098
     12  H        -0.6413751583    2.7842935629   -2.0540620677
     13  H        -1.0918903686   -1.7549858904   -0.7027917659
     14  H        -2.7886269992   -1.5295246354   -0.2782868705
     15  H        -1.5796287024   -1.6894473991    0.9955039820
     16  H        -2.0520711527    5.0422574503   -0.3092116388
     17  H        -0.3494334017    4.8816651641   -0.7395034280
     18  H        -0.8324425654    4.9445179572    0.9601969469

Z-matrix Print:
$molecule
0 1
C 
C  1 1.398144
H  2 1.085906 1 119.466197
C  2 1.393446 1 121.199297 3 -179.574284 0
H  4 1.085776 2 119.329786 1 179.666953 0
C  4 1.398073 2 121.185583 1 0.028556 0
C  1 1.398377 2 117.611582 3 179.214472 0
H  7 1.085813 1 119.482032 2 -179.245482 0
C  7 1.393032 1 121.189302 2 0.346280 0
H  9 1.085900 7 119.330846 1 -179.680614 0
C  6 1.510116 4 121.219201 2 -178.761734 0
H  11 1.092714 6 111.397748 4 -29.148943 0
H  11 1.092783 6 111.425841 4 -149.834181 0
H  11 1.095816 6 111.111990 4 90.525469 0
C  1 1.510130 2 121.243012 3 -1.640144 0
H  15 1.092658 1 111.419449 2 29.296780 0
H  15 1.092712 1 111.353827 2 149.964209 0
H  15 1.095755 1 111.100817 2 -90.396303 0
$end


 --------------------------------------------------------------

                    Orbital Energies (a.u.)
 --------------------------------------------------------------

 Alpha MOs
 -- Occupied --
-10.1801 -10.1801 -10.1703 -10.1703 -10.1698 -10.1697 -10.1673 -10.1673
 -0.8602  -0.7875  -0.7444  -0.7208  -0.6575  -0.6084  -0.5754  -0.4940
 -0.4728  -0.4525  -0.4250  -0.4184  -0.4165  -0.4019  -0.3989  -0.3752
 -0.3465  -0.3426  -0.3371  -0.2535  -0.2369
 -- Virtual --
 -0.0146  -0.0108  -0.0066   0.0019   0.0098   0.0220   0.0317   0.0371
  0.0377   0.0521   0.0550   0.0572   0.0792   0.0806   0.0816   0.0854
  0.0951   0.1099   0.1147   0.1181   0.1189   0.1225   0.1255   0.1375
  0.1384   0.1410   0.1444   0.1450   0.1523   0.1609   0.1624   0.1667
  0.1685   0.1765   0.1772   0.1878   0.1935   0.2043   0.2050   0.2103
  0.2127   0.2306   0.2355   0.2451   0.2490   0.2501   0.2511   0.2874
  0.2881   0.2914   0.3011   0.3086   0.3131   0.3142   0.3247   0.3445
  0.3574   0.3724   0.3780   0.4187   0.4577   0.4756   0.4873   0.4917
  0.5149   0.5409   0.5471   0.5504   0.5510   0.5556   0.5840   0.5843
  0.5962   0.5990   0.6354   0.6368   0.6383   0.6498   0.6550   0.6683
  0.6735   0.6803   0.6827   0.6982   0.7152   0.7317   0.7419   0.7672
  0.7742   0.7826   0.8217   0.8259   0.8629   0.8929   0.8959   0.9005
  0.9011   0.9407   0.9474   0.9519   0.9525   1.0174   1.0188   1.0335
  1.0748   1.0816   1.0888   1.1145   1.1443   1.3149   1.3207   1.3709
  1.3809   1.4133   1.4296   1.4661   1.4801   1.4958   1.5348   1.5351
  1.5415   1.5620   1.5660   1.5900   1.5974   1.6039   1.6057   1.6250
  1.6420   1.6799   1.6811   1.7046   1.7176   1.7794   1.7947   1.8037
  1.8144   1.8148   1.8783   1.9189   1.9265   1.9346   1.9438   1.9554
  1.9892   2.0011   2.0477   2.0691   2.0725   2.0970   2.1625   2.1635
  2.1705   2.2051   2.2918   2.3213   2.3232   2.4107   2.4162   2.4381
  2.4609   2.4655   2.4659   2.4963   2.5565   2.5647   2.5861   2.6007
  2.6112   2.6112   2.6307   2.6621   2.6891   2.7154   2.7288   2.7456
  2.7625   2.7788   2.8051   2.8055   2.8336   2.8903   2.9159   2.9440
  2.9475   2.9488   2.9586   2.9845   3.1054   3.1809   3.1896   3.2322
  3.3535   3.4306   3.4973   3.5928   3.6607   3.7020   3.8024   3.8113
  3.8173   3.8375   4.0032   4.1552   4.1614   4.2843   4.3802   4.8508
 23.5883  23.9220  23.9446  23.9704  23.9956  24.0803  24.1076  24.1912
 --------------------------------------------------------------

          Ground-State Mulliken Net Atomic Charges

     Atom                 Charge (a.u.)
  ----------------------------------------
      1 C                    -0.411825
      2 C                    -0.410443
      3 C                     0.716928
      4 C                    -0.441511
      5 C                    -0.439000
      6 C                     0.712838
      7 C                    -0.596324
      8 C                    -0.596648
      9 H                     0.145518
     10 H                     0.145407
     11 H                     0.144287
     12 H                     0.144070
     13 H                     0.140256
     14 H                     0.163139
     15 H                     0.139774
     16 H                     0.163485
     17 H                     0.140222
     18 H                     0.139830
  ----------------------------------------
  Sum of atomic charges =     0.000000

 -----------------------------------------------------------------
                    Cartesian Multipole Moments
 -----------------------------------------------------------------
    Charge (ESU x 10^10)
                 0.0000
    Dipole Moment (Debye)
         X      -0.0670      Y       0.0066      Z      -0.0153
       Tot       0.0690
    Quadrupole Moments (Debye-Ang)
        XX     -51.9745     XY       0.7077     YY     -44.7624
        XZ      -1.8635     YZ       0.1759     ZZ     -46.6345
    Octopole Moments (Debye-Ang^2)
       XXX     220.4091    XXY     -87.7889    XYY      65.8183
       YYY    -220.9441    XXZ       4.5251    XYZ      -3.2435
       YYZ       0.7452    XZZ      66.9520    YZZ     -76.8240
       ZZZ       1.5143
    Hexadecapole Moments (Debye-Ang^3)
      XXXX    -735.7545   XXXY     312.5419   XXYY    -436.9142
      XYYY     262.6988   YYYY   -1818.6389   XXXZ      31.5902
      XXYZ       5.8056   XYYZ       3.3354   YYYZ       1.3924
      XXZZ    -167.7916   XYZZ      93.0509   YYZZ    -350.2759
      XZZZ      22.8968   YZZZ       1.6277   ZZZZ    -293.4837
 -----------------------------------------------------------------
Archival summary:
1\1\february\OPT\ProcedureUnspecified\BasisUnspecified\810\taweetha\SatDec1408:26:442019SatDec1408:26:442019\0\\#,OPT,ProcedureUnspecified,BasisUnspecified,\\0,1\C\C,1,1.39814\H,2,1.08591,1,119.466\C,2,1.39345,1,121.199,3,-179.574,0\H,4,1.08578,2,119.33,1,179.667,0\C,4,1.39807,2,121.186,1,0.0285561,0\C,1,1.39838,2,117.612,3,179.214,0\H,7,1.08581,1,119.482,2,-179.245,0\C,7,1.39303,1,121.189,2,0.34628,0\H,9,1.0859,7,119.331,1,-179.681,0\C,6,1.51012,4,121.219,2,-178.762,0\H,11,1.09271,6,111.398,4,-29.1489,0\H,11,1.09278,6,111.426,4,-149.834,0\H,11,1.09582,6,111.112,4,90.5255,0\C,1,1.51013,2,121.243,3,-1.64014,0\H,15,1.09266,1,111.419,2,29.2968,0\H,15,1.09271,1,111.354,2,149.964,0\H,15,1.09575,1,111.101,2,-90.3963,0\\\@

 Total job time:  398.64s(wall), 2236.17s(cpu) 
 Sat Dec 14 08:26:44 2019

        *************************************************************
        *                                                           *
        *  Thank you very much for using Q-Chem.  Have a nice day.  *
        *                                                           *
        *************************************************************


 
User input: 2 of 2 
 
                  Welcome to Q-Chem
     A Quantum Leap Into The Future Of Chemistry


 Q-Chem 5.2 (devel), Q-Chem, Inc., Pleasanton, CA (2019)

 Yihan Shao,  Zhengting Gan,  E. Epifanovsky,  A. T. B. Gilbert,  M. Wormit,  
 J. Kussmann,  A. W. Lange,  A. Behn,  Jia Deng,  Xintian Feng,  D. Ghosh,  
 M. Goldey,  P. R. Horn,  L. D. Jacobson,  I. Kaliman,  T. Kus,  A. Landau,  
 Jie Liu,  E. I. Proynov,  R. M. Richard,  R. P. Steele,  E. J. Sundstrom,  
 H. L. Woodcock III,  P. M. Zimmerman,  D. Zuev,  B. Albrecht,  E. Alguire,  
 S. A. Baeppler,  D. Barton,  Z. Benda,  Y. A. Bernard,  E. J. Berquist,  
 K. B. Bravaya,  H. Burton,  D. Casanova,  Chun-Min Chang,  Yunqing Chen,  
 A. Chien,  K. D. Closser,  M. P. Coons,  S. Coriani,  S. Dasgupta,  
 A. L. Dempwolff,  M. Diedenhofen,  Hainam Do,  R. G. Edgar,  Po-Tung Fang,  
 S. Faraji,  S. Fatehi,  Qingguo Feng,  K. D. Fenk,  J. Fosso-Tande,  
 J. Gayvert,  Qinghui Ge,  A. Ghysels,  G. Gidofalvi,  J. Gomes,  
 J. Gonthier,  A. Gunina,  D. Hait,  M. W. D. Hanson-Heine,  
 P. H. P. Harbach,  A. W. Hauser,  M. F. Herbst,  J. E. Herr,  
 E. G. Hohenstein,  Z. C. Holden,  Kerwin Hui,  B. C. Huynh,  T.-C. Jagau,  
 Hyunjun Ji,  B. Kaduk,  K. Khistyaev,  Jaehoon Kim,  P. Klunzinger,  K. Koh,  
 D. Kosenkov,  L. Koulias,  T. Kowalczyk,  C. M. Krauter,  A. Kunitsa,  
 Ka Un Lao,  A. Laurent,  K. V. Lawler,  Joonho Lee,  D. Lefrancois,  
 S. Lehtola,  D. S. Levine,  Yi-Pei Li,  You-Sheng Lin,  Fenglai Liu,  
 E. Livshits,  A. Luenser,  P. Manohar,  E. Mansoor,  S. F. Manzer,  
 Shan-Ping Mao,  Yuezhi Mao,  N. Mardirossian,  A. V. Marenich,  
 T. Markovich,  L. A. Martinez-Martinez,  S. A. Maurer,  N. J. Mayhall,  
 S. C. McKenzie,  J.-M. Mewes,  P. Morgante,  A. F. Morrison,  
 J. W. Mullinax,  K. Nanda,  T. S. Nguyen-Beck,  R. Olivares-Amaya,  
 J. A. Parkhill,  Zheng Pei,  T. M. Perrine,  F. Plasser,  P. Pokhilko,  
 S. Prager,  A. Prociuk,  E. Ramos,  D. R. Rehn,  F. Rob,  M. Scheurer,  
 M. Schneider,  N. Sergueev,  S. M. Sharada,  S. Sharma,  D. W. Small,  
 T. Stauch,  T. Stein,  Yu-Chuan Su,  A. J. W. Thom,  A. Tkatchenko,  
 T. Tsuchimochi,  N. M. Tubman,  L. Vogt,  M. L. Vidal,  O. Vydrov,  
 M. A. Watson,  J. Wenzel,  M. de Wergifosse,  T. A. Wesolowski,  A. White,  
 J. Witte,  A. Yamada,  Jun Yang,  K. Yao,  S. Yeganeh,  S. R. Yost,  
 Zhi-Qiang You,  A. Zech,  Igor Ying Zhang,  Xing Zhang,  Yan Zhao,  
 Ying Zhu,  B. R. Brooks,  G. K. L. Chan,  C. J. Cramer,  M. S. Gordon,  
 W. J. Hehre,  A. Klamt,  M. W. Schmidt,  C. D. Sherrill,  D. G. Truhlar,  
 A. Aspuru-Guzik,  R. Baer,  A. T. Bell,  N. A. Besley,  Jeng-Da Chai,  
 A. E. DePrince, III,  R. A. DiStasio Jr.,  A. Dreuw,  B. D. Dunietz,  
 T. R. Furlani,  Chao-Ping Hsu,  Yousung Jung,  Jing Kong,  D. S. Lambrecht,  
 WanZhen Liang,  C. Ochsenfeld,  V. A. Rassolov,  L. V. Slipchenko,  
 J. E. Subotnik,  T. Van Voorhis,  J. M. Herbert,  A. I. Krylov,  
 P. M. W. Gill,  M. Head-Gordon

 Contributors to earlier versions of Q-Chem not listed above: 
 R. D. Adamson,  B. Austin,  J. Baker,  G. J. O. Beran,  K. Brandhorst,  
 S. T. Brown,  E. F. C. Byrd,  A. K. Chakraborty,  C.-L. Cheng,  
 Siu Hung Chien,  D. M. Chipman,  D. L. Crittenden,  H. Dachsel,  
 R. J. Doerksen,  A. D. Dutoi,  L. Fusti-Molnar,  W. A. Goddard III,  
 A. Golubeva-Zadorozhnaya,  S. R. Gwaltney,  G. Hawkins,  A. Heyden,  
 S. Hirata,  G. Kedziora,  F. J. Keil,  C. Kelley,  Jihan Kim,  R. A. King,  
 R. Z. Khaliullin,  P. P. Korambath,  W. Kurlancheek,  A. M. Lee,  M. S. Lee,  
 S. V. Levchenko,  Ching Yeh Lin,  D. Liotard,  R. C. Lochan,  I. Lotan,  
 P. E. Maslen,  N. Nair,  D. P. O'Neill,  D. Neuhauser,  E. Neuscamman,  
 C. M. Oana,  R. Olson,  B. Peters,  R. Peverati,  P. A. Pieniazek,  
 Y. M. Rhee,  J. Ritchie,  M. A. Rohrdanz,  E. Rosta,  N. J. Russ,  
 H. F. Schaefer III,  N. E. Schultz,  N. Shenvi,  A. C. Simmonett,  A. Sodt,  
 D. Stuck,  K. S. Thanthiriwatte,  V. Vanovschi,  Tao Wang,  A. Warshel,  
 C. F. Williams,  Q. Wu,  X. Xu,  W. Zhang

 Please cite Q-Chem as follows:
 Y. Shao et al., Mol. Phys. 113, 184-215 (2015)
 DOI: 10.1080/00268976.2014.952696

 Q-Chem 5.2.1 for Intel X86 EM64T Linux

 Parts of Q-Chem use Armadillo 8.300.2 (Tropical Shenanigans).
 http://arma.sourceforge.net/

 Q-Chem begins on Sat Dec 14 08:26:44 2019  

Host: 
0

     Scratch files written to /scratch/taweetham/qchem27686//
NAlpha2: 58
NElect   58
Mult     1
The previous job contains 0 fragments, simply inherited here

Checking the input file for inconsistencies... 	...done.

--------------------------------------------------------------
User input:
--------------------------------------------------------------

$MOLECULE
READ
$END

$REM
   JOB_TYPE 	FREQUENCY
   BASIS 	6-311++G**
   METHOD	B3LYP
   SYM_IGNORE	TRUE
   THRESH	14
   MEM_TOTAL	31000
   SCF_CONVERGENCE	9
$END


--------------------------------------------------------------
 ----------------------------------------------------------------
             Standard Nuclear Orientation (Angstroms)
    I     Atom           X                Y                Z
 ----------------------------------------------------------------
    1      C      -1.6756751350     2.3809644288     1.1394412984
    2      C      -1.8312659096     0.9966667741     1.1464163231
    3      C      -1.5692239611     0.2327192486     0.0048485868
    4      C      -1.1383773577     0.9073253713    -1.1414865038
    5      C      -0.9829991077     2.2920633014    -1.1485722047
    6      C      -1.2518288761     3.0565489521    -0.0093176528
    7      C      -1.7639539005    -1.2648031774     0.0056952803
    8      C      -1.1102821412     4.5599428606    -0.0242220550
    9      H      -1.8826224712     2.9440717763     2.0445725184
   10      H      -2.1556249879     0.5025264820     2.0572439611
   11      H      -0.9139097036     0.3422179727    -2.0411864098
   12      H      -0.6413751583     2.7842935629    -2.0540620677
   13      H      -1.0918903686    -1.7549858904    -0.7027917659
   14      H      -2.7886269992    -1.5295246354    -0.2782868705
   15      H      -1.5796287024    -1.6894473991     0.9955039820
   16      H      -2.0520711527     5.0422574503    -0.3092116388
   17      H      -0.3494334017     4.8816651641    -0.7395034280
   18      H      -0.8324425654     4.9445179572     0.9601969469
 ----------------------------------------------------------------
 Nuclear Repulsion Energy =         339.79082019 hartrees
 There are       29 alpha and       29 beta electrons
 Requested basis set is 6-311++G(d,p)
 There are 98 shells and 246 basis functions

 Total QAlloc Memory Limit  31000 MB
 Mega-Array Size       188 MB
 MEM_STATIC part       192 MB
 A cutoff of  1.0D-14 yielded   4518 shell pairs
 There are     29103 function pairs (     31076 Cartesian)
 Smallest overlap matrix eigenvalue = 8.93E-07
 Linear dependence detected in AO basis
 Tighter screening thresholds may be required for diffuse basis sets
 Use S2THRESH > 14 and THRESH = 14 in case of SCF convergence issues
 Number of orthogonalized atomic orbitals = 245
 Maximum deviation from orthogonality = 1.462E-10
 Guess from superposition of atomic densities
 Warning:  Energy on first SCF cycle will be non-variational
 SAD guess density has 58.000000 electrons

 -----------------------------------------------------------------------
  General SCF calculation program by
  Eric Jon Sundstrom, Paul Horn, Yuezhi Mao, Dmitri Zuev, Alec White,
  David Stuck, Shaama M.S., Shane Yost, Joonho Lee, David Small,
  Daniel Levine, Susi Lehtola, Hugh Burton, Evgeny Epifanovsky,
  Bang C. Huynh
 -----------------------------------------------------------------------
 Exchange:     0.2000 Hartree-Fock + 0.0800 Slater + 0.7200 B88
 Correlation:  0.1900 VWN1RPA + 0.8100 LYP
 Using SG-1 standard quadrature grid
 using 6 threads for integral computing
 -------------------------------------------------------
 OpenMP Integral computing Module                
 Release: version 2.0, May 2017, Q-Chem Inc. Pleasanton 
 -------------------------------------------------------
 A restricted SCF calculation will be
 performed using DIIS
 SCF converges when DIIS error is below 1.0e-09
 ---------------------------------------
  Cycle       Energy         DIIS error
 ---------------------------------------
    1    -312.6171723474      3.99e-02  
    2    -310.7877618780      4.61e-03  
    3    -310.7567983003      5.00e-03  
    4    -310.9651032908      3.73e-04  
    5    -310.9658028909      2.21e-04  
    6    -310.9661334149      3.57e-05  
    7    -310.9661404157      1.36e-05  
    8    -310.9661417195      1.79e-06  
    9    -310.9661417444      3.22e-07  
   10    -310.9661417449      1.88e-07  
   11    -310.9661417452      3.86e-08  
   12    -310.9661417452      6.27e-09  
   13    -310.9661417452      1.64e-09  
   14    -310.9661417452      1.49e-09  
   15    -310.9661417452      5.90e-11  Convergence criterion met
 ---------------------------------------
 SCF time:   CPU 121.37s  wall 22.00s 
 SCF   energy in the final basis set =     -310.9661417452
 Total energy in the final basis set =     -310.9661417452

 --------------------------------------------------------------

                    Orbital Energies (a.u.)
 --------------------------------------------------------------

 Alpha MOs
 -- Occupied --
-10.1801 -10.1801 -10.1703 -10.1703 -10.1698 -10.1697 -10.1673 -10.1673
 -0.8602  -0.7875  -0.7444  -0.7208  -0.6575  -0.6084  -0.5754  -0.4940
 -0.4728  -0.4525  -0.4250  -0.4184  -0.4165  -0.4019  -0.3989  -0.3752
 -0.3465  -0.3426  -0.3371  -0.2535  -0.2369
 -- Virtual --
 -0.0146  -0.0108  -0.0066   0.0019   0.0098   0.0220   0.0317   0.0371
  0.0377   0.0521   0.0550   0.0572   0.0792   0.0806   0.0816   0.0854
  0.0951   0.1099   0.1147   0.1181   0.1189   0.1225   0.1255   0.1375
  0.1384   0.1410   0.1444   0.1450   0.1523   0.1609   0.1624   0.1667
  0.1685   0.1765   0.1772   0.1878   0.1935   0.2043   0.2050   0.2103
  0.2127   0.2306   0.2355   0.2451   0.2490   0.2501   0.2511   0.2874
  0.2881   0.2914   0.3011   0.3086   0.3131   0.3142   0.3247   0.3445
  0.3574   0.3724   0.3780   0.4187   0.4577   0.4756   0.4873   0.4917
  0.5149   0.5409   0.5471   0.5504   0.5510   0.5556   0.5840   0.5843
  0.5962   0.5990   0.6354   0.6368   0.6383   0.6498   0.6550   0.6683
  0.6735   0.6803   0.6827   0.6982   0.7152   0.7317   0.7419   0.7672
  0.7742   0.7826   0.8217   0.8259   0.8629   0.8929   0.8959   0.9005
  0.9011   0.9407   0.9474   0.9519   0.9525   1.0174   1.0188   1.0335
  1.0748   1.0816   1.0888   1.1145   1.1443   1.3149   1.3207   1.3709
  1.3809   1.4133   1.4296   1.4661   1.4801   1.4958   1.5348   1.5351
  1.5415   1.5620   1.5660   1.5900   1.5974   1.6039   1.6057   1.6250
  1.6420   1.6799   1.6811   1.7046   1.7176   1.7794   1.7947   1.8037
  1.8144   1.8148   1.8783   1.9189   1.9265   1.9346   1.9438   1.9554
  1.9892   2.0011   2.0477   2.0691   2.0725   2.0970   2.1625   2.1635
  2.1705   2.2051   2.2918   2.3213   2.3232   2.4107   2.4162   2.4381
  2.4609   2.4655   2.4659   2.4963   2.5565   2.5647   2.5861   2.6007
  2.6112   2.6112   2.6307   2.6621   2.6891   2.7154   2.7288   2.7456
  2.7625   2.7788   2.8051   2.8055   2.8336   2.8903   2.9159   2.9440
  2.9475   2.9488   2.9586   2.9845   3.1054   3.1809   3.1896   3.2322
  3.3535   3.4306   3.4973   3.5928   3.6607   3.7020   3.8024   3.8113
  3.8173   3.8375   4.0032   4.1552   4.1614   4.2843   4.3802   4.8508
 23.5883  23.9220  23.9446  23.9704  23.9956  24.0803  24.1076  24.1912
 --------------------------------------------------------------

          Ground-State Mulliken Net Atomic Charges

     Atom                 Charge (a.u.)
  ----------------------------------------
      1 C                    -0.411825
      2 C                    -0.410443
      3 C                     0.716928
      4 C                    -0.441511
      5 C                    -0.439000
      6 C                     0.712838
      7 C                    -0.596324
      8 C                    -0.596648
      9 H                     0.145518
     10 H                     0.145407
     11 H                     0.144287
     12 H                     0.144070
     13 H                     0.140256
     14 H                     0.163139
     15 H                     0.139774
     16 H                     0.163485
     17 H                     0.140222
     18 H                     0.139830
  ----------------------------------------
  Sum of atomic charges =     0.000000

 -----------------------------------------------------------------
                    Cartesian Multipole Moments
 -----------------------------------------------------------------
    Charge (ESU x 10^10)
                 0.0000
    Dipole Moment (Debye)
         X      -0.0670      Y       0.0066      Z      -0.0153
       Tot       0.0690
    Quadrupole Moments (Debye-Ang)
        XX     -51.9745     XY       0.7077     YY     -44.7624
        XZ      -1.8635     YZ       0.1759     ZZ     -46.6345
    Octopole Moments (Debye-Ang^2)
       XXX     220.4091    XXY     -87.7889    XYY      65.8183
       YYY    -220.9440    XXZ       4.5251    XYZ      -3.2435
       YYZ       0.7452    XZZ      66.9520    YZZ     -76.8240
       ZZZ       1.5143
    Hexadecapole Moments (Debye-Ang^3)
      XXXX    -735.7545   XXXY     312.5419   XXYY    -436.9142
      XYYY     262.6988   YYYY   -1818.6389   XXXZ      31.5902
      XXYZ       5.8056   XYYZ       3.3354   YYYZ       1.3924
      XXZZ    -167.7916   XYZZ      93.0509   YYZZ    -350.2759
      XZZZ      22.8968   YZZZ       1.6277   ZZZZ    -293.4837
 -----------------------------------------------------------------
 Calculating MO derivatives via CPSCF
    1     0    57    0.0328322  
    2     0    57    0.0069214  
    3     0    57    0.0004003  
    4    17    40    0.0000254  
    5    55     2    0.0000013  
    6    57     0    0.0000001  Converged
 Time for AOints: 128.7 s (CPU) 21.9 s (wall)
 ------------------------------------------------------------------------------
                     AOints        : Timing summary (seconds)
 ------------------------------------------------------------------------------
     job step          cpu (% of tot)      sys (% of tot)     wall (% of tot)
 ------------------------------------------------------------------------------
  AOints            0.1287E+03 ( 5.6)   0.6000E-05 ( 4.0)   0.2186E+02 ( 5.6)
 ------------------------------------------------------------------------------
   Grand Totals     0.2280E+04          0.1500E-03          0.3873E+03
 ------------------------------------------------------------------------------
 Polarizability Matrix (a.u.)
            1           2           3
    1 -64.3040260  -6.6473200  10.0968707
    2  -6.6473200-123.3134071  -0.9865815
    3  10.0968707  -0.9865815 -93.6971108
 Calculating analytic Hessian of the SCF energy

 Direct stationary perturbation theory relativistic correction:

 rels  =       0.069866863599
 relv  =      -0.356155396661
 rel2e =       0.171922090474
 E_rel =      -0.114366442589

 Hessian of the SCF Energy
            1           2           3           4           5           6
    1   0.1837616   0.0453731  -0.1508014  -0.0695527  -0.0197507   0.0218492
    2   0.0453731   0.6800807   0.0483708  -0.0395648  -0.3308641   0.0295010
    3  -0.1508014   0.0483708   0.6551068   0.0153996  -0.0317227  -0.1217899
    4  -0.0695527  -0.0395648   0.0153996   0.1873543   0.0647789  -0.1574875
    5  -0.0197507  -0.3308641  -0.0317227   0.0647789   0.6753642  -0.0139658
    6   0.0218492   0.0295010  -0.1217899  -0.1574875  -0.0139658   0.6559602
    7   0.0122045   0.0182220  -0.0116784  -0.0792315   0.0030850   0.0418864
    8   0.0035107  -0.0308806  -0.0264029   0.0225350  -0.1776297  -0.1159287
    9  -0.0165828  -0.0726466   0.0327371   0.0472716  -0.0519218  -0.2478208
   10  -0.0083634  -0.0125082   0.0065920   0.0032282   0.0123614   0.0209220
   11  -0.0136094  -0.0481716   0.0266030  -0.0007513   0.0611726   0.0186507
   12   0.0071019   0.0268403  -0.0174974   0.0166900  -0.0245531  -0.0538714
   13   0.0035988   0.0009123   0.0161106  -0.0047899   0.0026846   0.0006021
   14   0.0140398   0.0607803  -0.0239858   0.0037831  -0.0523922  -0.0270339
   15   0.0215843   0.0190577  -0.0538794   0.0010296  -0.0273806  -0.0169797
   16  -0.0895976  -0.0223116   0.0665515   0.0054157  -0.0265682  -0.0052235
   17  -0.0420298  -0.1660087   0.1027980  -0.0116574  -0.0231187   0.0289649
   18   0.0580518   0.0392505  -0.2492024   0.0000355   0.0751321   0.0316696
   19   0.0058879   0.0009924   0.0033762   0.0051163   0.0059429  -0.0004062
   20   0.0005145   0.0024386  -0.0016057  -0.0021678  -0.0234604  -0.0038963
   21   0.0017403  -0.0014947  -0.0037849  -0.0040868  -0.0275655   0.0032071
   22   0.0028830  -0.0118844   0.0005502   0.0053912  -0.0016107   0.0036665
   23  -0.0037199  -0.0207813   0.0041126  -0.0011581   0.0029602   0.0007498
   24   0.0021389   0.0281231   0.0028950   0.0020349   0.0010137  -0.0038104
   25  -0.0482135   0.0246864   0.0490814   0.0036555  -0.0022862  -0.0032404
   26   0.0245805  -0.1305135  -0.1175075   0.0067779  -0.0118925  -0.0278273
   27   0.0495239  -0.1173129  -0.2458337   0.0002325   0.0020669   0.0030265
   28   0.0018754  -0.0008673   0.0029546  -0.0620237  -0.0390432   0.0736984
   29  -0.0099164  -0.0098628   0.0279530  -0.0388996  -0.1140608   0.1027881
   30  -0.0001177  -0.0019610   0.0027631   0.0740293   0.1023575  -0.2480191
   31  -0.0009380  -0.0002575  -0.0002543   0.0053439  -0.0019373   0.0029497
   32  -0.0002190  -0.0006663   0.0007822  -0.0016503  -0.0005024   0.0029760
   33  -0.0002293   0.0009184   0.0001149   0.0032458   0.0035661  -0.0024386
   34   0.0058321   0.0005176   0.0022109  -0.0008194   0.0002868  -0.0004280
   35   0.0002441  -0.0010663  -0.0035729   0.0002500  -0.0008039  -0.0007038
   36   0.0023520  -0.0042131  -0.0023597  -0.0004249  -0.0008275   0.0001344
   37  -0.0000828  -0.0008297  -0.0000263   0.0004030  -0.0006376   0.0001100
   38  -0.0004429  -0.0000136  -0.0015328  -0.0006704  -0.0055004   0.0020487
   39   0.0000322  -0.0000183  -0.0000418   0.0005266  -0.0005478   0.0005234
   40  -0.0000453  -0.0009068   0.0003003   0.0001464   0.0008721   0.0009047
   41   0.0012090  -0.0006279   0.0006644  -0.0001368  -0.0002674   0.0012615
   42   0.0006684   0.0008864  -0.0004268   0.0003060  -0.0018185   0.0000344
   43  -0.0002417   0.0001460  -0.0001167   0.0004898   0.0004004  -0.0001296
   44  -0.0004093  -0.0002287   0.0000134  -0.0009435   0.0021254   0.0016124
   45   0.0005712   0.0006866   0.0002629   0.0003013  -0.0020205   0.0003766
   46  -0.0000727  -0.0008699   0.0005837  -0.0001391   0.0007972   0.0001350
   47   0.0000041   0.0000436  -0.0014664  -0.0013167  -0.0005581  -0.0007208
   48   0.0007675   0.0016623   0.0000269   0.0004668  -0.0010344  -0.0004163
   49   0.0003973  -0.0007074  -0.0003383   0.0001955   0.0007836   0.0003083
   50  -0.0006576  -0.0055182  -0.0019528   0.0003886  -0.0002706   0.0015058
   51   0.0006298   0.0004710   0.0005468   0.0000346   0.0000133  -0.0000569
   52   0.0006669  -0.0001423  -0.0004954  -0.0001835  -0.0001590  -0.0001173
   53   0.0012792   0.0018604  -0.0015479   0.0004033  -0.0003012   0.0000178
   54   0.0007198   0.0018789   0.0003627   0.0003950  -0.0007915   0.0002711
            7           8           9          10          11          12
    1   0.0122045   0.0035107  -0.0165828  -0.0083634  -0.0136094   0.0071019
    2   0.0182220  -0.0308806  -0.0726466  -0.0125082  -0.0481716   0.0268403
    3  -0.0116784  -0.0264029   0.0327371   0.0065920   0.0266030  -0.0174974
    4  -0.0792315   0.0225350   0.0472716   0.0032282  -0.0007513   0.0166900
    5   0.0030850  -0.1776297  -0.0519218   0.0123614   0.0611726  -0.0245531
    6   0.0418864  -0.1159287  -0.2478208   0.0209220   0.0186507  -0.0538714
    7   0.2180795   0.0515777  -0.1344893  -0.0914031  -0.0230583   0.0676949
    8   0.0515777   0.6307844   0.0157210  -0.0427911  -0.1659519   0.1027198
    9  -0.1344893   0.0157210   0.6136675   0.0622649   0.0387718  -0.2480634
   10  -0.0914031  -0.0427911   0.0622649   0.1886830   0.0447926  -0.1582037
   11  -0.0230583  -0.1659519   0.0387718   0.0447926   0.6794060   0.0489952
   12   0.0676949   0.1027198  -0.2480634  -0.1582037   0.0489952   0.6508333
   13   0.0046314  -0.0124810   0.0008884  -0.0695344  -0.0387151   0.0151920
   14  -0.0263178  -0.0228914   0.0750853  -0.0202655  -0.3299024  -0.0318771
   15  -0.0040818   0.0286166   0.0322485   0.0217061   0.0297090  -0.1218932
   16  -0.0114018   0.0013780   0.0189078   0.0115951   0.0181873  -0.0104825
   17   0.0022269   0.0036558  -0.0023028   0.0045208  -0.0308887  -0.0263102
   18   0.0188573  -0.0026797  -0.0681854  -0.0157468  -0.0728186   0.0333227
   19  -0.0720179  -0.0139454   0.0055034   0.0022092  -0.0108195   0.0007447
   20  -0.0180637  -0.2057112  -0.0005575  -0.0041619  -0.0206797   0.0039058
   21   0.0055117   0.0004299  -0.0863695   0.0045230   0.0280255   0.0036349
   22  -0.0010394   0.0005883  -0.0001599   0.0053094  -0.0007017   0.0023811
   23  -0.0001721  -0.0013228  -0.0001151  -0.0003661   0.0025852  -0.0016919
   24  -0.0001315   0.0001673  -0.0006119   0.0039870  -0.0021928  -0.0032875
   25   0.0067998  -0.0013512   0.0017395  -0.0009282  -0.0002301  -0.0002384
   26  -0.0019009  -0.0051072   0.0012681  -0.0001970  -0.0006720   0.0007899
   27   0.0015352   0.0004565   0.0025230  -0.0002428   0.0009260   0.0001201
   28   0.0019664  -0.0029826   0.0051882   0.0058090   0.0004068   0.0024429
   29   0.0048912   0.0098587  -0.0138058   0.0002976  -0.0010698  -0.0035755
   30   0.0079237   0.0148986  -0.0177718   0.0021323  -0.0042285  -0.0023473
   31   0.0019610   0.0063692   0.0078390  -0.0504839   0.0271081   0.0536866
   32  -0.0031289   0.0094866   0.0121228   0.0273123  -0.1313263  -0.1172643
   33   0.0050819  -0.0159276  -0.0176158   0.0533335  -0.1170929  -0.2429928
   34   0.0069115  -0.0010352   0.0012622   0.0018015  -0.0008059   0.0031818
   35  -0.0010332  -0.0052645  -0.0015794  -0.0101227  -0.0098251   0.0278451
   36   0.0014919  -0.0006130   0.0025139  -0.0002388  -0.0019205   0.0028089
   37   0.0034002  -0.0039714  -0.0048288   0.0004571  -0.0006971   0.0002224
   38   0.0198259  -0.0149898  -0.0223228   0.0001400   0.0021562  -0.0021006
   39  -0.0017078  -0.0005708  -0.0008570  -0.0001923   0.0018259   0.0003695
   40  -0.0003128  -0.0035088  -0.0000086   0.0006162  -0.0003339  -0.0004945
   41  -0.0308218  -0.0113632  -0.0083887   0.0005958  -0.0002873  -0.0011412
   42   0.0012136  -0.0003941   0.0005512   0.0000449   0.0019409  -0.0005921
   43  -0.0007120  -0.0035204   0.0057359   0.0006504  -0.0009550   0.0000500
   44   0.0045734  -0.0129900   0.0306013   0.0004415  -0.0054735  -0.0016549
   45   0.0014401  -0.0004680   0.0012715  -0.0004173   0.0005671   0.0002909
   46   0.0000670  -0.0003271  -0.0003542   0.0000149   0.0000882   0.0001560
   47   0.0002821   0.0000131   0.0001306  -0.0015213  -0.0004569  -0.0001732
   48  -0.0003759  -0.0000386   0.0011463  -0.0000520   0.0012502  -0.0007024
   49   0.0002213   0.0000002  -0.0005678   0.0000609  -0.0005523   0.0000273
   50  -0.0000572   0.0001428  -0.0001531   0.0002779  -0.0002270   0.0002015
   51  -0.0001223  -0.0001462   0.0001467  -0.0005350   0.0005665  -0.0000327
   52  -0.0001242  -0.0000450   0.0003905   0.0002781   0.0006467  -0.0001524
   53  -0.0001303   0.0001609   0.0000926   0.0011937  -0.0003875  -0.0009557
   54  -0.0000498   0.0001600   0.0004902   0.0001230   0.0004212  -0.0001002
           13          14          15          16          17          18
    1   0.0035988   0.0140398   0.0215843  -0.0895976  -0.0420298   0.0580518
    2   0.0009123   0.0607803   0.0190577  -0.0223116  -0.1660087   0.0392505
    3   0.0161106  -0.0239858  -0.0538794   0.0665515   0.1027980  -0.2492024
    4  -0.0047899   0.0037831   0.0010296   0.0054157  -0.0116574   0.0000355
    5   0.0026846  -0.0523922  -0.0273806  -0.0265682  -0.0231187   0.0751321
    6   0.0006021  -0.0270339  -0.0169797  -0.0052235   0.0289649   0.0316696
    7   0.0046314  -0.0263178  -0.0040818  -0.0114018   0.0022269   0.0188573
    8  -0.0124810  -0.0228914   0.0286166   0.0013780   0.0036558  -0.0026797
    9   0.0008884   0.0750853   0.0322485   0.0189078  -0.0023028  -0.0681854
   10  -0.0695344  -0.0202655   0.0217061   0.0115951   0.0045208  -0.0157468
   11  -0.0387151  -0.3299024   0.0297090   0.0181873  -0.0308887  -0.0728186
   12   0.0151920  -0.0318771  -0.1218932  -0.0104825  -0.0263102   0.0333227
   13   0.1919225   0.0639805  -0.1644847  -0.0804970   0.0234414   0.0512322
   14   0.0639805   0.6744259  -0.0129920   0.0039751  -0.1782209  -0.0524955
   15  -0.1644847  -0.0129920   0.6517550   0.0427753  -0.1162951  -0.2466560
   16  -0.0804970   0.0039751   0.0427753   0.2160529   0.0419961  -0.1344252
   17   0.0234414  -0.1782209  -0.1162951   0.0419961   0.6345710   0.0140409
   18   0.0512322  -0.0524955  -0.2466560  -0.1344252   0.0140409   0.6142503
   19   0.0054020   0.0000939   0.0026969  -0.0011433  -0.0006240  -0.0001183
   20  -0.0002291   0.0025149   0.0010657   0.0001298  -0.0012224   0.0001476
   21   0.0043704   0.0012051  -0.0033124  -0.0001672  -0.0001296  -0.0006151
   22   0.0043210   0.0050784  -0.0001537  -0.0718443  -0.0166316   0.0056817
   23  -0.0015251  -0.0231468  -0.0036519  -0.0121330  -0.2061871   0.0009038
   24  -0.0018269  -0.0280730   0.0040282   0.0054752  -0.0000793  -0.0864968
   25   0.0053362  -0.0018155   0.0031802   0.0019134   0.0049465   0.0079945
   26  -0.0017080  -0.0005136   0.0029386  -0.0031037   0.0098629   0.0125725
   27   0.0030327   0.0036330  -0.0024255   0.0045514  -0.0162070  -0.0177720
   28  -0.0008188   0.0002569  -0.0004186   0.0069182  -0.0013654   0.0014143
   29   0.0002256  -0.0007995  -0.0007102  -0.0008277  -0.0052562  -0.0015370
   30  -0.0004393  -0.0008286   0.0001373   0.0013971  -0.0006989   0.0025223
   31   0.0036084  -0.0023311  -0.0029978   0.0067676  -0.0016776   0.0015984
   32   0.0070154  -0.0118905  -0.0277538  -0.0016862  -0.0050985   0.0013434
   33   0.0001040   0.0020641   0.0030745   0.0016102   0.0003468   0.0025107
   34  -0.0651085  -0.0407779   0.0781112   0.0016658  -0.0045027   0.0050684
   35  -0.0409927  -0.1134498   0.1016915   0.0049354   0.0097225  -0.0141769
   36   0.0775563   0.1013992  -0.2453247   0.0083761   0.0139137  -0.0178976
   37   0.0001083   0.0004749  -0.0000216   0.0002305  -0.0000250  -0.0005220
   38  -0.0003701  -0.0002816  -0.0002021   0.0000365   0.0001411   0.0002737
   39  -0.0006405  -0.0004383  -0.0000274  -0.0000870   0.0001686   0.0001483
   40   0.0002988  -0.0002561   0.0001924   0.0000760   0.0003103  -0.0003761
   41   0.0013459  -0.0007676   0.0001327  -0.0003107   0.0000073  -0.0000256
   42  -0.0003445  -0.0011900  -0.0006885  -0.0003485   0.0001302   0.0011307
   43  -0.0001467  -0.0006997   0.0000692  -0.0000716   0.0001024   0.0003609
   44  -0.0012426   0.0000526   0.0009632   0.0001796   0.0001073  -0.0001734
   45   0.0000401  -0.0004432  -0.0001075  -0.0000858  -0.0001408   0.0004957
   46   0.0005314   0.0001521  -0.0002169   0.0065160  -0.0007254   0.0019540
   47  -0.0007081  -0.0002516   0.0012743   0.0265803  -0.0184241   0.0083245
   48  -0.0003269  -0.0019555  -0.0005633   0.0008763   0.0005751   0.0001580
   49   0.0006677   0.0010078   0.0006067  -0.0010595   0.0007326   0.0002146
   50   0.0001730   0.0020109   0.0018819  -0.0230283  -0.0108770   0.0230349
   51  -0.0005421  -0.0016745   0.0003385  -0.0012799   0.0008840  -0.0010832
   52   0.0004689  -0.0003789   0.0004233  -0.0015361   0.0009618  -0.0012751
   53  -0.0018070  -0.0052769   0.0016545  -0.0074287  -0.0127656  -0.0311171
   54  -0.0005240  -0.0003993   0.0002757   0.0015790   0.0003416   0.0016998
           19          20          21          22          23          24
    1   0.0058879   0.0005145   0.0017403   0.0028830  -0.0037199   0.0021389
    2   0.0009924   0.0024386  -0.0014947  -0.0118844  -0.0207813   0.0281231
    3   0.0033762  -0.0016057  -0.0037849   0.0005502   0.0041126   0.0028950
    4   0.0051163  -0.0021678  -0.0040868   0.0053912  -0.0011581   0.0020349
    5   0.0059429  -0.0234604  -0.0275655  -0.0016107   0.0029602   0.0010137
    6  -0.0004062  -0.0038963   0.0032071   0.0036665   0.0007498  -0.0038104
    7  -0.0720179  -0.0180637   0.0055117  -0.0010394  -0.0001721  -0.0001315
    8  -0.0139454  -0.2057112   0.0004299   0.0005883  -0.0013228   0.0001673
    9   0.0055034  -0.0005575  -0.0863695  -0.0001599  -0.0001151  -0.0006119
   10   0.0022092  -0.0041619   0.0045230   0.0053094  -0.0003661   0.0039870
   11  -0.0108195  -0.0206797   0.0280255  -0.0007017   0.0025852  -0.0021928
   12   0.0007447   0.0039058   0.0036349   0.0023811  -0.0016919  -0.0032875
   13   0.0054020  -0.0002291   0.0043704   0.0043210  -0.0015251  -0.0018269
   14   0.0000939   0.0025149   0.0012051   0.0050784  -0.0231468  -0.0280730
   15   0.0026969   0.0010657  -0.0033124  -0.0001537  -0.0036519   0.0040282
   16  -0.0011433   0.0001298  -0.0001672  -0.0718443  -0.0121330   0.0054752
   17  -0.0006240  -0.0012224  -0.0001296  -0.0166316  -0.2061871  -0.0000793
   18  -0.0001183   0.0001476  -0.0006151   0.0056817   0.0009038  -0.0864968
   19   0.5304712  -0.0159910  -0.0127164  -0.0004257   0.0003013  -0.0001973
   20  -0.0159910   0.4794587  -0.0005072  -0.0001753   0.0001364  -0.0000489
   21  -0.0127164  -0.0005072   0.5708081  -0.0001779   0.0000917   0.0000846
   22  -0.0004257  -0.0001753  -0.0001779   0.5352307   0.0033156  -0.0121184
   23   0.0003013   0.0001364   0.0000917   0.0033156   0.4763032   0.0042800
   24  -0.0001973  -0.0000489   0.0000846  -0.0121184   0.0042800   0.5707812
   25   0.0001702  -0.0002116  -0.0000210  -0.0028475   0.0013801  -0.0002886
   26   0.0004414  -0.0001669  -0.0012659   0.0004899   0.0009617   0.0008041
   27   0.0000525   0.0001180   0.0000046  -0.0018882  -0.0011973   0.0007733
   28  -0.0030750  -0.0004551  -0.0004932   0.0001036   0.0001540   0.0002584
   29   0.0004833   0.0012793  -0.0007666  -0.0005044  -0.0000869   0.0012403
   30  -0.0015128   0.0015735   0.0006086   0.0000279  -0.0001266  -0.0000078
   31  -0.0029176   0.0004973  -0.0019638   0.0002083   0.0000403  -0.0001485
   32  -0.0000179   0.0012407   0.0009341   0.0002654  -0.0001754  -0.0012951
   33  -0.0008565  -0.0017085   0.0005425   0.0000969   0.0001952  -0.0000246
   34   0.0001252  -0.0001068   0.0001430  -0.0028235   0.0004207  -0.0020830
   35  -0.0003353  -0.0000777   0.0012932   0.0009670   0.0010903  -0.0005665
   36   0.0000530  -0.0002102  -0.0000362  -0.0004634   0.0018221   0.0004432
   37  -0.1465474   0.0732361   0.1068971  -0.0000678  -0.0000095  -0.0000417
   38   0.0709599  -0.0963312  -0.0720593   0.0000628  -0.0000441   0.0000896
   39   0.1062550  -0.0735368  -0.1583775   0.0001109  -0.0000203   0.0000914
   40  -0.2699669  -0.0518586  -0.0624884  -0.0000686  -0.0000513  -0.0000262
   41  -0.0555817  -0.0559770  -0.0158549   0.0000557  -0.0000324   0.0000083
   42  -0.0625637  -0.0148092  -0.0623022  -0.0000188  -0.0000113   0.0000091
   43  -0.0531351   0.0189560  -0.0409860   0.0000121  -0.0000211  -0.0000038
   44   0.0183099  -0.0833410   0.0877061   0.0000967  -0.0000526  -0.0000375
   45  -0.0402365   0.0900424  -0.2642061  -0.0001727   0.0000231   0.0000118
   46  -0.0000683   0.0000600  -0.0000281  -0.2365952   0.0924605  -0.0578467
   47  -0.0000481  -0.0000325  -0.0000027   0.0962738  -0.0898900   0.0289507
   48  -0.0000146   0.0000152   0.0000094  -0.0581006   0.0279587  -0.0627143
   49  -0.0000774   0.0000164  -0.0000606  -0.1743677  -0.0537622   0.1209215
   50  -0.0000531  -0.0000351  -0.0000766  -0.0515222  -0.0667483   0.0458775
   51   0.0001137  -0.0000038   0.0000928   0.1205679   0.0475962  -0.1602283
   52  -0.0000075   0.0000108   0.0000040  -0.0633796  -0.0251539  -0.0601031
   53  -0.0001092  -0.0000331   0.0000373  -0.0241633  -0.0755694  -0.0782616
   54  -0.0001730   0.0000159   0.0000111  -0.0598294  -0.0809188  -0.2619363
           25          26          27          28          29          30
    1  -0.0482135   0.0245805   0.0495239   0.0018754  -0.0099164  -0.0001177
    2   0.0246864  -0.1305135  -0.1173129  -0.0008673  -0.0098628  -0.0019610
    3   0.0490814  -0.1175075  -0.2458337   0.0029546   0.0279530   0.0027631
    4   0.0036555   0.0067779   0.0002325  -0.0620237  -0.0388996   0.0740293
    5  -0.0022862  -0.0118925   0.0020669  -0.0390432  -0.1140608   0.1023575
    6  -0.0032404  -0.0278273   0.0030265   0.0736984   0.1027881  -0.2480191
    7   0.0067998  -0.0019009   0.0015352   0.0019664   0.0048912   0.0079237
    8  -0.0013512  -0.0051072   0.0004565  -0.0029826   0.0098587   0.0148986
    9   0.0017395   0.0012681   0.0025230   0.0051882  -0.0138058  -0.0177718
   10  -0.0009282  -0.0001970  -0.0002428   0.0058090   0.0002976   0.0021323
   11  -0.0002301  -0.0006720   0.0009260   0.0004068  -0.0010698  -0.0042285
   12  -0.0002384   0.0007899   0.0001201   0.0024429  -0.0035755  -0.0023473
   13   0.0053362  -0.0017080   0.0030327  -0.0008188   0.0002256  -0.0004393
   14  -0.0018155  -0.0005136   0.0036330   0.0002569  -0.0007995  -0.0008286
   15   0.0031802   0.0029386  -0.0024255  -0.0004186  -0.0007102   0.0001373
   16   0.0019134  -0.0031037   0.0045514   0.0069182  -0.0008277   0.0013971
   17   0.0049465   0.0098629  -0.0162070  -0.0013654  -0.0052562  -0.0006989
   18   0.0079945   0.0125725  -0.0177720   0.0014143  -0.0015370   0.0025223
   19   0.0001702   0.0004414   0.0000525  -0.0030750   0.0004833  -0.0015128
   20  -0.0002116  -0.0001669   0.0001180  -0.0004551   0.0012793   0.0015735
   21  -0.0000210  -0.0012659   0.0000046  -0.0004932  -0.0007666   0.0006086
   22  -0.0028475   0.0004899  -0.0018882   0.0001036  -0.0005044   0.0000279
   23   0.0013801   0.0009617  -0.0011973   0.0001540  -0.0000869  -0.0001266
   24  -0.0002886   0.0008041   0.0007733   0.0002584   0.0012403  -0.0000078
   25   0.0388285  -0.0257638  -0.0558538  -0.0036805   0.0006019  -0.0012985
   26  -0.0257638   0.1367356   0.1272745   0.0004620   0.0008800   0.0005286
   27  -0.0558538   0.1272745   0.2596782  -0.0013835  -0.0002222   0.0004776
   28  -0.0036805   0.0004620  -0.0013835   0.0539192   0.0432128  -0.0825220
   29   0.0006019   0.0008800  -0.0002222   0.0432128   0.1192428  -0.1110688
   30  -0.0012985   0.0005286   0.0004776  -0.0825220  -0.1110688   0.2623861
   31  -0.0008816   0.0001356  -0.0002563   0.0000652   0.0002540   0.0004822
   32   0.0001267  -0.0000037  -0.0000786  -0.0002007   0.0005397   0.0006785
   33  -0.0002932  -0.0000717  -0.0001143   0.0002455  -0.0007964  -0.0010314
   34   0.0000787  -0.0001430   0.0003202  -0.0008963   0.0000651  -0.0002322
   35   0.0003104   0.0005264  -0.0007842   0.0000731   0.0000121   0.0001315
   36   0.0004112   0.0007084  -0.0010290  -0.0002698   0.0001334  -0.0001164
   37  -0.0000804  -0.0000505  -0.0000307  -0.0000348  -0.0000681   0.0000099
   38  -0.0000908  -0.0004397  -0.0000377   0.0002816   0.0000102   0.0000370
   39  -0.0000208  -0.0000670  -0.0000172  -0.0000605   0.0001717   0.0004284
   40   0.0000219  -0.0000546   0.0000004  -0.0002743  -0.0000016  -0.0000508
   41   0.0000006  -0.0001165  -0.0000540  -0.0005616   0.0001118  -0.0005532
   42  -0.0000344  -0.0000211  -0.0000327  -0.0003484  -0.0000517  -0.0002233
   43  -0.0000104   0.0000161  -0.0000096   0.0002040   0.0002060   0.0001863
   44   0.0000047   0.0000271  -0.0000174   0.0006499  -0.0002587  -0.0008610
   45  -0.0000473   0.0000742  -0.0000093  -0.0006080   0.0002104   0.0002530
   46  -0.0001403   0.0000478   0.0000467   0.0000261   0.0000236   0.0000108
   47   0.0005614  -0.0000043   0.0004675  -0.0000343  -0.0001170   0.0000527
   48  -0.0002680   0.0001007  -0.0001488  -0.0000285   0.0000271  -0.0000328
   49  -0.0000822   0.0000909  -0.0000000  -0.0000693  -0.0000346  -0.0000212
   50  -0.0002637   0.0000478  -0.0000378   0.0000064  -0.0004520   0.0000479
   51  -0.0000933  -0.0001437   0.0004354  -0.0000055   0.0000742  -0.0000181
   52   0.0000606  -0.0001206   0.0003694  -0.0000144  -0.0000087  -0.0000049
   53  -0.0006056   0.0003886   0.0010067   0.0000069   0.0000292   0.0000206
   54  -0.0007092  -0.0001554   0.0003439  -0.0000642  -0.0000638  -0.0000086
           31          32          33          34          35          36
    1  -0.0009380  -0.0002190  -0.0002293   0.0058321   0.0002441   0.0023520
    2  -0.0002575  -0.0006663   0.0009184   0.0005176  -0.0010663  -0.0042131
    3  -0.0002543   0.0007822   0.0001149   0.0022109  -0.0035729  -0.0023597
    4   0.0053439  -0.0016503   0.0032458  -0.0008194   0.0002500  -0.0004249
    5  -0.0019373  -0.0005024   0.0035661   0.0002868  -0.0008039  -0.0008275
    6   0.0029497   0.0029760  -0.0024386  -0.0004280  -0.0007038   0.0001344
    7   0.0019610  -0.0031289   0.0050819   0.0069115  -0.0010332   0.0014919
    8   0.0063692   0.0094866  -0.0159276  -0.0010352  -0.0052645  -0.0006130
    9   0.0078390   0.0121228  -0.0176158   0.0012622  -0.0015794   0.0025139
   10  -0.0504839   0.0273123   0.0533335   0.0018015  -0.0101227  -0.0002388
   11   0.0271081  -0.1313263  -0.1170929  -0.0008059  -0.0098251  -0.0019205
   12   0.0536866  -0.1172643  -0.2429928   0.0031818   0.0278451   0.0028089
   13   0.0036084   0.0070154   0.0001040  -0.0651085  -0.0409927   0.0775563
   14  -0.0023311  -0.0118905   0.0020641  -0.0407779  -0.1134498   0.1013992
   15  -0.0029978  -0.0277538   0.0030745   0.0781112   0.1016915  -0.2453247
   16   0.0067676  -0.0016862   0.0016102   0.0016658   0.0049354   0.0083761
   17  -0.0016776  -0.0050985   0.0003468  -0.0045027   0.0097225   0.0139137
   18   0.0015984   0.0013434   0.0025107   0.0050684  -0.0141769  -0.0178976
   19  -0.0029176  -0.0000179  -0.0008565   0.0001252  -0.0003353   0.0000530
   20   0.0004973   0.0012407  -0.0017085  -0.0001068  -0.0000777  -0.0002102
   21  -0.0019638   0.0009341   0.0005425   0.0001430   0.0012932  -0.0000362
   22   0.0002083   0.0002654   0.0000969  -0.0028235   0.0009670  -0.0004634
   23   0.0000403  -0.0001754   0.0001952   0.0004207   0.0010903   0.0018221
   24  -0.0001485  -0.0012951  -0.0000246  -0.0020830  -0.0005665   0.0004432
   25  -0.0008816   0.0001267  -0.0002932   0.0000787   0.0003104   0.0004112
   26   0.0001356  -0.0000037  -0.0000717  -0.0001430   0.0005264   0.0007084
   27  -0.0002563  -0.0000786  -0.0001143   0.0003202  -0.0007842  -0.0010290
   28   0.0000652  -0.0002007   0.0002455  -0.0008963   0.0000731  -0.0002698
   29   0.0002540   0.0005397  -0.0007964   0.0000651   0.0000121   0.0001334
   30   0.0004822   0.0006785  -0.0010314  -0.0002322   0.0001315  -0.0001164
   31   0.0412365  -0.0284132  -0.0601791  -0.0036001   0.0006296  -0.0013815
   32  -0.0284132   0.1380430   0.1272412   0.0004101   0.0008739   0.0005268
   33  -0.0601791   0.1272412   0.2568650  -0.0014704  -0.0002022   0.0004139
   34  -0.0036001   0.0004101  -0.0014704   0.0571173   0.0453221  -0.0865380
   35   0.0006296   0.0008739  -0.0002022   0.0453221   0.1184690  -0.1096441
   36  -0.0013815   0.0005268   0.0004139  -0.0865380  -0.1096441   0.2596843
   37   0.0000467   0.0002012  -0.0003350  -0.0000365   0.0000541  -0.0000124
   38   0.0000283  -0.0000652   0.0012592  -0.0000037   0.0000252   0.0000154
   39   0.0004653  -0.0001174   0.0004313   0.0000260  -0.0000556   0.0000192
   40  -0.0004296  -0.0000206  -0.0001048  -0.0000113  -0.0000593   0.0000200
   41  -0.0007419   0.0001002   0.0001281  -0.0000240  -0.0001205   0.0000543
   42   0.0002981   0.0000645  -0.0000515   0.0000536  -0.0000033  -0.0000028
   43   0.0001131   0.0000110  -0.0002325  -0.0000820  -0.0000867  -0.0000061
   44   0.0002524  -0.0000002   0.0001532  -0.0001086  -0.0004239   0.0000103
   45  -0.0002020  -0.0001493   0.0003160  -0.0000166   0.0000598  -0.0000168
   46   0.0000009   0.0000314   0.0000072  -0.0002422   0.0000901  -0.0001318
   47  -0.0000015  -0.0001358  -0.0000559   0.0007479   0.0000102  -0.0000876
   48   0.0000547  -0.0000088  -0.0000025   0.0001802  -0.0000157  -0.0000194
   49  -0.0000446  -0.0000400  -0.0000158   0.0000331  -0.0002242  -0.0005399
   50   0.0000208   0.0000323  -0.0000123   0.0000086   0.0002398  -0.0009620
   51   0.0000389   0.0000481   0.0000191   0.0003758   0.0000927   0.0004717
   52  -0.0000561   0.0000032  -0.0000082   0.0000547  -0.0000215  -0.0002538
   53   0.0000246  -0.0004522  -0.0000047  -0.0002712   0.0000625  -0.0001053
   54  -0.0000294  -0.0000503  -0.0000165  -0.0001650   0.0001907   0.0003131
           37          38          39          40          41          42
    1  -0.0000828  -0.0004429   0.0000322  -0.0000453   0.0012090   0.0006684
    2  -0.0008297  -0.0000136  -0.0000183  -0.0009068  -0.0006279   0.0008864
    3  -0.0000263  -0.0015328  -0.0000418   0.0003003   0.0006644  -0.0004268
    4   0.0004030  -0.0006704   0.0005266   0.0001464  -0.0001368   0.0003060
    5  -0.0006376  -0.0055004  -0.0005478   0.0008721  -0.0002674  -0.0018185
    6   0.0001100   0.0020487   0.0005234   0.0009047   0.0012615   0.0000344
    7   0.0034002   0.0198259  -0.0017078  -0.0003128  -0.0308218   0.0012136
    8  -0.0039714  -0.0149898  -0.0005708  -0.0035088  -0.0113632  -0.0003941
    9  -0.0048288  -0.0223228  -0.0008570  -0.0000086  -0.0083887   0.0005512
   10   0.0004571   0.0001400  -0.0001923   0.0006162   0.0005958   0.0000449
   11  -0.0006971   0.0021562   0.0018259  -0.0003339  -0.0002873   0.0019409
   12   0.0002224  -0.0021006   0.0003695  -0.0004945  -0.0011412  -0.0005921
   13   0.0001083  -0.0003701  -0.0006405   0.0002988   0.0013459  -0.0003445
   14   0.0004749  -0.0002816  -0.0004383  -0.0002561  -0.0007676  -0.0011900
   15  -0.0000216  -0.0002021  -0.0000274   0.0001924   0.0001327  -0.0006885
   16   0.0002305   0.0000365  -0.0000870   0.0000760  -0.0003107  -0.0003485
   17  -0.0000250   0.0001411   0.0001686   0.0003103   0.0000073   0.0001302
   18  -0.0005220   0.0002737   0.0001483  -0.0003761  -0.0000256   0.0011307
   19  -0.1465474   0.0709599   0.1062550  -0.2699669  -0.0555817  -0.0625637
   20   0.0732361  -0.0963312  -0.0735368  -0.0518586  -0.0559770  -0.0148092
   21   0.1068971  -0.0720593  -0.1583775  -0.0624884  -0.0158549  -0.0623022
   22  -0.0000678   0.0000628   0.0001109  -0.0000686   0.0000557  -0.0000188
   23  -0.0000095  -0.0000441  -0.0000203  -0.0000513  -0.0000324  -0.0000113
   24  -0.0000417   0.0000896   0.0000914  -0.0000262   0.0000083   0.0000091
   25  -0.0000804  -0.0000908  -0.0000208   0.0000219   0.0000006  -0.0000344
   26  -0.0000505  -0.0004397  -0.0000670  -0.0000546  -0.0001165  -0.0000211
   27  -0.0000307  -0.0000377  -0.0000172   0.0000004  -0.0000540  -0.0000327
   28  -0.0000348   0.0002816  -0.0000605  -0.0002743  -0.0005616  -0.0003484
   29  -0.0000681   0.0000102   0.0001717  -0.0000016   0.0001118  -0.0000517
   30   0.0000099   0.0000370   0.0004284  -0.0000508  -0.0005532  -0.0002233
   31   0.0000467   0.0000283   0.0004653  -0.0004296  -0.0007419   0.0002981
   32   0.0002012  -0.0000652  -0.0001174  -0.0000206   0.0001002   0.0000645
   33  -0.0003350   0.0012592   0.0004313  -0.0001048   0.0001281  -0.0000515
   34  -0.0000365  -0.0000037   0.0000260  -0.0000113  -0.0000240   0.0000536
   35   0.0000541   0.0000252  -0.0000556  -0.0000593  -0.0001205  -0.0000033
   36  -0.0000124   0.0000154   0.0000192   0.0000200   0.0000543  -0.0000028
   37   0.1572098  -0.0768293  -0.1177640  -0.0190483   0.0131365   0.0207756
   38  -0.0768293   0.1070120   0.0816481  -0.0038348   0.0028907   0.0054270
   39  -0.1177640   0.0816481   0.1688276  -0.0056332   0.0047162   0.0062490
   40  -0.0190483  -0.0038348  -0.0056332   0.2939444   0.0601349   0.0692404
   41   0.0131365   0.0028907   0.0047162   0.0601349   0.0642912   0.0167498
   42   0.0207756   0.0054270   0.0062490   0.0692404   0.0167498   0.0638912
   43   0.0040207  -0.0090620   0.0186872  -0.0049166   0.0118161  -0.0289509
   44  -0.0040333   0.0055298  -0.0131694  -0.0004014   0.0023544  -0.0068947
   45  -0.0044569   0.0074268  -0.0177547  -0.0014837   0.0023276  -0.0075021
   46  -0.0000012   0.0000107  -0.0000097  -0.0000033  -0.0000330   0.0000073
   47   0.0000415  -0.0000572  -0.0000226   0.0000103  -0.0001042   0.0000031
   48   0.0000110   0.0000005  -0.0000101   0.0000064  -0.0000042  -0.0000218
   49   0.0000116  -0.0000199  -0.0000007  -0.0000152  -0.0000507   0.0000107
   50   0.0000061  -0.0000463  -0.0000009  -0.0000200  -0.0000425  -0.0000029
   51  -0.0000006   0.0000019   0.0000168  -0.0000041   0.0000250  -0.0000104
   52   0.0000111  -0.0000220   0.0000132  -0.0000114  -0.0000323  -0.0000096
   53   0.0000012   0.0000038   0.0000347  -0.0000199  -0.0000492  -0.0000051
   54   0.0000142   0.0000275  -0.0000193   0.0000058  -0.0000460  -0.0000113
           43          44          45          46          47          48
    1  -0.0002417  -0.0004093   0.0005712  -0.0000727   0.0000041   0.0007675
    2   0.0001460  -0.0002287   0.0006866  -0.0008699   0.0000436   0.0016623
    3  -0.0001167   0.0000134   0.0002629   0.0005837  -0.0014664   0.0000269
    4   0.0004898  -0.0009435   0.0003013  -0.0001391  -0.0013167   0.0004668
    5   0.0004004   0.0021254  -0.0020205   0.0007972  -0.0005581  -0.0010344
    6  -0.0001296   0.0016124   0.0003766   0.0001350  -0.0007208  -0.0004163
    7  -0.0007120   0.0045734   0.0014401   0.0000670   0.0002821  -0.0003759
    8  -0.0035204  -0.0129900  -0.0004680  -0.0003271   0.0000131  -0.0000386
    9   0.0057359   0.0306013   0.0012715  -0.0003542   0.0001306   0.0011463
   10   0.0006504   0.0004415  -0.0004173   0.0000149  -0.0015213  -0.0000520
   11  -0.0009550  -0.0054735   0.0005671   0.0000882  -0.0004569   0.0012502
   12   0.0000500  -0.0016549   0.0002909   0.0001560  -0.0001732  -0.0007024
   13  -0.0001467  -0.0012426   0.0000401   0.0005314  -0.0007081  -0.0003269
   14  -0.0006997   0.0000526  -0.0004432   0.0001521  -0.0002516  -0.0019555
   15   0.0000692   0.0009632  -0.0001075  -0.0002169   0.0012743  -0.0005633
   16  -0.0000716   0.0001796  -0.0000858   0.0065160   0.0265803   0.0008763
   17   0.0001024   0.0001073  -0.0001408  -0.0007254  -0.0184241   0.0005751
   18   0.0003609  -0.0001734   0.0004957   0.0019540   0.0083245   0.0001580
   19  -0.0531351   0.0183099  -0.0402365  -0.0000683  -0.0000481  -0.0000146
   20   0.0189560  -0.0833410   0.0900424   0.0000600  -0.0000325   0.0000152
   21  -0.0409860   0.0877061  -0.2642061  -0.0000281  -0.0000027   0.0000094
   22   0.0000121   0.0000967  -0.0001727  -0.2365952   0.0962738  -0.0581006
   23  -0.0000211  -0.0000526   0.0000231   0.0924605  -0.0898900   0.0279587
   24  -0.0000038  -0.0000375   0.0000118  -0.0578467   0.0289507  -0.0627143
   25  -0.0000104   0.0000047  -0.0000473  -0.0001403   0.0005614  -0.0002680
   26   0.0000161   0.0000271   0.0000742   0.0000478  -0.0000043   0.0001007
   27  -0.0000096  -0.0000174  -0.0000093   0.0000467   0.0004675  -0.0001488
   28   0.0002040   0.0006499  -0.0006080   0.0000261  -0.0000343  -0.0000285
   29   0.0002060  -0.0002587   0.0002104   0.0000236  -0.0001170   0.0000271
   30   0.0001863  -0.0008610   0.0002530   0.0000108   0.0000527  -0.0000328
   31   0.0001131   0.0002524  -0.0002020   0.0000009  -0.0000015   0.0000547
   32   0.0000110  -0.0000002  -0.0001493   0.0000314  -0.0001358  -0.0000088
   33  -0.0002325   0.0001532   0.0003160   0.0000072  -0.0000559  -0.0000025
   34  -0.0000820  -0.0001086  -0.0000166  -0.0002422   0.0007479   0.0001802
   35  -0.0000867  -0.0004239   0.0000598   0.0000901   0.0000102  -0.0000157
   36  -0.0000061   0.0000103  -0.0000168  -0.0001318  -0.0000876  -0.0000194
   37   0.0040207  -0.0040333  -0.0044569  -0.0000012   0.0000415   0.0000110
   38  -0.0090620   0.0055298   0.0074268   0.0000107  -0.0000572   0.0000005
   39   0.0186872  -0.0131694  -0.0177547  -0.0000097  -0.0000226  -0.0000101
   40  -0.0049166  -0.0004014  -0.0014837  -0.0000033   0.0000103   0.0000064
   41   0.0118161   0.0023544   0.0023276  -0.0000330  -0.0001042  -0.0000042
   42  -0.0289509  -0.0068947  -0.0075021   0.0000073   0.0000031  -0.0000218
   43   0.0537998  -0.0173550   0.0453519  -0.0000020   0.0000212  -0.0000084
   44  -0.0173550   0.0926782  -0.0982167   0.0000096  -0.0000576   0.0000073
   45   0.0453519  -0.0982167   0.2863328   0.0000156   0.0000442  -0.0000121
   46  -0.0000020   0.0000096   0.0000156   0.2570890  -0.1032291   0.0640886
   47   0.0000212  -0.0000576   0.0000442  -0.1032291   0.1017253  -0.0314497
   48  -0.0000084   0.0000073  -0.0000121   0.0640886  -0.0314497   0.0642424
   49   0.0000150  -0.0000040   0.0000078  -0.0199169  -0.0077590   0.0192348
   50   0.0000189  -0.0000008  -0.0000301   0.0089394   0.0037043  -0.0099000
   51   0.0000050  -0.0000371  -0.0000186  -0.0065230  -0.0032721   0.0063623
   52   0.0000132  -0.0000200  -0.0000013  -0.0070642  -0.0099045  -0.0265112
   53   0.0000057  -0.0000479   0.0000063   0.0024739   0.0045927   0.0128100
   54  -0.0000029  -0.0000052   0.0000159  -0.0018945  -0.0019968  -0.0073015
           49          50          51          52          53          54
    1   0.0003973  -0.0006576   0.0006298   0.0006669   0.0012792   0.0007198
    2  -0.0007074  -0.0055182   0.0004710  -0.0001423   0.0018604   0.0018789
    3  -0.0003383  -0.0019528   0.0005468  -0.0004954  -0.0015479   0.0003627
    4   0.0001955   0.0003886   0.0000346  -0.0001835   0.0004033   0.0003950
    5   0.0007836  -0.0002706   0.0000133  -0.0001590  -0.0003012  -0.0007915
    6   0.0003083   0.0015058  -0.0000569  -0.0001173   0.0000178   0.0002711
    7   0.0002213  -0.0000572  -0.0001223  -0.0001242  -0.0001303  -0.0000498
    8   0.0000002   0.0001428  -0.0001462  -0.0000450   0.0001609   0.0001600
    9  -0.0005678  -0.0001531   0.0001467   0.0003905   0.0000926   0.0004902
   10   0.0000609   0.0002779  -0.0005350   0.0002781   0.0011937   0.0001230
   11  -0.0005523  -0.0002270   0.0005665   0.0006467  -0.0003875   0.0004212
   12   0.0000273   0.0002015  -0.0000327  -0.0001524  -0.0009557  -0.0001002
   13   0.0006677   0.0001730  -0.0005421   0.0004689  -0.0018070  -0.0005240
   14   0.0010078   0.0020109  -0.0016745  -0.0003789  -0.0052769  -0.0003993
   15   0.0006067   0.0018819   0.0003385   0.0004233   0.0016545   0.0002757
   16  -0.0010595  -0.0230283  -0.0012799  -0.0015361  -0.0074287   0.0015790
   17   0.0007326  -0.0108770   0.0008840   0.0009618  -0.0127656   0.0003416
   18   0.0002146   0.0230349  -0.0010832  -0.0012751  -0.0311171   0.0016998
   19  -0.0000774  -0.0000531   0.0001137  -0.0000075  -0.0001092  -0.0001730
   20   0.0000164  -0.0000351  -0.0000038   0.0000108  -0.0000331   0.0000159
   21  -0.0000606  -0.0000766   0.0000928   0.0000040   0.0000373   0.0000111
   22  -0.1743677  -0.0515222   0.1205679  -0.0633796  -0.0241633  -0.0598294
   23  -0.0537622  -0.0667483   0.0475962  -0.0251539  -0.0755694  -0.0809188
   24   0.1209215   0.0458775  -0.1602283  -0.0601031  -0.0782616  -0.2619363
   25  -0.0000822  -0.0002637  -0.0000933   0.0000606  -0.0006056  -0.0007092
   26   0.0000909   0.0000478  -0.0001437  -0.0001206   0.0003886  -0.0001554
   27  -0.0000000  -0.0000378   0.0004354   0.0003694   0.0010067   0.0003439
   28  -0.0000693   0.0000064  -0.0000055  -0.0000144   0.0000069  -0.0000642
   29  -0.0000346  -0.0004520   0.0000742  -0.0000087   0.0000292  -0.0000638
   30  -0.0000212   0.0000479  -0.0000181  -0.0000049   0.0000206  -0.0000086
   31  -0.0000446   0.0000208   0.0000389  -0.0000561   0.0000246  -0.0000294
   32  -0.0000400   0.0000323   0.0000481   0.0000032  -0.0004522  -0.0000503
   33  -0.0000158  -0.0000123   0.0000191  -0.0000082  -0.0000047  -0.0000165
   34   0.0000331   0.0000086   0.0003758   0.0000547  -0.0002712  -0.0001650
   35  -0.0002242   0.0002398   0.0000927  -0.0000215   0.0000625   0.0001907
   36  -0.0005399  -0.0009620   0.0004717  -0.0002538  -0.0001053   0.0003131
   37   0.0000116   0.0000061  -0.0000006   0.0000111   0.0000012   0.0000142
   38  -0.0000199  -0.0000463   0.0000019  -0.0000220   0.0000038   0.0000275
   39  -0.0000007  -0.0000009   0.0000168   0.0000132   0.0000347  -0.0000193
   40  -0.0000152  -0.0000200  -0.0000041  -0.0000114  -0.0000199   0.0000058
   41  -0.0000507  -0.0000425   0.0000250  -0.0000323  -0.0000492  -0.0000460
   42   0.0000107  -0.0000029  -0.0000104  -0.0000096  -0.0000051  -0.0000113
   43   0.0000150   0.0000189   0.0000050   0.0000132   0.0000057  -0.0000029
   44  -0.0000040  -0.0000008  -0.0000371  -0.0000200  -0.0000479  -0.0000052
   45   0.0000078  -0.0000301  -0.0000186  -0.0000013   0.0000063   0.0000159
   46  -0.0199169   0.0089394  -0.0065230  -0.0070642   0.0024739  -0.0018945
   47  -0.0077590   0.0037043  -0.0032721  -0.0099045   0.0045927  -0.0019968
   48   0.0192348  -0.0099000   0.0063623  -0.0265112   0.0128100  -0.0073015
   49   0.1870792   0.0568012  -0.1336125   0.0069513   0.0037217  -0.0061748
   50   0.0568012   0.0753972  -0.0529315   0.0089611   0.0026424  -0.0064894
   51  -0.1336125  -0.0529315   0.1708299   0.0209526   0.0084360  -0.0178119
   52   0.0069513   0.0089611   0.0209526   0.0638720   0.0254250   0.0667796
   53   0.0037217   0.0026424   0.0084360   0.0254250   0.0851427   0.0878807
   54  -0.0061748  -0.0064894  -0.0178119   0.0667796   0.0878807   0.2834220
 **********************************************************************
 **                                                                  **
 **                       VIBRATIONAL ANALYSIS                       **
 **                       --------------------                       **
 **                                                                  **
 **        VIBRATIONAL FREQUENCIES (CM**-1) AND NORMAL MODES         **
 **     FORCE CONSTANTS (mDYN/ANGSTROM) AND REDUCED MASSES (AMU)     **
 **                  INFRARED INTENSITIES (KM/MOL)                   **
 **                                                                  **
 **********************************************************************


 Mode:                 1                      2                      3
 Frequency:        40.72                  67.61                 134.05
 Force Cnst:      0.0010                 0.0027                 0.0315
 Red. Mass:       1.0500                 1.0195                 2.9751
 IR Active:          YES                    YES                    YES
 IR Intens:        0.381                  0.103                  2.143
 Raman Active:       YES                    YES                    YES
               X      Y      Z        X      Y      Z        X      Y      Z
 C         -0.031  0.000 -0.010   -0.017  0.003 -0.006   -0.115  0.013 -0.036
 C         -0.030  0.004 -0.012   -0.016  0.004 -0.004   -0.119  0.013 -0.037
 C         -0.001  0.000 -0.007    0.001 -0.000  0.000   -0.047  0.004 -0.014
 C          0.026 -0.003  0.005    0.014 -0.004  0.005   -0.123  0.014 -0.038
 C          0.028 -0.000  0.007    0.013 -0.002  0.004   -0.120  0.013 -0.037
 C          0.001 -0.000 -0.003   -0.000 -0.000 -0.003   -0.039  0.005 -0.012
 C          0.003  0.000  0.009    0.002 -0.001 -0.000    0.225 -0.032  0.070
 C          0.003 -0.000  0.005    0.002  0.000  0.003    0.224 -0.018  0.069
 H         -0.054  0.002 -0.017   -0.031  0.005 -0.009   -0.108  0.011 -0.033
 H         -0.052  0.004 -0.019   -0.028  0.006 -0.008   -0.114  0.013 -0.035
 H          0.047 -0.005  0.012    0.026 -0.005  0.009   -0.120  0.015 -0.038
 H          0.051 -0.002  0.015    0.025 -0.004  0.008   -0.116  0.012 -0.036
 H         -0.375  0.045 -0.379    0.121 -0.015  0.122    0.343  0.058  0.120
 H         -0.150  0.011  0.549    0.050 -0.007 -0.168    0.286 -0.265  0.068
 H          0.534 -0.060 -0.114   -0.163  0.021  0.039    0.295  0.072  0.102
 H         -0.038  0.008  0.157   -0.149  0.022  0.538    0.327  0.182  0.067
 H         -0.103  0.010 -0.103   -0.379  0.029 -0.387    0.311 -0.124  0.114
 H          0.152 -0.019 -0.029    0.532 -0.051 -0.125    0.269 -0.130  0.100
 TransDip  -0.004  0.000  0.019   -0.002  0.000  0.010    0.045 -0.005  0.013

 Mode:                 4                      5                      6
 Frequency:       283.88                 307.26                 383.63
 Force Cnst:      0.1206                 0.1823                 0.2159
 Red. Mass:       2.5404                 3.2773                 2.4896
 IR Active:          YES                    YES                    YES
 IR Intens:        0.708                  0.005                  0.001
 Raman Active:       YES                    YES                    YES
               X      Y      Z        X      Y      Z        X      Y      Z
 C          0.026 -0.014 -0.094   -0.139  0.012 -0.043    0.066  0.068 -0.083
 C          0.030  0.009 -0.092    0.132 -0.018  0.042   -0.050  0.082  0.085
 C          0.023 -0.003 -0.075    0.214 -0.026  0.067   -0.042  0.005  0.132
 C          0.028 -0.016 -0.091    0.132 -0.020  0.041   -0.009 -0.074  0.103
 C          0.032  0.007 -0.093   -0.138  0.010 -0.042   -0.007 -0.075 -0.100
 C          0.022 -0.003 -0.078   -0.213  0.021 -0.066    0.040 -0.005 -0.131
 C         -0.062  0.008  0.199   -0.098  0.018 -0.032    0.039 -0.005 -0.125
 C         -0.062  0.008  0.203    0.109 -0.004  0.033   -0.037  0.005  0.120
 H          0.030 -0.009 -0.097   -0.193  0.019 -0.060    0.135  0.183 -0.138
 H          0.033  0.008 -0.091    0.184 -0.022  0.058   -0.090  0.204  0.137
 H          0.027 -0.016 -0.093    0.182 -0.025  0.057   -0.006 -0.191  0.178
 H          0.033  0.002 -0.096   -0.190  0.015 -0.059   -0.030 -0.194 -0.173
 H         -0.092 -0.219  0.328   -0.248 -0.109 -0.086    0.085  0.237 -0.248
 H         -0.082  0.016  0.264   -0.177  0.351 -0.061    0.067 -0.016 -0.217
 H         -0.104  0.243  0.307   -0.233 -0.126 -0.069    0.066 -0.253 -0.236
 H         -0.089  0.008  0.289    0.257  0.300  0.061   -0.069  0.004  0.222
 H         -0.055  0.243  0.316    0.222 -0.162  0.084   -0.036  0.249  0.232
 H         -0.135 -0.217  0.311    0.214 -0.175  0.070   -0.105 -0.229  0.231
 TransDip  -0.008  0.001  0.026    0.001  0.002  0.000    0.001  0.000 -0.000

 Mode:                 7                      8                      9
 Frequency:       417.78                 462.93                 496.72
 Force Cnst:      0.2987                 0.5888                 0.3455
 Red. Mass:       2.9044                 4.6632                 2.3766
 IR Active:          YES                    YES                    YES
 IR Intens:        0.002                  0.309                 21.019
 Raman Active:       YES                    YES                    YES
               X      Y      Z        X      Y      Z        X      Y      Z
 C          0.188 -0.033  0.076    0.049  0.020 -0.083   -0.060  0.010 -0.030
 C         -0.192  0.009 -0.076    0.039 -0.032 -0.084   -0.061  0.004 -0.028
 C          0.010  0.000 -0.023   -0.065 -0.208 -0.012    0.212 -0.047  0.067
 C          0.202 -0.010  0.042   -0.010 -0.025  0.094   -0.070  0.004 -0.011
 C         -0.199  0.035 -0.045   -0.010  0.028  0.093   -0.063  0.010 -0.011
 C         -0.006 -0.001  0.023   -0.018  0.218 -0.014    0.220 -0.001  0.065
 C         -0.008  0.003  0.024   -0.043 -0.311  0.000   -0.004 -0.031  0.000
 C          0.006 -0.003 -0.022    0.028  0.314 -0.004    0.001  0.031  0.001
 H          0.410 -0.078  0.155    0.062 -0.117  0.008   -0.381  0.030 -0.116
 H         -0.427  0.012 -0.158    0.080  0.098  0.004   -0.379  0.055 -0.113
 H          0.434 -0.014  0.103    0.080  0.098  0.036   -0.378  0.052 -0.119
 H         -0.437  0.085 -0.107    0.047 -0.114  0.034   -0.377  0.030 -0.119
 H         -0.018 -0.032  0.037   -0.019 -0.289  0.006   -0.114 -0.130 -0.034
 H         -0.012  0.008  0.036   -0.030 -0.362  0.008   -0.064  0.225 -0.026
 H         -0.009  0.036  0.038   -0.017 -0.286  0.008   -0.110 -0.138 -0.027
 H          0.009 -0.003 -0.031    0.052  0.361  0.001   -0.114 -0.205 -0.025
 H          0.006 -0.035 -0.036    0.048  0.287  0.003   -0.081  0.156 -0.030
 H          0.015  0.027 -0.036    0.048  0.287  0.003   -0.085  0.160 -0.026
 TransDip  -0.001 -0.000 -0.001    0.017 -0.002  0.005   -0.140  0.015 -0.043

 Mode:                10                     11                     12
 Frequency:       658.24                 715.96                 730.30
 Force Cnst:      1.7336                 0.9667                 1.1729
 Red. Mass:       6.7912                 3.2007                 3.7326
 IR Active:          YES                    YES                    YES
 IR Intens:        0.000                  0.095                  0.002
 Raman Active:       YES                    YES                    YES
               X      Y      Z        X      Y      Z        X      Y      Z
 C         -0.030  0.291  0.196    0.141 -0.072  0.037   -0.069 -0.142 -0.038
 C          0.091  0.275 -0.199   -0.154 -0.039 -0.035    0.038 -0.152  0.038
 C          0.033 -0.005 -0.110    0.183 -0.012  0.055   -0.089  0.035 -0.028
 C          0.028 -0.290 -0.196   -0.150 -0.040 -0.054    0.049 -0.155  0.001
 C         -0.091 -0.275  0.200    0.134 -0.072  0.054   -0.082 -0.141  0.002
 C         -0.032  0.004  0.110   -0.181  0.028 -0.055    0.094  0.014  0.027
 C          0.015 -0.002 -0.051    0.046  0.089  0.011    0.024  0.249 -0.003
 C         -0.015  0.002  0.050   -0.024  0.097 -0.011    0.031  0.245  0.001
 H         -0.058  0.189  0.253    0.318 -0.122  0.109   -0.189 -0.220 -0.014
 H          0.104  0.167 -0.252   -0.337 -0.051 -0.108    0.129 -0.251  0.014
 H          0.051 -0.186 -0.255   -0.332 -0.050 -0.093    0.110 -0.249  0.078
 H         -0.098 -0.169  0.254    0.332 -0.126  0.098   -0.170 -0.223 -0.078
 H          0.022  0.061 -0.090   -0.074 -0.014 -0.029    0.069  0.299  0.008
 H          0.025 -0.006 -0.080   -0.018  0.364 -0.020    0.047  0.147  0.006
 H          0.032 -0.067 -0.083   -0.076 -0.019 -0.015    0.064  0.301  0.010
 H         -0.026 -0.001  0.081    0.097  0.345  0.016   -0.011  0.155 -0.010
 H         -0.008  0.068  0.090    0.068 -0.027  0.027    0.002  0.302 -0.008
 H         -0.046 -0.058  0.084    0.072 -0.034  0.015    0.002  0.307 -0.013
 TransDip  -0.000  0.000 -0.000    0.001 -0.010  0.000   -0.001  0.001 -0.000

 Mode:                13                     14                     15
 Frequency:       809.68                 837.00                 847.13
 Force Cnst:      0.5093                 2.0723                 0.5294
 Red. Mass:       1.3185                 5.0206                 1.2520
 IR Active:          YES                    YES                    YES
 IR Intens:       40.948                  1.033                  0.096
 Raman Active:       YES                    YES                    YES
               X      Y      Z        X      Y      Z        X      Y      Z
 C         -0.060  0.004 -0.037    0.091 -0.056 -0.250   -0.069  0.007 -0.020
 C         -0.061  0.008 -0.038    0.100  0.034 -0.251   -0.073  0.008 -0.020
 C          0.051 -0.016  0.016   -0.025 -0.071 -0.005    0.002 -0.001 -0.001
 C         -0.069  0.009 -0.003   -0.058  0.055  0.261    0.066 -0.007  0.025
 C         -0.073  0.007 -0.004   -0.066 -0.036  0.262    0.072 -0.008  0.026
 C          0.057  0.004  0.017   -0.012  0.074 -0.006    0.000  0.000 -0.002
 C          0.024  0.007  0.008    0.019  0.166 -0.001    0.002  0.001 -0.005
 C          0.021 -0.012  0.007   -0.018 -0.169  0.001    0.001 -0.000 -0.005
 H          0.420 -0.065  0.116   -0.100 -0.236 -0.195    0.463 -0.050  0.137
 H          0.441 -0.030  0.120   -0.048  0.254 -0.196    0.481 -0.053  0.144
 H          0.424 -0.027  0.144   -0.126  0.260  0.126   -0.456  0.052 -0.143
 H          0.428 -0.068  0.145   -0.182 -0.224  0.128   -0.480  0.053 -0.148
 H         -0.082 -0.072 -0.038    0.042  0.208 -0.004    0.001 -0.013  0.006
 H         -0.026  0.226 -0.018    0.025  0.142  0.003   -0.004  0.006  0.012
 H         -0.089 -0.078 -0.008    0.036  0.214  0.012   -0.007  0.012  0.003
 H         -0.075 -0.210 -0.014   -0.006 -0.146  0.005   -0.003  0.003  0.014
 H         -0.064  0.088 -0.038   -0.006 -0.214 -0.002    0.005  0.012  0.007
 H         -0.070  0.096 -0.010   -0.011 -0.216  0.014   -0.006 -0.015  0.004
 TransDip   0.195 -0.022  0.060   -0.031  0.004 -0.009    0.003 -0.001 -0.009

 Mode:                16                     17                     18
 Frequency:       951.95                 976.95                 986.35
 Force Cnst:      0.6715                 0.7691                 0.8405
 Red. Mass:       1.2577                 1.3676                 1.4663
 IR Active:          YES                    YES                    YES
 IR Intens:        0.572                  0.014                  0.001
 Raman Active:       YES                    YES                    YES
               X      Y      Z        X      Y      Z        X      Y      Z
 C          0.071 -0.007  0.019   -0.088  0.010 -0.025   -0.008  0.022  0.057
 C         -0.066  0.009 -0.018    0.086 -0.011  0.027   -0.019 -0.018  0.055
 C         -0.007 -0.000 -0.001   -0.000 -0.000 -0.001    0.018 -0.003 -0.054
 C         -0.071  0.009 -0.026   -0.086  0.010 -0.027   -0.017  0.023  0.055
 C          0.069 -0.006  0.022    0.083 -0.010  0.030   -0.024 -0.018  0.051
 C          0.003 -0.002  0.001    0.000  0.000 -0.002    0.017 -0.002 -0.052
 C          0.024 -0.006  0.010    0.001 -0.000  0.001    0.030 -0.004 -0.100
 C         -0.024 -0.000 -0.006    0.003  0.000 -0.005    0.027 -0.003 -0.094
 H         -0.457  0.053 -0.140    0.479 -0.048  0.141   -0.037  0.093  0.013
 H          0.430 -0.039  0.132   -0.470  0.047 -0.139   -0.016 -0.078  0.029
 H          0.464 -0.044  0.142    0.471 -0.044  0.147    0.014  0.077  0.034
 H         -0.442  0.061 -0.134   -0.452  0.053 -0.138    0.012 -0.094  0.029
 H         -0.064 -0.060 -0.036   -0.005 -0.006 -0.002   -0.053 -0.451  0.137
 H         -0.013  0.158 -0.015    0.001  0.005 -0.004   -0.057  0.013  0.197
 H         -0.072 -0.079 -0.005    0.001  0.002  0.000   -0.026  0.459  0.113
 H          0.047  0.143  0.008   -0.006 -0.007  0.014   -0.054  0.005  0.184
 H          0.047 -0.079  0.032    0.001  0.023  0.006    0.047  0.424  0.125
 H          0.055 -0.080  0.003   -0.010 -0.015  0.006   -0.113 -0.417  0.111
 TransDip  -0.004 -0.024  0.000    0.003  0.001  0.002    0.001 -0.001 -0.000

 Mode:                19                     20                     21
 Frequency:      1023.40                1037.75                1057.98
 Force Cnst:      0.8190                 1.7742                 1.0252
 Red. Mass:       1.3273                 2.7962                 1.5545
 IR Active:          YES                    YES                    YES
 IR Intens:        0.002                  0.958                 11.616
 Raman Active:       YES                    YES                    YES
               X      Y      Z        X      Y      Z        X      Y      Z
 C         -0.013 -0.019  0.034    0.044 -0.034 -0.188   -0.031  0.011  0.019
 C          0.007 -0.024 -0.030   -0.049 -0.023  0.190    0.044  0.001 -0.014
 C         -0.006  0.000  0.013   -0.023  0.036 -0.008   -0.115  0.008 -0.036
 C          0.011  0.023 -0.021    0.066 -0.035 -0.184    0.029  0.002  0.038
 C         -0.007  0.022  0.025   -0.071 -0.018  0.186   -0.015  0.008 -0.034
 C          0.007 -0.001 -0.017    0.028  0.032  0.006    0.066 -0.011  0.021
 C         -0.029  0.004  0.101    0.023 -0.019  0.011    0.124 -0.021  0.036
 C          0.030 -0.003 -0.105   -0.023 -0.013 -0.012   -0.075  0.004 -0.020
 H         -0.049 -0.105  0.081    0.160  0.236 -0.331    0.073 -0.035  0.072
 H          0.020 -0.132 -0.085   -0.109  0.266  0.328   -0.134 -0.017 -0.087
 H          0.016  0.114 -0.078    0.088  0.249 -0.360   -0.167 -0.016  0.000
 H          0.010  0.096  0.073   -0.030  0.267  0.358    0.097 -0.047 -0.022
 H          0.043  0.417 -0.123   -0.053 -0.065 -0.029   -0.237 -0.259 -0.132
 H          0.054 -0.005 -0.189   -0.004  0.098 -0.012   -0.029  0.603 -0.031
 H          0.022 -0.428 -0.098   -0.058 -0.094 -0.006   -0.273 -0.244  0.007
 H         -0.058  0.005  0.199    0.021  0.082  0.014    0.098  0.347  0.012
 H          0.053  0.440  0.125    0.035 -0.063  0.027    0.104 -0.187  0.079
 H         -0.119 -0.433  0.109    0.031 -0.110  0.010    0.131 -0.177 -0.003
 TransDip   0.000  0.000 -0.001    0.003  0.031 -0.001   -0.031 -0.104 -0.006

 Mode:                22                     23                     24
 Frequency:      1064.05                1140.81                1207.59
 Force Cnst:      1.0196                 0.9938                 0.9645
 Red. Mass:       1.5284                 1.2960                 1.1225
 IR Active:          YES                    YES                    YES
 IR Intens:        6.909                  7.405                  0.006
 Raman Active:       YES                    YES                    YES
               X      Y      Z        X      Y      Z        X      Y      Z
 C         -0.032  0.002 -0.008   -0.003 -0.073 -0.014    0.014  0.031 -0.032
 C         -0.014  0.006 -0.014    0.014  0.072 -0.016    0.006 -0.033 -0.032
 C          0.072 -0.007  0.023   -0.009 -0.001  0.026    0.003  0.027  0.001
 C         -0.020  0.005  0.002   -0.004 -0.074 -0.017   -0.014 -0.034  0.032
 C         -0.029  0.003 -0.012    0.013  0.072 -0.018   -0.006  0.035  0.031
 C          0.115 -0.016  0.036   -0.008  0.002  0.025   -0.003 -0.024  0.000
 C         -0.076  0.011 -0.023    0.010 -0.000 -0.030   -0.001 -0.010 -0.001
 C         -0.126  0.010 -0.037    0.010 -0.002 -0.033    0.002  0.011 -0.001
 H          0.133 -0.020  0.043   -0.103 -0.441  0.186    0.116  0.405 -0.244
 H          0.083 -0.014  0.009   -0.009  0.452  0.178    0.028 -0.432 -0.243
 H          0.081 -0.018  0.042   -0.100 -0.425  0.174   -0.123 -0.418  0.248
 H          0.127 -0.017  0.036   -0.001  0.446  0.175   -0.025  0.438  0.245
 H          0.146  0.155  0.083    0.000 -0.089  0.024   -0.001 -0.028  0.011
 H          0.016 -0.367  0.020   -0.014  0.006  0.048   -0.001 -0.010  0.001
 H          0.168  0.153 -0.003   -0.016  0.093  0.016    0.003 -0.024 -0.006
 H          0.161  0.584  0.025   -0.016 -0.001  0.055   -0.001  0.003  0.000
 H          0.180 -0.305  0.138    0.023  0.101  0.029    0.004  0.021  0.006
 H          0.221 -0.315 -0.002   -0.038 -0.100  0.021    0.007  0.016 -0.004
 TransDip   0.073 -0.035  0.024   -0.025  0.003  0.083    0.002  0.001  0.002

 Mode:                25                     26                     27
 Frequency:      1222.17                1237.57                1322.73
 Force Cnst:      5.2824                 1.9883                 7.3430
 Red. Mass:       6.0023                 2.2034                 7.1234
 IR Active:          YES                    YES                    YES
 IR Intens:        0.170                  2.993                  0.115
 Raman Active:       YES                    YES                    YES
               X      Y      Z        X      Y      Z        X      Y      Z
 C          0.004 -0.175 -0.079    0.011 -0.009 -0.039    0.068  0.204 -0.155
 C          0.038  0.165 -0.069   -0.017 -0.021  0.046    0.020 -0.211 -0.152
 C          0.045  0.387  0.002    0.023  0.190  0.001   -0.108  0.011  0.356
 C         -0.002  0.170  0.064    0.011 -0.027 -0.046    0.071  0.195 -0.153
 C         -0.044 -0.169  0.078   -0.012 -0.006  0.038    0.026 -0.213 -0.154
 C         -0.036 -0.332  0.005    0.024  0.226 -0.003   -0.104  0.016  0.344
 C         -0.019 -0.168 -0.001   -0.010 -0.064 -0.001    0.025 -0.001 -0.080
 C          0.017  0.149 -0.003   -0.007 -0.083  0.002    0.022 -0.004 -0.077
 H          0.013 -0.217 -0.082   -0.099 -0.390  0.179   -0.018 -0.114  0.019
 H          0.062  0.101 -0.127    0.007 -0.404 -0.157    0.011  0.059 -0.012
 H         -0.020  0.094  0.139   -0.087 -0.386  0.159   -0.003 -0.064 -0.014
 H         -0.039 -0.189  0.099    0.002 -0.392 -0.173    0.009  0.118  0.015
 H         -0.059 -0.294  0.034   -0.025 -0.152  0.036    0.032 -0.228  0.096
 H         -0.008 -0.228  0.009    0.002 -0.128  0.007   -0.078  0.015  0.278
 H         -0.036 -0.285 -0.037   -0.006 -0.147 -0.031   -0.087  0.233  0.051
 H          0.032  0.186  0.008   -0.030 -0.137 -0.006   -0.077  0.005  0.268
 H          0.009  0.253  0.025   -0.012 -0.173 -0.033    0.082  0.211  0.096
 H          0.018  0.240 -0.030   -0.028 -0.164  0.033   -0.124 -0.203  0.051
 TransDip   0.012  0.003  0.004    0.005  0.055 -0.000    0.003 -0.000 -0.010

 Mode:                28                     29                     30
 Frequency:      1340.89                1412.12                1414.14
 Force Cnst:      1.3792                 1.4707                 1.4686
 Red. Mass:       1.3019                 1.2518                 1.2464
 IR Active:          YES                    YES                    YES
 IR Intens:        0.004                  0.619                  0.434
 Raman Active:       YES                    YES                    YES
               X      Y      Z        X      Y      Z        X      Y      Z
 C          0.007  0.032 -0.013    0.001 -0.004 -0.005    0.001  0.001 -0.004
 C         -0.001  0.038  0.017   -0.000  0.002  0.004   -0.002 -0.001  0.004
 C         -0.027  0.002  0.088    0.001  0.027 -0.001    0.000  0.001  0.001
 C         -0.009 -0.035  0.017    0.002  0.002 -0.004    0.000 -0.006 -0.004
 C          0.000 -0.034 -0.013   -0.002 -0.004  0.004   -0.001  0.005  0.003
 C          0.029 -0.005 -0.097    0.000  0.004  0.001    0.004  0.023  0.002
 C          0.009 -0.001 -0.030   -0.029 -0.143 -0.003    0.001  0.005 -0.001
 C         -0.009  0.002  0.031    0.000 -0.006  0.000   -0.005 -0.145  0.002
 H         -0.110 -0.406  0.231   -0.005 -0.019  0.003   -0.003 -0.017  0.003
 H          0.018 -0.421 -0.224    0.000 -0.028 -0.010    0.001 -0.025 -0.008
 H          0.120  0.415 -0.232   -0.006 -0.028  0.010   -0.000 -0.014  0.000
 H         -0.023  0.424  0.225   -0.002 -0.020 -0.004   -0.000 -0.022 -0.009
 H          0.023 -0.061  0.034    0.291  0.455 -0.090   -0.009 -0.019  0.005
 H         -0.027  0.007  0.093   -0.169  0.579 -0.073    0.006 -0.024  0.006
 H         -0.038  0.066  0.013    0.216  0.468  0.197   -0.009 -0.018 -0.008
 H          0.028 -0.002 -0.099    0.010  0.017  0.004    0.288  0.530  0.085
 H         -0.039 -0.058 -0.035   -0.007  0.018  0.003   -0.167  0.506  0.099
 H          0.054  0.056 -0.013   -0.006  0.018 -0.007   -0.101  0.506 -0.208
 TransDip   0.000 -0.002  0.000    0.007  0.024  0.001   -0.000  0.021  0.001

 Mode:                31                     32                     33
 Frequency:      1434.25                1487.77                1489.55
 Force Cnst:      2.8211                 1.4046                 1.3708
 Red. Mass:       2.3276                 1.0771                 1.0486
 IR Active:          YES                    YES                    YES
 IR Intens:        0.006                  0.089                  0.254
 Raman Active:       YES                    YES                    YES
               X      Y      Z        X      Y      Z        X      Y      Z
 C          0.009  0.144  0.020   -0.008 -0.013  0.020   -0.003 -0.003  0.005
 C         -0.023 -0.143  0.021    0.005 -0.014 -0.020    0.003 -0.003 -0.006
 C          0.034 -0.004 -0.112   -0.002  0.002  0.015   -0.014 -0.003 -0.002
 C          0.010  0.144  0.021    0.007  0.013 -0.021    0.001 -0.001  0.002
 C         -0.022 -0.144  0.021   -0.004  0.014  0.021   -0.001  0.000 -0.002
 C          0.034 -0.002 -0.111    0.004  0.000 -0.015    0.011 -0.005  0.003
 C         -0.017  0.002  0.056    0.017 -0.006 -0.036   -0.035  0.020 -0.016
 C         -0.017 -0.003  0.056   -0.012 -0.001  0.038    0.033  0.009  0.013
 H         -0.102 -0.260  0.264    0.016  0.061 -0.018    0.004  0.026 -0.009
 H         -0.043  0.280  0.262   -0.002  0.062  0.017    0.001  0.030  0.010
 H         -0.116 -0.263  0.263   -0.010 -0.066  0.023    0.006  0.016 -0.006
 H         -0.053  0.284  0.260   -0.004 -0.063 -0.019   -0.002  0.012  0.003
 H         -0.133  0.009 -0.077    0.234  0.211  0.044    0.262 -0.196  0.404
 H          0.083 -0.013 -0.289   -0.126 -0.019  0.482   -0.085  0.242  0.024
 H          0.162 -0.014  0.002   -0.363 -0.130 -0.004    0.368 -0.252 -0.196
 H          0.091  0.007 -0.285    0.136 -0.017 -0.477    0.122  0.191 -0.031
 H         -0.138  0.037 -0.075   -0.222  0.239 -0.101   -0.261 -0.105 -0.343
 H          0.154 -0.008 -0.003    0.260 -0.216  0.030   -0.349 -0.140  0.170
 TransDip  -0.001  0.001  0.002   -0.009  0.003 -0.002    0.008 -0.014  0.003

 Mode:                34                     35                     36
 Frequency:      1489.97                1501.04                1546.70
 Force Cnst:      1.3708                 1.4938                 3.6294
 Red. Mass:       1.0480                 1.1253                 2.5750
 IR Active:          YES                    YES                    YES
 IR Intens:       13.701                 19.399                 29.272
 Raman Active:       YES                    YES                    YES
               X      Y      Z        X      Y      Z        X      Y      Z
 C          0.002  0.004 -0.000    0.001  0.031  0.010   -0.041 -0.095  0.101
 C          0.001 -0.005 -0.001   -0.006 -0.029  0.011    0.019 -0.101 -0.100
 C         -0.012 -0.002 -0.002    0.015 -0.002 -0.049    0.020  0.168  0.001
 C          0.001 -0.004 -0.001   -0.001  0.031  0.010   -0.041 -0.094  0.099
 C          0.001  0.007  0.003   -0.007 -0.030  0.010    0.019 -0.102 -0.098
 C         -0.013  0.003 -0.004    0.014 -0.002 -0.049    0.018  0.170 -0.002
 C         -0.030  0.017 -0.012    0.007 -0.001 -0.024   -0.003 -0.035  0.000
 C         -0.041 -0.010 -0.008    0.007  0.001 -0.025   -0.005 -0.036 -0.001
 H         -0.005 -0.011  0.007   -0.028 -0.053  0.060    0.094  0.419 -0.170
 H         -0.004  0.014  0.007   -0.017  0.055  0.058    0.001  0.430  0.166
 H          0.001  0.006 -0.007   -0.020 -0.054  0.063    0.101  0.419 -0.170
 H         -0.001 -0.020 -0.012   -0.008  0.057  0.062   -0.004  0.425  0.163
 H          0.214 -0.172  0.340    0.275  0.209  0.104   -0.015 -0.032 -0.012
 H         -0.067  0.205  0.006   -0.132  0.022  0.453   -0.000 -0.045  0.002
 H          0.321 -0.209 -0.165   -0.286 -0.208 -0.045   -0.019 -0.029  0.005
 H         -0.116 -0.228 -0.060   -0.133  0.011  0.455   -0.013 -0.046  0.005
 H          0.263  0.175  0.384    0.223 -0.270  0.104    0.015 -0.030  0.023
 H          0.463  0.121 -0.194   -0.234  0.258 -0.044    0.019 -0.024 -0.011
 TransDip   0.113 -0.013  0.032   -0.039  0.004  0.136    0.020  0.172 -0.001

 Mode:                37                     38                     39
 Frequency:      1612.58                1655.54                3019.86
 Force Cnst:      8.0884                 9.5461                 5.5911
 Red. Mass:       5.2793                 5.9115                 1.0406
 IR Active:          YES                    YES                    YES
 IR Intens:        0.004                  0.023                 52.204
 Raman Active:       YES                    YES                    YES
               X      Y      Z        X      Y      Z        X      Y      Z
 C          0.064  0.080 -0.183   -0.055 -0.282  0.078    0.000 -0.001 -0.000
 C         -0.044  0.096  0.183    0.010  0.288  0.075   -0.000  0.000 -0.000
 C          0.093 -0.011 -0.308   -0.027 -0.212  0.001   -0.000 -0.000 -0.000
 C         -0.067 -0.082  0.184    0.056  0.281 -0.079   -0.000  0.000  0.000
 C          0.047 -0.098 -0.184   -0.008 -0.286 -0.075   -0.000 -0.001  0.000
 C         -0.093  0.014  0.309    0.021  0.212 -0.002   -0.000 -0.000  0.000
 C         -0.007  0.000  0.023    0.002  0.028 -0.000    0.009  0.012  0.002
 C          0.007 -0.001 -0.023   -0.004 -0.028 -0.000   -0.021  0.048 -0.007
 H         -0.029 -0.272  0.002    0.095  0.268 -0.234   -0.002  0.006  0.008
 H         -0.032 -0.276 -0.004    0.033 -0.286 -0.232    0.001  0.001 -0.001
 H          0.035  0.283 -0.008   -0.106 -0.270  0.231   -0.000  0.002  0.001
 H          0.029  0.278  0.002   -0.043  0.282  0.225    0.003  0.005 -0.007
 H          0.133  0.204  0.016    0.021  0.015  0.024    0.078 -0.052 -0.079
 H         -0.046  0.002  0.162   -0.009  0.057 -0.007   -0.207 -0.048 -0.058
 H         -0.131 -0.201 -0.040    0.033  0.016 -0.009    0.024 -0.044  0.112
 H          0.047 -0.007 -0.165   -0.023 -0.055 -0.003    0.656 -0.317  0.198
 H         -0.089  0.233 -0.021    0.020 -0.019  0.026   -0.295 -0.108  0.267
 H          0.081 -0.229  0.044    0.030 -0.021 -0.011   -0.115 -0.135 -0.383
 TransDip   0.000  0.002 -0.001   -0.005  0.000 -0.001   -0.002  0.231 -0.009

 Mode:                40                     41                     42
 Frequency:      3020.25                3073.75                3073.93
 Force Cnst:      5.5924                 6.0926                 6.0939
 Red. Mass:       1.0406                 1.0945                 1.0946
 IR Active:          YES                    YES                    YES
 IR Intens:       18.214                  7.896                 33.040
 Raman Active:       YES                    YES                    YES
               X      Y      Z        X      Y      Z        X      Y      Z
 C         -0.000 -0.001 -0.000    0.000 -0.001 -0.001   -0.000  0.001  0.001
 C          0.000  0.001 -0.000   -0.000 -0.000  0.001   -0.000 -0.000  0.001
 C          0.000  0.000 -0.000   -0.001 -0.001 -0.000   -0.000 -0.001 -0.000
 C         -0.000  0.001  0.000    0.000 -0.001 -0.001    0.000 -0.000 -0.001
 C         -0.000 -0.001  0.000   -0.000 -0.000  0.001    0.000  0.000 -0.001
 C         -0.000  0.000 -0.000    0.000 -0.001  0.000   -0.000  0.001 -0.000
 C         -0.031 -0.042 -0.007   -0.062  0.021 -0.019   -0.051  0.017 -0.016
 C         -0.006  0.014 -0.002    0.054  0.006  0.017   -0.065 -0.007 -0.020
 H         -0.001  0.002  0.004   -0.001  0.006  0.009    0.001 -0.007 -0.011
 H         -0.003 -0.005  0.007    0.002  0.005 -0.008    0.001  0.003 -0.006
 H          0.002 -0.006 -0.008   -0.003  0.007  0.009   -0.003  0.005  0.007
 H          0.001  0.002 -0.003    0.003  0.004 -0.007   -0.004 -0.005  0.008
 H         -0.266  0.175  0.267    0.256 -0.187 -0.290    0.211 -0.155 -0.239
 H          0.712  0.166  0.198    0.430  0.112  0.119    0.353  0.092  0.098
 H         -0.080  0.149 -0.379    0.061 -0.166  0.404    0.051 -0.137  0.334
 H          0.193 -0.093  0.058   -0.327  0.169 -0.099    0.395 -0.204  0.119
 H         -0.085 -0.031  0.077   -0.233 -0.099  0.235    0.284  0.121 -0.286
 H         -0.033 -0.039 -0.111   -0.083 -0.128 -0.336    0.101  0.155  0.409
 TransDip  -0.066 -0.119 -0.014   -0.007  0.090 -0.005   -0.176  0.012 -0.054

 Mode:                43                     44                     45
 Frequency:      3099.80                3100.01                3149.28
 Force Cnst:      6.2398                 6.2408                 6.3508
 Red. Mass:       1.1022                 1.1022                 1.0868
 IR Active:          YES                    YES                    YES
 IR Intens:        9.333                 25.467                 15.229
 Raman Active:       YES                    YES                    YES
               X      Y      Z        X      Y      Z        X      Y      Z
 C         -0.000  0.002  0.003    0.000  0.000  0.000    0.012 -0.031 -0.053
 C          0.000  0.000 -0.001   -0.000 -0.001  0.002   -0.017 -0.023  0.047
 C         -0.000  0.000  0.001    0.000 -0.000 -0.001   -0.000 -0.002 -0.000
 C          0.000 -0.000 -0.001   -0.001  0.002  0.002    0.002 -0.004 -0.008
 C         -0.001 -0.001  0.002   -0.000 -0.000 -0.000   -0.003 -0.003  0.007
 C          0.000 -0.000 -0.001    0.000 -0.000 -0.000   -0.001 -0.002  0.001
 C         -0.006  0.001  0.021    0.026 -0.004 -0.086    0.000 -0.000  0.002
 C          0.027 -0.003 -0.086    0.006 -0.001 -0.021   -0.000 -0.001 -0.003
 H          0.005 -0.019 -0.027   -0.000 -0.001 -0.001   -0.142  0.379  0.616
 H         -0.004 -0.006  0.011    0.005  0.012 -0.017    0.195  0.296 -0.551
 H         -0.003  0.007  0.011    0.006 -0.015 -0.020   -0.021  0.052  0.085
 H          0.010  0.015 -0.023    0.000  0.000  0.001    0.030  0.042 -0.081
 H          0.105 -0.075 -0.108   -0.432  0.306  0.441    0.003 -0.001 -0.003
 H          0.000  0.001  0.006    0.000 -0.002 -0.024   -0.001  0.001  0.000
 H         -0.030  0.064 -0.150    0.124 -0.261  0.613   -0.003  0.009 -0.017
 H         -0.002  0.004 -0.024   -0.000  0.001 -0.006    0.002 -0.000 -0.000
 H         -0.495 -0.202  0.453   -0.121 -0.049  0.111   -0.005 -0.001  0.005
 H          0.179  0.229  0.598    0.044  0.056  0.146    0.008  0.013  0.026
 TransDip   0.029 -0.000 -0.093    0.047 -0.006 -0.155   -0.011 -0.124 -0.010

 Mode:                46                     47                     48
 Frequency:      3149.95                3165.76                3169.25
 Force Cnst:      6.3528                 6.4588                 6.4780
 Red. Mass:       1.0867                 1.0938                 1.0947
 IR Active:          YES                    YES                    YES
 IR Intens:        8.632                 45.985                  0.265
 Raman Active:       YES                    YES                    YES
               X      Y      Z        X      Y      Z        X      Y      Z
 C          0.002 -0.005 -0.007    0.008 -0.024 -0.036   -0.007  0.021  0.032
 C         -0.002 -0.004  0.006    0.015  0.024 -0.041   -0.013 -0.020  0.036
 C          0.000  0.002 -0.001   -0.001  0.000  0.003   -0.000 -0.003  0.000
 C         -0.013  0.029  0.049    0.008 -0.023 -0.033    0.010 -0.026 -0.039
 C          0.019  0.026 -0.051    0.013  0.020 -0.033    0.015  0.022 -0.039
 C         -0.000  0.002  0.001   -0.001 -0.000  0.003    0.000  0.003  0.000
 C         -0.001  0.001  0.002    0.001 -0.000 -0.002    0.001 -0.001 -0.000
 C          0.001  0.000 -0.002    0.000 -0.000 -0.002    0.001  0.001  0.000
 H         -0.020  0.054  0.087   -0.095  0.259  0.413    0.083 -0.227 -0.363
 H          0.027  0.042 -0.077   -0.168 -0.259  0.473    0.145  0.222 -0.407
 H          0.144 -0.357 -0.573   -0.096  0.244  0.385   -0.111  0.280  0.443
 H         -0.222 -0.317  0.588   -0.144 -0.209  0.380   -0.166 -0.240  0.439
 H          0.016 -0.014 -0.017   -0.009  0.006  0.009   -0.008  0.008  0.008
 H          0.001 -0.000  0.001   -0.000 -0.000 -0.001    0.001  0.002  0.000
 H         -0.002  0.004 -0.011    0.002 -0.006  0.013   -0.002  0.006 -0.009
 H         -0.001 -0.000 -0.001    0.000 -0.000 -0.001    0.001 -0.002  0.000
 H         -0.019 -0.009  0.017   -0.010 -0.004  0.009   -0.009 -0.006  0.008
 H          0.003  0.004  0.012    0.004  0.006  0.015   -0.004 -0.007 -0.011
 TransDip   0.011  0.093 -0.003    0.063 -0.004 -0.208    0.007 -0.005 -0.014

 STANDARD THERMODYNAMIC QUANTITIES AT   298.15 K  AND     1.00 ATM

   This Molecule has  0 Imaginary Frequencies
   Zero point vibrational energy:       96.966 kcal/mol

   Atom    1 Element C  Has Mass   12.00000
   Atom    2 Element C  Has Mass   12.00000
   Atom    3 Element C  Has Mass   12.00000
   Atom    4 Element C  Has Mass   12.00000
   Atom    5 Element C  Has Mass   12.00000
   Atom    6 Element C  Has Mass   12.00000
   Atom    7 Element C  Has Mass   12.00000
   Atom    8 Element C  Has Mass   12.00000
   Atom    9 Element H  Has Mass    1.00783
   Atom   10 Element H  Has Mass    1.00783
   Atom   11 Element H  Has Mass    1.00783
   Atom   12 Element H  Has Mass    1.00783
   Atom   13 Element H  Has Mass    1.00783
   Atom   14 Element H  Has Mass    1.00783
   Atom   15 Element H  Has Mass    1.00783
   Atom   16 Element H  Has Mass    1.00783
   Atom   17 Element H  Has Mass    1.00783
   Atom   18 Element H  Has Mass    1.00783
   Molecular Mass:   106.078300 amu
   Principal axes and moments of inertia in amu*Bohr^2:
                             1           2           3
    Eigenvalues --      333.83396  1264.45642  1575.77952
          X               0.11155    -0.28961     0.95062
          Y               0.99375     0.03745    -0.10520
          Z              -0.00513     0.95641     0.29198
   Rotational Symmetry Number is   1
   The Molecule is an Asymmetric Top
   Translational Enthalpy:        0.889 kcal/mol
   Rotational Enthalpy:           0.889 kcal/mol
   Vibrational Enthalpy:        100.233 kcal/mol
   gas constant (RT):             0.592 kcal/mol
   Translational Entropy:        39.894  cal/mol.K
   Rotational Entropy:           27.988  cal/mol.K
   Vibrational Entropy:          21.000  cal/mol.K

   Total Enthalpy:              102.603 kcal/mol
   Total Entropy:                88.882  cal/mol.K

 ======================================================================

 STANDARD THERMODYNAMIC QUANTITIES FOR ANHARMONIC VIBRATION -- TOSH

   Zero point vibrational energy: ************ kcal/mol

   Vibrational Enthalpy:       Infinity kcal/mol
   Vibrational Entropy:             NaN  cal/mol.K

   Total Enthalpy:             Infinity kcal/mol
   Total Entropy:                   NaN  cal/mol.K

 ======================================================================

 STANDARD THERMODYNAMIC QUANTITIES FOR ANHARMONIC VIBRATION -- VPT2

   Zero point vibrational energy: ************ kcal/mol

   Vibrational Enthalpy:       Infinity kcal/mol
   Vibrational Entropy:             NaN  cal/mol.K

   Total Enthalpy:             Infinity kcal/mol
   Total Entropy:                   NaN  cal/mol.K

 ======================================================================

Archival summary:
1\1\february\FREQ\ProcedureUnspecified\BasisUnspecified\810\taweetha\SatDec1408:34:532019SatDec1408:34:532019\0\\#,FREQ,ProcedureUnspecified,BasisUnspecified,\\0,1\C\C,1,1.39814\H,2,1.08591,1,119.466\C,2,1.39345,1,121.199,3,-179.574,0\H,4,1.08578,2,119.33,1,179.667,0\C,4,1.39807,2,121.186,1,0.0285561,0\C,1,1.39838,2,117.612,3,179.214,0\H,7,1.08581,1,119.482,2,-179.245,0\C,7,1.39303,1,121.189,2,0.34628,0\H,9,1.0859,7,119.331,1,-179.681,0\C,6,1.51012,4,121.219,2,-178.762,0\H,11,1.09271,6,111.398,4,-29.1489,0\H,11,1.09278,6,111.426,4,-149.834,0\H,11,1.09582,6,111.112,4,90.5255,0\C,1,1.51013,2,121.243,3,-1.64014,0\H,15,1.09266,1,111.419,2,29.2968,0\H,15,1.09271,1,111.354,2,149.964,0\H,15,1.09575,1,111.101,2,-90.3963,0\\\@

 Total job time:  489.50s(wall), 2849.45s(cpu) 
 Sat Dec 14 08:34:53 2019

        *************************************************************
        *                                                           *
        *  Thank you very much for using Q-Chem.  Have a nice day.  *
        *                                                           *
        *************************************************************
