# Supplementary material for: Geometric and energetic data from quantum chemical calculations of halobenzenes and xylenes
Source: Data Brief. 2020 Mar 5;30:105386. doi: 10.1016/j.dib.2020.105386 (PMC7114895; doi:10.1016/j.dib.2020.105386)
Supplement: Supplementary file 2 [file mmc2.zip › xylene/B3LYP/o-xylene.out]

                  Welcome to Q-Chem
     A Quantum Leap Into The Future Of Chemistry


 Q-Chem 5.2 (devel), Q-Chem, Inc., Pleasanton, CA (2019)

 Yihan Shao,  Zhengting Gan,  E. Epifanovsky,  A. T. B. Gilbert,  M. Wormit,  
 J. Kussmann,  A. W. Lange,  A. Behn,  Jia Deng,  Xintian Feng,  D. Ghosh,  
 M. Goldey,  P. R. Horn,  L. D. Jacobson,  I. Kaliman,  T. Kus,  A. Landau,  
 Jie Liu,  E. I. Proynov,  R. M. Richard,  R. P. Steele,  E. J. Sundstrom,  
 H. L. Woodcock III,  P. M. Zimmerman,  D. Zuev,  B. Albrecht,  E. Alguire,  
 S. A. Baeppler,  D. Barton,  Z. Benda,  Y. A. Bernard,  E. J. Berquist,  
 K. B. Bravaya,  H. Burton,  D. Casanova,  Chun-Min Chang,  Yunqing Chen,  
 A. Chien,  K. D. Closser,  M. P. Coons,  S. Coriani,  S. Dasgupta,  
 A. L. Dempwolff,  M. Diedenhofen,  Hainam Do,  R. G. Edgar,  Po-Tung Fang,  
 S. Faraji,  S. Fatehi,  Qingguo Feng,  K. D. Fenk,  J. Fosso-Tande,  
 J. Gayvert,  Qinghui Ge,  A. Ghysels,  G. Gidofalvi,  J. Gomes,  
 J. Gonthier,  A. Gunina,  D. Hait,  M. W. D. Hanson-Heine,  
 P. H. P. Harbach,  A. W. Hauser,  M. F. Herbst,  J. E. Herr,  
 E. G. Hohenstein,  Z. C. Holden,  Kerwin Hui,  B. C. Huynh,  T.-C. Jagau,  
 Hyunjun Ji,  B. Kaduk,  K. Khistyaev,  Jaehoon Kim,  P. Klunzinger,  K. Koh,  
 D. Kosenkov,  L. Koulias,  T. Kowalczyk,  C. M. Krauter,  A. Kunitsa,  
 Ka Un Lao,  A. Laurent,  K. V. Lawler,  Joonho Lee,  D. Lefrancois,  
 S. Lehtola,  D. S. Levine,  Yi-Pei Li,  You-Sheng Lin,  Fenglai Liu,  
 E. Livshits,  A. Luenser,  P. Manohar,  E. Mansoor,  S. F. Manzer,  
 Shan-Ping Mao,  Yuezhi Mao,  N. Mardirossian,  A. V. Marenich,  
 T. Markovich,  L. A. Martinez-Martinez,  S. A. Maurer,  N. J. Mayhall,  
 S. C. McKenzie,  J.-M. Mewes,  P. Morgante,  A. F. Morrison,  
 J. W. Mullinax,  K. Nanda,  T. S. Nguyen-Beck,  R. Olivares-Amaya,  
 J. A. Parkhill,  Zheng Pei,  T. M. Perrine,  F. Plasser,  P. Pokhilko,  
 S. Prager,  A. Prociuk,  E. Ramos,  D. R. Rehn,  F. Rob,  M. Scheurer,  
 M. Schneider,  N. Sergueev,  S. M. Sharada,  S. Sharma,  D. W. Small,  
 T. Stauch,  T. Stein,  Yu-Chuan Su,  A. J. W. Thom,  A. Tkatchenko,  
 T. Tsuchimochi,  N. M. Tubman,  L. Vogt,  M. L. Vidal,  O. Vydrov,  
 M. A. Watson,  J. Wenzel,  M. de Wergifosse,  T. A. Wesolowski,  A. White,  
 J. Witte,  A. Yamada,  Jun Yang,  K. Yao,  S. Yeganeh,  S. R. Yost,  
 Zhi-Qiang You,  A. Zech,  Igor Ying Zhang,  Xing Zhang,  Yan Zhao,  
 Ying Zhu,  B. R. Brooks,  G. K. L. Chan,  C. J. Cramer,  M. S. Gordon,  
 W. J. Hehre,  A. Klamt,  M. W. Schmidt,  C. D. Sherrill,  D. G. Truhlar,  
 A. Aspuru-Guzik,  R. Baer,  A. T. Bell,  N. A. Besley,  Jeng-Da Chai,  
 A. E. DePrince, III,  R. A. DiStasio Jr.,  A. Dreuw,  B. D. Dunietz,  
 T. R. Furlani,  Chao-Ping Hsu,  Yousung Jung,  Jing Kong,  D. S. Lambrecht,  
 WanZhen Liang,  C. Ochsenfeld,  V. A. Rassolov,  L. V. Slipchenko,  
 J. E. Subotnik,  T. Van Voorhis,  J. M. Herbert,  A. I. Krylov,  
 P. M. W. Gill,  M. Head-Gordon

 Contributors to earlier versions of Q-Chem not listed above: 
 R. D. Adamson,  B. Austin,  J. Baker,  G. J. O. Beran,  K. Brandhorst,  
 S. T. Brown,  E. F. C. Byrd,  A. K. Chakraborty,  C.-L. Cheng,  
 Siu Hung Chien,  D. M. Chipman,  D. L. Crittenden,  H. Dachsel,  
 R. J. Doerksen,  A. D. Dutoi,  L. Fusti-Molnar,  W. A. Goddard III,  
 A. Golubeva-Zadorozhnaya,  S. R. Gwaltney,  G. Hawkins,  A. Heyden,  
 S. Hirata,  G. Kedziora,  F. J. Keil,  C. Kelley,  Jihan Kim,  R. A. King,  
 R. Z. Khaliullin,  P. P. Korambath,  W. Kurlancheek,  A. M. Lee,  M. S. Lee,  
 S. V. Levchenko,  Ching Yeh Lin,  D. Liotard,  R. C. Lochan,  I. Lotan,  
 P. E. Maslen,  N. Nair,  D. P. O'Neill,  D. Neuhauser,  E. Neuscamman,  
 C. M. Oana,  R. Olson,  B. Peters,  R. Peverati,  P. A. Pieniazek,  
 Y. M. Rhee,  J. Ritchie,  M. A. Rohrdanz,  E. Rosta,  N. J. Russ,  
 H. F. Schaefer III,  N. E. Schultz,  N. Shenvi,  A. C. Simmonett,  A. Sodt,  
 D. Stuck,  K. S. Thanthiriwatte,  V. Vanovschi,  Tao Wang,  A. Warshel,  
 C. F. Williams,  Q. Wu,  X. Xu,  W. Zhang

 Please cite Q-Chem as follows:
 Y. Shao et al., Mol. Phys. 113, 184-215 (2015)
 DOI: 10.1080/00268976.2014.952696

 Q-Chem 5.2.1 for Intel X86 EM64T Linux

 Parts of Q-Chem use Armadillo 8.300.2 (Tropical Shenanigans).
 http://arma.sourceforge.net/

 Q-Chem begins on Fri Dec 13 20:38:02 2019  

Host: 
0

     Scratch files written to /scratch/taweetham/qchem25636//
NAlpha2: 58
NElect   58
Mult     1

Checking the input file for inconsistencies... 	...done.

--------------------------------------------------------------
User input:
--------------------------------------------------------------
o-xylene.inp
$molecule
0 1
C 
C  1 1.387394
H  2 1.076436 1 119.190647
C  2 1.386951 1 121.516384 3 -180.000000 0
H  4 1.075632 2 120.005602 1 -180.000000 0
C  4 1.380572 2 119.490794 1 0.000000 0
H  6 1.075632 4 120.503606 2 180.000000 0
C  6 1.386951 4 119.490788 2 -0.000000 0
H  8 1.076436 6 119.292967 4 -180.000000 0
C  8 1.387394 6 121.516386 4 0.000000 0
C  1 1.511285 2 120.012807 3 -0.000000 0
H  11 1.083509 1 110.797123 2 0.002621 0
H  11 1.086619 1 111.441818 2 120.084136 0
H  11 1.086620 1 111.441722 2 -120.078758 0
C  10 1.511285 8 120.012812 6 180.000000 0
H  15 1.083509 10 110.797127 8 0.004079 0
H  15 1.086619 10 111.441881 8 120.085640 0
H  15 1.086620 10 111.441654 8 -120.077252 0
$end
$MOLECULE
0 1
C   
C	1	CC
C	2	CC	1	120.0		
C	3	CC	2	120.0	1	0.0
C	4	CC	3	120.0	2	0.0	
C	5 	CC	4	120.0	3	0.0
a	1	Ca	2	120.0	3	180.0
b	2	Cb	3	120.0	4	180.0
c	3	Cc	4	120.0	5	180.0
d	4	Cd	5	120.0	6	180.0
e	5	Ce	6	120.0	1	180.0
f	6	Cf	1	120.0	2	180.0

CC=1.39483
CH=1.08673
CF=1.33960
CCl=1.72090
CBr=1.89068
CI=2.07886
$END

$REM
   JOB_TYPE	OPTIMIZATION
   BASIS	6-311++G**
   METHOD	B3LYP
   SYM_IGNORE	TRUE
   THRESH	14
$END

--------------------------------------------------------------
 ----------------------------------------------------------------
             Standard Nuclear Orientation (Angstroms)
    I     Atom           X                Y                Z
 ----------------------------------------------------------------
    1      C       0.0000000000     0.0000000000     0.0000000000
    2      C       0.0000000000     0.0000000000     1.3873940000
    3      H       0.9397304624     0.0000000000     1.9123903048
    4      C      -1.1823628546    -0.0000000000     2.1124120387
    5      H      -1.1540037473    -0.0000000000     3.1876701289
    6      C      -2.3899221750    -0.0000000000     1.4432487292
    7      H      -3.3166840356    -0.0000000000     1.9892310119
    8      C      -2.4019762172    -0.0000000000     0.0563501112
    9      H      -3.3453095164    -0.0000000000    -0.4621445838
   10      C      -1.2255835755    -0.0000000000    -0.6791513937
   11      C       1.3086422652     0.0000000000    -0.7559350323
   12      H       2.1484202652    -0.0000463357    -0.0712711281
   13      H       1.3990064700    -0.8751660563    -1.3936336566
   14      H       1.3990460092     0.8752150221    -1.3935625509
   15      C      -1.2783672571    -0.0000000000    -2.1895143416
   16      H      -2.3040971388     0.0000721112    -2.5386131207
   17      H      -0.7855350074     0.8751523697    -2.6042016391
   18      H      -0.7856616738    -0.8752287537    -2.6041935686
 ----------------------------------------------------------------
 Nuclear Repulsion Energy =         346.92439581 hartrees
 There are       29 alpha and       29 beta electrons
 Requested basis set is 6-311++G(d,p)
 There are 98 shells and 246 basis functions

 Total QAlloc Memory Limit   2000 MB
 Mega-Array Size       188 MB
 MEM_STATIC part       192 MB
 A cutoff of  1.0D-14 yielded   4614 shell pairs
 There are     29682 function pairs (     31706 Cartesian)
 Smallest overlap matrix eigenvalue = 4.02E-07
 Linear dependence detected in AO basis
 Tighter screening thresholds may be required for diffuse basis sets
 Use S2THRESH > 14 and THRESH = 14 in case of SCF convergence issues
 Number of orthogonalized atomic orbitals = 245
 Maximum deviation from orthogonality = 1.104E-10

 Scale SEOQF with 1.000000e-01/1.000000e-01/1.000000e-01

 Standard Electronic Orientation quadrupole field applied
 Nucleus-field energy     =    -0.0000000083 hartrees
 Guess from superposition of atomic densities
 Warning:  Energy on first SCF cycle will be non-variational
 SAD guess density has 58.000000 electrons

 -----------------------------------------------------------------------
  General SCF calculation program by
  Eric Jon Sundstrom, Paul Horn, Yuezhi Mao, Dmitri Zuev, Alec White,
  David Stuck, Shaama M.S., Shane Yost, Joonho Lee, David Small,
  Daniel Levine, Susi Lehtola, Hugh Burton, Evgeny Epifanovsky,
  Bang C. Huynh
 -----------------------------------------------------------------------
 Exchange:     0.2000 Hartree-Fock + 0.0800 Slater + 0.7200 B88
 Correlation:  0.1900 VWN1RPA + 0.8100 LYP
 Using SG-1 standard quadrature grid
 using 6 threads for integral computing
 -------------------------------------------------------
 OpenMP Integral computing Module                
 Release: version 2.0, May 2017, Q-Chem Inc. Pleasanton 
 -------------------------------------------------------
 A restricted SCF calculation will be
 performed using DIIS
 SCF converges when DIIS error is below 1.0e-08
 ---------------------------------------
  Cycle       Energy         DIIS error
 ---------------------------------------
    1    -312.7242194228      4.06e-02  
    2    -310.7801575223      4.72e-03  
    3    -310.7469428203      5.13e-03  
    4    -310.9637523165      3.80e-04  
    5    -310.9643576719      2.54e-04  
    6    -310.9647904134      8.36e-05  
    7    -310.9648382800      3.23e-05  
    8    -310.9648467307      1.96e-06  
    9    -310.9648467588      9.99e-07  
   10    -310.9648467655      2.48e-07  
   11    -310.9648467659      3.03e-08  
   12    -310.9648467660      6.77e-09  Convergence criterion met
 ---------------------------------------
 SCF time:   CPU 103.69s  wall 19.00s 
 SCF   energy in the final basis set =     -310.9648467660
 Total energy in the final basis set =     -310.9648467660

 --------------------------------------------------------------

                    Orbital Energies (a.u.)
 --------------------------------------------------------------

 Alpha MOs
 -- Occupied --
-10.1783 -10.1778 -10.1669 -10.1665 -10.1662 -10.1660 -10.1657 -10.1657
 -0.8650  -0.7809  -0.7664  -0.7012  -0.6781  -0.6006  -0.5774  -0.5054
 -0.4759  -0.4489  -0.4390  -0.4161  -0.4069  -0.4053  -0.3910  -0.3886
 -0.3545  -0.3394  -0.3375  -0.2503  -0.2421
 -- Virtual --
 -0.0087  -0.0084  -0.0071   0.0035   0.0073   0.0278   0.0299   0.0308
  0.0447   0.0547   0.0581   0.0663   0.0679   0.0831   0.0835   0.0990
  0.1026   0.1078   0.1083   0.1160   0.1172   0.1238   0.1319   0.1353
  0.1362   0.1363   0.1508   0.1536   0.1578   0.1590   0.1622   0.1648
  0.1780   0.1798   0.1832   0.1880   0.1901   0.2039   0.2112   0.2203
  0.2271   0.2321   0.2334   0.2537   0.2541   0.2593   0.2656   0.2813
  0.2853   0.2975   0.3117   0.3147   0.3184   0.3292   0.3349   0.3606
  0.3639   0.3840   0.3900   0.3961   0.4583   0.4603   0.4647   0.4986
  0.5200   0.5448   0.5455   0.5648   0.5749   0.5807   0.5861   0.5964
  0.5968   0.6062   0.6105   0.6158   0.6475   0.6491   0.6525   0.6699
  0.6903   0.6936   0.7029   0.7183   0.7220   0.7351   0.7421   0.7862
  0.8016   0.8032   0.8259   0.8614   0.8687   0.8721   0.8972   0.9185
  0.9286   0.9290   0.9410   0.9757   1.0006   1.0187   1.0278   1.0422
  1.0512   1.0740   1.1193   1.1480   1.2177   1.2989   1.3411   1.3504
  1.3903   1.4220   1.4587   1.4709   1.4717   1.5121   1.5341   1.5664
  1.5679   1.5711   1.5746   1.5842   1.6023   1.6147   1.6303   1.6422
  1.6758   1.6892   1.7159   1.7299   1.7496   1.7671   1.7879   1.8108
  1.8202   1.8409   1.8792   1.9052   1.9157   1.9366   1.9408   1.9418
  1.9765   2.0416   2.0446   2.0455   2.0748   2.1104   2.1770   2.2135
  2.2225   2.2752   2.2851   2.2877   2.3237   2.4319   2.4457   2.4493
  2.4658   2.4894   2.4974   2.4984   2.5423   2.5799   2.5825   2.6089
  2.6471   2.6505   2.6609   2.6794   2.7062   2.7110   2.7362   2.7479
  2.7534   2.7543   2.7729   2.8326   2.8493   2.8749   2.9479   2.9490
  2.9551   2.9568   2.9905   3.1140   3.1466   3.1795   3.2037   3.3674
  3.3817   3.4234   3.5495   3.6052   3.6682   3.7517   3.7765   3.8497
  3.8565   3.8979   4.0683   4.0824   4.1887   4.3085   4.3831   4.8753
 23.5811  23.9450  23.9532  24.0137  24.0158  24.1237  24.1343  24.2361
 --------------------------------------------------------------

          Ground-State Mulliken Net Atomic Charges

     Atom                 Charge (a.u.)
  ----------------------------------------
      1 C                     0.562561
      2 C                    -0.535604
      3 H                     0.111866
      4 C                    -0.165549
      5 H                     0.154694
      6 C                    -0.163829
      7 H                     0.154641
      8 C                    -0.536962
      9 H                     0.111771
     10 C                     0.547909
     11 C                    -0.568630
     12 H                     0.154897
     13 H                     0.146582
     14 H                     0.146588
     15 C                    -0.568742
     16 H                     0.154650
     17 H                     0.146573
     18 H                     0.146583
  ----------------------------------------
  Sum of atomic charges =     0.000000

 -----------------------------------------------------------------
                    Cartesian Multipole Moments
 -----------------------------------------------------------------
    Charge (ESU x 10^10)
                 0.0000
    Dipole Moment (Debye)
         X       0.3212      Y      -0.0000      Z      -0.5772
       Tot       0.6606
    Quadrupole Moments (Debye-Ang)
        XX     -46.3648     XY       0.0000     YY     -52.6781
        XZ       0.5845     YZ       0.0000     ZZ     -46.0120
    Octopole Moments (Debye-Ang^2)
       XXX     113.3360    XXY       0.0001    XYY      47.4231
       YYY      -0.0000    XXZ      -2.1983    XYZ      -0.0000
       YYZ      -9.4326    XZZ      37.9583    YZZ      -0.0001
       ZZZ      -4.9443
    Hexadecapole Moments (Debye-Ang^3)
      XXXX    -736.8063   XXXY      -0.0006   XXYY    -158.0192
      XYYY       0.0003   YYYY     -75.9651   XXXZ      54.3376
      XXYZ      -0.0004   XYYZ      21.8373   YYYZ       0.0002
      XXZZ    -232.4159   XYZZ      -0.0000   YYZZ    -133.7256
      XZZZ      47.2523   YZZZ       0.0001   ZZZZ    -668.1104
 -----------------------------------------------------------------
 Calculating analytic gradient of the SCF energy
 Gradient of SCF Energy
            1           2           3           4           5           6
    1  -0.0072408  -0.0007764  -0.0057596  -0.0018671  -0.0001897   0.0031195
    2   0.0000003   0.0000000   0.0000000  -0.0000001  -0.0000000   0.0000001
    3   0.0047205  -0.0026252  -0.0028520  -0.0024339  -0.0062055   0.0004459
            7           8           9          10          11          12
    1   0.0053534   0.0027358   0.0054374  -0.0001282   0.0051797  -0.0042259
    2  -0.0000000  -0.0000000  -0.0000001  -0.0000004  -0.0000002   0.0000002
    3  -0.0031274  -0.0009152   0.0033342   0.0087319  -0.0036475  -0.0032824
           13          14          15          16          17          18
    1  -0.0006169  -0.0006169   0.0002844   0.0050222  -0.0028558  -0.0028552
    2   0.0040445  -0.0040446   0.0000001  -0.0000001  -0.0039981   0.0039984
    3   0.0037368   0.0037364  -0.0061266   0.0017897   0.0023600   0.0023602
 Max gradient component =       8.732E-03
 RMS gradient           =       3.335E-03
 Gradient time:  CPU 28.89 s  wall 4.97 s
 Geometry Optimization Parameters
   NAtoms,    NIC,     NZ,  NCons,   NDum,   NFix, NCnnct, MaxDiis
       18     120      18       0       0       0       0       0


** GEOMETRY OPTIMIZATION IN DELOCALIZED INTERNAL COORDINATES **
   Searching for a Minimum

   Optimization Cycle:   1

                       Coordinates (Angstroms)
     ATOM                X               Y               Z
      1  C         0.0000000000    0.0000000000    0.0000000000
      2  C         0.0000000000    0.0000000000    1.3873940000
      3  H         0.9397304624    0.0000000000    1.9123903048
      4  C        -1.1823628546    0.0000000000    2.1124120387
      5  H        -1.1540037473    0.0000000000    3.1876701289
      6  C        -2.3899221750    0.0000000000    1.4432487292
      7  H        -3.3166840356    0.0000000000    1.9892310119
      8  C        -2.4019762172    0.0000000000    0.0563501112
      9  H        -3.3453095164    0.0000000000   -0.4621445838
     10  C        -1.2255835755    0.0000000000   -0.6791513937
     11  C         1.3086422652    0.0000000000   -0.7559350323
     12  H         2.1484202652   -0.0000463357   -0.0712711281
     13  H         1.3990064700   -0.8751660563   -1.3936336566
     14  H         1.3990460092    0.8752150221   -1.3935625509
     15  C        -1.2783672571    0.0000000000   -2.1895143416
     16  H        -2.3040971388    0.0000721112   -2.5386131207
     17  H        -0.7855350074    0.8751523697   -2.6042016391
     18  H        -0.7856616738   -0.8752287537   -2.6041935686
   Point Group: c1    Number of degrees of freedom:    48


   Energy is   -310.964846766


 Attempting to generate delocalized internal coordinates
 Initial Hessian constructed with Jon Baker's OPTIMIZE code

 46 Hessian modes will be used to form the next step
  Hessian Eigenvalues:
     0.007686    0.007686    0.016672    0.017196    0.023020    0.024103
     0.024104    0.024468    0.024474    0.071685    0.071685    0.072181
     0.072181    0.160000    0.160000    0.160000    0.160000    0.160000
     0.160000    0.160000    0.160000    0.160000    0.160000    0.220000
     0.224911    0.244713    0.250000    0.250000    0.312217    0.312217
     0.352062    0.352062    0.352063    0.352063    0.355737    0.355737
     0.364284    0.364284    0.365273    0.365273    0.427665    0.431929
     0.467582    0.478138    0.478146    0.485422

 Minimum search - taking simple RFO step
 Searching for Lamda that Minimizes Along All modes
 Value Taken    Lamda =  -0.00191954
 Step Taken.  Stepsize is  0.069462

                             Maximum     Tolerance    Cnvgd?
         Gradient           0.014317      0.000300      NO
         Displacement       0.033323      0.001200      NO
         Energy change     *********      0.000001      NO


 New Cartesian Coordinates Obtained by Inverse Iteration

 Displacement from previous Coordinates is:  0.114953
 ----------------------------------------------------------------
             Standard Nuclear Orientation (Angstroms)
    I     Atom           X                Y                Z
 ----------------------------------------------------------------
    1      C       0.0055162683    -0.0000011986    -0.0006270550
    2      C       0.0060432905    -0.0000019954     1.3969638052
    3      H       0.9549410482    -0.0000039557     1.9245710144
    4      C      -1.1838671912    -0.0000009080     2.1259359185
    5      H      -1.1551915627    -0.0000014719     3.2101374163
    6      C      -2.4010006104     0.0000007689     1.4517068168
    7      H      -3.3353130396     0.0000017099     2.0024723303
    8      C      -2.4139434255     0.0000024562     0.0564855160
    9      H      -3.3644587178     0.0000052270    -0.4680467316
   10      C      -1.2286274244     0.0000014948    -0.6842394799
   11      C       1.3131072180    -0.0000005811    -0.7601184557
   12      H       2.1620497534    -0.0000412946    -0.0741946702
   13      H       1.4031077775    -0.8795762809    -1.4058248982
   14      H       1.4031410883     0.8796193578    -1.4057610440
   15      C      -1.2773299608     0.0000000927    -2.1953548406
   16      H      -2.3088438755     0.0000638156    -2.5519175637
   17      H      -0.7769372021     0.8795972308    -2.6128597004
   18      H      -0.7770511609    -0.8796661104    -2.6128530688
 ----------------------------------------------------------------
 Nuclear Repulsion Energy =         344.99578246 hartrees
 There are       29 alpha and       29 beta electrons
 Applying Cartesian multipole field
    Component          Value
    ---------          -----
     (2,0,0)        1.00000E-11
     (0,2,0)        2.00000E-11
     (0,0,2)       -3.00000E-11
 Nucleus-field energy     =    -0.0000000084 hartrees
 Requested basis set is 6-311++G(d,p)
 There are 98 shells and 246 basis functions
 A cutoff of  1.0D-14 yielded   4609 shell pairs
 There are     29657 function pairs (     31679 Cartesian)
 Smallest overlap matrix eigenvalue = 4.32E-07
 Linear dependence detected in AO basis
 Tighter screening thresholds may be required for diffuse basis sets
 Use S2THRESH > 14 and THRESH = 14 in case of SCF convergence issues
 Number of orthogonalized atomic orbitals = 245
 Maximum deviation from orthogonality = 1.049E-10
 Guess MOs from SCF MO coefficient file

 -----------------------------------------------------------------------
  General SCF calculation program by
  Eric Jon Sundstrom, Paul Horn, Yuezhi Mao, Dmitri Zuev, Alec White,
  David Stuck, Shaama M.S., Shane Yost, Joonho Lee, David Small,
  Daniel Levine, Susi Lehtola, Hugh Burton, Evgeny Epifanovsky,
  Bang C. Huynh
 -----------------------------------------------------------------------
 Exchange:     0.2000 Hartree-Fock + 0.0800 Slater + 0.7200 B88
 Correlation:  0.1900 VWN1RPA + 0.8100 LYP
 Using SG-1 standard quadrature grid
 using 6 threads for integral computing
 -------------------------------------------------------
 OpenMP Integral computing Module                
 Release: version 2.0, May 2017, Q-Chem Inc. Pleasanton 
 -------------------------------------------------------
 A restricted SCF calculation will be
 performed using DIIS
 SCF converges when DIIS error is below 1.0e-08
 ---------------------------------------
  Cycle       Energy         DIIS error
 ---------------------------------------
    1    -310.9654947160      2.13e-04  
    2    -310.9657117494      8.11e-05  
    3    -310.9657388966      5.73e-05  
    4    -310.9657656018      5.29e-06  
    5    -310.9657657272      3.38e-06  
    6    -310.9657658118      8.65e-07  
    7    -310.9657658171      3.28e-07  
    8    -310.9657658180      2.66e-08  
    9    -310.9657658180      1.24e-08  
   10    -310.9657658180      4.01e-09  Convergence criterion met
 ---------------------------------------
 SCF time:   CPU 88.35s  wall 16.00s 
 SCF   energy in the final basis set =     -310.9657658180
 Total energy in the final basis set =     -310.9657658180

 --------------------------------------------------------------

                    Orbital Energies (a.u.)
 --------------------------------------------------------------

 Alpha MOs
 -- Occupied --
-10.1815 -10.1810 -10.1709 -10.1705 -10.1701 -10.1700 -10.1690 -10.1689
 -0.8610  -0.7787  -0.7643  -0.6996  -0.6757  -0.5984  -0.5757  -0.5025
 -0.4740  -0.4490  -0.4372  -0.4153  -0.4060  -0.4035  -0.3904  -0.3879
 -0.3520  -0.3393  -0.3381  -0.2496  -0.2412
 -- Virtual --
 -0.0107  -0.0096  -0.0088   0.0031   0.0070   0.0274   0.0294   0.0305
  0.0445   0.0540   0.0579   0.0657   0.0678   0.0824   0.0830   0.0987
  0.1019   0.1070   0.1078   0.1154   0.1166   0.1231   0.1294   0.1344
  0.1356   0.1362   0.1502   0.1527   0.1572   0.1586   0.1594   0.1631
  0.1769   0.1781   0.1819   0.1863   0.1897   0.2030   0.2108   0.2196
  0.2260   0.2307   0.2331   0.2507   0.2518   0.2583   0.2641   0.2786
  0.2834   0.2956   0.3073   0.3121   0.3145   0.3250   0.3335   0.3578
  0.3608   0.3803   0.3869   0.3935   0.4579   0.4596   0.4632   0.4972
  0.5195   0.5382   0.5451   0.5573   0.5720   0.5802   0.5832   0.5948
  0.5969   0.6030   0.6112   0.6138   0.6449   0.6455   0.6502   0.6671
  0.6888   0.6891   0.6990   0.7167   0.7171   0.7312   0.7381   0.7787
  0.7950   0.7997   0.8230   0.8568   0.8674   0.8698   0.8945   0.9149
  0.9260   0.9298   0.9376   0.9714   0.9981   1.0160   1.0252   1.0373
  1.0488   1.0697   1.1150   1.1428   1.2172   1.2954   1.3361   1.3478
  1.3861   1.4244   1.4534   1.4650   1.4682   1.5032   1.5262   1.5580
  1.5615   1.5650   1.5695   1.5775   1.5974   1.6089   1.6254   1.6343
  1.6686   1.6830   1.7075   1.7208   1.7444   1.7619   1.7832   1.8030
  1.8156   1.8334   1.8726   1.8976   1.9071   1.9294   1.9316   1.9341
  1.9697   2.0324   2.0347   2.0361   2.0678   2.1017   2.1705   2.2016
  2.2088   2.2641   2.2768   2.2770   2.3093   2.4145   2.4293   2.4343
  2.4544   2.4749   2.4817   2.5033   2.5290   2.5618   2.5800   2.5923
  2.6407   2.6432   2.6455   2.6749   2.7004   2.7044   2.7312   2.7356
  2.7495   2.7545   2.7758   2.8277   2.8447   2.8526   2.9267   2.9422
  2.9490   2.9548   2.9693   3.1040   3.1417   3.1666   3.1855   3.3571
  3.3609   3.4044   3.5281   3.5828   3.6334   3.7325   3.7545   3.8270
  3.8404   3.8782   4.0496   4.0660   4.1765   4.3009   4.3706   4.8573
 23.5750  23.9235  23.9317  23.9872  23.9906  24.0858  24.0972  24.1931
 --------------------------------------------------------------

          Ground-State Mulliken Net Atomic Charges

     Atom                 Charge (a.u.)
  ----------------------------------------
      1 C                     0.581094
      2 C                    -0.537544
      3 H                     0.115588
      4 C                    -0.172538
      5 H                     0.157809
      6 C                    -0.171191
      7 H                     0.157761
      8 C                    -0.539350
      9 H                     0.115559
     10 C                     0.561911
     11 C                    -0.586805
     12 H                     0.156365
     13 H                     0.147792
     14 H                     0.147797
     15 C                    -0.585688
     16 H                     0.156046
     17 H                     0.147692
     18 H                     0.147701
  ----------------------------------------
  Sum of atomic charges =     0.000000

 -----------------------------------------------------------------
                    Cartesian Multipole Moments
 -----------------------------------------------------------------
    Charge (ESU x 10^10)
                -0.0000
    Dipole Moment (Debye)
         X       0.3281      Y      -0.0000      Z      -0.5894
       Tot       0.6745
    Quadrupole Moments (Debye-Ang)
        XX     -46.3829     XY      -0.0000     YY     -52.9251
        XZ       0.5870     YZ       0.0000     ZZ     -46.0198
    Octopole Moments (Debye-Ang^2)
       XXX     113.4149    XXY       0.0001    XYY      47.7441
       YYY      -0.0000    XXZ      -2.2268    XYZ      -0.0000
       YYZ      -9.6423    XZZ      38.0091    YZZ      -0.0001
       ZZZ      -5.0236
    Hexadecapole Moments (Debye-Ang^3)
      XXXX    -742.5539   XXXY      -0.0005   XXYY    -159.9843
      XYYY       0.0005   YYYY     -76.7994   XXXZ      55.3196
      XXYZ      -0.0003   XYYZ      22.2634   YYYZ       0.0003
      XXZZ    -234.5221   XYZZ       0.0000   YYZZ    -135.6183
      XZZZ      47.9282   YZZZ       0.0002   ZZZZ    -675.4503
 -----------------------------------------------------------------
 Calculating analytic gradient of the SCF energy
 Gradient of SCF Energy
            1           2           3           4           5           6
    1  -0.0006534   0.0011168   0.0000512  -0.0005980   0.0000808  -0.0002639
    2   0.0000001   0.0000001   0.0000000   0.0000000   0.0000000  -0.0000000
    3   0.0003926  -0.0003431   0.0001723   0.0006724   0.0001516   0.0008981
            7           8           9          10          11          12
    1  -0.0001720  -0.0003276  -0.0001729   0.0000352   0.0013391  -0.0001067
    2   0.0000000  -0.0000001  -0.0000000  -0.0000000  -0.0000001  -0.0000001
    3   0.0000157  -0.0011532   0.0000771   0.0006942  -0.0011441   0.0000558
           13          14          15          16          17          18
    1  -0.0001374  -0.0001373   0.0003068  -0.0000170  -0.0001718  -0.0001720
    2   0.0000656  -0.0000655   0.0000000   0.0000001  -0.0000634   0.0000633
    3   0.0002647   0.0002648  -0.0015953   0.0000947   0.0002409   0.0002409
 Max gradient component =       1.595E-03
 RMS gradient           =       4.677E-04
 Gradient time:  CPU 28.71 s  wall 4.92 s
 Geometry Optimization Parameters
   NAtoms,    NIC,     NZ,  NCons,   NDum,   NFix, NCnnct, MaxDiis
       18     120      18       0       0       0       0       0

 Cartesian Hessian Update
 Hessian updated using BFGS update


** GEOMETRY OPTIMIZATION IN DELOCALIZED INTERNAL COORDINATES **
   Searching for a Minimum

   Optimization Cycle:   2

                       Coordinates (Angstroms)
     ATOM                X               Y               Z
      1  C         0.0055162683   -0.0000011986   -0.0006270550
      2  C         0.0060432905   -0.0000019954    1.3969638052
      3  H         0.9549410482   -0.0000039557    1.9245710144
      4  C        -1.1838671912   -0.0000009080    2.1259359185
      5  H        -1.1551915627   -0.0000014719    3.2101374163
      6  C        -2.4010006104    0.0000007689    1.4517068168
      7  H        -3.3353130396    0.0000017099    2.0024723303
      8  C        -2.4139434255    0.0000024562    0.0564855160
      9  H        -3.3644587178    0.0000052270   -0.4680467316
     10  C        -1.2286274244    0.0000014948   -0.6842394799
     11  C         1.3131072180   -0.0000005811   -0.7601184557
     12  H         2.1620497534   -0.0000412946   -0.0741946702
     13  H         1.4031077775   -0.8795762809   -1.4058248982
     14  H         1.4031410883    0.8796193578   -1.4057610440
     15  C        -1.2773299608    0.0000000927   -2.1953548406
     16  H        -2.3088438755    0.0000638156   -2.5519175637
     17  H        -0.7769372021    0.8795972308   -2.6128597004
     18  H        -0.7770511609   -0.8796661104   -2.6128530688
   Point Group: c1    Number of degrees of freedom:    48


   Energy is   -310.965765818

 Hessian updated using BFGS update

 35 Hessian modes will be used to form the next step
  Hessian Eigenvalues:
     0.007686    0.016672    0.024104    0.024104    0.024474    0.024671
     0.071524    0.071685    0.072181    0.072181    0.159086    0.160023
     0.220000    0.224963    0.244713    0.249935    0.250000    0.308686
     0.312218    0.346666    0.352062    0.352062    0.352063    0.355620
     0.355749    0.364283    0.364591    0.365273    0.366979    0.427122
     0.431929    0.468959    0.478146    0.483183    0.513112

 Minimum search - taking simple RFO step
 Searching for Lamda that Minimizes Along All modes
 Value Taken    Lamda =  -0.00001767
 Step Taken.  Stepsize is  0.007703

                             Maximum     Tolerance    Cnvgd?
         Gradient           0.001357      0.000300      NO
         Displacement       0.005175      0.001200      NO
         Energy change     -0.000919      0.000001      NO


 New Cartesian Coordinates Obtained by Inverse Iteration

 Displacement from previous Coordinates is:  0.009221
 ----------------------------------------------------------------
             Standard Nuclear Orientation (Angstroms)
    I     Atom           X                Y                Z
 ----------------------------------------------------------------
    1      C       0.0052781188    -0.0000018740    -0.0007678832
    2      C       0.0053308054    -0.0000033879     1.3964770580
    3      H       0.9544956345    -0.0000066001     1.9233922827
    4      C      -1.1835419397    -0.0000015538     2.1249100050
    5      H      -1.1553335306    -0.0000026457     3.2089826866
    6      C      -2.4002398207     0.0000018101     1.4508881525
    7      H      -3.3341750291     0.0000036613     2.0020047648
    8      C      -2.4131222211     0.0000037423     0.0568422828
    9      H      -3.3631641726     0.0000080211    -0.4683675484
   10      C      -1.2284121198     0.0000020109    -0.6841379447
   11      C       1.3113895015    -0.0000021611    -0.7592107952
   12      H       2.1609794751    -0.0000361503    -0.0738812913
   13      H       1.4021632621    -0.8792206047    -1.4059556691
   14      H       1.4021913382     0.8792528820    -1.4059028871
   15      C      -1.2772416514     0.0000014576    -2.1935768757
   16      H      -2.3085900851     0.0000549053    -2.5508912273
   17      H      -0.7762847292     0.8792418183    -2.6121675032
   18      H      -0.7763805628    -0.8792969742    -2.6121622977
 ----------------------------------------------------------------
 Nuclear Repulsion Energy =         345.16908718 hartrees
 There are       29 alpha and       29 beta electrons
 Applying Cartesian multipole field
    Component          Value
    ---------          -----
     (2,0,0)        1.00000E-11
     (0,2,0)        2.00000E-11
     (0,0,2)       -3.00000E-11
 Nucleus-field energy     =    -0.0000000083 hartrees
 Requested basis set is 6-311++G(d,p)
 There are 98 shells and 246 basis functions
 A cutoff of  1.0D-14 yielded   4609 shell pairs
 There are     29657 function pairs (     31679 Cartesian)
 Smallest overlap matrix eigenvalue = 4.29E-07
 Linear dependence detected in AO basis
 Tighter screening thresholds may be required for diffuse basis sets
 Use S2THRESH > 14 and THRESH = 14 in case of SCF convergence issues
 Number of orthogonalized atomic orbitals = 245
 Maximum deviation from orthogonality = 2.230E-10
 Guess MOs from SCF MO coefficient file

 -----------------------------------------------------------------------
  General SCF calculation program by
  Eric Jon Sundstrom, Paul Horn, Yuezhi Mao, Dmitri Zuev, Alec White,
  David Stuck, Shaama M.S., Shane Yost, Joonho Lee, David Small,
  Daniel Levine, Susi Lehtola, Hugh Burton, Evgeny Epifanovsky,
  Bang C. Huynh
 -----------------------------------------------------------------------
 Exchange:     0.2000 Hartree-Fock + 0.0800 Slater + 0.7200 B88
 Correlation:  0.1900 VWN1RPA + 0.8100 LYP
 Using SG-1 standard quadrature grid
 using 6 threads for integral computing
 -------------------------------------------------------
 OpenMP Integral computing Module                
 Release: version 2.0, May 2017, Q-Chem Inc. Pleasanton 
 -------------------------------------------------------
 A restricted SCF calculation will be
 performed using DIIS
 SCF converges when DIIS error is below 1.0e-08
 ---------------------------------------
  Cycle       Energy         DIIS error
 ---------------------------------------
    1    -310.9657731778      2.13e-05  
    2    -310.9657763853      5.55e-06  
    3    -310.9657763823      5.56e-06  
    4    -310.9657766226      6.61e-07  
    5    -310.9657766245      4.28e-07  
    6    -310.9657766260      8.65e-08  
    7    -310.9657766260      2.61e-08  
    8    -310.9657766260      5.26e-09  Convergence criterion met
 ---------------------------------------
 SCF time:   CPU 71.20s  wall 13.00s 
 SCF   energy in the final basis set =     -310.9657766260
 Total energy in the final basis set =     -310.9657766260

 --------------------------------------------------------------

                    Orbital Energies (a.u.)
 --------------------------------------------------------------

 Alpha MOs
 -- Occupied --
-10.1813 -10.1808 -10.1707 -10.1703 -10.1699 -10.1697 -10.1689 -10.1688
 -0.8613  -0.7790  -0.7645  -0.6997  -0.6757  -0.5985  -0.5758  -0.5027
 -0.4742  -0.4490  -0.4372  -0.4154  -0.4062  -0.4032  -0.3904  -0.3879
 -0.3521  -0.3392  -0.3383  -0.2497  -0.2411
 -- Virtual --
 -0.0106  -0.0095  -0.0088   0.0031   0.0070   0.0274   0.0294   0.0306
  0.0445   0.0541   0.0579   0.0657   0.0678   0.0824   0.0830   0.0987
  0.1020   0.1070   0.1078   0.1154   0.1166   0.1232   0.1295   0.1345
  0.1356   0.1362   0.1502   0.1527   0.1572   0.1586   0.1596   0.1631
  0.1769   0.1780   0.1820   0.1863   0.1897   0.2032   0.2109   0.2198
  0.2262   0.2308   0.2332   0.2509   0.2519   0.2584   0.2643   0.2786
  0.2837   0.2958   0.3074   0.3122   0.3147   0.3255   0.3336   0.3579
  0.3611   0.3806   0.3873   0.3939   0.4579   0.4595   0.4631   0.4972
  0.5196   0.5387   0.5451   0.5578   0.5723   0.5804   0.5834   0.5950
  0.5968   0.6032   0.6112   0.6138   0.6450   0.6454   0.6501   0.6673
  0.6891   0.6893   0.6991   0.7169   0.7173   0.7315   0.7384   0.7790
  0.7951   0.7998   0.8231   0.8572   0.8674   0.8700   0.8947   0.9149
  0.9262   0.9297   0.9377   0.9717   0.9983   1.0161   1.0254   1.0375
  1.0490   1.0701   1.1153   1.1432   1.2177   1.2955   1.3364   1.3478
  1.3865   1.4245   1.4536   1.4651   1.4683   1.5037   1.5269   1.5588
  1.5620   1.5653   1.5695   1.5777   1.5977   1.6089   1.6261   1.6348
  1.6692   1.6836   1.7083   1.7212   1.7444   1.7625   1.7835   1.8031
  1.8157   1.8336   1.8730   1.8976   1.9077   1.9300   1.9323   1.9347
  1.9700   2.0330   2.0351   2.0363   2.0684   2.1022   2.1718   2.2022
  2.2091   2.2651   2.2771   2.2777   2.3102   2.4151   2.4300   2.4352
  2.4546   2.4746   2.4815   2.5034   2.5287   2.5619   2.5805   2.5922
  2.6415   2.6440   2.6459   2.6752   2.7010   2.7055   2.7314   2.7364
  2.7500   2.7547   2.7758   2.8280   2.8451   2.8547   2.9284   2.9428
  2.9494   2.9549   2.9713   3.1046   3.1430   3.1689   3.1877   3.3591
  3.3621   3.4065   3.5295   3.5838   3.6356   3.7333   3.7531   3.8258
  3.8412   3.8786   4.0502   4.0665   4.1767   4.3021   4.3728   4.8585
 23.5756  23.9252  23.9336  23.9878  23.9912  24.0870  24.0999  24.1962
 --------------------------------------------------------------

          Ground-State Mulliken Net Atomic Charges

     Atom                 Charge (a.u.)
  ----------------------------------------
      1 C                     0.582458
      2 C                    -0.538156
      3 H                     0.115331
      4 C                    -0.172421
      5 H                     0.157666
      6 C                    -0.171033
      7 H                     0.157617
      8 C                    -0.539829
      9 H                     0.115291
     10 C                     0.563356
     11 C                    -0.587540
     12 H                     0.156386
     13 H                     0.147830
     14 H                     0.147834
     15 C                    -0.586306
     16 H                     0.156055
     17 H                     0.147727
     18 H                     0.147734
  ----------------------------------------
  Sum of atomic charges =     0.000000

 -----------------------------------------------------------------
                    Cartesian Multipole Moments
 -----------------------------------------------------------------
    Charge (ESU x 10^10)
                 0.0000
    Dipole Moment (Debye)
         X       0.3283      Y      -0.0000      Z      -0.5897
       Tot       0.6749
    Quadrupole Moments (Debye-Ang)
        XX     -46.3897     XY      -0.0000     YY     -52.9181
        XZ       0.5823     YZ      -0.0000     ZZ     -46.0193
    Octopole Moments (Debye-Ang^2)
       XXX     113.4569    XXY       0.0001    XYY      47.7259
       YYY      -0.0000    XXZ      -2.2295    XYZ      -0.0000
       YYZ      -9.6186    XZZ      38.0045    YZZ      -0.0001
       ZZZ      -5.0461
    Hexadecapole Moments (Debye-Ang^3)
      XXXX    -742.1772   XXXY      -0.0003   XXYY    -159.8547
      XYYY       0.0007   YYYY     -76.7773   XXXZ      55.2677
      XXYZ      -0.0002   XYYZ      22.2314   YYYZ       0.0004
      XXZZ    -234.3122   XYZZ       0.0001   YYZZ    -135.5063
      XZZZ      47.8451   YZZZ       0.0003   ZZZZ    -674.7967
 -----------------------------------------------------------------
 Calculating analytic gradient of the SCF energy
 Gradient of SCF Energy
            1           2           3           4           5           6
    1  -0.0002593   0.0002803   0.0000055  -0.0003080   0.0000398   0.0001452
    2   0.0000001   0.0000001  -0.0000000   0.0000000   0.0000000  -0.0000000
    3   0.0002278  -0.0002750   0.0000628   0.0000269   0.0000465   0.0002869
            7           8           9          10          11          12
    1  -0.0000538   0.0000842  -0.0000558  -0.0000555   0.0003659  -0.0000362
    2   0.0000000  -0.0000001   0.0000000  -0.0000000  -0.0000001  -0.0000001
    3  -0.0000036  -0.0003866   0.0000398   0.0003122  -0.0003654   0.0000810
           13          14          15          16          17          18
    1  -0.0000756  -0.0000756   0.0001223  -0.0000604  -0.0000314  -0.0000315
    2  -0.0000205   0.0000206   0.0000001   0.0000001   0.0000207  -0.0000208
    3   0.0000730   0.0000730  -0.0004557   0.0000630   0.0000966   0.0000966
 Max gradient component =       4.557E-04
 RMS gradient           =       1.548E-04
 Gradient time:  CPU 28.73 s  wall 4.92 s
 Geometry Optimization Parameters
   NAtoms,    NIC,     NZ,  NCons,   NDum,   NFix, NCnnct, MaxDiis
       18     120      18       0       0       0       0       0

 Cartesian Hessian Update
 Hessian updated using BFGS update


** GEOMETRY OPTIMIZATION IN DELOCALIZED INTERNAL COORDINATES **
   Searching for a Minimum

   Optimization Cycle:   3

                       Coordinates (Angstroms)
     ATOM                X               Y               Z
      1  C         0.0052781188   -0.0000018740   -0.0007678832
      2  C         0.0053308054   -0.0000033879    1.3964770580
      3  H         0.9544956345   -0.0000066001    1.9233922827
      4  C        -1.1835419397   -0.0000015538    2.1249100050
      5  H        -1.1553335306   -0.0000026457    3.2089826866
      6  C        -2.4002398207    0.0000018101    1.4508881525
      7  H        -3.3341750291    0.0000036613    2.0020047648
      8  C        -2.4131222211    0.0000037423    0.0568422828
      9  H        -3.3631641726    0.0000080211   -0.4683675484
     10  C        -1.2284121198    0.0000020109   -0.6841379447
     11  C         1.3113895015   -0.0000021611   -0.7592107952
     12  H         2.1609794751   -0.0000361503   -0.0738812913
     13  H         1.4021632621   -0.8792206047   -1.4059556691
     14  H         1.4021913382    0.8792528820   -1.4059028871
     15  C        -1.2772416514    0.0000014576   -2.1935768757
     16  H        -2.3085900851    0.0000549053   -2.5508912273
     17  H        -0.7762847292    0.8792418183   -2.6121675032
     18  H        -0.7763805628   -0.8792969742   -2.6121622977
   Point Group: c1    Number of degrees of freedom:    48


   Energy is   -310.965776626

 Hessian updated using BFGS update

 33 Hessian modes will be used to form the next step
  Hessian Eigenvalues:
     0.007686    0.016672    0.024103    0.069805    0.071686    0.072181
     0.072181    0.134053    0.160000    0.160381    0.220003    0.223155
     0.244723    0.249999    0.250029    0.289660    0.312217    0.347056
     0.352062    0.352062    0.352063    0.355267    0.355733    0.364246
     0.364283    0.365109    0.365275    0.424789    0.431926    0.458120
     0.476254    0.478150    0.546236

 Minimum search - taking simple RFO step
 Searching for Lamda that Minimizes Along All modes
 Value Taken    Lamda =  -0.00000208
 Step Taken.  Stepsize is  0.003824

                             Maximum     Tolerance    Cnvgd?
         Gradient           0.000437      0.000300      NO
         Displacement       0.002636      0.001200      NO
         Energy change     -0.000011      0.000001      NO


 New Cartesian Coordinates Obtained by Inverse Iteration

 Displacement from previous Coordinates is:  0.002791
 ----------------------------------------------------------------
             Standard Nuclear Orientation (Angstroms)
    I     Atom           X                Y                Z
 ----------------------------------------------------------------
    1      C       0.0053125646    -0.0000026013    -0.0007920779
    2      C       0.0050313335    -0.0000049007     1.3966087650
    3      H       0.9543711151    -0.0000095274     1.9231160777
    4      C      -1.1834895045    -0.0000020796     2.1248957850
    5      H      -1.1555915488    -0.0000036317     3.2089048960
    6      C      -2.4002738387     0.0000028753     1.4508224786
    7      H      -3.3339952998     0.0000055392     2.0021656841
    8      C      -2.4130686881     0.0000053162     0.0571650240
    9      H      -3.3628366636     0.0000106524    -0.4684607314
   10      C      -1.2283931279     0.0000026404    -0.6841560639
   11      C       1.3110504537    -0.0000040259    -0.7587313011
   12      H       2.1611407345    -0.0000303807    -0.0740548244
   13      H       1.4024828391    -0.8788791360    -1.4060335870
   14      H       1.4025054528     0.8788985837    -1.4059937640
   15      C      -1.2774807001     0.0000030565    -2.1930594299
   16      H      -2.3085688935     0.0000450274    -2.5510014209
   17      H      -0.7763894372     0.8789115309    -2.6124617271
   18      H      -0.7764645177    -0.8789505814    -2.6124584734
 ----------------------------------------------------------------
 Nuclear Repulsion Energy =         345.19309192 hartrees
 There are       29 alpha and       29 beta electrons
 Applying Cartesian multipole field
    Component          Value
    ---------          -----
     (2,0,0)        1.00000E-11
     (0,2,0)        2.00000E-11
     (0,0,2)       -3.00000E-11
 Nucleus-field energy     =    -0.0000000083 hartrees
 Requested basis set is 6-311++G(d,p)
 There are 98 shells and 246 basis functions
 A cutoff of  1.0D-14 yielded   4609 shell pairs
 There are     29657 function pairs (     31679 Cartesian)
 Smallest overlap matrix eigenvalue = 4.29E-07
 Linear dependence detected in AO basis
 Tighter screening thresholds may be required for diffuse basis sets
 Use S2THRESH > 14 and THRESH = 14 in case of SCF convergence issues
 Number of orthogonalized atomic orbitals = 245
 Maximum deviation from orthogonality = 2.898E-10
 Guess MOs from SCF MO coefficient file

 -----------------------------------------------------------------------
  General SCF calculation program by
  Eric Jon Sundstrom, Paul Horn, Yuezhi Mao, Dmitri Zuev, Alec White,
  David Stuck, Shaama M.S., Shane Yost, Joonho Lee, David Small,
  Daniel Levine, Susi Lehtola, Hugh Burton, Evgeny Epifanovsky,
  Bang C. Huynh
 -----------------------------------------------------------------------
 Exchange:     0.2000 Hartree-Fock + 0.0800 Slater + 0.7200 B88
 Correlation:  0.1900 VWN1RPA + 0.8100 LYP
 Using SG-1 standard quadrature grid
 using 6 threads for integral computing
 -------------------------------------------------------
 OpenMP Integral computing Module                
 Release: version 2.0, May 2017, Q-Chem Inc. Pleasanton 
 -------------------------------------------------------
 A restricted SCF calculation will be
 performed using DIIS
 SCF converges when DIIS error is below 1.0e-08
 ---------------------------------------
  Cycle       Energy         DIIS error
 ---------------------------------------
    1    -310.9657771017      8.70e-06  
    2    -310.9657777151      1.17e-06  
    3    -310.9657777147      1.24e-06  
    4    -310.9657777258      4.74e-07  
    5    -310.9657777276      1.44e-07  
    6    -310.9657777277      2.83e-08  
    7    -310.9657777278      6.88e-09  Convergence criterion met
 ---------------------------------------
 SCF time:   CPU 62.65s  wall 11.00s 
 SCF   energy in the final basis set =     -310.9657777278
 Total energy in the final basis set =     -310.9657777278

 --------------------------------------------------------------

                    Orbital Energies (a.u.)
 --------------------------------------------------------------

 Alpha MOs
 -- Occupied --
-10.1812 -10.1808 -10.1706 -10.1703 -10.1699 -10.1697 -10.1689 -10.1688
 -0.8614  -0.7791  -0.7646  -0.6998  -0.6757  -0.5985  -0.5758  -0.5028
 -0.4743  -0.4491  -0.4371  -0.4155  -0.4063  -0.4031  -0.3904  -0.3879
 -0.3521  -0.3392  -0.3384  -0.2497  -0.2411
 -- Virtual --
 -0.0106  -0.0096  -0.0088   0.0031   0.0070   0.0274   0.0294   0.0306
  0.0445   0.0541   0.0579   0.0657   0.0678   0.0824   0.0830   0.0986
  0.1020   0.1070   0.1078   0.1154   0.1166   0.1232   0.1295   0.1345
  0.1356   0.1362   0.1502   0.1527   0.1572   0.1586   0.1596   0.1631
  0.1769   0.1780   0.1820   0.1863   0.1898   0.2032   0.2109   0.2198
  0.2262   0.2308   0.2333   0.2509   0.2520   0.2585   0.2644   0.2786
  0.2839   0.2958   0.3074   0.3122   0.3147   0.3256   0.3337   0.3579
  0.3612   0.3806   0.3874   0.3940   0.4580   0.4594   0.4630   0.4972
  0.5197   0.5387   0.5451   0.5578   0.5724   0.5805   0.5834   0.5950
  0.5967   0.6031   0.6112   0.6138   0.6450   0.6454   0.6501   0.6673
  0.6891   0.6895   0.6991   0.7170   0.7173   0.7317   0.7385   0.7791
  0.7952   0.8000   0.8231   0.8573   0.8674   0.8700   0.8947   0.9149
  0.9262   0.9297   0.9377   0.9717   0.9984   1.0161   1.0254   1.0376
  1.0490   1.0701   1.1153   1.1433   1.2178   1.2953   1.3365   1.3476
  1.3864   1.4245   1.4539   1.4652   1.4683   1.5037   1.5269   1.5589
  1.5620   1.5654   1.5695   1.5777   1.5979   1.6091   1.6265   1.6349
  1.6693   1.6839   1.7083   1.7213   1.7444   1.7624   1.7835   1.8031
  1.8156   1.8336   1.8729   1.8973   1.9079   1.9302   1.9324   1.9350
  1.9700   2.0331   2.0352   2.0363   2.0685   2.1026   2.1726   2.2024
  2.2091   2.2654   2.2771   2.2779   2.3102   2.4151   2.4302   2.4353
  2.4547   2.4744   2.4814   2.5036   2.5285   2.5618   2.5808   2.5921
  2.6416   2.6441   2.6458   2.6753   2.7012   2.7059   2.7314   2.7367
  2.7500   2.7548   2.7758   2.8280   2.8453   2.8552   2.9288   2.9430
  2.9494   2.9547   2.9720   3.1047   3.1433   3.1695   3.1882   3.3596
  3.3621   3.4071   3.5298   3.5837   3.6360   3.7335   3.7525   3.8251
  3.8414   3.8786   4.0504   4.0666   4.1767   4.3026   4.3737   4.8586
 23.5759  23.9255  23.9341  23.9877  23.9914  24.0867  24.1005  24.1966
 --------------------------------------------------------------

          Ground-State Mulliken Net Atomic Charges

     Atom                 Charge (a.u.)
  ----------------------------------------
      1 C                     0.583300
      2 C                    -0.538340
      3 H                     0.115255
      4 C                    -0.172341
      5 H                     0.157649
      6 C                    -0.170976
      7 H                     0.157602
      8 C                    -0.539954
      9 H                     0.115207
     10 C                     0.564164
     11 C                    -0.588417
     12 H                     0.156436
     13 H                     0.147904
     14 H                     0.147907
     15 C                    -0.587083
     16 H                     0.156095
     17 H                     0.147793
     18 H                     0.147799
  ----------------------------------------
  Sum of atomic charges =     0.000000

 -----------------------------------------------------------------
                    Cartesian Multipole Moments
 -----------------------------------------------------------------
    Charge (ESU x 10^10)
                -0.0000
    Dipole Moment (Debye)
         X       0.3288      Y      -0.0000      Z      -0.5905
       Tot       0.6758
    Quadrupole Moments (Debye-Ang)
        XX     -46.3883     XY      -0.0000     YY     -52.9206
        XZ       0.5787     YZ      -0.0000     ZZ     -46.0128
    Octopole Moments (Debye-Ang^2)
       XXX     113.4884    XXY       0.0001    XYY      47.7253
       YYY      -0.0000    XXZ      -2.2382    XYZ      -0.0000
       YYZ      -9.6141    XZZ      37.9950    YZZ      -0.0001
       ZZZ      -5.0848
    Hexadecapole Moments (Debye-Ang^3)
      XXXX    -742.1943   XXXY      -0.0000   XXYY    -159.8467
      XYYY       0.0009   YYYY     -76.7760   XXXZ      55.2499
      XXYZ      -0.0001   XYYZ      22.2297   YYYZ       0.0004
      XXZZ    -234.2589   XYZZ       0.0002   YYZZ    -135.5026
      XZZZ      47.8412   YZZZ       0.0003   ZZZZ    -674.6156
 -----------------------------------------------------------------
 Calculating analytic gradient of the SCF energy
 Gradient of SCF Energy
            1           2           3           4           5           6
    1   0.0000149   0.0000114  -0.0000057  -0.0000826   0.0000109   0.0000788
    2   0.0000001   0.0000001  -0.0000000   0.0000000   0.0000000  -0.0000000
    3   0.0000771  -0.0000750   0.0000051  -0.0000354  -0.0000010   0.0000526
            7           8           9          10          11          12
    1   0.0000001   0.0000605  -0.0000032  -0.0000784   0.0000129  -0.0000027
    2   0.0000000  -0.0000001   0.0000000  -0.0000000  -0.0000001  -0.0000000
    3  -0.0000034  -0.0000411   0.0000138   0.0000271  -0.0000160   0.0000020
           13          14          15          16          17          18
    1  -0.0000052  -0.0000052  -0.0000007  -0.0000058   0.0000000  -0.0000001
    2  -0.0000009   0.0000010   0.0000001   0.0000000   0.0000012  -0.0000014
    3  -0.0000022  -0.0000022  -0.0000159   0.0000076   0.0000034   0.0000034
 Max gradient component =       8.259E-05
 RMS gradient           =       2.804E-05
 Gradient time:  CPU 28.72 s  wall 4.93 s
 Geometry Optimization Parameters
   NAtoms,    NIC,     NZ,  NCons,   NDum,   NFix, NCnnct, MaxDiis
       18     120      18       0       0       0       0       0

 Cartesian Hessian Update
 Hessian updated using BFGS update


** GEOMETRY OPTIMIZATION IN DELOCALIZED INTERNAL COORDINATES **
   Searching for a Minimum

   Optimization Cycle:   4

                       Coordinates (Angstroms)
     ATOM                X               Y               Z
      1  C         0.0053125646   -0.0000026013   -0.0007920779
      2  C         0.0050313335   -0.0000049007    1.3966087650
      3  H         0.9543711151   -0.0000095274    1.9231160777
      4  C        -1.1834895045   -0.0000020796    2.1248957850
      5  H        -1.1555915488   -0.0000036317    3.2089048960
      6  C        -2.4002738387    0.0000028753    1.4508224786
      7  H        -3.3339952998    0.0000055392    2.0021656841
      8  C        -2.4130686881    0.0000053162    0.0571650240
      9  H        -3.3628366636    0.0000106524   -0.4684607314
     10  C        -1.2283931279    0.0000026404   -0.6841560639
     11  C         1.3110504537   -0.0000040259   -0.7587313011
     12  H         2.1611407345   -0.0000303807   -0.0740548244
     13  H         1.4024828391   -0.8788791360   -1.4060335870
     14  H         1.4025054528    0.8788985837   -1.4059937640
     15  C        -1.2774807001    0.0000030565   -2.1930594299
     16  H        -2.3085688935    0.0000450274   -2.5510014209
     17  H        -0.7763894372    0.8789115309   -2.6124617271
     18  H        -0.7764645177   -0.8789505814   -2.6124584734
   Point Group: c1    Number of degrees of freedom:    48


   Energy is   -310.965777728

 Hessian updated using BFGS update

 40 Hessian modes will be used to form the next step
  Hessian Eigenvalues:
     0.007686    0.007686    0.016672    0.023020    0.024104    0.024104
     0.024468    0.024474    0.024671    0.069876    0.071687    0.072181
     0.072181    0.126143    0.159997    0.160106    0.160933    0.220002
     0.224002    0.244716    0.249710    0.250004    0.286451    0.312218
     0.347044    0.352062    0.352062    0.352063    0.355288    0.355736
     0.364275    0.364362    0.365074    0.365274    0.427632    0.431928
     0.447109    0.475452    0.478156    0.555263

 Minimum search - taking simple RFO step
 Searching for Lamda that Minimizes Along All modes
 Value Taken    Lamda =   0.00000000
 Step Taken.  Stepsize is  0.000417

                             Maximum     Tolerance    Cnvgd?
         Gradient           0.000071      0.000300     YES
         Displacement       0.000207      0.001200     YES
         Energy change     -0.000001      0.000001      NO

 Final energy is   -310.96577772775407     


 ******************************
 **  OPTIMIZATION CONVERGED  **
 ******************************

                       Coordinates (Angstroms)
     ATOM                X               Y               Z
      1  C         0.0053125646   -0.0000026013   -0.0007920779
      2  C         0.0050313335   -0.0000049007    1.3966087650
      3  H         0.9543711151   -0.0000095274    1.9231160777
      4  C        -1.1834895045   -0.0000020796    2.1248957850
      5  H        -1.1555915488   -0.0000036317    3.2089048960
      6  C        -2.4002738387    0.0000028753    1.4508224786
      7  H        -3.3339952998    0.0000055392    2.0021656841
      8  C        -2.4130686881    0.0000053162    0.0571650240
      9  H        -3.3628366636    0.0000106524   -0.4684607314
     10  C        -1.2283931279    0.0000026404   -0.6841560639
     11  C         1.3110504537   -0.0000040259   -0.7587313011
     12  H         2.1611407345   -0.0000303807   -0.0740548244
     13  H         1.4024828391   -0.8788791360   -1.4060335870
     14  H         1.4025054528    0.8788985837   -1.4059937640
     15  C        -1.2774807001    0.0000030565   -2.1930594299
     16  H        -2.3085688935    0.0000450274   -2.5510014209
     17  H        -0.7763894372    0.8789115309   -2.6124617271
     18  H        -0.7764645177   -0.8789505814   -2.6124584734

Z-matrix Print:
$molecule
0 1
C 
C  1 1.397401
H  2 1.085567 1 119.001380
C  2 1.393910 1 121.510147 3 -180.000000 0
H  4 1.084368 2 120.024383 1 -180.000000 0
C  4 1.391021 2 119.515840 1 0.000000 0
H  6 1.084350 4 120.453484 2 -180.000000 0
C  6 1.393716 4 119.511549 2 -0.000000 0
H  8 1.085514 6 119.487262 4 -180.000000 0
C  8 1.397502 6 121.510629 4 0.000000 0
C  10 1.509702 8 120.173347 6 180.000000 0
H  11 1.091451 10 111.007717 8 0.002218 0
H  11 1.095204 10 111.584055 8 120.342148 0
H  11 1.095204 10 111.583969 8 -120.337482 0
C  1 1.509776 2 120.145330 3 -0.000000 0
H  15 1.091529 1 111.017669 2 0.001321 0
H  15 1.095345 1 111.645714 2 120.316817 0
H  15 1.095346 1 111.645587 2 -120.314070 0
$end


 --------------------------------------------------------------

                    Orbital Energies (a.u.)
 --------------------------------------------------------------

 Alpha MOs
 -- Occupied --
-10.1812 -10.1808 -10.1706 -10.1703 -10.1699 -10.1697 -10.1689 -10.1688
 -0.8614  -0.7791  -0.7646  -0.6998  -0.6757  -0.5985  -0.5758  -0.5028
 -0.4743  -0.4491  -0.4371  -0.4155  -0.4063  -0.4031  -0.3904  -0.3879
 -0.3521  -0.3392  -0.3384  -0.2497  -0.2411
 -- Virtual --
 -0.0106  -0.0096  -0.0088   0.0031   0.0070   0.0274   0.0294   0.0306
  0.0445   0.0541   0.0579   0.0657   0.0678   0.0824   0.0830   0.0986
  0.1020   0.1070   0.1078   0.1154   0.1166   0.1232   0.1295   0.1345
  0.1356   0.1362   0.1502   0.1527   0.1572   0.1586   0.1596   0.1631
  0.1769   0.1780   0.1820   0.1863   0.1898   0.2032   0.2109   0.2198
  0.2262   0.2308   0.2333   0.2509   0.2520   0.2585   0.2644   0.2786
  0.2839   0.2958   0.3074   0.3122   0.3147   0.3256   0.3337   0.3579
  0.3612   0.3806   0.3874   0.3940   0.4580   0.4594   0.4630   0.4972
  0.5197   0.5387   0.5451   0.5578   0.5724   0.5805   0.5834   0.5950
  0.5967   0.6031   0.6112   0.6138   0.6450   0.6454   0.6501   0.6673
  0.6891   0.6895   0.6991   0.7170   0.7173   0.7317   0.7385   0.7791
  0.7952   0.8000   0.8231   0.8573   0.8674   0.8700   0.8947   0.9149
  0.9262   0.9297   0.9377   0.9717   0.9984   1.0161   1.0254   1.0376
  1.0490   1.0701   1.1153   1.1433   1.2178   1.2953   1.3365   1.3476
  1.3864   1.4245   1.4539   1.4652   1.4683   1.5037   1.5269   1.5589
  1.5620   1.5654   1.5695   1.5777   1.5979   1.6091   1.6265   1.6349
  1.6693   1.6839   1.7083   1.7213   1.7444   1.7624   1.7835   1.8031
  1.8156   1.8336   1.8729   1.8973   1.9079   1.9302   1.9324   1.9350
  1.9700   2.0331   2.0352   2.0363   2.0685   2.1026   2.1726   2.2024
  2.2091   2.2654   2.2771   2.2779   2.3102   2.4151   2.4302   2.4353
  2.4547   2.4744   2.4814   2.5036   2.5285   2.5618   2.5808   2.5921
  2.6416   2.6441   2.6458   2.6753   2.7012   2.7059   2.7314   2.7367
  2.7500   2.7548   2.7758   2.8280   2.8453   2.8552   2.9288   2.9430
  2.9494   2.9547   2.9720   3.1047   3.1433   3.1695   3.1882   3.3596
  3.3621   3.4071   3.5298   3.5837   3.6360   3.7335   3.7525   3.8251
  3.8414   3.8786   4.0504   4.0666   4.1767   4.3026   4.3737   4.8586
 23.5759  23.9255  23.9341  23.9877  23.9914  24.0867  24.1005  24.1966
 --------------------------------------------------------------

          Ground-State Mulliken Net Atomic Charges

     Atom                 Charge (a.u.)
  ----------------------------------------
      1 C                     0.583300
      2 C                    -0.538340
      3 H                     0.115255
      4 C                    -0.172341
      5 H                     0.157649
      6 C                    -0.170976
      7 H                     0.157602
      8 C                    -0.539954
      9 H                     0.115207
     10 C                     0.564164
     11 C                    -0.588417
     12 H                     0.156436
     13 H                     0.147904
     14 H                     0.147907
     15 C                    -0.587083
     16 H                     0.156095
     17 H                     0.147793
     18 H                     0.147799
  ----------------------------------------
  Sum of atomic charges =     0.000000

 -----------------------------------------------------------------
                    Cartesian Multipole Moments
 -----------------------------------------------------------------
    Charge (ESU x 10^10)
                -0.0000
    Dipole Moment (Debye)
         X       0.3288      Y      -0.0000      Z      -0.5905
       Tot       0.6758
    Quadrupole Moments (Debye-Ang)
        XX     -46.3883     XY      -0.0000     YY     -52.9206
        XZ       0.5787     YZ      -0.0000     ZZ     -46.0128
    Octopole Moments (Debye-Ang^2)
       XXX     113.4884    XXY       0.0001    XYY      47.7253
       YYY      -0.0000    XXZ      -2.2382    XYZ      -0.0000
       YYZ      -9.6141    XZZ      37.9950    YZZ      -0.0001
       ZZZ      -5.0848
    Hexadecapole Moments (Debye-Ang^3)
      XXXX    -742.1943   XXXY      -0.0000   XXYY    -159.8467
      XYYY       0.0009   YYYY     -76.7760   XXXZ      55.2499
      XXYZ      -0.0001   XYYZ      22.2297   YYYZ       0.0004
      XXZZ    -234.2589   XYZZ       0.0002   YYZZ    -135.5026
      XZZZ      47.8412   YZZZ       0.0003   ZZZZ    -674.6156
 -----------------------------------------------------------------
Archival summary:
1\1\february\OPT\ProcedureUnspecified\BasisUnspecified\810\taweetha\FriDec1320:39:212019FriDec1320:39:212019\0\\#,OPT,ProcedureUnspecified,BasisUnspecified,\\0,1\C\C,1,1.3974\H,2,1.08557,1,119.001\C,2,1.39391,1,121.51,3,-180,0\H,4,1.08437,2,120.024,1,-180,0\C,4,1.39102,2,119.516,1,0,0\H,6,1.08435,4,120.453,2,-180,0\C,6,1.39372,4,119.512,2,-0,0\H,8,1.08551,6,119.487,4,-180,0\C,8,1.3975,6,121.511,4,0,0\C,10,1.5097,8,120.173,6,180,0\H,11,1.09145,10,111.008,8,0.002218,0\H,11,1.0952,10,111.584,8,120.342,0\H,11,1.0952,10,111.584,8,-120.337,0\C,1,1.50978,2,120.145,3,-0,0\H,15,1.09153,1,111.018,2,0.0013208,0\H,15,1.09535,1,111.646,2,120.317,0\H,15,1.09535,1,111.646,2,-120.314,0\\\@

 Total job time:  78.71s(wall), 442.64s(cpu) 
 Fri Dec 13 20:39:21 2019

        *************************************************************
        *                                                           *
        *  Thank you very much for using Q-Chem.  Have a nice day.  *
        *                                                           *
        *************************************************************


 
User input: 2 of 2 
 
                  Welcome to Q-Chem
     A Quantum Leap Into The Future Of Chemistry


 Q-Chem 5.2 (devel), Q-Chem, Inc., Pleasanton, CA (2019)

 Yihan Shao,  Zhengting Gan,  E. Epifanovsky,  A. T. B. Gilbert,  M. Wormit,  
 J. Kussmann,  A. W. Lange,  A. Behn,  Jia Deng,  Xintian Feng,  D. Ghosh,  
 M. Goldey,  P. R. Horn,  L. D. Jacobson,  I. Kaliman,  T. Kus,  A. Landau,  
 Jie Liu,  E. I. Proynov,  R. M. Richard,  R. P. Steele,  E. J. Sundstrom,  
 H. L. Woodcock III,  P. M. Zimmerman,  D. Zuev,  B. Albrecht,  E. Alguire,  
 S. A. Baeppler,  D. Barton,  Z. Benda,  Y. A. Bernard,  E. J. Berquist,  
 K. B. Bravaya,  H. Burton,  D. Casanova,  Chun-Min Chang,  Yunqing Chen,  
 A. Chien,  K. D. Closser,  M. P. Coons,  S. Coriani,  S. Dasgupta,  
 A. L. Dempwolff,  M. Diedenhofen,  Hainam Do,  R. G. Edgar,  Po-Tung Fang,  
 S. Faraji,  S. Fatehi,  Qingguo Feng,  K. D. Fenk,  J. Fosso-Tande,  
 J. Gayvert,  Qinghui Ge,  A. Ghysels,  G. Gidofalvi,  J. Gomes,  
 J. Gonthier,  A. Gunina,  D. Hait,  M. W. D. Hanson-Heine,  
 P. H. P. Harbach,  A. W. Hauser,  M. F. Herbst,  J. E. Herr,  
 E. G. Hohenstein,  Z. C. Holden,  Kerwin Hui,  B. C. Huynh,  T.-C. Jagau,  
 Hyunjun Ji,  B. Kaduk,  K. Khistyaev,  Jaehoon Kim,  P. Klunzinger,  K. Koh,  
 D. Kosenkov,  L. Koulias,  T. Kowalczyk,  C. M. Krauter,  A. Kunitsa,  
 Ka Un Lao,  A. Laurent,  K. V. Lawler,  Joonho Lee,  D. Lefrancois,  
 S. Lehtola,  D. S. Levine,  Yi-Pei Li,  You-Sheng Lin,  Fenglai Liu,  
 E. Livshits,  A. Luenser,  P. Manohar,  E. Mansoor,  S. F. Manzer,  
 Shan-Ping Mao,  Yuezhi Mao,  N. Mardirossian,  A. V. Marenich,  
 T. Markovich,  L. A. Martinez-Martinez,  S. A. Maurer,  N. J. Mayhall,  
 S. C. McKenzie,  J.-M. Mewes,  P. Morgante,  A. F. Morrison,  
 J. W. Mullinax,  K. Nanda,  T. S. Nguyen-Beck,  R. Olivares-Amaya,  
 J. A. Parkhill,  Zheng Pei,  T. M. Perrine,  F. Plasser,  P. Pokhilko,  
 S. Prager,  A. Prociuk,  E. Ramos,  D. R. Rehn,  F. Rob,  M. Scheurer,  
 M. Schneider,  N. Sergueev,  S. M. Sharada,  S. Sharma,  D. W. Small,  
 T. Stauch,  T. Stein,  Yu-Chuan Su,  A. J. W. Thom,  A. Tkatchenko,  
 T. Tsuchimochi,  N. M. Tubman,  L. Vogt,  M. L. Vidal,  O. Vydrov,  
 M. A. Watson,  J. Wenzel,  M. de Wergifosse,  T. A. Wesolowski,  A. White,  
 J. Witte,  A. Yamada,  Jun Yang,  K. Yao,  S. Yeganeh,  S. R. Yost,  
 Zhi-Qiang You,  A. Zech,  Igor Ying Zhang,  Xing Zhang,  Yan Zhao,  
 Ying Zhu,  B. R. Brooks,  G. K. L. Chan,  C. J. Cramer,  M. S. Gordon,  
 W. J. Hehre,  A. Klamt,  M. W. Schmidt,  C. D. Sherrill,  D. G. Truhlar,  
 A. Aspuru-Guzik,  R. Baer,  A. T. Bell,  N. A. Besley,  Jeng-Da Chai,  
 A. E. DePrince, III,  R. A. DiStasio Jr.,  A. Dreuw,  B. D. Dunietz,  
 T. R. Furlani,  Chao-Ping Hsu,  Yousung Jung,  Jing Kong,  D. S. Lambrecht,  
 WanZhen Liang,  C. Ochsenfeld,  V. A. Rassolov,  L. V. Slipchenko,  
 J. E. Subotnik,  T. Van Voorhis,  J. M. Herbert,  A. I. Krylov,  
 P. M. W. Gill,  M. Head-Gordon

 Contributors to earlier versions of Q-Chem not listed above: 
 R. D. Adamson,  B. Austin,  J. Baker,  G. J. O. Beran,  K. Brandhorst,  
 S. T. Brown,  E. F. C. Byrd,  A. K. Chakraborty,  C.-L. Cheng,  
 Siu Hung Chien,  D. M. Chipman,  D. L. Crittenden,  H. Dachsel,  
 R. J. Doerksen,  A. D. Dutoi,  L. Fusti-Molnar,  W. A. Goddard III,  
 A. Golubeva-Zadorozhnaya,  S. R. Gwaltney,  G. Hawkins,  A. Heyden,  
 S. Hirata,  G. Kedziora,  F. J. Keil,  C. Kelley,  Jihan Kim,  R. A. King,  
 R. Z. Khaliullin,  P. P. Korambath,  W. Kurlancheek,  A. M. Lee,  M. S. Lee,  
 S. V. Levchenko,  Ching Yeh Lin,  D. Liotard,  R. C. Lochan,  I. Lotan,  
 P. E. Maslen,  N. Nair,  D. P. O'Neill,  D. Neuhauser,  E. Neuscamman,  
 C. M. Oana,  R. Olson,  B. Peters,  R. Peverati,  P. A. Pieniazek,  
 Y. M. Rhee,  J. Ritchie,  M. A. Rohrdanz,  E. Rosta,  N. J. Russ,  
 H. F. Schaefer III,  N. E. Schultz,  N. Shenvi,  A. C. Simmonett,  A. Sodt,  
 D. Stuck,  K. S. Thanthiriwatte,  V. Vanovschi,  Tao Wang,  A. Warshel,  
 C. F. Williams,  Q. Wu,  X. Xu,  W. Zhang

 Please cite Q-Chem as follows:
 Y. Shao et al., Mol. Phys. 113, 184-215 (2015)
 DOI: 10.1080/00268976.2014.952696

 Q-Chem 5.2.1 for Intel X86 EM64T Linux

 Parts of Q-Chem use Armadillo 8.300.2 (Tropical Shenanigans).
 http://arma.sourceforge.net/

 Q-Chem begins on Fri Dec 13 20:39:21 2019  

Host: 
0

     Scratch files written to /scratch/taweetham/qchem25636//
NAlpha2: 58
NElect   58
Mult     1
The previous job contains 0 fragments, simply inherited here

Checking the input file for inconsistencies... 	...done.

--------------------------------------------------------------
User input:
--------------------------------------------------------------

$MOLECULE
READ
$END

$REM
   JOB_TYPE 	FREQUENCY
   BASIS 	6-311++G**
   METHOD	B3LYP
   SYM_IGNORE	TRUE
   THRESH	14
   MEM_TOTAL	31000
$END


--------------------------------------------------------------
 ----------------------------------------------------------------
             Standard Nuclear Orientation (Angstroms)
    I     Atom           X                Y                Z
 ----------------------------------------------------------------
    1      C       0.0053125646    -0.0000026013    -0.0007920779
    2      C       0.0050313335    -0.0000049007     1.3966087650
    3      H       0.9543711151    -0.0000095274     1.9231160777
    4      C      -1.1834895045    -0.0000020796     2.1248957850
    5      H      -1.1555915488    -0.0000036317     3.2089048960
    6      C      -2.4002738387     0.0000028753     1.4508224786
    7      H      -3.3339952998     0.0000055392     2.0021656841
    8      C      -2.4130686881     0.0000053162     0.0571650240
    9      H      -3.3628366636     0.0000106524    -0.4684607314
   10      C      -1.2283931279     0.0000026404    -0.6841560639
   11      C       1.3110504537    -0.0000040259    -0.7587313011
   12      H       2.1611407345    -0.0000303807    -0.0740548244
   13      H       1.4024828391    -0.8788791360    -1.4060335870
   14      H       1.4025054528     0.8788985837    -1.4059937640
   15      C      -1.2774807001     0.0000030565    -2.1930594299
   16      H      -2.3085688935     0.0000450274    -2.5510014209
   17      H      -0.7763894372     0.8789115309    -2.6124617271
   18      H      -0.7764645177    -0.8789505814    -2.6124584734
 ----------------------------------------------------------------
 Nuclear Repulsion Energy =         345.19309192 hartrees
 There are       29 alpha and       29 beta electrons
 Requested basis set is 6-311++G(d,p)
 There are 98 shells and 246 basis functions

 Total QAlloc Memory Limit  31000 MB
 Mega-Array Size       188 MB
 MEM_STATIC part       192 MB
 A cutoff of  1.0D-14 yielded   4609 shell pairs
 There are     29657 function pairs (     31679 Cartesian)
 Smallest overlap matrix eigenvalue = 4.29E-07
 Linear dependence detected in AO basis
 Tighter screening thresholds may be required for diffuse basis sets
 Use S2THRESH > 14 and THRESH = 14 in case of SCF convergence issues
 Number of orthogonalized atomic orbitals = 245
 Maximum deviation from orthogonality = 3.281E-10
 Guess from superposition of atomic densities
 Warning:  Energy on first SCF cycle will be non-variational
 SAD guess density has 58.000000 electrons

 -----------------------------------------------------------------------
  General SCF calculation program by
  Eric Jon Sundstrom, Paul Horn, Yuezhi Mao, Dmitri Zuev, Alec White,
  David Stuck, Shaama M.S., Shane Yost, Joonho Lee, David Small,
  Daniel Levine, Susi Lehtola, Hugh Burton, Evgeny Epifanovsky,
  Bang C. Huynh
 -----------------------------------------------------------------------
 Exchange:     0.2000 Hartree-Fock + 0.0800 Slater + 0.7200 B88
 Correlation:  0.1900 VWN1RPA + 0.8100 LYP
 Using SG-1 standard quadrature grid
 using 6 threads for integral computing
 -------------------------------------------------------
 OpenMP Integral computing Module                
 Release: version 2.0, May 2017, Q-Chem Inc. Pleasanton 
 -------------------------------------------------------
 A restricted SCF calculation will be
 performed using DIIS
 SCF converges when DIIS error is below 1.0e-08
 ---------------------------------------
  Cycle       Energy         DIIS error
 ---------------------------------------
    1    -312.6248863988      3.99e-02  
    2    -310.7873241934      4.62e-03  
    3    -310.7518792025      5.07e-03  
    4    -310.9647290869      3.70e-04  
    5    -310.9652595018      2.59e-04  
    6    -310.9657193050      8.47e-05  
    7    -310.9657696823      3.15e-05  
    8    -310.9657776912      2.01e-06  
    9    -310.9657777183      1.14e-06  
   10    -310.9657777272      2.37e-07  
   11    -310.9657777276      2.96e-08  
   12    -310.9657777276      8.47e-09  Convergence criterion met
 ---------------------------------------
 SCF time:   CPU 103.48s  wall 18.00s 
 SCF   energy in the final basis set =     -310.9657777276
 Total energy in the final basis set =     -310.9657777276

 --------------------------------------------------------------

                    Orbital Energies (a.u.)
 --------------------------------------------------------------

 Alpha MOs
 -- Occupied --
-10.1812 -10.1808 -10.1706 -10.1703 -10.1699 -10.1697 -10.1689 -10.1688
 -0.8614  -0.7791  -0.7646  -0.6998  -0.6757  -0.5985  -0.5758  -0.5028
 -0.4743  -0.4491  -0.4371  -0.4155  -0.4063  -0.4031  -0.3904  -0.3879
 -0.3521  -0.3392  -0.3384  -0.2497  -0.2411
 -- Virtual --
 -0.0106  -0.0096  -0.0088   0.0031   0.0070   0.0274   0.0294   0.0306
  0.0445   0.0541   0.0579   0.0657   0.0678   0.0824   0.0830   0.0986
  0.1020   0.1070   0.1078   0.1154   0.1166   0.1232   0.1295   0.1345
  0.1356   0.1362   0.1502   0.1527   0.1572   0.1586   0.1596   0.1631
  0.1769   0.1780   0.1820   0.1863   0.1898   0.2032   0.2109   0.2198
  0.2262   0.2308   0.2333   0.2509   0.2520   0.2585   0.2644   0.2786
  0.2839   0.2958   0.3074   0.3122   0.3147   0.3256   0.3337   0.3579
  0.3612   0.3806   0.3874   0.3940   0.4580   0.4594   0.4630   0.4972
  0.5197   0.5387   0.5451   0.5578   0.5724   0.5805   0.5834   0.5950
  0.5967   0.6031   0.6112   0.6138   0.6450   0.6454   0.6501   0.6673
  0.6891   0.6895   0.6991   0.7170   0.7173   0.7317   0.7385   0.7791
  0.7952   0.8000   0.8231   0.8573   0.8674   0.8700   0.8947   0.9149
  0.9262   0.9297   0.9377   0.9717   0.9984   1.0161   1.0254   1.0376
  1.0490   1.0701   1.1153   1.1433   1.2178   1.2953   1.3365   1.3476
  1.3864   1.4245   1.4539   1.4652   1.4683   1.5037   1.5269   1.5589
  1.5620   1.5654   1.5695   1.5777   1.5979   1.6091   1.6265   1.6349
  1.6693   1.6839   1.7083   1.7213   1.7444   1.7624   1.7835   1.8031
  1.8156   1.8336   1.8729   1.8973   1.9079   1.9302   1.9324   1.9350
  1.9700   2.0331   2.0352   2.0363   2.0685   2.1026   2.1726   2.2024
  2.2091   2.2654   2.2771   2.2779   2.3102   2.4151   2.4302   2.4353
  2.4547   2.4744   2.4814   2.5036   2.5285   2.5618   2.5808   2.5921
  2.6416   2.6441   2.6458   2.6753   2.7012   2.7059   2.7314   2.7367
  2.7500   2.7548   2.7758   2.8280   2.8453   2.8552   2.9288   2.9430
  2.9494   2.9547   2.9720   3.1047   3.1433   3.1695   3.1882   3.3596
  3.3621   3.4071   3.5298   3.5837   3.6360   3.7335   3.7525   3.8251
  3.8414   3.8786   4.0504   4.0666   4.1767   4.3026   4.3737   4.8586
 23.5759  23.9255  23.9341  23.9877  23.9914  24.0867  24.1005  24.1966
 --------------------------------------------------------------

          Ground-State Mulliken Net Atomic Charges

     Atom                 Charge (a.u.)
  ----------------------------------------
      1 C                     0.583300
      2 C                    -0.538339
      3 H                     0.115255
      4 C                    -0.172341
      5 H                     0.157649
      6 C                    -0.170976
      7 H                     0.157602
      8 C                    -0.539954
      9 H                     0.115207
     10 C                     0.564164
     11 C                    -0.588417
     12 H                     0.156436
     13 H                     0.147904
     14 H                     0.147907
     15 C                    -0.587083
     16 H                     0.156095
     17 H                     0.147793
     18 H                     0.147799
  ----------------------------------------
  Sum of atomic charges =     0.000000

 -----------------------------------------------------------------
                    Cartesian Multipole Moments
 -----------------------------------------------------------------
    Charge (ESU x 10^10)
                -0.0000
    Dipole Moment (Debye)
         X       0.3288      Y      -0.0000      Z      -0.5905
       Tot       0.6758
    Quadrupole Moments (Debye-Ang)
        XX     -46.3884     XY      -0.0000     YY     -52.9206
        XZ       0.5787     YZ      -0.0000     ZZ     -46.0128
    Octopole Moments (Debye-Ang^2)
       XXX     113.4885    XXY       0.0001    XYY      47.7253
       YYY      -0.0000    XXZ      -2.2382    XYZ      -0.0000
       YYZ      -9.6141    XZZ      37.9950    YZZ      -0.0001
       ZZZ      -5.0848
    Hexadecapole Moments (Debye-Ang^3)
      XXXX    -742.1945   XXXY      -0.0000   XXYY    -159.8467
      XYYY       0.0009   YYYY     -76.7760   XXXZ      55.2499
      XXYZ      -0.0001   XYYZ      22.2297   YYYZ       0.0004
      XXZZ    -234.2589   XYZZ       0.0002   YYZZ    -135.5026
      XZZZ      47.8412   YZZZ       0.0003   ZZZZ    -674.6156
 -----------------------------------------------------------------
 Calculating MO derivatives via CPSCF
    1     0    57    0.0299453  
    2     0    57    0.0070305  
    3     0    57    0.0005249  
    4    17    40    0.0000336  
    5    55     2    0.0000018  
    6    57     0    0.0000001  Converged
 Time for AOints: 133.5 s (CPU) 22.6 s (wall)
 ------------------------------------------------------------------------------
                     AOints        : Timing summary (seconds)
 ------------------------------------------------------------------------------
     job step          cpu (% of tot)      sys (% of tot)     wall (% of tot)
 ------------------------------------------------------------------------------
  AOints            0.1335E+03 ( 5.6)   0.5000E-05 ( 3.5)   0.2265E+02 ( 5.6)
 ------------------------------------------------------------------------------
   Grand Totals     0.2393E+04          0.1430E-03          0.4063E+03
 ------------------------------------------------------------------------------
 Polarizability Matrix (a.u.)
            1           2           3
    1-105.7121365   0.0001043   5.0891878
    2   0.0001043 -59.8236721   0.0000055
    3   5.0891878   0.0000055-112.0673151
 Calculating analytic Hessian of the SCF energy

 Direct stationary perturbation theory relativistic correction:

 rels  =       0.069872143465
 relv  =      -0.357593705657
 rel2e =       0.173356140598
 E_rel =      -0.114365421594

 Hessian of the SCF Energy
            1           2           3           4           5           6
    1   0.6162537  -0.0000011   0.0014611  -0.1251002   0.0000002   0.0324943
    2  -0.0000011   0.1718746  -0.0000009   0.0000003  -0.0640862   0.0000003
    3   0.0014611  -0.0000009   0.6621582  -0.0360477   0.0000006  -0.3162998
    4  -0.1251002   0.0000003  -0.0360477   0.7203568  -0.0000021   0.0199897
    5   0.0000002  -0.0640862   0.0000006  -0.0000021   0.1328847  -0.0000010
    6   0.0324943   0.0000003  -0.3162998   0.0199897  -0.0000010   0.6670972
    7  -0.0001147   0.0000000   0.0012645  -0.2655013   0.0000011  -0.1161907
    8   0.0000001   0.0039035   0.0000000   0.0000011  -0.0355688   0.0000006
    9  -0.0281156   0.0000001  -0.0119227  -0.1148469   0.0000006  -0.1216248
   10   0.0360048  -0.0000003   0.0752087  -0.2752696   0.0000006   0.0590563
   11  -0.0000002   0.0065821  -0.0000002   0.0000005  -0.0627765  -0.0000000
   12   0.0270564   0.0000000  -0.0293895   0.1230787  -0.0000002  -0.1834232
   13  -0.0042256   0.0000000   0.0022546   0.0050991  -0.0000001   0.0280363
   14   0.0000000   0.0068462  -0.0000000  -0.0000000   0.0027710  -0.0000000
   15   0.0030653  -0.0000000   0.0009035  -0.0033783   0.0000000  -0.0123636
   16  -0.0175301   0.0000001  -0.0321711  -0.0599169   0.0000002   0.0260082
   17   0.0000001  -0.0057406   0.0000002   0.0000003   0.0084816  -0.0000002
   18  -0.0305714   0.0000002  -0.0500943  -0.0218943   0.0000001   0.0625451
   19   0.0001233  -0.0000000  -0.0008211  -0.0030584   0.0000000  -0.0041558
   20   0.0000000  -0.0007909   0.0000000   0.0000000   0.0071705   0.0000000
   21  -0.0009055   0.0000000  -0.0008379  -0.0031052   0.0000000  -0.0006553
   22  -0.0571809   0.0000003  -0.0196236  -0.0176328   0.0000000   0.0256589
   23   0.0000001   0.0067162  -0.0000001  -0.0000000  -0.0059355   0.0000000
   24   0.0256725  -0.0000003   0.0637036   0.0292430  -0.0000001  -0.0513906
   25  -0.0027564   0.0000000   0.0040396   0.0001867  -0.0000000   0.0010217
   26   0.0000000   0.0067263  -0.0000000  -0.0000000  -0.0008520   0.0000000
   27   0.0032839   0.0000000  -0.0010151   0.0008176  -0.0000000  -0.0007182
   28  -0.2440877   0.0000005  -0.0353749   0.0327232  -0.0000000  -0.0755435
   29   0.0000007  -0.0729905   0.0000003  -0.0000001   0.0067780   0.0000004
   30  -0.0965695   0.0000005  -0.1635374  -0.0301695   0.0000002  -0.0261052
   31  -0.1756627   0.0000001   0.0537094  -0.0023143   0.0000001   0.0078807
   32   0.0000004  -0.0704120  -0.0000003   0.0000000   0.0057778   0.0000001
   33   0.0454330  -0.0000000  -0.1157643   0.0319174   0.0000000  -0.0197608
   34  -0.0230457   0.0000006  -0.0184621   0.0016164  -0.0000000  -0.0029257
   35  -0.0000002  -0.0014836  -0.0000000  -0.0000000  -0.0001163   0.0000000
   36   0.0142050  -0.0000005   0.0107597   0.0019053  -0.0000000   0.0004806
   37  -0.0021403   0.0230750   0.0173272  -0.0026050   0.0002003  -0.0001262
   38   0.0012245   0.0031732   0.0014393  -0.0001278  -0.0003604   0.0008780
   39   0.0040542  -0.0113151  -0.0123459   0.0023804  -0.0003713   0.0000127
   40  -0.0021411  -0.0230756   0.0173262  -0.0026048  -0.0002002  -0.0001263
   41  -0.0012246   0.0031734  -0.0014390   0.0001278  -0.0003604  -0.0008780
   42   0.0040548   0.0113156  -0.0123454   0.0023803   0.0003712   0.0000127
   43   0.0038485  -0.0000001  -0.0284722  -0.0058042  -0.0000000  -0.0023812
   44  -0.0000001   0.0033354   0.0000001   0.0000001   0.0062408   0.0000001
   45  -0.0087971   0.0000001  -0.0188269  -0.0011886   0.0000000   0.0020990
   46   0.0005274   0.0000001   0.0002496  -0.0002602   0.0000000   0.0002942
   47   0.0000000   0.0012499   0.0000000   0.0000000   0.0003083  -0.0000001
   48   0.0016951   0.0000001  -0.0063313  -0.0018301  -0.0000001   0.0000506
   49  -0.0013865   0.0000412  -0.0009350   0.0000421  -0.0002135   0.0005049
   50  -0.0012050   0.0009614   0.0004082   0.0001773  -0.0001783   0.0000456
   51   0.0012409  -0.0007850   0.0005927   0.0003739  -0.0009997   0.0000220
   52  -0.0013866  -0.0000412  -0.0009351   0.0000421   0.0002135   0.0005050
   53   0.0012050   0.0009614  -0.0004081  -0.0001773  -0.0001783  -0.0000456
   54   0.0012409   0.0007850   0.0005924   0.0003739   0.0009998   0.0000220
            7           8           9          10          11          12
    1  -0.0001147   0.0000001  -0.0281156   0.0360048  -0.0000002   0.0270564
    2   0.0000000   0.0039035   0.0000001  -0.0000003   0.0065821   0.0000000
    3   0.0012645   0.0000000  -0.0119227   0.0752087  -0.0000002  -0.0293895
    4  -0.2655013   0.0000011  -0.1148469  -0.2752696   0.0000005   0.1230787
    5   0.0000011  -0.0355688   0.0000006   0.0000006  -0.0627765  -0.0000002
    6  -0.1161907   0.0000006  -0.1216248   0.0590563  -0.0000000  -0.1834232
    7   0.2837547  -0.0000012   0.1239379  -0.0190797   0.0000001  -0.0156260
    8  -0.0000012   0.0244707  -0.0000007   0.0000000   0.0029148   0.0000000
    9   0.1239379  -0.0000007   0.1277639   0.0155884  -0.0000001   0.0113607
   10  -0.0190797   0.0000000   0.0155884   0.6597191  -0.0000018   0.0065450
   11   0.0000001   0.0029148  -0.0000001  -0.0000018   0.1315496  -0.0000009
   12  -0.0156260   0.0000000   0.0113607   0.0065450  -0.0000009   0.7374955
   13   0.0008502  -0.0000000  -0.0004505  -0.0591852   0.0000001  -0.0071275
   14  -0.0000000  -0.0039329  -0.0000000   0.0000001  -0.0349038   0.0000004
   15   0.0003333  -0.0000000   0.0008233  -0.0070342   0.0000004  -0.3342403
   16  -0.0028780   0.0000000   0.0032478  -0.2883291   0.0000009  -0.1209464
   17   0.0000000   0.0068502   0.0000000   0.0000008  -0.0622562   0.0000006
   18   0.0042779   0.0000000  -0.0008513  -0.0578060   0.0000003  -0.1767342
   19  -0.0010565   0.0000000   0.0008213  -0.0185170   0.0000001   0.0167894
   20   0.0000000   0.0002847  -0.0000000   0.0000001   0.0027593  -0.0000001
   21  -0.0007683   0.0000000   0.0003666  -0.0144501   0.0000000   0.0116385
   22   0.0003668   0.0000000   0.0009089   0.0302073  -0.0000000  -0.0300781
   23  -0.0000000  -0.0008503  -0.0000000   0.0000001   0.0085002   0.0000002
   24   0.0007008  -0.0000000  -0.0009072  -0.0779504   0.0000004  -0.0274074
   25  -0.0000759  -0.0000000  -0.0000936   0.0019729   0.0000000   0.0002236
   26  -0.0000000  -0.0008841  -0.0000000   0.0000000   0.0068808   0.0000000
   27  -0.0000897  -0.0000000   0.0000387   0.0012572   0.0000000  -0.0056966
   28   0.0017930   0.0000000   0.0011707  -0.0691668   0.0000002   0.0000459
   29   0.0000000   0.0067493   0.0000000   0.0000003  -0.0056846   0.0000000
   30   0.0004395   0.0000000  -0.0055773   0.0015702  -0.0000001   0.0017719
   31   0.0008953  -0.0000001  -0.0022920   0.0019323   0.0000001  -0.0020271
   32  -0.0000000  -0.0043463   0.0000000   0.0000001   0.0081387  -0.0000000
   33   0.0014844  -0.0000000   0.0007320  -0.0029230   0.0000001  -0.0031701
   34   0.0006511   0.0000000   0.0012171  -0.0001558  -0.0000000   0.0004065
   35   0.0000000   0.0003332  -0.0000000  -0.0000000  -0.0002308  -0.0000000
   36  -0.0000229   0.0000000   0.0000776  -0.0000484  -0.0000000   0.0003250
   37   0.0001403   0.0002555   0.0002401  -0.0001453  -0.0010241   0.0004712
   38  -0.0000217   0.0000782   0.0000773   0.0001644  -0.0002106   0.0001432
   39   0.0000991  -0.0006951   0.0001717   0.0003642   0.0011340  -0.0005207
   40   0.0001403  -0.0002555   0.0002401  -0.0001454   0.0010241   0.0004711
   41   0.0000217   0.0000782  -0.0000773  -0.0001645  -0.0002106  -0.0001431
   42   0.0000991   0.0006951   0.0001717   0.0003642  -0.0011341  -0.0005207
   43   0.0000691   0.0000000  -0.0015950  -0.0003592   0.0000000   0.0011133
   44  -0.0000000   0.0000565   0.0000000  -0.0000001  -0.0010015  -0.0000001
   45   0.0002452  -0.0000000  -0.0000651  -0.0003786   0.0000000  -0.0009800
   46   0.0000355  -0.0000000  -0.0000540   0.0003080  -0.0000000   0.0001017
   47  -0.0000000  -0.0001427  -0.0000000  -0.0000000   0.0000733   0.0000000
   48  -0.0000108  -0.0000000  -0.0005508   0.0003089   0.0000000   0.0001010
   49   0.0000049   0.0000068   0.0000376   0.0001044   0.0000042  -0.0002487
   50   0.0000252   0.0000029   0.0000795  -0.0000697  -0.0000621   0.0000241
   51  -0.0000868   0.0000174  -0.0000036   0.0001637   0.0001488  -0.0003048
   52   0.0000049  -0.0000068   0.0000376   0.0001044  -0.0000042  -0.0002487
   53  -0.0000252   0.0000029  -0.0000795   0.0000697  -0.0000621  -0.0000240
   54  -0.0000868  -0.0000174  -0.0000036   0.0001637  -0.0001488  -0.0003049
           13          14          15          16          17          18
    1  -0.0042256   0.0000000   0.0030653  -0.0175301   0.0000001  -0.0305714
    2   0.0000000   0.0068462  -0.0000000   0.0000001  -0.0057406   0.0000002
    3   0.0022546  -0.0000000   0.0009035  -0.0321711   0.0000002  -0.0500943
    4   0.0050991  -0.0000000  -0.0033783  -0.0599169   0.0000003  -0.0218943
    5  -0.0000001   0.0027710   0.0000000   0.0000002   0.0084816   0.0000001
    6   0.0280363  -0.0000000  -0.0123636   0.0260082  -0.0000002   0.0625451
    7   0.0008502  -0.0000000   0.0003333  -0.0028780   0.0000000   0.0042779
    8  -0.0000000  -0.0039329  -0.0000000   0.0000000   0.0068502   0.0000000
    9  -0.0004505  -0.0000000   0.0008233   0.0032478   0.0000000  -0.0008513
   10  -0.0591852   0.0000001  -0.0070342  -0.2883291   0.0000008  -0.0578060
   11   0.0000001  -0.0349038   0.0000004   0.0000009  -0.0622562   0.0000003
   12  -0.0071275   0.0000004  -0.3342403  -0.1209464   0.0000006  -0.1767342
   13   0.0580289  -0.0000001   0.0077164   0.0042264   0.0000000  -0.0287051
   14  -0.0000001   0.0245741  -0.0000005  -0.0000000   0.0028177   0.0000001
   15   0.0077164  -0.0000005   0.3551132   0.0025829   0.0000000  -0.0110883
   16   0.0042264  -0.0000000   0.0025829   0.7216382  -0.0000020  -0.0319078
   17   0.0000000   0.0028177   0.0000000  -0.0000020   0.1308743  -0.0000008
   18  -0.0287051   0.0000001  -0.0110883  -0.0319078  -0.0000008   0.6768476
   19   0.0009579  -0.0000000  -0.0003059  -0.2631928   0.0000007   0.1207213
   20  -0.0000000  -0.0040081  -0.0000000   0.0000007  -0.0349603  -0.0000003
   21   0.0005764  -0.0000000   0.0007811   0.1205482  -0.0000003  -0.1302178
   22  -0.0046042   0.0000000  -0.0031935  -0.1276283   0.0000003  -0.0335356
   23   0.0000000   0.0071881   0.0000000   0.0000002  -0.0620931   0.0000005
   24  -0.0021404   0.0000000   0.0008882   0.0306594   0.0000003  -0.3318791
   25  -0.0000098   0.0000000   0.0001680   0.0028100  -0.0000000   0.0019417
   26   0.0000000   0.0002868   0.0000000   0.0000001   0.0029972  -0.0000000
   27  -0.0014244   0.0000000  -0.0006791  -0.0294280   0.0000001  -0.0106617
   28  -0.0013426   0.0000000   0.0000996   0.0350834  -0.0000003   0.0757503
   29   0.0000000  -0.0007794  -0.0000000  -0.0000001   0.0066345  -0.0000002
   30   0.0000086   0.0000000   0.0006351   0.0276649  -0.0000001  -0.0284296
   31   0.0003448  -0.0000000  -0.0003675  -0.0004770   0.0000000  -0.0003091
   32   0.0000000   0.0000869  -0.0000000  -0.0000001  -0.0010117  -0.0000000
   33   0.0010124  -0.0000000  -0.0005500   0.0011903  -0.0000000  -0.0008495
   34   0.0000016   0.0000000   0.0000044   0.0003406   0.0000000   0.0002865
   35   0.0000000  -0.0000303  -0.0000000   0.0000000   0.0000725  -0.0000000
   36  -0.0000593   0.0000000   0.0000453   0.0000802  -0.0000000   0.0000663
   37  -0.0001873  -0.0000505   0.0001452  -0.0002262   0.0001255   0.0003738
   38   0.0000113   0.0000478   0.0000076  -0.0000184  -0.0000639  -0.0000746
   39   0.0001559   0.0000087  -0.0001332  -0.0000388  -0.0000731   0.0000274
   40  -0.0001873   0.0000505   0.0001452  -0.0002262  -0.0001255   0.0003739
   41  -0.0000113   0.0000478  -0.0000076   0.0000185  -0.0000639   0.0000746
   42   0.0001559  -0.0000087  -0.0001332  -0.0000388   0.0000731   0.0000274
   43   0.0001512  -0.0000000  -0.0000402  -0.0039560   0.0000002   0.0007683
   44  -0.0000000  -0.0010882   0.0000000   0.0000000   0.0081151   0.0000002
   45  -0.0000427  -0.0000000  -0.0000085   0.0016528   0.0000001   0.0026946
   46   0.0000460   0.0000000  -0.0000193   0.0003452  -0.0000001  -0.0003619
   47  -0.0000000   0.0000166  -0.0000000  -0.0000000  -0.0002284   0.0000000
   48   0.0001023   0.0000000   0.0000160   0.0000914  -0.0000000  -0.0001690
   49   0.0000179  -0.0000760   0.0000393  -0.0000418   0.0004203   0.0002989
   50   0.0000154   0.0000299   0.0000025   0.0002053  -0.0002125   0.0000630
   51  -0.0000345   0.0001602  -0.0000047   0.0004027  -0.0014693  -0.0006166
   52   0.0000179   0.0000760   0.0000393  -0.0000419  -0.0004204   0.0002988
   53  -0.0000154   0.0000299  -0.0000025  -0.0002054  -0.0002125  -0.0000632
   54  -0.0000345  -0.0001603  -0.0000047   0.0004026   0.0014693  -0.0006166
           19          20          21          22          23          24
    1   0.0001233   0.0000000  -0.0009055  -0.0571809   0.0000001   0.0256725
    2  -0.0000000  -0.0007909   0.0000000   0.0000003   0.0067162  -0.0000003
    3  -0.0008211   0.0000000  -0.0008379  -0.0196236  -0.0000001   0.0637036
    4  -0.0030584   0.0000000  -0.0031052  -0.0176328  -0.0000000   0.0292430
    5   0.0000000   0.0071705   0.0000000   0.0000000  -0.0059355  -0.0000001
    6  -0.0041558   0.0000000  -0.0006553   0.0256589   0.0000000  -0.0513906
    7  -0.0010565   0.0000000  -0.0007683   0.0003668  -0.0000000   0.0007008
    8   0.0000000   0.0002847   0.0000000   0.0000000  -0.0008503  -0.0000000
    9   0.0008213  -0.0000000   0.0003666   0.0009089  -0.0000000  -0.0009072
   10  -0.0185170   0.0000001  -0.0144501   0.0302073   0.0000001  -0.0779504
   11   0.0000001   0.0027593   0.0000000  -0.0000000   0.0085002   0.0000004
   12   0.0167894  -0.0000001   0.0116385  -0.0300781   0.0000002  -0.0274074
   13   0.0009579  -0.0000000   0.0005764  -0.0046042   0.0000000  -0.0021404
   14  -0.0000000  -0.0040081  -0.0000000   0.0000000   0.0071881   0.0000000
   15  -0.0003059  -0.0000000   0.0007811  -0.0031935   0.0000000   0.0008882
   16  -0.2631928   0.0000007   0.1205482  -0.1276283   0.0000002   0.0306594
   17   0.0000007  -0.0349603  -0.0000003   0.0000003  -0.0620931   0.0000003
   18   0.1207213  -0.0000003  -0.1302178  -0.0335356   0.0000005  -0.3318791
   19   0.2784338  -0.0000007  -0.1303082   0.0036434  -0.0000000  -0.0024963
   20  -0.0000007   0.0246446   0.0000003  -0.0000000   0.0028096   0.0000000
   21  -0.1303082   0.0000003   0.1347080   0.0290212  -0.0000001  -0.0109475
   22   0.0036434  -0.0000000   0.0290212   0.7016122  -0.0000024   0.0327208
   23  -0.0000000   0.0028096  -0.0000001  -0.0000024   0.1329052  -0.0000011
   24  -0.0024963   0.0000000  -0.0109475   0.0327208  -0.0000011   0.6872038
   25   0.0007787  -0.0000000  -0.0004324  -0.2665998   0.0000012  -0.1144004
   26  -0.0000000  -0.0038882  -0.0000000   0.0000013  -0.0355897   0.0000007
   27   0.0004384  -0.0000000   0.0009556  -0.1155903   0.0000007  -0.1207880
   28   0.0018466   0.0000000  -0.0015370  -0.2644352   0.0000007   0.0507789
   29   0.0000000   0.0068428   0.0000000   0.0000004  -0.0646883   0.0000000
   30  -0.0007354   0.0000000  -0.0051791   0.1190735  -0.0000002  -0.1768985
   31   0.0000006  -0.0000000   0.0000521  -0.0017276   0.0000000  -0.0037166
   32   0.0000000  -0.0010922  -0.0000000   0.0000001   0.0062426   0.0000001
   33   0.0000555  -0.0000000   0.0001438  -0.0049203  -0.0000000  -0.0019728
   34   0.0000607   0.0000000   0.0000930  -0.0007293  -0.0000000  -0.0015352
   35  -0.0000000   0.0000169  -0.0000000  -0.0000000   0.0003065   0.0000000
   36  -0.0000285   0.0000000   0.0000004   0.0005862   0.0000000   0.0005165
   37   0.0000028   0.0000967  -0.0000250   0.0004147  -0.0009601   0.0001367
   38   0.0000097   0.0000304   0.0000119   0.0001296  -0.0001856   0.0001285
   39   0.0000485  -0.0001488   0.0000088   0.0002697   0.0003460  -0.0003583
   40   0.0000028  -0.0000967  -0.0000250   0.0004147   0.0009602   0.0001367
   41  -0.0000097   0.0000304  -0.0000119  -0.0001296  -0.0001856  -0.0001285
   42   0.0000485   0.0001488   0.0000088   0.0002697  -0.0003460  -0.0003584
   43  -0.0000078  -0.0000000   0.0012318   0.0029439   0.0000001   0.0284877
   44   0.0000000   0.0000902   0.0000000   0.0000001   0.0057761   0.0000000
   45  -0.0001438  -0.0000000  -0.0002011   0.0046808  -0.0000000  -0.0252244
   46   0.0000077   0.0000000  -0.0000623   0.0003684  -0.0000001   0.0025542
   47   0.0000000  -0.0000330   0.0000000   0.0000000  -0.0001479  -0.0000000
   48  -0.0000005  -0.0000000   0.0000399  -0.0024297  -0.0000000   0.0016275
   49  -0.0000130  -0.0000191   0.0000481   0.0002835  -0.0002019   0.0005743
   50   0.0000118   0.0000466   0.0000068   0.0006814  -0.0003843  -0.0005770
   51   0.0000363  -0.0000473  -0.0003064  -0.0019088   0.0003573  -0.0029044
   52  -0.0000130   0.0000191   0.0000481   0.0002835   0.0002018   0.0005744
   53  -0.0000118   0.0000466  -0.0000068  -0.0006815  -0.0003843   0.0005770
   54   0.0000363   0.0000472  -0.0003063  -0.0019088  -0.0003571  -0.0029039
           25          26          27          28          29          30
    1  -0.0027564   0.0000000   0.0032839  -0.2440877   0.0000007  -0.0965695
    2   0.0000000   0.0067263   0.0000000   0.0000005  -0.0729905   0.0000005
    3   0.0040396  -0.0000000  -0.0010151  -0.0353749   0.0000003  -0.1635374
    4   0.0001867  -0.0000000   0.0008176   0.0327232  -0.0000001  -0.0301695
    5  -0.0000000  -0.0008520  -0.0000000  -0.0000000   0.0067780   0.0000002
    6   0.0010217   0.0000000  -0.0007182  -0.0755435   0.0000004  -0.0261052
    7  -0.0000759  -0.0000000  -0.0000897   0.0017930   0.0000000   0.0004395
    8  -0.0000000  -0.0008841  -0.0000000   0.0000000   0.0067493   0.0000000
    9  -0.0000936  -0.0000000   0.0000387   0.0011707   0.0000000  -0.0055773
   10   0.0019729   0.0000000   0.0012572  -0.0691668   0.0000003   0.0015702
   11   0.0000000   0.0068808   0.0000000   0.0000002  -0.0056846  -0.0000001
   12   0.0002236   0.0000000  -0.0056966   0.0000459   0.0000000   0.0017719
   13  -0.0000098   0.0000000  -0.0014244  -0.0013426   0.0000000   0.0000086
   14   0.0000000   0.0002868   0.0000000   0.0000000  -0.0007794   0.0000000
   15   0.0001680   0.0000000  -0.0006791   0.0000996  -0.0000000   0.0006351
   16   0.0028100   0.0000001  -0.0294280   0.0350834  -0.0000001   0.0276649
   17  -0.0000000   0.0029972   0.0000001  -0.0000003   0.0066345  -0.0000001
   18   0.0019417  -0.0000000  -0.0106617   0.0757503  -0.0000002  -0.0284296
   19   0.0007787  -0.0000000   0.0004384   0.0018466   0.0000000  -0.0007354
   20  -0.0000000  -0.0038882  -0.0000000   0.0000000   0.0068428   0.0000000
   21  -0.0004324  -0.0000000   0.0009556  -0.0015370   0.0000000  -0.0051791
   22  -0.2665998   0.0000013  -0.1155903  -0.2644352   0.0000004   0.1190735
   23   0.0000012  -0.0355897   0.0000007   0.0000007  -0.0646883  -0.0000002
   24  -0.1144004   0.0000007  -0.1207880   0.0507789   0.0000000  -0.1768985
   25   0.2831163  -0.0000014   0.1238574  -0.0201131   0.0000001  -0.0152434
   26  -0.0000014   0.0247941  -0.0000007   0.0000000   0.0035323   0.0000001
   27   0.1238574  -0.0000007   0.1274406   0.0143394  -0.0000001   0.0089573
   28  -0.0201131   0.0000000   0.0143394   0.6507873  -0.0000015  -0.0176563
   29   0.0000001   0.0035323  -0.0000001  -0.0000015   0.1728839  -0.0000003
   30  -0.0152434   0.0000001   0.0089573  -0.0176563  -0.0000003   0.6302259
   31  -0.0006311  -0.0000000   0.0006851  -0.0294267  -0.0000000   0.0116118
   32   0.0000000   0.0000569  -0.0000000   0.0000001   0.0033479  -0.0000001
   33  -0.0011549   0.0000000   0.0006360  -0.0081834  -0.0000001   0.0142492
   34  -0.0004150  -0.0000000   0.0002706  -0.0035651   0.0000000   0.0042017
   35  -0.0000000  -0.0001427   0.0000000   0.0000000   0.0012674   0.0000000
   36   0.0002281  -0.0000000  -0.0001002   0.0027632   0.0000000  -0.0022852
   37  -0.0000258   0.0000181  -0.0000667  -0.0002436  -0.0004378   0.0003431
   38   0.0000797   0.0000029  -0.0000213  -0.0002235   0.0009884  -0.0012761
   39   0.0000554  -0.0000030   0.0000243  -0.0018297   0.0004337  -0.0008823
   40  -0.0000258  -0.0000181  -0.0000667  -0.0002438   0.0004379   0.0003431
   41  -0.0000797   0.0000029   0.0000213   0.0002235   0.0009884   0.0012760
   42   0.0000554   0.0000030   0.0000243  -0.0018297  -0.0004336  -0.0008824
   43   0.0004197  -0.0000001   0.0017726  -0.0896360   0.0000001  -0.0097188
   44   0.0000001  -0.0043777  -0.0000001  -0.0000001  -0.0702618   0.0000006
   45  -0.0021534  -0.0000001   0.0013022  -0.0023986  -0.0000000  -0.2045380
   46   0.0007485   0.0000001  -0.0000311  -0.0003651  -0.0000001   0.0003797
   47  -0.0000000   0.0003054   0.0000001  -0.0000002  -0.0017619  -0.0000002
   48   0.0016495   0.0000000   0.0002672  -0.0321085   0.0000012  -0.0109209
   49   0.0003100  -0.0004847  -0.0000127   0.0001972   0.0027776   0.0022287
   50   0.0000528   0.0000743  -0.0000539   0.0019083   0.0030766   0.0003071
   51   0.0001189   0.0005901   0.0000063   0.0157589   0.0258508  -0.0153014
   52   0.0003100   0.0004848  -0.0000127   0.0001971  -0.0027774   0.0022287
   53  -0.0000528   0.0000743   0.0000539  -0.0019080   0.0030770  -0.0003076
   54   0.0001189  -0.0005902   0.0000063   0.0157567  -0.0258520  -0.0153015
           31          32          33          34          35          36
    1  -0.1756627   0.0000004   0.0454330  -0.0230457  -0.0000002   0.0142050
    2   0.0000001  -0.0704120  -0.0000000   0.0000006  -0.0014836  -0.0000005
    3   0.0537094  -0.0000003  -0.1157643  -0.0184621  -0.0000000   0.0107597
    4  -0.0023143   0.0000000   0.0319174   0.0016164  -0.0000000   0.0019053
    5   0.0000001   0.0057778   0.0000000  -0.0000000  -0.0001163  -0.0000000
    6   0.0078807   0.0000001  -0.0197608  -0.0029257   0.0000000   0.0004806
    7   0.0008953  -0.0000000   0.0014844   0.0006511   0.0000000  -0.0000229
    8  -0.0000001  -0.0043463  -0.0000000   0.0000000   0.0003332   0.0000000
    9  -0.0022920   0.0000000   0.0007320   0.0012171  -0.0000000   0.0000776
   10   0.0019323   0.0000001  -0.0029230  -0.0001558  -0.0000000  -0.0000484
   11   0.0000001   0.0081387   0.0000001  -0.0000000  -0.0002308  -0.0000000
   12  -0.0020271  -0.0000000  -0.0031701   0.0004065  -0.0000000   0.0003250
   13   0.0003448   0.0000000   0.0010124   0.0000016   0.0000000  -0.0000593
   14  -0.0000000   0.0000869  -0.0000000   0.0000000  -0.0000303   0.0000000
   15  -0.0003675  -0.0000000  -0.0005500   0.0000044  -0.0000000   0.0000453
   16  -0.0004770  -0.0000001   0.0011903   0.0003406   0.0000000   0.0000802
   17   0.0000000  -0.0010117  -0.0000000   0.0000000   0.0000725  -0.0000000
   18  -0.0003091  -0.0000000  -0.0008495   0.0002865  -0.0000000   0.0000663
   19   0.0000006   0.0000000   0.0000555   0.0000607  -0.0000000  -0.0000285
   20  -0.0000000  -0.0010922  -0.0000000   0.0000000   0.0000169   0.0000000
   21   0.0000521  -0.0000000   0.0001438   0.0000930  -0.0000000   0.0000004
   22  -0.0017276   0.0000001  -0.0049203  -0.0007293  -0.0000000   0.0005862
   23   0.0000000   0.0062426  -0.0000000  -0.0000000   0.0003065   0.0000000
   24  -0.0037166   0.0000001  -0.0019728  -0.0015352   0.0000000   0.0005165
   25  -0.0006311   0.0000000  -0.0011549  -0.0004150  -0.0000000   0.0002281
   26  -0.0000000   0.0000569   0.0000000  -0.0000000  -0.0001427  -0.0000000
   27   0.0006851  -0.0000000   0.0006360   0.0002706   0.0000000  -0.0001002
   28  -0.0294267   0.0000001  -0.0081834  -0.0035651   0.0000000   0.0027632
   29  -0.0000000   0.0033479  -0.0000001   0.0000000   0.0012674   0.0000000
   30   0.0116118  -0.0000001   0.0142492   0.0042017   0.0000000  -0.0022852
   31   0.5089526  -0.0000012   0.0485227  -0.2035629   0.0000050  -0.1322567
   32  -0.0000012   0.5262346   0.0000005   0.0000050  -0.0469169   0.0000040
   33   0.0485227   0.0000005   0.5459197  -0.1279141   0.0000039  -0.1549143
   34  -0.2035629   0.0000050  -0.1279141   0.2237478  -0.0000054   0.1398136
   35   0.0000050  -0.0469169   0.0000039  -0.0000054   0.0450500  -0.0000045
   36  -0.1322567   0.0000040  -0.1549143   0.1398136  -0.0000045   0.1685785
   37  -0.0488117   0.0158270   0.0096922   0.0023441  -0.0210174  -0.0133757
   38   0.0143479  -0.2111982  -0.1217182  -0.0009076   0.0008786   0.0012933
   39   0.0077075  -0.1226633  -0.1315232   0.0019430  -0.0166156  -0.0117807
   40  -0.0488115  -0.0158315   0.0096949   0.0023447   0.0210180  -0.0133749
   41  -0.0143519  -0.2112077   0.1217139   0.0009075   0.0008773  -0.0012923
   42   0.0077100   0.1226590  -0.1315115   0.0019434   0.0166163  -0.0117801
   43  -0.0017102  -0.0000000  -0.0012307   0.0001484  -0.0000000  -0.0003481
   44   0.0000002  -0.0032009   0.0000000  -0.0000000  -0.0005690   0.0000000
   45   0.0021145   0.0000001  -0.0017214   0.0007019  -0.0000000  -0.0005009
   46  -0.0001588   0.0000000  -0.0001548   0.0000295   0.0000000  -0.0001801
   47  -0.0000001  -0.0005701  -0.0000000   0.0000000   0.0002880  -0.0000000
   48   0.0008940  -0.0000000  -0.0002013  -0.0001215   0.0000000   0.0002184
   49   0.0005847   0.0008198  -0.0012608   0.0000945  -0.0000474   0.0000564
   50  -0.0004263   0.0000353  -0.0006301   0.0001029   0.0001996  -0.0003394
   51   0.0000406   0.0011654   0.0001294   0.0000384  -0.0002572   0.0001466
   52   0.0005848  -0.0008197  -0.0012608   0.0000945   0.0000475   0.0000565
   53   0.0004262   0.0000352   0.0006300  -0.0001029   0.0001996   0.0003393
   54   0.0000405  -0.0011654   0.0001293   0.0000384   0.0002571   0.0001466
           37          38          39          40          41          42
    1  -0.0021403   0.0012245   0.0040542  -0.0021411  -0.0012246   0.0040548
    2   0.0230750   0.0031732  -0.0113151  -0.0230756   0.0031734   0.0113156
    3   0.0173272   0.0014393  -0.0123459   0.0173262  -0.0014390  -0.0123454
    4  -0.0026050  -0.0001278   0.0023804  -0.0026048   0.0001278   0.0023803
    5   0.0002003  -0.0003604  -0.0003713  -0.0002002  -0.0003604   0.0003712
    6  -0.0001262   0.0008780   0.0000127  -0.0001263  -0.0008780   0.0000127
    7   0.0001403  -0.0000217   0.0000991   0.0001403   0.0000217   0.0000991
    8   0.0002555   0.0000782  -0.0006951  -0.0002555   0.0000782   0.0006951
    9   0.0002401   0.0000773   0.0001717   0.0002401  -0.0000773   0.0001717
   10  -0.0001453   0.0001644   0.0003642  -0.0001454  -0.0001645   0.0003642
   11  -0.0010241  -0.0002106   0.0011340   0.0010241  -0.0002106  -0.0011341
   12   0.0004712   0.0001432  -0.0005207   0.0004711  -0.0001431  -0.0005207
   13  -0.0001873   0.0000113   0.0001559  -0.0001873  -0.0000113   0.0001559
   14  -0.0000505   0.0000478   0.0000087   0.0000505   0.0000478  -0.0000087
   15   0.0001452   0.0000076  -0.0001332   0.0001452  -0.0000076  -0.0001332
   16  -0.0002262  -0.0000184  -0.0000388  -0.0002262   0.0000185  -0.0000388
   17   0.0001255  -0.0000639  -0.0000731  -0.0001255  -0.0000639   0.0000731
   18   0.0003738  -0.0000746   0.0000274   0.0003739   0.0000746   0.0000274
   19   0.0000028   0.0000097   0.0000485   0.0000028  -0.0000097   0.0000485
   20   0.0000967   0.0000304  -0.0001488  -0.0000967   0.0000304   0.0001488
   21  -0.0000250   0.0000119   0.0000088  -0.0000250  -0.0000119   0.0000088
   22   0.0004147   0.0001296   0.0002697   0.0004147  -0.0001296   0.0002697
   23  -0.0009601  -0.0001856   0.0003460   0.0009602  -0.0001856  -0.0003460
   24   0.0001367   0.0001285  -0.0003583   0.0001367  -0.0001285  -0.0003584
   25  -0.0000258   0.0000797   0.0000554  -0.0000258  -0.0000797   0.0000554
   26   0.0000181   0.0000029  -0.0000030  -0.0000181   0.0000029   0.0000030
   27  -0.0000667  -0.0000213   0.0000243  -0.0000667   0.0000213   0.0000243
   28  -0.0002436  -0.0002235  -0.0018297  -0.0002438   0.0002235  -0.0018297
   29  -0.0004378   0.0009884   0.0004337   0.0004379   0.0009884  -0.0004336
   30   0.0003431  -0.0012761  -0.0008823   0.0003431   0.0012760  -0.0008824
   31  -0.0488117   0.0143479   0.0077075  -0.0488115  -0.0143519   0.0077100
   32   0.0158270  -0.2111982  -0.1226633  -0.0158315  -0.2112077   0.1226590
   33   0.0096922  -0.1217182  -0.1315232   0.0096949   0.1217139  -0.1315115
   34   0.0023441  -0.0009076   0.0019430   0.0023447   0.0009075   0.0019434
   35  -0.0210174   0.0008786  -0.0166156   0.0210180   0.0008773   0.0166163
   36  -0.0133757   0.0012933  -0.0117807  -0.0133749  -0.0012923  -0.0117801
   37   0.0520114  -0.0153356  -0.0132819  -0.0003213  -0.0012252  -0.0014786
   38  -0.0153356   0.2294325   0.1343996   0.0012246  -0.0227781  -0.0156451
   39  -0.0132819   0.1343996   0.1444994  -0.0014781   0.0156436   0.0115895
   40  -0.0003213   0.0012246  -0.0014781   0.0520114   0.0153405  -0.0132848
   41  -0.0012252  -0.0227781   0.0156436   0.0153405   0.2294432  -0.1343951
   42  -0.0014786  -0.0156451   0.0115895  -0.0132848  -0.1343951   0.1444867
   43  -0.0004312  -0.0007240  -0.0008259  -0.0004312   0.0007239  -0.0008259
   44   0.0013663   0.0001025   0.0000760  -0.0013662   0.0001023  -0.0000759
   45   0.0004777  -0.0000163   0.0009078   0.0004778   0.0000163   0.0009079
   46   0.0001626  -0.0002326   0.0000018   0.0001627   0.0002326   0.0000018
   47  -0.0002391   0.0001976   0.0000948   0.0002391   0.0001976  -0.0000948
   48  -0.0000130   0.0002666   0.0000694  -0.0000130  -0.0002666   0.0000693
   49   0.0000042  -0.0000117   0.0001759   0.0000574  -0.0004114   0.0001988
   50  -0.0001163  -0.0005681   0.0000617   0.0005582   0.0004327   0.0003129
   51  -0.0002981  -0.0001566   0.0001118  -0.0005421  -0.0002631   0.0001215
   52   0.0000575   0.0004114   0.0001988   0.0000045   0.0000118   0.0001760
   53  -0.0005583   0.0004327  -0.0003129   0.0001165  -0.0005679  -0.0000616
   54  -0.0005420   0.0002630   0.0001215  -0.0002980   0.0001567   0.0001119
           43          44          45          46          47          48
    1   0.0038485  -0.0000001  -0.0087971   0.0005274   0.0000000   0.0016951
    2  -0.0000001   0.0033354   0.0000001   0.0000001   0.0012499   0.0000001
    3  -0.0284722   0.0000001  -0.0188269   0.0002496   0.0000000  -0.0063313
    4  -0.0058042   0.0000001  -0.0011886  -0.0002602   0.0000000  -0.0018301
    5  -0.0000000   0.0062408   0.0000000   0.0000000   0.0003083  -0.0000001
    6  -0.0023812   0.0000001   0.0020990   0.0002942  -0.0000001   0.0000506
    7   0.0000691  -0.0000000   0.0002452   0.0000355  -0.0000000  -0.0000108
    8   0.0000000   0.0000565  -0.0000000  -0.0000000  -0.0001427  -0.0000000
    9  -0.0015950   0.0000000  -0.0000651  -0.0000540  -0.0000000  -0.0005508
   10  -0.0003592  -0.0000001  -0.0003786   0.0003080  -0.0000000   0.0003089
   11   0.0000000  -0.0010015   0.0000000  -0.0000000   0.0000733   0.0000000
   12   0.0011133  -0.0000001  -0.0009800   0.0001017   0.0000000   0.0001010
   13   0.0001512  -0.0000000  -0.0000427   0.0000460  -0.0000000   0.0001023
   14  -0.0000000  -0.0010882  -0.0000000   0.0000000   0.0000166   0.0000000
   15  -0.0000402   0.0000000  -0.0000085  -0.0000193  -0.0000000   0.0000160
   16  -0.0039560   0.0000000   0.0016528   0.0003452  -0.0000000   0.0000914
   17   0.0000002   0.0081151   0.0000001  -0.0000001  -0.0002284  -0.0000000
   18   0.0007683   0.0000002   0.0026946  -0.0003619   0.0000000  -0.0001690
   19  -0.0000078   0.0000000  -0.0001438   0.0000077   0.0000000  -0.0000005
   20  -0.0000000   0.0000902  -0.0000000   0.0000000  -0.0000330  -0.0000000
   21   0.0012318   0.0000000  -0.0002011  -0.0000623   0.0000000   0.0000399
   22   0.0029439   0.0000001   0.0046808   0.0003684   0.0000000  -0.0024297
   23   0.0000001   0.0057761  -0.0000000  -0.0000001  -0.0001479  -0.0000000
   24   0.0284877   0.0000000  -0.0252244   0.0025542  -0.0000000   0.0016275
   25   0.0004197   0.0000001  -0.0021534   0.0007485  -0.0000000   0.0016495
   26  -0.0000001  -0.0043777  -0.0000001   0.0000001   0.0003054   0.0000000
   27   0.0017726  -0.0000001   0.0013022  -0.0000311   0.0000001   0.0002672
   28  -0.0896360  -0.0000001  -0.0023986  -0.0003651  -0.0000002  -0.0321085
   29   0.0000001  -0.0702618  -0.0000000  -0.0000001  -0.0017619   0.0000012
   30  -0.0097188   0.0000006  -0.2045380   0.0003797  -0.0000002  -0.0109209
   31  -0.0017102   0.0000002   0.0021145  -0.0001588  -0.0000001   0.0008940
   32  -0.0000000  -0.0032009   0.0000001   0.0000000  -0.0005701  -0.0000000
   33  -0.0012307   0.0000000  -0.0017214  -0.0001548  -0.0000000  -0.0002013
   34   0.0001484  -0.0000000   0.0007019   0.0000295   0.0000000  -0.0001215
   35  -0.0000000  -0.0005690  -0.0000000   0.0000000   0.0002880   0.0000000
   36  -0.0003481   0.0000000  -0.0005009  -0.0001801  -0.0000000   0.0002184
   37  -0.0004312   0.0013663   0.0004777   0.0001626  -0.0002391  -0.0000130
   38  -0.0007240   0.0001025  -0.0000163  -0.0002326   0.0001976   0.0002666
   39  -0.0008259   0.0000760   0.0009078   0.0000018   0.0000948   0.0000694
   40  -0.0004312  -0.0013662   0.0004778   0.0001627   0.0002391  -0.0000130
   41   0.0007239   0.0001023   0.0000163   0.0002326   0.0001976  -0.0002666
   42  -0.0008259  -0.0000759   0.0009079   0.0000018  -0.0000948   0.0000693
   43   0.5802269   0.0000000   0.0047517  -0.2859432   0.0000098  -0.0777434
   44   0.0000000   0.5265693  -0.0000015   0.0000097  -0.0471925   0.0000033
   45   0.0047517  -0.0000015   0.4759381  -0.0812785   0.0000034  -0.0744054
   46  -0.2859432   0.0000097  -0.0812785   0.3098451  -0.0000109   0.0864115
   47   0.0000098  -0.0471925   0.0000034  -0.0000109   0.0457825  -0.0000034
   48  -0.0777434   0.0000033  -0.0744054   0.0864115  -0.0000034   0.0832123
   49  -0.0997735  -0.0960898   0.0406430  -0.0129306  -0.0251761   0.0115589
   50  -0.0958220  -0.2113402   0.0762568   0.0005852   0.0008298  -0.0014187
   51   0.0425308   0.0779447  -0.0786900  -0.0039266  -0.0091502   0.0034537
   52  -0.0997554   0.0960798   0.0406363  -0.0129286   0.0251774   0.0115590
   53   0.0958122  -0.2113563  -0.0762588  -0.0005839   0.0008276   0.0014177
   54   0.0425244  -0.0779475  -0.0786883  -0.0039259   0.0091505   0.0034536
           49          50          51          52          53          54
    1  -0.0013865  -0.0012050   0.0012409  -0.0013866   0.0012050   0.0012409
    2   0.0000412   0.0009614  -0.0007850  -0.0000412   0.0009614   0.0007850
    3  -0.0009350   0.0004082   0.0005927  -0.0009351  -0.0004081   0.0005924
    4   0.0000421   0.0001773   0.0003739   0.0000421  -0.0001773   0.0003739
    5  -0.0002135  -0.0001783  -0.0009997   0.0002135  -0.0001783   0.0009998
    6   0.0005049   0.0000456   0.0000220   0.0005050  -0.0000456   0.0000220
    7   0.0000049   0.0000252  -0.0000868   0.0000049  -0.0000252  -0.0000868
    8   0.0000068   0.0000029   0.0000174  -0.0000068   0.0000029  -0.0000174
    9   0.0000376   0.0000795  -0.0000036   0.0000376  -0.0000795  -0.0000036
   10   0.0001044  -0.0000697   0.0001637   0.0001044   0.0000697   0.0001637
   11   0.0000042  -0.0000621   0.0001488  -0.0000042  -0.0000621  -0.0001488
   12  -0.0002487   0.0000241  -0.0003048  -0.0002487  -0.0000240  -0.0003049
   13   0.0000179   0.0000154  -0.0000345   0.0000179  -0.0000154  -0.0000345
   14  -0.0000760   0.0000299   0.0001602   0.0000760   0.0000299  -0.0001603
   15   0.0000393   0.0000025  -0.0000047   0.0000393  -0.0000025  -0.0000047
   16  -0.0000418   0.0002053   0.0004027  -0.0000419  -0.0002054   0.0004026
   17   0.0004203  -0.0002125  -0.0014693  -0.0004204  -0.0002125   0.0014693
   18   0.0002989   0.0000630  -0.0006166   0.0002988  -0.0000632  -0.0006166
   19  -0.0000130   0.0000118   0.0000363  -0.0000130  -0.0000118   0.0000363
   20  -0.0000191   0.0000466  -0.0000473   0.0000191   0.0000466   0.0000472
   21   0.0000481   0.0000068  -0.0003064   0.0000481  -0.0000068  -0.0003063
   22   0.0002835   0.0006814  -0.0019088   0.0002835  -0.0006815  -0.0019088
   23  -0.0002019  -0.0003843   0.0003573   0.0002018  -0.0003843  -0.0003571
   24   0.0005743  -0.0005770  -0.0029044   0.0005744   0.0005770  -0.0029039
   25   0.0003100   0.0000528   0.0001189   0.0003100  -0.0000528   0.0001189
   26  -0.0004847   0.0000743   0.0005901   0.0004848   0.0000743  -0.0005902
   27  -0.0000127  -0.0000539   0.0000063  -0.0000127   0.0000539   0.0000063
   28   0.0001972   0.0019083   0.0157589   0.0001971  -0.0019080   0.0157567
   29   0.0027776   0.0030766   0.0258508  -0.0027774   0.0030770  -0.0258520
   30   0.0022287   0.0003071  -0.0153014   0.0022287  -0.0003076  -0.0153015
   31   0.0005847  -0.0004263   0.0000406   0.0005848   0.0004262   0.0000405
   32   0.0008198   0.0000353   0.0011654  -0.0008197   0.0000352  -0.0011654
   33  -0.0012608  -0.0006301   0.0001294  -0.0012608   0.0006300   0.0001293
   34   0.0000945   0.0001029   0.0000384   0.0000945  -0.0001029   0.0000384
   35  -0.0000474   0.0001996  -0.0002572   0.0000475   0.0001996   0.0002571
   36   0.0000564  -0.0003394   0.0001466   0.0000565   0.0003393   0.0001466
   37   0.0000042  -0.0001163  -0.0002981   0.0000575  -0.0005583  -0.0005420
   38  -0.0000117  -0.0005681  -0.0001566   0.0004114   0.0004327   0.0002630
   39   0.0001759   0.0000617   0.0001118   0.0001988  -0.0003129   0.0001215
   40   0.0000574   0.0005582  -0.0005421   0.0000045   0.0001165  -0.0002980
   41  -0.0004114   0.0004327  -0.0002631   0.0000118  -0.0005679   0.0001567
   42   0.0001988   0.0003129   0.0001215   0.0001760  -0.0000616   0.0001119
   43  -0.0997735  -0.0958220   0.0425308  -0.0997554   0.0958122   0.0425244
   44  -0.0960898  -0.2113402   0.0779447   0.0960798  -0.2113563  -0.0779475
   45   0.0406430   0.0762568  -0.0786900   0.0406363  -0.0762588  -0.0786883
   46  -0.0129306   0.0005852  -0.0039266  -0.0129286  -0.0005839  -0.0039259
   47  -0.0251761   0.0008298  -0.0091502   0.0251774   0.0008276   0.0091505
   48   0.0115589  -0.0014187   0.0034537   0.0115590   0.0014177   0.0034536
   49   0.1055227   0.1059900  -0.0479167   0.0069219   0.0126717  -0.0059909
   50   0.1059900   0.2298160  -0.0838280  -0.0126744  -0.0227595   0.0092789
   51  -0.0479167  -0.0838280   0.0892363  -0.0059915  -0.0092784   0.0043115
   52   0.0069219  -0.0126744  -0.0059915   0.1055026  -0.1059790  -0.0479096
   53   0.0126717  -0.0227595  -0.0092784  -0.1059790   0.2298338   0.0838310
   54  -0.0059909   0.0092789   0.0043115  -0.0479096   0.0838310   0.0892346
 **********************************************************************
 **                                                                  **
 **                       VIBRATIONAL ANALYSIS                       **
 **                       --------------------                       **
 **                                                                  **
 **        VIBRATIONAL FREQUENCIES (CM**-1) AND NORMAL MODES         **
 **     FORCE CONSTANTS (mDYN/ANGSTROM) AND REDUCED MASSES (AMU)     **
 **                  INFRARED INTENSITIES (KM/MOL)                   **
 **                                                                  **
 **********************************************************************


 Mode:                 1                      2                      3
 Frequency:       136.73                 162.55                 179.52
 Force Cnst:      0.0129                 0.0188                 0.0339
 Red. Mass:       1.1718                 1.2044                 1.7850
 IR Active:          YES                    YES                    YES
 IR Intens:        0.000                  0.615                  0.290
 Raman Active:       YES                    YES                    YES
               X      Y      Z        X      Y      Z        X      Y      Z
 C         -0.000  0.003  0.000    0.000  0.038  0.000    0.000  0.020  0.000
 C          0.000  0.033  0.000   -0.000  0.064  0.000   -0.000 -0.102  0.000
 H          0.000  0.055  0.000   -0.000  0.109  0.000   -0.000 -0.177  0.000
 C         -0.000  0.025  0.000   -0.000  0.005 -0.000   -0.000 -0.114  0.000
 H         -0.000  0.047  0.000   -0.000  0.012 -0.000   -0.000 -0.223  0.000
 C         -0.000 -0.024  0.000   -0.000 -0.070 -0.000   -0.000  0.066  0.000
 H         -0.000 -0.050  0.000   -0.000 -0.132 -0.000    0.000  0.122  0.000
 C         -0.000 -0.031  0.000    0.000 -0.034 -0.000    0.000  0.128  0.000
 H         -0.000 -0.058  0.000    0.000 -0.053 -0.000    0.000  0.207  0.000
 C         -0.000  0.001  0.000    0.000  0.028 -0.000    0.000  0.038  0.000
 C         -0.000 -0.078 -0.000    0.000 -0.058  0.000   -0.000  0.102 -0.000
 H          0.000  0.227 -0.000    0.000  0.235  0.000    0.000  0.581 -0.000
 H          0.090 -0.282  0.285    0.076 -0.261  0.283    0.237 -0.110  0.316
 H         -0.090 -0.282 -0.285   -0.076 -0.261 -0.283   -0.237 -0.110 -0.316
 C          0.000  0.074  0.000   -0.000  0.046 -0.000    0.000 -0.120  0.000
 H         -0.000 -0.319 -0.000    0.000  0.482  0.000    0.000 -0.194 -0.000
 H         -0.368  0.319  0.067    0.382 -0.177 -0.004   -0.024 -0.160 -0.113
 H          0.368  0.319 -0.067   -0.382 -0.177  0.004    0.024 -0.160  0.113
 TransDip   0.000 -0.000 -0.000   -0.000 -0.025 -0.000   -0.000 -0.017 -0.000

 Mode:                 4                      5                      6
 Frequency:       253.20                 300.98                 414.66
 Force Cnst:      0.0967                 0.1343                 0.2728
 Red. Mass:       2.5601                 2.5166                 2.6927
 IR Active:          YES                    YES                    YES
 IR Intens:        5.181                  0.125                  0.135
 Raman Active:       YES                    YES                    YES
               X      Y      Z        X      Y      Z        X      Y      Z
 C         -0.000  0.176  0.000   -0.032 -0.000  0.041   -0.139  0.000 -0.088
 C          0.000  0.124 -0.000    0.009  0.000  0.037    0.003 -0.000 -0.110
 H          0.000  0.112 -0.000    0.010  0.000  0.036    0.075 -0.000 -0.245
 C         -0.000 -0.113  0.000   -0.009  0.000  0.020    0.112  0.000  0.016
 H         -0.000 -0.306 -0.000   -0.024  0.000  0.021    0.210  0.000  0.013
 C         -0.000 -0.125  0.000   -0.013 -0.000  0.018    0.072  0.000  0.088
 H         -0.000 -0.329  0.000   -0.006 -0.000  0.031    0.120  0.000  0.172
 C         -0.000  0.112  0.000   -0.036 -0.000  0.012   -0.091 -0.000  0.063
 H         -0.000  0.094  0.000   -0.034 -0.000  0.009   -0.167 -0.000  0.198
 C         -0.000  0.177  0.000   -0.017 -0.000  0.050   -0.147  0.000 -0.071
 C         -0.000 -0.110 -0.000   -0.175  0.000 -0.183   -0.020  0.000  0.155
 H         -0.000 -0.436 -0.000   -0.024 -0.000 -0.371   -0.205  0.000  0.384
 H         -0.274 -0.093 -0.061   -0.318  0.003 -0.207    0.160 -0.002  0.183
 H          0.274 -0.093  0.061   -0.318 -0.003 -0.207    0.160  0.002  0.183
 C          0.000 -0.104  0.000    0.247  0.000  0.051    0.121  0.000 -0.102
 H          0.000 -0.346 -0.000    0.327  0.000 -0.175    0.218  0.000 -0.381
 H         -0.131 -0.127 -0.205    0.348 -0.004  0.163    0.247 -0.003  0.042
 H          0.131 -0.127  0.205    0.347  0.004  0.163    0.247  0.003  0.042
 TransDip   0.000 -0.073 -0.000    0.005  0.000 -0.010    0.010 -0.000  0.006

 Mode:                 7                      8                      9
 Frequency:       443.82                 512.42                 521.75
 Force Cnst:      0.3212                 0.7025                 0.4923
 Red. Mass:       2.7678                 4.5409                 3.0691
 IR Active:          YES                    YES                    YES
 IR Intens:        4.902                  0.942                  0.002
 Raman Active:       YES                    YES                    YES
               X      Y      Z        X      Y      Z        X      Y      Z
 C         -0.000 -0.183 -0.000    0.096 -0.000 -0.138   -0.000 -0.205  0.000
 C          0.000  0.198 -0.000   -0.020 -0.000 -0.173    0.000 -0.095  0.000
 H          0.000  0.581 -0.000   -0.085  0.000 -0.055    0.000 -0.091  0.000
 C          0.000 -0.085  0.000   -0.049  0.000 -0.184    0.000  0.208  0.000
 H          0.000 -0.120  0.000    0.100  0.000 -0.188   -0.000  0.483  0.000
 C          0.000 -0.086  0.000   -0.182 -0.000  0.057    0.000 -0.205 -0.000
 H          0.000 -0.125  0.000   -0.106 -0.000  0.185    0.000 -0.471 -0.000
 C          0.000  0.203  0.000   -0.156  0.000  0.076    0.000  0.089 -0.000
 H          0.000  0.577  0.000   -0.090  0.000 -0.045    0.000  0.080  0.000
 C         -0.000 -0.177 -0.000   -0.065  0.000  0.155    0.000  0.207 -0.000
 C         -0.000  0.007  0.000    0.240  0.000 -0.091   -0.000  0.012  0.000
 H          0.000  0.090  0.000    0.118  0.000  0.063    0.000  0.177 -0.000
 H          0.141  0.081 -0.076    0.357 -0.004 -0.068    0.224  0.104 -0.093
 H         -0.141  0.081  0.076    0.357  0.004 -0.068   -0.224  0.104  0.093
 C          0.000  0.005 -0.000    0.050  0.000  0.251   -0.000 -0.010 -0.000
 H          0.000  0.069  0.000    0.115  0.000  0.070   -0.000 -0.162 -0.000
 H         -0.002  0.083  0.155    0.133 -0.004  0.340   -0.030 -0.110 -0.246
 H          0.002  0.083 -0.155    0.133  0.004  0.340    0.030 -0.110  0.246
 TransDip   0.000  0.071  0.000    0.027  0.000  0.015   -0.000  0.001 -0.000

 Mode:                10                     11                     12
 Frequency:       589.88                 725.07                 745.61
 Force Cnst:      1.1169                 0.9962                 1.4204
 Red. Mass:       5.4479                 3.2163                 4.3364
 IR Active:          YES                    YES                    YES
 IR Intens:        0.442                  0.059                  0.068
 Raman Active:       YES                    YES                    YES
               X      Y      Z        X      Y      Z        X      Y      Z
 C          0.060 -0.000 -0.098   -0.000 -0.222 -0.000   -0.061  0.000 -0.123
 C         -0.238  0.000 -0.024   -0.000  0.143 -0.000   -0.191 -0.000 -0.225
 H         -0.253 -0.000  0.011    0.000  0.442 -0.000   -0.145  0.000 -0.322
 C         -0.144  0.000  0.238   -0.000 -0.168  0.000   -0.015 -0.000 -0.020
 H          0.076  0.000  0.234    0.000 -0.204  0.000    0.220  0.000 -0.032
 C         -0.126 -0.000  0.246    0.000  0.163  0.000    0.026 -0.000  0.002
 H         -0.242 -0.000  0.054   -0.000  0.252 -0.000   -0.090  0.000 -0.203
 C          0.149  0.000  0.188    0.000 -0.151 -0.000    0.292 -0.000  0.043
 H          0.128 -0.000  0.220    0.000 -0.402 -0.000    0.349  0.000 -0.048
 C          0.054  0.000 -0.103    0.000  0.226 -0.000    0.136 -0.000 -0.014
 C          0.171  0.000 -0.159   -0.000 -0.036  0.000   -0.192  0.000  0.089
 H          0.208  0.000 -0.202    0.000  0.107 -0.000   -0.288 -0.000  0.200
 H          0.135 -0.000 -0.164    0.227  0.081 -0.125   -0.126 -0.002  0.100
 H          0.135  0.000 -0.164   -0.227  0.081  0.125   -0.126  0.002  0.100
 C          0.041 -0.000 -0.228   -0.000  0.038  0.000    0.028  0.000  0.210
 H          0.057  0.000 -0.280   -0.000 -0.105 -0.000   -0.018 -0.000  0.353
 H          0.064 -0.000 -0.201   -0.011 -0.089 -0.275   -0.021  0.002  0.157
 H          0.064  0.000 -0.201    0.011 -0.089  0.275   -0.021 -0.002  0.157
 TransDip   0.010 -0.000 -0.019    0.000  0.008 -0.000    0.004  0.000 -0.007

 Mode:                13                     14                     15
 Frequency:       748.34                 837.59                 867.89
 Force Cnst:      0.3863                 1.7348                 0.5690
 Red. Mass:       1.1708                 4.1971                 1.2822
 IR Active:          YES                    YES                    YES
 IR Intens:       63.885                  0.329                  0.007
 Raman Active:       YES                    YES                    YES
               X      Y      Z        X      Y      Z        X      Y      Z
 C          0.000  0.035  0.000   -0.097 -0.000 -0.060   -0.000  0.016 -0.000
 C          0.000 -0.049  0.000   -0.132  0.000  0.040   -0.000 -0.098 -0.000
 H          0.000  0.372  0.000   -0.022 -0.000 -0.151    0.000  0.596  0.000
 C          0.000 -0.063  0.000   -0.010  0.000  0.282   -0.000 -0.049  0.000
 H         -0.000  0.583  0.000   -0.233 -0.000  0.288    0.000  0.328  0.000
 C         -0.000 -0.067 -0.000    0.234  0.000 -0.159    0.000  0.053 -0.000
 H          0.000  0.572  0.000    0.121 -0.000 -0.350   -0.000 -0.351 -0.000
 C         -0.000 -0.042 -0.000   -0.036  0.000 -0.133    0.000  0.096  0.000
 H         -0.000  0.374  0.000   -0.139  0.000  0.060   -0.000 -0.592 -0.000
 C         -0.000  0.026 -0.000   -0.101 -0.000 -0.048   -0.000 -0.015  0.000
 C          0.000  0.011 -0.000    0.133  0.000 -0.126   -0.000  0.016 -0.000
 H          0.000 -0.060 -0.000    0.002  0.000  0.043   -0.000 -0.055  0.000
 H         -0.080 -0.031  0.043    0.297 -0.010 -0.092   -0.071 -0.028  0.048
 H          0.080 -0.031 -0.043    0.297  0.010 -0.092    0.071 -0.028 -0.048
 C         -0.000  0.009 -0.000   -0.035  0.000  0.179    0.000 -0.016  0.000
 H         -0.000 -0.053 -0.000    0.036  0.000 -0.010    0.000  0.053  0.000
 H         -0.005 -0.028 -0.080    0.081 -0.010  0.300   -0.003  0.028  0.086
 H          0.005 -0.028  0.080    0.081  0.010  0.300    0.003  0.028 -0.086
 TransDip   0.000  0.256  0.000   -0.016 -0.000 -0.008   -0.000 -0.003  0.000

 Mode:                16                     17                     18
 Frequency:       941.81                 985.55                1002.36
 Force Cnst:      0.7011                 0.7438                 0.8649
 Red. Mass:       1.3416                 1.2997                 1.4610
 IR Active:          YES                    YES                    YES
 IR Intens:        0.311                  0.001                  4.169
 Raman Active:       YES                    YES                    YES
               X      Y      Z        X      Y      Z        X      Y      Z
 C          0.000  0.001  0.000   -0.000 -0.008 -0.000   -0.035 -0.000 -0.031
 C          0.000 -0.097  0.000    0.000 -0.052  0.000    0.016 -0.000  0.015
 H          0.000  0.528  0.000    0.000  0.336  0.000    0.061  0.000 -0.062
 C          0.000  0.074 -0.000    0.000  0.101  0.000    0.027 -0.000  0.062
 H         -0.000 -0.409 -0.000   -0.000 -0.601 -0.000    0.060 -0.000  0.066
 C         -0.000  0.069  0.000   -0.000 -0.103 -0.000   -0.045  0.000  0.018
 H         -0.000 -0.384  0.000    0.000  0.611  0.000   -0.024  0.000  0.064
 C          0.000 -0.097  0.000    0.000  0.054  0.000   -0.081 -0.000 -0.029
 H          0.000  0.538  0.000   -0.000 -0.352 -0.000   -0.060  0.000 -0.080
 C          0.000 -0.000 -0.000    0.000  0.008  0.000    0.055  0.000  0.009
 C         -0.000  0.027  0.000   -0.000  0.003 -0.000   -0.033  0.000 -0.067
 H         -0.000 -0.074  0.000   -0.000 -0.014  0.000   -0.280  0.000  0.245
 H         -0.108 -0.042  0.074   -0.008 -0.005  0.009    0.230 -0.033  0.020
 H          0.108 -0.042 -0.074    0.008 -0.005 -0.009    0.230  0.033  0.020
 C         -0.000  0.027 -0.000   -0.000 -0.004  0.000    0.125 -0.000  0.001
 H         -0.000 -0.072 -0.000    0.000  0.017 -0.000   -0.091 -0.000  0.603
 H          0.006 -0.042 -0.132   -0.003  0.006  0.016   -0.238  0.055 -0.309
 H         -0.006 -0.042  0.132    0.003  0.006 -0.016   -0.238 -0.055 -0.309
 TransDip  -0.000  0.018 -0.000   -0.000 -0.001  0.000   -0.023  0.000  0.061

 Mode:                19                     20                     21
 Frequency:      1013.81                1043.85                1072.08
 Force Cnst:      0.9974                 0.9260                 1.4004
 Red. Mass:       1.6470                 1.4424                 2.0680
 IR Active:          YES                    YES                    YES
 IR Intens:        1.657                  4.225                  8.766
 Raman Active:       YES                    YES                    YES
               X      Y      Z        X      Y      Z        X      Y      Z
 C          0.027  0.000  0.030    0.000 -0.084  0.000    0.023  0.000 -0.024
 C         -0.118 -0.000 -0.083   -0.000  0.040 -0.000    0.114 -0.000 -0.044
 H         -0.105  0.000 -0.117   -0.000 -0.200 -0.000    0.325  0.000 -0.410
 C          0.028  0.000  0.017    0.000 -0.007  0.000    0.045 -0.000  0.166
 H          0.193 -0.000  0.008    0.000  0.030  0.000    0.293  0.000  0.174
 C          0.065 -0.000  0.007   -0.000 -0.008  0.000   -0.161  0.000  0.050
 H          0.148 -0.000  0.149    0.000  0.030  0.000   -0.294 -0.000 -0.145
 C         -0.103 -0.000 -0.043   -0.000  0.040 -0.000   -0.028  0.000 -0.123
 H         -0.150  0.000  0.033   -0.000 -0.201 -0.000    0.175 -0.000 -0.507
 C          0.009  0.000 -0.002    0.000 -0.084  0.000    0.010 -0.000 -0.029
 C          0.068 -0.000  0.097   -0.000  0.107  0.000   -0.001 -0.000  0.053
 H          0.460 -0.000 -0.397   -0.000 -0.225 -0.000    0.118  0.001 -0.100
 H         -0.365  0.051 -0.036   -0.343 -0.127  0.255   -0.132  0.021  0.003
 H         -0.365 -0.051 -0.036    0.343 -0.127 -0.255   -0.134 -0.021  0.004
 C          0.061 -0.000  0.010    0.000  0.104 -0.000   -0.044  0.000  0.027
 H         -0.044 -0.000  0.303   -0.000 -0.211  0.000    0.019 -0.001 -0.146
 H         -0.117  0.026 -0.151    0.034 -0.125 -0.419    0.069 -0.022  0.112
 H         -0.118 -0.026 -0.151   -0.034 -0.125  0.419    0.069  0.021  0.115
 TransDip   0.041  0.000  0.002   -0.000 -0.066 -0.000    0.047 -0.000 -0.082

 Mode:                22                     23                     24
 Frequency:      1072.27                1143.33                1184.91
 Force Cnst:      1.0924                 1.3148                 0.9163
 Red. Mass:       1.6126                 1.7072                 1.1077
 IR Active:          YES                    YES                    YES
 IR Intens:        0.001                  3.385                  0.000
 Raman Active:       YES                    YES                    YES
               X      Y      Z        X      Y      Z        X      Y      Z
 C          0.000 -0.117 -0.000    0.100 -0.000  0.017    0.003 -0.000  0.008
 C          0.000  0.027 -0.000   -0.116  0.000 -0.010   -0.014 -0.000  0.025
 H          0.001 -0.088 -0.001   -0.284  0.000  0.292   -0.151  0.000  0.274
 C          0.000  0.002  0.000    0.042 -0.000  0.025    0.060 -0.000 -0.003
 H          0.001 -0.024  0.000    0.412 -0.000  0.013    0.630 -0.000 -0.018
 C         -0.000 -0.001  0.000    0.047 -0.000  0.023   -0.027  0.000 -0.053
 H         -0.001  0.024 -0.000    0.247 -0.000  0.367   -0.316  0.000 -0.543
 C         -0.000 -0.028 -0.000   -0.069  0.000 -0.090   -0.018  0.000  0.024
 H          0.000  0.092 -0.001    0.101  0.000 -0.402   -0.157  0.000  0.276
 C          0.000  0.119 -0.000    0.070  0.000  0.078   -0.004  0.000  0.008
 C         -0.000  0.113  0.000   -0.064 -0.000 -0.037    0.000  0.000 -0.002
 H          0.000 -0.239 -0.000   -0.248  0.000  0.193   -0.004  0.000  0.003
 H         -0.339 -0.125  0.261    0.100 -0.040  0.045    0.005 -0.001 -0.001
 H          0.338 -0.125 -0.261    0.100  0.040  0.045    0.005  0.001 -0.001
 C         -0.000 -0.115  0.000   -0.062 -0.000 -0.038   -0.000 -0.000 -0.004
 H          0.000  0.239 -0.000    0.026  0.000 -0.288    0.001 -0.000 -0.007
 H         -0.043  0.128  0.436    0.087 -0.038  0.054    0.001 -0.001 -0.005
 H          0.043  0.128 -0.435    0.087  0.038  0.054    0.001  0.001 -0.005
 TransDip   0.000  0.001 -0.000    0.050  0.000  0.031    0.001  0.000  0.000

 Mode:                25                     26                     27
 Frequency:      1204.63                1241.66                1315.06
 Force Cnst:      2.2246                 2.4074                 1.4828
 Red. Mass:       2.6019                 2.6502                 1.4553
 IR Active:          YES                    YES                    YES
 IR Intens:        0.132                  1.479                  0.142
 Raman Active:       YES                    YES                    YES
               X      Y      Z        X      Y      Z        X      Y      Z
 C          0.206 -0.000 -0.067   -0.174  0.000  0.150   -0.003  0.000 -0.117
 C          0.010  0.000 -0.111   -0.074  0.000 -0.025    0.042 -0.000 -0.018
 H          0.147  0.000 -0.346    0.193 -0.000 -0.537   -0.270 -0.000  0.557
 C         -0.049 -0.000  0.089    0.034 -0.000 -0.051    0.023 -0.000  0.030
 H         -0.464  0.000  0.101    0.173 -0.000 -0.064   -0.232  0.000  0.039
 C          0.049 -0.000 -0.081    0.029  0.000 -0.061    0.042 -0.000  0.011
 H         -0.142  0.000 -0.407   -0.051  0.000 -0.214   -0.097  0.000 -0.232
 C         -0.091  0.000  0.062    0.055 -0.000  0.055    0.011 -0.000  0.040
 H         -0.228  0.000  0.320    0.341  0.000 -0.432    0.322 -0.000 -0.514
 C          0.052 -0.000  0.195   -0.033 -0.000  0.239   -0.113  0.000  0.056
 C         -0.079 -0.000  0.032    0.074 -0.000 -0.055    0.012  0.000  0.041
 H         -0.173  0.000  0.143    0.111  0.000 -0.086    0.041 -0.000 -0.008
 H         -0.095 -0.027  0.074    0.144 -0.008 -0.030   -0.131  0.041 -0.038
 H         -0.095  0.027  0.074    0.144  0.008 -0.030   -0.131 -0.041 -0.038
 C         -0.013  0.000 -0.078    0.009  0.000 -0.097    0.044  0.000 -0.009
 H          0.024  0.000 -0.196    0.017 -0.000 -0.150    0.018 -0.000  0.038
 H          0.009 -0.024 -0.117   -0.058  0.009 -0.152   -0.110  0.045 -0.095
 H          0.009  0.024 -0.117   -0.058 -0.009 -0.152   -0.110 -0.045 -0.095
 TransDip  -0.010  0.000 -0.006   -0.020  0.000  0.034    0.011 -0.000  0.005

 Mode:                28                     29                     30
 Frequency:      1327.73                1414.67                1422.62
 Force Cnst:      6.3616                 1.4816                 1.4654
 Red. Mass:       6.1248                 1.2565                 1.2289
 IR Active:          YES                    YES                    YES
 IR Intens:        0.023                  0.877                  2.182
 Raman Active:       YES                    YES                    YES
               X      Y      Z        X      Y      Z        X      Y      Z
 C         -0.165  0.000 -0.278    0.016 -0.000 -0.006    0.014 -0.000 -0.002
 C         -0.109  0.000  0.225   -0.002  0.000 -0.011    0.006 -0.000 -0.007
 H          0.055 -0.000 -0.073   -0.020  0.000  0.019   -0.012  0.000  0.022
 C          0.253 -0.000  0.007    0.002  0.000  0.005   -0.014 -0.000  0.002
 H         -0.345  0.000  0.025   -0.028  0.000  0.006    0.009 -0.000  0.001
 C         -0.133  0.000 -0.210    0.006 -0.000 -0.001    0.007  0.000  0.011
 H          0.140 -0.000  0.256   -0.011 -0.000 -0.029   -0.001  0.000 -0.002
 C         -0.135  0.000  0.220   -0.009  0.000  0.003    0.001  0.000 -0.009
 H          0.073  0.000 -0.154    0.005  0.000 -0.029   -0.014 -0.000  0.024
 C          0.311 -0.000  0.004    0.004 -0.000  0.022   -0.005  0.000 -0.007
 C          0.023  0.000  0.067   -0.074 -0.000  0.050   -0.091 -0.000  0.062
 H          0.190 -0.000 -0.154    0.174  0.000 -0.247    0.219  0.000 -0.310
 H         -0.135  0.120 -0.133    0.292  0.169 -0.151    0.382  0.219 -0.199
 H         -0.135 -0.120 -0.133    0.292 -0.169 -0.151    0.382 -0.219 -0.199
 C         -0.063 -0.000  0.007    0.005 -0.000 -0.116   -0.003  0.000  0.085
 H          0.021  0.000 -0.210   -0.160  0.000  0.385    0.120 -0.000 -0.291
 H          0.173 -0.108  0.043    0.043  0.209  0.415   -0.036 -0.161 -0.327
 H          0.173  0.108  0.043    0.043 -0.209  0.415   -0.036  0.161 -0.327
 TransDip   0.003  0.000 -0.004    0.022  0.000  0.021    0.024 -0.000 -0.041

 Mode:                31                     32                     33
 Frequency:      1466.97                1481.63                1493.30
 Force Cnst:      1.9494                 1.3507                 1.3710
 Red. Mass:       1.5375                 1.0443                 1.0435
 IR Active:          YES                    YES                    YES
 IR Intens:        0.302                  0.292                 17.740
 Raman Active:       YES                    YES                    YES
               X      Y      Z        X      Y      Z        X      Y      Z
 C          0.020 -0.000 -0.081   -0.000  0.014 -0.000   -0.000 -0.012 -0.000
 C          0.034 -0.000  0.059    0.000  0.000 -0.000    0.000  0.001 -0.000
 H          0.131 -0.000 -0.091   -0.000 -0.008  0.000   -0.000  0.003  0.000
 C         -0.098  0.000  0.033   -0.000  0.000  0.000   -0.000  0.000  0.000
 H          0.431 -0.000  0.026    0.000  0.003  0.000    0.000 -0.000  0.000
 C         -0.025  0.000 -0.104    0.000 -0.000  0.000   -0.000 -0.000 -0.000
 H          0.251 -0.000  0.350    0.000 -0.003  0.000    0.000 -0.000  0.000
 C          0.066 -0.000  0.002    0.000  0.000 -0.000    0.000  0.000 -0.000
 H         -0.001 -0.000  0.151   -0.000  0.009  0.000   -0.000  0.001  0.000
 C         -0.058  0.000  0.056   -0.000 -0.016  0.000   -0.000 -0.009  0.000
 C          0.018 -0.000  0.037    0.000  0.032  0.000    0.000 -0.043  0.000
 H         -0.106 -0.000  0.171   -0.000 -0.433  0.000   -0.000  0.560  0.000
 H         -0.122  0.179 -0.233    0.286 -0.032  0.104   -0.365  0.041 -0.139
 H         -0.122 -0.179 -0.233   -0.286 -0.032 -0.104    0.365  0.041  0.139
 C          0.043  0.000 -0.006   -0.000 -0.043 -0.000   -0.000 -0.034 -0.000
 H          0.093 -0.000 -0.189    0.000  0.567  0.000    0.000  0.440  0.000
 H         -0.281  0.203  0.046   -0.304  0.041 -0.236   -0.239  0.030 -0.180
 H         -0.281 -0.203  0.046    0.305  0.041  0.236    0.239  0.030  0.180
 TransDip  -0.015 -0.000 -0.009    0.000  0.017  0.000    0.000  0.135  0.000

 Mode:                34                     35                     36
 Frequency:      1497.30                1504.15                1521.36
 Force Cnst:      1.5760                 1.8107                 2.9329
 Red. Mass:       1.1931                 1.3583                 2.1507
 IR Active:          YES                    YES                    YES
 IR Intens:        0.475                 21.183                 15.490
 Raman Active:       YES                    YES                    YES
               X      Y      Z        X      Y      Z        X      Y      Z
 C         -0.052 -0.000  0.004    0.010  0.000 -0.071    0.148 -0.000  0.003
 C          0.034 -0.000 -0.035    0.041 -0.000  0.018   -0.072  0.000  0.130
 H         -0.044  0.000  0.110    0.049  0.000  0.023    0.246 -0.000 -0.438
 C         -0.026  0.000  0.015   -0.079  0.000  0.035   -0.051  0.000 -0.072
 H          0.017 -0.000  0.017    0.283 -0.000  0.032    0.214 -0.000 -0.096
 C         -0.002 -0.000  0.011   -0.007  0.000 -0.089    0.089 -0.000  0.011
 H          0.018  0.000  0.047    0.175 -0.000  0.207   -0.046  0.000 -0.248
 C          0.021 -0.000 -0.042    0.031 -0.000  0.040   -0.073 -0.000  0.127
 H         -0.059 -0.000  0.103    0.068  0.000 -0.009    0.233 -0.000 -0.439
 C          0.011  0.000  0.056   -0.062  0.000  0.032   -0.077  0.000 -0.127
 C          0.046 -0.000  0.023   -0.034  0.000 -0.007   -0.015 -0.000  0.010
 H         -0.155  0.000  0.245    0.210 -0.000 -0.287   -0.172  0.000  0.197
 H         -0.118  0.227 -0.322    0.084 -0.233  0.335   -0.047  0.117 -0.165
 H         -0.118 -0.227 -0.322    0.084  0.233  0.335   -0.047 -0.117 -0.165
 C         -0.043  0.000 -0.027   -0.015  0.000 -0.018    0.001  0.000  0.020
 H         -0.138 -0.000  0.298   -0.110 -0.000  0.286   -0.068 -0.000  0.230
 H          0.365 -0.258 -0.106    0.265 -0.196 -0.105    0.145 -0.103 -0.041
 H          0.365  0.258 -0.106    0.265  0.196 -0.105    0.145  0.103 -0.041
 TransDip   0.001 -0.000  0.022    0.131 -0.000  0.067    0.058 -0.000 -0.112

 Mode:                37                     38                     39
 Frequency:      1617.51                1646.13                3017.95
 Force Cnst:      8.6502                 9.2041                 5.5737
 Red. Mass:       5.6115                 5.7650                 1.0386
 IR Active:          YES                    YES                    YES
 IR Intens:        0.306                  3.767                 10.261
 Raman Active:       YES                    YES                    YES
               X      Y      Z        X      Y      Z        X      Y      Z
 C          0.198 -0.000  0.187   -0.073 -0.000  0.237    0.001 -0.000  0.000
 C         -0.125  0.000 -0.079    0.170 -0.000 -0.289    0.000 -0.000 -0.000
 H         -0.174  0.000 -0.010   -0.195 -0.000  0.372   -0.003  0.000 -0.002
 C          0.326 -0.000  0.084   -0.158  0.000  0.127   -0.000 -0.000  0.000
 H         -0.411  0.000  0.117    0.204 -0.000  0.132   -0.000  0.000  0.000
 C         -0.244  0.000 -0.228    0.021  0.000 -0.206    0.000  0.000 -0.000
 H          0.115 -0.000  0.409    0.222 -0.000  0.107   -0.000  0.000 -0.000
 C          0.136 -0.000  0.058   -0.153  0.000  0.299    0.000 -0.000  0.001
 H          0.097 -0.000  0.151    0.212 -0.000 -0.361   -0.008  0.000 -0.004
 C         -0.266  0.000 -0.067    0.157 -0.000 -0.189    0.000 -0.000  0.000
 C         -0.019  0.000 -0.015    0.018 -0.000 -0.022   -0.018 -0.000  0.024
 H         -0.145 -0.000  0.145   -0.089 -0.000  0.107    0.167 -0.000  0.145
 H          0.049  0.067 -0.103    0.032  0.061 -0.101    0.022 -0.300 -0.214
 H          0.049 -0.067 -0.103    0.032 -0.061 -0.101    0.022  0.300 -0.214
 C          0.023 -0.000  0.007   -0.010 -0.000  0.027    0.015 -0.000 -0.041
 H         -0.048  0.000  0.204    0.043 -0.000 -0.127    0.304 -0.000  0.094
 H          0.064 -0.066 -0.093   -0.064  0.059  0.083   -0.244 -0.437  0.192
 H          0.064  0.066 -0.093   -0.064 -0.059  0.083   -0.244  0.437  0.192
 TransDip   0.009  0.000 -0.015   -0.054 -0.000 -0.031   -0.060 -0.000 -0.083

 Mode:                40                     41                     42
 Frequency:      3018.80                3060.76                3062.64
 Force Cnst:      5.5719                 6.0697                 6.0770
 Red. Mass:       1.0377                 1.0997                 1.0996
 IR Active:          YES                    YES                    YES
 IR Intens:       54.276                 38.328                  0.029
 Raman Active:       YES                    YES                    YES
               X      Y      Z        X      Y      Z        X      Y      Z
 C         -0.001 -0.000 -0.000   -0.000 -0.000  0.000   -0.000  0.001 -0.000
 C          0.001 -0.000 -0.000   -0.000 -0.000 -0.000    0.000  0.000  0.000
 H         -0.010  0.000 -0.004    0.000 -0.000  0.000   -0.000  0.000 -0.000
 C         -0.000 -0.000  0.000   -0.000  0.000 -0.000   -0.000 -0.000  0.000
 H         -0.000 -0.000 -0.001    0.000  0.000 -0.000   -0.000 -0.000  0.000
 C         -0.000 -0.000  0.000   -0.000  0.000  0.000   -0.000  0.000  0.000
 H          0.001 -0.000 -0.000   -0.000  0.000  0.000   -0.000  0.000  0.000
 C         -0.001  0.000 -0.001   -0.000 -0.000 -0.000   -0.000 -0.000 -0.000
 H          0.008 -0.000  0.006    0.000 -0.000  0.000    0.000 -0.000  0.000
 C          0.001  0.000  0.001    0.000 -0.000 -0.000    0.000 -0.001 -0.000
 C         -0.027 -0.000  0.034    0.000 -0.066 -0.000   -0.000  0.063  0.000
 H          0.248 -0.000  0.212   -0.000 -0.015 -0.000    0.000  0.016  0.000
 H          0.035 -0.435 -0.306   -0.038  0.405  0.310    0.033 -0.384 -0.294
 H          0.035  0.435 -0.307    0.038  0.405 -0.310   -0.033 -0.384  0.294
 C         -0.010  0.000  0.028   -0.000 -0.063  0.000   -0.000 -0.066  0.000
 H         -0.212  0.000 -0.068   -0.000 -0.014 -0.000   -0.000 -0.017 -0.000
 H          0.166  0.301 -0.132    0.230  0.384 -0.185    0.244  0.405 -0.193
 H          0.166 -0.301 -0.132   -0.230  0.384  0.185   -0.244  0.405  0.193
 TransDip  -0.130  0.000  0.197    0.000 -0.198  0.000   -0.000 -0.005  0.000

 Mode:                43                     44                     45
 Frequency:      3103.11                3105.36                3152.60
 Force Cnst:      6.2376                 6.2453                 6.3615
 Red. Mass:       1.0994                 1.0992                 1.0863
 IR Active:          YES                    YES                    YES
 IR Intens:       29.513                  9.859                 15.559
 Raman Active:       YES                    YES                    YES
               X      Y      Z        X      Y      Z        X      Y      Z
 C          0.000  0.000 -0.002   -0.000  0.000  0.001   -0.000  0.000  0.001
 C          0.004 -0.000  0.002   -0.001  0.000 -0.000   -0.034  0.000 -0.019
 H         -0.043  0.000 -0.021    0.010 -0.000  0.005    0.401 -0.000  0.222
 C         -0.000 -0.000 -0.000    0.000  0.000  0.000    0.001 -0.000  0.026
 H          0.000  0.000  0.008    0.000  0.000 -0.001   -0.010  0.000 -0.321
 C         -0.000 -0.000  0.000   -0.001 -0.000  0.000    0.029 -0.000 -0.015
 H          0.003  0.000 -0.002    0.009 -0.000 -0.005   -0.341  0.000  0.199
 C          0.002 -0.000  0.001    0.005 -0.000  0.003   -0.055  0.000 -0.029
 H         -0.019  0.000 -0.011   -0.055  0.000 -0.033    0.632 -0.000  0.348
 C         -0.000  0.000  0.000   -0.001 -0.000  0.001    0.001 -0.000 -0.002
 C         -0.053  0.000 -0.069    0.016  0.000  0.021   -0.002  0.000 -0.002
 H          0.680 -0.000  0.558   -0.205  0.000 -0.169    0.020 -0.000  0.016
 H         -0.028  0.214  0.139    0.010 -0.068 -0.043   -0.000  0.005  0.003
 H         -0.028 -0.214  0.139    0.010  0.068 -0.043   -0.000 -0.005  0.003
 C         -0.026  0.000 -0.003   -0.087 -0.000 -0.009   -0.005  0.000 -0.001
 H          0.254 -0.000  0.087    0.834 -0.000  0.282    0.050 -0.000  0.020
 H          0.030  0.061 -0.028    0.101  0.212 -0.097    0.004  0.008 -0.003
 H          0.030 -0.061 -0.028    0.101 -0.212 -0.097    0.004 -0.008 -0.003
 TransDip  -0.139 -0.000 -0.105   -0.100 -0.000 -0.005   -0.106  0.000 -0.068

 Mode:                46                     47                     48
 Frequency:      3157.13                3172.00                3186.93
 Force Cnst:      6.3927                 6.4701                 6.5668
 Red. Mass:       1.0886                 1.0914                 1.0974
 IR Active:          YES                    YES                    YES
 IR Intens:        2.556                 27.142                 19.973
 Raman Active:       YES                    YES                    YES
               X      Y      Z        X      Y      Z        X      Y      Z
 C         -0.002  0.000  0.002   -0.000 -0.000  0.002   -0.000 -0.000  0.001
 C         -0.057  0.000 -0.033   -0.031  0.000 -0.016   -0.020  0.000 -0.008
 H          0.663 -0.000  0.368    0.342 -0.000  0.187    0.200 -0.000  0.107
 C          0.002 -0.000  0.026    0.002  0.000 -0.051   -0.003  0.000 -0.060
 H         -0.011  0.000 -0.311    0.011 -0.000  0.592    0.019 -0.000  0.666
 C         -0.010  0.000  0.004   -0.044  0.000  0.029    0.053 -0.000 -0.029
 H          0.109 -0.000 -0.062    0.523 -0.000 -0.314   -0.579  0.000  0.340
 C          0.042 -0.000  0.022   -0.027  0.000 -0.016    0.016 -0.000  0.012
 H         -0.481  0.000 -0.265    0.300 -0.000  0.167   -0.185  0.000 -0.106
 C         -0.000  0.000  0.002    0.001 -0.000 -0.001   -0.001  0.000  0.001
 C         -0.002  0.000 -0.002   -0.001  0.000 -0.001   -0.000  0.000 -0.000
 H          0.032 -0.000  0.023    0.012 -0.000  0.009    0.006 -0.000  0.004
 H          0.001  0.003  0.002    0.001  0.002  0.001    0.001 -0.001 -0.001
 H          0.001 -0.003  0.002    0.001 -0.002  0.001    0.001  0.001 -0.001
 C          0.003 -0.000  0.001   -0.002  0.000 -0.000    0.001 -0.000  0.000
 H         -0.035  0.000 -0.015    0.016 -0.000  0.007   -0.008  0.000 -0.004
 H         -0.002 -0.003  0.001    0.001  0.002 -0.000    0.000  0.001 -0.001
 H         -0.002  0.003  0.001    0.001 -0.002 -0.000    0.000 -0.001 -0.001
 TransDip  -0.039 -0.000  0.034   -0.147  0.000 -0.079    0.068 -0.000 -0.126

 STANDARD THERMODYNAMIC QUANTITIES AT   298.15 K  AND     1.00 ATM

   This Molecule has  0 Imaginary Frequencies
   Zero point vibrational energy:       97.342 kcal/mol

   Atom    1 Element C  Has Mass   12.00000
   Atom    2 Element C  Has Mass   12.00000
   Atom    3 Element H  Has Mass    1.00783
   Atom    4 Element C  Has Mass   12.00000
   Atom    5 Element H  Has Mass    1.00783
   Atom    6 Element C  Has Mass   12.00000
   Atom    7 Element H  Has Mass    1.00783
   Atom    8 Element C  Has Mass   12.00000
   Atom    9 Element H  Has Mass    1.00783
   Atom   10 Element C  Has Mass   12.00000
   Atom   11 Element C  Has Mass   12.00000
   Atom   12 Element H  Has Mass    1.00783
   Atom   13 Element H  Has Mass    1.00783
   Atom   14 Element H  Has Mass    1.00783
   Atom   15 Element C  Has Mass   12.00000
   Atom   16 Element H  Has Mass    1.00783
   Atom   17 Element H  Has Mass    1.00783
   Atom   18 Element H  Has Mass    1.00783
   Molecular Mass:   106.078300 amu
   Principal axes and moments of inertia in amu*Bohr^2:
                             1           2           3
    Eigenvalues --      570.88017   839.51571  1388.15439
          X              -0.48499     0.87452     0.00000
          Y               0.00000    -0.00000     1.00000
          Z               0.87452     0.48499     0.00000
   Rotational Symmetry Number is   1
   The Molecule is an Asymmetric Top
   Translational Enthalpy:        0.889 kcal/mol
   Rotational Enthalpy:           0.889 kcal/mol
   Vibrational Enthalpy:        100.318 kcal/mol
   gas constant (RT):             0.592 kcal/mol
   Translational Entropy:        39.894  cal/mol.K
   Rotational Entropy:           27.988  cal/mol.K
   Vibrational Entropy:          16.331  cal/mol.K

   Total Enthalpy:              102.688 kcal/mol
   Total Entropy:                84.213  cal/mol.K

 ======================================================================

 STANDARD THERMODYNAMIC QUANTITIES FOR ANHARMONIC VIBRATION -- TOSH

   Zero point vibrational energy: ************ kcal/mol

   Vibrational Enthalpy:       Infinity kcal/mol
   Vibrational Entropy:             NaN  cal/mol.K

   Total Enthalpy:             Infinity kcal/mol
   Total Entropy:                   NaN  cal/mol.K

 ======================================================================

 STANDARD THERMODYNAMIC QUANTITIES FOR ANHARMONIC VIBRATION -- VPT2

   Zero point vibrational energy: ************ kcal/mol

   Vibrational Enthalpy:       Infinity kcal/mol
   Vibrational Entropy:             NaN  cal/mol.K

   Total Enthalpy:             Infinity kcal/mol
   Total Entropy:                   NaN  cal/mol.K

 ======================================================================

Archival summary:
1\1\february\FREQ\ProcedureUnspecified\BasisUnspecified\810\taweetha\FriDec1320:47:502019FriDec1320:47:502019\0\\#,FREQ,ProcedureUnspecified,BasisUnspecified,\\0,1\C\C,1,1.3974\H,2,1.08557,1,119.001\C,2,1.39391,1,121.51,3,-180,0\H,4,1.08437,2,120.024,1,-180,0\C,4,1.39102,2,119.516,1,0,0\H,6,1.08435,4,120.453,2,-180,0\C,6,1.39372,4,119.512,2,-0,0\H,8,1.08551,6,119.487,4,-180,0\C,8,1.3975,6,121.511,4,0,0\C,10,1.5097,8,120.173,6,180,0\H,11,1.09145,10,111.008,8,0.002218,0\H,11,1.0952,10,111.584,8,120.342,0\H,11,1.0952,10,111.584,8,-120.337,0\C,1,1.50978,2,120.145,3,-0,0\H,15,1.09153,1,111.018,2,0.0013208,0\H,15,1.09535,1,111.646,2,120.317,0\H,15,1.09535,1,111.646,2,-120.314,0\\\@

 Total job time:  508.79s(wall), 2965.46s(cpu) 
 Fri Dec 13 20:47:50 2019

        *************************************************************
        *                                                           *
        *  Thank you very much for using Q-Chem.  Have a nice day.  *
        *                                                           *
        *************************************************************
