# Supplementary material for: Geometric and energetic data from quantum chemical calculations of halobenzenes and xylenes
Source: Data Brief. 2020 Mar 5;30:105386. doi: 10.1016/j.dib.2020.105386 (PMC7114895; doi:10.1016/j.dib.2020.105386)
Supplement: Supplementary file 2 [file mmc2.zip › xylene/B3LYP/p-xylene.out]

                  Welcome to Q-Chem
     A Quantum Leap Into The Future Of Chemistry


 Q-Chem 5.2 (devel), Q-Chem, Inc., Pleasanton, CA (2019)

 Yihan Shao,  Zhengting Gan,  E. Epifanovsky,  A. T. B. Gilbert,  M. Wormit,  
 J. Kussmann,  A. W. Lange,  A. Behn,  Jia Deng,  Xintian Feng,  D. Ghosh,  
 M. Goldey,  P. R. Horn,  L. D. Jacobson,  I. Kaliman,  T. Kus,  A. Landau,  
 Jie Liu,  E. I. Proynov,  R. M. Richard,  R. P. Steele,  E. J. Sundstrom,  
 H. L. Woodcock III,  P. M. Zimmerman,  D. Zuev,  B. Albrecht,  E. Alguire,  
 S. A. Baeppler,  D. Barton,  Z. Benda,  Y. A. Bernard,  E. J. Berquist,  
 K. B. Bravaya,  H. Burton,  D. Casanova,  Chun-Min Chang,  Yunqing Chen,  
 A. Chien,  K. D. Closser,  M. P. Coons,  S. Coriani,  S. Dasgupta,  
 A. L. Dempwolff,  M. Diedenhofen,  Hainam Do,  R. G. Edgar,  Po-Tung Fang,  
 S. Faraji,  S. Fatehi,  Qingguo Feng,  K. D. Fenk,  J. Fosso-Tande,  
 J. Gayvert,  Qinghui Ge,  A. Ghysels,  G. Gidofalvi,  J. Gomes,  
 J. Gonthier,  A. Gunina,  D. Hait,  M. W. D. Hanson-Heine,  
 P. H. P. Harbach,  A. W. Hauser,  M. F. Herbst,  J. E. Herr,  
 E. G. Hohenstein,  Z. C. Holden,  Kerwin Hui,  B. C. Huynh,  T.-C. Jagau,  
 Hyunjun Ji,  B. Kaduk,  K. Khistyaev,  Jaehoon Kim,  P. Klunzinger,  K. Koh,  
 D. Kosenkov,  L. Koulias,  T. Kowalczyk,  C. M. Krauter,  A. Kunitsa,  
 Ka Un Lao,  A. Laurent,  K. V. Lawler,  Joonho Lee,  D. Lefrancois,  
 S. Lehtola,  D. S. Levine,  Yi-Pei Li,  You-Sheng Lin,  Fenglai Liu,  
 E. Livshits,  A. Luenser,  P. Manohar,  E. Mansoor,  S. F. Manzer,  
 Shan-Ping Mao,  Yuezhi Mao,  N. Mardirossian,  A. V. Marenich,  
 T. Markovich,  L. A. Martinez-Martinez,  S. A. Maurer,  N. J. Mayhall,  
 S. C. McKenzie,  J.-M. Mewes,  P. Morgante,  A. F. Morrison,  
 J. W. Mullinax,  K. Nanda,  T. S. Nguyen-Beck,  R. Olivares-Amaya,  
 J. A. Parkhill,  Zheng Pei,  T. M. Perrine,  F. Plasser,  P. Pokhilko,  
 S. Prager,  A. Prociuk,  E. Ramos,  D. R. Rehn,  F. Rob,  M. Scheurer,  
 M. Schneider,  N. Sergueev,  S. M. Sharada,  S. Sharma,  D. W. Small,  
 T. Stauch,  T. Stein,  Yu-Chuan Su,  A. J. W. Thom,  A. Tkatchenko,  
 T. Tsuchimochi,  N. M. Tubman,  L. Vogt,  M. L. Vidal,  O. Vydrov,  
 M. A. Watson,  J. Wenzel,  M. de Wergifosse,  T. A. Wesolowski,  A. White,  
 J. Witte,  A. Yamada,  Jun Yang,  K. Yao,  S. Yeganeh,  S. R. Yost,  
 Zhi-Qiang You,  A. Zech,  Igor Ying Zhang,  Xing Zhang,  Yan Zhao,  
 Ying Zhu,  B. R. Brooks,  G. K. L. Chan,  C. J. Cramer,  M. S. Gordon,  
 W. J. Hehre,  A. Klamt,  M. W. Schmidt,  C. D. Sherrill,  D. G. Truhlar,  
 A. Aspuru-Guzik,  R. Baer,  A. T. Bell,  N. A. Besley,  Jeng-Da Chai,  
 A. E. DePrince, III,  R. A. DiStasio Jr.,  A. Dreuw,  B. D. Dunietz,  
 T. R. Furlani,  Chao-Ping Hsu,  Yousung Jung,  Jing Kong,  D. S. Lambrecht,  
 WanZhen Liang,  C. Ochsenfeld,  V. A. Rassolov,  L. V. Slipchenko,  
 J. E. Subotnik,  T. Van Voorhis,  J. M. Herbert,  A. I. Krylov,  
 P. M. W. Gill,  M. Head-Gordon

 Contributors to earlier versions of Q-Chem not listed above: 
 R. D. Adamson,  B. Austin,  J. Baker,  G. J. O. Beran,  K. Brandhorst,  
 S. T. Brown,  E. F. C. Byrd,  A. K. Chakraborty,  C.-L. Cheng,  
 Siu Hung Chien,  D. M. Chipman,  D. L. Crittenden,  H. Dachsel,  
 R. J. Doerksen,  A. D. Dutoi,  L. Fusti-Molnar,  W. A. Goddard III,  
 A. Golubeva-Zadorozhnaya,  S. R. Gwaltney,  G. Hawkins,  A. Heyden,  
 S. Hirata,  G. Kedziora,  F. J. Keil,  C. Kelley,  Jihan Kim,  R. A. King,  
 R. Z. Khaliullin,  P. P. Korambath,  W. Kurlancheek,  A. M. Lee,  M. S. Lee,  
 S. V. Levchenko,  Ching Yeh Lin,  D. Liotard,  R. C. Lochan,  I. Lotan,  
 P. E. Maslen,  N. Nair,  D. P. O'Neill,  D. Neuhauser,  E. Neuscamman,  
 C. M. Oana,  R. Olson,  B. Peters,  R. Peverati,  P. A. Pieniazek,  
 Y. M. Rhee,  J. Ritchie,  M. A. Rohrdanz,  E. Rosta,  N. J. Russ,  
 H. F. Schaefer III,  N. E. Schultz,  N. Shenvi,  A. C. Simmonett,  A. Sodt,  
 D. Stuck,  K. S. Thanthiriwatte,  V. Vanovschi,  Tao Wang,  A. Warshel,  
 C. F. Williams,  Q. Wu,  X. Xu,  W. Zhang

 Please cite Q-Chem as follows:
 Y. Shao et al., Mol. Phys. 113, 184-215 (2015)
 DOI: 10.1080/00268976.2014.952696

 Q-Chem 5.2.1 for Intel X86 EM64T Linux

 Parts of Q-Chem use Armadillo 8.300.2 (Tropical Shenanigans).
 http://arma.sourceforge.net/

 Q-Chem begins on Sat Dec 14 10:25:11 2019  

Host: 
0

     Scratch files written to /scratch/taweetham/qchem29617//
NAlpha2: 58
NElect   58
Mult     1

Checking the input file for inconsistencies... 	...done.

--------------------------------------------------------------
User input:
--------------------------------------------------------------
$molecule
0 1
  C    0.6954702   -1.1907276    0.0000273
  C   -0.6954721   -1.1907259    0.0000111
  C   -1.4118426   -0.0071259   -0.0000048
  C   -0.6899793    1.1855603    0.0000093
  C    0.6899812    1.1855586    0.0000297
  C    1.4118425   -0.0071292    0.0000274
  C   -2.9224843    0.0068929   -0.0000283
  C    2.9224843    0.0068928   -0.0000412
  H    1.2190318   -2.1314157    0.0000490
  H   -1.2190358   -2.1314128    0.0000162
  H   -1.2170269    2.1250838    0.0000153
  H    1.2170311    2.1250808    0.0000515
  H   -3.3083946    0.5194997   -0.8766635
  H   -3.3084233    0.5196779    0.8764897
  H   -3.3231664   -1.0004357    0.0000675
  H    3.3084477    0.5203363    0.8760769
  H    3.3083662    0.5188430   -0.8770760
  H    3.3231698   -1.0004341    0.0007898
$end

$REM
   JOB_TYPE	OPTIMIZATION
   BASIS	6-311++G**
   METHOD	B3LYP
   THRESH	14
   SCF_CONVERGENCE 10
   GEOM_OPT_TOL_GRADIENT 30
   GEOM_OPT_TOL_DISPLACEMENT 30
   GEOM_OPT_TOL_ENERGY 3
$END

--------------------------------------------------------------
 ----------------------------------------------------------------
             Standard Nuclear Orientation (Angstroms)
    I     Atom           X                Y                Z
 ----------------------------------------------------------------
    1      C       0.6954702246    -1.1907275819     0.0000273216
    2      C      -0.6954720754    -1.1907258905     0.0000111138
    3      C      -1.4118425827    -0.0071258950    -0.0000047975
    4      C      -0.6899792901     1.1855603095     0.0000092991
    5      C       0.6899812099     1.1855586181     0.0000297069
    6      C       1.4118425173    -0.0071291774     0.0000274183
    7      C      -2.9224842828     0.0068928956    -0.0000283061
    8      C       2.9224843172     0.0068928320    -0.0000411733
    9      H       1.2190318305    -2.1314156786     0.0000490304
   10      H      -1.2190357695    -2.1314127938     0.0000162167
   11      H      -1.2170268960     2.1250838062     0.0000152904
   12      H       1.2170311040     2.1250808214     0.0000515040
   13      H      -3.3083945811     0.5194996878    -0.8766635114
   14      H      -3.3084232909     0.5196778987     0.8764896886
   15      H      -3.3231663765    -1.0004357069     0.0000674979
   16      H       3.3084477091     0.5203363398     0.8760769256
   17      H       3.3083662189     0.5188430289    -0.8770759743
   18      H       3.3231698235    -1.0004340655     0.0007898351
 ----------------------------------------------------------------
 Molecular Point Group                 C1    NOp =  1
 Largest Abelian Subgroup              C1    NOp =  1
 Nuclear Repulsion Energy =         341.57085295 hartrees
 There are       29 alpha and       29 beta electrons
 Requested basis set is 6-311++G(d,p)
 There are 98 shells and 246 basis functions

 Total QAlloc Memory Limit   2000 MB
 Mega-Array Size       188 MB
 MEM_STATIC part       192 MB
 A cutoff of  1.0D-14 yielded   4530 shell pairs
 There are     29175 function pairs (     31154 Cartesian)
 Smallest overlap matrix eigenvalue = 7.65E-07
 Linear dependence detected in AO basis
 Tighter screening thresholds may be required for diffuse basis sets
 Use S2THRESH > 14 and THRESH = 14 in case of SCF convergence issues
 Number of orthogonalized atomic orbitals = 245
 Maximum deviation from orthogonality = 2.924E-10

 Scale SEOQF with 1.000000e-01/1.000000e-01/1.000000e-01

 Standard Electronic Orientation quadrupole field applied
 Nucleus-field energy     =     0.0000000111 hartrees
 Guess from superposition of atomic densities
 Warning:  Energy on first SCF cycle will be non-variational
 SAD guess density has 58.000000 electrons

 -----------------------------------------------------------------------
  General SCF calculation program by
  Eric Jon Sundstrom, Paul Horn, Yuezhi Mao, Dmitri Zuev, Alec White,
  David Stuck, Shaama M.S., Shane Yost, Joonho Lee, David Small,
  Daniel Levine, Susi Lehtola, Hugh Burton, Evgeny Epifanovsky,
  Bang C. Huynh
 -----------------------------------------------------------------------
 Exchange:     0.2000 Hartree-Fock + 0.0800 Slater + 0.7200 B88
 Correlation:  0.1900 VWN1RPA + 0.8100 LYP
 Using SG-1 standard quadrature grid
 using 6 threads for integral computing
 -------------------------------------------------------
 OpenMP Integral computing Module                
 Release: version 2.0, May 2017, Q-Chem Inc. Pleasanton 
 -------------------------------------------------------
 A restricted SCF calculation will be
 performed using DIIS
 SCF converges when DIIS error is below 1.0e-10
 ---------------------------------------
  Cycle       Energy         DIIS error
 ---------------------------------------
    1    -312.7183873153      4.06e-02  
    2    -310.7805619310      4.71e-03  
    3    -310.7518424738      5.06e-03  
    4    -310.9641577372      3.86e-04  
    5    -310.9649209078      2.23e-04  
    6    -310.9652558626      3.50e-05  
    7    -310.9652626147      1.29e-05  
    8    -310.9652637800      2.06e-06  
    9    -310.9652638066      9.60e-07  
   10    -310.9652638137      3.10e-07  
   11    -310.9652638145      1.94e-08  
   12    -310.9652638145      1.65e-09  
   13    -310.9652638145      5.74e-10  
   14    -310.9652638145      1.31e-10  
   15    -310.9652638145      2.13e-11  Convergence criterion met
 ---------------------------------------
 SCF time:   CPU 122.15s  wall 22.00s 
 SCF   energy in the final basis set =     -310.9652638145
 Total energy in the final basis set =     -310.9652638145

 --------------------------------------------------------------

                    Orbital Energies (a.u.)
 --------------------------------------------------------------

 Alpha MOs
 -- Occupied --
-10.1770 -10.1770 -10.1669 -10.1664 -10.1663 -10.1658 -10.1642 -10.1642
 -0.8640  -0.7891  -0.7467  -0.7223  -0.6595  -0.6103  -0.5776  -0.4961
 -0.4745  -0.4526  -0.4271  -0.4198  -0.4186  -0.4027  -0.3985  -0.3763
 -0.3489  -0.3412  -0.3376  -0.2541  -0.2379
 -- Virtual --
 -0.0125  -0.0081  -0.0063   0.0022   0.0099   0.0222   0.0315   0.0394
  0.0399   0.0486   0.0524   0.0657   0.0712   0.0756   0.0864   0.0969
  0.1009   0.1061   0.1119   0.1189   0.1194   0.1251   0.1277   0.1350
  0.1380   0.1416   0.1457   0.1492   0.1545   0.1606   0.1612   0.1613
  0.1696   0.1789   0.1790   0.1963   0.1975   0.2028   0.2049   0.2051
  0.2292   0.2342   0.2357   0.2418   0.2536   0.2543   0.2576   0.2834
  0.2879   0.2945   0.3064   0.3098   0.3242   0.3287   0.3347   0.3548
  0.3658   0.3882   0.3889   0.4273   0.4544   0.4623   0.4742   0.5052
  0.5175   0.5480   0.5546   0.5547   0.5610   0.5702   0.5819   0.5852
  0.5968   0.6014   0.6237   0.6390   0.6416   0.6503   0.6548   0.6657
  0.6718   0.6888   0.6889   0.7023   0.7062   0.7406   0.7599   0.7731
  0.7799   0.8154   0.8348   0.8385   0.8804   0.8965   0.8988   0.9077
  0.9243   0.9265   0.9533   0.9615   0.9708   1.0077   1.0209   1.0305
  1.0809   1.0905   1.1043   1.1187   1.1508   1.3269   1.3357   1.3681
  1.3719   1.4277   1.4300   1.4628   1.4657   1.4762   1.5353   1.5472
  1.5505   1.5581   1.5717   1.5847   1.6068   1.6167   1.6188   1.6267
  1.6465   1.6883   1.6995   1.7179   1.7448   1.7731   1.7889   1.8234
  1.8351   1.8485   1.8545   1.9053   1.9133   1.9534   1.9551   1.9835
  1.9872   2.0083   2.0364   2.0891   2.0983   2.1397   2.1458   2.1459
  2.2198   2.2257   2.3114   2.3153   2.3315   2.4330   2.4391   2.4408
  2.4736   2.4906   2.4937   2.5287   2.5403   2.5478   2.5713   2.6020
  2.6176   2.6403   2.6564   2.6835   2.6917   2.7095   2.7290   2.7457
  2.7651   2.7759   2.8039   2.8251   2.8273   2.8805   2.9275   2.9489
  2.9536   2.9789   3.0149   3.0230   3.1111   3.1962   3.1998   3.2468
  3.3894   3.4434   3.5242   3.6314   3.6793   3.7220   3.8159   3.8194
  3.8454   3.8668   4.0229   4.1666   4.1821   4.2973   4.3881   4.8709
 23.5960  23.9388  23.9691  23.9959  24.0249  24.1205  24.1442  24.2314
 --------------------------------------------------------------

          Ground-State Mulliken Net Atomic Charges

     Atom                 Charge (a.u.)
  ----------------------------------------
      1 C                    -0.763191
      2 C                    -0.763190
      3 C                     0.655001
      4 C                    -0.037742
      5 C                    -0.037738
      6 C                     0.654998
      7 C                    -0.583601
      8 C                    -0.583601
      9 H                     0.126030
     10 H                     0.126029
     11 H                     0.153769
     12 H                     0.153769
     13 H                     0.151813
     14 H                     0.151804
     15 H                     0.146116
     16 H                     0.151763
     17 H                     0.151854
     18 H                     0.146115
  ----------------------------------------
  Sum of atomic charges =     0.000000

 -----------------------------------------------------------------
                    Cartesian Multipole Moments
 -----------------------------------------------------------------
    Charge (ESU x 10^10)
                -0.0000
    Dipole Moment (Debye)
         X       0.0000      Y       0.0900      Z      -0.0001
       Tot       0.0900
    Quadrupole Moments (Debye-Ang)
        XX     -44.7682     XY       0.0000     YY     -46.0123
        XZ      -0.0001     YZ       0.0000     ZZ     -52.6034
    Octopole Moments (Debye-Ang^2)
       XXX       0.0000    XXY       0.2689    XYY       0.0000
       YYY      -0.9465    XXZ      -0.0002    XYZ       0.0000
       YYZ       0.0018    XZZ       0.0000    YZZ       1.2641
       ZZZ      -0.0022
    Hexadecapole Moments (Debye-Ang^3)
      XXXX   -1095.6826   XXXY      -0.0000   XXYY    -226.4965
      XYYY       0.0000   YYYY    -304.2950   XXXZ       0.0003
      XXYZ       0.0003   XYYZ       0.0046   YYYZ       0.0001
      XXZZ    -194.0839   XYZZ      -0.0000   YYZZ     -73.4540
      XZZZ      -0.0049   YZZZ      -0.0002   ZZZZ     -75.7210
 -----------------------------------------------------------------
 Calculating analytic gradient of the SCF energy
 Gradient of SCF Energy
            1           2           3           4           5           6
    1   0.0019273  -0.0019273   0.0082848   0.0022941  -0.0022940  -0.0082849
    2   0.0035422   0.0035420  -0.0024781  -0.0014407  -0.0014405  -0.0024791
    3  -0.0000003   0.0000005  -0.0000001   0.0000000   0.0000004   0.0000001
            7           8           9          10          11          12
    1  -0.0055452   0.0055453  -0.0033003   0.0033003   0.0032220  -0.0032220
    2   0.0007505   0.0007509   0.0054018   0.0054018  -0.0052842  -0.0052842
    3  -0.0000005  -0.0000017  -0.0000001  -0.0000002  -0.0000001  -0.0000003
           13          14          15          16          17          18
    1   0.0022525   0.0022523   0.0019944  -0.0022522  -0.0022526  -0.0019944
    2  -0.0026398  -0.0026405   0.0047892  -0.0026436  -0.0026368   0.0047892
    3   0.0039957  -0.0039949  -0.0000003  -0.0039929   0.0039976  -0.0000030
 Max gradient component =       8.285E-03
 RMS gradient           =       3.283E-03
 Gradient time:  CPU 28.00 s  wall 4.81 s
 Geometry Optimization Parameters
   NAtoms,    NIC,     NZ,  NCons,   NDum,   NFix, NCnnct, MaxDiis
       18     120       0       0       0       0       0       0


** GEOMETRY OPTIMIZATION IN DELOCALIZED INTERNAL COORDINATES **
   Searching for a Minimum

   Optimization Cycle:   1

                       Coordinates (Angstroms)
     ATOM                X               Y               Z
      1  C         0.6954702246   -1.1907275819    0.0000273216
      2  C        -0.6954720754   -1.1907258905    0.0000111138
      3  C        -1.4118425827   -0.0071258950   -0.0000047975
      4  C        -0.6899792901    1.1855603095    0.0000092991
      5  C         0.6899812099    1.1855586181    0.0000297069
      6  C         1.4118425173   -0.0071291774    0.0000274183
      7  C        -2.9224842828    0.0068928956   -0.0000283061
      8  C         2.9224843172    0.0068928320   -0.0000411733
      9  H         1.2190318305   -2.1314156786    0.0000490304
     10  H        -1.2190357695   -2.1314127938    0.0000162167
     11  H        -1.2170268960    2.1250838062    0.0000152904
     12  H         1.2170311040    2.1250808214    0.0000515040
     13  H        -3.3083945811    0.5194996878   -0.8766635114
     14  H        -3.3084232909    0.5196778987    0.8764896886
     15  H        -3.3231663765   -1.0004357069    0.0000674979
     16  H         3.3084477091    0.5203363398    0.8760769256
     17  H         3.3083662189    0.5188430289   -0.8770759743
     18  H         3.3231698235   -1.0004340655    0.0007898351
   Point Group: c1    Number of degrees of freedom:    48


   Energy is   -310.965263815


 Attempting to generate delocalized internal coordinates
 Initial Hessian constructed with Jon Baker's OPTIMIZE code

 48 Hessian modes will be used to form the next step
  Hessian Eigenvalues:
     0.007762    0.007762    0.016703    0.017767    0.023548    0.023884
     0.024036    0.024109    0.024110    0.024373    0.024434    0.072085
     0.072085    0.072356    0.072356    0.160000    0.160000    0.160000
     0.160000    0.160000    0.160000    0.160000    0.160000    0.160000
     0.160000    0.220000    0.229584    0.240000    0.250000    0.250000
     0.312795    0.312795    0.352362    0.352365    0.352365    0.352369
     0.355043    0.355043    0.363277    0.363277    0.364115    0.364115
     0.429368    0.433322    0.467900    0.477071    0.480070    0.487826

 Minimum search - taking simple RFO step
 Searching for Lamda that Minimizes Along All modes
 Value Taken    Lamda =  -0.00189735
 Step Taken.  Stepsize is  0.068182

                             Maximum     Tolerance    Cnvgd?
         Gradient           0.018549      0.000030      NO
         Displacement       0.043939      0.000030      NO
         Energy change     *********      0.000000      NO


 New Cartesian Coordinates Obtained by Inverse Iteration

 Displacement from previous Coordinates is:  0.119759
 ----------------------------------------------------------------
             Standard Nuclear Orientation (Angstroms)
    I     Atom           X                Y                Z
 ----------------------------------------------------------------
    1      C       0.6990752931    -1.1983631872     0.0000253952
    2      C      -0.6990761463    -1.1983624840     0.0000093884
    3      C      -1.4208817786    -0.0049831662    -0.0000072506
    4      C      -0.6951739728     1.1958286162     0.0000014590
    5      C       0.6951748474     1.1958279179     0.0000203880
    6      C       1.4208817430    -0.0049845642     0.0000222155
    7      C      -2.9331525943     0.0054508503    -0.0000247404
    8      C       2.9331525869     0.0054501893    -0.0000372206
    9      H       1.2287550818    -2.1461097449     0.0000535861
   10      H      -1.2287569008    -2.1461084915     0.0000225443
   11      H      -1.2282546097     2.1422424837     0.0000063913
   12      H       1.2282565270     2.1422411921     0.0000422590
   13      H      -3.3256698909     0.5213052069    -0.8815983990
   14      H      -3.3256907418     0.5214870950     0.8814323031
   15      H      -3.3346005719    -1.0098468746     0.0000740102
   16      H       3.3257149852     0.5221245044     0.8810314650
   17      H       3.3256442373     0.5206667177    -0.8819988017
   18      H       3.3346017156    -1.0098468127     0.0007720931
 ----------------------------------------------------------------
 Molecular Point Group                 C1    NOp =  1
 Largest Abelian Subgroup              C1    NOp =  1
 Nuclear Repulsion Energy =         339.60332388 hartrees
 There are       29 alpha and       29 beta electrons
 Applying Cartesian multipole field
    Component          Value
    ---------          -----
     (2,0,0)        1.00000E-11
     (0,2,0)        2.00000E-11
     (0,0,2)       -3.00000E-11
 Nucleus-field energy     =     0.0000000112 hartrees
 Requested basis set is 6-311++G(d,p)
 There are 98 shells and 246 basis functions
 A cutoff of  1.0D-14 yielded   4514 shell pairs
 There are     29075 function pairs (     31046 Cartesian)
 Smallest overlap matrix eigenvalue = 8.14E-07
 Linear dependence detected in AO basis
 Tighter screening thresholds may be required for diffuse basis sets
 Use S2THRESH > 14 and THRESH = 14 in case of SCF convergence issues
 Number of orthogonalized atomic orbitals = 245
 Maximum deviation from orthogonality = 1.030E-10
 Guess MOs from SCF MO coefficient file

 -----------------------------------------------------------------------
  General SCF calculation program by
  Eric Jon Sundstrom, Paul Horn, Yuezhi Mao, Dmitri Zuev, Alec White,
  David Stuck, Shaama M.S., Shane Yost, Joonho Lee, David Small,
  Daniel Levine, Susi Lehtola, Hugh Burton, Evgeny Epifanovsky,
  Bang C. Huynh
 -----------------------------------------------------------------------
 Exchange:     0.2000 Hartree-Fock + 0.0800 Slater + 0.7200 B88
 Correlation:  0.1900 VWN1RPA + 0.8100 LYP
 Using SG-1 standard quadrature grid
 using 6 threads for integral computing
 -------------------------------------------------------
 OpenMP Integral computing Module                
 Release: version 2.0, May 2017, Q-Chem Inc. Pleasanton 
 -------------------------------------------------------
 A restricted SCF calculation will be
 performed using DIIS
 SCF converges when DIIS error is below 1.0e-10
 ---------------------------------------
  Cycle       Energy         DIIS error
 ---------------------------------------
    1    -310.9659040324      2.07e-04  
    2    -310.9661190459      7.93e-05  
    3    -310.9661454875      5.59e-05  
    4    -310.9661709675      5.89e-06  
    5    -310.9661711401      3.46e-06  
    6    -310.9661712302      9.12e-07  
    7    -310.9661712365      3.29e-07  
    8    -310.9661712374      3.20e-08  
    9    -310.9661712374      2.08e-08  
   10    -310.9661712374      5.38e-09  
   11    -310.9661712374      6.02e-10  
   12    -310.9661712374      5.86e-11  Convergence criterion met
 ---------------------------------------
 SCF time:   CPU 99.84s  wall 17.00s 
 SCF   energy in the final basis set =     -310.9661712374
 Total energy in the final basis set =     -310.9661712374

 --------------------------------------------------------------

                    Orbital Energies (a.u.)
 --------------------------------------------------------------

 Alpha MOs
 -- Occupied --
-10.1804 -10.1804 -10.1708 -10.1703 -10.1703 -10.1697 -10.1674 -10.1674
 -0.8598  -0.7871  -0.7443  -0.7205  -0.6574  -0.6083  -0.5753  -0.4937
 -0.4725  -0.4525  -0.4251  -0.4185  -0.4169  -0.4019  -0.3981  -0.3752
 -0.3465  -0.3420  -0.3373  -0.2534  -0.2370
 -- Virtual --
 -0.0145  -0.0105  -0.0065   0.0017   0.0097   0.0217   0.0311   0.0390
  0.0396   0.0484   0.0518   0.0654   0.0707   0.0754   0.0854   0.0963
  0.1007   0.1054   0.1109   0.1185   0.1186   0.1248   0.1252   0.1344
  0.1373   0.1413   0.1451   0.1484   0.1543   0.1595   0.1596   0.1602
  0.1682   0.1777   0.1785   0.1946   0.1958   0.2016   0.2034   0.2044
  0.2297   0.2314   0.2343   0.2402   0.2524   0.2524   0.2561   0.2817
  0.2852   0.2914   0.3039   0.3051   0.3211   0.3265   0.3313   0.3520
  0.3632   0.3839   0.3850   0.4249   0.4539   0.4619   0.4736   0.5027
  0.5157   0.5401   0.5532   0.5548   0.5598   0.5635   0.5822   0.5830
  0.5945   0.5990   0.6226   0.6370   0.6404   0.6465   0.6529   0.6647
  0.6692   0.6845   0.6851   0.6960   0.7042   0.7351   0.7557   0.7670
  0.7771   0.8099   0.8313   0.8314   0.8798   0.8940   0.8956   0.9049
  0.9196   0.9275   0.9508   0.9580   0.9684   1.0057   1.0182   1.0253
  1.0753   1.0866   1.1006   1.1177   1.1457   1.3218   1.3324   1.3647
  1.3680   1.4233   1.4349   1.4575   1.4604   1.4728   1.5267   1.5419
  1.5431   1.5485   1.5670   1.5777   1.6011   1.6098   1.6135   1.6194
  1.6403   1.6799   1.6919   1.7118   1.7393   1.7686   1.7819   1.8167
  1.8289   1.8401   1.8472   1.8956   1.9094   1.9403   1.9451   1.9765
  1.9824   2.0007   2.0293   2.0777   2.0909   2.1315   2.1350   2.1382
  2.2094   2.2165   2.2996   2.3018   2.3194   2.4161   2.4233   2.4259
  2.4599   2.4751   2.4790   2.5244   2.5316   2.5445   2.5594   2.5869
  2.6080   2.6367   2.6411   2.6710   2.6869   2.7083   2.7270   2.7428
  2.7662   2.7739   2.7847   2.8094   2.8225   2.8748   2.9221   2.9362
  2.9439   2.9756   2.9893   3.0116   3.1011   3.1791   3.1894   3.2343
  3.3686   3.4261   3.5027   3.5910   3.6593   3.7033   3.7950   3.7982
  3.8283   3.8483   4.0057   4.1566   4.1639   4.2838   4.3790   4.8531
 23.5890  23.9189  23.9469  23.9685  24.0006  24.0816  24.1062  24.1887
 --------------------------------------------------------------

          Ground-State Mulliken Net Atomic Charges

     Atom                 Charge (a.u.)
  ----------------------------------------
      1 C                    -0.760903
      2 C                    -0.760904
      3 C                     0.664797
      4 C                    -0.044203
      5 C                    -0.044202
      6 C                     0.664796
      7 C                    -0.599002
      8 C                    -0.599002
      9 H                     0.129199
     10 H                     0.129199
     11 H                     0.156830
     12 H                     0.156830
     13 H                     0.152682
     14 H                     0.152673
     15 H                     0.147929
     16 H                     0.152634
     17 H                     0.152721
     18 H                     0.147929
  ----------------------------------------
  Sum of atomic charges =     0.000000

 -----------------------------------------------------------------
                    Cartesian Multipole Moments
 -----------------------------------------------------------------
    Charge (ESU x 10^10)
                 0.0000
    Dipole Moment (Debye)
         X       0.0000      Y       0.0887      Z      -0.0001
       Tot       0.0887
    Quadrupole Moments (Debye-Ang)
        XX     -44.7298     XY       0.0000     YY     -46.0287
        XZ      -0.0001     YZ      -0.0000     ZZ     -52.8415
    Octopole Moments (Debye-Ang^2)
       XXX       0.0000    XXY       0.2878    XYY       0.0000
       YYY      -1.0509    XXZ      -0.0002    XYZ       0.0000
       YYZ       0.0019    XZZ       0.0000    YZZ       1.2524
       ZZZ      -0.0018
    Hexadecapole Moments (Debye-Ang^3)
      XXXX   -1106.4680   XXXY       0.0000   XXYY    -228.7725
      XYYY       0.0000   YYYY    -308.4553   XXXZ       0.0001
      XXYZ       0.0004   XYYZ       0.0046   YYYZ       0.0003
      XXZZ    -196.3271   XYZZ       0.0000   YYZZ     -74.6846
      XZZZ      -0.0047   YZZZ       0.0003   ZZZZ     -76.5385
 -----------------------------------------------------------------
 Calculating analytic gradient of the SCF energy
 Gradient of SCF Energy
            1           2           3           4           5           6
    1   0.0015237  -0.0015237   0.0005079  -0.0000262   0.0000262  -0.0005079
    2   0.0000838   0.0000837  -0.0011356   0.0009545   0.0009546  -0.0011359
    3  -0.0000003  -0.0000000   0.0000000  -0.0000001   0.0000002   0.0000001
            7           8           9          10          11          12
    1  -0.0014084   0.0014084  -0.0001233   0.0001233  -0.0000290   0.0000291
    2   0.0003365   0.0003367  -0.0002186  -0.0002186   0.0001571   0.0001571
    3  -0.0000001  -0.0000005   0.0000001   0.0000001  -0.0000000  -0.0000000
           13          14          15          16          17          18
    1   0.0002320   0.0002319   0.0000645  -0.0002319  -0.0002322  -0.0000645
    2  -0.0000994  -0.0000994   0.0000212  -0.0000993  -0.0000996   0.0000212
    3   0.0000518  -0.0000517   0.0000001  -0.0000517   0.0000517   0.0000004
 Max gradient component =       1.524E-03
 RMS gradient           =       5.132E-04
 Gradient time:  CPU 27.87 s  wall 4.78 s
 Geometry Optimization Parameters
   NAtoms,    NIC,     NZ,  NCons,   NDum,   NFix, NCnnct, MaxDiis
       18     120       0       0       0       0       0       0

 Cartesian Hessian Update
 Hessian updated using BFGS update


** GEOMETRY OPTIMIZATION IN DELOCALIZED INTERNAL COORDINATES **
   Searching for a Minimum

   Optimization Cycle:   2

                       Coordinates (Angstroms)
     ATOM                X               Y               Z
      1  C         0.6990752931   -1.1983631872    0.0000253952
      2  C        -0.6990761463   -1.1983624840    0.0000093884
      3  C        -1.4208817786   -0.0049831662   -0.0000072506
      4  C        -0.6951739728    1.1958286162    0.0000014590
      5  C         0.6951748474    1.1958279179    0.0000203880
      6  C         1.4208817430   -0.0049845642    0.0000222155
      7  C        -2.9331525943    0.0054508503   -0.0000247404
      8  C         2.9331525869    0.0054501893   -0.0000372206
      9  H         1.2287550818   -2.1461097449    0.0000535861
     10  H        -1.2287569008   -2.1461084915    0.0000225443
     11  H        -1.2282546097    2.1422424837    0.0000063913
     12  H         1.2282565270    2.1422411921    0.0000422590
     13  H        -3.3256698909    0.5213052069   -0.8815983990
     14  H        -3.3256907418    0.5214870950    0.8814323031
     15  H        -3.3346005719   -1.0098468746    0.0000740102
     16  H         3.3257149852    0.5221245044    0.8810314650
     17  H         3.3256442373    0.5206667177   -0.8819988017
     18  H         3.3346017156   -1.0098468127    0.0007720931
   Point Group: c1    Number of degrees of freedom:    48


   Energy is   -310.966171237

 Hessian updated using BFGS update

 33 Hessian modes will be used to form the next step
  Hessian Eigenvalues:
     0.007762    0.007762    0.016703    0.017767    0.023548    0.024036
     0.024110    0.024373    0.024434    0.072085    0.072085    0.072348
     0.072356    0.158813    0.160022    0.220000    0.240079    0.248948
     0.250000    0.311414    0.312795    0.347030    0.352365    0.352368
     0.354792    0.355043    0.363631    0.365207    0.429417    0.473887
     0.477071    0.480405    0.514452

 Minimum search - taking simple RFO step
 Searching for Lamda that Minimizes Along All modes
 Value Taken    Lamda =  -0.00001958
 Step Taken.  Stepsize is  0.007821

                             Maximum     Tolerance    Cnvgd?
         Gradient           0.001190      0.000030      NO
         Displacement       0.003929      0.000030      NO
         Energy change     -0.000907      0.000000      NO


 New Cartesian Coordinates Obtained by Inverse Iteration

 Displacement from previous Coordinates is:  0.013682
 ----------------------------------------------------------------
             Standard Nuclear Orientation (Angstroms)
    I     Atom           X                Y                Z
 ----------------------------------------------------------------
    1      C       0.6983511675    -1.1970060452     0.0000275505
    2      C      -0.6983517182    -1.1970056474     0.0000124753
    3      C      -1.4204347456    -0.0038138510    -0.0000077064
    4      C      -0.6949979926     1.1957899230    -0.0000035713
    5      C       0.6949985296     1.1957895510     0.0000146277
    6      C       1.4204347139    -0.0038146311     0.0000200014
    7      C      -2.9312920094     0.0047592426    -0.0000234456
    8      C       2.9312919876     0.0047584175    -0.0000360093
    9      H       1.2291415166    -2.1440179468     0.0000585122
   10      H      -1.2291426218    -2.1440172266     0.0000296093
   11      H      -1.2281989937     2.1419872083    -0.0000020032
   12      H       1.2282001071     2.1419865064     0.0000330581
   13      H      -3.3258224214     0.5201346896    -0.8813786710
   14      H      -3.3258409736     0.5203207202     0.8812136859
   15      H      -3.3315750290    -1.0111422191     0.0000779430
   16      H       3.3258649083     0.5209302378     0.8808292731
   17      H       3.3257981566     0.5195232021    -0.8817626057
   18      H       3.3315752282    -1.0111426831     0.0007443619
 ----------------------------------------------------------------
 Molecular Point Group                 C1    NOp =  1
 Largest Abelian Subgroup              C1    NOp =  1
 Nuclear Repulsion Energy =         339.76335865 hartrees
 There are       29 alpha and       29 beta electrons
 Applying Cartesian multipole field
    Component          Value
    ---------          -----
     (2,0,0)        1.00000E-11
     (0,2,0)        2.00000E-11
     (0,0,2)       -3.00000E-11
 Nucleus-field energy     =     0.0000000112 hartrees
 Requested basis set is 6-311++G(d,p)
 There are 98 shells and 246 basis functions
 A cutoff of  1.0D-14 yielded   4514 shell pairs
 There are     29075 function pairs (     31046 Cartesian)
 Smallest overlap matrix eigenvalue = 8.09E-07
 Linear dependence detected in AO basis
 Tighter screening thresholds may be required for diffuse basis sets
 Use S2THRESH > 14 and THRESH = 14 in case of SCF convergence issues
 Number of orthogonalized atomic orbitals = 245
 Maximum deviation from orthogonality = 1.043E-10
 Guess MOs from SCF MO coefficient file

 -----------------------------------------------------------------------
  General SCF calculation program by
  Eric Jon Sundstrom, Paul Horn, Yuezhi Mao, Dmitri Zuev, Alec White,
  David Stuck, Shaama M.S., Shane Yost, Joonho Lee, David Small,
  Daniel Levine, Susi Lehtola, Hugh Burton, Evgeny Epifanovsky,
  Bang C. Huynh
 -----------------------------------------------------------------------
 Exchange:     0.2000 Hartree-Fock + 0.0800 Slater + 0.7200 B88
 Correlation:  0.1900 VWN1RPA + 0.8100 LYP
 Using SG-1 standard quadrature grid
 using 6 threads for integral computing
 -------------------------------------------------------
 OpenMP Integral computing Module                
 Release: version 2.0, May 2017, Q-Chem Inc. Pleasanton 
 -------------------------------------------------------
 A restricted SCF calculation will be
 performed using DIIS
 SCF converges when DIIS error is below 1.0e-10
 ---------------------------------------
  Cycle       Energy         DIIS error
 ---------------------------------------
    1    -310.9661785056      2.46e-05  
    2    -310.9661835394      5.97e-06  
    3    -310.9661835362      6.13e-06  
    4    -310.9661838244      5.73e-07  
    5    -310.9661838270      1.49e-07  
    6    -310.9661838271      8.15e-08  
    7    -310.9661838272      1.51e-08  
    8    -310.9661838272      1.02e-08  
    9    -310.9661838272      3.23e-09  
   10    -310.9661838272      1.06e-09  
   11    -310.9661838272      1.01e-10  
   12    -310.9661838272      1.58e-11  Convergence criterion met
 ---------------------------------------
 SCF time:   CPU 97.85s  wall 18.00s 
 SCF   energy in the final basis set =     -310.9661838272
 Total energy in the final basis set =     -310.9661838272

 --------------------------------------------------------------

                    Orbital Energies (a.u.)
 --------------------------------------------------------------

 Alpha MOs
 -- Occupied --
-10.1801 -10.1801 -10.1706 -10.1701 -10.1700 -10.1695 -10.1673 -10.1673
 -0.8601  -0.7874  -0.7444  -0.7207  -0.6574  -0.6085  -0.5754  -0.4940
 -0.4727  -0.4524  -0.4251  -0.4185  -0.4168  -0.4019  -0.3984  -0.3751
 -0.3466  -0.3423  -0.3372  -0.2535  -0.2370
 -- Virtual --
 -0.0144  -0.0105  -0.0065   0.0017   0.0097   0.0218   0.0311   0.0390
  0.0396   0.0484   0.0518   0.0654   0.0707   0.0754   0.0854   0.0963
  0.1007   0.1054   0.1110   0.1184   0.1186   0.1248   0.1254   0.1344
  0.1374   0.1414   0.1451   0.1484   0.1543   0.1595   0.1596   0.1602
  0.1682   0.1777   0.1785   0.1946   0.1959   0.2017   0.2036   0.2044
  0.2296   0.2316   0.2344   0.2401   0.2526   0.2528   0.2562   0.2819
  0.2854   0.2916   0.3041   0.3054   0.3212   0.3266   0.3314   0.3521
  0.3636   0.3841   0.3854   0.4252   0.4539   0.4619   0.4737   0.5029
  0.5157   0.5406   0.5533   0.5548   0.5598   0.5637   0.5821   0.5833
  0.5948   0.5992   0.6226   0.6370   0.6404   0.6466   0.6528   0.6648
  0.6694   0.6847   0.6853   0.6964   0.7044   0.7354   0.7558   0.7674
  0.7772   0.8100   0.8313   0.8315   0.8797   0.8940   0.8960   0.9050
  0.9199   0.9274   0.9513   0.9583   0.9684   1.0058   1.0184   1.0255
  1.0754   1.0868   1.1009   1.1178   1.1461   1.3221   1.3326   1.3647
  1.3679   1.4235   1.4350   1.4577   1.4605   1.4730   1.5271   1.5420
  1.5441   1.5492   1.5671   1.5780   1.6017   1.6102   1.6140   1.6200
  1.6407   1.6803   1.6926   1.7124   1.7394   1.7686   1.7819   1.8172
  1.8291   1.8401   1.8475   1.8956   1.9100   1.9407   1.9459   1.9769
  1.9826   2.0014   2.0298   2.0782   2.0914   2.1319   2.1352   2.1392
  2.2098   2.2177   2.3006   2.3026   2.3194   2.4167   2.4240   2.4266
  2.4604   2.4746   2.4785   2.5248   2.5320   2.5447   2.5595   2.5869
  2.6086   2.6381   2.6412   2.6720   2.6873   2.7084   2.7271   2.7434
  2.7664   2.7737   2.7861   2.8100   2.8227   2.8754   2.9223   2.9377
  2.9444   2.9754   2.9909   3.0122   3.1018   3.1811   3.1920   3.2362
  3.3696   3.4282   3.5039   3.5927   3.6604   3.7047   3.7939   3.7971
  3.8288   3.8488   4.0060   4.1568   4.1646   4.2852   4.3806   4.8543
 23.5893  23.9212  23.9479  23.9696  24.0011  24.0829  24.1086  24.1915
 --------------------------------------------------------------

          Ground-State Mulliken Net Atomic Charges

     Atom                 Charge (a.u.)
  ----------------------------------------
      1 C                    -0.761442
      2 C                    -0.761443
      3 C                     0.665988
      4 C                    -0.043839
      5 C                    -0.043839
      6 C                     0.665988
      7 C                    -0.599584
      8 C                    -0.599584
      9 H                     0.128865
     10 H                     0.128865
     11 H                     0.156615
     12 H                     0.156615
     13 H                     0.152726
     14 H                     0.152717
     15 H                     0.147954
     16 H                     0.152680
     17 H                     0.152764
     18 H                     0.147954
  ----------------------------------------
  Sum of atomic charges =     0.000000

 -----------------------------------------------------------------
                    Cartesian Multipole Moments
 -----------------------------------------------------------------
    Charge (ESU x 10^10)
                 0.0000
    Dipole Moment (Debye)
         X       0.0000      Y       0.0879      Z      -0.0001
       Tot       0.0879
    Quadrupole Moments (Debye-Ang)
        XX     -44.7250     XY      -0.0000     YY     -46.0406
        XZ      -0.0001     YZ      -0.0000     ZZ     -52.8327
    Octopole Moments (Debye-Ang^2)
       XXX       0.0000    XXY       0.2799    XYY       0.0000
       YYY      -1.0805    XXZ      -0.0002    XYZ       0.0001
       YYZ       0.0019    XZZ       0.0000    YZZ       1.2296
       ZZZ      -0.0017
    Hexadecapole Moments (Debye-Ang^3)
      XXXX   -1105.3391   XXXY       0.0001   XXYY    -228.5875
      XYYY       0.0001   YYYY    -308.2878   XXXZ       0.0001
      XXYZ       0.0005   XYYZ       0.0044   YYYZ       0.0006
      XXZZ    -196.1792   XYZZ       0.0000   YYZZ     -74.6170
      XZZZ      -0.0045   YZZZ       0.0008   ZZZZ     -76.5134
 -----------------------------------------------------------------
 Calculating analytic gradient of the SCF energy
 Gradient of SCF Energy
            1           2           3           4           5           6
    1   0.0006433  -0.0006433   0.0002904   0.0001599  -0.0001599  -0.0002905
    2   0.0003230   0.0003230  -0.0006168   0.0002562   0.0002562  -0.0006169
    3  -0.0000003  -0.0000000   0.0000000  -0.0000001   0.0000002   0.0000001
            7           8           9          10          11          12
    1  -0.0003897   0.0003897  -0.0000545   0.0000545  -0.0000343   0.0000343
    2   0.0001538   0.0001539  -0.0000801  -0.0000801   0.0000270   0.0000270
    3  -0.0000000  -0.0000001   0.0000001   0.0000001  -0.0000000  -0.0000000
           13          14          15          16          17          18
    1   0.0000884   0.0000884   0.0000417  -0.0000884  -0.0000884  -0.0000417
    2  -0.0000079  -0.0000078  -0.0000474  -0.0000076  -0.0000081  -0.0000474
    3  -0.0000304   0.0000304   0.0000001   0.0000302  -0.0000306   0.0000003
 Max gradient component =       6.433E-04
 RMS gradient           =       2.180E-04
 Gradient time:  CPU 27.86 s  wall 4.78 s
 Geometry Optimization Parameters
   NAtoms,    NIC,     NZ,  NCons,   NDum,   NFix, NCnnct, MaxDiis
       18     120       0       0       0       0       0       0

 Cartesian Hessian Update
 Hessian updated using BFGS update


** GEOMETRY OPTIMIZATION IN DELOCALIZED INTERNAL COORDINATES **
   Searching for a Minimum

   Optimization Cycle:   3

                       Coordinates (Angstroms)
     ATOM                X               Y               Z
      1  C         0.6983511675   -1.1970060452    0.0000275505
      2  C        -0.6983517182   -1.1970056474    0.0000124753
      3  C        -1.4204347456   -0.0038138510   -0.0000077064
      4  C        -0.6949979926    1.1957899230   -0.0000035713
      5  C         0.6949985296    1.1957895510    0.0000146277
      6  C         1.4204347139   -0.0038146311    0.0000200014
      7  C        -2.9312920094    0.0047592426   -0.0000234456
      8  C         2.9312919876    0.0047584175   -0.0000360093
      9  H         1.2291415166   -2.1440179468    0.0000585122
     10  H        -1.2291426218   -2.1440172266    0.0000296093
     11  H        -1.2281989937    2.1419872083   -0.0000020032
     12  H         1.2282001071    2.1419865064    0.0000330581
     13  H        -3.3258224214    0.5201346896   -0.8813786710
     14  H        -3.3258409736    0.5203207202    0.8812136859
     15  H        -3.3315750290   -1.0111422191    0.0000779430
     16  H         3.3258649083    0.5209302378    0.8808292731
     17  H         3.3257981566    0.5195232021   -0.8817626057
     18  H         3.3315752282   -1.0111426831    0.0007443619
   Point Group: c1    Number of degrees of freedom:    48


   Energy is   -310.966183827

 Hessian updated using BFGS update

 32 Hessian modes will be used to form the next step
  Hessian Eigenvalues:
     0.007762    0.007762    0.016703    0.017767    0.023548    0.023884
     0.024036    0.024109    0.024110    0.024373    0.072085    0.072085
     0.072246    0.072356    0.130293    0.159999    0.161089    0.220000
     0.227295    0.241914    0.250000    0.304031    0.347807    0.352363
     0.352368    0.354641    0.363435    0.364021    0.418878    0.430276
     0.481237    0.562651

 Minimum search - taking simple RFO step
 Searching for Lamda that Minimizes Along All modes
 Value Taken    Lamda =  -0.00000381
 Step Taken.  Stepsize is  0.004785

                             Maximum     Tolerance    Cnvgd?
         Gradient           0.000463      0.000030      NO
         Displacement       0.002249      0.000030      NO
         Energy change     -0.000013      0.000000      NO


 New Cartesian Coordinates Obtained by Inverse Iteration

 Displacement from previous Coordinates is:  0.007762
 ----------------------------------------------------------------
             Standard Nuclear Orientation (Angstroms)
    I     Atom           X                Y                Z
 ----------------------------------------------------------------
    1      C       0.6979806765    -1.1964574243     0.0000312662
    2      C      -0.6979810627    -1.1964572230     0.0000174794
    3      C      -1.4205008952    -0.0029501257    -0.0000073809
    4      C      -0.6950588885     1.1960808218    -0.0000097771
    5      C       0.6950592190     1.1960806144     0.0000067742
    6      C       1.4205008821    -0.0029505455     0.0000177864
    7      C      -2.9308499280     0.0042320119    -0.0000219934
    8      C       2.9308499017     0.0042310765    -0.0000345961
    9      H       1.2295150461    -2.1429844464     0.0000653499
   10      H      -1.2295157320    -2.1429840926     0.0000389599
   11      H      -1.2280212288     2.1423478638    -0.0000129510
   12      H       1.2280218471     2.1423474898     0.0000192592
   13      H      -3.3268135941     0.5192039602    -0.8810714042
   14      H      -3.3268308203     0.5193951385     0.8809068965
   15      H      -3.3306112759    -1.0118557449     0.0000825237
   16      H       3.3268540042     0.5199665156     0.8805453036
   17      H       3.3267907241     0.5186301141    -0.8814324964
   18      H       3.3306109348    -1.0118565558     0.0007060859
 ----------------------------------------------------------------
 Molecular Point Group                 C1    NOp =  1
 Largest Abelian Subgroup              C1    NOp =  1
 Nuclear Repulsion Energy =         339.79284928 hartrees
 There are       29 alpha and       29 beta electrons
 Applying Cartesian multipole field
    Component          Value
    ---------          -----
     (2,0,0)        1.00000E-11
     (0,2,0)        2.00000E-11
     (0,0,2)       -3.00000E-11
 Nucleus-field energy     =     0.0000000112 hartrees
 Requested basis set is 6-311++G(d,p)
 There are 98 shells and 246 basis functions
 A cutoff of  1.0D-14 yielded   4514 shell pairs
 There are     29075 function pairs (     31046 Cartesian)
 Smallest overlap matrix eigenvalue = 8.08E-07
 Linear dependence detected in AO basis
 Tighter screening thresholds may be required for diffuse basis sets
 Use S2THRESH > 14 and THRESH = 14 in case of SCF convergence issues
 Number of orthogonalized atomic orbitals = 245
 Maximum deviation from orthogonality = 1.584E-10
 Guess MOs from SCF MO coefficient file

 -----------------------------------------------------------------------
  General SCF calculation program by
  Eric Jon Sundstrom, Paul Horn, Yuezhi Mao, Dmitri Zuev, Alec White,
  David Stuck, Shaama M.S., Shane Yost, Joonho Lee, David Small,
  Daniel Levine, Susi Lehtola, Hugh Burton, Evgeny Epifanovsky,
  Bang C. Huynh
 -----------------------------------------------------------------------
 Exchange:     0.2000 Hartree-Fock + 0.0800 Slater + 0.7200 B88
 Correlation:  0.1900 VWN1RPA + 0.8100 LYP
 Using SG-1 standard quadrature grid
 using 6 threads for integral computing
 -------------------------------------------------------
 OpenMP Integral computing Module                
 Release: version 2.0, May 2017, Q-Chem Inc. Pleasanton 
 -------------------------------------------------------
 A restricted SCF calculation will be
 performed using DIIS
 SCF converges when DIIS error is below 1.0e-10
 ---------------------------------------
  Cycle       Energy         DIIS error
 ---------------------------------------
    1    -310.9661837312      1.56e-05  
    2    -310.9661858935      2.06e-06  
    3    -310.9661859234      1.23e-06  
    4    -310.9661859331      5.75e-07  
    5    -310.9661859356      1.17e-07  
    6    -310.9661859357      8.03e-08  
    7    -310.9661859358      1.27e-08  
    8    -310.9661859358      8.14e-09  
    9    -310.9661859358      1.36e-09  
   10    -310.9661859358      3.82e-10  
   11    -310.9661859358      7.94e-11  Convergence criterion met
 ---------------------------------------
 SCF time:   CPU 90.33s  wall 16.00s 
 SCF   energy in the final basis set =     -310.9661859358
 Total energy in the final basis set =     -310.9661859358

 --------------------------------------------------------------

                    Orbital Energies (a.u.)
 --------------------------------------------------------------

 Alpha MOs
 -- Occupied --
-10.1801 -10.1801 -10.1706 -10.1700 -10.1700 -10.1695 -10.1673 -10.1673
 -0.8602  -0.7874  -0.7445  -0.7207  -0.6575  -0.6085  -0.5754  -0.4941
 -0.4728  -0.4525  -0.4251  -0.4185  -0.4168  -0.4019  -0.3985  -0.3751
 -0.3466  -0.3425  -0.3371  -0.2536  -0.2369
 -- Virtual --
 -0.0143  -0.0105  -0.0065   0.0017   0.0097   0.0218   0.0311   0.0390
  0.0397   0.0484   0.0518   0.0654   0.0707   0.0754   0.0854   0.0964
  0.1007   0.1054   0.1110   0.1184   0.1186   0.1248   0.1254   0.1344
  0.1373   0.1414   0.1451   0.1484   0.1543   0.1595   0.1596   0.1602
  0.1682   0.1777   0.1785   0.1946   0.1959   0.2017   0.2036   0.2044
  0.2296   0.2317   0.2344   0.2401   0.2526   0.2530   0.2562   0.2819
  0.2855   0.2917   0.3042   0.3054   0.3213   0.3267   0.3313   0.3522
  0.3637   0.3840   0.3855   0.4252   0.4539   0.4619   0.4737   0.5030
  0.5157   0.5408   0.5533   0.5548   0.5598   0.5636   0.5820   0.5834
  0.5949   0.5992   0.6225   0.6370   0.6404   0.6467   0.6528   0.6649
  0.6694   0.6847   0.6854   0.6965   0.7044   0.7354   0.7560   0.7675
  0.7772   0.8101   0.8313   0.8315   0.8797   0.8940   0.8962   0.9049
  0.9200   0.9274   0.9514   0.9583   0.9684   1.0058   1.0185   1.0256
  1.0754   1.0869   1.1009   1.1177   1.1462   1.3222   1.3324   1.3646
  1.3677   1.4234   1.4351   1.4579   1.4608   1.4731   1.5272   1.5420
  1.5444   1.5493   1.5671   1.5779   1.6021   1.6104   1.6144   1.6202
  1.6409   1.6804   1.6927   1.7126   1.7393   1.7685   1.7819   1.8174
  1.8290   1.8399   1.8474   1.8953   1.9103   1.9406   1.9462   1.9771
  1.9827   2.0016   2.0301   2.0784   2.0917   2.1320   2.1351   2.1398
  2.2099   2.2184   2.3009   2.3028   2.3194   2.4168   2.4241   2.4267
  2.4605   2.4744   2.4782   2.5249   2.5322   2.5449   2.5595   2.5868
  2.6088   2.6386   2.6412   2.6723   2.6874   2.7084   2.7272   2.7435
  2.7666   2.7735   2.7866   2.8100   2.8227   2.8757   2.9223   2.9381
  2.9446   2.9749   2.9913   3.0122   3.1019   3.1816   3.1930   3.2367
  3.3695   3.4290   3.5042   3.5928   3.6605   3.7051   3.7933   3.7966
  3.8290   3.8490   4.0061   4.1569   4.1647   4.2859   4.3814   4.8544
 23.5895  23.9220  23.9483  23.9697  24.0015  24.0826  24.1091  24.1920
 --------------------------------------------------------------

          Ground-State Mulliken Net Atomic Charges

     Atom                 Charge (a.u.)
  ----------------------------------------
      1 C                    -0.761594
      2 C                    -0.761595
      3 C                     0.667161
      4 C                    -0.044214
      5 C                    -0.044215
      6 C                     0.667162
      7 C                    -0.600147
      8 C                    -0.600147
      9 H                     0.128709
     10 H                     0.128709
     11 H                     0.156513
     12 H                     0.156513
     13 H                     0.152769
     14 H                     0.152760
     15 H                     0.148045
     16 H                     0.152725
     17 H                     0.152804
     18 H                     0.148045
  ----------------------------------------
  Sum of atomic charges =     0.000000

 -----------------------------------------------------------------
                    Cartesian Multipole Moments
 -----------------------------------------------------------------
    Charge (ESU x 10^10)
                -0.0000
    Dipole Moment (Debye)
         X       0.0000      Y       0.0872      Z      -0.0001
       Tot       0.0872
    Quadrupole Moments (Debye-Ang)
        XX     -44.7103     XY      -0.0000     YY     -46.0452
        XZ      -0.0001     YZ      -0.0001     ZZ     -52.8339
    Octopole Moments (Debye-Ang^2)
       XXX       0.0000    XXY       0.2678    XYY       0.0000
       YYY      -1.0955    XXZ      -0.0002    XYZ       0.0001
       YYZ       0.0019    XZZ       0.0000    YZZ       1.2138
       ZZZ      -0.0015
    Hexadecapole Moments (Debye-Ang^3)
      XXXX   -1104.8317   XXXY       0.0001   XXYY    -228.5657
      XYYY       0.0001   YYYY    -308.2589   XXXZ       0.0002
      XXYZ       0.0007   XYYZ       0.0042   YYYZ       0.0010
      XXZZ    -196.1773   XYZZ       0.0000   YYZZ     -74.6024
      XZZZ      -0.0041   YZZZ       0.0015   ZZZZ     -76.5091
 -----------------------------------------------------------------
 Calculating analytic gradient of the SCF energy
 Gradient of SCF Energy
            1           2           3           4           5           6
    1   0.0000806  -0.0000806   0.0000172   0.0001484  -0.0001484  -0.0000172
    2   0.0001195   0.0001195  -0.0001529   0.0000351   0.0000351  -0.0001529
    3  -0.0000003  -0.0000000   0.0000000  -0.0000001   0.0000002   0.0000001
            7           8           9          10          11          12
    1   0.0000465  -0.0000465  -0.0000081   0.0000081  -0.0000194   0.0000194
    2   0.0000141   0.0000141  -0.0000031  -0.0000031  -0.0000175  -0.0000175
    3   0.0000000   0.0000002   0.0000001   0.0000001  -0.0000000  -0.0000000
           13          14          15          16          17          18
    1  -0.0000082  -0.0000082  -0.0000053   0.0000082   0.0000082   0.0000053
    2   0.0000061   0.0000062  -0.0000075   0.0000063   0.0000059  -0.0000075
    3  -0.0000063   0.0000063   0.0000000   0.0000060  -0.0000065   0.0000002
 Max gradient component =       1.529E-04
 RMS gradient           =       5.135E-05
 Gradient time:  CPU 27.87 s  wall 4.78 s
 Geometry Optimization Parameters
   NAtoms,    NIC,     NZ,  NCons,   NDum,   NFix, NCnnct, MaxDiis
       18     120       0       0       0       0       0       0

 Cartesian Hessian Update
 Hessian updated using BFGS update


** GEOMETRY OPTIMIZATION IN DELOCALIZED INTERNAL COORDINATES **
   Searching for a Minimum

   Optimization Cycle:   4

                       Coordinates (Angstroms)
     ATOM                X               Y               Z
      1  C         0.6979806765   -1.1964574243    0.0000312662
      2  C        -0.6979810627   -1.1964572230    0.0000174794
      3  C        -1.4205008952   -0.0029501257   -0.0000073809
      4  C        -0.6950588885    1.1960808218   -0.0000097771
      5  C         0.6950592190    1.1960806144    0.0000067742
      6  C         1.4205008821   -0.0029505455    0.0000177864
      7  C        -2.9308499280    0.0042320119   -0.0000219934
      8  C         2.9308499017    0.0042310765   -0.0000345961
      9  H         1.2295150461   -2.1429844464    0.0000653499
     10  H        -1.2295157320   -2.1429840926    0.0000389599
     11  H        -1.2280212288    2.1423478638   -0.0000129510
     12  H         1.2280218471    2.1423474898    0.0000192592
     13  H        -3.3268135941    0.5192039602   -0.8810714042
     14  H        -3.3268308203    0.5193951385    0.8809068965
     15  H        -3.3306112759   -1.0118557449    0.0000825237
     16  H         3.3268540042    0.5199665156    0.8805453036
     17  H         3.3267907241    0.5186301141   -0.8814324964
     18  H         3.3306109348   -1.0118565558    0.0007060859
   Point Group: c1    Number of degrees of freedom:    48


   Energy is   -310.966185936

 Hessian updated using BFGS update

 37 Hessian modes will be used to form the next step
  Hessian Eigenvalues:
     0.007762    0.007762    0.016703    0.017767    0.023548    0.023884
     0.024036    0.024109    0.024110    0.024373    0.072085    0.072310
     0.125516    0.159999    0.160830    0.161935    0.219596    0.220000
     0.229584    0.241441    0.250000    0.305465    0.347809    0.352363
     0.352365    0.352368    0.354477    0.355043    0.363277    0.363526
     0.363880    0.364115    0.394699    0.430045    0.477071    0.482532
     0.570258

 Minimum search - taking simple RFO step
 Searching for Lamda that Minimizes Along All modes
 Value Taken    Lamda =   0.00000000
 Step Taken.  Stepsize is  0.000807

                             Maximum     Tolerance    Cnvgd?
         Gradient           0.000130      0.000030      NO
         Displacement       0.000493      0.000030      NO
         Energy change     -0.000002      0.000000      NO


 New Cartesian Coordinates Obtained by Inverse Iteration

 Displacement from previous Coordinates is:  0.001346
 ----------------------------------------------------------------
             Standard Nuclear Orientation (Angstroms)
    I     Atom           X                Y                Z
 ----------------------------------------------------------------
    1      C       0.6979416016    -1.1964443198     0.0000341711
    2      C      -0.6979419821    -1.1964441153     0.0000213175
    3      C      -1.4205404249    -0.0027843165    -0.0000070956
    4      C      -0.6951247800     1.1961777560    -0.0000142538
    5      C       0.6951251123     1.1961775551     0.0000012769
    6      C       1.4205404079    -0.0027847310     0.0000164101
    7      C      -2.9308854052     0.0041467240    -0.0000210565
    8      C       2.9308853734     0.0041457835    -0.0000338597
    9      H       1.2295945091    -2.1429028528     0.0000704937
   10      H      -1.2295951704    -2.1429024916     0.0000457903
   11      H      -1.2279186328     2.1425451538    -0.0000210303
   12      H       1.2279192408     2.1425447994     0.0000093126
   13      H      -3.3269612195     0.5190382676    -0.8810582941
   14      H      -3.3269777908     0.5192329461     0.8808939251
   15      H      -3.3304726723    -1.0119973137     0.0000856581
   16      H       3.3270001685     0.5197768217     0.8805488245
   17      H       3.3269391698     0.5184919263    -0.8814029304
   18      H       3.3304723046    -1.0119981446     0.0006784263
 ----------------------------------------------------------------
 Molecular Point Group                 C1    NOp =  1
 Largest Abelian Subgroup              C1    NOp =  1
 Nuclear Repulsion Energy =         339.78651745 hartrees
 There are       29 alpha and       29 beta electrons
 Applying Cartesian multipole field
    Component          Value
    ---------          -----
     (2,0,0)        1.00000E-11
     (0,2,0)        2.00000E-11
     (0,0,2)       -3.00000E-11
 Nucleus-field energy     =     0.0000000112 hartrees
 Requested basis set is 6-311++G(d,p)
 There are 98 shells and 246 basis functions
 A cutoff of  1.0D-14 yielded   4514 shell pairs
 There are     29075 function pairs (     31046 Cartesian)
 Smallest overlap matrix eigenvalue = 8.08E-07
 Linear dependence detected in AO basis
 Tighter screening thresholds may be required for diffuse basis sets
 Use S2THRESH > 14 and THRESH = 14 in case of SCF convergence issues
 Number of orthogonalized atomic orbitals = 245
 Maximum deviation from orthogonality = 1.390E-10
 Guess MOs from SCF MO coefficient file

 -----------------------------------------------------------------------
  General SCF calculation program by
  Eric Jon Sundstrom, Paul Horn, Yuezhi Mao, Dmitri Zuev, Alec White,
  David Stuck, Shaama M.S., Shane Yost, Joonho Lee, David Small,
  Daniel Levine, Susi Lehtola, Hugh Burton, Evgeny Epifanovsky,
  Bang C. Huynh
 -----------------------------------------------------------------------
 Exchange:     0.2000 Hartree-Fock + 0.0800 Slater + 0.7200 B88
 Correlation:  0.1900 VWN1RPA + 0.8100 LYP
 Using SG-1 standard quadrature grid
 using 6 threads for integral computing
 -------------------------------------------------------
 OpenMP Integral computing Module                
 Release: version 2.0, May 2017, Q-Chem Inc. Pleasanton 
 -------------------------------------------------------
 A restricted SCF calculation will be
 performed using DIIS
 SCF converges when DIIS error is below 1.0e-10
 ---------------------------------------
  Cycle       Energy         DIIS error
 ---------------------------------------
    1    -310.9661859507      3.14e-06  
    2    -310.9661860393      5.75e-07  
    3    -310.9661860404      4.84e-07  
    4    -310.9661860421      1.31e-07  
    5    -310.9661860422      4.47e-08  
    6    -310.9661860422      2.06e-08  
    7    -310.9661860422      1.90e-09  
    8    -310.9661860422      1.30e-09  
    9    -310.9661860422      3.45e-10  
   10    -310.9661860422      9.48e-11  Convergence criterion met
 ---------------------------------------
 SCF time:   CPU 81.89s  wall 15.00s 
 SCF   energy in the final basis set =     -310.9661860422
 Total energy in the final basis set =     -310.9661860422

 --------------------------------------------------------------

                    Orbital Energies (a.u.)
 --------------------------------------------------------------

 Alpha MOs
 -- Occupied --
-10.1801 -10.1801 -10.1706 -10.1700 -10.1700 -10.1695 -10.1673 -10.1673
 -0.8602  -0.7874  -0.7445  -0.7207  -0.6575  -0.6085  -0.5754  -0.4941
 -0.4728  -0.4525  -0.4251  -0.4185  -0.4168  -0.4019  -0.3985  -0.3751
 -0.3466  -0.3425  -0.3371  -0.2536  -0.2369
 -- Virtual --
 -0.0143  -0.0105  -0.0065   0.0017   0.0097   0.0217   0.0311   0.0390
  0.0397   0.0484   0.0518   0.0654   0.0707   0.0754   0.0854   0.0964
  0.1007   0.1055   0.1110   0.1184   0.1186   0.1248   0.1254   0.1344
  0.1373   0.1414   0.1451   0.1484   0.1543   0.1595   0.1596   0.1602
  0.1682   0.1777   0.1785   0.1946   0.1959   0.2017   0.2036   0.2045
  0.2296   0.2317   0.2344   0.2401   0.2526   0.2530   0.2563   0.2819
  0.2856   0.2917   0.3042   0.3054   0.3213   0.3267   0.3313   0.3522
  0.3638   0.3840   0.3855   0.4252   0.4539   0.4619   0.4737   0.5030
  0.5157   0.5408   0.5533   0.5548   0.5598   0.5636   0.5820   0.5835
  0.5950   0.5992   0.6225   0.6370   0.6404   0.6467   0.6528   0.6649
  0.6694   0.6847   0.6854   0.6965   0.7044   0.7354   0.7560   0.7675
  0.7772   0.8101   0.8313   0.8315   0.8797   0.8940   0.8962   0.9049
  0.9199   0.9274   0.9514   0.9583   0.9683   1.0058   1.0185   1.0256
  1.0754   1.0869   1.1009   1.1177   1.1462   1.3221   1.3324   1.3646
  1.3677   1.4234   1.4351   1.4580   1.4608   1.4730   1.5272   1.5420
  1.5444   1.5493   1.5671   1.5779   1.6021   1.6105   1.6144   1.6202
  1.6409   1.6803   1.6926   1.7126   1.7393   1.7685   1.7819   1.8174
  1.8290   1.8399   1.8474   1.8953   1.9103   1.9406   1.9462   1.9771
  1.9826   2.0016   2.0301   2.0784   2.0917   2.1319   2.1350   2.1399
  2.2099   2.2184   2.3009   2.3028   2.3193   2.4168   2.4241   2.4267
  2.4605   2.4744   2.4782   2.5249   2.5322   2.5449   2.5596   2.5867
  2.6088   2.6385   2.6412   2.6723   2.6873   2.7084   2.7272   2.7435
  2.7666   2.7735   2.7865   2.8099   2.8227   2.8757   2.9223   2.9381
  2.9445   2.9748   2.9912   3.0121   3.1018   3.1816   3.1930   3.2366
  3.3694   3.4290   3.5041   3.5926   3.6605   3.7050   3.7933   3.7966
  3.8290   3.8490   4.0061   4.1569   4.1646   4.2859   4.3814   4.8543
 23.5895  23.9219  23.9483  23.9696  24.0015  24.0824  24.1090  24.1918
 --------------------------------------------------------------

          Ground-State Mulliken Net Atomic Charges

     Atom                 Charge (a.u.)
  ----------------------------------------
      1 C                    -0.761583
      2 C                    -0.761584
      3 C                     0.667091
      4 C                    -0.044217
      5 C                    -0.044218
      6 C                     0.667091
      7 C                    -0.600076
      8 C                    -0.600076
      9 H                     0.128699
     10 H                     0.128699
     11 H                     0.156504
     12 H                     0.156504
     13 H                     0.152771
     14 H                     0.152762
     15 H                     0.148051
     16 H                     0.152729
     17 H                     0.152804
     18 H                     0.148051
  ----------------------------------------
  Sum of atomic charges =     0.000000

 -----------------------------------------------------------------
                    Cartesian Multipole Moments
 -----------------------------------------------------------------
    Charge (ESU x 10^10)
                 0.0000
    Dipole Moment (Debye)
         X       0.0000      Y       0.0871      Z      -0.0001
       Tot       0.0871
    Quadrupole Moments (Debye-Ang)
        XX     -44.7095     XY      -0.0000     YY     -46.0447
        XZ      -0.0001     YZ      -0.0001     ZZ     -52.8346
    Octopole Moments (Debye-Ang^2)
       XXX       0.0000    XXY       0.2639    XYY       0.0000
       YYY      -1.0967    XXZ      -0.0001    XYZ       0.0001
       YYZ       0.0018    XZZ       0.0000    YZZ       1.2115
       ZZZ      -0.0014
    Hexadecapole Moments (Debye-Ang^3)
      XXXX   -1104.8421   XXXY       0.0001   XXYY    -228.5738
      XYYY       0.0001   YYYY    -308.2683   XXXZ       0.0002
      XXYZ       0.0008   XYYZ       0.0040   YYYZ       0.0013
      XXZZ    -196.1816   XYZZ       0.0000   YYZZ     -74.6066
      XZZZ      -0.0038   YZZZ       0.0020   ZZZZ     -76.5106
 -----------------------------------------------------------------
 Calculating analytic gradient of the SCF energy
 Gradient of SCF Energy
            1           2           3           4           5           6
    1   0.0000120  -0.0000120  -0.0000257   0.0000638  -0.0000638   0.0000257
    2   0.0000251   0.0000251  -0.0000419   0.0000188   0.0000188  -0.0000419
    3  -0.0000003  -0.0000000  -0.0000000  -0.0000001   0.0000002   0.0000001
            7           8           9          10          11          12
    1   0.0000472  -0.0000472  -0.0000012   0.0000012  -0.0000078   0.0000078
    2  -0.0000018  -0.0000018   0.0000006   0.0000006  -0.0000066  -0.0000066
    3   0.0000000   0.0000002   0.0000001   0.0000001  -0.0000000  -0.0000000
           13          14          15          16          17          18
    1  -0.0000083  -0.0000083  -0.0000050   0.0000082   0.0000083   0.0000050
    2   0.0000031   0.0000032  -0.0000006   0.0000033   0.0000029  -0.0000006
    3  -0.0000013   0.0000013   0.0000000   0.0000011  -0.0000015   0.0000002
 Max gradient component =       6.383E-05
 RMS gradient           =       1.938E-05
 Gradient time:  CPU 27.91 s  wall 4.79 s
 Geometry Optimization Parameters
   NAtoms,    NIC,     NZ,  NCons,   NDum,   NFix, NCnnct, MaxDiis
       18     120       0       0       0       0       0       0

 Cartesian Hessian Update
 Hessian updated using BFGS update


** GEOMETRY OPTIMIZATION IN DELOCALIZED INTERNAL COORDINATES **
   Searching for a Minimum

   Optimization Cycle:   5

                       Coordinates (Angstroms)
     ATOM                X               Y               Z
      1  C         0.6979416016   -1.1964443198    0.0000341711
      2  C        -0.6979419821   -1.1964441153    0.0000213175
      3  C        -1.4205404249   -0.0027843165   -0.0000070956
      4  C        -0.6951247800    1.1961777560   -0.0000142538
      5  C         0.6951251123    1.1961775551    0.0000012769
      6  C         1.4205404079   -0.0027847310    0.0000164101
      7  C        -2.9308854052    0.0041467240   -0.0000210565
      8  C         2.9308853734    0.0041457835   -0.0000338597
      9  H         1.2295945091   -2.1429028528    0.0000704937
     10  H        -1.2295951704   -2.1429024916    0.0000457903
     11  H        -1.2279186328    2.1425451538   -0.0000210303
     12  H         1.2279192408    2.1425447994    0.0000093126
     13  H        -3.3269612195    0.5190382676   -0.8810582941
     14  H        -3.3269777908    0.5192329461    0.8808939251
     15  H        -3.3304726723   -1.0119973137    0.0000856581
     16  H         3.3270001685    0.5197768217    0.8805488245
     17  H         3.3269391698    0.5184919263   -0.8814029304
     18  H         3.3304723046   -1.0119981446    0.0006784263
   Point Group: c1    Number of degrees of freedom:    48


   Energy is   -310.966186042

 Hessian updated using BFGS update

 40 Hessian modes will be used to form the next step
  Hessian Eigenvalues:
     0.007757    0.007762    0.016703    0.017767    0.023547    0.023884
     0.024036    0.024109    0.024110    0.024373    0.024434    0.072085
     0.072085    0.072274    0.127036    0.146923    0.160009    0.161184
     0.212942    0.220000    0.229584    0.239769    0.250000    0.306424
     0.312795    0.341159    0.347856    0.352363    0.352365    0.352368
     0.355003    0.355043    0.363580    0.364115    0.364335    0.430036
     0.433322    0.477071    0.477201    0.549120

 Minimum search - taking simple RFO step
 Searching for Lamda that Minimizes Along All modes
 Value Taken    Lamda =   0.00000000
 Step Taken.  Stepsize is  0.000396

                             Maximum     Tolerance    Cnvgd?
         Gradient           0.000042      0.000030      NO
         Displacement       0.000211      0.000030      NO
         Energy change     -0.000000      0.000000      NO


 New Cartesian Coordinates Obtained by Inverse Iteration

 Displacement from previous Coordinates is:  0.000464
 ----------------------------------------------------------------
             Standard Nuclear Orientation (Angstroms)
    I     Atom           X                Y                Z
 ----------------------------------------------------------------
    1      C       0.6979329370    -1.1964434341     0.0000377978
    2      C      -0.6979333333    -1.1964432171     0.0000259254
    3      C      -1.4205537367    -0.0027321929    -0.0000067243
    4      C      -0.6951608230     1.1961950032    -0.0000195205
    5      C       0.6951611719     1.1961947882    -0.0000051505
    6      C       1.4205537136    -0.0027326332     0.0000149206
    7      C      -2.9309464193     0.0041270353    -0.0000200508
    8      C       2.9309463890     0.0041260969    -0.0000330830
    9      H       1.2296146565    -2.1428861474     0.0000768232
   10      H      -1.2296153465    -2.1428857652     0.0000539727
   11      H      -1.2278622616     2.1426168630    -0.0000305550
   12      H       1.2278629054     2.1426164845    -0.0000024593
   13      H      -3.3269999043     0.5189906988    -0.8810708827
   14      H      -3.3270157584     0.5191890903     0.8809066984
   15      H      -3.3304473452    -1.0120448906     0.0000890308
   16      H       3.3270371349     0.5197006713     0.8805809684
   17      H       3.3269788138     0.5184767239    -0.8813961883
   18      H       3.3304470164    -1.0120457269     0.0006455628
 ----------------------------------------------------------------
 Molecular Point Group                 C1    NOp =  1
 Largest Abelian Subgroup              C1    NOp =  1
 Nuclear Repulsion Energy =         339.78268009 hartrees
 There are       29 alpha and       29 beta electrons
 Applying Cartesian multipole field
    Component          Value
    ---------          -----
     (2,0,0)        1.00000E-11
     (0,2,0)        2.00000E-11
     (0,0,2)       -3.00000E-11
 Nucleus-field energy     =     0.0000000112 hartrees
 Requested basis set is 6-311++G(d,p)
 There are 98 shells and 246 basis functions
 A cutoff of  1.0D-14 yielded   4514 shell pairs
 There are     29075 function pairs (     31046 Cartesian)
 Smallest overlap matrix eigenvalue = 8.09E-07
 Linear dependence detected in AO basis
 Tighter screening thresholds may be required for diffuse basis sets
 Use S2THRESH > 14 and THRESH = 14 in case of SCF convergence issues
 Number of orthogonalized atomic orbitals = 245
 Maximum deviation from orthogonality = 8.676E-11
 Guess MOs from SCF MO coefficient file

 -----------------------------------------------------------------------
  General SCF calculation program by
  Eric Jon Sundstrom, Paul Horn, Yuezhi Mao, Dmitri Zuev, Alec White,
  David Stuck, Shaama M.S., Shane Yost, Joonho Lee, David Small,
  Daniel Levine, Susi Lehtola, Hugh Burton, Evgeny Epifanovsky,
  Bang C. Huynh
 -----------------------------------------------------------------------
 Exchange:     0.2000 Hartree-Fock + 0.0800 Slater + 0.7200 B88
 Correlation:  0.1900 VWN1RPA + 0.8100 LYP
 Using SG-1 standard quadrature grid
 using 6 threads for integral computing
 -------------------------------------------------------
 OpenMP Integral computing Module                
 Release: version 2.0, May 2017, Q-Chem Inc. Pleasanton 
 -------------------------------------------------------
 A restricted SCF calculation will be
 performed using DIIS
 SCF converges when DIIS error is below 1.0e-10
 ---------------------------------------
  Cycle       Energy         DIIS error
 ---------------------------------------
    1    -310.9661860438      1.21e-06  
    2    -310.9661860587      2.24e-07  
    3    -310.9661860589      1.70e-07  
    4    -310.9661860591      5.74e-08  
    5    -310.9661860592      1.57e-08  
    6    -310.9661860592      8.73e-09  
    7    -310.9661860592      1.21e-09  
    8    -310.9661860592      7.55e-10  
    9    -310.9661860591      1.41e-10  
   10    -310.9661860591      3.87e-11  Convergence criterion met
 ---------------------------------------
 SCF time:   CPU 81.07s  wall 14.00s 
 SCF   energy in the final basis set =     -310.9661860591
 Total energy in the final basis set =     -310.9661860591

 --------------------------------------------------------------

                    Orbital Energies (a.u.)
 --------------------------------------------------------------

 Alpha MOs
 -- Occupied --
-10.1801 -10.1801 -10.1706 -10.1700 -10.1700 -10.1695 -10.1673 -10.1673
 -0.8602  -0.7874  -0.7445  -0.7207  -0.6575  -0.6085  -0.5754  -0.4941
 -0.4728  -0.4525  -0.4251  -0.4185  -0.4168  -0.4019  -0.3985  -0.3751
 -0.3466  -0.3425  -0.3371  -0.2536  -0.2369
 -- Virtual --
 -0.0143  -0.0105  -0.0065   0.0017   0.0097   0.0217   0.0311   0.0390
  0.0397   0.0484   0.0518   0.0654   0.0707   0.0754   0.0854   0.0964
  0.1007   0.1055   0.1110   0.1184   0.1186   0.1248   0.1254   0.1344
  0.1373   0.1414   0.1451   0.1484   0.1543   0.1595   0.1596   0.1602
  0.1682   0.1777   0.1785   0.1946   0.1959   0.2017   0.2036   0.2045
  0.2296   0.2317   0.2344   0.2401   0.2526   0.2530   0.2563   0.2819
  0.2856   0.2917   0.3042   0.3054   0.3213   0.3267   0.3313   0.3522
  0.3638   0.3840   0.3855   0.4252   0.4539   0.4619   0.4737   0.5030
  0.5157   0.5408   0.5533   0.5548   0.5598   0.5636   0.5820   0.5835
  0.5950   0.5992   0.6225   0.6370   0.6404   0.6467   0.6528   0.6649
  0.6694   0.6847   0.6854   0.6965   0.7044   0.7354   0.7560   0.7675
  0.7772   0.8100   0.8313   0.8314   0.8797   0.8940   0.8962   0.9049
  0.9199   0.9274   0.9514   0.9582   0.9683   1.0058   1.0185   1.0256
  1.0754   1.0869   1.1009   1.1177   1.1462   1.3221   1.3324   1.3646
  1.3677   1.4234   1.4351   1.4579   1.4608   1.4730   1.5272   1.5420
  1.5444   1.5493   1.5671   1.5779   1.6021   1.6105   1.6143   1.6202
  1.6409   1.6803   1.6925   1.7126   1.7393   1.7686   1.7819   1.8174
  1.8290   1.8399   1.8474   1.8952   1.9103   1.9406   1.9462   1.9771
  1.9826   2.0017   2.0301   2.0784   2.0916   2.1319   2.1350   2.1399
  2.2098   2.2184   2.3009   2.3028   2.3193   2.4168   2.4241   2.4266
  2.4605   2.4744   2.4783   2.5249   2.5322   2.5449   2.5596   2.5867
  2.6088   2.6385   2.6412   2.6723   2.6873   2.7084   2.7272   2.7435
  2.7666   2.7735   2.7865   2.8099   2.8227   2.8757   2.9223   2.9380
  2.9445   2.9748   2.9911   3.0121   3.1018   3.1815   3.1929   3.2366
  3.3694   3.4290   3.5040   3.5926   3.6604   3.7050   3.7934   3.7966
  3.8290   3.8490   4.0061   4.1569   4.1646   4.2858   4.3813   4.8543
 23.5895  23.9219  23.9483  23.9697  24.0015  24.0823  24.1089  24.1917
 --------------------------------------------------------------

          Ground-State Mulliken Net Atomic Charges

     Atom                 Charge (a.u.)
  ----------------------------------------
      1 C                    -0.761605
      2 C                    -0.761606
      3 C                     0.667002
      4 C                    -0.044174
      5 C                    -0.044175
      6 C                     0.667002
      7 C                    -0.600002
      8 C                    -0.600002
      9 H                     0.128698
     10 H                     0.128698
     11 H                     0.156503
     12 H                     0.156503
     13 H                     0.152770
     14 H                     0.152761
     15 H                     0.148049
     16 H                     0.152730
     17 H                     0.152801
     18 H                     0.148049
  ----------------------------------------
  Sum of atomic charges =     0.000000

 -----------------------------------------------------------------
                    Cartesian Multipole Moments
 -----------------------------------------------------------------
    Charge (ESU x 10^10)
                -0.0000
    Dipole Moment (Debye)
         X       0.0000      Y       0.0871      Z      -0.0001
       Tot       0.0871
    Quadrupole Moments (Debye-Ang)
        XX     -44.7099     XY      -0.0000     YY     -46.0444
        XZ      -0.0001     YZ      -0.0001     ZZ     -52.8347
    Octopole Moments (Debye-Ang^2)
       XXX       0.0000    XXY       0.2622    XYY       0.0000
       YYY      -1.0967    XXZ      -0.0001    XYZ       0.0000
       YYZ       0.0018    XZZ       0.0000    YZZ       1.2110
       ZZZ      -0.0013
    Hexadecapole Moments (Debye-Ang^3)
      XXXX   -1104.8839   XXXY       0.0001   XXYY    -228.5795
      XYYY       0.0001   YYYY    -308.2687   XXXZ       0.0003
      XXYZ       0.0009   XYYZ       0.0038   YYYZ       0.0016
      XXZZ    -196.1844   XYZZ       0.0000   YYZZ     -74.6079
      XZZZ      -0.0035   YZZZ       0.0026   ZZZZ     -76.5112
 -----------------------------------------------------------------
 Calculating analytic gradient of the SCF energy
 Gradient of SCF Energy
            1           2           3           4           5           6
    1  -0.0000013   0.0000013  -0.0000117   0.0000083  -0.0000083   0.0000117
    2  -0.0000028  -0.0000028  -0.0000012   0.0000043   0.0000043  -0.0000012
    3  -0.0000003  -0.0000000   0.0000000  -0.0000001   0.0000002   0.0000001
            7           8           9          10          11          12
    1   0.0000108  -0.0000108   0.0000005  -0.0000005  -0.0000011   0.0000011
    2  -0.0000018  -0.0000018   0.0000007   0.0000007  -0.0000006  -0.0000006
    3   0.0000000   0.0000001   0.0000001   0.0000001  -0.0000000  -0.0000000
           13          14          15          16          17          18
    1  -0.0000023  -0.0000023  -0.0000017   0.0000023   0.0000023   0.0000017
    2   0.0000003   0.0000004   0.0000008   0.0000005   0.0000001   0.0000008
    3   0.0000003  -0.0000003   0.0000000  -0.0000005   0.0000001   0.0000002
 Max gradient component =       1.170E-05
 RMS gradient           =       3.707E-06
 Gradient time:  CPU 27.87 s  wall 4.78 s
 Geometry Optimization Parameters
   NAtoms,    NIC,     NZ,  NCons,   NDum,   NFix, NCnnct, MaxDiis
       18     120       0       0       0       0       0       0

 Cartesian Hessian Update
 Hessian updated using BFGS update


** GEOMETRY OPTIMIZATION IN DELOCALIZED INTERNAL COORDINATES **
   Searching for a Minimum

   Optimization Cycle:   6

                       Coordinates (Angstroms)
     ATOM                X               Y               Z
      1  C         0.6979329370   -1.1964434341    0.0000377978
      2  C        -0.6979333333   -1.1964432171    0.0000259254
      3  C        -1.4205537367   -0.0027321929   -0.0000067243
      4  C        -0.6951608230    1.1961950032   -0.0000195205
      5  C         0.6951611719    1.1961947882   -0.0000051505
      6  C         1.4205537136   -0.0027326332    0.0000149206
      7  C        -2.9309464193    0.0041270353   -0.0000200508
      8  C         2.9309463890    0.0041260969   -0.0000330830
      9  H         1.2296146565   -2.1428861474    0.0000768232
     10  H        -1.2296153465   -2.1428857652    0.0000539727
     11  H        -1.2278622616    2.1426168630   -0.0000305550
     12  H         1.2278629054    2.1426164845   -0.0000024593
     13  H        -3.3269999043    0.5189906988   -0.8810708827
     14  H        -3.3270157584    0.5191890903    0.8809066984
     15  H        -3.3304473452   -1.0120448906    0.0000890308
     16  H         3.3270371349    0.5197006713    0.8805809684
     17  H         3.3269788138    0.5184767239   -0.8813961883
     18  H         3.3304470164   -1.0120457269    0.0006455628
   Point Group: c1    Number of degrees of freedom:    48


   Energy is   -310.966186059

 Hessian updated using BFGS update

 41 Hessian modes will be used to form the next step
  Hessian Eigenvalues:
     0.007730    0.007762    0.016703    0.017767    0.023547    0.023884
     0.024036    0.024109    0.024110    0.024373    0.024434    0.072047
     0.072085    0.072094    0.126275    0.134733    0.160000    0.160000
     0.160040    0.161097    0.214611    0.220000    0.238180    0.250000
     0.296056    0.339127    0.347880    0.352364    0.352365    0.352370
     0.354724    0.355043    0.363277    0.363573    0.364115    0.364127
     0.430046    0.433322    0.474118    0.477071    0.568412

 Minimum search - taking simple RFO step
 Searching for Lamda that Minimizes Along All modes
 Value Taken    Lamda =   0.00000000
 Step Taken.  Stepsize is  0.000106

                             Maximum     Tolerance    Cnvgd?
         Gradient           0.000010      0.000030     YES
         Displacement       0.000050      0.000030      NO
         Energy change     -0.000000      0.000000     YES

 Final energy is   -310.96618605914210     


 ******************************
 **  OPTIMIZATION CONVERGED  **
 ******************************

                       Coordinates (Angstroms)
     ATOM                X               Y               Z
      1  C         0.6979329370   -1.1964434341    0.0000377978
      2  C        -0.6979333333   -1.1964432171    0.0000259254
      3  C        -1.4205537367   -0.0027321929   -0.0000067243
      4  C        -0.6951608230    1.1961950032   -0.0000195205
      5  C         0.6951611719    1.1961947882   -0.0000051505
      6  C         1.4205537136   -0.0027326332    0.0000149206
      7  C        -2.9309464193    0.0041270353   -0.0000200508
      8  C         2.9309463890    0.0041260969   -0.0000330830
      9  H         1.2296146565   -2.1428861474    0.0000768232
     10  H        -1.2296153465   -2.1428857652    0.0000539727
     11  H        -1.2278622616    2.1426168630   -0.0000305550
     12  H         1.2278629054    2.1426164845   -0.0000024593
     13  H        -3.3269999043    0.5189906988   -0.8810708827
     14  H        -3.3270157584    0.5191890903    0.8809066984
     15  H        -3.3304473452   -1.0120448906    0.0000890308
     16  H         3.3270371349    0.5197006713    0.8805809684
     17  H         3.3269788138    0.5184767239   -0.8813961883
     18  H         3.3304470164   -1.0120457269    0.0006455628

Z-matrix Print:
$molecule
0 1
C 
C  1 1.395395
H  2 1.085559 1 119.485199
C  2 1.395866 1 121.188886 3 180.000000 0
H  4 1.085559 2 119.325915 1 -180.000000 0
C  4 1.395395 2 121.188886 1 -0.000000 0
C  6 1.401293 4 117.635717 2 -0.000000 0
H  7 1.086041 6 119.451246 4 -179.999134 0
C  7 1.390322 6 121.175397 4 0.000000 0
H  9 1.086041 7 119.373357 6 -180.000000 0
C  1 1.510408 2 121.449075 3 0.003395 0
H  11 1.091882 1 111.201728 2 -0.038916 0
H  11 1.094617 1 111.343769 2 -120.259930 0
H  11 1.094623 1 111.343204 2 120.180013 0
C  6 1.510408 4 121.449076 2 180.000000 0
H  15 1.091882 6 111.201727 4 0.005073 0
H  15 1.094619 6 111.343528 4 120.225180 0
H  15 1.094620 6 111.343444 4 -120.214763 0
$end


 --------------------------------------------------------------

                    Orbital Energies (a.u.)
 --------------------------------------------------------------

 Alpha MOs
 -- Occupied --
-10.1801 -10.1801 -10.1706 -10.1700 -10.1700 -10.1695 -10.1673 -10.1673
 -0.8602  -0.7874  -0.7445  -0.7207  -0.6575  -0.6085  -0.5754  -0.4941
 -0.4728  -0.4525  -0.4251  -0.4185  -0.4168  -0.4019  -0.3985  -0.3751
 -0.3466  -0.3425  -0.3371  -0.2536  -0.2369
 -- Virtual --
 -0.0143  -0.0105  -0.0065   0.0017   0.0097   0.0217   0.0311   0.0390
  0.0397   0.0484   0.0518   0.0654   0.0707   0.0754   0.0854   0.0964
  0.1007   0.1055   0.1110   0.1184   0.1186   0.1248   0.1254   0.1344
  0.1373   0.1414   0.1451   0.1484   0.1543   0.1595   0.1596   0.1602
  0.1682   0.1777   0.1785   0.1946   0.1959   0.2017   0.2036   0.2045
  0.2296   0.2317   0.2344   0.2401   0.2526   0.2530   0.2563   0.2819
  0.2856   0.2917   0.3042   0.3054   0.3213   0.3267   0.3313   0.3522
  0.3638   0.3840   0.3855   0.4252   0.4539   0.4619   0.4737   0.5030
  0.5157   0.5408   0.5533   0.5548   0.5598   0.5636   0.5820   0.5835
  0.5950   0.5992   0.6225   0.6370   0.6404   0.6467   0.6528   0.6649
  0.6694   0.6847   0.6854   0.6965   0.7044   0.7354   0.7560   0.7675
  0.7772   0.8100   0.8313   0.8314   0.8797   0.8940   0.8962   0.9049
  0.9199   0.9274   0.9514   0.9582   0.9683   1.0058   1.0185   1.0256
  1.0754   1.0869   1.1009   1.1177   1.1462   1.3221   1.3324   1.3646
  1.3677   1.4234   1.4351   1.4579   1.4608   1.4730   1.5272   1.5420
  1.5444   1.5493   1.5671   1.5779   1.6021   1.6105   1.6143   1.6202
  1.6409   1.6803   1.6925   1.7126   1.7393   1.7686   1.7819   1.8174
  1.8290   1.8399   1.8474   1.8952   1.9103   1.9406   1.9462   1.9771
  1.9826   2.0017   2.0301   2.0784   2.0916   2.1319   2.1350   2.1399
  2.2098   2.2184   2.3009   2.3028   2.3193   2.4168   2.4241   2.4266
  2.4605   2.4744   2.4783   2.5249   2.5322   2.5449   2.5596   2.5867
  2.6088   2.6385   2.6412   2.6723   2.6873   2.7084   2.7272   2.7435
  2.7666   2.7735   2.7865   2.8099   2.8227   2.8757   2.9223   2.9380
  2.9445   2.9748   2.9911   3.0121   3.1018   3.1815   3.1929   3.2366
  3.3694   3.4290   3.5040   3.5926   3.6604   3.7050   3.7934   3.7966
  3.8290   3.8490   4.0061   4.1569   4.1646   4.2858   4.3813   4.8543
 23.5895  23.9219  23.9483  23.9697  24.0015  24.0823  24.1089  24.1917
 --------------------------------------------------------------

          Ground-State Mulliken Net Atomic Charges

     Atom                 Charge (a.u.)
  ----------------------------------------
      1 C                    -0.761605
      2 C                    -0.761606
      3 C                     0.667002
      4 C                    -0.044174
      5 C                    -0.044175
      6 C                     0.667002
      7 C                    -0.600002
      8 C                    -0.600002
      9 H                     0.128698
     10 H                     0.128698
     11 H                     0.156503
     12 H                     0.156503
     13 H                     0.152770
     14 H                     0.152761
     15 H                     0.148049
     16 H                     0.152730
     17 H                     0.152801
     18 H                     0.148049
  ----------------------------------------
  Sum of atomic charges =     0.000000

 -----------------------------------------------------------------
                    Cartesian Multipole Moments
 -----------------------------------------------------------------
    Charge (ESU x 10^10)
                -0.0000
    Dipole Moment (Debye)
         X       0.0000      Y       0.0871      Z      -0.0001
       Tot       0.0871
    Quadrupole Moments (Debye-Ang)
        XX     -44.7099     XY      -0.0000     YY     -46.0444
        XZ      -0.0001     YZ      -0.0001     ZZ     -52.8347
    Octopole Moments (Debye-Ang^2)
       XXX       0.0000    XXY       0.2622    XYY       0.0000
       YYY      -1.0967    XXZ      -0.0001    XYZ       0.0000
       YYZ       0.0018    XZZ       0.0000    YZZ       1.2110
       ZZZ      -0.0013
    Hexadecapole Moments (Debye-Ang^3)
      XXXX   -1104.8839   XXXY       0.0001   XXYY    -228.5795
      XYYY       0.0001   YYYY    -308.2687   XXXZ       0.0003
      XXYZ       0.0009   XYYZ       0.0038   YYYZ       0.0016
      XXZZ    -196.1844   XYZZ       0.0000   YYZZ     -74.6079
      XZZZ      -0.0035   YZZZ       0.0026   ZZZZ     -76.5112
 -----------------------------------------------------------------
Archival summary:
1\1\december\OPT\ProcedureUnspecified\BasisUnspecified\810\taweetha\SatDec1410:27:232019SatDec1410:27:232019\0\\#,OPT,ProcedureUnspecified,BasisUnspecified,\\0,1\C\C,1,1.39539\H,2,1.08556,1,119.485\C,2,1.39587,1,121.189,3,180,0\H,4,1.08556,2,119.326,1,-180,0\C,4,1.39539,2,121.189,1,-0,0\C,6,1.40129,4,117.636,2,-0,0\H,7,1.08604,6,119.451,4,-179.999,0\C,7,1.39032,6,121.175,4,0,0\H,9,1.08604,7,119.373,6,-180,0\C,1,1.51041,2,121.449,3,0.00339512,0\H,11,1.09188,1,111.202,2,-0.0389159,0\H,11,1.09462,1,111.344,2,-120.26,0\H,11,1.09462,1,111.343,2,120.18,0\C,6,1.51041,4,121.449,2,180,0\H,15,1.09188,6,111.202,4,0.00507336,0\H,15,1.09462,6,111.344,4,120.225,0\H,15,1.09462,6,111.343,4,-120.215,0\\\@

 Total job time:  132.24s(wall), 743.05s(cpu) 
 Sat Dec 14 10:27:23 2019

        *************************************************************
        *                                                           *
        *  Thank you very much for using Q-Chem.  Have a nice day.  *
        *                                                           *
        *************************************************************


 
User input: 2 of 2 
 
                  Welcome to Q-Chem
     A Quantum Leap Into The Future Of Chemistry


 Q-Chem 5.2 (devel), Q-Chem, Inc., Pleasanton, CA (2019)

 Yihan Shao,  Zhengting Gan,  E. Epifanovsky,  A. T. B. Gilbert,  M. Wormit,  
 J. Kussmann,  A. W. Lange,  A. Behn,  Jia Deng,  Xintian Feng,  D. Ghosh,  
 M. Goldey,  P. R. Horn,  L. D. Jacobson,  I. Kaliman,  T. Kus,  A. Landau,  
 Jie Liu,  E. I. Proynov,  R. M. Richard,  R. P. Steele,  E. J. Sundstrom,  
 H. L. Woodcock III,  P. M. Zimmerman,  D. Zuev,  B. Albrecht,  E. Alguire,  
 S. A. Baeppler,  D. Barton,  Z. Benda,  Y. A. Bernard,  E. J. Berquist,  
 K. B. Bravaya,  H. Burton,  D. Casanova,  Chun-Min Chang,  Yunqing Chen,  
 A. Chien,  K. D. Closser,  M. P. Coons,  S. Coriani,  S. Dasgupta,  
 A. L. Dempwolff,  M. Diedenhofen,  Hainam Do,  R. G. Edgar,  Po-Tung Fang,  
 S. Faraji,  S. Fatehi,  Qingguo Feng,  K. D. Fenk,  J. Fosso-Tande,  
 J. Gayvert,  Qinghui Ge,  A. Ghysels,  G. Gidofalvi,  J. Gomes,  
 J. Gonthier,  A. Gunina,  D. Hait,  M. W. D. Hanson-Heine,  
 P. H. P. Harbach,  A. W. Hauser,  M. F. Herbst,  J. E. Herr,  
 E. G. Hohenstein,  Z. C. Holden,  Kerwin Hui,  B. C. Huynh,  T.-C. Jagau,  
 Hyunjun Ji,  B. Kaduk,  K. Khistyaev,  Jaehoon Kim,  P. Klunzinger,  K. Koh,  
 D. Kosenkov,  L. Koulias,  T. Kowalczyk,  C. M. Krauter,  A. Kunitsa,  
 Ka Un Lao,  A. Laurent,  K. V. Lawler,  Joonho Lee,  D. Lefrancois,  
 S. Lehtola,  D. S. Levine,  Yi-Pei Li,  You-Sheng Lin,  Fenglai Liu,  
 E. Livshits,  A. Luenser,  P. Manohar,  E. Mansoor,  S. F. Manzer,  
 Shan-Ping Mao,  Yuezhi Mao,  N. Mardirossian,  A. V. Marenich,  
 T. Markovich,  L. A. Martinez-Martinez,  S. A. Maurer,  N. J. Mayhall,  
 S. C. McKenzie,  J.-M. Mewes,  P. Morgante,  A. F. Morrison,  
 J. W. Mullinax,  K. Nanda,  T. S. Nguyen-Beck,  R. Olivares-Amaya,  
 J. A. Parkhill,  Zheng Pei,  T. M. Perrine,  F. Plasser,  P. Pokhilko,  
 S. Prager,  A. Prociuk,  E. Ramos,  D. R. Rehn,  F. Rob,  M. Scheurer,  
 M. Schneider,  N. Sergueev,  S. M. Sharada,  S. Sharma,  D. W. Small,  
 T. Stauch,  T. Stein,  Yu-Chuan Su,  A. J. W. Thom,  A. Tkatchenko,  
 T. Tsuchimochi,  N. M. Tubman,  L. Vogt,  M. L. Vidal,  O. Vydrov,  
 M. A. Watson,  J. Wenzel,  M. de Wergifosse,  T. A. Wesolowski,  A. White,  
 J. Witte,  A. Yamada,  Jun Yang,  K. Yao,  S. Yeganeh,  S. R. Yost,  
 Zhi-Qiang You,  A. Zech,  Igor Ying Zhang,  Xing Zhang,  Yan Zhao,  
 Ying Zhu,  B. R. Brooks,  G. K. L. Chan,  C. J. Cramer,  M. S. Gordon,  
 W. J. Hehre,  A. Klamt,  M. W. Schmidt,  C. D. Sherrill,  D. G. Truhlar,  
 A. Aspuru-Guzik,  R. Baer,  A. T. Bell,  N. A. Besley,  Jeng-Da Chai,  
 A. E. DePrince, III,  R. A. DiStasio Jr.,  A. Dreuw,  B. D. Dunietz,  
 T. R. Furlani,  Chao-Ping Hsu,  Yousung Jung,  Jing Kong,  D. S. Lambrecht,  
 WanZhen Liang,  C. Ochsenfeld,  V. A. Rassolov,  L. V. Slipchenko,  
 J. E. Subotnik,  T. Van Voorhis,  J. M. Herbert,  A. I. Krylov,  
 P. M. W. Gill,  M. Head-Gordon

 Contributors to earlier versions of Q-Chem not listed above: 
 R. D. Adamson,  B. Austin,  J. Baker,  G. J. O. Beran,  K. Brandhorst,  
 S. T. Brown,  E. F. C. Byrd,  A. K. Chakraborty,  C.-L. Cheng,  
 Siu Hung Chien,  D. M. Chipman,  D. L. Crittenden,  H. Dachsel,  
 R. J. Doerksen,  A. D. Dutoi,  L. Fusti-Molnar,  W. A. Goddard III,  
 A. Golubeva-Zadorozhnaya,  S. R. Gwaltney,  G. Hawkins,  A. Heyden,  
 S. Hirata,  G. Kedziora,  F. J. Keil,  C. Kelley,  Jihan Kim,  R. A. King,  
 R. Z. Khaliullin,  P. P. Korambath,  W. Kurlancheek,  A. M. Lee,  M. S. Lee,  
 S. V. Levchenko,  Ching Yeh Lin,  D. Liotard,  R. C. Lochan,  I. Lotan,  
 P. E. Maslen,  N. Nair,  D. P. O'Neill,  D. Neuhauser,  E. Neuscamman,  
 C. M. Oana,  R. Olson,  B. Peters,  R. Peverati,  P. A. Pieniazek,  
 Y. M. Rhee,  J. Ritchie,  M. A. Rohrdanz,  E. Rosta,  N. J. Russ,  
 H. F. Schaefer III,  N. E. Schultz,  N. Shenvi,  A. C. Simmonett,  A. Sodt,  
 D. Stuck,  K. S. Thanthiriwatte,  V. Vanovschi,  Tao Wang,  A. Warshel,  
 C. F. Williams,  Q. Wu,  X. Xu,  W. Zhang

 Please cite Q-Chem as follows:
 Y. Shao et al., Mol. Phys. 113, 184-215 (2015)
 DOI: 10.1080/00268976.2014.952696

 Q-Chem 5.2.1 for Intel X86 EM64T Linux

 Parts of Q-Chem use Armadillo 8.300.2 (Tropical Shenanigans).
 http://arma.sourceforge.net/

 Q-Chem begins on Sat Dec 14 10:27:23 2019  

Host: 
0

     Scratch files written to /scratch/taweetham/qchem29617//
NAlpha2: 58
NElect   58
Mult     1
The previous job contains 0 fragments, simply inherited here

Checking the input file for inconsistencies... 	...done.

--------------------------------------------------------------
User input:
--------------------------------------------------------------

$MOLECULE
READ
$END

$REM
   JOB_TYPE 	FREQUENCY
   BASIS 	6-311++G**
   METHOD	B3LYP
   THRESH	14
   MEM_TOTAL	31000
   SCF_CONVERGENCE 10
$END


--------------------------------------------------------------
 ----------------------------------------------------------------
             Standard Nuclear Orientation (Angstroms)
    I     Atom           X                Y                Z
 ----------------------------------------------------------------
    1      C       0.6979331415    -1.1975722307     0.0000190550
    2      C      -0.6979331287    -1.1975722379     0.0000061941
    3      C      -1.4205537241    -0.0038613295    -0.0000046586
    4      C      -0.6951610032     1.1950659832     0.0000054650
    5      C       0.6951609917     1.1950659915     0.0000208196
    6      C       1.4205537262    -0.0038613134     0.0000189982
    7      C      -2.9309464078     0.0029976561    -0.0000189265
    8      C       2.9309464005     0.0029976605    -0.0000278077
    9      H       1.2296150132    -2.1440148591     0.0000407693
   10      H      -1.2296149899    -2.1440148719     0.0000161773
   11      H      -1.2278625940     2.1414877575     0.0000117405
   12      H       1.2278625730     2.1414877733     0.0000415752
   13      H      -3.3269993517     0.5178777213    -0.8810604166
   14      H      -3.3270164536     0.5180431842     0.8809171678
   15      H      -3.3304471704    -1.0131743359     0.0000708815
   16      H       3.3270364399     0.5185558411     0.8805961594
   17      H       3.3269793667     0.5173648224    -0.8813810199
   18      H       3.3304471908    -1.0131741116     0.0006321303
 ----------------------------------------------------------------
 Molecular Point Group                 C1    NOp =  1
 Largest Abelian Subgroup              C1    NOp =  1
 Nuclear Repulsion Energy =         339.78268009 hartrees
 There are       29 alpha and       29 beta electrons
 Requested basis set is 6-311++G(d,p)
 There are 98 shells and 246 basis functions

 Total QAlloc Memory Limit  31000 MB
 Mega-Array Size       188 MB
 MEM_STATIC part       192 MB
 A cutoff of  1.0D-14 yielded   4514 shell pairs
 There are     29075 function pairs (     31046 Cartesian)
 Smallest overlap matrix eigenvalue = 8.09E-07
 Linear dependence detected in AO basis
 Tighter screening thresholds may be required for diffuse basis sets
 Use S2THRESH > 14 and THRESH = 14 in case of SCF convergence issues
 Number of orthogonalized atomic orbitals = 245
 Maximum deviation from orthogonality = 2.706E-10
 Guess from superposition of atomic densities
 Warning:  Energy on first SCF cycle will be non-variational
 SAD guess density has 58.000000 electrons

 -----------------------------------------------------------------------
  General SCF calculation program by
  Eric Jon Sundstrom, Paul Horn, Yuezhi Mao, Dmitri Zuev, Alec White,
  David Stuck, Shaama M.S., Shane Yost, Joonho Lee, David Small,
  Daniel Levine, Susi Lehtola, Hugh Burton, Evgeny Epifanovsky,
  Bang C. Huynh
 -----------------------------------------------------------------------
 Exchange:     0.2000 Hartree-Fock + 0.0800 Slater + 0.7200 B88
 Correlation:  0.1900 VWN1RPA + 0.8100 LYP
 Using SG-1 standard quadrature grid
 using 6 threads for integral computing
 -------------------------------------------------------
 OpenMP Integral computing Module                
 Release: version 2.0, May 2017, Q-Chem Inc. Pleasanton 
 -------------------------------------------------------
 A restricted SCF calculation will be
 performed using DIIS
 SCF converges when DIIS error is below 1.0e-10
 ---------------------------------------
  Cycle       Energy         DIIS error
 ---------------------------------------
    1    -312.6171239303      3.99e-02  
    2    -310.7878564416      4.61e-03  
    3    -310.7572067244      4.99e-03  
    4    -310.9651559616      3.72e-04  
    5    -310.9658474547      2.21e-04  
    6    -310.9661777258      3.57e-05  
    7    -310.9661847250      1.36e-05  
    8    -310.9661860331      1.81e-06  
    9    -310.9661860574      4.77e-07  
   10    -310.9661860584      3.26e-07  
   11    -310.9661860593      2.19e-08  
   12    -310.9661860594      1.56e-09  
   13    -310.9661860593      4.88e-10  
   14    -310.9661860593      1.36e-10  
   15    -310.9661860593      1.71e-11  Convergence criterion met
 ---------------------------------------
 SCF time:   CPU 121.29s  wall 22.00s 
 SCF   energy in the final basis set =     -310.9661860593
 Total energy in the final basis set =     -310.9661860593

 --------------------------------------------------------------

                    Orbital Energies (a.u.)
 --------------------------------------------------------------

 Alpha MOs
 -- Occupied --
-10.1801 -10.1801 -10.1706 -10.1700 -10.1700 -10.1695 -10.1673 -10.1673
 -0.8602  -0.7874  -0.7445  -0.7207  -0.6575  -0.6085  -0.5754  -0.4941
 -0.4728  -0.4525  -0.4251  -0.4185  -0.4168  -0.4019  -0.3985  -0.3751
 -0.3466  -0.3425  -0.3371  -0.2536  -0.2369
 -- Virtual --
 -0.0143  -0.0105  -0.0065   0.0017   0.0097   0.0217   0.0311   0.0390
  0.0397   0.0484   0.0518   0.0654   0.0707   0.0754   0.0854   0.0964
  0.1007   0.1055   0.1110   0.1184   0.1186   0.1248   0.1254   0.1344
  0.1373   0.1414   0.1451   0.1484   0.1543   0.1595   0.1596   0.1602
  0.1682   0.1777   0.1785   0.1946   0.1959   0.2017   0.2036   0.2045
  0.2296   0.2317   0.2344   0.2401   0.2526   0.2530   0.2563   0.2819
  0.2856   0.2917   0.3042   0.3054   0.3213   0.3267   0.3313   0.3522
  0.3638   0.3840   0.3855   0.4252   0.4539   0.4619   0.4737   0.5030
  0.5157   0.5408   0.5533   0.5548   0.5598   0.5636   0.5820   0.5835
  0.5950   0.5992   0.6225   0.6370   0.6404   0.6467   0.6528   0.6649
  0.6694   0.6847   0.6854   0.6965   0.7044   0.7354   0.7560   0.7675
  0.7772   0.8100   0.8313   0.8314   0.8797   0.8940   0.8962   0.9049
  0.9199   0.9274   0.9514   0.9582   0.9683   1.0058   1.0185   1.0256
  1.0754   1.0869   1.1009   1.1177   1.1462   1.3221   1.3324   1.3646
  1.3677   1.4234   1.4351   1.4579   1.4608   1.4730   1.5272   1.5420
  1.5444   1.5493   1.5671   1.5779   1.6021   1.6105   1.6143   1.6202
  1.6409   1.6803   1.6925   1.7126   1.7393   1.7686   1.7819   1.8174
  1.8290   1.8399   1.8474   1.8952   1.9103   1.9406   1.9462   1.9771
  1.9826   2.0017   2.0301   2.0784   2.0916   2.1319   2.1350   2.1399
  2.2098   2.2184   2.3009   2.3028   2.3193   2.4168   2.4241   2.4266
  2.4605   2.4744   2.4783   2.5249   2.5322   2.5449   2.5596   2.5867
  2.6088   2.6385   2.6412   2.6723   2.6873   2.7084   2.7272   2.7435
  2.7666   2.7735   2.7865   2.8099   2.8227   2.8757   2.9223   2.9380
  2.9445   2.9748   2.9911   3.0121   3.1018   3.1815   3.1929   3.2366
  3.3694   3.4290   3.5040   3.5926   3.6604   3.7050   3.7934   3.7966
  3.8290   3.8490   4.0061   4.1569   4.1646   4.2858   4.3813   4.8543
 23.5895  23.9219  23.9483  23.9697  24.0015  24.0823  24.1089  24.1917
 --------------------------------------------------------------

          Ground-State Mulliken Net Atomic Charges

     Atom                 Charge (a.u.)
  ----------------------------------------
      1 C                    -0.761605
      2 C                    -0.761606
      3 C                     0.667002
      4 C                    -0.044174
      5 C                    -0.044175
      6 C                     0.667002
      7 C                    -0.600002
      8 C                    -0.600002
      9 H                     0.128698
     10 H                     0.128698
     11 H                     0.156503
     12 H                     0.156503
     13 H                     0.152770
     14 H                     0.152761
     15 H                     0.148049
     16 H                     0.152730
     17 H                     0.152801
     18 H                     0.148049
  ----------------------------------------
  Sum of atomic charges =     0.000000

 -----------------------------------------------------------------
                    Cartesian Multipole Moments
 -----------------------------------------------------------------
    Charge (ESU x 10^10)
                 0.0000
    Dipole Moment (Debye)
         X      -0.0000      Y       0.0871      Z      -0.0001
       Tot       0.0871
    Quadrupole Moments (Debye-Ang)
        XX     -44.7099     XY      -0.0000     YY     -46.0446
        XZ      -0.0001     YZ       0.0000     ZZ     -52.8347
    Octopole Moments (Debye-Ang^2)
       XXX       0.0000    XXY       0.3127    XYY      -0.0000
       YYY      -0.9407    XXZ      -0.0003    XYZ       0.0000
       YYZ       0.0015    XZZ      -0.0000    YZZ       1.2707
       ZZZ      -0.0017
    Hexadecapole Moments (Debye-Ang^3)
      XXXX   -1104.8839   XXXY      -0.0000   XXYY    -228.5801
      XYYY       0.0000   YYYY    -308.2641   XXXZ      -0.0000
      XXYZ       0.0003   XYYZ       0.0037   YYYZ       0.0000
      XXZZ    -196.1844   XYZZ      -0.0000   YYZZ     -74.6107
      XZZZ      -0.0039   YZZZ      -0.0001   ZZZZ     -76.5112
 -----------------------------------------------------------------
 Calculating MO derivatives via CPSCF
    1     0    57    0.0328998  
    2     0    57    0.0069370  
    3     0    57    0.0004315  
    4    16    41    0.0000256  
    5    55     2    0.0000012  
    6    57     0    0.0000000  Converged
 Time for AOints: 134.8 s (CPU) 22.9 s (wall)
 ------------------------------------------------------------------------------
                     AOints        : Timing summary (seconds)
 ------------------------------------------------------------------------------
     job step          cpu (% of tot)      sys (% of tot)     wall (% of tot)
 ------------------------------------------------------------------------------
  AOints            0.1348E+03 ( 5.8)   0.6000E-05 ( 3.8)   0.2285E+02 ( 5.8)
 ------------------------------------------------------------------------------
   Grand Totals     0.2329E+04          0.1560E-03          0.3953E+03
 ------------------------------------------------------------------------------
 Polarizability Matrix (a.u.)
            1           2           3
    1-123.6091121   0.0000016   0.0009677
    2   0.0000016 -96.6655604   0.0000066
    3   0.0009677   0.0000066 -60.3260899
 Calculating analytic Hessian of the SCF energy

 Direct stationary perturbation theory relativistic correction:

 rels  =       0.069866791202
 relv  =      -0.356151701899
 rel2e =       0.171918565769
 E_rel =      -0.114366344929

 Hessian of the SCF Energy
            1           2           3           4           5           6
    1   0.6796407  -0.0301114   0.0000044  -0.3275304  -0.0323881  -0.0000020
    2  -0.0301114   0.7078383  -0.0000079   0.0323887  -0.1278089   0.0000007
    3   0.0000044  -0.0000079   0.1330567  -0.0000014  -0.0000004  -0.0615237
    4  -0.3275304   0.0323887  -0.0000014   0.6796410   0.0301112   0.0000037
    5  -0.0323881  -0.1278089  -0.0000004   0.0301112   0.7078381  -0.0000055
    6  -0.0000020   0.0000007  -0.0615237   0.0000037  -0.0000055   0.1330567
    7  -0.0259674   0.0292742  -0.0000006  -0.1763375   0.1195254  -0.0000013
    8   0.0779789   0.0338706   0.0000020   0.0506069  -0.2693807   0.0000023
    9  -0.0000008   0.0000002   0.0065956  -0.0000006   0.0000017  -0.0665960
   10  -0.0506931  -0.0278961  -0.0000016   0.0612573  -0.0224993  -0.0000000
   11  -0.0286644  -0.0182207  -0.0000009   0.0233554  -0.0597833   0.0000002
   12  -0.0000003  -0.0000004  -0.0051263   0.0000001  -0.0000002   0.0086398
   13   0.0612572   0.0224991   0.0000022  -0.0506934   0.0278957  -0.0000004
   14  -0.0233550  -0.0597837  -0.0000009   0.0286639  -0.0182204   0.0000003
   15   0.0000022   0.0000010   0.0086398  -0.0000016   0.0000009  -0.0051263
   16  -0.1763369  -0.1195254   0.0000001  -0.0259672  -0.0292744   0.0000006
   17  -0.0506071  -0.2693806   0.0000039  -0.0779785   0.0338707  -0.0000008
   18   0.0000005   0.0000003  -0.0665960  -0.0000010   0.0000014   0.0065956
   19   0.0010180   0.0005694   0.0000001  -0.0211167   0.0034007  -0.0000002
   20   0.0008942  -0.0037575   0.0000004   0.0284114   0.0026947   0.0000004
   21   0.0000003  -0.0000000   0.0079155  -0.0000002   0.0000003   0.0053149
   22  -0.0211168  -0.0034007   0.0000003   0.0010180  -0.0005694  -0.0000010
   23  -0.0284112   0.0026947   0.0000025  -0.0008944  -0.0037575   0.0000025
   24  -0.0000016   0.0000001   0.0053149  -0.0000015  -0.0000011   0.0079155
   25  -0.1224181   0.1162178  -0.0000030  -0.0110159   0.0292981  -0.0000002
   26   0.1154260  -0.2653097   0.0000050  -0.0020803   0.0029668  -0.0000001
   27  -0.0000029   0.0000060  -0.0354618   0.0000000   0.0000004   0.0028687
   28  -0.0110159  -0.0292981   0.0000003  -0.1224181  -0.1162178   0.0000009
   29   0.0020802   0.0029668  -0.0000000  -0.1154260  -0.2653097   0.0000024
   30   0.0000000   0.0000000   0.0028687   0.0000008   0.0000029  -0.0354618
   31  -0.0007457  -0.0007859  -0.0000000  -0.0009418  -0.0034325  -0.0000000
   32  -0.0009019   0.0002647  -0.0000000  -0.0041128  -0.0031690  -0.0000001
   33  -0.0000001  -0.0000000  -0.0009141  -0.0000000  -0.0000001   0.0064010
   34  -0.0009418   0.0034325  -0.0000002  -0.0007457   0.0007859   0.0000000
   35   0.0041128  -0.0031690  -0.0000002   0.0009018   0.0002647   0.0000000
   36   0.0000001   0.0000003   0.0064010  -0.0000001   0.0000000  -0.0009141
   37  -0.0006365   0.0003673   0.0014652  -0.0028210  -0.0017958  -0.0004462
   38  -0.0004052  -0.0003798  -0.0004602   0.0013788  -0.0001288   0.0000058
   39   0.0002348  -0.0000307  -0.0002118   0.0002489  -0.0004844  -0.0002616
   40  -0.0006364   0.0003675  -0.0014651  -0.0028220  -0.0017960   0.0004465
   41  -0.0004050  -0.0003797   0.0004601   0.0013785  -0.0001286  -0.0000060
   42  -0.0002351   0.0000307  -0.0002119  -0.0002489   0.0004843  -0.0002616
   43  -0.0002711   0.0000501  -0.0000001   0.0020369  -0.0022590  -0.0000001
   44  -0.0003636   0.0002906  -0.0000002   0.0021218   0.0005212  -0.0000001
   45   0.0000001   0.0000000  -0.0002085  -0.0000001   0.0000000  -0.0000148
   46  -0.0028253   0.0017963  -0.0004471  -0.0006361  -0.0003686   0.0014648
   47  -0.0013775  -0.0001281  -0.0000070   0.0004042  -0.0003793   0.0004597
   48   0.0002488   0.0004840  -0.0002614   0.0002362   0.0000305  -0.0002120
   49  -0.0028177   0.0017955   0.0004455  -0.0006369  -0.0003662  -0.0014655
   50  -0.0013797  -0.0001293   0.0000048   0.0004059  -0.0003802  -0.0004606
   51  -0.0002490  -0.0004847  -0.0002618  -0.0002337  -0.0000309  -0.0002117
   52   0.0020369   0.0022590   0.0000010  -0.0002711  -0.0000501   0.0000004
   53  -0.0021218   0.0005212  -0.0000007   0.0003636   0.0002906  -0.0000010
   54   0.0000006   0.0000005  -0.0000148  -0.0000006   0.0000001  -0.0002085
            7           8           9          10          11          12
    1  -0.0259674   0.0779789  -0.0000008  -0.0506931  -0.0286644  -0.0000003
    2   0.0292742   0.0338706   0.0000002  -0.0278961  -0.0182207  -0.0000004
    3  -0.0000006   0.0000020   0.0065956  -0.0000016  -0.0000009  -0.0051263
    4  -0.1763375   0.0506069  -0.0000006   0.0612573   0.0233554   0.0000001
    5   0.1195254  -0.2693807   0.0000017  -0.0224993  -0.0597833  -0.0000002
    6  -0.0000013   0.0000023  -0.0665960  -0.0000000   0.0000002   0.0086398
    7   0.6389827  -0.0078593   0.0000049  -0.1700767  -0.1112587  -0.0000011
    8  -0.0078593   0.6560222  -0.0000003  -0.0452291  -0.2603926  -0.0000020
    9   0.0000049  -0.0000003   0.1709927  -0.0000005  -0.0000015  -0.0686318
   10  -0.1700767  -0.0452291  -0.0000005   0.6889177  -0.0350560   0.0000047
   11  -0.1112587  -0.2603926  -0.0000015  -0.0350560   0.6966259   0.0000043
   12  -0.0000011  -0.0000020  -0.0686318   0.0000047   0.0000043   0.1323267
   13  -0.0287817  -0.0775386  -0.0000008  -0.3411729   0.0326301  -0.0000027
   14  -0.0280170   0.0356910  -0.0000002  -0.0326297  -0.1279989  -0.0000006
   15  -0.0000007  -0.0000020   0.0068694  -0.0000020   0.0000005  -0.0587010
   16   0.0039392   0.0013370   0.0000009  -0.0287816   0.0280174   0.0000006
   17  -0.0013374  -0.0737476  -0.0000000   0.0775381   0.0356909   0.0000009
   18  -0.0000002  -0.0000002  -0.0061077  -0.0000008  -0.0000012   0.0068694
   19  -0.2074272   0.0026805  -0.0000013  -0.0236502  -0.0047251  -0.0000002
   20  -0.0040736  -0.0880718   0.0000001  -0.0301323   0.0041979  -0.0000005
   21  -0.0000001  -0.0000001  -0.0688795  -0.0000002  -0.0000003   0.0028639
   22  -0.0013118  -0.0017479  -0.0000004   0.0041894   0.0021449  -0.0000010
   23  -0.0007386  -0.0007960   0.0000001   0.0024129  -0.0051262  -0.0000024
   24   0.0000010   0.0000005  -0.0009465  -0.0000020   0.0000008   0.0049250
   25  -0.0053212  -0.0014570  -0.0000001  -0.0007227  -0.0007880   0.0000000
   26  -0.0005830   0.0021025   0.0000001  -0.0009552   0.0002032  -0.0000000
   27  -0.0000001   0.0000000   0.0071064  -0.0000000  -0.0000000  -0.0010137
   28   0.0092263   0.0139950  -0.0000002  -0.0007883   0.0034510  -0.0000000
   29  -0.0157435  -0.0198652   0.0000002   0.0040888  -0.0032788   0.0000001
   30   0.0000005  -0.0000000   0.0038521  -0.0000000   0.0000001   0.0064920
   31   0.0104359  -0.0144262  -0.0000001  -0.1229312   0.1149018   0.0000004
   32   0.0158385  -0.0198640  -0.0000002   0.1152976  -0.2646125  -0.0000017
   33   0.0000005  -0.0000001   0.0035449   0.0000004  -0.0000020  -0.0358779
   34  -0.0053494   0.0015422  -0.0000002  -0.0112605  -0.0295284  -0.0000002
   35   0.0005613   0.0019940  -0.0000001   0.0021144   0.0028888   0.0000001
   36  -0.0000001  -0.0000001   0.0078048   0.0000000  -0.0000004   0.0030578
   37  -0.0150165   0.0164943  -0.0258356   0.0014320   0.0012893   0.0008159
   38   0.0014596  -0.0001931  -0.0014768  -0.0019629  -0.0000434  -0.0001376
   39   0.0003431  -0.0017424   0.0030195   0.0003267   0.0005523   0.0010320
   40  -0.0150164   0.0164994   0.0258324   0.0014324   0.0012895  -0.0008159
   41   0.0014597  -0.0001932   0.0014773  -0.0019628  -0.0000432   0.0001379
   42  -0.0003445   0.0017432   0.0030192  -0.0003267  -0.0005523   0.0010320
   43  -0.0122695  -0.0322291   0.0000025  -0.0066211   0.0018758   0.0000001
   44   0.0010033   0.0007389  -0.0000004  -0.0001533   0.0006291   0.0000002
   45  -0.0000005  -0.0000006  -0.0015617  -0.0000001  -0.0000000   0.0012578
   46   0.0000627  -0.0001477  -0.0002238  -0.0003159  -0.0003358   0.0009174
   47   0.0002670   0.0009046   0.0000929  -0.0012686  -0.0003441   0.0002721
   48   0.0001724   0.0003167  -0.0000375  -0.0005468   0.0000141   0.0001916
   49   0.0000626  -0.0001481   0.0002238  -0.0003165  -0.0003362  -0.0009190
   50   0.0002668   0.0009062  -0.0000928  -0.0012697  -0.0003454  -0.0002704
   51  -0.0001730  -0.0003159  -0.0000375   0.0005473  -0.0000141   0.0001920
   52   0.0001658  -0.0003511  -0.0000002   0.0001023   0.0017378   0.0000012
   53  -0.0000447   0.0002735  -0.0000001  -0.0004367  -0.0000468   0.0000002
   54  -0.0000002  -0.0000011  -0.0000066   0.0000016   0.0000003   0.0004708
           13          14          15          16          17          18
    1   0.0612572  -0.0233550   0.0000022  -0.1763369  -0.0506071   0.0000005
    2   0.0224991  -0.0597837   0.0000010  -0.1195254  -0.2693806   0.0000003
    3   0.0000022  -0.0000009   0.0086398   0.0000001   0.0000039  -0.0665960
    4  -0.0506934   0.0286639  -0.0000016  -0.0259672  -0.0779785  -0.0000010
    5   0.0278957  -0.0182204   0.0000009  -0.0292744   0.0338707   0.0000014
    6  -0.0000004   0.0000003  -0.0051263   0.0000006  -0.0000008   0.0065956
    7  -0.0287817  -0.0280170  -0.0000007   0.0039392  -0.0013374  -0.0000002
    8  -0.0775386   0.0356910  -0.0000020   0.0013370  -0.0737476  -0.0000002
    9  -0.0000008  -0.0000002   0.0068694   0.0000009  -0.0000000  -0.0061077
   10  -0.3411729  -0.0326297  -0.0000020  -0.0287816   0.0775381  -0.0000008
   11   0.0326301  -0.1279989   0.0000005   0.0280174   0.0356909  -0.0000012
   12  -0.0000027  -0.0000006  -0.0587010   0.0000006   0.0000009   0.0068694
   13   0.6889183   0.0350562   0.0000048  -0.1700770   0.0452292   0.0000007
   14   0.0350562   0.6966272   0.0000079   0.1112584  -0.2603935  -0.0000007
   15   0.0000048   0.0000079   0.1323266   0.0000004  -0.0000041  -0.0686318
   16  -0.1700770   0.1112584   0.0000004   0.6389826   0.0078597  -0.0000069
   17   0.0452292  -0.2603935  -0.0000041   0.0078597   0.6560230   0.0000000
   18   0.0000007  -0.0000007  -0.0686318  -0.0000069   0.0000000   0.1709927
   19   0.0041894  -0.0021450   0.0000002  -0.0013118   0.0017478  -0.0000000
   20  -0.0024127  -0.0051262  -0.0000004   0.0007387  -0.0007959   0.0000003
   21   0.0000004  -0.0000000   0.0049250  -0.0000004   0.0000001  -0.0009465
   22  -0.0236502   0.0047251   0.0000004  -0.2074272  -0.0026806   0.0000037
   23   0.0301323   0.0041980  -0.0000025   0.0040734  -0.0880721   0.0000006
   24  -0.0000010  -0.0000003   0.0028639  -0.0000036  -0.0000007  -0.0688795
   25  -0.0007883  -0.0034510  -0.0000002   0.0092264  -0.0139950   0.0000003
   26  -0.0040889  -0.0032788   0.0000002   0.0157434  -0.0198652   0.0000004
   27   0.0000001  -0.0000003   0.0064920  -0.0000017  -0.0000004   0.0038521
   28  -0.0007228   0.0007879  -0.0000000  -0.0053212   0.0014571   0.0000001
   29   0.0009552   0.0002032   0.0000000   0.0005830   0.0021025   0.0000000
   30  -0.0000001   0.0000000  -0.0010137  -0.0000005  -0.0000003   0.0071064
   31  -0.0112605   0.0295284   0.0000002  -0.0053494  -0.0015422   0.0000001
   32  -0.0021144   0.0028888   0.0000000  -0.0005613   0.0019941  -0.0000000
   33  -0.0000000   0.0000000   0.0030578  -0.0000005   0.0000002   0.0078048
   34  -0.1229312  -0.1149018  -0.0000032   0.0104359   0.0144262   0.0000000
   35  -0.1152976  -0.2646125  -0.0000047  -0.0158385  -0.0198639  -0.0000005
   36  -0.0000030  -0.0000056  -0.0358779  -0.0000013  -0.0000002   0.0035449
   37  -0.0003162   0.0003360   0.0009183   0.0000626   0.0001479  -0.0002240
   38   0.0012693  -0.0003448  -0.0002711  -0.0002669   0.0009055  -0.0000929
   39  -0.0005471  -0.0000141   0.0001918   0.0001727  -0.0003162  -0.0000375
   40  -0.0003162   0.0003360  -0.0009181   0.0000627   0.0001479   0.0002237
   41   0.0012691  -0.0003447   0.0002714  -0.0002669   0.0009053   0.0000928
   42   0.0005470   0.0000141   0.0001918  -0.0001726   0.0003163  -0.0000375
   43   0.0001024  -0.0017378  -0.0000002   0.0001658   0.0003510  -0.0000000
   44   0.0004367  -0.0000468   0.0000000   0.0000447   0.0002735  -0.0000001
   45  -0.0000002   0.0000000   0.0004708   0.0000000  -0.0000002  -0.0000066
   46   0.0014335  -0.0012898   0.0008160  -0.0150149  -0.0165153  -0.0258232
   47   0.0019629  -0.0000428   0.0001386  -0.0014603  -0.0001934   0.0014785
   48   0.0003267  -0.0005521   0.0010321   0.0003483   0.0017453   0.0030171
   49   0.0014309  -0.0012891  -0.0008157  -0.0150179  -0.0164784   0.0258449
   50   0.0019629  -0.0000438  -0.0001369  -0.0014590  -0.0001929  -0.0014756
   51  -0.0003267   0.0005524   0.0010320  -0.0003393  -0.0017403   0.0030216
   52  -0.0066211  -0.0018758  -0.0000009  -0.0122695   0.0322291  -0.0000181
   53   0.0001533   0.0006291   0.0000011  -0.0010033   0.0007389  -0.0000031
   54  -0.0000000  -0.0000000   0.0012578   0.0000033  -0.0000035  -0.0015616
           19          20          21          22          23          24
    1   0.0010180   0.0008942   0.0000003  -0.0211168  -0.0284112  -0.0000016
    2   0.0005694  -0.0037575  -0.0000000  -0.0034007   0.0026947   0.0000001
    3   0.0000001   0.0000004   0.0079155   0.0000003   0.0000025   0.0053149
    4  -0.0211167   0.0284114  -0.0000002   0.0010180  -0.0008944  -0.0000015
    5   0.0034007   0.0026947   0.0000003  -0.0005694  -0.0037575  -0.0000011
    6  -0.0000002   0.0000004   0.0053149  -0.0000010   0.0000025   0.0079155
    7  -0.2074272  -0.0040736  -0.0000001  -0.0013118  -0.0007386   0.0000010
    8   0.0026805  -0.0880718  -0.0000001  -0.0017479  -0.0007960   0.0000005
    9  -0.0000013   0.0000001  -0.0688795  -0.0000004   0.0000001  -0.0009465
   10  -0.0236502  -0.0301323  -0.0000002   0.0041894   0.0024129  -0.0000020
   11  -0.0047251   0.0041979  -0.0000003   0.0021449  -0.0051262   0.0000008
   12  -0.0000002  -0.0000005   0.0028639  -0.0000010  -0.0000024   0.0049250
   13   0.0041894  -0.0024127   0.0000004  -0.0236502   0.0301323  -0.0000010
   14  -0.0021450  -0.0051262  -0.0000000   0.0047251   0.0041980  -0.0000003
   15   0.0000002  -0.0000004   0.0049250   0.0000004  -0.0000025   0.0028639
   16  -0.0013118   0.0007387  -0.0000004  -0.2074272   0.0040734  -0.0000036
   17   0.0017478  -0.0007959   0.0000001  -0.0026806  -0.0880721  -0.0000007
   18  -0.0000000   0.0000003  -0.0009465   0.0000037   0.0000006  -0.0688795
   19   0.4759637   0.0077816  -0.0000029   0.0001851   0.0000326  -0.0000001
   20   0.0077816   0.5740310   0.0000003  -0.0000326   0.0003834  -0.0000004
   21  -0.0000029   0.0000003   0.5308422   0.0000004  -0.0000002  -0.0007596
   22   0.0001851  -0.0000326   0.0000004   0.4759637  -0.0077814   0.0000197
   23   0.0000326   0.0003834  -0.0000002  -0.0077814   0.5740311   0.0000022
   24  -0.0000001  -0.0000004  -0.0007596   0.0000197   0.0000022   0.5308422
   25  -0.0001508   0.0012389  -0.0000001   0.0013699  -0.0013609   0.0000007
   26  -0.0001865  -0.0000321   0.0000000   0.0019757   0.0006710   0.0000009
   27  -0.0000000   0.0000000   0.0001920   0.0000010  -0.0000019  -0.0043664
   28   0.0013699   0.0013609  -0.0000001  -0.0001508  -0.0012389  -0.0000002
   29  -0.0019757   0.0006710   0.0000000   0.0001865  -0.0000321   0.0000000
   30  -0.0000001  -0.0000003  -0.0043664   0.0000003  -0.0000001   0.0001920
   31   0.0010705  -0.0000552   0.0000000  -0.0001117   0.0014582  -0.0000003
   32   0.0014142   0.0015172  -0.0000001  -0.0001515  -0.0000300  -0.0000000
   33  -0.0000001   0.0000004  -0.0023282   0.0000003   0.0000002   0.0001811
   34  -0.0001117  -0.0014582  -0.0000000   0.0010704   0.0000552   0.0000003
   35   0.0001515  -0.0000300  -0.0000000  -0.0014142   0.0015171  -0.0000007
   36  -0.0000000  -0.0000000   0.0001811   0.0000006   0.0000026  -0.0023282
   37  -0.0749926   0.0411658  -0.0738924  -0.0000573  -0.0001707  -0.0000971
   38   0.0402102  -0.1037948   0.0991669   0.0000616  -0.0000113   0.0001780
   39  -0.0725819   0.0995831  -0.2141259  -0.0000314  -0.0000645  -0.0000360
   40  -0.0749968   0.0411810   0.0738875  -0.0000575  -0.0001706   0.0000976
   41   0.0402257  -0.1038333  -0.0991876   0.0000616  -0.0000113  -0.0001779
   42   0.0725788  -0.0996041  -0.2140871   0.0000314   0.0000646  -0.0000362
   43  -0.0799443  -0.0848744   0.0000078   0.0000206   0.0000746   0.0000000
   44  -0.0890388  -0.2780662   0.0000205   0.0000201   0.0000354   0.0000001
   45   0.0000078   0.0000206  -0.0467034   0.0000000   0.0000000   0.0000342
   46  -0.0000574   0.0001706  -0.0000973  -0.0750043  -0.0412241  -0.0738675
   47  -0.0000616  -0.0000112  -0.0001781  -0.0402699  -0.1039527  -0.0992532
   48  -0.0000313   0.0000646  -0.0000360  -0.0725640  -0.0996706  -0.2139722
   49  -0.0000574   0.0001706   0.0000974  -0.0749851  -0.0411227   0.0739124
   50  -0.0000616  -0.0000113   0.0001779  -0.0401659  -0.1036754   0.0991012
   51   0.0000315  -0.0000645  -0.0000362   0.0725967   0.0995164  -0.2142406
   52   0.0000206  -0.0000746   0.0000000  -0.0799443   0.0848744  -0.0000568
   53  -0.0000201   0.0000354   0.0000003   0.0890388  -0.2780661   0.0001506
   54   0.0000001   0.0000001   0.0000342  -0.0000569   0.0001507  -0.0467034
           25          26          27          28          29          30
    1  -0.1224181   0.1154260  -0.0000029  -0.0110159   0.0020802   0.0000000
    2   0.1162178  -0.2653097   0.0000060  -0.0292981   0.0029668   0.0000000
    3  -0.0000030   0.0000050  -0.0354618   0.0000003  -0.0000000   0.0028687
    4  -0.0110159  -0.0020803   0.0000000  -0.1224181  -0.1154260   0.0000008
    5   0.0292981   0.0029668   0.0000004  -0.1162178  -0.2653097   0.0000029
    6  -0.0000002  -0.0000001   0.0028687   0.0000009   0.0000024  -0.0354618
    7  -0.0053212  -0.0005830  -0.0000001   0.0092263  -0.0157435   0.0000005
    8  -0.0014570   0.0021025   0.0000000   0.0139950  -0.0198652  -0.0000000
    9  -0.0000001   0.0000001   0.0071064  -0.0000002   0.0000002   0.0038521
   10  -0.0007227  -0.0009552  -0.0000000  -0.0007883   0.0040888  -0.0000000
   11  -0.0007880   0.0002032  -0.0000000   0.0034510  -0.0032788   0.0000001
   12   0.0000000  -0.0000000  -0.0010137  -0.0000000   0.0000001   0.0064920
   13  -0.0007883  -0.0040889   0.0000001  -0.0007228   0.0009552  -0.0000001
   14  -0.0034510  -0.0032788  -0.0000003   0.0007879   0.0002032   0.0000000
   15  -0.0000002   0.0000002   0.0064920  -0.0000000   0.0000000  -0.0010137
   16   0.0092264   0.0157434  -0.0000017  -0.0053212   0.0005830  -0.0000005
   17  -0.0139950  -0.0198652  -0.0000004   0.0014571   0.0021025  -0.0000003
   18   0.0000003   0.0000004   0.0038521   0.0000001   0.0000000   0.0071064
   19  -0.0001508  -0.0001865  -0.0000000   0.0013699  -0.0019757  -0.0000001
   20   0.0012389  -0.0000321   0.0000000   0.0013609   0.0006710  -0.0000003
   21  -0.0000001   0.0000000   0.0001920  -0.0000001   0.0000000  -0.0043664
   22   0.0013699   0.0019757   0.0000010  -0.0001508   0.0001865   0.0000003
   23  -0.0013609   0.0006710  -0.0000019  -0.0012389  -0.0000321  -0.0000001
   24   0.0000007   0.0000009  -0.0043664  -0.0000002   0.0000000   0.0001920
   25   0.1284744  -0.1249377   0.0000031   0.0008966  -0.0004036   0.0000001
   26  -0.1249377   0.2817131  -0.0000055   0.0004036   0.0008452  -0.0000001
   27   0.0000031  -0.0000055   0.0246293   0.0000000  -0.0000001  -0.0038973
   28   0.0008966   0.0004036   0.0000000   0.1284744   0.1249377  -0.0000010
   29  -0.0004036   0.0008452  -0.0000001   0.1249377   0.2817131  -0.0000027
   30   0.0000001  -0.0000001  -0.0038973  -0.0000010  -0.0000027   0.0246293
   31   0.0000153   0.0001082  -0.0000000   0.0005376  -0.0008084   0.0000000
   32   0.0001102  -0.0000339   0.0000000   0.0007500  -0.0011410   0.0000000
   33   0.0000000  -0.0000000  -0.0009860   0.0000000  -0.0000000   0.0001830
   34   0.0005376   0.0008084   0.0000001   0.0000153  -0.0001082   0.0000000
   35  -0.0007500  -0.0011410   0.0000001  -0.0001102  -0.0000339   0.0000000
   36   0.0000001  -0.0000001   0.0001830  -0.0000000  -0.0000000  -0.0009860
   37  -0.0002966   0.0000440   0.0000758   0.0000114   0.0001257  -0.0005705
   38   0.0000555  -0.0000265   0.0000651  -0.0000240   0.0002914   0.0004627
   39  -0.0000067  -0.0000025   0.0000219   0.0000495  -0.0000513   0.0000802
   40  -0.0002966   0.0000440  -0.0000759   0.0000114   0.0001256   0.0005704
   41   0.0000555  -0.0000265  -0.0000651  -0.0000240   0.0002915  -0.0004626
   42   0.0000067   0.0000025   0.0000219  -0.0000495   0.0000512   0.0000802
   43   0.0000322   0.0000059  -0.0000000   0.0004351   0.0014766   0.0000000
   44  -0.0000693   0.0000087   0.0000000  -0.0001884   0.0006202   0.0000001
   45   0.0000000  -0.0000000  -0.0000459   0.0000001  -0.0000000   0.0002433
   46   0.0000114  -0.0001255  -0.0005701  -0.0002969  -0.0000440   0.0000759
   47   0.0000242   0.0002919  -0.0004622  -0.0000555  -0.0000265  -0.0000650
   48   0.0000496   0.0000510   0.0000804  -0.0000066   0.0000025   0.0000219
   49   0.0000114  -0.0001258   0.0005708  -0.0002964  -0.0000440  -0.0000758
   50   0.0000238   0.0002910   0.0004631  -0.0000554  -0.0000265   0.0000651
   51  -0.0000494  -0.0000515   0.0000800   0.0000067  -0.0000025   0.0000220
   52   0.0004351  -0.0014766  -0.0000003   0.0000322  -0.0000059   0.0000000
   53   0.0001884   0.0006202   0.0000009   0.0000693   0.0000087   0.0000001
   54  -0.0000009  -0.0000003   0.0002433  -0.0000000   0.0000000  -0.0000459
           31          32          33          34          35          36
    1  -0.0007457  -0.0009019  -0.0000001  -0.0009418   0.0041128   0.0000001
    2  -0.0007859   0.0002647  -0.0000000   0.0034325  -0.0031690   0.0000003
    3  -0.0000000  -0.0000000  -0.0009141  -0.0000002  -0.0000002   0.0064010
    4  -0.0009418  -0.0041128  -0.0000000  -0.0007457   0.0009018  -0.0000001
    5  -0.0034325  -0.0031690  -0.0000001   0.0007859   0.0002647   0.0000000
    6  -0.0000000  -0.0000001   0.0064010   0.0000000   0.0000000  -0.0009141
    7   0.0104359   0.0158385   0.0000005  -0.0053494   0.0005613  -0.0000001
    8  -0.0144262  -0.0198640  -0.0000001   0.0015422   0.0019940  -0.0000001
    9  -0.0000001  -0.0000002   0.0035449  -0.0000002  -0.0000001   0.0078048
   10  -0.1229312   0.1152976   0.0000004  -0.0112605   0.0021144   0.0000000
   11   0.1149018  -0.2646125  -0.0000020  -0.0295284   0.0028888  -0.0000004
   12   0.0000004  -0.0000017  -0.0358779  -0.0000002   0.0000001   0.0030578
   13  -0.0112605  -0.0021144  -0.0000000  -0.1229312  -0.1152976  -0.0000030
   14   0.0295284   0.0028888   0.0000000  -0.1149018  -0.2646125  -0.0000056
   15   0.0000002   0.0000000   0.0030578  -0.0000032  -0.0000047  -0.0358779
   16  -0.0053494  -0.0005613  -0.0000005   0.0104359  -0.0158385  -0.0000013
   17  -0.0015422   0.0019941   0.0000002   0.0144262  -0.0198639  -0.0000002
   18   0.0000001  -0.0000000   0.0078048   0.0000000  -0.0000005   0.0035449
   19   0.0010705   0.0014142  -0.0000001  -0.0001117   0.0001515  -0.0000000
   20  -0.0000552   0.0015172   0.0000004  -0.0014582  -0.0000300  -0.0000000
   21   0.0000000  -0.0000001  -0.0023282  -0.0000000  -0.0000000   0.0001811
   22  -0.0001117  -0.0001515   0.0000003   0.0010704  -0.0014142   0.0000006
   23   0.0014582  -0.0000300   0.0000002   0.0000552   0.0015171   0.0000026
   24  -0.0000003  -0.0000000   0.0001811   0.0000003  -0.0000007  -0.0023282
   25   0.0000153   0.0001102   0.0000000   0.0005376  -0.0007500   0.0000001
   26   0.0001082  -0.0000339  -0.0000000   0.0008084  -0.0011410  -0.0000001
   27  -0.0000000   0.0000000  -0.0009860   0.0000001   0.0000001   0.0001830
   28   0.0005376   0.0007500   0.0000000   0.0000153  -0.0001102  -0.0000000
   29  -0.0008084  -0.0011410  -0.0000000  -0.0001082  -0.0000339  -0.0000000
   30   0.0000000   0.0000000   0.0001830   0.0000000   0.0000000  -0.0009860
   31   0.1283711  -0.1247606  -0.0000005   0.0009615  -0.0003882   0.0000000
   32  -0.1247606   0.2811921   0.0000018   0.0003882   0.0008954   0.0000001
   33  -0.0000005   0.0000018   0.0243538   0.0000001   0.0000001  -0.0042767
   34   0.0009615   0.0003882   0.0000001   0.1283711   0.1247606   0.0000029
   35  -0.0003882   0.0008954   0.0000001   0.1247606   0.2811921   0.0000049
   36   0.0000000   0.0000001  -0.0042767   0.0000029   0.0000049   0.0243538
   37   0.0002139  -0.0006485  -0.0005135  -0.0000081  -0.0000437  -0.0000163
   38  -0.0000002  -0.0001059   0.0004056   0.0000332  -0.0000042   0.0000212
   39  -0.0001628  -0.0002883  -0.0003350  -0.0000504  -0.0000061  -0.0000145
   40   0.0002139  -0.0006487   0.0005133  -0.0000081  -0.0000437   0.0000163
   41  -0.0000001  -0.0001058  -0.0004058   0.0000332  -0.0000041  -0.0000212
   42   0.0001628   0.0002884  -0.0003348   0.0000504   0.0000061  -0.0000145
   43   0.0000501  -0.0000092   0.0000000  -0.0005133  -0.0000227  -0.0000000
   44   0.0002127   0.0003192  -0.0000000  -0.0000567  -0.0000011  -0.0000000
   45  -0.0000000   0.0000001  -0.0002902  -0.0000000  -0.0000000  -0.0001546
   46  -0.0000080   0.0000437  -0.0000163   0.0002143   0.0006491  -0.0005129
   47  -0.0000332  -0.0000041  -0.0000213  -0.0000001  -0.0001056  -0.0004065
   48  -0.0000504   0.0000061  -0.0000145  -0.0001626   0.0002887  -0.0003343
   49  -0.0000082   0.0000437   0.0000163   0.0002135   0.0006480   0.0005140
   50  -0.0000331  -0.0000042   0.0000211   0.0000004  -0.0001061   0.0004050
   51   0.0000504  -0.0000061  -0.0000145   0.0001630  -0.0002880  -0.0003355
   52  -0.0005133   0.0000227   0.0000001   0.0000501   0.0000092  -0.0000003
   53   0.0000567  -0.0000011  -0.0000000  -0.0002127   0.0003192  -0.0000001
   54   0.0000001  -0.0000000  -0.0001546   0.0000000   0.0000004  -0.0002902
           37          38          39          40          41          42
    1  -0.0006365  -0.0004052   0.0002348  -0.0006364  -0.0004050  -0.0002351
    2   0.0003673  -0.0003798  -0.0000307   0.0003675  -0.0003797   0.0000307
    3   0.0014652  -0.0004602  -0.0002118  -0.0014651   0.0004601  -0.0002119
    4  -0.0028210   0.0013788   0.0002489  -0.0028220   0.0013785  -0.0002489
    5  -0.0017958  -0.0001288  -0.0004844  -0.0017960  -0.0001286   0.0004843
    6  -0.0004462   0.0000058  -0.0002616   0.0004465  -0.0000060  -0.0002616
    7  -0.0150165   0.0014596   0.0003431  -0.0150164   0.0014597  -0.0003445
    8   0.0164943  -0.0001931  -0.0017424   0.0164994  -0.0001932   0.0017432
    9  -0.0258356  -0.0014768   0.0030195   0.0258324   0.0014773   0.0030192
   10   0.0014320  -0.0019629   0.0003267   0.0014324  -0.0019628  -0.0003267
   11   0.0012893  -0.0000434   0.0005523   0.0012895  -0.0000432  -0.0005523
   12   0.0008159  -0.0001376   0.0010320  -0.0008159   0.0001379   0.0010320
   13  -0.0003162   0.0012693  -0.0005471  -0.0003162   0.0012691   0.0005470
   14   0.0003360  -0.0003448  -0.0000141   0.0003360  -0.0003447   0.0000141
   15   0.0009183  -0.0002711   0.0001918  -0.0009181   0.0002714   0.0001918
   16   0.0000626  -0.0002669   0.0001727   0.0000627  -0.0002669  -0.0001726
   17   0.0001479   0.0009055  -0.0003162   0.0001479   0.0009053   0.0003163
   18  -0.0002240  -0.0000929  -0.0000375   0.0002237   0.0000928  -0.0000375
   19  -0.0749926   0.0402102  -0.0725819  -0.0749968   0.0402257   0.0725788
   20   0.0411658  -0.1037948   0.0995831   0.0411810  -0.1038333  -0.0996041
   21  -0.0738924   0.0991669  -0.2141259   0.0738875  -0.0991876  -0.2140871
   22  -0.0000573   0.0000616  -0.0000314  -0.0000575   0.0000616   0.0000314
   23  -0.0001707  -0.0000113  -0.0000645  -0.0001706  -0.0000113   0.0000646
   24  -0.0000971   0.0001780  -0.0000360   0.0000976  -0.0001779  -0.0000362
   25  -0.0002966   0.0000555  -0.0000067  -0.0002966   0.0000555   0.0000067
   26   0.0000440  -0.0000265  -0.0000025   0.0000440  -0.0000265   0.0000025
   27   0.0000758   0.0000651   0.0000219  -0.0000759  -0.0000651   0.0000219
   28   0.0000114  -0.0000240   0.0000495   0.0000114  -0.0000240  -0.0000495
   29   0.0001257   0.0002914  -0.0000513   0.0001256   0.0002915   0.0000512
   30  -0.0005705   0.0004627   0.0000802   0.0005704  -0.0004626   0.0000802
   31   0.0002139  -0.0000002  -0.0001628   0.0002139  -0.0000001   0.0001628
   32  -0.0006485  -0.0001059  -0.0002883  -0.0006487  -0.0001058   0.0002884
   33  -0.0005135   0.0004056  -0.0003350   0.0005133  -0.0004058  -0.0003348
   34  -0.0000081   0.0000332  -0.0000504  -0.0000081   0.0000332   0.0000504
   35  -0.0000437  -0.0000042  -0.0000061  -0.0000437  -0.0000041   0.0000061
   36  -0.0000163   0.0000212  -0.0000145   0.0000163  -0.0000212  -0.0000145
   37   0.0851133  -0.0466650   0.0794065   0.0036996  -0.0060502   0.0086546
   38  -0.0466650   0.1091694  -0.1097380  -0.0060516   0.0080153  -0.0131726
   39   0.0794065  -0.1097380   0.2321129  -0.0086529   0.0131668  -0.0222499
   40   0.0036996  -0.0060516  -0.0086529   0.0851175  -0.0466821  -0.0794011
   41  -0.0060502   0.0080153   0.0131668  -0.0466821   0.1092116   0.1097612
   42   0.0086546  -0.0131726  -0.0222499  -0.0794011   0.1097612   0.2320697
   43   0.0037956   0.0109460   0.0012939   0.0037959   0.0109463  -0.0012960
   44  -0.0046508  -0.0133329  -0.0006007  -0.0046527  -0.0133372   0.0006034
   45   0.0102620   0.0250510   0.0008096  -0.0102611  -0.0250480   0.0008142
   46  -0.0000924   0.0000126  -0.0000263  -0.0000862  -0.0000538   0.0000160
   47  -0.0000126  -0.0000134   0.0000200   0.0000538   0.0000049  -0.0000068
   48  -0.0000264  -0.0000200  -0.0000004  -0.0000160  -0.0000068   0.0000093
   49  -0.0000862  -0.0000539  -0.0000160  -0.0000925   0.0000126   0.0000264
   50   0.0000538   0.0000049   0.0000068  -0.0000126  -0.0000134  -0.0000200
   51   0.0000159   0.0000068   0.0000093   0.0000263   0.0000200  -0.0000004
   52  -0.0000047   0.0000029  -0.0000007  -0.0000048   0.0000029   0.0000006
   53   0.0000132  -0.0000077   0.0000104   0.0000131  -0.0000077  -0.0000104
   54   0.0000079   0.0000063  -0.0000046  -0.0000079  -0.0000063  -0.0000046
           43          44          45          46          47          48
    1  -0.0002711  -0.0003636   0.0000001  -0.0028253  -0.0013775   0.0002488
    2   0.0000501   0.0002906   0.0000000   0.0017963  -0.0001281   0.0004840
    3  -0.0000001  -0.0000002  -0.0002085  -0.0004471  -0.0000070  -0.0002614
    4   0.0020369   0.0021218  -0.0000001  -0.0006361   0.0004042   0.0002362
    5  -0.0022590   0.0005212   0.0000000  -0.0003686  -0.0003793   0.0000305
    6  -0.0000001  -0.0000001  -0.0000148   0.0014648   0.0004597  -0.0002120
    7  -0.0122695   0.0010033  -0.0000005   0.0000627   0.0002670   0.0001724
    8  -0.0322291   0.0007389  -0.0000006  -0.0001477   0.0009046   0.0003167
    9   0.0000025  -0.0000004  -0.0015617  -0.0002238   0.0000929  -0.0000375
   10  -0.0066211  -0.0001533  -0.0000001  -0.0003159  -0.0012686  -0.0005468
   11   0.0018758   0.0006291  -0.0000000  -0.0003358  -0.0003441   0.0000141
   12   0.0000001   0.0000002   0.0012578   0.0009174   0.0002721   0.0001916
   13   0.0001024   0.0004367  -0.0000002   0.0014335   0.0019629   0.0003267
   14  -0.0017378  -0.0000468   0.0000000  -0.0012898  -0.0000428  -0.0005521
   15  -0.0000002   0.0000000   0.0004708   0.0008160   0.0001386   0.0010321
   16   0.0001658   0.0000447   0.0000000  -0.0150149  -0.0014603   0.0003483
   17   0.0003510   0.0002735  -0.0000002  -0.0165153  -0.0001934   0.0017453
   18  -0.0000000  -0.0000001  -0.0000066  -0.0258232   0.0014785   0.0030171
   19  -0.0799443  -0.0890388   0.0000078  -0.0000574  -0.0000616  -0.0000313
   20  -0.0848744  -0.2780662   0.0000206   0.0001706  -0.0000112   0.0000646
   21   0.0000078   0.0000205  -0.0467034  -0.0000973  -0.0001781  -0.0000360
   22   0.0000206   0.0000201   0.0000000  -0.0750043  -0.0402699  -0.0725640
   23   0.0000746   0.0000354   0.0000000  -0.0412241  -0.1039527  -0.0996706
   24   0.0000000   0.0000001   0.0000342  -0.0738675  -0.0992532  -0.2139722
   25   0.0000322  -0.0000693   0.0000000   0.0000114   0.0000242   0.0000496
   26   0.0000059   0.0000087  -0.0000000  -0.0001255   0.0002919   0.0000510
   27  -0.0000000   0.0000000  -0.0000459  -0.0005701  -0.0004622   0.0000804
   28   0.0004351  -0.0001884   0.0000001  -0.0002969  -0.0000555  -0.0000066
   29   0.0014766   0.0006202  -0.0000000  -0.0000440  -0.0000265   0.0000025
   30   0.0000000   0.0000001   0.0002433   0.0000759  -0.0000650   0.0000219
   31   0.0000501   0.0002127  -0.0000000  -0.0000080  -0.0000332  -0.0000504
   32  -0.0000092   0.0003192   0.0000001   0.0000437  -0.0000041   0.0000061
   33   0.0000000  -0.0000000  -0.0002902  -0.0000163  -0.0000213  -0.0000145
   34  -0.0005133  -0.0000567  -0.0000000   0.0002143  -0.0000001  -0.0001626
   35  -0.0000227  -0.0000011  -0.0000000   0.0006491  -0.0001056   0.0002887
   36  -0.0000000  -0.0000000  -0.0001546  -0.0005129  -0.0004065  -0.0003343
   37   0.0037956  -0.0046508   0.0102620  -0.0000924  -0.0000126  -0.0000264
   38   0.0109460  -0.0133329   0.0250510   0.0000126  -0.0000134  -0.0000200
   39   0.0012939  -0.0006007   0.0008096  -0.0000263   0.0000200  -0.0000004
   40   0.0037959  -0.0046527  -0.0102611  -0.0000862   0.0000538  -0.0000160
   41   0.0109463  -0.0133372  -0.0250480  -0.0000538   0.0000049  -0.0000068
   42  -0.0012960   0.0006034   0.0008142   0.0000160  -0.0000068   0.0000093
   43   0.0892291   0.0953860  -0.0000080  -0.0000047  -0.0000029  -0.0000006
   44   0.0953860   0.3013464  -0.0000229  -0.0000131  -0.0000077  -0.0000104
   45  -0.0000080  -0.0000229   0.0453645   0.0000079  -0.0000063  -0.0000046
   46  -0.0000047  -0.0000131   0.0000079   0.0851244   0.0467308   0.0793793
   47  -0.0000029  -0.0000077  -0.0000063   0.0467308   0.1093423   0.1098346
   48  -0.0000006  -0.0000104  -0.0000046   0.0793793   0.1098346   0.2319418
   49  -0.0000048  -0.0000132  -0.0000079   0.0036996   0.0060455  -0.0086588
   50  -0.0000029  -0.0000077   0.0000063   0.0060563   0.0080153  -0.0131904
   51   0.0000006   0.0000104  -0.0000046   0.0086486   0.0131490  -0.0222499
   52  -0.0000348  -0.0000256  -0.0000000   0.0037962  -0.0109461   0.0013024
   53   0.0000256   0.0000166  -0.0000000   0.0046582  -0.0133502   0.0006121
   54  -0.0000000  -0.0000000   0.0000005   0.0102586  -0.0250391   0.0008286
           49          50          51          52          53          54
    1  -0.0028177  -0.0013797  -0.0002490   0.0020369  -0.0021218   0.0000006
    2   0.0017955  -0.0001293  -0.0004847   0.0022590   0.0005212   0.0000005
    3   0.0004455   0.0000048  -0.0002618   0.0000010  -0.0000007  -0.0000148
    4  -0.0006369   0.0004059  -0.0002337  -0.0002711   0.0003636  -0.0000006
    5  -0.0003662  -0.0003802  -0.0000309  -0.0000501   0.0002906   0.0000001
    6  -0.0014655  -0.0004606  -0.0002117   0.0000004  -0.0000010  -0.0002085
    7   0.0000626   0.0002668  -0.0001730   0.0001658  -0.0000447  -0.0000002
    8  -0.0001481   0.0009062  -0.0003159  -0.0003511   0.0002735  -0.0000011
    9   0.0002238  -0.0000928  -0.0000375  -0.0000002  -0.0000001  -0.0000066
   10  -0.0003165  -0.0012697   0.0005473   0.0001023  -0.0004367   0.0000016
   11  -0.0003362  -0.0003454  -0.0000141   0.0017378  -0.0000468   0.0000003
   12  -0.0009190  -0.0002704   0.0001920   0.0000012   0.0000002   0.0004708
   13   0.0014309   0.0019629  -0.0003267  -0.0066211   0.0001533  -0.0000000
   14  -0.0012891  -0.0000438   0.0005524  -0.0018758   0.0006291  -0.0000000
   15  -0.0008157  -0.0001369   0.0010320  -0.0000009   0.0000011   0.0012578
   16  -0.0150179  -0.0014590  -0.0003393  -0.0122695  -0.0010033   0.0000033
   17  -0.0164784  -0.0001929  -0.0017403   0.0322291   0.0007389  -0.0000035
   18   0.0258449  -0.0014756   0.0030216  -0.0000181  -0.0000031  -0.0015616
   19  -0.0000574  -0.0000616   0.0000315   0.0000206  -0.0000201   0.0000001
   20   0.0001706  -0.0000113  -0.0000645  -0.0000746   0.0000354   0.0000001
   21   0.0000974   0.0001779  -0.0000362   0.0000000   0.0000003   0.0000342
   22  -0.0749851  -0.0401659   0.0725967  -0.0799443   0.0890388  -0.0000569
   23  -0.0411227  -0.1036754   0.0995164   0.0848744  -0.2780661   0.0001507
   24   0.0739124   0.0991012  -0.2142406  -0.0000568   0.0001506  -0.0467034
   25   0.0000114   0.0000238  -0.0000494   0.0004351   0.0001884  -0.0000009
   26  -0.0001258   0.0002910  -0.0000515  -0.0014766   0.0006202  -0.0000003
   27   0.0005708   0.0004631   0.0000800  -0.0000003   0.0000009   0.0002433
   28  -0.0002964  -0.0000554   0.0000067   0.0000322   0.0000693  -0.0000000
   29  -0.0000440  -0.0000265  -0.0000025  -0.0000059   0.0000087   0.0000000
   30  -0.0000758   0.0000651   0.0000220   0.0000000   0.0000001  -0.0000459
   31  -0.0000082  -0.0000331   0.0000504  -0.0005133   0.0000567   0.0000001
   32   0.0000437  -0.0000042  -0.0000061   0.0000227  -0.0000011  -0.0000000
   33   0.0000163   0.0000211  -0.0000145   0.0000001  -0.0000000  -0.0001546
   34   0.0002135   0.0000004   0.0001630   0.0000501  -0.0002127   0.0000000
   35   0.0006480  -0.0001061  -0.0002880   0.0000092   0.0003192   0.0000004
   36   0.0005140   0.0004050  -0.0003355  -0.0000003  -0.0000001  -0.0002902
   37  -0.0000862   0.0000538   0.0000159  -0.0000047   0.0000132   0.0000079
   38  -0.0000539   0.0000049   0.0000068   0.0000029  -0.0000077   0.0000063
   39  -0.0000160   0.0000068   0.0000093  -0.0000007   0.0000104  -0.0000046
   40  -0.0000925  -0.0000126   0.0000263  -0.0000048   0.0000131  -0.0000079
   41   0.0000126  -0.0000134   0.0000200   0.0000029  -0.0000077  -0.0000063
   42   0.0000264  -0.0000200  -0.0000004   0.0000006  -0.0000104  -0.0000046
   43  -0.0000048  -0.0000029   0.0000006  -0.0000348   0.0000256  -0.0000000
   44  -0.0000132  -0.0000077   0.0000104  -0.0000256   0.0000166  -0.0000000
   45  -0.0000079   0.0000063  -0.0000046  -0.0000000  -0.0000000   0.0000005
   46   0.0036996   0.0060563   0.0086486   0.0037962   0.0046582   0.0102586
   47   0.0060455   0.0080153   0.0131490  -0.0109461  -0.0133502  -0.0250391
   48  -0.0086588  -0.0131904  -0.0222499   0.0013024   0.0006121   0.0008286
   49   0.0851063   0.0466163  -0.0794283   0.0037953   0.0046453  -0.0102645
   50   0.0466163   0.1090387  -0.1096644  -0.0109461  -0.0133200   0.0250599
   51  -0.0794283  -0.1096644   0.2322407  -0.0012874  -0.0005921   0.0007952
   52   0.0037953  -0.0109461  -0.0012874   0.0892291  -0.0953860   0.0000590
   53   0.0046453  -0.0133200  -0.0005921  -0.0953860   0.3013462  -0.0001679
   54  -0.0102645   0.0250599   0.0007952   0.0000590  -0.0001679   0.0453646
 **********************************************************************
 **                                                                  **
 **                       VIBRATIONAL ANALYSIS                       **
 **                       --------------------                       **
 **                                                                  **
 **        VIBRATIONAL FREQUENCIES (CM**-1) AND NORMAL MODES         **
 **     FORCE CONSTANTS (mDYN/ANGSTROM) AND REDUCED MASSES (AMU)     **
 **                  INFRARED INTENSITIES (KM/MOL)                   **
 **                                                                  **
 **********************************************************************


 Mode:                 1                      2                      3
 Frequency:        64.81                  66.72                 140.18
 Force Cnst:      0.0027                 0.0027                 0.0319
 Red. Mass:       1.0928                 1.0182                 2.7529
 IR Active:          YES                    YES                    YES
 IR Intens:        0.269                  0.000                  2.004
 Raman Active:       YES                    YES                    YES
               X      Y      Z        X      Y      Z        X      Y      Z
 C          0.000  0.000 -0.018   -0.000 -0.000 -0.009   -0.000 -0.000 -0.131
 C          0.000  0.000 -0.018   -0.000 -0.000  0.009    0.000 -0.000 -0.131
 C          0.000  0.000  0.007   -0.000 -0.000  0.016   -0.000  0.000 -0.043
 C         -0.000  0.000  0.050    0.000 -0.000  0.009   -0.000 -0.000 -0.106
 C          0.000  0.000  0.050    0.000 -0.000 -0.009   -0.000 -0.000 -0.106
 C         -0.000  0.000  0.008    0.000 -0.000 -0.016   -0.000  0.000 -0.043
 C          0.000 -0.000 -0.032   -0.000  0.000 -0.007   -0.000  0.000  0.222
 C         -0.000 -0.000 -0.032    0.000  0.000  0.007    0.000  0.000  0.222
 H          0.000  0.000 -0.030   -0.000 -0.000 -0.018    0.000 -0.000 -0.126
 H          0.000  0.000 -0.030   -0.000 -0.000  0.018   -0.000 -0.000 -0.126
 H         -0.000  0.000  0.092    0.000 -0.000  0.018   -0.000 -0.000 -0.084
 H          0.000  0.000  0.093   -0.000 -0.000 -0.018   -0.000 -0.000 -0.084
 H          0.024 -0.347 -0.248    0.014 -0.354 -0.222   -0.174 -0.129  0.224
 H         -0.024  0.347 -0.248   -0.014  0.354 -0.223    0.174  0.129  0.224
 H         -0.000  0.000  0.348   -0.000  0.000  0.387    0.000  0.000  0.451
 H          0.024  0.347 -0.248   -0.014 -0.353  0.222   -0.174  0.129  0.224
 H         -0.024 -0.348 -0.248    0.014  0.354  0.222    0.175 -0.129  0.224
 H          0.000  0.000  0.349   -0.000 -0.000 -0.386   -0.000  0.000  0.451
 TransDip  -0.000 -0.000 -0.017    0.000  0.000 -0.000    0.000 -0.000  0.045

 Mode:                 4                      5                      6
 Frequency:       284.34                 307.99                 382.48
 Force Cnst:      0.1215                 0.1780                 0.2134
 Red. Mass:       2.5501                 3.1854                 2.4760
 IR Active:          YES                    YES                    YES
 IR Intens:        0.749                  0.000                  0.240
 Raman Active:       YES                    YES                    YES
               X      Y      Z        X      Y      Z        X      Y      Z
 C          0.012 -0.099 -0.000    0.000 -0.000  0.128    0.073  0.098  0.000
 C         -0.012 -0.099  0.000    0.000 -0.000 -0.128    0.073 -0.098 -0.000
 C          0.005 -0.080  0.000    0.000 -0.000 -0.219    0.001 -0.139 -0.000
 C          0.012 -0.095 -0.000    0.000 -0.000 -0.152   -0.079 -0.098  0.000
 C         -0.012 -0.095  0.000    0.000  0.000  0.152   -0.079  0.098 -0.000
 C         -0.005 -0.080 -0.000   -0.000 -0.000  0.219    0.001  0.139  0.000
 C          0.008  0.211 -0.000    0.000  0.000  0.107    0.004  0.130  0.000
 C         -0.008  0.211 -0.000   -0.000  0.000 -0.107    0.004 -0.130  0.000
 H          0.013 -0.099 -0.000    0.000 -0.000  0.167    0.192  0.164  0.000
 H         -0.013 -0.099  0.000   -0.000 -0.000 -0.167    0.192 -0.164 -0.000
 H          0.003 -0.101 -0.000    0.000 -0.000 -0.219   -0.205 -0.168  0.000
 H         -0.003 -0.101  0.000    0.000 -0.000  0.219   -0.205  0.168 -0.000
 H          0.144  0.319  0.002   -0.266 -0.072  0.184    0.149  0.246  0.003
 H          0.144  0.319 -0.002    0.266  0.072  0.184    0.149  0.246 -0.003
 H         -0.256  0.315 -0.000    0.000  0.000  0.326   -0.276  0.240  0.000
 H         -0.144  0.319 -0.002    0.266 -0.072 -0.184    0.149 -0.246  0.003
 H         -0.144  0.319  0.002   -0.266  0.072 -0.184    0.149 -0.246 -0.003
 H          0.256  0.315  0.000    0.000 -0.000 -0.326   -0.276 -0.240 -0.000
 TransDip  -0.000  0.028 -0.000   -0.000  0.000 -0.000   -0.016 -0.000 -0.000

 Mode:                 7                      8                      9
 Frequency:       413.19                 462.31                 493.82
 Force Cnst:      0.2895                 0.5964                 0.3332
 Red. Mass:       2.8784                 4.7363                 2.3191
 IR Active:          YES                    YES                    YES
 IR Intens:        0.000                  0.010                 21.372
 Raman Active:       YES                    YES                    YES
               X      Y      Z        X      Y      Z        X      Y      Z
 C         -0.000 -0.000  0.211    0.028  0.089  0.000    0.000  0.000 -0.069
 C         -0.000  0.000 -0.211   -0.028  0.089  0.000    0.000  0.000 -0.069
 C         -0.000  0.000 -0.012   -0.218 -0.002 -0.000   -0.000 -0.000  0.225
 C          0.000  0.000  0.201   -0.026 -0.100  0.000    0.000 -0.000 -0.064
 C          0.000 -0.000 -0.201    0.026 -0.100  0.000    0.000 -0.000 -0.064
 C          0.000 -0.000  0.012    0.218 -0.002 -0.000    0.000  0.000  0.225
 C         -0.000 -0.000  0.003   -0.320  0.011 -0.000   -0.000  0.000  0.000
 C         -0.000  0.000 -0.003    0.320  0.011 -0.000    0.000 -0.000  0.000
 H         -0.000 -0.000  0.463   -0.111  0.009  0.000   -0.000 -0.000 -0.390
 H         -0.000  0.000 -0.463    0.111  0.009  0.000    0.000 -0.000 -0.390
 H          0.000  0.000  0.446    0.114 -0.019  0.000    0.000  0.000 -0.415
 H          0.000 -0.000 -0.446   -0.114 -0.019  0.000   -0.000  0.000 -0.415
 H         -0.027 -0.003  0.013   -0.315  0.012 -0.001    0.209 -0.006 -0.098
 H          0.027  0.003  0.013   -0.315  0.012  0.001   -0.209  0.006 -0.098
 H          0.000 -0.000  0.022   -0.325  0.011  0.000   -0.000 -0.000 -0.096
 H          0.027 -0.003 -0.013    0.315  0.013  0.001    0.209  0.006 -0.098
 H         -0.027  0.003 -0.013    0.315  0.012 -0.001   -0.209 -0.006 -0.098
 H          0.000  0.000 -0.022    0.325  0.011  0.000    0.000 -0.000 -0.096
 TransDip   0.000  0.000  0.000   -0.000 -0.003  0.000    0.000  0.000 -0.148

 Mode:                10                     11                     12
 Frequency:       658.90                 717.94                 727.28
 Force Cnst:      1.7318                 0.9351                 1.1870
 Red. Mass:       6.7703                 3.0791                 3.8089
 IR Active:          YES                    YES                    YES
 IR Intens:        0.002                  0.000                  0.006
 Raman Active:       YES                    YES                    YES
               X      Y      Z        X      Y      Z        X      Y      Z
 C         -0.274  0.206 -0.000    0.000 -0.000 -0.161   -0.173  0.026 -0.000
 C         -0.274 -0.206 -0.000    0.000  0.000  0.161   -0.173 -0.026  0.000
 C         -0.002 -0.115  0.000   -0.000 -0.000 -0.207    0.026  0.001 -0.000
 C          0.292 -0.208  0.000    0.000 -0.000  0.156   -0.150  0.020  0.000
 C          0.292  0.208 -0.000    0.000  0.000 -0.156   -0.150 -0.020 -0.000
 C         -0.002  0.115 -0.000   -0.000  0.000  0.207    0.026 -0.001  0.000
 C         -0.014 -0.051 -0.000   -0.000  0.000 -0.035    0.270 -0.011 -0.000
 C         -0.014  0.051  0.000   -0.000 -0.000  0.035    0.270  0.011 -0.000
 H         -0.163  0.268  0.000    0.000  0.000 -0.382   -0.275 -0.033 -0.000
 H         -0.163 -0.268 -0.000    0.000 -0.000  0.382   -0.275  0.033  0.000
 H          0.190 -0.264  0.000    0.000  0.000  0.368   -0.246 -0.036  0.000
 H          0.190  0.264  0.000    0.000 -0.000 -0.368   -0.246  0.036 -0.000
 H         -0.056 -0.092 -0.004   -0.231  0.007  0.075    0.285  0.002  0.002
 H         -0.056 -0.092  0.004    0.231 -0.007  0.075    0.285  0.002 -0.002
 H          0.058 -0.081 -0.000   -0.000  0.000  0.081    0.268 -0.006  0.000
 H         -0.056  0.092 -0.004    0.231  0.007 -0.075    0.285 -0.002  0.002
 H         -0.056  0.092  0.004   -0.231 -0.007 -0.075    0.285 -0.002 -0.002
 H          0.058  0.081  0.000    0.000 -0.000 -0.081    0.268  0.006 -0.000
 TransDip   0.002  0.000  0.000    0.000  0.000  0.000   -0.003  0.000 -0.000

 Mode:                13                     14                     15
 Frequency:       805.97                 836.35                 841.01
 Force Cnst:      0.5018                 2.1662                 0.5217
 Red. Mass:       1.3112                 5.2563                 1.2520
 IR Active:          YES                    YES                    YES
 IR Intens:       42.070                  0.006                  0.013
 Raman Active:       YES                    YES                    YES
               X      Y      Z        X      Y      Z        X      Y      Z
 C         -0.000  0.000 -0.068   -0.048  0.277  0.000    0.000 -0.000 -0.073
 C         -0.000  0.000 -0.068    0.048  0.277  0.000   -0.000 -0.000 -0.073
 C         -0.000 -0.000  0.059   -0.075  0.002 -0.000    0.000  0.000 -0.005
 C         -0.000 -0.000 -0.071    0.045 -0.276  0.000    0.000  0.000  0.076
 C         -0.000 -0.000 -0.071   -0.045 -0.276  0.000    0.000  0.000  0.076
 C          0.000 -0.000  0.059    0.075  0.002 -0.000   -0.000  0.000 -0.005
 C          0.000 -0.000  0.023    0.174 -0.005 -0.000   -0.000  0.000  0.003
 C          0.000 -0.000  0.023   -0.174 -0.005  0.000    0.000  0.000  0.003
 H         -0.000  0.000  0.451   -0.257  0.172 -0.000    0.000  0.000  0.500
 H         -0.000  0.000  0.451    0.257  0.172 -0.000   -0.000  0.000  0.500
 H         -0.000 -0.000  0.452    0.255 -0.170 -0.000    0.000  0.000 -0.489
 H         -0.000 -0.000  0.452   -0.255 -0.170 -0.000    0.000  0.000 -0.489
 H          0.175 -0.001 -0.057    0.204  0.016  0.001    0.005 -0.005 -0.004
 H         -0.175  0.001 -0.057    0.204  0.016 -0.001   -0.005  0.005 -0.004
 H          0.000 -0.000 -0.100    0.183 -0.005  0.000    0.000 -0.000 -0.011
 H          0.175  0.001 -0.057   -0.204  0.016 -0.001    0.005  0.005 -0.004
 H         -0.175 -0.001 -0.057   -0.204  0.016  0.001   -0.005 -0.005 -0.004
 H          0.000 -0.000 -0.100   -0.183 -0.005  0.000   -0.000 -0.000 -0.011
 TransDip   0.000  0.000  0.208   -0.000  0.003 -0.000   -0.000  0.000  0.004

 Mode:                16                     17                     18
 Frequency:       946.86                 970.60                 983.24
 Force Cnst:      0.6692                 0.7613                 0.8367
 Red. Mass:       1.2669                 1.3715                 1.4689
 IR Active:          YES                    YES                    YES
 IR Intens:        0.000                  0.000                  0.000
 Raman Active:       YES                    YES                    YES
               X      Y      Z        X      Y      Z        X      Y      Z
 C         -0.000  0.000  0.082   -0.000  0.000  0.084    0.019 -0.054  0.000
 C          0.000 -0.000 -0.082    0.000  0.000 -0.084   -0.019 -0.054 -0.000
 C          0.000  0.000 -0.002   -0.000 -0.000 -0.003    0.004  0.056 -0.000
 C          0.000  0.000 -0.067   -0.000  0.000  0.098    0.023 -0.061  0.000
 C          0.000 -0.000  0.067    0.000  0.000 -0.098   -0.023 -0.061 -0.000
 C         -0.000  0.000  0.002    0.000 -0.000  0.003   -0.004  0.056  0.000
 C         -0.000 -0.000  0.024    0.000 -0.000  0.002    0.003  0.101  0.000
 C         -0.000  0.000 -0.024    0.000 -0.000 -0.002   -0.003  0.101 -0.000
 H          0.000  0.000 -0.506   -0.000 -0.000 -0.448    0.094 -0.018 -0.000
 H          0.000  0.000  0.506    0.000  0.000  0.448   -0.094 -0.018  0.000
 H          0.000 -0.000  0.438   -0.000  0.000 -0.532    0.085 -0.032 -0.000
 H          0.000 -0.000 -0.438   -0.000  0.000  0.532   -0.085 -0.032  0.000
 H          0.125 -0.012 -0.040    0.002 -0.003 -0.002   -0.260 -0.176 -0.042
 H         -0.125  0.012 -0.040   -0.001  0.003 -0.002   -0.261 -0.176  0.042
 H         -0.000 -0.000 -0.071   -0.000  0.000 -0.005    0.501 -0.100 -0.000
 H         -0.125 -0.012  0.040   -0.002 -0.003  0.002    0.261 -0.176  0.042
 H          0.125  0.012  0.040    0.001  0.003  0.002    0.260 -0.176 -0.042
 H         -0.000  0.000  0.071    0.000  0.000  0.005   -0.501 -0.100 -0.000
 TransDip  -0.000 -0.000 -0.000    0.000 -0.000  0.000    0.000 -0.000 -0.000

 Mode:                19                     20                     21
 Frequency:      1018.32                1040.39                1059.91
 Force Cnst:      0.8496                 1.6709                 1.0114
 Red. Mass:       1.3905                 2.6200                 1.5281
 IR Active:          YES                    YES                    YES
 IR Intens:        4.003                  5.306                  0.000
 Raman Active:       YES                    YES                    YES
               X      Y      Z        X      Y      Z        X      Y      Z
 C          0.026 -0.013  0.000   -0.018  0.196 -0.000    0.000 -0.000 -0.033
 C          0.026  0.013 -0.000   -0.018 -0.196  0.000    0.000  0.000  0.033
 C         -0.006  0.016  0.000    0.033  0.005 -0.000   -0.000  0.000 -0.100
 C         -0.019 -0.069 -0.000   -0.037  0.173  0.000    0.000 -0.000  0.031
 C         -0.019  0.069  0.000   -0.037 -0.173 -0.000    0.000  0.000 -0.031
 C         -0.006 -0.016 -0.000    0.033 -0.005  0.000   -0.000 -0.000  0.100
 C          0.009  0.105 -0.000   -0.011  0.045  0.000   -0.000  0.000  0.108
 C          0.009 -0.105  0.000   -0.011 -0.045 -0.000   -0.000 -0.000 -0.108
 H          0.048  0.002  0.000    0.287  0.370  0.000   -0.000 -0.000  0.138
 H          0.048 -0.002 -0.000    0.287 -0.370 -0.000   -0.000  0.000 -0.138
 H         -0.169 -0.155  0.000    0.193  0.303 -0.000   -0.000 -0.000 -0.093
 H         -0.169  0.155 -0.000    0.193 -0.303  0.000   -0.000  0.000  0.093
 H         -0.242 -0.170 -0.046   -0.130 -0.075 -0.017    0.424 -0.060 -0.127
 H         -0.242 -0.170  0.046   -0.130 -0.075  0.017   -0.424  0.060 -0.127
 H          0.490 -0.090 -0.000    0.178 -0.032 -0.000   -0.000 -0.000 -0.223
 H         -0.242  0.170 -0.046   -0.131  0.075 -0.017   -0.424 -0.061  0.127
 H         -0.242  0.171  0.046   -0.130  0.075  0.017    0.424  0.060  0.127
 H          0.490  0.090  0.000    0.178  0.032  0.000   -0.000  0.000  0.223
 TransDip   0.064 -0.000 -0.000    0.074  0.000  0.000   -0.000 -0.000  0.000

 Mode:                22                     23                     24
 Frequency:      1063.79                1138.48                1205.76
 Force Cnst:      1.0187                 0.9875                 0.9578
 Red. Mass:       1.5279                 1.2931                 1.1182
 IR Active:          YES                    YES                    YES
 IR Intens:        6.394                  7.639                  0.001
 Raman Active:       YES                    YES                    YES
               X      Y      Z        X      Y      Z        X      Y      Z
 C          0.000 -0.000 -0.028    0.078 -0.020 -0.000   -0.037 -0.032 -0.000
 C          0.000  0.000 -0.028   -0.078 -0.020 -0.000    0.037 -0.032  0.000
 C         -0.000  0.000  0.102   -0.012  0.027 -0.000   -0.016 -0.002 -0.000
 C          0.000 -0.000 -0.024    0.065 -0.014  0.000    0.037  0.031  0.000
 C          0.000  0.000 -0.024   -0.065 -0.014  0.000   -0.037  0.031  0.000
 C         -0.000 -0.000  0.102    0.012  0.027  0.000    0.016 -0.002  0.000
 C          0.000  0.000 -0.109    0.005 -0.033 -0.000    0.007  0.002  0.000
 C         -0.000 -0.000 -0.109   -0.005 -0.033 -0.000   -0.007  0.002 -0.000
 H         -0.000 -0.000  0.126    0.443  0.179  0.000   -0.429 -0.253 -0.000
 H         -0.000  0.000  0.126   -0.443  0.179 -0.000    0.429 -0.253  0.000
 H         -0.000 -0.000  0.097    0.443  0.194  0.000    0.427  0.252  0.000
 H         -0.000  0.000  0.097   -0.443  0.194 -0.000   -0.427  0.252 -0.000
 H         -0.424  0.062  0.127    0.065  0.048  0.019    0.003  0.004  0.003
 H          0.424 -0.062  0.127    0.065  0.048 -0.019    0.003  0.004 -0.003
 H          0.000  0.000  0.226   -0.104  0.012  0.000    0.021 -0.003 -0.000
 H         -0.424 -0.062  0.127   -0.065  0.048 -0.019   -0.003  0.004 -0.003
 H          0.424  0.062  0.127   -0.065  0.048  0.019   -0.003  0.004  0.003
 H         -0.000  0.000  0.226    0.104  0.012  0.000   -0.021 -0.003 -0.000
 TransDip  -0.000 -0.000  0.081   -0.000  0.089 -0.000    0.000  0.001 -0.000

 Mode:                25                     26                     27
 Frequency:      1222.02                1238.08                1324.95
 Force Cnst:      5.2687                 1.9827                 7.5236
 Red. Mass:       5.9882                 2.1953                 7.2741
 IR Active:          YES                    YES                    YES
 IR Intens:        0.035                  2.880                  0.099
 Raman Active:       YES                    YES                    YES
               X      Y      Z        X      Y      Z        X      Y      Z
 C          0.181 -0.061  0.000   -0.015  0.045  0.000   -0.185 -0.173  0.000
 C         -0.181 -0.061 -0.000   -0.015 -0.045  0.000    0.185 -0.173  0.000
 C         -0.363 -0.038 -0.000    0.209  0.004  0.000   -0.044  0.366 -0.000
 C         -0.148  0.096 -0.000   -0.014  0.045  0.000   -0.236 -0.148 -0.000
 C          0.148  0.096  0.000   -0.014 -0.045  0.000    0.236 -0.148 -0.000
 C          0.363 -0.038 -0.000    0.209 -0.004 -0.000    0.044  0.366 -0.000
 C          0.161  0.015  0.000   -0.076 -0.000 -0.000    0.024 -0.082  0.000
 C         -0.161  0.015  0.000   -0.076  0.000  0.000   -0.024 -0.082 -0.000
 H          0.012 -0.186 -0.000   -0.395 -0.173 -0.000    0.079 -0.035  0.000
 H         -0.012 -0.186 -0.000   -0.395  0.173 -0.000   -0.079 -0.035 -0.000
 H         -0.180  0.108 -0.000   -0.402 -0.177 -0.000    0.070  0.026  0.000
 H          0.180  0.108 -0.000   -0.402  0.177 -0.000   -0.070  0.026 -0.000
 H          0.205 -0.003 -0.026   -0.138 -0.025  0.009    0.140  0.205  0.112
 H          0.205 -0.003  0.026   -0.138 -0.025 -0.009    0.140  0.205 -0.112
 H          0.329 -0.042  0.000   -0.165  0.028  0.000   -0.230  0.032  0.000
 H         -0.205 -0.003  0.026   -0.138  0.025  0.009   -0.140  0.205 -0.112
 H         -0.205 -0.003 -0.026   -0.138  0.025 -0.009   -0.140  0.205  0.112
 H         -0.329 -0.042 -0.000   -0.165 -0.028 -0.000    0.230  0.032  0.000
 TransDip   0.000  0.006 -0.000    0.054  0.000 -0.000   -0.000 -0.010  0.000

 Mode:                28                     29                     30
 Frequency:      1339.00                1413.06                1413.49
 Force Cnst:      1.3730                 1.4711                 1.4656
 Red. Mass:       1.2998                 1.2505                 1.2451
 IR Active:          YES                    YES                    YES
 IR Intens:        0.527                  1.164                  0.001
 Raman Active:       YES                    YES                    YES
               X      Y      Z        X      Y      Z        X      Y      Z
 C         -0.036 -0.018  0.000   -0.001  0.005  0.000    0.012  0.001  0.000
 C         -0.036  0.018 -0.000   -0.001 -0.005  0.000   -0.012  0.001  0.000
 C          0.001  0.096  0.000    0.018 -0.001 -0.000   -0.015 -0.000 -0.000
 C          0.034  0.015  0.000    0.000  0.007 -0.000    0.004  0.001 -0.000
 C          0.034 -0.015  0.000    0.000 -0.007 -0.000   -0.004  0.001 -0.000
 C          0.001 -0.096 -0.000    0.018  0.001  0.000    0.015 -0.000  0.000
 C         -0.002 -0.031 -0.000   -0.103  0.007 -0.000    0.102 -0.007  0.000
 C         -0.002  0.031  0.000   -0.103 -0.007  0.000   -0.102 -0.007  0.000
 H          0.429  0.241 -0.000   -0.029 -0.008  0.000   -0.016 -0.013  0.000
 H          0.429 -0.241  0.000   -0.029  0.008  0.000    0.016 -0.013  0.000
 H         -0.412 -0.234 -0.000   -0.029 -0.008 -0.000   -0.014 -0.011  0.000
 H         -0.412  0.234  0.000   -0.029  0.008  0.000    0.014 -0.011  0.000
 H          0.040  0.072  0.038    0.373  0.037 -0.177   -0.375 -0.037  0.177
 H          0.040  0.072 -0.038    0.373  0.037  0.177   -0.375 -0.037 -0.177
 H         -0.061 -0.002  0.000    0.344 -0.159  0.000   -0.343  0.158 -0.000
 H          0.040 -0.072  0.038    0.373 -0.037 -0.177    0.375 -0.037 -0.177
 H          0.040 -0.072 -0.038    0.373 -0.037  0.177    0.375 -0.037  0.177
 H         -0.061  0.002 -0.000    0.344  0.159 -0.000    0.343  0.158 -0.000
 TransDip  -0.023  0.000 -0.000    0.035  0.000  0.000    0.000 -0.001  0.000

 Mode:                31                     32                     33
 Frequency:      1434.80                1486.82                1487.53
 Force Cnst:      2.8907                 1.3596                 1.3601
 Red. Mass:       2.3833                 1.0439                 1.0433
 IR Active:          YES                    YES                    YES
 IR Intens:        0.005                  0.000                 13.571
 Raman Active:       YES                    YES                    YES
               X      Y      Z        X      Y      Z        X      Y      Z
 C          0.148 -0.021 -0.000   -0.000 -0.000  0.000    0.000 -0.000  0.000
 C         -0.148 -0.021 -0.000   -0.000  0.000 -0.000   -0.000  0.000  0.000
 C          0.011  0.120 -0.000    0.000 -0.000  0.012   -0.000 -0.000 -0.013
 C          0.146 -0.025  0.000    0.000  0.000 -0.002   -0.000  0.000  0.002
 C         -0.146 -0.025 -0.000    0.000 -0.000  0.002    0.000 -0.000  0.002
 C         -0.011  0.120 -0.000    0.000  0.000 -0.012    0.000  0.000 -0.013
 C         -0.016 -0.058 -0.000    0.000  0.000  0.038    0.000  0.000 -0.038
 C          0.016 -0.058 -0.000   -0.000 -0.000 -0.038   -0.000 -0.000 -0.038
 H         -0.278 -0.278  0.000   -0.000 -0.000  0.005   -0.000 -0.000  0.003
 H          0.278 -0.278  0.000    0.000 -0.000 -0.005    0.000 -0.000  0.003
 H         -0.268 -0.275 -0.000   -0.000 -0.000  0.000   -0.000  0.000 -0.006
 H          0.268 -0.275 -0.000   -0.000  0.000 -0.000   -0.000  0.000 -0.006
 H          0.039  0.216  0.129   -0.222 -0.265 -0.035    0.224  0.265  0.035
 H          0.039  0.216 -0.129    0.222  0.265 -0.035   -0.223 -0.265  0.035
 H          0.044 -0.067  0.000   -0.000 -0.000 -0.506   -0.000  0.000  0.506
 H         -0.039  0.215 -0.129    0.222 -0.265  0.035    0.223 -0.265  0.035
 H         -0.039  0.216  0.128   -0.222  0.265  0.035   -0.223  0.265  0.035
 H         -0.044 -0.067  0.000    0.000  0.000  0.506    0.000  0.000  0.506
 TransDip  -0.000 -0.002  0.000    0.000 -0.000  0.000    0.000 -0.000  0.118

 Mode:                34                     35                     36
 Frequency:      1489.68                1502.56                1545.37
 Force Cnst:      1.4171                 1.4949                 3.6776
 Red. Mass:       1.0838                 1.1238                 2.6137
 IR Active:          YES                    YES                    YES
 IR Intens:        0.025                 19.952                 28.342
 Raman Active:       YES                    YES                    YES
               X      Y      Z        X      Y      Z        X      Y      Z
 C         -0.015 -0.025 -0.000   -0.036  0.009 -0.000   -0.093 -0.091  0.000
 C         -0.015  0.025 -0.000    0.036  0.009 -0.000   -0.093  0.091 -0.000
 C         -0.005 -0.017 -0.000   -0.000 -0.050  0.000    0.171  0.019  0.000
 C          0.013  0.020  0.000   -0.022  0.012  0.000   -0.105 -0.118 -0.000
 C          0.013 -0.020  0.000    0.022  0.012  0.000   -0.105  0.118  0.000
 C         -0.005  0.017  0.000    0.000 -0.050 -0.000    0.171 -0.019 -0.000
 C          0.012  0.040 -0.000   -0.010 -0.026 -0.000   -0.036 -0.002 -0.000
 C          0.012 -0.040  0.000    0.010 -0.026 -0.000   -0.036  0.002 -0.000
 H          0.076  0.022  0.000    0.066  0.070  0.000    0.396  0.166 -0.000
 H          0.076 -0.022  0.000   -0.066  0.070  0.000    0.396 -0.166  0.000
 H         -0.049 -0.015  0.000    0.037  0.050 -0.000    0.455  0.180  0.000
 H         -0.049  0.015 -0.000   -0.037  0.050 -0.000    0.455 -0.180 -0.000
 H          0.086 -0.355 -0.254   -0.110  0.334  0.246   -0.030 -0.003 -0.002
 H          0.086 -0.355  0.254   -0.110  0.334 -0.246   -0.030 -0.003  0.002
 H         -0.272  0.134 -0.000    0.307 -0.136  0.000   -0.047  0.003 -0.000
 H          0.086  0.355 -0.254    0.111  0.334 -0.246   -0.030  0.003 -0.002
 H          0.086  0.355  0.254    0.110  0.335  0.246   -0.030  0.003  0.002
 H         -0.272 -0.134  0.000   -0.307 -0.136  0.000   -0.047 -0.003  0.000
 TransDip  -0.005  0.000 -0.000    0.000  0.143  0.000    0.171 -0.000 -0.000

 Mode:                37                     38                     39
 Frequency:      1613.00                1655.77                3022.71
 Force Cnst:      8.0510                 9.6584                 5.5815
 Red. Mass:       5.2521                 5.9794                 1.0368
 IR Active:          YES                    YES                    YES
 IR Intens:        1.061                  0.001                 72.706
 Raman Active:       YES                    YES                    YES
               X      Y      Z        X      Y      Z        X      Y      Z
 C         -0.102 -0.204  0.000    0.281  0.085  0.000   -0.000  0.000 -0.000
 C         -0.102  0.204 -0.000   -0.281  0.085 -0.000   -0.000 -0.000 -0.000
 C          0.027 -0.321  0.000    0.214 -0.015  0.000   -0.000 -0.000 -0.000
 C          0.075  0.176  0.000   -0.295 -0.076 -0.000   -0.000  0.000 -0.000
 C          0.075 -0.176 -0.000    0.295 -0.076  0.000   -0.000 -0.000  0.000
 C          0.027  0.321  0.000   -0.214 -0.015  0.000   -0.000  0.000 -0.000
 C         -0.007  0.023 -0.000   -0.028  0.001  0.000    0.035 -0.011  0.000
 C         -0.007 -0.023  0.000    0.028  0.001  0.000    0.035  0.011 -0.000
 H          0.314  0.016 -0.000   -0.265 -0.222  0.000    0.004 -0.006  0.000
 H          0.314 -0.016  0.000    0.265 -0.222  0.000    0.004  0.006  0.000
 H         -0.226  0.016 -0.000    0.284  0.255  0.000    0.005 -0.007  0.000
 H         -0.226 -0.016 -0.000   -0.284  0.255  0.000    0.005  0.007 -0.000
 H         -0.128  0.118  0.108   -0.051  0.024  0.028   -0.151  0.210 -0.367
 H         -0.128  0.118 -0.108   -0.051  0.024 -0.028   -0.151  0.210  0.367
 H          0.257 -0.082  0.000    0.006 -0.012 -0.000   -0.104 -0.290  0.000
 H         -0.128 -0.118  0.108    0.051  0.024 -0.028   -0.151 -0.211 -0.367
 H         -0.128 -0.118 -0.108    0.051  0.024  0.028   -0.151 -0.210  0.367
 H          0.257  0.082 -0.000   -0.006 -0.012 -0.000   -0.104  0.290 -0.000
 TransDip   0.033 -0.000 -0.000    0.000 -0.001  0.000    0.273  0.000 -0.000

 Mode:                40                     41                     42
 Frequency:      3022.90                3070.59                3070.78
 Force Cnst:      5.5824                 6.1131                 6.1142
 Red. Mass:       1.0369                 1.1004                 1.1005
 IR Active:          YES                    YES                    YES
 IR Intens:        0.797                  0.000                 36.833
 Raman Active:       YES                    YES                    YES
               X      Y      Z        X      Y      Z        X      Y      Z
 C         -0.001  0.001 -0.000    0.000 -0.000 -0.000    0.000 -0.000 -0.000
 C          0.001  0.001 -0.000    0.000  0.000  0.000   -0.000 -0.000 -0.000
 C          0.000 -0.000 -0.000    0.000  0.000  0.000   -0.000  0.000 -0.000
 C          0.001 -0.000 -0.000    0.000 -0.000 -0.000   -0.000  0.000  0.000
 C         -0.001 -0.000  0.000    0.000  0.000  0.000    0.000  0.000  0.000
 C         -0.000 -0.000 -0.000    0.000  0.000 -0.000    0.000  0.000 -0.000
 C         -0.035  0.011 -0.000   -0.000  0.000  0.065    0.000 -0.000 -0.065
 C          0.035  0.011 -0.000   -0.000 -0.000 -0.065   -0.000 -0.000 -0.065
 H          0.005 -0.008  0.000   -0.000  0.000 -0.000   -0.000  0.000 -0.000
 H         -0.005 -0.008  0.000   -0.000 -0.000  0.000    0.000  0.000 -0.000
 H         -0.005  0.008  0.000   -0.000  0.000  0.001    0.000 -0.000 -0.002
 H          0.005  0.008 -0.000   -0.000 -0.000 -0.001   -0.000 -0.000 -0.002
 H          0.151 -0.211  0.368   -0.178  0.243 -0.396    0.178 -0.243  0.397
 H          0.151 -0.211 -0.368    0.178 -0.243 -0.396   -0.178  0.243  0.397
 H          0.103  0.288 -0.000    0.000  0.000  0.015   -0.000 -0.000 -0.015
 H         -0.151 -0.211 -0.367    0.178  0.243  0.396    0.178  0.243  0.396
 H         -0.151 -0.211  0.368   -0.178 -0.243  0.397   -0.178 -0.243  0.397
 H         -0.103  0.288 -0.000    0.000 -0.001 -0.015    0.000 -0.001 -0.015
 TransDip  -0.000  0.029 -0.000   -0.000 -0.000 -0.000   -0.000 -0.000 -0.194

 Mode:                43                     44                     45
 Frequency:      3101.52                3101.59                3146.06
 Force Cnst:      6.2363                 6.2362                 6.3367
 Red. Mass:       1.1003                 1.1003                 1.0866
 IR Active:          YES                    YES                    YES
 IR Intens:        2.235                 33.910                 11.993
 Raman Active:       YES                    YES                    YES
               X      Y      Z        X      Y      Z        X      Y      Z
 C         -0.002  0.003 -0.000   -0.002  0.003 -0.000    0.000 -0.002  0.000
 C         -0.002 -0.003 -0.000    0.002  0.003 -0.000    0.000  0.002 -0.000
 C         -0.001  0.001  0.000    0.001 -0.001  0.000    0.002  0.001  0.000
 C          0.000 -0.001  0.000   -0.001  0.000  0.000    0.028 -0.053 -0.000
 C          0.000  0.001  0.000    0.001  0.000  0.000    0.028  0.053  0.000
 C         -0.001 -0.001 -0.000   -0.001 -0.001 -0.000    0.002 -0.001  0.000
 C          0.007  0.064  0.000   -0.007 -0.064 -0.000    0.000 -0.001 -0.000
 C          0.007 -0.064 -0.000    0.007 -0.064 -0.000    0.000  0.001  0.000
 H          0.023 -0.038  0.000    0.016 -0.025  0.000   -0.011  0.021 -0.000
 H          0.023  0.038 -0.000   -0.016 -0.025  0.000   -0.011 -0.021  0.000
 H         -0.008  0.012  0.000    0.004 -0.005 -0.000   -0.342  0.616  0.000
 H         -0.008 -0.012 -0.000   -0.004 -0.005 -0.000   -0.342 -0.616 -0.000
 H          0.076 -0.089  0.177   -0.076  0.088 -0.176   -0.005  0.004 -0.008
 H          0.076 -0.089 -0.177   -0.076  0.088  0.176   -0.005  0.004  0.008
 H         -0.228 -0.592  0.000    0.229  0.595 -0.000    0.002  0.007 -0.000
 H          0.077  0.089  0.177    0.076  0.088  0.176   -0.005 -0.004 -0.008
 H          0.076  0.088 -0.177    0.076  0.088 -0.176   -0.005 -0.004  0.008
 H         -0.228  0.593 -0.000   -0.229  0.594 -0.000    0.002 -0.007  0.000
 TransDip   0.048 -0.000 -0.000   -0.000 -0.187 -0.000    0.111 -0.000  0.000

 Mode:                46                     47                     48
 Frequency:      3149.42                3163.46                3167.90
 Force Cnst:      6.3530                 6.4510                 6.4726
 Red. Mass:       1.0871                 1.0941                 1.0947
 IR Active:          YES                    YES                    YES
 IR Intens:       12.204                 41.004                  5.564
 Raman Active:       YES                    YES                    YES
               X      Y      Z        X      Y      Z        X      Y      Z
 C         -0.028  0.053 -0.000    0.014 -0.023  0.000    0.029 -0.049  0.000
 C         -0.028 -0.053  0.000   -0.014 -0.023  0.000   -0.029 -0.049  0.000
 C         -0.002  0.001 -0.000    0.001  0.003  0.000   -0.003  0.001 -0.000
 C          0.001 -0.001 -0.000    0.029 -0.048 -0.000   -0.013  0.023  0.000
 C          0.001  0.001 -0.000   -0.029 -0.048 -0.000    0.013  0.023  0.000
 C         -0.002 -0.001 -0.000   -0.001  0.003 -0.000    0.003  0.001  0.000
 C         -0.001 -0.004  0.000   -0.000 -0.002 -0.000   -0.001 -0.002  0.000
 C         -0.001  0.004 -0.000    0.000 -0.002 -0.000    0.001 -0.002  0.000
 H          0.341 -0.615  0.000   -0.149  0.262 -0.000   -0.312  0.554 -0.000
 H          0.341  0.615 -0.000    0.149  0.262 -0.000    0.312  0.554 -0.000
 H         -0.012  0.019  0.000   -0.313  0.554  0.000    0.148 -0.263 -0.000
 H         -0.012 -0.019 -0.000    0.313  0.554  0.000   -0.148 -0.263 -0.000
 H         -0.003  0.004 -0.007   -0.004  0.003 -0.007    0.002 -0.000  0.001
 H         -0.003  0.004  0.007   -0.004  0.003  0.007    0.002 -0.000 -0.001
 H          0.018  0.039 -0.000    0.005  0.014 -0.000    0.013  0.025 -0.000
 H         -0.003 -0.004 -0.007    0.004  0.003  0.007   -0.002 -0.000 -0.001
 H         -0.003 -0.004  0.007    0.004  0.003 -0.007   -0.002 -0.000  0.001
 H          0.018 -0.039  0.000   -0.005  0.014 -0.000   -0.013  0.025 -0.000
 TransDip  -0.112  0.000 -0.000   -0.000 -0.205 -0.000    0.000 -0.076  0.000

 STANDARD THERMODYNAMIC QUANTITIES AT   298.15 K  AND     1.00 ATM

   This Molecule has  0 Imaginary Frequencies
   Zero point vibrational energy:       96.945 kcal/mol

   Atom    1 Element C  Has Mass   12.00000
   Atom    2 Element C  Has Mass   12.00000
   Atom    3 Element C  Has Mass   12.00000
   Atom    4 Element C  Has Mass   12.00000
   Atom    5 Element C  Has Mass   12.00000
   Atom    6 Element C  Has Mass   12.00000
   Atom    7 Element C  Has Mass   12.00000
   Atom    8 Element C  Has Mass   12.00000
   Atom    9 Element H  Has Mass    1.00783
   Atom   10 Element H  Has Mass    1.00783
   Atom   11 Element H  Has Mass    1.00783
   Atom   12 Element H  Has Mass    1.00783
   Atom   13 Element H  Has Mass    1.00783
   Atom   14 Element H  Has Mass    1.00783
   Atom   15 Element H  Has Mass    1.00783
   Atom   16 Element H  Has Mass    1.00783
   Atom   17 Element H  Has Mass    1.00783
   Atom   18 Element H  Has Mass    1.00783
   Molecular Mass:   106.078300 amu
   Principal axes and moments of inertia in amu*Bohr^2:
                             1           2           3
    Eigenvalues --      333.84498  1264.46450  1575.96266
          X               1.00000    -0.00000    -0.00000
          Y               0.00000     1.00000    -0.00000
          Z               0.00000     0.00000     1.00000
   Rotational Symmetry Number is   1
   The Molecule is an Asymmetric Top
   Translational Enthalpy:        0.889 kcal/mol
   Rotational Enthalpy:           0.889 kcal/mol
   Vibrational Enthalpy:        100.182 kcal/mol
   gas constant (RT):             0.592 kcal/mol
   Translational Entropy:        39.894  cal/mol.K
   Rotational Entropy:           27.988  cal/mol.K
   Vibrational Entropy:          20.060  cal/mol.K

   Total Enthalpy:              102.552 kcal/mol
   Total Entropy:                87.942  cal/mol.K

 ======================================================================

 STANDARD THERMODYNAMIC QUANTITIES FOR ANHARMONIC VIBRATION -- TOSH

   Zero point vibrational energy: ************ kcal/mol

   Vibrational Enthalpy:       Infinity kcal/mol
   Vibrational Entropy:             NaN  cal/mol.K

   Total Enthalpy:             Infinity kcal/mol
   Total Entropy:                   NaN  cal/mol.K

 ======================================================================

 STANDARD THERMODYNAMIC QUANTITIES FOR ANHARMONIC VIBRATION -- VPT2

   Zero point vibrational energy: ************ kcal/mol

   Vibrational Enthalpy:       Infinity kcal/mol
   Vibrational Entropy:             NaN  cal/mol.K

   Total Enthalpy:             Infinity kcal/mol
   Total Entropy:                   NaN  cal/mol.K

 ======================================================================

Archival summary:
1\1\december\FREQ\ProcedureUnspecified\BasisUnspecified\810\taweetha\SatDec1410:35:442019SatDec1410:35:442019\0\\#,FREQ,ProcedureUnspecified,BasisUnspecified,\\0,1\C\C,1,1.39539\H,2,1.08556,1,119.485\C,2,1.39587,1,121.189,3,180,0\H,4,1.08556,2,119.326,1,-180,0\C,4,1.39539,2,121.189,1,-0,0\C,6,1.40129,4,117.636,2,-0,0\H,7,1.08604,6,119.451,4,-179.999,0\C,7,1.39032,6,121.175,4,0,0\H,9,1.08604,7,119.373,6,-180,0\C,1,1.51041,2,121.449,3,0.00339512,0\H,11,1.09188,1,111.202,2,-0.0389159,0\H,11,1.09462,1,111.344,2,-120.26,0\H,11,1.09462,1,111.343,2,120.18,0\C,6,1.51041,4,121.449,2,180,0\H,15,1.09188,6,111.202,4,0.00507336,0\H,15,1.09462,6,111.344,4,120.225,0\H,15,1.09462,6,111.343,4,-120.215,0\\\@

 Total job time:  500.92s(wall), 2919.49s(cpu) 
 Sat Dec 14 10:35:44 2019

        *************************************************************
        *                                                           *
        *  Thank you very much for using Q-Chem.  Have a nice day.  *
        *                                                           *
        *************************************************************
