# Supplementary material for: Geometric and energetic data from quantum chemical calculations of halobenzenes and xylenes
Source: Data Brief. 2020 Mar 5;30:105386. doi: 10.1016/j.dib.2020.105386 (PMC7114895; doi:10.1016/j.dib.2020.105386)
Supplement: Supplementary file 2 [file mmc2.zip › xylene/B3LYP/xyz/9_geotable.csv]

1506	CCHHHH	7237	1,2-xylene	CC1=CC=CC=C1C	CH3	CH3	H	H	H	H	1.41032	1.3975	1.39372	1.39102	1.39391	1.3974	1.50978	1.5097	1.08551	1.08435	1.08437	1.08557	118.97105	118.98079	121.51063	119.51155	119.51584	121.51015	129.88362	120.17335	119.48726	120.45348	120.02438	119.00138	0	0	0	0	0	0	180	180	180	180	180	180
1507	CHCHHH	7929	1,3-xylene	CC1=CC(=CC=C1)C	CH3	H	CH3	H	H	H	1.39955	1.3973	1.39958	1.3919	1.39405	1.3975	1.51026	1.08668	1.51037	1.08535	1.08471	1.08533	118.36583	122.02729	118.38391	120.43943	120.32762	120.45425	120.57527	118.99024	120.70361	119.96834	119.80677	119.66261	0.222	0.428	0.262	0.123	0.323	0.15	178.556	179.785	178.34	179.917	179.868	179.699
1508	CHHCHH	7809	1,4-xylene	CC1=CC=C(C=C1)C	CH3	H	H	CH3	H	H	1.40129	1.39032	1.40129	1.39539	1.39587	1.39539	1.51041	1.08604	1.08604	1.51041	1.08556	1.08556	117.63572	121.1754	121.1754	117.63572	121.18889	121.1889	120.91521	119.37336	119.45125	121.44908	119.32592	119.4852	0	0	0	0	0.001	0.001	179.997	179.999	179.999	180	179.999	179.999
