# Supplementary material for: Geometric and energetic data from quantum chemical calculations of halobenzenes and xylenes
Source: Data Brief. 2020 Mar 5;30:105386. doi: 10.1016/j.dib.2020.105386 (PMC7114895; doi:10.1016/j.dib.2020.105386)
Supplement: Supplementary file 2 [file mmc2.zip › xylene/B3LYP/xyz/m-xylene.xyz]

m-xylene.out
                       Coordinates (Angstroms)
     ATOM                X               Y               Z
      1  C         0.0050155335   -0.0028016925   -0.0098842354
      2  C        -0.2682746573    0.9933508017    0.9310995568
      3  H         0.4688697442    1.7733815182    1.1014973811
      4  C        -0.9551630197   -0.9986269021   -0.2225113364
      5  H        -0.7649337336   -1.7796037616   -0.9518112988
      6  C        -2.1467848137   -0.9943295612    0.4967948722
      7  H        -2.8827298356   -1.7729848066    0.3274782002
      8  C        -2.3996163910    0.0061367559    1.4340935111
      9  H        -3.3304882654    0.0015784399    1.9921161551
     10  C        -1.4621367495    1.0173771722    1.6610758756
     11  C        -1.7376528317    2.1279234659    2.6468059160
     12  H        -2.4840805414    1.8279891749    3.3857723531
     13  H        -0.8309341022    2.4222633943    3.1816077732
     14  H        -2.1192303954    3.0194426513    2.1368585036
     15  C         1.3157873829   -0.0226235346   -0.7600097614
     16  H         2.0352550308   -0.6918538582   -0.2753338259
     17  H         1.7679680334    0.9709958094   -0.8005073872
     18  H         1.1823105118   -0.3770364670   -1.7852739531

Z-matrix Print:
$molecule
0 1
C 
C  1 1.397304
H  2 1.086676 1 118.990239
C  2 1.399553 1 122.027295 3 -179.992216 0
C  4 1.397496 2 118.365829 1 0.149845 0
H  5 1.085326 4 119.662611 2 179.698596 0
C  5 1.394054 4 120.454246 2 -0.323284 0
H  7 1.084706 5 119.806773 4 -179.868225 0
C  7 1.391899 5 120.327623 4 0.122745 0
H  9 1.085353 7 119.968338 5 -179.916841 0
C  4 1.510260 2 120.575270 1 -178.555719 0
H  11 1.092331 4 111.364373 2 -158.446845 0
H  11 1.093064 4 111.470487 2 -37.695889 0
H  11 1.095652 4 110.982750 2 81.857579 0
C  1 1.510366 2 120.900788 3 1.449779 0
H  15 1.092422 1 111.450640 2 -23.869495 0
H  15 1.092974 1 111.355624 2 -144.671857 0
H  15 1.095634 1 110.989819 2 95.877059 0
$end
