# Supplementary material for: Geometric and energetic data from quantum chemical calculations of halobenzenes and xylenes
Source: Data Brief. 2020 Mar 5;30:105386. doi: 10.1016/j.dib.2020.105386 (PMC7114895; doi:10.1016/j.dib.2020.105386)
Supplement: Supplementary file 2 [file mmc2.zip › xylene/B3LYP/xyz/o-xylene.xyz]

o-xylene.out
                       Coordinates (Angstroms)
     ATOM                X               Y               Z
      1  C         0.0053125646   -0.0000026013   -0.0007920779
      2  C         0.0050313335   -0.0000049007    1.3966087650
      3  H         0.9543711151   -0.0000095274    1.9231160777
      4  C        -1.1834895045   -0.0000020796    2.1248957850
      5  H        -1.1555915488   -0.0000036317    3.2089048960
      6  C        -2.4002738387    0.0000028753    1.4508224786
      7  H        -3.3339952998    0.0000055392    2.0021656841
      8  C        -2.4130686881    0.0000053162    0.0571650240
      9  H        -3.3628366636    0.0000106524   -0.4684607314
     10  C        -1.2283931279    0.0000026404   -0.6841560639
     11  C         1.3110504537   -0.0000040259   -0.7587313011
     12  H         2.1611407345   -0.0000303807   -0.0740548244
     13  H         1.4024828391   -0.8788791360   -1.4060335870
     14  H         1.4025054528    0.8788985837   -1.4059937640
     15  C        -1.2774807001    0.0000030565   -2.1930594299
     16  H        -2.3085688935    0.0000450274   -2.5510014209
     17  H        -0.7763894372    0.8789115309   -2.6124617271
     18  H        -0.7764645177   -0.8789505814   -2.6124584734

Z-matrix Print:
$molecule
0 1
C 
C  1 1.397401
H  2 1.085567 1 119.001380
C  2 1.393910 1 121.510147 3 -180.000000 0
H  4 1.084368 2 120.024383 1 -180.000000 0
C  4 1.391021 2 119.515840 1 0.000000 0
H  6 1.084350 4 120.453484 2 -180.000000 0
C  6 1.393716 4 119.511549 2 -0.000000 0
H  8 1.085514 6 119.487262 4 -180.000000 0
C  8 1.397502 6 121.510629 4 0.000000 0
C  10 1.509702 8 120.173347 6 180.000000 0
H  11 1.091451 10 111.007717 8 0.002218 0
H  11 1.095204 10 111.584055 8 120.342148 0
H  11 1.095204 10 111.583969 8 -120.337482 0
C  1 1.509776 2 120.145330 3 -0.000000 0
H  15 1.091529 1 111.017669 2 0.001321 0
H  15 1.095345 1 111.645714 2 120.316817 0
H  15 1.095346 1 111.645587 2 -120.314070 0
$end
