# Supplementary material for: Geometric and energetic data from quantum chemical calculations of halobenzenes and xylenes
Source: Data Brief. 2020 Mar 5;30:105386. doi: 10.1016/j.dib.2020.105386 (PMC7114895; doi:10.1016/j.dib.2020.105386)
Supplement: Supplementary file 2 [file mmc2.zip › xylene/B3LYP/xyz/p-xylene.xyz]

p-xylene.out
                       Coordinates (Angstroms)
     ATOM                X               Y               Z
      1  C         0.6979329370   -1.1964434341    0.0000377978
      2  C        -0.6979333333   -1.1964432171    0.0000259254
      3  C        -1.4205537367   -0.0027321929   -0.0000067243
      4  C        -0.6951608230    1.1961950032   -0.0000195205
      5  C         0.6951611719    1.1961947882   -0.0000051505
      6  C         1.4205537136   -0.0027326332    0.0000149206
      7  C        -2.9309464193    0.0041270353   -0.0000200508
      8  C         2.9309463890    0.0041260969   -0.0000330830
      9  H         1.2296146565   -2.1428861474    0.0000768232
     10  H        -1.2296153465   -2.1428857652    0.0000539727
     11  H        -1.2278622616    2.1426168630   -0.0000305550
     12  H         1.2278629054    2.1426164845   -0.0000024593
     13  H        -3.3269999043    0.5189906988   -0.8810708827
     14  H        -3.3270157584    0.5191890903    0.8809066984
     15  H        -3.3304473452   -1.0120448906    0.0000890308
     16  H         3.3270371349    0.5197006713    0.8805809684
     17  H         3.3269788138    0.5184767239   -0.8813961883
     18  H         3.3304470164   -1.0120457269    0.0006455628

Z-matrix Print:
$molecule
0 1
C 
C  1 1.395395
H  2 1.085559 1 119.485199
C  2 1.395866 1 121.188886 3 180.000000 0
H  4 1.085559 2 119.325915 1 -180.000000 0
C  4 1.395395 2 121.188886 1 -0.000000 0
C  6 1.401293 4 117.635717 2 -0.000000 0
H  7 1.086041 6 119.451246 4 -179.999134 0
C  7 1.390322 6 121.175397 4 0.000000 0
H  9 1.086041 7 119.373357 6 -180.000000 0
C  1 1.510408 2 121.449075 3 0.003395 0
H  11 1.091882 1 111.201728 2 -0.038916 0
H  11 1.094617 1 111.343769 2 -120.259930 0
H  11 1.094623 1 111.343204 2 120.180013 0
C  6 1.510408 4 121.449076 2 180.000000 0
H  15 1.091882 6 111.201727 4 0.005073 0
H  15 1.094619 6 111.343528 4 120.225180 0
H  15 1.094620 6 111.343444 4 -120.214763 0
$end
