# Supplementary material for: Geometric and energetic data from quantum chemical calculations of halobenzenes and xylenes
Source: Data Brief. 2020 Mar 5;30:105386. doi: 10.1016/j.dib.2020.105386 (PMC7114895; doi:10.1016/j.dib.2020.105386)
Supplement: Supplementary file 2 [file mmc2.zip › xylene/CCSD/m-xylene.out]

                  Welcome to Q-Chem
     A Quantum Leap Into The Future Of Chemistry


 Q-Chem 5.2 (devel), Q-Chem, Inc., Pleasanton, CA (2019)

 Yihan Shao,  Zhengting Gan,  E. Epifanovsky,  A. T. B. Gilbert,  M. Wormit,  
 J. Kussmann,  A. W. Lange,  A. Behn,  Jia Deng,  Xintian Feng,  D. Ghosh,  
 M. Goldey,  P. R. Horn,  L. D. Jacobson,  I. Kaliman,  T. Kus,  A. Landau,  
 Jie Liu,  E. I. Proynov,  R. M. Richard,  R. P. Steele,  E. J. Sundstrom,  
 H. L. Woodcock III,  P. M. Zimmerman,  D. Zuev,  B. Albrecht,  E. Alguire,  
 S. A. Baeppler,  D. Barton,  Z. Benda,  Y. A. Bernard,  E. J. Berquist,  
 K. B. Bravaya,  H. Burton,  D. Casanova,  Chun-Min Chang,  Yunqing Chen,  
 A. Chien,  K. D. Closser,  M. P. Coons,  S. Coriani,  S. Dasgupta,  
 A. L. Dempwolff,  M. Diedenhofen,  Hainam Do,  R. G. Edgar,  Po-Tung Fang,  
 S. Faraji,  S. Fatehi,  Qingguo Feng,  K. D. Fenk,  J. Fosso-Tande,  
 J. Gayvert,  Qinghui Ge,  A. Ghysels,  G. Gidofalvi,  J. Gomes,  
 J. Gonthier,  A. Gunina,  D. Hait,  M. W. D. Hanson-Heine,  
 P. H. P. Harbach,  A. W. Hauser,  M. F. Herbst,  J. E. Herr,  
 E. G. Hohenstein,  Z. C. Holden,  Kerwin Hui,  B. C. Huynh,  T.-C. Jagau,  
 Hyunjun Ji,  B. Kaduk,  K. Khistyaev,  Jaehoon Kim,  P. Klunzinger,  K. Koh,  
 D. Kosenkov,  L. Koulias,  T. Kowalczyk,  C. M. Krauter,  A. Kunitsa,  
 Ka Un Lao,  A. Laurent,  K. V. Lawler,  Joonho Lee,  D. Lefrancois,  
 S. Lehtola,  D. S. Levine,  Yi-Pei Li,  You-Sheng Lin,  Fenglai Liu,  
 E. Livshits,  A. Luenser,  P. Manohar,  E. Mansoor,  S. F. Manzer,  
 Shan-Ping Mao,  Yuezhi Mao,  N. Mardirossian,  A. V. Marenich,  
 T. Markovich,  L. A. Martinez-Martinez,  S. A. Maurer,  N. J. Mayhall,  
 S. C. McKenzie,  J.-M. Mewes,  P. Morgante,  A. F. Morrison,  
 J. W. Mullinax,  K. Nanda,  T. S. Nguyen-Beck,  R. Olivares-Amaya,  
 J. A. Parkhill,  Zheng Pei,  T. M. Perrine,  F. Plasser,  P. Pokhilko,  
 S. Prager,  A. Prociuk,  E. Ramos,  D. R. Rehn,  F. Rob,  M. Scheurer,  
 M. Schneider,  N. Sergueev,  S. M. Sharada,  S. Sharma,  D. W. Small,  
 T. Stauch,  T. Stein,  Yu-Chuan Su,  A. J. W. Thom,  A. Tkatchenko,  
 T. Tsuchimochi,  N. M. Tubman,  L. Vogt,  M. L. Vidal,  O. Vydrov,  
 M. A. Watson,  J. Wenzel,  M. de Wergifosse,  T. A. Wesolowski,  A. White,  
 J. Witte,  A. Yamada,  Jun Yang,  K. Yao,  S. Yeganeh,  S. R. Yost,  
 Zhi-Qiang You,  A. Zech,  Igor Ying Zhang,  Xing Zhang,  Yan Zhao,  
 Ying Zhu,  B. R. Brooks,  G. K. L. Chan,  C. J. Cramer,  M. S. Gordon,  
 W. J. Hehre,  A. Klamt,  M. W. Schmidt,  C. D. Sherrill,  D. G. Truhlar,  
 A. Aspuru-Guzik,  R. Baer,  A. T. Bell,  N. A. Besley,  Jeng-Da Chai,  
 A. E. DePrince, III,  R. A. DiStasio Jr.,  A. Dreuw,  B. D. Dunietz,  
 T. R. Furlani,  Chao-Ping Hsu,  Yousung Jung,  Jing Kong,  D. S. Lambrecht,  
 WanZhen Liang,  C. Ochsenfeld,  V. A. Rassolov,  L. V. Slipchenko,  
 J. E. Subotnik,  T. Van Voorhis,  J. M. Herbert,  A. I. Krylov,  
 P. M. W. Gill,  M. Head-Gordon

 Contributors to earlier versions of Q-Chem not listed above: 
 R. D. Adamson,  B. Austin,  J. Baker,  G. J. O. Beran,  K. Brandhorst,  
 S. T. Brown,  E. F. C. Byrd,  A. K. Chakraborty,  C.-L. Cheng,  
 Siu Hung Chien,  D. M. Chipman,  D. L. Crittenden,  H. Dachsel,  
 R. J. Doerksen,  A. D. Dutoi,  L. Fusti-Molnar,  W. A. Goddard III,  
 A. Golubeva-Zadorozhnaya,  S. R. Gwaltney,  G. Hawkins,  A. Heyden,  
 S. Hirata,  G. Kedziora,  F. J. Keil,  C. Kelley,  Jihan Kim,  R. A. King,  
 R. Z. Khaliullin,  P. P. Korambath,  W. Kurlancheek,  A. M. Lee,  M. S. Lee,  
 S. V. Levchenko,  Ching Yeh Lin,  D. Liotard,  R. C. Lochan,  I. Lotan,  
 P. E. Maslen,  N. Nair,  D. P. O'Neill,  D. Neuhauser,  E. Neuscamman,  
 C. M. Oana,  R. Olson,  B. Peters,  R. Peverati,  P. A. Pieniazek,  
 Y. M. Rhee,  J. Ritchie,  M. A. Rohrdanz,  E. Rosta,  N. J. Russ,  
 H. F. Schaefer III,  N. E. Schultz,  N. Shenvi,  A. C. Simmonett,  A. Sodt,  
 D. Stuck,  K. S. Thanthiriwatte,  V. Vanovschi,  Tao Wang,  A. Warshel,  
 C. F. Williams,  Q. Wu,  X. Xu,  W. Zhang

 Please cite Q-Chem as follows:
 Y. Shao et al., Mol. Phys. 113, 184-215 (2015)
 DOI: 10.1080/00268976.2014.952696

 Q-Chem 5.2.1 for Intel X86 EM64T Linux

 Parts of Q-Chem use Armadillo 8.300.2 (Tropical Shenanigans).
 http://arma.sourceforge.net/

 Q-Chem begins on Fri Dec 13 21:46:25 2019  

Host: 
0

     Scratch files written to /scratch/taweetham/qchem31626//
NAlpha2: 58
NElect   58
Mult     1
Core orbitals will be frozen

Checking the input file for inconsistencies... 	...done.

--------------------------------------------------------------
User input:
--------------------------------------------------------------
m-xylene.inp
$molecule
0 1
C 
C  1 1.397304
H  2 1.086676 1 118.990239
C  2 1.399553 1 122.027295 3 -179.992216 0
C  4 1.397496 2 118.365829 1 0.149845 0
H  5 1.085326 4 119.662611 2 179.698596 0
C  5 1.394054 4 120.454246 2 -0.323284 0
H  7 1.084706 5 119.806773 4 -179.868225 0
C  7 1.391899 5 120.327623 4 0.122745 0
H  9 1.085353 7 119.968338 5 -179.916841 0
C  4 1.510260 2 120.575270 1 -178.555719 0
H  11 1.092331 4 111.364373 2 -158.446845 0
H  11 1.093064 4 111.470487 2 -37.695889 0
H  11 1.095652 4 110.982750 2 81.857579 0
C  1 1.510366 2 120.900788 3 1.449779 0
H  15 1.092422 1 111.450640 2 -23.869495 0
H  15 1.092974 1 111.355624 2 -144.671857 0
H  15 1.095634 1 110.989819 2 95.877059 0
$end

$REM
   JOB_TYPE	OPTIMIZATION
   BASIS	6-311++G**
   METHOD	CCSD
   MEM_TOTAL	64000
   SYM_IGNORE	TRUE
$END


--------------------------------------------------------------
 ----------------------------------------------------------------
             Standard Nuclear Orientation (Angstroms)
    I     Atom           X                Y                Z
 ----------------------------------------------------------------
    1      C       0.0000000000     0.0000000000     0.0000000000
    2      C       0.0000000000     0.0000000000     1.3973040000
    3      H       0.9505179828     0.0000000000     1.9239730548
    4      C      -1.1865347986    -0.0001611984     2.1395194307
    5      C      -2.4015649576    -0.0035422889     1.4490953936
    6      H      -3.3344756980    -0.0086944097     2.0036975323
    7      C      -2.4221986124     0.0001162433     0.0551989045
    8      H      -3.3712808020    -0.0003980022    -0.4699961443
    9      C      -1.2313150756     0.0046127342    -0.6653279927
   10      H      -1.2541868432     0.0088106949    -1.7504318560
   11      C      -1.1484884765     0.0326171523     3.6489442631
   12      H      -2.0791696599    -0.3445937958     4.0787482290
   13      H      -0.3254530865    -0.5700670500     4.0415934798
   14      H      -1.0074462748     1.0553707888     4.0157349410
   15      C       1.2955665295    -0.0327892583    -0.7756530707
   16      H       2.1260024864     0.3577591531    -0.1830031858
   17      H       1.2255083491     0.5577979811    -1.6926540132
   18      H       1.5526922597    -1.0571782161    -1.0670762749
 ----------------------------------------------------------------
 Nuclear Repulsion Energy =         340.83045578 hartrees
 There are       29 alpha and       29 beta electrons
 Requested basis set is 6-311++G(d,p)
 There are 98 shells and 246 basis functions
 Total memory of 64000 MB is distributed as follows: 
   MEM_STATIC is set to 192 MB
   QALLOC/CCMAN JOB total memory use is  63808 MB
 Warning: actual memory use might exceed 64000 MB

 Total QAlloc Memory Limit  64000 MB
 Mega-Array Size       188 MB
 MEM_STATIC part       192 MB
 A cutoff of  1.0D-14 yielded   4543 shell pairs
 There are     29272 function pairs (     31268 Cartesian)
 Smallest overlap matrix eigenvalue = 1.16E-06

 Scale SEOQF with 1.000000e-01/1.000000e-01/1.000000e-01

 Standard Electronic Orientation quadrupole field applied
 Nucleus-field energy     =    -0.0000000163 hartrees
 Guess from superposition of atomic densities
 Warning:  Energy on first SCF cycle will be non-variational
 SAD guess density has 58.000000 electrons

 -----------------------------------------------------------------------
  General SCF calculation program by
  Eric Jon Sundstrom, Paul Horn, Yuezhi Mao, Dmitri Zuev, Alec White,
  David Stuck, Shaama M.S., Shane Yost, Joonho Lee, David Small,
  Daniel Levine, Susi Lehtola, Hugh Burton, Evgeny Epifanovsky,
  Bang C. Huynh
 -----------------------------------------------------------------------
 Hartree-Fock
 using 6 threads for integral computing
 -------------------------------------------------------
 OpenMP Integral computing Module                
 Release: version 2.0, May 2017, Q-Chem Inc. Pleasanton 
 -------------------------------------------------------
 A restricted SCF calculation will be
 performed using DIIS
 SCF converges when DIIS error is below 1.0e-08
 ---------------------------------------
  Cycle       Energy         DIIS error
 ---------------------------------------
    1    -312.1537352659      4.26e-02  
    2    -308.7587993042      2.75e-03  
    3    -308.8408418923      7.38e-04  
    4    -308.8471846986      2.63e-04  
    5    -308.8477975471      4.41e-05  
    6    -308.8478218703      1.64e-05  
    7    -308.8478251929      4.96e-06  
    8    -308.8478256135      1.97e-06  
    9    -308.8478257038      7.85e-07  
   10    -308.8478257301      3.79e-07  
   11    -308.8478257380      9.58e-08  
   12    -308.8478257383      3.08e-08  
   13    -308.8478257383      8.69e-09  Convergence criterion met
 ---------------------------------------
 SCF time:   CPU 59.49s  wall 12.00s 
 SCF   energy in the final basis set =     -308.8478257383
 Total energy in the final basis set =     -308.8478257383


 ------------------------------------------------------------------------------

   CCMAN2: suite of methods based on coupled cluster
           and equation of motion theories.

   Components:
   * libvmm-1.3-trunk
     by Evgeny Epifanovsky, Ilya Kaliman.
   * libtensor-2.5-trunk
     by Evgeny Epifanovsky, Michael Wormit, Dmitry Zuev, Sam Manzer, 
        Ilya Kaliman.
   * libcc-2.5-trunk
     by Evgeny Epifanovsky, Arik Landau, Tomasz Kus, Kirill Khistyaev, 
        Dmitry Zuev, Prashant Manohar, Xintian Feng, Anna Krylov, 
        Matthew Goldey, Alec White, Thomas Jagau, Kaushik Nanda, 
        Anastasia Gunina, Alexander Kunitsa, Joonho Lee.

   CCMAN original authors:
   Anna I. Krylov, C. David Sherrill, Steven R. Gwaltney,
   Edward F. C. Byrd (2000)
   Sergey V. Levchenko, Lyudmila V. Slipchenko, Tao Wang,
   Ana-Maria C. Cristian (2003)
   Piotr A. Pieniazek, C. Melania Oana, Evgeny Epifanovsky (2007)
   Prashant Manohar (2009)

 ------------------------------------------------------------------------------


 Allocating and initializing 63808MB of RAM...
 Calculation will run on 6 cores.


 Alpha MOs, Restricted
 -- Occupied --                  
-11.242 -11.241 -11.233 -11.225 -11.225 -11.224 -11.224 -11.224
  1 A     2 A     3 A     4 A     5 A     6 A     7 A     8 A                  
 -1.154  -1.055  -1.027  -0.939  -0.925  -0.813  -0.780  -0.682
  9 A    10 A    11 A    12 A    13 A    14 A    15 A    16 A                  
 -0.643  -0.617  -0.579  -0.569  -0.567  -0.560  -0.551  -0.526
 17 A    18 A    19 A    20 A    21 A    22 A    23 A    24 A                  
 -0.481  -0.480  -0.475  -0.327  -0.317
 25 A    26 A    27 A    28 A    29 A                                          
 -- Virtual --                   
  0.040   0.049   0.050   0.066   0.067   0.068   0.078   0.087
 30 A    31 A    32 A    33 A    34 A    35 A    36 A    37 A                  
  0.095   0.114   0.116   0.124   0.129   0.137   0.140   0.163
 38 A    39 A    40 A    41 A    42 A    43 A    44 A    45 A                  
  0.165   0.173   0.178   0.183   0.184   0.188   0.197   0.201
 46 A    47 A    48 A    49 A    50 A    51 A    52 A    53 A                  
  0.206   0.208   0.209   0.217   0.219   0.224   0.234   0.239
 54 A    55 A    56 A    57 A    58 A    59 A    60 A    61 A                  
  0.248   0.251   0.255   0.262   0.287   0.289   0.297   0.312
 62 A    63 A    64 A    65 A    66 A    67 A    68 A    69 A                  
  0.314   0.315   0.329   0.336   0.353   0.357   0.361   0.377
 70 A    71 A    72 A    73 A    74 A    75 A    76 A    77 A                  
  0.378   0.413   0.419   0.422   0.427   0.432   0.444   0.471
 78 A    79 A    80 A    81 A    82 A    83 A    84 A    85 A                  
  0.475   0.515   0.516   0.550   0.551   0.592   0.616   0.624
 86 A    87 A    88 A    89 A    90 A    91 A    92 A    93 A                  
  0.653   0.674   0.712   0.725   0.737   0.741   0.749   0.773
 94 A    95 A    96 A    97 A    98 A    99 A   100 A   101 A                  
  0.782   0.795   0.806   0.809   0.848   0.851   0.858   0.875
102 A   103 A   104 A   105 A   106 A   107 A   108 A   109 A                  
  0.877   0.880   0.896   0.910   0.921   0.926   0.965   0.973
110 A   111 A   112 A   113 A   114 A   115 A   116 A   117 A                  
  0.989   0.997   1.008   1.024   1.057   1.069   1.084   1.098
118 A   119 A   120 A   121 A   122 A   123 A   124 A   125 A                  
  1.124   1.159   1.164   1.169   1.188   1.190   1.234   1.250
126 A   127 A   128 A   129 A   130 A   131 A   132 A   133 A                  
  1.258   1.269   1.315   1.323   1.382   1.387   1.550   1.577
134 A   135 A   136 A   137 A   138 A   139 A   140 A   141 A                  
  1.614   1.646   1.664   1.684   1.724   1.749   1.759   1.804
142 A   143 A   144 A   145 A   146 A   147 A   148 A   149 A                  
  1.812   1.826   1.833   1.837   1.858   1.868   1.873   1.883
150 A   151 A   152 A   153 A   154 A   155 A   156 A   157 A                  
  1.896   1.912   1.939   1.975   1.982   2.024   2.043   2.055
158 A   159 A   160 A   161 A   162 A   163 A   164 A   165 A                  
  2.080   2.125   2.133   2.155   2.214   2.230   2.236   2.239
166 A   167 A   168 A   169 A   170 A   171 A   172 A   173 A                  
  2.258   2.303   2.321   2.344   2.347   2.373   2.393   2.480
174 A   175 A   176 A   177 A   178 A   179 A   180 A   181 A                  
  2.502   2.520   2.548   2.551   2.630   2.647   2.727   2.745
182 A   183 A   184 A   185 A   186 A   187 A   188 A   189 A                  
  2.781   2.814   2.823   2.829   2.882   2.893   2.901   2.910
190 A   191 A   192 A   193 A   194 A   195 A   196 A   197 A                  
  2.918   2.936   2.937   3.001   3.008   3.033   3.040   3.063
198 A   199 A   200 A   201 A   202 A   203 A   204 A   205 A                  
  3.079   3.104   3.124   3.131   3.202   3.236   3.250   3.279
206 A   207 A   208 A   209 A   210 A   211 A   212 A   213 A                  
  3.298   3.305   3.316   3.349   3.361   3.514   3.621   3.635
214 A   215 A   216 A   217 A   218 A   219 A   220 A   221 A                  
  3.655   3.807   3.826   3.944   3.989   4.101   4.132   4.209
222 A   223 A   224 A   225 A   226 A   227 A   228 A   229 A                  
  4.210   4.232   4.242   4.440   4.547   4.584   4.755   4.777
230 A   231 A   232 A   233 A   234 A   235 A   236 A   237 A                  
  5.286  24.753  25.090  25.105  25.150  25.160  25.255  25.266
238 A   239 A   240 A   241 A   242 A   243 A   244 A   245 A                  
 25.360
246 A                                                                          

 Beta MOs, Restricted
 -- Occupied --                  
-11.242 -11.241 -11.233 -11.225 -11.225 -11.224 -11.224 -11.224
  1 A     2 A     3 A     4 A     5 A     6 A     7 A     8 A                  
 -1.154  -1.055  -1.027  -0.939  -0.925  -0.813  -0.780  -0.682
  9 A    10 A    11 A    12 A    13 A    14 A    15 A    16 A                  
 -0.643  -0.617  -0.579  -0.569  -0.567  -0.560  -0.551  -0.526
 17 A    18 A    19 A    20 A    21 A    22 A    23 A    24 A                  
 -0.481  -0.480  -0.475  -0.327  -0.317
 25 A    26 A    27 A    28 A    29 A                                          
 -- Virtual --                   
  0.040   0.049   0.050   0.066   0.067   0.068   0.078   0.087
 30 A    31 A    32 A    33 A    34 A    35 A    36 A    37 A                  
  0.095   0.114   0.116   0.124   0.129   0.137   0.140   0.163
 38 A    39 A    40 A    41 A    42 A    43 A    44 A    45 A                  
  0.165   0.173   0.178   0.183   0.184   0.188   0.197   0.201
 46 A    47 A    48 A    49 A    50 A    51 A    52 A    53 A                  
  0.206   0.208   0.209   0.217   0.219   0.224   0.234   0.239
 54 A    55 A    56 A    57 A    58 A    59 A    60 A    61 A                  
  0.248   0.251   0.255   0.262   0.287   0.289   0.297   0.312
 62 A    63 A    64 A    65 A    66 A    67 A    68 A    69 A                  
  0.314   0.315   0.329   0.336   0.353   0.357   0.361   0.377
 70 A    71 A    72 A    73 A    74 A    75 A    76 A    77 A                  
  0.378   0.413   0.419   0.422   0.427   0.432   0.444   0.471
 78 A    79 A    80 A    81 A    82 A    83 A    84 A    85 A                  
  0.475   0.515   0.516   0.550   0.551   0.592   0.616   0.624
 86 A    87 A    88 A    89 A    90 A    91 A    92 A    93 A                  
  0.653   0.674   0.712   0.725   0.737   0.741   0.749   0.773
 94 A    95 A    96 A    97 A    98 A    99 A   100 A   101 A                  
  0.782   0.795   0.806   0.809   0.848   0.851   0.858   0.875
102 A   103 A   104 A   105 A   106 A   107 A   108 A   109 A                  
  0.877   0.880   0.896   0.910   0.921   0.926   0.965   0.973
110 A   111 A   112 A   113 A   114 A   115 A   116 A   117 A                  
  0.989   0.997   1.008   1.024   1.057   1.069   1.084   1.098
118 A   119 A   120 A   121 A   122 A   123 A   124 A   125 A                  
  1.124   1.159   1.164   1.169   1.188   1.190   1.234   1.250
126 A   127 A   128 A   129 A   130 A   131 A   132 A   133 A                  
  1.258   1.269   1.315   1.323   1.382   1.387   1.550   1.577
134 A   135 A   136 A   137 A   138 A   139 A   140 A   141 A                  
  1.614   1.646   1.664   1.684   1.724   1.749   1.759   1.804
142 A   143 A   144 A   145 A   146 A   147 A   148 A   149 A                  
  1.812   1.826   1.833   1.837   1.858   1.868   1.873   1.883
150 A   151 A   152 A   153 A   154 A   155 A   156 A   157 A                  
  1.896   1.912   1.939   1.975   1.982   2.024   2.043   2.055
158 A   159 A   160 A   161 A   162 A   163 A   164 A   165 A                  
  2.080   2.125   2.133   2.155   2.214   2.230   2.236   2.239
166 A   167 A   168 A   169 A   170 A   171 A   172 A   173 A                  
  2.258   2.303   2.321   2.344   2.347   2.373   2.393   2.480
174 A   175 A   176 A   177 A   178 A   179 A   180 A   181 A                  
  2.502   2.520   2.548   2.551   2.630   2.647   2.727   2.745
182 A   183 A   184 A   185 A   186 A   187 A   188 A   189 A                  
  2.781   2.814   2.823   2.829   2.882   2.893   2.901   2.910
190 A   191 A   192 A   193 A   194 A   195 A   196 A   197 A                  
  2.918   2.936   2.937   3.001   3.008   3.033   3.040   3.063
198 A   199 A   200 A   201 A   202 A   203 A   204 A   205 A                  
  3.079   3.104   3.124   3.131   3.202   3.236   3.250   3.279
206 A   207 A   208 A   209 A   210 A   211 A   212 A   213 A                  
  3.298   3.305   3.316   3.349   3.361   3.514   3.621   3.635
214 A   215 A   216 A   217 A   218 A   219 A   220 A   221 A                  
  3.655   3.807   3.826   3.944   3.989   4.101   4.132   4.209
222 A   223 A   224 A   225 A   226 A   227 A   228 A   229 A                  
  4.210   4.232   4.242   4.440   4.547   4.584   4.755   4.777
230 A   231 A   232 A   233 A   234 A   235 A   236 A   237 A                  
  5.286  24.753  25.090  25.105  25.150  25.160  25.255  25.266
238 A   239 A   240 A   241 A   242 A   243 A   244 A   245 A                  
 25.360
246 A                                                                          

 Occupation and symmetry of molecular orbitals

 Point group: C1 (1 irreducible representation).

                           A     All 
 -------------------------------------
 All molecular orbitals:
  - Alpha                  246   246 
  - Beta                   246   246 
 -------------------------------------
 Alpha orbitals:
  - Frozen occupied        8     8   
  - Active occupied        21    21  
  - Active virtual         217   217 
  - Frozen virtual         0     0   
 -------------------------------------
 Beta orbitals:
  - Frozen occupied        8     8   
  - Active occupied        21    21  
  - Active virtual         217   217 
  - Frozen virtual         0     0   
 -------------------------------------

 Import integrals:   CPU 0.00 s  wall 0.00 s

 Import integrals:   CPU 1167.67 s  wall 204.62 s

 MP2 amplitudes:   CPU 0.69 s  wall 0.43 s

Running a double precision version
           CCSD T amplitudes will be solved using DIIS.

           Start     Size      MaxIter   EConv     TConv     
           3         7         100       1.00e-07  1.00e-05  
 ------------------------------------------------------------------------------
           Energy (a.u.)   Ediff      Tdiff       Comment
 ------------------------------------------------------------------------------
          -309.98485329                           
     1    -309.99986442   1.50e-02   1.06e+00     Step took 05.02.
     2    -310.03401344   3.41e-02   1.45e-01     
     3    -310.03548976   1.48e-03   4.91e-02     
     4    -310.03872133   3.23e-03   1.50e-02     Switched to DIIS steps.
     5    -310.03989060   1.17e-03   1.17e-02     
     6    -310.03991256   2.20e-05   2.31e-03     
     7    -310.03990010   1.25e-05   9.20e-04     
     8    -310.03989976   3.42e-07   2.27e-04     
     9    -310.03989984   8.15e-08   7.40e-05     
    10    -310.03989987   3.09e-08   2.64e-05     
    11    -310.03989986   1.25e-08   1.35e-05     
    12    -310.03989989   3.04e-08   5.26e-06     
 ------------------------------------------------------------------------------
          -310.03989989                           CCSD T converged.

End of double precision
 SCF energy                 = -308.84782574
 MP2 energy                 = -309.98485329
 CCSD correlation energy    =   -1.19207415
 CCSD total energy          = -310.03989989

 CCSD  T1^2 = 0.0083  T2^2 = 0.4625  Leading amplitudes:

 Amplitude    Orbitals with energies
  0.0188       28 (A) A                  ->    103 (A) A                  
              -0.3265                          0.7949                     
  0.0188       28 (A) B                  ->    103 (A) B                  
              -0.3265                          0.7949                     
 -0.0143       29 (A) A                  ->    105 (A) A                  
              -0.3172                          0.8091                     
 -0.0143       29 (A) B                  ->    105 (A) B                  
              -0.3172                          0.8091                     

 Amplitude    Orbitals with energies
 -0.0442       28 (A) A      28 (A) B    ->    39 (A) A      39 (A) B     
              -0.3265       -0.3265            0.1138        0.1138       
  0.0442       28 (A) A      28 (A) B    ->    39 (A) B      39 (A) A     
              -0.3265       -0.3265            0.1138        0.1138       
  0.0442       28 (A) B      28 (A) A    ->    39 (A) A      39 (A) B     
              -0.3265       -0.3265            0.1138        0.1138       
 -0.0442       28 (A) B      28 (A) A    ->    39 (A) B      39 (A) A     
              -0.3265       -0.3265            0.1138        0.1138       

 Computing CCSD intermediates for later calculations in double precision
 Finished.

Running a double precision version
           CCSD Lambda amplitudes will be solved using DIIS.
           Start     Size      MaxIter   EConv     LConv     
           3         7         100       1.00e-07  1.00e-05  
 ------------------------------------------------------------------------------
            Enorm      Ldiff       Comment
 ------------------------------------------------------------------------------
     1     5.79e-02   4.72e-02     
     2     9.90e-03   1.30e-03     
     3     3.45e-03   1.96e-03     
     4     1.30e-03   2.89e-04     Switched to DIIS steps.
     5     3.56e-04   3.31e-04     
     6     1.21e-04   5.71e-05     
     7     4.00e-05   1.43e-05     
     8     1.38e-05   4.10e-06     
     9     4.62e-06   1.01e-06     
    10     1.86e-06   3.07e-07     
    11     6.86e-07   1.12e-07     
    12     2.82e-07   7.88e-09     
    13     1.10e-07   6.76e-10     
    14     4.39e-08   7.63e-09     
 ------------------------------------------------------------------------------
                                   CCSD Lambda converged.

 Computing density matrices in double precision...
           Orbital response amplitudes will be solved using DIIS.
           Start     Size      MaxIter   EConv     LConv     
           3         7         100       1.00e-06  1.00e-06  
 ------------------------------------------------------------------------------
            Enorm      Ldiff       Comment
 ------------------------------------------------------------------------------
     1     5.64e-02   1.45e-02     
     2     2.81e-02   7.08e-03     
     3     1.96e-02   2.12e-03     
     4     2.04e-03   3.17e-03     Switched to DIIS steps.
     5     8.10e-04   8.98e-06     
     6     2.33e-04   2.62e-05     
     7     5.06e-05   4.15e-06     
     8     7.77e-06   2.28e-06     
     9     2.89e-06   3.23e-07     
    10     1.74e-06   1.34e-08     
    11     6.95e-07   2.77e-09     
 ------------------------------------------------------------------------------
                                   Orbital response converged.

 Computing density matrices... Done.
 CCSD calculation:   CPU 43309.38 s  wall 7749.65 s

 Transferring MO TPDM to AO TPDM
 Transferring g2_o1o1o1o1
 Transferring g2_o1o1o1v1
 Transferring g2_o1o1v1v1
 Transferring g2_o1v1o1v1
 Transferring g2_o1v1v1v1
 Transferring g2_v1v1v1v1
 Adding separable TPDM
 Computing TPDM gradient
 --------------------------------------------------------
 2e gradient
  Atom          X               Y               Z
 --------------------------------------------------------
    1        -11.088954       -1.532129        6.922970  
    2         -6.612120       -0.227749       -4.902879  
    3         -4.848846        0.008416       -2.702240  
    4         -0.982697        1.404643      -13.082528  
    5         11.893781       -0.611920        0.429950  
    6          4.684158        0.008606       -2.394783  
    7          4.234024        0.144392        2.320817  
    8          4.051069        0.001765        2.235132  
    9          5.741209        0.788957        9.990191  
   10          0.434828       -0.009615        5.221130  
   11          0.542484        0.034796       -3.549249  
   12          3.015953        1.283655       -2.158758  
   13         -2.620307        1.992048       -2.068240  
   14         -0.460088       -3.445147       -1.886183  
   15         -2.780979       -0.006838        2.409273  
   16         -3.359618       -1.332140       -1.482332  
   17         -0.438037       -1.948705        3.354587  
   18         -1.405860        3.446966        1.343141  
 --------------------------------------------------------
 --------------------------------------------------------
 Final gradient
  Atom          X               Y               Z
 --------------------------------------------------------
    1        -11.088954       -1.532129        6.922970  
    2         -6.612120       -0.227749       -4.902879  
    3         -4.848846        0.008416       -2.702240  
    4         -0.982697        1.404643      -13.082528  
    5         11.893781       -0.611920        0.429950  
    6          4.684158        0.008606       -2.394783  
    7          4.234024        0.144392        2.320817  
    8          4.051069        0.001765        2.235132  
    9          5.741209        0.788957        9.990191  
   10          0.434828       -0.009615        5.221130  
   11          0.542484        0.034796       -3.549249  
   12          3.015953        1.283655       -2.158758  
   13         -2.620307        1.992048       -2.068240  
   14         -0.460088       -3.445147       -1.886183  
   15         -2.780979       -0.006838        2.409273  
   16         -3.359618       -1.332140       -1.482332  
   17         -0.438037       -1.948705        3.354587  
   18         -1.405860        3.446966        1.343141  
 --------------------------------------------------------
 Analytic gradient from two-electron contribution:   CPU 8739.40 s  wall 1993.24 s

 Total ccman2 time:   CPU 53236.85 s  wall 9952.53 s


 --------------------------------------------------------------

                    Orbital Energies (a.u.)
 --------------------------------------------------------------

 Alpha MOs
 -- Occupied --
-11.2415 -11.2414 -11.2332 -11.2250 -11.2249 -11.2244 -11.2239 -11.2239
 -1.1539  -1.0550  -1.0269  -0.9386  -0.9253  -0.8135  -0.7804  -0.6820
 -0.6427  -0.6173  -0.5789  -0.5691  -0.5665  -0.5601  -0.5507  -0.5258
 -0.4807  -0.4799  -0.4747  -0.3265  -0.3172
 -- Virtual --
  0.0398   0.0488   0.0499   0.0660   0.0668   0.0678   0.0777   0.0867
  0.0953   0.1138   0.1161   0.1236   0.1293   0.1367   0.1398   0.1625
  0.1651   0.1733   0.1777   0.1830   0.1841   0.1885   0.1973   0.2010
  0.2057   0.2080   0.2092   0.2168   0.2191   0.2243   0.2337   0.2387
  0.2477   0.2515   0.2547   0.2621   0.2874   0.2892   0.2966   0.3116
  0.3136   0.3154   0.3286   0.3361   0.3531   0.3572   0.3608   0.3766
  0.3785   0.4132   0.4185   0.4216   0.4272   0.4318   0.4443   0.4708
  0.4751   0.5146   0.5157   0.5502   0.5511   0.5921   0.6161   0.6237
  0.6528   0.6740   0.7120   0.7251   0.7370   0.7410   0.7488   0.7732
  0.7818   0.7949   0.8063   0.8091   0.8484   0.8510   0.8579   0.8747
  0.8770   0.8796   0.8960   0.9104   0.9206   0.9264   0.9649   0.9728
  0.9886   0.9965   1.0084   1.0243   1.0572   1.0689   1.0842   1.0981
  1.1244   1.1589   1.1637   1.1690   1.1877   1.1904   1.2335   1.2501
  1.2575   1.2691   1.3154   1.3232   1.3820   1.3873   1.5498   1.5767
  1.6136   1.6459   1.6642   1.6845   1.7238   1.7492   1.7590   1.8036
  1.8122   1.8255   1.8329   1.8371   1.8582   1.8680   1.8725   1.8826
  1.8958   1.9118   1.9390   1.9755   1.9823   2.0238   2.0431   2.0551
  2.0802   2.1245   2.1333   2.1547   2.2139   2.2303   2.2362   2.2386
  2.2579   2.3034   2.3210   2.3439   2.3474   2.3725   2.3934   2.4804
  2.5017   2.5198   2.5481   2.5513   2.6298   2.6468   2.7266   2.7450
  2.7808   2.8142   2.8230   2.8295   2.8815   2.8931   2.9008   2.9096
  2.9181   2.9358   2.9366   3.0014   3.0078   3.0333   3.0402   3.0630
  3.0786   3.1041   3.1244   3.1308   3.2019   3.2365   3.2495   3.2794
  3.2985   3.3054   3.3161   3.3486   3.3609   3.5138   3.6212   3.6346
  3.6548   3.8068   3.8260   3.9440   3.9892   4.1010   4.1315   4.2091
  4.2100   4.2318   4.2420   4.4403   4.5470   4.5837   4.7554   4.7774
  5.2856  24.7533  25.0905  25.1051  25.1500  25.1596  25.2546  25.2657
 25.3601
 --------------------------------------------------------------

          Ground-State Mulliken Net Atomic Charges

     Atom                 Charge (a.u.)
  ----------------------------------------
      1 C                     1.441748
      2 C                    -1.413235
      3 H                     0.135712
      4 C                     1.439458
      5 C                    -1.221224
      6 H                     0.137748
      7 C                     0.310155
      8 H                     0.188001
      9 C                    -1.005753
     10 H                     0.149026
     11 C                    -0.530076
     12 H                     0.143523
     13 H                     0.141526
     14 H                     0.164714
     15 C                    -0.529182
     16 H                     0.142310
     17 H                     0.140223
     18 H                     0.165325
  ----------------------------------------
  Sum of atomic charges =     0.000000

 -----------------------------------------------------------------
                    Cartesian Multipole Moments
 -----------------------------------------------------------------
    Charge (ESU x 10^10)
                 0.0000
    Dipole Moment (Debye)
         X       0.2957      Y      -0.0016      Z       0.1473
       Tot       0.3303
    Quadrupole Moments (Debye-Ang)
        XX     -46.7566     XY      -0.0566     YY     -53.3419
        XZ      -0.2251     YZ       0.1052     ZZ     -45.4512
    Octopole Moments (Debye-Ang^2)
       XXX     112.7313    XXY      -0.3270    XYY      47.3899
       YYY      -0.0230    XXZ     -42.8896    XYZ       0.1085
       YYZ     -48.5207    XZZ      36.3720    YZZ       0.6063
       ZZZ    -130.4941
    Hexadecapole Moments (Debye-Ang^3)
      XXXX    -735.1738   XXXY       4.6430   XXYY    -157.0168
      XYYY       0.3520   YYYY     -77.0350   XXXZ     201.3672
      XXYZ      -2.6854   XYYZ      72.2350   YYYZ      -0.4757
      XXZZ    -292.6601   XYZZ       0.7141   YYZZ    -193.9040
      XZZZ     198.1665   YZZZ      -4.7614   ZZZZ   -1044.4784
 -----------------------------------------------------------------
 DrvMan completing analytic gradient of the correlated energy
 Correlated dipole moment
            1
    1   0.1163334
    2  -0.0006427
    3   0.0579438
 Energy read as -310.039899889
 Full Analytical Gradient: (in a.u., or Hartree/Bohr)
             1             2             3             4             5
    1   -0.00115085   -0.00268091   -0.00198871    0.00043416    0.00199128
    2   -0.00048573    0.00018540   -0.00000342    0.00034588   -0.00001282
    3    0.00062332   -0.00117246   -0.00114855   -0.00118198   -0.00318697
             6             7             8             9            10
    1    0.00172542    0.00307318    0.00178875   -0.00118703    0.00011506
    2   -0.00002376    0.00017084   -0.00004565   -0.00014362    0.00001702
    3   -0.00103938    0.00194813    0.00101562    0.00324984    0.00211656
            11            12            13            14            15
    1   -0.00036287    0.00188898   -0.00152851   -0.00012262   -0.00150444
    2   -0.00122864    0.00101081    0.00140577   -0.00159263    0.00128701
    3   -0.00192513   -0.00023990    0.00005496   -0.00018112    0.00111165
            16            17            18
    1   -0.00110060    0.00070521   -0.00009549
    2   -0.00106752   -0.00145107    0.00163214
    3   -0.00148074    0.00129617    0.00014000
 Gradient time:  CPU 1.49 s  wall 1.64 s
 Geometry Optimization Parameters
   NAtoms,    NIC,     NZ,  NCons,   NDum,   NFix, NCnnct, MaxDiis
       18     120      18       0       0       0       0       0


** GEOMETRY OPTIMIZATION IN DELOCALIZED INTERNAL COORDINATES **
   Searching for a Minimum

   Optimization Cycle:   1

                       Coordinates (Angstroms)
     ATOM                X               Y               Z
      1  C         0.0000000000    0.0000000000    0.0000000000
      2  C         0.0000000000    0.0000000000    1.3973040000
      3  H         0.9505179828    0.0000000000    1.9239730548
      4  C        -1.1865347986   -0.0001611984    2.1395194307
      5  C        -2.4015649576   -0.0035422889    1.4490953936
      6  H        -3.3344756980   -0.0086944097    2.0036975323
      7  C        -2.4221986124    0.0001162433    0.0551989045
      8  H        -3.3712808020   -0.0003980022   -0.4699961443
      9  C        -1.2313150756    0.0046127342   -0.6653279927
     10  H        -1.2541868432    0.0088106949   -1.7504318560
     11  C        -1.1484884765    0.0326171523    3.6489442631
     12  H        -2.0791696599   -0.3445937958    4.0787482290
     13  H        -0.3254530865   -0.5700670500    4.0415934798
     14  H        -1.0074462748    1.0553707888    4.0157349410
     15  C         1.2955665295   -0.0327892583   -0.7756530707
     16  H         2.1260024864    0.3577591531   -0.1830031858
     17  H         1.2255083491    0.5577979811   -1.6926540132
     18  H         1.5526922597   -1.0571782161   -1.0670762749
   Point Group: c1    Number of degrees of freedom:    48


   Energy is   -310.039899889


 Attempting to generate delocalized internal coordinates
 Initial Hessian constructed with Jon Baker's OPTIMIZE code

 48 Hessian modes will be used to form the next step
  Hessian Eigenvalues:
     0.007808    0.007822    0.016334    0.016819    0.022587    0.022607
     0.022718    0.022938    0.022996    0.023185    0.023343    0.071455
     0.071465    0.072372    0.072394    0.159999    0.160000    0.160000
     0.160000    0.160000    0.160000    0.160000    0.160000    0.160000
     0.160000    0.219999    0.234585    0.234794    0.249926    0.249941
     0.313137    0.313243    0.341676    0.341696    0.344609    0.344712
     0.345342    0.345446    0.351996    0.353552    0.353584    0.354317
     0.419962    0.421033    0.457843    0.459409    0.463713    0.467184

 Minimum search - taking simple RFO step
 Searching for Lamda that Minimizes Along All modes
 Value Taken    Lamda =  -0.00049051
 Step Taken.  Stepsize is  0.039530

                             Maximum     Tolerance    Cnvgd?
         Gradient           0.006878      0.000300      NO
         Displacement       0.018784      0.001200      NO
         Energy change     *********      0.000001      NO


 New Cartesian Coordinates Obtained by Inverse Iteration

 Displacement from previous Coordinates is:  0.060712
 ----------------------------------------------------------------
             Standard Nuclear Orientation (Angstroms)
    I     Atom           X                Y                Z
 ----------------------------------------------------------------
    1      C       0.0025072990    -0.0003249578    -0.0029044499
    2      C       0.0037871509    -0.0009972030     1.3991375668
    3      H       0.9571716318    -0.0016932996     1.9277452970
    4      C      -1.1877752468     0.0004709415     2.1429189302
    5      C      -2.4078828862    -0.0025305588     1.4519362715
    6      H      -3.3428441245    -0.0061233199     2.0089912066
    7      C      -2.4291125950     0.0000552750     0.0513665171
    8      H      -3.3808205188     0.0005624195    -0.4754192781
    9      C      -1.2325849370     0.0047916543    -0.6720951355
   10      H      -1.2552324857     0.0085663730    -1.7603723246
   11      C      -1.1482347165     0.0342402067     3.6561683855
   12      H      -2.0807414731    -0.3500931402     4.0836919469
   13      H      -0.3203362430    -0.5710015696     4.0427614399
   14      H      -1.0097216220     1.0597427555     4.0234761901
   15      C       1.3019342149    -0.0348371744    -0.7794864158
   16      H       2.1301667905     0.3621552758    -0.1823417500
   17      H       1.2273459849     0.5588893473    -1.6976090558
   18      H       1.5605470992    -1.0622124969    -1.0682986505
 ----------------------------------------------------------------
 Nuclear Repulsion Energy =         339.72955865 hartrees
 There are       29 alpha and       29 beta electrons
 Applying Cartesian multipole field
    Component          Value
    ---------          -----
     (2,0,0)        1.00000E-11
     (0,2,0)        2.00000E-11
     (0,0,2)       -3.00000E-11
 Nucleus-field energy     =    -0.0000000163 hartrees
 Requested basis set is 6-311++G(d,p)
 There are 98 shells and 246 basis functions
 A cutoff of  1.0D-14 yielded   4543 shell pairs
 There are     29272 function pairs (     31268 Cartesian)
 Smallest overlap matrix eigenvalue = 1.20E-06
 Guess MOs from SCF MO coefficient file

 -----------------------------------------------------------------------
  General SCF calculation program by
  Eric Jon Sundstrom, Paul Horn, Yuezhi Mao, Dmitri Zuev, Alec White,
  David Stuck, Shaama M.S., Shane Yost, Joonho Lee, David Small,
  Daniel Levine, Susi Lehtola, Hugh Burton, Evgeny Epifanovsky,
  Bang C. Huynh
 -----------------------------------------------------------------------
 Hartree-Fock
 using 6 threads for integral computing
 -------------------------------------------------------
 OpenMP Integral computing Module                
 Release: version 2.0, May 2017, Q-Chem Inc. Pleasanton 
 -------------------------------------------------------
 A restricted SCF calculation will be
 performed using DIIS
 SCF converges when DIIS error is below 1.0e-08
 ---------------------------------------
  Cycle       Energy         DIIS error
 ---------------------------------------
    1    -308.8465570840      1.10e-04  
    2    -308.8466527377      2.50e-05  
    3    -308.8466584191      9.62e-06  
    4    -308.8466593269      2.08e-06  
    5    -308.8466593970      6.78e-07  
    6    -308.8466594076      2.88e-07  
    7    -308.8466594104      1.44e-07  
    8    -308.8466594111      7.18e-08  
    9    -308.8466594113      2.87e-08  
   10    -308.8466594114      7.69e-09  Convergence criterion met
 ---------------------------------------
 SCF time:   CPU 48.14s  wall 10.00s 
 SCF   energy in the final basis set =     -308.8466594114
 Total energy in the final basis set =     -308.8466594114


 ------------------------------------------------------------------------------

   CCMAN2: suite of methods based on coupled cluster
           and equation of motion theories.

   Components:
   * libvmm-1.3-trunk
     by Evgeny Epifanovsky, Ilya Kaliman.
   * libtensor-2.5-trunk
     by Evgeny Epifanovsky, Michael Wormit, Dmitry Zuev, Sam Manzer, 
        Ilya Kaliman.
   * libcc-2.5-trunk
     by Evgeny Epifanovsky, Arik Landau, Tomasz Kus, Kirill Khistyaev, 
        Dmitry Zuev, Prashant Manohar, Xintian Feng, Anna Krylov, 
        Matthew Goldey, Alec White, Thomas Jagau, Kaushik Nanda, 
        Anastasia Gunina, Alexander Kunitsa, Joonho Lee.

   CCMAN original authors:
   Anna I. Krylov, C. David Sherrill, Steven R. Gwaltney,
   Edward F. C. Byrd (2000)
   Sergey V. Levchenko, Lyudmila V. Slipchenko, Tao Wang,
   Ana-Maria C. Cristian (2003)
   Piotr A. Pieniazek, C. Melania Oana, Evgeny Epifanovsky (2007)
   Prashant Manohar (2009)

 ------------------------------------------------------------------------------


 Allocating and initializing 63808MB of RAM...
 Calculation will run on 6 cores.


 Alpha MOs, Restricted
 -- Occupied --                  
-11.244 -11.243 -11.236 -11.227 -11.227 -11.226 -11.226 -11.225
  1 A     2 A     3 A     4 A     5 A     6 A     7 A     8 A                  
 -1.151  -1.053  -1.025  -0.937  -0.924  -0.812  -0.779  -0.680
  9 A    10 A    11 A    12 A    13 A    14 A    15 A    16 A                  
 -0.641  -0.617  -0.578  -0.568  -0.566  -0.559  -0.550  -0.525
 17 A    18 A    19 A    20 A    21 A    22 A    23 A    24 A                  
 -0.480  -0.480  -0.473  -0.326  -0.317
 25 A    26 A    27 A    28 A    29 A                                          
 -- Virtual --                   
  0.040   0.049   0.050   0.066   0.067   0.068   0.078   0.087
 30 A    31 A    32 A    33 A    34 A    35 A    36 A    37 A                  
  0.095   0.113   0.116   0.123   0.129   0.136   0.140   0.162
 38 A    39 A    40 A    41 A    42 A    43 A    44 A    45 A                  
  0.165   0.173   0.177   0.183   0.184   0.188   0.197   0.201
 46 A    47 A    48 A    49 A    50 A    51 A    52 A    53 A                  
  0.206   0.208   0.209   0.217   0.219   0.224   0.234   0.239
 54 A    55 A    56 A    57 A    58 A    59 A    60 A    61 A                  
  0.248   0.251   0.255   0.262   0.287   0.289   0.296   0.312
 62 A    63 A    64 A    65 A    66 A    67 A    68 A    69 A                  
  0.313   0.315   0.328   0.336   0.352   0.356   0.359   0.375
 70 A    71 A    72 A    73 A    74 A    75 A    76 A    77 A                  
  0.378   0.412   0.417   0.420   0.426   0.430   0.442   0.469
 78 A    79 A    80 A    81 A    82 A    83 A    84 A    85 A                  
  0.472   0.512   0.514   0.549   0.549   0.592   0.615   0.623
 86 A    87 A    88 A    89 A    90 A    91 A    92 A    93 A                  
  0.651   0.673   0.711   0.721   0.735   0.741   0.747   0.771
 94 A    95 A    96 A    97 A    98 A    99 A   100 A   101 A                  
  0.780   0.795   0.805   0.809   0.847   0.850   0.857   0.874
102 A   103 A   104 A   105 A   106 A   107 A   108 A   109 A                  
  0.876   0.878   0.894   0.909   0.918   0.924   0.962   0.969
110 A   111 A   112 A   113 A   114 A   115 A   116 A   117 A                  
  0.987   0.993   1.008   1.021   1.056   1.068   1.084   1.097
118 A   119 A   120 A   121 A   122 A   123 A   124 A   125 A                  
  1.121   1.155   1.162   1.166   1.185   1.189   1.232   1.249
126 A   127 A   128 A   129 A   130 A   131 A   132 A   133 A                  
  1.256   1.267   1.314   1.322   1.379   1.384   1.547   1.577
134 A   135 A   136 A   137 A   138 A   139 A   140 A   141 A                  
  1.612   1.644   1.663   1.687   1.721   1.746   1.756   1.800
142 A   143 A   144 A   145 A   146 A   147 A   148 A   149 A                  
  1.808   1.821   1.829   1.834   1.854   1.863   1.868   1.878
150 A   151 A   152 A   153 A   154 A   155 A   156 A   157 A                  
  1.892   1.908   1.934   1.970   1.978   2.022   2.041   2.053
158 A   159 A   160 A   161 A   162 A   163 A   164 A   165 A                  
  2.077   2.122   2.130   2.150   2.208   2.226   2.231   2.234
166 A   167 A   168 A   169 A   170 A   171 A   172 A   173 A                  
  2.254   2.299   2.317   2.339   2.342   2.366   2.387   2.474
174 A   175 A   176 A   177 A   178 A   179 A   180 A   181 A                  
  2.496   2.514   2.542   2.545   2.624   2.639   2.718   2.736
182 A   183 A   184 A   185 A   186 A   187 A   188 A   189 A                  
  2.773   2.809   2.817   2.823   2.880   2.889   2.897   2.906
190 A   191 A   192 A   193 A   194 A   195 A   196 A   197 A                  
  2.912   2.933   2.935   2.995   3.002   3.029   3.035   3.062
198 A   199 A   200 A   201 A   202 A   203 A   204 A   205 A                  
  3.078   3.097   3.117   3.132   3.190   3.233   3.247   3.275
206 A   207 A   208 A   209 A   210 A   211 A   212 A   213 A                  
  3.292   3.299   3.309   3.342   3.358   3.508   3.609   3.623
214 A   215 A   216 A   217 A   218 A   219 A   220 A   221 A                  
  3.644   3.795   3.813   3.931   3.969   4.091   4.120   4.204
222 A   223 A   224 A   225 A   226 A   227 A   228 A   229 A                  
  4.205   4.224   4.234   4.433   4.541   4.579   4.745   4.769
230 A   231 A   232 A   233 A   234 A   235 A   236 A   237 A                  
  5.276  24.750  25.078  25.093  25.138  25.147  25.236  25.245
238 A   239 A   240 A   241 A   242 A   243 A   244 A   245 A                  
 25.336
246 A                                                                          

 Beta MOs, Restricted
 -- Occupied --                  
-11.244 -11.243 -11.236 -11.227 -11.227 -11.226 -11.226 -11.225
  1 A     2 A     3 A     4 A     5 A     6 A     7 A     8 A                  
 -1.151  -1.053  -1.025  -0.937  -0.924  -0.812  -0.779  -0.680
  9 A    10 A    11 A    12 A    13 A    14 A    15 A    16 A                  
 -0.641  -0.617  -0.578  -0.568  -0.566  -0.559  -0.550  -0.525
 17 A    18 A    19 A    20 A    21 A    22 A    23 A    24 A                  
 -0.480  -0.480  -0.473  -0.326  -0.317
 25 A    26 A    27 A    28 A    29 A                                          
 -- Virtual --                   
  0.040   0.049   0.050   0.066   0.067   0.068   0.078   0.087
 30 A    31 A    32 A    33 A    34 A    35 A    36 A    37 A                  
  0.095   0.113   0.116   0.123   0.129   0.136   0.140   0.162
 38 A    39 A    40 A    41 A    42 A    43 A    44 A    45 A                  
  0.165   0.173   0.177   0.183   0.184   0.188   0.197   0.201
 46 A    47 A    48 A    49 A    50 A    51 A    52 A    53 A                  
  0.206   0.208   0.209   0.217   0.219   0.224   0.234   0.239
 54 A    55 A    56 A    57 A    58 A    59 A    60 A    61 A                  
  0.248   0.251   0.255   0.262   0.287   0.289   0.296   0.312
 62 A    63 A    64 A    65 A    66 A    67 A    68 A    69 A                  
  0.313   0.315   0.328   0.336   0.352   0.356   0.359   0.375
 70 A    71 A    72 A    73 A    74 A    75 A    76 A    77 A                  
  0.378   0.412   0.417   0.420   0.426   0.430   0.442   0.469
 78 A    79 A    80 A    81 A    82 A    83 A    84 A    85 A                  
  0.472   0.512   0.514   0.549   0.549   0.592   0.615   0.623
 86 A    87 A    88 A    89 A    90 A    91 A    92 A    93 A                  
  0.651   0.673   0.711   0.721   0.735   0.741   0.747   0.771
 94 A    95 A    96 A    97 A    98 A    99 A   100 A   101 A                  
  0.780   0.795   0.805   0.809   0.847   0.850   0.857   0.874
102 A   103 A   104 A   105 A   106 A   107 A   108 A   109 A                  
  0.876   0.878   0.894   0.909   0.918   0.924   0.962   0.969
110 A   111 A   112 A   113 A   114 A   115 A   116 A   117 A                  
  0.987   0.993   1.008   1.021   1.056   1.068   1.084   1.097
118 A   119 A   120 A   121 A   122 A   123 A   124 A   125 A                  
  1.121   1.155   1.162   1.166   1.185   1.189   1.232   1.249
126 A   127 A   128 A   129 A   130 A   131 A   132 A   133 A                  
  1.256   1.267   1.314   1.322   1.379   1.384   1.547   1.577
134 A   135 A   136 A   137 A   138 A   139 A   140 A   141 A                  
  1.612   1.644   1.663   1.687   1.721   1.746   1.756   1.800
142 A   143 A   144 A   145 A   146 A   147 A   148 A   149 A                  
  1.808   1.821   1.829   1.834   1.854   1.863   1.868   1.878
150 A   151 A   152 A   153 A   154 A   155 A   156 A   157 A                  
  1.892   1.908   1.934   1.970   1.978   2.022   2.041   2.053
158 A   159 A   160 A   161 A   162 A   163 A   164 A   165 A                  
  2.077   2.122   2.130   2.150   2.208   2.226   2.231   2.234
166 A   167 A   168 A   169 A   170 A   171 A   172 A   173 A                  
  2.254   2.299   2.317   2.339   2.342   2.366   2.387   2.474
174 A   175 A   176 A   177 A   178 A   179 A   180 A   181 A                  
  2.496   2.514   2.542   2.545   2.624   2.639   2.718   2.736
182 A   183 A   184 A   185 A   186 A   187 A   188 A   189 A                  
  2.773   2.809   2.817   2.823   2.880   2.889   2.897   2.906
190 A   191 A   192 A   193 A   194 A   195 A   196 A   197 A                  
  2.912   2.933   2.935   2.995   3.002   3.029   3.035   3.062
198 A   199 A   200 A   201 A   202 A   203 A   204 A   205 A                  
  3.078   3.097   3.117   3.132   3.190   3.233   3.247   3.275
206 A   207 A   208 A   209 A   210 A   211 A   212 A   213 A                  
  3.292   3.299   3.309   3.342   3.358   3.508   3.609   3.623
214 A   215 A   216 A   217 A   218 A   219 A   220 A   221 A                  
  3.644   3.795   3.813   3.931   3.969   4.091   4.120   4.204
222 A   223 A   224 A   225 A   226 A   227 A   228 A   229 A                  
  4.205   4.224   4.234   4.433   4.541   4.579   4.745   4.769
230 A   231 A   232 A   233 A   234 A   235 A   236 A   237 A                  
  5.276  24.750  25.078  25.093  25.138  25.147  25.236  25.245
238 A   239 A   240 A   241 A   242 A   243 A   244 A   245 A                  
 25.336
246 A                                                                          

 Occupation and symmetry of molecular orbitals

 Point group: C1 (1 irreducible representation).

                           A     All 
 -------------------------------------
 All molecular orbitals:
  - Alpha                  246   246 
  - Beta                   246   246 
 -------------------------------------
 Alpha orbitals:
  - Frozen occupied        8     8   
  - Active occupied        21    21  
  - Active virtual         217   217 
  - Frozen virtual         0     0   
 -------------------------------------
 Beta orbitals:
  - Frozen occupied        8     8   
  - Active occupied        21    21  
  - Active virtual         217   217 
  - Frozen virtual         0     0   
 -------------------------------------

 Import integrals:   CPU 0.00 s  wall 0.00 s

 Import integrals:   CPU 1172.80 s  wall 206.86 s

 MP2 amplitudes:   CPU 0.69 s  wall 0.43 s

Running a double precision version
           CCSD T amplitudes will be solved using DIIS.

           Start     Size      MaxIter   EConv     TConv     
           3         7         100       1.00e-07  1.00e-05  
 ------------------------------------------------------------------------------
           Energy (a.u.)   Ediff      Tdiff       Comment
 ------------------------------------------------------------------------------
          -309.98501877                           
     1    -309.99970839   1.47e-02   1.06e+00     Step took 05.03.
     2    -310.03418473   3.45e-02   1.46e-01     
     3    -310.03563758   1.45e-03   4.95e-02     
     4    -310.03891881   3.28e-03   1.52e-02     Switched to DIIS steps.
     5    -310.04011791   1.20e-03   1.20e-02     
     6    -310.04014119   2.33e-05   2.35e-03     
     7    -310.04012850   1.27e-05   9.46e-04     
     8    -310.04012818   3.17e-07   2.33e-04     
     9    -310.04012826   7.98e-08   7.63e-05     
    10    -310.04012829   2.93e-08   2.72e-05     
    11    -310.04012828   1.27e-08   1.39e-05     
    12    -310.04012831   3.19e-08   5.40e-06     
 ------------------------------------------------------------------------------
          -310.04012831                           CCSD T converged.

End of double precision
 SCF energy                 = -308.84665941
 MP2 energy                 = -309.98501877
 CCSD correlation energy    =   -1.19346890
 CCSD total energy          = -310.04012831

 CCSD  T1^2 = 0.0084  T2^2 = 0.4653  Leading amplitudes:

 Amplitude    Orbitals with energies
  0.0191       28 (A) A                  ->    103 (A) A                  
              -0.3256                          0.7954                     
  0.0191       28 (A) B                  ->    103 (A) B                  
              -0.3256                          0.7954                     
 -0.0155       29 (A) A                  ->    105 (A) A                  
              -0.3167                          0.8088                     
 -0.0155       29 (A) B                  ->    105 (A) B                  
              -0.3167                          0.8088                     

 Amplitude    Orbitals with energies
 -0.0458       28 (A) A      28 (A) B    ->    39 (A) A      39 (A) B     
              -0.3256       -0.3256            0.1129        0.1129       
  0.0458       28 (A) A      28 (A) B    ->    39 (A) B      39 (A) A     
              -0.3256       -0.3256            0.1129        0.1129       
  0.0458       28 (A) B      28 (A) A    ->    39 (A) A      39 (A) B     
              -0.3256       -0.3256            0.1129        0.1129       
 -0.0458       28 (A) B      28 (A) A    ->    39 (A) B      39 (A) A     
              -0.3256       -0.3256            0.1129        0.1129       

 Computing CCSD intermediates for later calculations in double precision
 Finished.

Running a double precision version
           CCSD Lambda amplitudes will be solved using DIIS.
           Start     Size      MaxIter   EConv     LConv     
           3         7         100       1.00e-07  1.00e-05  
 ------------------------------------------------------------------------------
            Enorm      Ldiff       Comment
 ------------------------------------------------------------------------------
     1     5.86e-02   4.77e-02     
     2     1.01e-02   1.28e-03     
     3     3.50e-03   1.99e-03     
     4     1.32e-03   2.90e-04     Switched to DIIS steps.
     5     3.63e-04   3.39e-04     
     6     1.25e-04   5.88e-05     
     7     4.14e-05   1.51e-05     
     8     1.44e-05   4.37e-06     
     9     4.83e-06   1.08e-06     
    10     1.95e-06   3.27e-07     
    11     7.24e-07   1.18e-07     
    12     3.01e-07   8.04e-09     
    13     1.21e-07   1.00e-09     
    14     4.99e-08   8.29e-09     
 ------------------------------------------------------------------------------
                                   CCSD Lambda converged.

 Computing density matrices in double precision...
           Orbital response amplitudes will be solved using DIIS.
           Start     Size      MaxIter   EConv     LConv     
           3         7         100       1.00e-06  1.00e-06  
 ------------------------------------------------------------------------------
            Enorm      Ldiff       Comment
 ------------------------------------------------------------------------------
     1     5.71e-02   1.43e-02     
     2     2.88e-02   7.46e-03     
     3     2.00e-02   2.27e-03     
     4     2.03e-03   3.33e-03     Switched to DIIS steps.
     5     8.14e-04   9.84e-06     
     6     2.40e-04   2.64e-05     
     7     5.19e-05   3.84e-06     
     8     8.15e-06   2.35e-06     
     9     3.18e-06   3.39e-07     
    10     1.92e-06   1.52e-08     
    11     7.67e-07   3.74e-09     
 ------------------------------------------------------------------------------
                                   Orbital response converged.

 Computing density matrices... Done.
 CCSD calculation:   CPU 43330.54 s  wall 7750.15 s

 Transferring MO TPDM to AO TPDM
 Transferring g2_o1o1o1o1
 Transferring g2_o1o1o1v1
 Transferring g2_o1o1v1v1
 Transferring g2_o1v1o1v1
 Transferring g2_o1v1v1v1
 Transferring g2_v1v1v1v1
 Adding separable TPDM
 Computing TPDM gradient
 --------------------------------------------------------
 2e gradient
  Atom          X               Y               Z
 --------------------------------------------------------
    1        -10.998147       -1.532198        6.921040  
    2         -6.647365       -0.181240       -4.901250  
    3         -4.833896        0.013257       -2.696566  
    4         -0.922759        1.374661      -12.992319  
    5         11.806496       -0.604195        0.334812  
    6          4.667280        0.000663       -2.396549  
    7          4.335350        0.192903        2.364725  
    8          4.042428        0.001046        2.231393  
    9          5.628107        0.720135        9.968883  
   10          0.429160       -0.010439        5.207033  
   11          0.527027       -0.012528       -3.600449  
   12          3.012487        1.309675       -2.129890  
   13         -2.628799        2.006190       -2.026702  
   14         -0.449565       -3.452927       -1.875869  
   15         -2.825790        0.041305        2.427344  
   16         -3.330479       -1.357256       -1.498664  
   17         -0.409957       -1.965551        3.338085  
   18         -1.401578        3.456499        1.324943  
 --------------------------------------------------------
 --------------------------------------------------------
 Final gradient
  Atom          X               Y               Z
 --------------------------------------------------------
    1        -10.998147       -1.532198        6.921040  
    2         -6.647365       -0.181240       -4.901250  
    3         -4.833896        0.013257       -2.696566  
    4         -0.922759        1.374661      -12.992319  
    5         11.806496       -0.604195        0.334812  
    6          4.667280        0.000663       -2.396549  
    7          4.335350        0.192903        2.364725  
    8          4.042428        0.001046        2.231393  
    9          5.628107        0.720135        9.968883  
   10          0.429160       -0.010439        5.207033  
   11          0.527027       -0.012528       -3.600449  
   12          3.012487        1.309675       -2.129890  
   13         -2.628799        2.006190       -2.026702  
   14         -0.449565       -3.452927       -1.875869  
   15         -2.825790        0.041305        2.427344  
   16         -3.330479       -1.357256       -1.498664  
   17         -0.409957       -1.965551        3.338085  
   18         -1.401578        3.456499        1.324943  
 --------------------------------------------------------
 Analytic gradient from two-electron contribution:   CPU 8670.24 s  wall 1965.79 s

 Total ccman2 time:   CPU 53198.50 s  wall 9929.39 s


 --------------------------------------------------------------

                    Orbital Energies (a.u.)
 --------------------------------------------------------------

 Alpha MOs
 -- Occupied --
-11.2436 -11.2434 -11.2358 -11.2273 -11.2272 -11.2265 -11.2256 -11.2255
 -1.1507  -1.0532  -1.0249  -0.9371  -0.9239  -0.8122  -0.7788  -0.6801
 -0.6408  -0.6170  -0.5783  -0.5680  -0.5663  -0.5589  -0.5502  -0.5251
 -0.4799  -0.4797  -0.4730  -0.3256  -0.3167
 -- Virtual --
  0.0398   0.0488   0.0499   0.0659   0.0668   0.0678   0.0776   0.0866
  0.0952   0.1129   0.1157   0.1233   0.1290   0.1365   0.1398   0.1623
  0.1648   0.1731   0.1774   0.1831   0.1840   0.1885   0.1972   0.2008
  0.2055   0.2079   0.2091   0.2166   0.2190   0.2241   0.2335   0.2386
  0.2476   0.2512   0.2546   0.2619   0.2870   0.2890   0.2963   0.3119
  0.3132   0.3151   0.3277   0.3358   0.3524   0.3564   0.3588   0.3754
  0.3783   0.4119   0.4171   0.4202   0.4259   0.4305   0.4423   0.4686
  0.4722   0.5124   0.5138   0.5487   0.5489   0.5918   0.6153   0.6235
  0.6513   0.6731   0.7111   0.7211   0.7346   0.7409   0.7473   0.7714
  0.7803   0.7954   0.8050   0.8088   0.8474   0.8504   0.8566   0.8739
  0.8762   0.8778   0.8943   0.9085   0.9183   0.9237   0.9619   0.9693
  0.9871   0.9930   1.0081   1.0209   1.0560   1.0681   1.0838   1.0965
  1.1215   1.1549   1.1617   1.1665   1.1852   1.1894   1.2315   1.2488
  1.2559   1.2672   1.3136   1.3219   1.3789   1.3843   1.5473   1.5766
  1.6123   1.6437   1.6629   1.6869   1.7211   1.7463   1.7560   1.7995
  1.8080   1.8211   1.8292   1.8338   1.8544   1.8635   1.8681   1.8779
  1.8915   1.9080   1.9335   1.9701   1.9781   2.0218   2.0406   2.0525
  2.0773   2.1220   2.1303   2.1500   2.2075   2.2260   2.2314   2.2342
  2.2543   2.2991   2.3168   2.3386   2.3420   2.3660   2.3865   2.4735
  2.4959   2.5136   2.5416   2.5449   2.6239   2.6388   2.7182   2.7360
  2.7725   2.8088   2.8171   2.8235   2.8800   2.8892   2.8974   2.9062
  2.9118   2.9328   2.9348   2.9948   3.0022   3.0286   3.0347   3.0619
  3.0783   3.0970   3.1174   3.1324   3.1898   3.2326   3.2469   3.2752
  3.2918   3.2992   3.3089   3.3424   3.3575   3.5084   3.6091   3.6226
  3.6445   3.7951   3.8133   3.9314   3.9689   4.0911   4.1203   4.2037
  4.2048   4.2243   4.2344   4.4333   4.5410   4.5785   4.7446   4.7694
  5.2761  24.7499  25.0778  25.0930  25.1381  25.1467  25.2356  25.2452
 25.3360
 --------------------------------------------------------------

          Ground-State Mulliken Net Atomic Charges

     Atom                 Charge (a.u.)
  ----------------------------------------
      1 C                     1.426339
      2 C                    -1.400340
      3 H                     0.138260
      4 C                     1.427417
      5 C                    -1.204688
      6 H                     0.139920
      7 C                     0.298159
      8 H                     0.189498
      9 C                    -0.997105
     10 H                     0.151009
     11 C                    -0.532968
     12 H                     0.143383
     13 H                     0.141218
     14 H                     0.164342
     15 C                    -0.531649
     16 H                     0.142233
     17 H                     0.139976
     18 H                     0.164996
  ----------------------------------------
  Sum of atomic charges =     0.000000

 -----------------------------------------------------------------
                    Cartesian Multipole Moments
 -----------------------------------------------------------------
    Charge (ESU x 10^10)
                -0.0000
    Dipole Moment (Debye)
         X       0.2956      Y      -0.0009      Z       0.1477
       Tot       0.3305
    Quadrupole Moments (Debye-Ang)
        XX     -46.7665     XY      -0.0652     YY     -53.4403
        XZ      -0.2134     YZ       0.1108     ZZ     -45.4822
    Octopole Moments (Debye-Ang^2)
       XXX     112.6593    XXY      -0.3212    XYY      47.5610
       YYY      -0.0247    XXZ     -42.8341    XYZ       0.1068
       YYZ     -48.5638    XZZ      36.3658    YZZ       0.6414
       ZZZ    -130.7342
    Hexadecapole Moments (Debye-Ang^3)
      XXXX    -738.7315   XXXY       4.7491   XXYY    -158.0387
      XYYY       0.4669   YYYY     -77.4512   XXXZ     201.7484
      XXYZ      -2.7304   XYYZ      72.3765   YYYZ      -0.5409
      XXZZ    -293.9431   XYZZ       0.7302   YYZZ    -194.7347
      XZZZ     198.7697   YZZZ      -4.7442   ZZZZ   -1050.4993
 -----------------------------------------------------------------
 DrvMan completing analytic gradient of the correlated energy
 Correlated dipole moment
            1
    1   0.1163095
    2  -0.0003558
    3   0.0581202
 Energy read as -310.040128309
 Full Analytical Gradient: (in a.u., or Hartree/Bohr)
             1             2             3             4             5
    1    0.00083816    0.00008071    0.00017125    0.00028255   -0.00050758
    2    0.00000454    0.00007742    0.00000045   -0.00001217   -0.00003902
    3   -0.00049009    0.00018780    0.00007442    0.00099627   -0.00006798
             6             7             8             9            10
    1   -0.00012298   -0.00034850   -0.00012668   -0.00012655    0.00002727
    2   -0.00000588    0.00001409   -0.00000574   -0.00004281    0.00001262
    3    0.00010478   -0.00007116   -0.00006595   -0.00041424   -0.00016225
            11            12            13            14            15
    1   -0.00009276   -0.00004751    0.00004552    0.00007474   -0.00059716
    2   -0.00026363    0.00007115    0.00002083    0.00016183    0.00029119
    3   -0.00077396    0.00015662    0.00019197    0.00022078    0.00045986
            16            17            18
    1    0.00017191    0.00011098    0.00016663
    2   -0.00007972   -0.00003389   -0.00017127
    3   -0.00004981   -0.00012715   -0.00016990
 Gradient time:  CPU 1.52 s  wall 1.66 s
 Geometry Optimization Parameters
   NAtoms,    NIC,     NZ,  NCons,   NDum,   NFix, NCnnct, MaxDiis
       18     120      18       0       0       0       0       0

 Cartesian Hessian Update
 Hessian updated using BFGS update


** GEOMETRY OPTIMIZATION IN DELOCALIZED INTERNAL COORDINATES **
   Searching for a Minimum

   Optimization Cycle:   2

                       Coordinates (Angstroms)
     ATOM                X               Y               Z
      1  C         0.0025072990   -0.0003249578   -0.0029044499
      2  C         0.0037871509   -0.0009972030    1.3991375668
      3  H         0.9571716318   -0.0016932996    1.9277452970
      4  C        -1.1877752468    0.0004709415    2.1429189302
      5  C        -2.4078828862   -0.0025305588    1.4519362715
      6  H        -3.3428441245   -0.0061233199    2.0089912066
      7  C        -2.4291125950    0.0000552750    0.0513665171
      8  H        -3.3808205188    0.0005624195   -0.4754192781
      9  C        -1.2325849370    0.0047916543   -0.6720951355
     10  H        -1.2552324857    0.0085663730   -1.7603723246
     11  C        -1.1482347165    0.0342402067    3.6561683855
     12  H        -2.0807414731   -0.3500931402    4.0836919469
     13  H        -0.3203362430   -0.5710015696    4.0427614399
     14  H        -1.0097216220    1.0597427555    4.0234761901
     15  C         1.3019342149   -0.0348371744   -0.7794864158
     16  H         2.1301667905    0.3621552758   -0.1823417500
     17  H         1.2273459849    0.5588893473   -1.6976090558
     18  H         1.5605470992   -1.0622124969   -1.0682986505
   Point Group: c1    Number of degrees of freedom:    48


   Energy is   -310.040128309

 Hessian updated using BFGS update

 41 Hessian modes will be used to form the next step
  Hessian Eigenvalues:
     0.007781    0.007814    0.016333    0.016821    0.022586    0.022607
     0.022720    0.022937    0.022995    0.023183    0.023342    0.071000
     0.071461    0.072372    0.072379    0.154967    0.159999    0.160100
     0.219996    0.233838    0.234588    0.249863    0.249948    0.308628
     0.313189    0.341685    0.342306    0.344656    0.344950    0.345391
     0.345917    0.352385    0.353568    0.354064    0.356274    0.419593
     0.421030    0.458334    0.459931    0.466531    0.518523

 Minimum search - taking simple RFO step
 Searching for Lamda that Minimizes Along All modes
 Value Taken    Lamda =  -0.00000820
 Step Taken.  Stepsize is  0.012688

                             Maximum     Tolerance    Cnvgd?
         Gradient           0.000806      0.000300      NO
         Displacement       0.008192      0.001200      NO
         Energy change     -0.000228      0.000001      NO


 New Cartesian Coordinates Obtained by Inverse Iteration

 Displacement from previous Coordinates is:  0.016832
 ----------------------------------------------------------------
             Standard Nuclear Orientation (Angstroms)
    I     Atom           X                Y                Z
 ----------------------------------------------------------------
    1      C       0.0020800104    -0.0007605640    -0.0024109584
    2      C       0.0036536945    -0.0013609904     1.3990120643
    3      H       0.9567753666    -0.0025604528     1.9276424078
    4      C      -1.1876924977     0.0008897476     2.1422360527
    5      C      -2.4072498416    -0.0014994479     1.4518024507
    6      H      -3.3420918025    -0.0045165742     2.0086985941
    7      C      -2.4285295812     0.0008398750     0.0516398336
    8      H      -3.3800700627     0.0018594547    -0.4751151520
    9      C      -1.2323911019     0.0048982815    -0.6714345560
   10      H      -1.2551335047     0.0084753826    -1.7595235378
   11      C      -1.1479862249     0.0340724585     3.6558706743
   12      H      -2.0793568606    -0.3539296936     4.0823766091
   13      H      -0.3181630619    -0.5694773259     4.0407143027
   14      H      -1.0126519235     1.0597510528     4.0229440197
   15      C       1.3017572915    -0.0354169988    -0.7792368090
   16      H       2.1285369539     0.3647131751    -0.1822953420
   17      H       1.2255260556     0.5567500366    -1.6981376044
   18      H       1.5611604134    -1.0630668884    -1.0651163583
 ----------------------------------------------------------------
 Nuclear Repulsion Energy =         339.82052451 hartrees
 There are       29 alpha and       29 beta electrons
 Applying Cartesian multipole field
    Component          Value
    ---------          -----
     (2,0,0)        1.00000E-11
     (0,2,0)        2.00000E-11
     (0,0,2)       -3.00000E-11
 Nucleus-field energy     =    -0.0000000163 hartrees
 Requested basis set is 6-311++G(d,p)
 There are 98 shells and 246 basis functions
 A cutoff of  1.0D-14 yielded   4543 shell pairs
 There are     29272 function pairs (     31268 Cartesian)
 Smallest overlap matrix eigenvalue = 1.20E-06
 Guess MOs from SCF MO coefficient file

 -----------------------------------------------------------------------
  General SCF calculation program by
  Eric Jon Sundstrom, Paul Horn, Yuezhi Mao, Dmitri Zuev, Alec White,
  David Stuck, Shaama M.S., Shane Yost, Joonho Lee, David Small,
  Daniel Levine, Susi Lehtola, Hugh Burton, Evgeny Epifanovsky,
  Bang C. Huynh
 -----------------------------------------------------------------------
 Hartree-Fock
 using 6 threads for integral computing
 -------------------------------------------------------
 OpenMP Integral computing Module                
 Release: version 2.0, May 2017, Q-Chem Inc. Pleasanton 
 -------------------------------------------------------
 A restricted SCF calculation will be
 performed using DIIS
 SCF converges when DIIS error is below 1.0e-08
 ---------------------------------------
  Cycle       Energy         DIIS error
 ---------------------------------------
    1    -308.8467670168      2.30e-05  
    2    -308.8467725519      5.97e-06  
    3    -308.8467731152      1.96e-06  
    4    -308.8467731654      6.31e-07  
    5    -308.8467731724      1.40e-07  
    6    -308.8467731727      5.72e-08  
    7    -308.8467731728      2.04e-08  
    8    -308.8467731728      7.73e-09  Convergence criterion met
 ---------------------------------------
 SCF time:   CPU 38.91s  wall 7.00s 
 SCF   energy in the final basis set =     -308.8467731728
 Total energy in the final basis set =     -308.8467731728


 ------------------------------------------------------------------------------

   CCMAN2: suite of methods based on coupled cluster
           and equation of motion theories.

   Components:
   * libvmm-1.3-trunk
     by Evgeny Epifanovsky, Ilya Kaliman.
   * libtensor-2.5-trunk
     by Evgeny Epifanovsky, Michael Wormit, Dmitry Zuev, Sam Manzer, 
        Ilya Kaliman.
   * libcc-2.5-trunk
     by Evgeny Epifanovsky, Arik Landau, Tomasz Kus, Kirill Khistyaev, 
        Dmitry Zuev, Prashant Manohar, Xintian Feng, Anna Krylov, 
        Matthew Goldey, Alec White, Thomas Jagau, Kaushik Nanda, 
        Anastasia Gunina, Alexander Kunitsa, Joonho Lee.

   CCMAN original authors:
   Anna I. Krylov, C. David Sherrill, Steven R. Gwaltney,
   Edward F. C. Byrd (2000)
   Sergey V. Levchenko, Lyudmila V. Slipchenko, Tao Wang,
   Ana-Maria C. Cristian (2003)
   Piotr A. Pieniazek, C. Melania Oana, Evgeny Epifanovsky (2007)
   Prashant Manohar (2009)

 ------------------------------------------------------------------------------


 Allocating and initializing 63808MB of RAM...
 Calculation will run on 6 cores.


 Alpha MOs, Restricted
 -- Occupied --                  
-11.243 -11.243 -11.236 -11.227 -11.227 -11.226 -11.225 -11.225
  1 A     2 A     3 A     4 A     5 A     6 A     7 A     8 A                  
 -1.151  -1.053  -1.025  -0.937  -0.924  -0.812  -0.779  -0.680
  9 A    10 A    11 A    12 A    13 A    14 A    15 A    16 A                  
 -0.641  -0.617  -0.579  -0.568  -0.567  -0.559  -0.550  -0.525
 17 A    18 A    19 A    20 A    21 A    22 A    23 A    24 A                  
 -0.480  -0.480  -0.473  -0.326  -0.317
 25 A    26 A    27 A    28 A    29 A                                          
 -- Virtual --                   
  0.040   0.049   0.050   0.066   0.067   0.068   0.078   0.087
 30 A    31 A    32 A    33 A    34 A    35 A    36 A    37 A                  
  0.095   0.113   0.116   0.123   0.129   0.136   0.140   0.162
 38 A    39 A    40 A    41 A    42 A    43 A    44 A    45 A                  
  0.165   0.173   0.177   0.183   0.184   0.189   0.197   0.201
 46 A    47 A    48 A    49 A    50 A    51 A    52 A    53 A                  
  0.206   0.208   0.209   0.217   0.219   0.224   0.234   0.239
 54 A    55 A    56 A    57 A    58 A    59 A    60 A    61 A                  
  0.248   0.251   0.255   0.262   0.287   0.289   0.296   0.312
 62 A    63 A    64 A    65 A    66 A    67 A    68 A    69 A                  
  0.313   0.315   0.328   0.336   0.352   0.356   0.359   0.375
 70 A    71 A    72 A    73 A    74 A    75 A    76 A    77 A                  
  0.378   0.412   0.417   0.420   0.426   0.430   0.442   0.469
 78 A    79 A    80 A    81 A    82 A    83 A    84 A    85 A                  
  0.472   0.513   0.514   0.549   0.549   0.592   0.615   0.624
 86 A    87 A    88 A    89 A    90 A    91 A    92 A    93 A                  
  0.651   0.673   0.711   0.721   0.735   0.741   0.747   0.772
 94 A    95 A    96 A    97 A    98 A    99 A   100 A   101 A                  
  0.780   0.795   0.805   0.809   0.847   0.850   0.857   0.874
102 A   103 A   104 A   105 A   106 A   107 A   108 A   109 A                  
  0.876   0.878   0.894   0.909   0.918   0.924   0.962   0.969
110 A   111 A   112 A   113 A   114 A   115 A   116 A   117 A                  
  0.987   0.993   1.008   1.021   1.056   1.068   1.084   1.097
118 A   119 A   120 A   121 A   122 A   123 A   124 A   125 A                  
  1.122   1.155   1.162   1.167   1.185   1.190   1.232   1.249
126 A   127 A   128 A   129 A   130 A   131 A   132 A   133 A                  
  1.256   1.268   1.314   1.322   1.379   1.384   1.547   1.577
134 A   135 A   136 A   137 A   138 A   139 A   140 A   141 A                  
  1.613   1.644   1.663   1.687   1.721   1.747   1.756   1.800
142 A   143 A   144 A   145 A   146 A   147 A   148 A   149 A                  
  1.808   1.821   1.829   1.834   1.855   1.864   1.868   1.878
150 A   151 A   152 A   153 A   154 A   155 A   156 A   157 A                  
  1.892   1.908   1.934   1.970   1.978   2.022   2.041   2.053
158 A   159 A   160 A   161 A   162 A   163 A   164 A   165 A                  
  2.078   2.122   2.131   2.150   2.208   2.227   2.232   2.235
166 A   167 A   168 A   169 A   170 A   171 A   172 A   173 A                  
  2.255   2.300   2.317   2.339   2.342   2.366   2.386   2.474
174 A   175 A   176 A   177 A   178 A   179 A   180 A   181 A                  
  2.496   2.514   2.542   2.545   2.624   2.640   2.719   2.737
182 A   183 A   184 A   185 A   186 A   187 A   188 A   189 A                  
  2.773   2.809   2.818   2.824   2.881   2.889   2.898   2.906
190 A   191 A   192 A   193 A   194 A   195 A   196 A   197 A                  
  2.912   2.933   2.935   2.995   3.003   3.029   3.035   3.062
198 A   199 A   200 A   201 A   202 A   203 A   204 A   205 A                  
  3.078   3.097   3.117   3.133   3.191   3.233   3.247   3.276
206 A   207 A   208 A   209 A   210 A   211 A   212 A   213 A                  
  3.292   3.300   3.309   3.343   3.358   3.509   3.610   3.623
214 A   215 A   216 A   217 A   218 A   219 A   220 A   221 A                  
  3.644   3.796   3.814   3.932   3.971   4.092   4.121   4.205
222 A   223 A   224 A   225 A   226 A   227 A   228 A   229 A                  
  4.206   4.225   4.235   4.434   4.541   4.579   4.744   4.769
230 A   231 A   232 A   233 A   234 A   235 A   236 A   237 A                  
  5.277  24.750  25.078  25.094  25.139  25.148  25.238  25.247
238 A   239 A   240 A   241 A   242 A   243 A   244 A   245 A                  
 25.338
246 A                                                                          

 Beta MOs, Restricted
 -- Occupied --                  
-11.243 -11.243 -11.236 -11.227 -11.227 -11.226 -11.225 -11.225
  1 A     2 A     3 A     4 A     5 A     6 A     7 A     8 A                  
 -1.151  -1.053  -1.025  -0.937  -0.924  -0.812  -0.779  -0.680
  9 A    10 A    11 A    12 A    13 A    14 A    15 A    16 A                  
 -0.641  -0.617  -0.579  -0.568  -0.567  -0.559  -0.550  -0.525
 17 A    18 A    19 A    20 A    21 A    22 A    23 A    24 A                  
 -0.480  -0.480  -0.473  -0.326  -0.317
 25 A    26 A    27 A    28 A    29 A                                          
 -- Virtual --                   
  0.040   0.049   0.050   0.066   0.067   0.068   0.078   0.087
 30 A    31 A    32 A    33 A    34 A    35 A    36 A    37 A                  
  0.095   0.113   0.116   0.123   0.129   0.136   0.140   0.162
 38 A    39 A    40 A    41 A    42 A    43 A    44 A    45 A                  
  0.165   0.173   0.177   0.183   0.184   0.189   0.197   0.201
 46 A    47 A    48 A    49 A    50 A    51 A    52 A    53 A                  
  0.206   0.208   0.209   0.217   0.219   0.224   0.234   0.239
 54 A    55 A    56 A    57 A    58 A    59 A    60 A    61 A                  
  0.248   0.251   0.255   0.262   0.287   0.289   0.296   0.312
 62 A    63 A    64 A    65 A    66 A    67 A    68 A    69 A                  
  0.313   0.315   0.328   0.336   0.352   0.356   0.359   0.375
 70 A    71 A    72 A    73 A    74 A    75 A    76 A    77 A                  
  0.378   0.412   0.417   0.420   0.426   0.430   0.442   0.469
 78 A    79 A    80 A    81 A    82 A    83 A    84 A    85 A                  
  0.472   0.513   0.514   0.549   0.549   0.592   0.615   0.624
 86 A    87 A    88 A    89 A    90 A    91 A    92 A    93 A                  
  0.651   0.673   0.711   0.721   0.735   0.741   0.747   0.772
 94 A    95 A    96 A    97 A    98 A    99 A   100 A   101 A                  
  0.780   0.795   0.805   0.809   0.847   0.850   0.857   0.874
102 A   103 A   104 A   105 A   106 A   107 A   108 A   109 A                  
  0.876   0.878   0.894   0.909   0.918   0.924   0.962   0.969
110 A   111 A   112 A   113 A   114 A   115 A   116 A   117 A                  
  0.987   0.993   1.008   1.021   1.056   1.068   1.084   1.097
118 A   119 A   120 A   121 A   122 A   123 A   124 A   125 A                  
  1.122   1.155   1.162   1.167   1.185   1.190   1.232   1.249
126 A   127 A   128 A   129 A   130 A   131 A   132 A   133 A                  
  1.256   1.268   1.314   1.322   1.379   1.384   1.547   1.577
134 A   135 A   136 A   137 A   138 A   139 A   140 A   141 A                  
  1.613   1.644   1.663   1.687   1.721   1.747   1.756   1.800
142 A   143 A   144 A   145 A   146 A   147 A   148 A   149 A                  
  1.808   1.821   1.829   1.834   1.855   1.864   1.868   1.878
150 A   151 A   152 A   153 A   154 A   155 A   156 A   157 A                  
  1.892   1.908   1.934   1.970   1.978   2.022   2.041   2.053
158 A   159 A   160 A   161 A   162 A   163 A   164 A   165 A                  
  2.078   2.122   2.131   2.150   2.208   2.227   2.232   2.235
166 A   167 A   168 A   169 A   170 A   171 A   172 A   173 A                  
  2.255   2.300   2.317   2.339   2.342   2.366   2.386   2.474
174 A   175 A   176 A   177 A   178 A   179 A   180 A   181 A                  
  2.496   2.514   2.542   2.545   2.624   2.640   2.719   2.737
182 A   183 A   184 A   185 A   186 A   187 A   188 A   189 A                  
  2.773   2.809   2.818   2.824   2.881   2.889   2.898   2.906
190 A   191 A   192 A   193 A   194 A   195 A   196 A   197 A                  
  2.912   2.933   2.935   2.995   3.003   3.029   3.035   3.062
198 A   199 A   200 A   201 A   202 A   203 A   204 A   205 A                  
  3.078   3.097   3.117   3.133   3.191   3.233   3.247   3.276
206 A   207 A   208 A   209 A   210 A   211 A   212 A   213 A                  
  3.292   3.300   3.309   3.343   3.358   3.509   3.610   3.623
214 A   215 A   216 A   217 A   218 A   219 A   220 A   221 A                  
  3.644   3.796   3.814   3.932   3.971   4.092   4.121   4.205
222 A   223 A   224 A   225 A   226 A   227 A   228 A   229 A                  
  4.206   4.225   4.235   4.434   4.541   4.579   4.744   4.769
230 A   231 A   232 A   233 A   234 A   235 A   236 A   237 A                  
  5.277  24.750  25.078  25.094  25.139  25.148  25.238  25.247
238 A   239 A   240 A   241 A   242 A   243 A   244 A   245 A                  
 25.338
246 A                                                                          

 Occupation and symmetry of molecular orbitals

 Point group: C1 (1 irreducible representation).

                           A     All 
 -------------------------------------
 All molecular orbitals:
  - Alpha                  246   246 
  - Beta                   246   246 
 -------------------------------------
 Alpha orbitals:
  - Frozen occupied        8     8   
  - Active occupied        21    21  
  - Active virtual         217   217 
  - Frozen virtual         0     0   
 -------------------------------------
 Beta orbitals:
  - Frozen occupied        8     8   
  - Active occupied        21    21  
  - Active virtual         217   217 
  - Frozen virtual         0     0   
 -------------------------------------

 Import integrals:   CPU 0.00 s  wall 0.00 s

 Import integrals:   CPU 1182.65 s  wall 213.83 s

 MP2 amplitudes:   CPU 0.74 s  wall 0.49 s

Running a double precision version
           CCSD T amplitudes will be solved using DIIS.

           Start     Size      MaxIter   EConv     TConv     
           3         7         100       1.00e-07  1.00e-05  
 ------------------------------------------------------------------------------
           Energy (a.u.)   Ediff      Tdiff       Comment
 ------------------------------------------------------------------------------
          -309.98502148                           
     1    -309.99974413   1.47e-02   1.06e+00     Step took 05.05.
     2    -310.03419310   3.44e-02   1.46e-01     
     3    -310.03564939   1.46e-03   4.95e-02     
     4    -310.03892662   3.28e-03   1.51e-02     Switched to DIIS steps.
     5    -310.04012316   1.20e-03   1.19e-02     
     6    -310.04014635   2.32e-05   2.35e-03     
     7    -310.04013369   1.27e-05   9.44e-04     
     8    -310.04013338   3.16e-07   2.33e-04     
     9    -310.04013346   8.13e-08   7.61e-05     
    10    -310.04013349   3.02e-08   2.71e-05     
    11    -310.04013348   1.26e-08   1.39e-05     
    12    -310.04013351   3.19e-08   5.39e-06     
 ------------------------------------------------------------------------------
          -310.04013351                           CCSD T converged.

End of double precision
 SCF energy                 = -308.84677317
 MP2 energy                 = -309.98502148
 CCSD correlation energy    =   -1.19336034
 CCSD total energy          = -310.04013351

 CCSD  T1^2 = 0.0084  T2^2 = 0.4651  Leading amplitudes:

 Amplitude    Orbitals with energies
  0.0191       28 (A) A                  ->    103 (A) A                  
              -0.3257                          0.7953                     
  0.0191       28 (A) B                  ->    103 (A) B                  
              -0.3257                          0.7953                     
 -0.0155       29 (A) A                  ->    105 (A) A                  
              -0.3168                          0.8088                     
 -0.0155       29 (A) B                  ->    105 (A) B                  
              -0.3168                          0.8088                     

 Amplitude    Orbitals with energies
 -0.0457       28 (A) A      28 (A) B    ->    39 (A) A      39 (A) B     
              -0.3257       -0.3257            0.1129        0.1129       
  0.0457       28 (A) A      28 (A) B    ->    39 (A) B      39 (A) A     
              -0.3257       -0.3257            0.1129        0.1129       
  0.0457       28 (A) B      28 (A) A    ->    39 (A) A      39 (A) B     
              -0.3257       -0.3257            0.1129        0.1129       
 -0.0457       28 (A) B      28 (A) A    ->    39 (A) B      39 (A) A     
              -0.3257       -0.3257            0.1129        0.1129       

 Computing CCSD intermediates for later calculations in double precision
 Finished.

Running a double precision version
           CCSD Lambda amplitudes will be solved using DIIS.
           Start     Size      MaxIter   EConv     LConv     
           3         7         100       1.00e-07  1.00e-05  
 ------------------------------------------------------------------------------
            Enorm      Ldiff       Comment
 ------------------------------------------------------------------------------
     1     5.85e-02   4.77e-02     
     2     1.01e-02   1.28e-03     
     3     3.50e-03   1.99e-03     
     4     1.32e-03   2.90e-04     Switched to DIIS steps.
     5     3.62e-04   3.38e-04     
     6     1.24e-04   5.86e-05     
     7     4.13e-05   1.50e-05     
     8     1.43e-05   4.35e-06     
     9     4.82e-06   1.07e-06     
    10     1.94e-06   3.25e-07     
    11     7.24e-07   1.17e-07     
    12     3.02e-07   7.86e-09     
    13     1.22e-07   1.02e-09     
    14     5.11e-08   8.32e-09     
 ------------------------------------------------------------------------------
                                   CCSD Lambda converged.

 Computing density matrices in double precision...
           Orbital response amplitudes will be solved using DIIS.
           Start     Size      MaxIter   EConv     LConv     
           3         7         100       1.00e-06  1.00e-06  
 ------------------------------------------------------------------------------
            Enorm      Ldiff       Comment
 ------------------------------------------------------------------------------
     1     5.70e-02   1.44e-02     
     2     2.87e-02   7.42e-03     
     3     2.00e-02   2.25e-03     
     4     2.02e-03   3.31e-03     Switched to DIIS steps.
     5     8.11e-04   1.00e-05     
     6     2.40e-04   2.64e-05     
     7     5.18e-05   3.82e-06     
     8     8.13e-06   2.34e-06     
     9     3.18e-06   3.39e-07     
    10     1.90e-06   1.51e-08     
    11     7.32e-07   4.13e-09     
 ------------------------------------------------------------------------------
                                   Orbital response converged.

 Computing density matrices... Done.
 CCSD calculation:   CPU 43328.57 s  wall 7765.29 s

 Transferring MO TPDM to AO TPDM
 Transferring g2_o1o1o1o1
 Transferring g2_o1o1o1v1
 Transferring g2_o1o1v1v1
 Transferring g2_o1v1o1v1
 Transferring g2_o1v1v1v1
 Transferring g2_v1v1v1v1
 Adding separable TPDM
 Computing TPDM gradient
 --------------------------------------------------------
 2e gradient
  Atom          X               Y               Z
 --------------------------------------------------------
    1        -11.009940       -1.525051        6.923238  
    2         -6.660413       -0.172544       -4.883885  
    3         -4.835176        0.015761       -2.697893  
    4         -0.907112        1.374561      -13.000418  
    5         11.802012       -0.615520        0.329572  
    6          4.668646       -0.002078       -2.396595  
    7          4.335131        0.193402        2.361978  
    8          4.042921       -0.000739        2.232127  
    9          5.639268        0.713760        9.966688  
   10          0.430352       -0.009931        5.208748  
   11          0.527154       -0.020493       -3.619823  
   12          3.009636        1.324266       -2.124369  
   13         -2.636092        2.005088       -2.018630  
   14         -0.438839       -3.457621       -1.873139  
   15         -2.838632        0.049790        2.437951  
   16         -3.323888       -1.370151       -1.499916  
   17         -0.402406       -1.964401        3.340254  
   18         -1.402622        3.461903        1.314112  
 --------------------------------------------------------
 --------------------------------------------------------
 Final gradient
  Atom          X               Y               Z
 --------------------------------------------------------
    1        -11.009940       -1.525051        6.923238  
    2         -6.660413       -0.172544       -4.883885  
    3         -4.835176        0.015761       -2.697893  
    4         -0.907112        1.374561      -13.000418  
    5         11.802012       -0.615520        0.329572  
    6          4.668646       -0.002078       -2.396595  
    7          4.335131        0.193402        2.361978  
    8          4.042921       -0.000739        2.232127  
    9          5.639268        0.713760        9.966688  
   10          0.430352       -0.009931        5.208748  
   11          0.527154       -0.020493       -3.619823  
   12          3.009636        1.324266       -2.124369  
   13         -2.636092        2.005088       -2.018630  
   14         -0.438839       -3.457621       -1.873139  
   15         -2.838632        0.049790        2.437951  
   16         -3.323888       -1.370151       -1.499916  
   17         -0.402406       -1.964401        3.340254  
   18         -1.402622        3.461903        1.314112  
 --------------------------------------------------------
 Analytic gradient from two-electron contribution:   CPU 8650.53 s  wall 1968.93 s

 Total ccman2 time:   CPU 53185.02 s  wall 9954.34 s


 --------------------------------------------------------------

                    Orbital Energies (a.u.)
 --------------------------------------------------------------

 Alpha MOs
 -- Occupied --
-11.2434 -11.2432 -11.2356 -11.2271 -11.2270 -11.2262 -11.2255 -11.2254
 -1.1510  -1.0533  -1.0250  -0.9371  -0.9240  -0.8123  -0.7789  -0.6802
 -0.6409  -0.6168  -0.5785  -0.5679  -0.5665  -0.5588  -0.5502  -0.5252
 -0.4798  -0.4796  -0.4733  -0.3257  -0.3168
 -- Virtual --
  0.0398   0.0488   0.0499   0.0659   0.0668   0.0678   0.0776   0.0866
  0.0952   0.1129   0.1158   0.1233   0.1292   0.1365   0.1397   0.1622
  0.1648   0.1731   0.1774   0.1831   0.1840   0.1885   0.1972   0.2008
  0.2056   0.2079   0.2091   0.2166   0.2190   0.2242   0.2335   0.2386
  0.2476   0.2512   0.2546   0.2619   0.2870   0.2889   0.2962   0.3119
  0.3134   0.3151   0.3277   0.3358   0.3524   0.3565   0.3589   0.3755
  0.3782   0.4121   0.4171   0.4203   0.4259   0.4304   0.4424   0.4686
  0.4724   0.5125   0.5140   0.5489   0.5491   0.5918   0.6155   0.6238
  0.6511   0.6734   0.7109   0.7215   0.7346   0.7408   0.7473   0.7716
  0.7804   0.7953   0.8051   0.8088   0.8475   0.8505   0.8566   0.8739
  0.8764   0.8779   0.8944   0.9087   0.9185   0.9239   0.9619   0.9693
  0.9872   0.9930   1.0081   1.0211   1.0560   1.0682   1.0837   1.0966
  1.1217   1.1552   1.1619   1.1667   1.1851   1.1896   1.2316   1.2489
  1.2561   1.2677   1.3138   1.3219   1.3791   1.3845   1.5475   1.5770
  1.6126   1.6441   1.6633   1.6866   1.7213   1.7465   1.7561   1.7999
  1.8083   1.8214   1.8294   1.8341   1.8545   1.8635   1.8682   1.8777
  1.8916   1.9083   1.9336   1.9705   1.9783   2.0221   2.0408   2.0528
  2.0777   2.1223   2.1311   2.1502   2.2079   2.2266   2.2319   2.2346
  2.2545   2.2995   2.3171   2.3390   2.3424   2.3656   2.3860   2.4736
  2.4962   2.5137   2.5418   2.5453   2.6243   2.6397   2.7188   2.7367
  2.7733   2.8093   2.8177   2.8238   2.8808   2.8894   2.8978   2.9063
  2.9123   2.9329   2.9345   2.9954   3.0026   3.0291   3.0349   3.0622
  3.0784   3.0971   3.1174   3.1327   3.1907   3.2329   3.2472   3.2757
  3.2923   3.2996   3.3089   3.3427   3.3577   3.5089   3.6098   3.6230
  3.6442   3.7962   3.8142   3.9323   3.9711   4.0919   4.1210   4.2049
  4.2058   4.2246   4.2347   4.4338   4.5414   4.5789   4.7444   4.7688
  5.2772  24.7497  25.0783  25.0937  25.1390  25.1475  25.2377  25.2470
 25.3382
 --------------------------------------------------------------

          Ground-State Mulliken Net Atomic Charges

     Atom                 Charge (a.u.)
  ----------------------------------------
      1 C                     1.427216
      2 C                    -1.402535
      3 H                     0.138222
      4 C                     1.428959
      5 C                    -1.203108
      6 H                     0.139953
      7 C                     0.299032
      8 H                     0.189375
      9 C                    -1.000790
     10 H                     0.150761
     11 C                    -0.531983
     12 H                     0.143209
     13 H                     0.141072
     14 H                     0.164273
     15 C                    -0.530566
     16 H                     0.142088
     17 H                     0.139891
     18 H                     0.164929
  ----------------------------------------
  Sum of atomic charges =     0.000000

 -----------------------------------------------------------------
                    Cartesian Multipole Moments
 -----------------------------------------------------------------
    Charge (ESU x 10^10)
                -0.0000
    Dipole Moment (Debye)
         X       0.2945      Y      -0.0011      Z       0.1474
       Tot       0.3293
    Quadrupole Moments (Debye-Ang)
        XX     -46.7705     XY      -0.0679     YY     -53.4254
        XZ      -0.2088     YZ       0.1097     ZZ     -45.4970
    Octopole Moments (Debye-Ang^2)
       XXX     112.6361    XXY      -0.3155    XYY      47.5419
       YYY      -0.0401    XXZ     -42.8299    XYZ       0.1059
       YYZ     -48.5481    XZZ      36.3700    YZZ       0.6370
       ZZZ    -130.8216
    Hexadecapole Moments (Debye-Ang^3)
      XXXX    -738.4799   XXXY       4.8213   XXYY    -157.9203
      XYYY       0.5779   YYYY     -77.4199   XXXZ     201.7166
      XXYZ      -2.7363   XYYZ      72.3189   YYYZ      -0.5430
      XXZZ    -293.8520   XYZZ       0.7654   YYZZ    -194.6167
      XZZZ     198.8033   YZZZ      -4.7557   ZZZZ   -1050.5733
 -----------------------------------------------------------------
 DrvMan completing analytic gradient of the correlated energy
 Correlated dipole moment
            1
    1   0.1158485
    2  -0.0004320
    3   0.0580004
 Energy read as -310.040133509
 Full Analytical Gradient: (in a.u., or Hartree/Bohr)
             1             2             3             4             5
    1    0.00019204   -0.00006532    0.00004174    0.00007516   -0.00005934
    2    0.00000298    0.00006099    0.00000046    0.00000514   -0.00003227
    3   -0.00009200    0.00000440    0.00001316    0.00022079   -0.00005258
             6             7             8             9            10
    1   -0.00001552   -0.00000998   -0.00002245   -0.00002428    0.00000647
    2   -0.00000454   -0.00000266   -0.00000096   -0.00003379    0.00000682
    3    0.00002392    0.00002174   -0.00001428   -0.00002834   -0.00002934
            11            12            13            14            15
    1   -0.00003358   -0.00003974    0.00002277    0.00004367   -0.00022496
    2   -0.00005213    0.00002778   -0.00002886    0.00005143    0.00005815
    3   -0.00028383    0.00004003    0.00005133    0.00005866    0.00016354
            16            17            18
    1    0.00005226    0.00002640    0.00003466
    2   -0.00002609    0.00002349   -0.00005593
    3    0.00001067   -0.00004761   -0.00006025
 Gradient time:  CPU 1.53 s  wall 1.63 s
 Geometry Optimization Parameters
   NAtoms,    NIC,     NZ,  NCons,   NDum,   NFix, NCnnct, MaxDiis
       18     120      18       0       0       0       0       0

 Cartesian Hessian Update
 Hessian updated using BFGS update


** GEOMETRY OPTIMIZATION IN DELOCALIZED INTERNAL COORDINATES **
   Searching for a Minimum

   Optimization Cycle:   3

                       Coordinates (Angstroms)
     ATOM                X               Y               Z
      1  C         0.0020800104   -0.0007605640   -0.0024109584
      2  C         0.0036536945   -0.0013609904    1.3990120643
      3  H         0.9567753666   -0.0025604528    1.9276424078
      4  C        -1.1876924977    0.0008897476    2.1422360527
      5  C        -2.4072498416   -0.0014994479    1.4518024507
      6  H        -3.3420918025   -0.0045165742    2.0086985941
      7  C        -2.4285295812    0.0008398750    0.0516398336
      8  H        -3.3800700627    0.0018594547   -0.4751151520
      9  C        -1.2323911019    0.0048982815   -0.6714345560
     10  H        -1.2551335047    0.0084753826   -1.7595235378
     11  C        -1.1479862249    0.0340724585    3.6558706743
     12  H        -2.0793568606   -0.3539296936    4.0823766091
     13  H        -0.3181630619   -0.5694773259    4.0407143027
     14  H        -1.0126519235    1.0597510528    4.0229440197
     15  C         1.3017572915   -0.0354169988   -0.7792368090
     16  H         2.1285369539    0.3647131751   -0.1822953420
     17  H         1.2255260556    0.5567500366   -1.6981376044
     18  H         1.5611604134   -1.0630668884   -1.0651163583
   Point Group: c1    Number of degrees of freedom:    48


   Energy is   -310.040133509

 Hessian updated using BFGS update

 42 Hessian modes will be used to form the next step
  Hessian Eigenvalues:
     0.005907    0.007813    0.016336    0.016831    0.022582    0.022608
     0.022694    0.022937    0.022994    0.023190    0.023340    0.070553
     0.071461    0.072357    0.072382    0.148031    0.159960    0.159999
     0.160092    0.219904    0.232951    0.234596    0.249797    0.249957
     0.298490    0.313192    0.340088    0.341685    0.343625    0.344660
     0.345142    0.345400    0.352097    0.353564    0.354004    0.354907
     0.419962    0.421045    0.457886    0.459583    0.466543    0.558309

 Minimum search - taking simple RFO step
 Searching for Lamda that Minimizes Along All modes
 Value Taken    Lamda =  -0.00000216
 Step Taken.  Stepsize is  0.017506

                             Maximum     Tolerance    Cnvgd?
         Gradient           0.000155      0.000300     YES
         Displacement       0.012296      0.001200      NO
         Energy change     -0.000005      0.000001      NO


 New Cartesian Coordinates Obtained by Inverse Iteration

 Displacement from previous Coordinates is:  0.022515
 ----------------------------------------------------------------
             Standard Nuclear Orientation (Angstroms)
    I     Atom           X                Y                Z
 ----------------------------------------------------------------
    1      C       0.0019540947    -0.0010284530    -0.0022881090
    2      C       0.0036704507    -0.0018513397     1.3989849940
    3      H       0.9566412020    -0.0037555995     1.9276715205
    4      C      -1.1877092876     0.0009815689     2.1420115551
    5      C      -2.4071085830    -0.0004341595     1.4517697635
    6      H      -3.3419496941    -0.0028331127     2.0085430158
    7      C      -2.4284129742     0.0021415721     0.0516783102
    8      H      -3.3798943852     0.0039070609    -0.4750520313
    9      C      -1.2323460696     0.0054752908    -0.6712679615
   10      H      -1.2551455140     0.0090745903    -1.7592837797
   11      C      -1.1479199901     0.0335925721     3.6560499943
   12      H      -2.0773403237    -0.3594226997     4.0820254676
   13      H      -0.3151614673    -0.5663862031     4.0398352288
   14      H      -1.0176077077     1.0596840841     4.0232145228
   15      C       1.3019267459    -0.0361092436    -0.7793380067
   16      H       2.1275982020     0.3678753142    -0.1835839143
   17      H       1.2241602166     0.5529880747    -1.6999598753
   18      H       1.5628184072    -1.0642387890    -1.0613440036
 ----------------------------------------------------------------
 Nuclear Repulsion Energy =         339.83359019 hartrees
 There are       29 alpha and       29 beta electrons
 Applying Cartesian multipole field
    Component          Value
    ---------          -----
     (2,0,0)        1.00000E-11
     (0,2,0)        2.00000E-11
     (0,0,2)       -3.00000E-11
 Nucleus-field energy     =    -0.0000000163 hartrees
 Requested basis set is 6-311++G(d,p)
 There are 98 shells and 246 basis functions
 A cutoff of  1.0D-14 yielded   4543 shell pairs
 There are     29272 function pairs (     31268 Cartesian)
 Smallest overlap matrix eigenvalue = 1.20E-06
 Guess MOs from SCF MO coefficient file

 -----------------------------------------------------------------------
  General SCF calculation program by
  Eric Jon Sundstrom, Paul Horn, Yuezhi Mao, Dmitri Zuev, Alec White,
  David Stuck, Shaama M.S., Shane Yost, Joonho Lee, David Small,
  Daniel Levine, Susi Lehtola, Hugh Burton, Evgeny Epifanovsky,
  Bang C. Huynh
 -----------------------------------------------------------------------
 Hartree-Fock
 using 6 threads for integral computing
 -------------------------------------------------------
 OpenMP Integral computing Module                
 Release: version 2.0, May 2017, Q-Chem Inc. Pleasanton 
 -------------------------------------------------------
 A restricted SCF calculation will be
 performed using DIIS
 SCF converges when DIIS error is below 1.0e-08
 ---------------------------------------
  Cycle       Energy         DIIS error
 ---------------------------------------
    1    -308.8467937695      2.92e-05  
    2    -308.8468033204      7.89e-06  
    3    -308.8468044376      1.55e-06  
    4    -308.8468044911      4.78e-07  
    5    -308.8468044940      1.15e-07  
    6    -308.8468044943      5.14e-08  
    7    -308.8468044944      2.02e-08  
    8    -308.8468044944      8.54e-09  Convergence criterion met
 ---------------------------------------
 SCF time:   CPU 38.98s  wall 8.00s 
 SCF   energy in the final basis set =     -308.8468044944
 Total energy in the final basis set =     -308.8468044944


 ------------------------------------------------------------------------------

   CCMAN2: suite of methods based on coupled cluster
           and equation of motion theories.

   Components:
   * libvmm-1.3-trunk
     by Evgeny Epifanovsky, Ilya Kaliman.
   * libtensor-2.5-trunk
     by Evgeny Epifanovsky, Michael Wormit, Dmitry Zuev, Sam Manzer, 
        Ilya Kaliman.
   * libcc-2.5-trunk
     by Evgeny Epifanovsky, Arik Landau, Tomasz Kus, Kirill Khistyaev, 
        Dmitry Zuev, Prashant Manohar, Xintian Feng, Anna Krylov, 
        Matthew Goldey, Alec White, Thomas Jagau, Kaushik Nanda, 
        Anastasia Gunina, Alexander Kunitsa, Joonho Lee.

   CCMAN original authors:
   Anna I. Krylov, C. David Sherrill, Steven R. Gwaltney,
   Edward F. C. Byrd (2000)
   Sergey V. Levchenko, Lyudmila V. Slipchenko, Tao Wang,
   Ana-Maria C. Cristian (2003)
   Piotr A. Pieniazek, C. Melania Oana, Evgeny Epifanovsky (2007)
   Prashant Manohar (2009)

 ------------------------------------------------------------------------------


 Allocating and initializing 63808MB of RAM...
 Calculation will run on 6 cores.


 Alpha MOs, Restricted
 -- Occupied --                  
-11.243 -11.243 -11.236 -11.227 -11.227 -11.226 -11.225 -11.225
  1 A     2 A     3 A     4 A     5 A     6 A     7 A     8 A                  
 -1.151  -1.053  -1.025  -0.937  -0.924  -0.812  -0.779  -0.680
  9 A    10 A    11 A    12 A    13 A    14 A    15 A    16 A                  
 -0.641  -0.617  -0.579  -0.568  -0.567  -0.559  -0.550  -0.525
 17 A    18 A    19 A    20 A    21 A    22 A    23 A    24 A                  
 -0.480  -0.479  -0.473  -0.326  -0.317
 25 A    26 A    27 A    28 A    29 A                                          
 -- Virtual --                   
  0.040   0.049   0.050   0.066   0.067   0.068   0.078   0.087
 30 A    31 A    32 A    33 A    34 A    35 A    36 A    37 A                  
  0.095   0.113   0.116   0.123   0.129   0.136   0.140   0.162
 38 A    39 A    40 A    41 A    42 A    43 A    44 A    45 A                  
  0.165   0.173   0.177   0.183   0.184   0.189   0.197   0.201
 46 A    47 A    48 A    49 A    50 A    51 A    52 A    53 A                  
  0.206   0.208   0.209   0.217   0.219   0.224   0.233   0.239
 54 A    55 A    56 A    57 A    58 A    59 A    60 A    61 A                  
  0.248   0.251   0.255   0.262   0.287   0.289   0.296   0.312
 62 A    63 A    64 A    65 A    66 A    67 A    68 A    69 A                  
  0.314   0.315   0.328   0.336   0.352   0.356   0.359   0.375
 70 A    71 A    72 A    73 A    74 A    75 A    76 A    77 A                  
  0.378   0.412   0.417   0.420   0.426   0.430   0.442   0.469
 78 A    79 A    80 A    81 A    82 A    83 A    84 A    85 A                  
  0.472   0.512   0.514   0.549   0.549   0.592   0.616   0.624
 86 A    87 A    88 A    89 A    90 A    91 A    92 A    93 A                  
  0.651   0.674   0.711   0.722   0.735   0.741   0.747   0.772
 94 A    95 A    96 A    97 A    98 A    99 A   100 A   101 A                  
  0.780   0.795   0.805   0.809   0.847   0.851   0.857   0.874
102 A   103 A   104 A   105 A   106 A   107 A   108 A   109 A                  
  0.877   0.878   0.894   0.909   0.919   0.924   0.962   0.969
110 A   111 A   112 A   113 A   114 A   115 A   116 A   117 A                  
  0.987   0.993   1.008   1.021   1.056   1.068   1.084   1.096
118 A   119 A   120 A   121 A   122 A   123 A   124 A   125 A                  
  1.122   1.155   1.162   1.167   1.185   1.190   1.232   1.249
126 A   127 A   128 A   129 A   130 A   131 A   132 A   133 A                  
  1.256   1.268   1.314   1.322   1.379   1.385   1.548   1.577
134 A   135 A   136 A   137 A   138 A   139 A   140 A   141 A                  
  1.613   1.644   1.663   1.686   1.721   1.747   1.756   1.800
142 A   143 A   144 A   145 A   146 A   147 A   148 A   149 A                  
  1.808   1.821   1.829   1.834   1.855   1.864   1.868   1.878
150 A   151 A   152 A   153 A   154 A   155 A   156 A   157 A                  
  1.892   1.908   1.934   1.971   1.978   2.022   2.041   2.053
158 A   159 A   160 A   161 A   162 A   163 A   164 A   165 A                  
  2.078   2.122   2.132   2.150   2.208   2.227   2.232   2.235
166 A   167 A   168 A   169 A   170 A   171 A   172 A   173 A                  
  2.255   2.300   2.317   2.339   2.343   2.365   2.385   2.474
174 A   175 A   176 A   177 A   178 A   179 A   180 A   181 A                  
  2.496   2.514   2.542   2.545   2.624   2.640   2.719   2.737
182 A   183 A   184 A   185 A   186 A   187 A   188 A   189 A                  
  2.774   2.810   2.818   2.824   2.881   2.890   2.898   2.906
190 A   191 A   192 A   193 A   194 A   195 A   196 A   197 A                  
  2.912   2.932   2.934   2.996   3.003   3.029   3.035   3.063
198 A   199 A   200 A   201 A   202 A   203 A   204 A   205 A                  
  3.078   3.097   3.117   3.133   3.191   3.233   3.247   3.276
206 A   207 A   208 A   209 A   210 A   211 A   212 A   213 A                  
  3.292   3.299   3.308   3.343   3.358   3.509   3.610   3.623
214 A   215 A   216 A   217 A   218 A   219 A   220 A   221 A                  
  3.644   3.796   3.814   3.932   3.972   4.092   4.121   4.206
222 A   223 A   224 A   225 A   226 A   227 A   228 A   229 A                  
  4.206   4.225   4.235   4.434   4.541   4.579   4.744   4.768
230 A   231 A   232 A   233 A   234 A   235 A   236 A   237 A                  
  5.278  24.750  25.078  25.094  25.139  25.148  25.238  25.247
238 A   239 A   240 A   241 A   242 A   243 A   244 A   245 A                  
 25.339
246 A                                                                          

 Beta MOs, Restricted
 -- Occupied --                  
-11.243 -11.243 -11.236 -11.227 -11.227 -11.226 -11.225 -11.225
  1 A     2 A     3 A     4 A     5 A     6 A     7 A     8 A                  
 -1.151  -1.053  -1.025  -0.937  -0.924  -0.812  -0.779  -0.680
  9 A    10 A    11 A    12 A    13 A    14 A    15 A    16 A                  
 -0.641  -0.617  -0.579  -0.568  -0.567  -0.559  -0.550  -0.525
 17 A    18 A    19 A    20 A    21 A    22 A    23 A    24 A                  
 -0.480  -0.479  -0.473  -0.326  -0.317
 25 A    26 A    27 A    28 A    29 A                                          
 -- Virtual --                   
  0.040   0.049   0.050   0.066   0.067   0.068   0.078   0.087
 30 A    31 A    32 A    33 A    34 A    35 A    36 A    37 A                  
  0.095   0.113   0.116   0.123   0.129   0.136   0.140   0.162
 38 A    39 A    40 A    41 A    42 A    43 A    44 A    45 A                  
  0.165   0.173   0.177   0.183   0.184   0.189   0.197   0.201
 46 A    47 A    48 A    49 A    50 A    51 A    52 A    53 A                  
  0.206   0.208   0.209   0.217   0.219   0.224   0.233   0.239
 54 A    55 A    56 A    57 A    58 A    59 A    60 A    61 A                  
  0.248   0.251   0.255   0.262   0.287   0.289   0.296   0.312
 62 A    63 A    64 A    65 A    66 A    67 A    68 A    69 A                  
  0.314   0.315   0.328   0.336   0.352   0.356   0.359   0.375
 70 A    71 A    72 A    73 A    74 A    75 A    76 A    77 A                  
  0.378   0.412   0.417   0.420   0.426   0.430   0.442   0.469
 78 A    79 A    80 A    81 A    82 A    83 A    84 A    85 A                  
  0.472   0.512   0.514   0.549   0.549   0.592   0.616   0.624
 86 A    87 A    88 A    89 A    90 A    91 A    92 A    93 A                  
  0.651   0.674   0.711   0.722   0.735   0.741   0.747   0.772
 94 A    95 A    96 A    97 A    98 A    99 A   100 A   101 A                  
  0.780   0.795   0.805   0.809   0.847   0.851   0.857   0.874
102 A   103 A   104 A   105 A   106 A   107 A   108 A   109 A                  
  0.877   0.878   0.894   0.909   0.919   0.924   0.962   0.969
110 A   111 A   112 A   113 A   114 A   115 A   116 A   117 A                  
  0.987   0.993   1.008   1.021   1.056   1.068   1.084   1.096
118 A   119 A   120 A   121 A   122 A   123 A   124 A   125 A                  
  1.122   1.155   1.162   1.167   1.185   1.190   1.232   1.249
126 A   127 A   128 A   129 A   130 A   131 A   132 A   133 A                  
  1.256   1.268   1.314   1.322   1.379   1.385   1.548   1.577
134 A   135 A   136 A   137 A   138 A   139 A   140 A   141 A                  
  1.613   1.644   1.663   1.686   1.721   1.747   1.756   1.800
142 A   143 A   144 A   145 A   146 A   147 A   148 A   149 A                  
  1.808   1.821   1.829   1.834   1.855   1.864   1.868   1.878
150 A   151 A   152 A   153 A   154 A   155 A   156 A   157 A                  
  1.892   1.908   1.934   1.971   1.978   2.022   2.041   2.053
158 A   159 A   160 A   161 A   162 A   163 A   164 A   165 A                  
  2.078   2.122   2.132   2.150   2.208   2.227   2.232   2.235
166 A   167 A   168 A   169 A   170 A   171 A   172 A   173 A                  
  2.255   2.300   2.317   2.339   2.343   2.365   2.385   2.474
174 A   175 A   176 A   177 A   178 A   179 A   180 A   181 A                  
  2.496   2.514   2.542   2.545   2.624   2.640   2.719   2.737
182 A   183 A   184 A   185 A   186 A   187 A   188 A   189 A                  
  2.774   2.810   2.818   2.824   2.881   2.890   2.898   2.906
190 A   191 A   192 A   193 A   194 A   195 A   196 A   197 A                  
  2.912   2.932   2.934   2.996   3.003   3.029   3.035   3.063
198 A   199 A   200 A   201 A   202 A   203 A   204 A   205 A                  
  3.078   3.097   3.117   3.133   3.191   3.233   3.247   3.276
206 A   207 A   208 A   209 A   210 A   211 A   212 A   213 A                  
  3.292   3.299   3.308   3.343   3.358   3.509   3.610   3.623
214 A   215 A   216 A   217 A   218 A   219 A   220 A   221 A                  
  3.644   3.796   3.814   3.932   3.972   4.092   4.121   4.206
222 A   223 A   224 A   225 A   226 A   227 A   228 A   229 A                  
  4.206   4.225   4.235   4.434   4.541   4.579   4.744   4.768
230 A   231 A   232 A   233 A   234 A   235 A   236 A   237 A                  
  5.278  24.750  25.078  25.094  25.139  25.148  25.238  25.247
238 A   239 A   240 A   241 A   242 A   243 A   244 A   245 A                  
 25.339
246 A                                                                          

 Occupation and symmetry of molecular orbitals

 Point group: C1 (1 irreducible representation).

                           A     All 
 -------------------------------------
 All molecular orbitals:
  - Alpha                  246   246 
  - Beta                   246   246 
 -------------------------------------
 Alpha orbitals:
  - Frozen occupied        8     8   
  - Active occupied        21    21  
  - Active virtual         217   217 
  - Frozen virtual         0     0   
 -------------------------------------
 Beta orbitals:
  - Frozen occupied        8     8   
  - Active occupied        21    21  
  - Active virtual         217   217 
  - Frozen virtual         0     0   
 -------------------------------------

 Import integrals:   CPU 0.00 s  wall 0.00 s

 Import integrals:   CPU 1171.17 s  wall 206.41 s

 MP2 amplitudes:   CPU 0.69 s  wall 0.43 s

Running a double precision version
           CCSD T amplitudes will be solved using DIIS.

           Start     Size      MaxIter   EConv     TConv     
           3         7         100       1.00e-07  1.00e-05  
 ------------------------------------------------------------------------------
           Energy (a.u.)   Ediff      Tdiff       Comment
 ------------------------------------------------------------------------------
          -309.98502096                           
     1    -309.99975334   1.47e-02   1.06e+00     Step took 05.02.
     2    -310.03419548   3.44e-02   1.46e-01     
     3    -310.03565261   1.46e-03   4.95e-02     
     4    -310.03892885   3.28e-03   1.51e-02     Switched to DIIS steps.
     5    -310.04012476   1.20e-03   1.19e-02     
     6    -310.04014794   2.32e-05   2.35e-03     
     7    -310.04013529   1.27e-05   9.43e-04     
     8    -310.04013498   3.15e-07   2.33e-04     
     9    -310.04013506   8.18e-08   7.61e-05     
    10    -310.04013509   3.05e-08   2.71e-05     
    11    -310.04013508   1.25e-08   1.39e-05     
    12    -310.04013511   3.18e-08   5.39e-06     
 ------------------------------------------------------------------------------
          -310.04013511                           CCSD T converged.

End of double precision
 SCF energy                 = -308.84680449
 MP2 energy                 = -309.98502096
 CCSD correlation energy    =   -1.19333062
 CCSD total energy          = -310.04013511

 CCSD  T1^2 = 0.0084  T2^2 = 0.4650  Leading amplitudes:

 Amplitude    Orbitals with energies
  0.0191       28 (A) A                  ->    103 (A) A                  
              -0.3257                          0.7954                     
  0.0191       28 (A) B                  ->    103 (A) B                  
              -0.3257                          0.7954                     
 -0.0156       29 (A) A                  ->    105 (A) A                  
              -0.3168                          0.8088                     
 -0.0156       29 (A) B                  ->    105 (A) B                  
              -0.3168                          0.8088                     

 Amplitude    Orbitals with energies
 -0.0456       28 (A) A      28 (A) B    ->    39 (A) A      39 (A) B     
              -0.3257       -0.3257            0.1130        0.1130       
  0.0456       28 (A) A      28 (A) B    ->    39 (A) B      39 (A) A     
              -0.3257       -0.3257            0.1130        0.1130       
  0.0456       28 (A) B      28 (A) A    ->    39 (A) A      39 (A) B     
              -0.3257       -0.3257            0.1130        0.1130       
 -0.0456       28 (A) B      28 (A) A    ->    39 (A) B      39 (A) A     
              -0.3257       -0.3257            0.1130        0.1130       

 Computing CCSD intermediates for later calculations in double precision
 Finished.

Running a double precision version
           CCSD Lambda amplitudes will be solved using DIIS.
           Start     Size      MaxIter   EConv     LConv     
           3         7         100       1.00e-07  1.00e-05  
 ------------------------------------------------------------------------------
            Enorm      Ldiff       Comment
 ------------------------------------------------------------------------------
     1     5.85e-02   4.77e-02     
     2     1.00e-02   1.29e-03     
     3     3.50e-03   1.99e-03     
     4     1.32e-03   2.90e-04     Switched to DIIS steps.
     5     3.62e-04   3.38e-04     
     6     1.24e-04   5.86e-05     
     7     4.13e-05   1.50e-05     
     8     1.43e-05   4.34e-06     
     9     4.81e-06   1.07e-06     
    10     1.95e-06   3.25e-07     
    11     7.26e-07   1.17e-07     
    12     3.04e-07   7.76e-09     
    13     1.23e-07   1.04e-09     
    14     5.21e-08   8.36e-09     
 ------------------------------------------------------------------------------
                                   CCSD Lambda converged.

 Computing density matrices in double precision...
           Orbital response amplitudes will be solved using DIIS.
           Start     Size      MaxIter   EConv     LConv     
           3         7         100       1.00e-06  1.00e-06  
 ------------------------------------------------------------------------------
            Enorm      Ldiff       Comment
 ------------------------------------------------------------------------------
     1     5.70e-02   1.44e-02     
     2     2.87e-02   7.41e-03     
     3     2.00e-02   2.24e-03     
     4     2.02e-03   3.30e-03     Switched to DIIS steps.
     5     8.10e-04   1.00e-05     
     6     2.40e-04   2.65e-05     
     7     5.18e-05   3.82e-06     
     8     8.15e-06   2.34e-06     
     9     3.20e-06   3.39e-07     
    10     1.92e-06   1.51e-08     
    11     7.48e-07   4.40e-09     
 ------------------------------------------------------------------------------
                                   Orbital response converged.

 Computing density matrices... Done.
 CCSD calculation:   CPU 43315.18 s  wall 7744.41 s

 Transferring MO TPDM to AO TPDM
 Transferring g2_o1o1o1o1
 Transferring g2_o1o1o1v1
 Transferring g2_o1o1v1v1
 Transferring g2_o1v1o1v1
 Transferring g2_o1v1v1v1
 Transferring g2_v1v1v1v1
 Adding separable TPDM
 Computing TPDM gradient
 --------------------------------------------------------
 2e gradient
  Atom          X               Y               Z
 --------------------------------------------------------
    1        -11.020690       -1.517937        6.914415  
    2         -6.677463       -0.162911       -4.849382  
    3         -4.835440        0.019008       -2.698272  
    4         -0.884621        1.385633      -13.001816  
    5         11.793302       -0.629024        0.313899  
    6          4.668780       -0.005116       -2.396109  
    7          4.334206        0.185558        2.359814  
    8          4.042940       -0.003862        2.232352  
    9          5.653790        0.706153        9.963587  
   10          0.431007       -0.010191        5.209472  
   11          0.526393       -0.024675       -3.630780  
   12          3.002894        1.342012       -2.121832  
   13         -2.646212        1.996379       -2.014521  
   14         -0.421963       -3.461232       -1.872393  
   15         -2.844410        0.054376        2.441280  
   16         -3.319236       -1.383708       -1.496265  
   17         -0.396446       -1.956581        3.345898  
   18         -1.406834        3.466117        1.300651  
 --------------------------------------------------------
 --------------------------------------------------------
 Final gradient
  Atom          X               Y               Z
 --------------------------------------------------------
    1        -11.020690       -1.517937        6.914415  
    2         -6.677463       -0.162911       -4.849382  
    3         -4.835440        0.019008       -2.698272  
    4         -0.884621        1.385633      -13.001816  
    5         11.793302       -0.629024        0.313899  
    6          4.668780       -0.005116       -2.396109  
    7          4.334206        0.185558        2.359814  
    8          4.042940       -0.003862        2.232352  
    9          5.653790        0.706153        9.963587  
   10          0.431007       -0.010191        5.209472  
   11          0.526393       -0.024675       -3.630780  
   12          3.002894        1.342012       -2.121832  
   13         -2.646212        1.996379       -2.014521  
   14         -0.421963       -3.461232       -1.872393  
   15         -2.844410        0.054376        2.441280  
   16         -3.319236       -1.383708       -1.496265  
   17         -0.396446       -1.956581        3.345898  
   18         -1.406834        3.466117        1.300651  
 --------------------------------------------------------
 Analytic gradient from two-electron contribution:   CPU 8683.04 s  wall 1968.82 s

 Total ccman2 time:   CPU 53191.93 s  wall 9925.82 s


 --------------------------------------------------------------

                    Orbital Energies (a.u.)
 --------------------------------------------------------------

 Alpha MOs
 -- Occupied --
-11.2433 -11.2432 -11.2355 -11.2270 -11.2269 -11.2262 -11.2255 -11.2254
 -1.1511  -1.0532  -1.0250  -0.9371  -0.9240  -0.8124  -0.7789  -0.6802
 -0.6409  -0.6168  -0.5786  -0.5679  -0.5666  -0.5588  -0.5503  -0.5252
 -0.4799  -0.4795  -0.4734  -0.3257  -0.3168
 -- Virtual --
  0.0398   0.0488   0.0499   0.0659   0.0668   0.0677   0.0775   0.0866
  0.0952   0.1130   0.1158   0.1233   0.1293   0.1364   0.1397   0.1622
  0.1648   0.1732   0.1773   0.1831   0.1840   0.1885   0.1972   0.2008
  0.2056   0.2079   0.2091   0.2166   0.2190   0.2242   0.2335   0.2386
  0.2477   0.2511   0.2546   0.2619   0.2870   0.2890   0.2962   0.3119
  0.3135   0.3150   0.3277   0.3357   0.3525   0.3565   0.3588   0.3755
  0.3781   0.4122   0.4170   0.4204   0.4257   0.4304   0.4424   0.4686
  0.4723   0.5125   0.5140   0.5489   0.5491   0.5917   0.6156   0.6241
  0.6509   0.6736   0.7108   0.7215   0.7346   0.7408   0.7473   0.7716
  0.7804   0.7954   0.8051   0.8088   0.8475   0.8506   0.8566   0.8739
  0.8766   0.8780   0.8945   0.9088   0.9185   0.9239   0.9618   0.9692
  0.9871   0.9930   1.0081   1.0211   1.0560   1.0681   1.0836   1.0965
  1.1217   1.1552   1.1619   1.1669   1.1847   1.1897   1.2317   1.2487
  1.2561   1.2681   1.3138   1.3217   1.3792   1.3845   1.5475   1.5770
  1.6127   1.6442   1.6635   1.6865   1.7214   1.7468   1.7563   1.8001
  1.8084   1.8214   1.8295   1.8343   1.8546   1.8635   1.8681   1.8776
  1.8917   1.9083   1.9336   1.9705   1.9782   2.0221   2.0409   2.0527
  2.0777   2.1225   2.1317   2.1500   2.2080   2.2270   2.2320   2.2347
  2.2545   2.2999   2.3171   2.3392   2.3427   2.3650   2.3851   2.4736
  2.4964   2.5137   2.5416   2.5452   2.6243   2.6401   2.7188   2.7369
  2.7735   2.8096   2.8179   2.8240   2.8814   2.8897   2.8984   2.9062
  2.9124   2.9325   2.9340   2.9956   3.0025   3.0294   3.0349   3.0625
  3.0785   3.0972   3.1171   3.1330   3.1908   3.2328   3.2472   3.2759
  3.2924   3.2994   3.3083   3.3428   3.3577   3.5091   3.6099   3.6226
  3.6437   3.7964   3.8144   3.9325   3.9717   4.0921   4.1211   4.2055
  4.2065   4.2246   4.2347   4.4339   4.5415   4.5791   4.7441   4.7684
  5.2775  24.7496  25.0782  25.0938  25.1393  25.1478  25.2382  25.2474
 25.3388
 --------------------------------------------------------------

          Ground-State Mulliken Net Atomic Charges

     Atom                 Charge (a.u.)
  ----------------------------------------
      1 C                     1.427872
      2 C                    -1.404925
      3 H                     0.138238
      4 C                     1.429962
      5 C                    -1.199033
      6 H                     0.140192
      7 C                     0.299424
      8 H                     0.189322
      9 C                    -1.005166
     10 H                     0.150544
     11 C                    -0.531396
     12 H                     0.143030
     13 H                     0.140971
     14 H                     0.164240
     15 C                    -0.529994
     16 H                     0.141984
     17 H                     0.139857
     18 H                     0.164878
  ----------------------------------------
  Sum of atomic charges =     0.000000

 -----------------------------------------------------------------
                    Cartesian Multipole Moments
 -----------------------------------------------------------------
    Charge (ESU x 10^10)
                 0.0000
    Dipole Moment (Debye)
         X       0.2938      Y      -0.0013      Z       0.1476
       Tot       0.3288
    Quadrupole Moments (Debye-Ang)
        XX     -46.7700     XY      -0.0719     YY     -53.4208
        XZ      -0.2079     YZ       0.1081     ZZ     -45.5015
    Octopole Moments (Debye-Ang^2)
       XXX     112.6273    XXY      -0.3074    XYY      47.5325
       YYY      -0.0615    XXZ     -42.8266    XYZ       0.1057
       YYZ     -48.5375    XZZ      36.3674    YZZ       0.6311
       ZZZ    -130.8518
    Hexadecapole Moments (Debye-Ang^3)
      XXXX    -738.4650   XXXY       4.9171   XXYY    -157.8678
      XYYY       0.7255   YYYY     -77.4102   XXXZ     201.7352
      XXYZ      -2.7359   XYYZ      72.2808   YYYZ      -0.5022
      XXZZ    -293.8433   XYZZ       0.8102   YYZZ    -194.5949
      XZZZ     198.8270   YZZZ      -4.7400   ZZZZ   -1050.6707
 -----------------------------------------------------------------
 DrvMan completing analytic gradient of the correlated energy
 Correlated dipole moment
            1
    1   0.1156026
    2  -0.0005055
    3   0.0580849
 Energy read as -310.040135110
 Full Analytical Gradient: (in a.u., or Hartree/Bohr)
             1             2             3             4             5
    1   -0.00008897   -0.00001078   -0.00001943   -0.00007585    0.00008425
    2   -0.00000337    0.00005510    0.00000095    0.00001200   -0.00003260
    3    0.00010030   -0.00005053   -0.00000996   -0.00012837    0.00002295
             6             7             8             9            10
    1    0.00001912    0.00006167    0.00001572   -0.00001081   -0.00000434
    2    0.00000029   -0.00000703    0.00000123   -0.00002442   -0.00000104
    3   -0.00001274   -0.00001371    0.00000655    0.00005977    0.00001952
            11            12            13            14            15
    1    0.00000581   -0.00000514   -0.00001544    0.00002490    0.00007270
    2    0.00004279    0.00001635   -0.00003347   -0.00002743   -0.00004765
    3    0.00009270   -0.00001763   -0.00001813   -0.00002666   -0.00005454
            16            17            18
    1   -0.00001500   -0.00000450   -0.00003391
    2   -0.00000841    0.00002960    0.00002714
    3    0.00001390    0.00001913   -0.00000255
 Gradient time:  CPU 1.45 s  wall 1.58 s
 Geometry Optimization Parameters
   NAtoms,    NIC,     NZ,  NCons,   NDum,   NFix, NCnnct, MaxDiis
       18     120      18       0       0       0       0       0

 Cartesian Hessian Update
 Hessian updated using BFGS update


** GEOMETRY OPTIMIZATION IN DELOCALIZED INTERNAL COORDINATES **
   Searching for a Minimum

   Optimization Cycle:   4

                       Coordinates (Angstroms)
     ATOM                X               Y               Z
      1  C         0.0019540947   -0.0010284530   -0.0022881090
      2  C         0.0036704507   -0.0018513397    1.3989849940
      3  H         0.9566412020   -0.0037555995    1.9276715205
      4  C        -1.1877092876    0.0009815689    2.1420115551
      5  C        -2.4071085830   -0.0004341595    1.4517697635
      6  H        -3.3419496941   -0.0028331127    2.0085430158
      7  C        -2.4284129742    0.0021415721    0.0516783102
      8  H        -3.3798943852    0.0039070609   -0.4750520313
      9  C        -1.2323460696    0.0054752908   -0.6712679615
     10  H        -1.2551455140    0.0090745903   -1.7592837797
     11  C        -1.1479199901    0.0335925721    3.6560499943
     12  H        -2.0773403237   -0.3594226997    4.0820254676
     13  H        -0.3151614673   -0.5663862031    4.0398352288
     14  H        -1.0176077077    1.0596840841    4.0232145228
     15  C         1.3019267459   -0.0361092436   -0.7793380067
     16  H         2.1275982020    0.3678753142   -0.1835839143
     17  H         1.2241602166    0.5529880747   -1.6999598753
     18  H         1.5628184072   -1.0642387890   -1.0613440036
   Point Group: c1    Number of degrees of freedom:    48


   Energy is   -310.040135110

 Hessian updated using BFGS update

 43 Hessian modes will be used to form the next step
  Hessian Eigenvalues:
     0.001857    0.007813    0.016334    0.016881    0.022600    0.022607
     0.022789    0.022938    0.022998    0.023184    0.023347    0.071461
     0.072044    0.072346    0.072436    0.159805    0.159982    0.159999
     0.160058    0.165346    0.220133    0.234505    0.234638    0.249849
     0.250566    0.313190    0.322604    0.341685    0.343039    0.344650
     0.344952    0.345391    0.350174    0.352830    0.353562    0.354151
     0.365345    0.419939    0.421048    0.459399    0.461571    0.467740
     0.671426

 Minimum search - taking simple RFO step
 Searching for Lamda that Minimizes Along All modes
 Value Taken    Lamda =  -0.00000291
 Step Taken.  Stepsize is  0.038819

                             Maximum     Tolerance    Cnvgd?
         Gradient           0.000097      0.000300     YES
         Displacement       0.027504      0.001200      NO
         Energy change     -0.000002      0.000001      NO


 New Cartesian Coordinates Obtained by Inverse Iteration

 Displacement from previous Coordinates is:  0.050167
 ----------------------------------------------------------------
             Standard Nuclear Orientation (Angstroms)
    I     Atom           X                Y                Z
 ----------------------------------------------------------------
    1      C       0.0018475857    -0.0013375456    -0.0022628609
    2      C       0.0037633226    -0.0029610738     1.3989417009
    3      H       0.9566115729    -0.0064494250     1.9276692209
    4      C      -1.1876268640     0.0008443160     2.1418043477
    5      C      -2.4069736549     0.0015432349     1.4517617280
    6      H      -3.3418251653     0.0001802721     2.0084467047
    7      C      -2.4283394141     0.0050791353     0.0517373636
    8      H      -3.3797998779     0.0084771577    -0.4749259223
    9      C      -1.2322990812     0.0071463538    -0.6711761604
   10      H      -1.2551661319     0.0112331855    -1.7591343293
   11      C      -1.1478579216     0.0324579860     3.6562112863
   12      H      -2.0728327492    -0.3714541233     4.0815211517
   13      H      -0.3084793160    -0.5588547610     4.0386915699
   14      H      -1.0289894413     1.0595839145     4.0239071162
   15      C       1.3020998092    -0.0375895582    -0.7794339165
   16      H       2.1259037853     0.3743820755    -0.1866714754
   17      H       1.2215979710     0.5442643340    -1.7042880479
   18      H       1.5665388932    -1.0668849502    -1.0531327859
 ----------------------------------------------------------------
 Nuclear Repulsion Energy =         339.84128199 hartrees
 There are       29 alpha and       29 beta electrons
 Applying Cartesian multipole field
    Component          Value
    ---------          -----
     (2,0,0)        1.00000E-11
     (0,2,0)        2.00000E-11
     (0,0,2)       -3.00000E-11
 Nucleus-field energy     =    -0.0000000163 hartrees
 Requested basis set is 6-311++G(d,p)
 There are 98 shells and 246 basis functions
 A cutoff of  1.0D-14 yielded   4543 shell pairs
 There are     29272 function pairs (     31268 Cartesian)
 Smallest overlap matrix eigenvalue = 1.20E-06
 Guess MOs from SCF MO coefficient file

 -----------------------------------------------------------------------
  General SCF calculation program by
  Eric Jon Sundstrom, Paul Horn, Yuezhi Mao, Dmitri Zuev, Alec White,
  David Stuck, Shaama M.S., Shane Yost, Joonho Lee, David Small,
  Daniel Levine, Susi Lehtola, Hugh Burton, Evgeny Epifanovsky,
  Bang C. Huynh
 -----------------------------------------------------------------------
 Hartree-Fock
 using 6 threads for integral computing
 -------------------------------------------------------
 OpenMP Integral computing Module                
 Release: version 2.0, May 2017, Q-Chem Inc. Pleasanton 
 -------------------------------------------------------
 A restricted SCF calculation will be
 performed using DIIS
 SCF converges when DIIS error is below 1.0e-08
 ---------------------------------------
  Cycle       Energy         DIIS error
 ---------------------------------------
    1    -308.8467726102      6.42e-05  
    2    -308.8468191292      1.75e-05  
    3    -308.8468246596      3.27e-06  
    4    -308.8468249215      6.59e-07  
    5    -308.8468249285      2.60e-07  
    6    -308.8468249302      1.12e-07  
    7    -308.8468249305      5.40e-08  
    8    -308.8468249306      1.81e-08  
    9    -308.8468249307      8.22e-09  Convergence criterion met
 ---------------------------------------
 SCF time:   CPU 43.73s  wall 8.00s 
 SCF   energy in the final basis set =     -308.8468249307
 Total energy in the final basis set =     -308.8468249307


 ------------------------------------------------------------------------------

   CCMAN2: suite of methods based on coupled cluster
           and equation of motion theories.

   Components:
   * libvmm-1.3-trunk
     by Evgeny Epifanovsky, Ilya Kaliman.
   * libtensor-2.5-trunk
     by Evgeny Epifanovsky, Michael Wormit, Dmitry Zuev, Sam Manzer, 
        Ilya Kaliman.
   * libcc-2.5-trunk
     by Evgeny Epifanovsky, Arik Landau, Tomasz Kus, Kirill Khistyaev, 
        Dmitry Zuev, Prashant Manohar, Xintian Feng, Anna Krylov, 
        Matthew Goldey, Alec White, Thomas Jagau, Kaushik Nanda, 
        Anastasia Gunina, Alexander Kunitsa, Joonho Lee.

   CCMAN original authors:
   Anna I. Krylov, C. David Sherrill, Steven R. Gwaltney,
   Edward F. C. Byrd (2000)
   Sergey V. Levchenko, Lyudmila V. Slipchenko, Tao Wang,
   Ana-Maria C. Cristian (2003)
   Piotr A. Pieniazek, C. Melania Oana, Evgeny Epifanovsky (2007)
   Prashant Manohar (2009)

 ------------------------------------------------------------------------------


 Allocating and initializing 63808MB of RAM...
 Calculation will run on 6 cores.


 Alpha MOs, Restricted
 -- Occupied --                  
-11.243 -11.243 -11.236 -11.227 -11.227 -11.226 -11.225 -11.225
  1 A     2 A     3 A     4 A     5 A     6 A     7 A     8 A                  
 -1.151  -1.053  -1.025  -0.937  -0.924  -0.812  -0.779  -0.680
  9 A    10 A    11 A    12 A    13 A    14 A    15 A    16 A                  
 -0.641  -0.617  -0.579  -0.568  -0.567  -0.559  -0.550  -0.525
 17 A    18 A    19 A    20 A    21 A    22 A    23 A    24 A                  
 -0.480  -0.479  -0.473  -0.326  -0.317
 25 A    26 A    27 A    28 A    29 A                                          
 -- Virtual --                   
  0.040   0.049   0.050   0.066   0.067   0.068   0.078   0.087
 30 A    31 A    32 A    33 A    34 A    35 A    36 A    37 A                  
  0.095   0.113   0.116   0.123   0.130   0.136   0.140   0.162
 38 A    39 A    40 A    41 A    42 A    43 A    44 A    45 A                  
  0.165   0.173   0.177   0.183   0.184   0.189   0.197   0.201
 46 A    47 A    48 A    49 A    50 A    51 A    52 A    53 A                  
  0.206   0.208   0.209   0.217   0.219   0.224   0.233   0.239
 54 A    55 A    56 A    57 A    58 A    59 A    60 A    61 A                  
  0.248   0.251   0.255   0.262   0.287   0.289   0.296   0.312
 62 A    63 A    64 A    65 A    66 A    67 A    68 A    69 A                  
  0.314   0.315   0.328   0.336   0.353   0.357   0.359   0.375
 70 A    71 A    72 A    73 A    74 A    75 A    76 A    77 A                  
  0.378   0.412   0.417   0.421   0.425   0.430   0.442   0.468
 78 A    79 A    80 A    81 A    82 A    83 A    84 A    85 A                  
  0.472   0.512   0.514   0.549   0.549   0.591   0.616   0.625
 86 A    87 A    88 A    89 A    90 A    91 A    92 A    93 A                  
  0.650   0.674   0.710   0.722   0.734   0.741   0.747   0.772
 94 A    95 A    96 A    97 A    98 A    99 A   100 A   101 A                  
  0.780   0.795   0.805   0.809   0.847   0.851   0.857   0.874
102 A   103 A   104 A   105 A   106 A   107 A   108 A   109 A                  
  0.877   0.878   0.895   0.909   0.919   0.924   0.962   0.969
110 A   111 A   112 A   113 A   114 A   115 A   116 A   117 A                  
  0.987   0.993   1.008   1.021   1.056   1.068   1.083   1.096
118 A   119 A   120 A   121 A   122 A   123 A   124 A   125 A                  
  1.122   1.155   1.162   1.167   1.184   1.190   1.232   1.248
126 A   127 A   128 A   129 A   130 A   131 A   132 A   133 A                  
  1.256   1.269   1.314   1.321   1.379   1.384   1.548   1.577
134 A   135 A   136 A   137 A   138 A   139 A   140 A   141 A                  
  1.613   1.644   1.664   1.686   1.721   1.747   1.757   1.800
142 A   143 A   144 A   145 A   146 A   147 A   148 A   149 A                  
  1.808   1.821   1.829   1.835   1.855   1.864   1.868   1.878
150 A   151 A   152 A   153 A   154 A   155 A   156 A   157 A                  
  1.892   1.908   1.933   1.971   1.978   2.022   2.041   2.053
158 A   159 A   160 A   161 A   162 A   163 A   164 A   165 A                  
  2.078   2.123   2.133   2.149   2.208   2.227   2.232   2.235
166 A   167 A   168 A   169 A   170 A   171 A   172 A   173 A                  
  2.254   2.301   2.317   2.340   2.343   2.364   2.383   2.474
174 A   175 A   176 A   177 A   178 A   179 A   180 A   181 A                  
  2.497   2.514   2.541   2.545   2.624   2.641   2.719   2.737
182 A   183 A   184 A   185 A   186 A   187 A   188 A   189 A                  
  2.774   2.810   2.818   2.824   2.882   2.890   2.900   2.906
190 A   191 A   192 A   193 A   194 A   195 A   196 A   197 A                  
  2.912   2.932   2.933   2.996   3.002   3.030   3.035   3.063
198 A   199 A   200 A   201 A   202 A   203 A   204 A   205 A                  
  3.079   3.097   3.116   3.134   3.191   3.233   3.247   3.276
206 A   207 A   208 A   209 A   210 A   211 A   212 A   213 A                  
  3.292   3.299   3.307   3.343   3.358   3.509   3.610   3.622
214 A   215 A   216 A   217 A   218 A   219 A   220 A   221 A                  
  3.643   3.796   3.814   3.933   3.972   4.092   4.121   4.206
222 A   223 A   224 A   225 A   226 A   227 A   228 A   229 A                  
  4.207   4.225   4.235   4.434   4.542   4.579   4.744   4.768
230 A   231 A   232 A   233 A   234 A   235 A   236 A   237 A                  
  5.278  24.749  25.078  25.094  25.139  25.148  25.239  25.248
238 A   239 A   240 A   241 A   242 A   243 A   244 A   245 A                  
 25.339
246 A                                                                          

 Beta MOs, Restricted
 -- Occupied --                  
-11.243 -11.243 -11.236 -11.227 -11.227 -11.226 -11.225 -11.225
  1 A     2 A     3 A     4 A     5 A     6 A     7 A     8 A                  
 -1.151  -1.053  -1.025  -0.937  -0.924  -0.812  -0.779  -0.680
  9 A    10 A    11 A    12 A    13 A    14 A    15 A    16 A                  
 -0.641  -0.617  -0.579  -0.568  -0.567  -0.559  -0.550  -0.525
 17 A    18 A    19 A    20 A    21 A    22 A    23 A    24 A                  
 -0.480  -0.479  -0.473  -0.326  -0.317
 25 A    26 A    27 A    28 A    29 A                                          
 -- Virtual --                   
  0.040   0.049   0.050   0.066   0.067   0.068   0.078   0.087
 30 A    31 A    32 A    33 A    34 A    35 A    36 A    37 A                  
  0.095   0.113   0.116   0.123   0.130   0.136   0.140   0.162
 38 A    39 A    40 A    41 A    42 A    43 A    44 A    45 A                  
  0.165   0.173   0.177   0.183   0.184   0.189   0.197   0.201
 46 A    47 A    48 A    49 A    50 A    51 A    52 A    53 A                  
  0.206   0.208   0.209   0.217   0.219   0.224   0.233   0.239
 54 A    55 A    56 A    57 A    58 A    59 A    60 A    61 A                  
  0.248   0.251   0.255   0.262   0.287   0.289   0.296   0.312
 62 A    63 A    64 A    65 A    66 A    67 A    68 A    69 A                  
  0.314   0.315   0.328   0.336   0.353   0.357   0.359   0.375
 70 A    71 A    72 A    73 A    74 A    75 A    76 A    77 A                  
  0.378   0.412   0.417   0.421   0.425   0.430   0.442   0.468
 78 A    79 A    80 A    81 A    82 A    83 A    84 A    85 A                  
  0.472   0.512   0.514   0.549   0.549   0.591   0.616   0.625
 86 A    87 A    88 A    89 A    90 A    91 A    92 A    93 A                  
  0.650   0.674   0.710   0.722   0.734   0.741   0.747   0.772
 94 A    95 A    96 A    97 A    98 A    99 A   100 A   101 A                  
  0.780   0.795   0.805   0.809   0.847   0.851   0.857   0.874
102 A   103 A   104 A   105 A   106 A   107 A   108 A   109 A                  
  0.877   0.878   0.895   0.909   0.919   0.924   0.962   0.969
110 A   111 A   112 A   113 A   114 A   115 A   116 A   117 A                  
  0.987   0.993   1.008   1.021   1.056   1.068   1.083   1.096
118 A   119 A   120 A   121 A   122 A   123 A   124 A   125 A                  
  1.122   1.155   1.162   1.167   1.184   1.190   1.232   1.248
126 A   127 A   128 A   129 A   130 A   131 A   132 A   133 A                  
  1.256   1.269   1.314   1.321   1.379   1.384   1.548   1.577
134 A   135 A   136 A   137 A   138 A   139 A   140 A   141 A                  
  1.613   1.644   1.664   1.686   1.721   1.747   1.757   1.800
142 A   143 A   144 A   145 A   146 A   147 A   148 A   149 A                  
  1.808   1.821   1.829   1.835   1.855   1.864   1.868   1.878
150 A   151 A   152 A   153 A   154 A   155 A   156 A   157 A                  
  1.892   1.908   1.933   1.971   1.978   2.022   2.041   2.053
158 A   159 A   160 A   161 A   162 A   163 A   164 A   165 A                  
  2.078   2.123   2.133   2.149   2.208   2.227   2.232   2.235
166 A   167 A   168 A   169 A   170 A   171 A   172 A   173 A                  
  2.254   2.301   2.317   2.340   2.343   2.364   2.383   2.474
174 A   175 A   176 A   177 A   178 A   179 A   180 A   181 A                  
  2.497   2.514   2.541   2.545   2.624   2.641   2.719   2.737
182 A   183 A   184 A   185 A   186 A   187 A   188 A   189 A                  
  2.774   2.810   2.818   2.824   2.882   2.890   2.900   2.906
190 A   191 A   192 A   193 A   194 A   195 A   196 A   197 A                  
  2.912   2.932   2.933   2.996   3.002   3.030   3.035   3.063
198 A   199 A   200 A   201 A   202 A   203 A   204 A   205 A                  
  3.079   3.097   3.116   3.134   3.191   3.233   3.247   3.276
206 A   207 A   208 A   209 A   210 A   211 A   212 A   213 A                  
  3.292   3.299   3.307   3.343   3.358   3.509   3.610   3.622
214 A   215 A   216 A   217 A   218 A   219 A   220 A   221 A                  
  3.643   3.796   3.814   3.933   3.972   4.092   4.121   4.206
222 A   223 A   224 A   225 A   226 A   227 A   228 A   229 A                  
  4.207   4.225   4.235   4.434   4.542   4.579   4.744   4.768
230 A   231 A   232 A   233 A   234 A   235 A   236 A   237 A                  
  5.278  24.749  25.078  25.094  25.139  25.148  25.239  25.248
238 A   239 A   240 A   241 A   242 A   243 A   244 A   245 A                  
 25.339
246 A                                                                          

 Occupation and symmetry of molecular orbitals

 Point group: C1 (1 irreducible representation).

                           A     All 
 -------------------------------------
 All molecular orbitals:
  - Alpha                  246   246 
  - Beta                   246   246 
 -------------------------------------
 Alpha orbitals:
  - Frozen occupied        8     8   
  - Active occupied        21    21  
  - Active virtual         217   217 
  - Frozen virtual         0     0   
 -------------------------------------
 Beta orbitals:
  - Frozen occupied        8     8   
  - Active occupied        21    21  
  - Active virtual         217   217 
  - Frozen virtual         0     0   
 -------------------------------------

 Import integrals:   CPU 0.00 s  wall 0.00 s

 Import integrals:   CPU 1184.47 s  wall 210.57 s

 MP2 amplitudes:   CPU 0.69 s  wall 0.43 s

Running a double precision version
           CCSD T amplitudes will be solved using DIIS.

           Start     Size      MaxIter   EConv     TConv     
           3         7         100       1.00e-07  1.00e-05  
 ------------------------------------------------------------------------------
           Energy (a.u.)   Ediff      Tdiff       Comment
 ------------------------------------------------------------------------------
          -309.98502241                           
     1    -309.99976056   1.47e-02   1.06e+00     Step took 05.02.
     2    -310.03419845   3.44e-02   1.46e-01     
     3    -310.03565599   1.46e-03   4.95e-02     
     4    -310.03893155   3.28e-03   1.51e-02     Switched to DIIS steps.
     5    -310.04012708   1.20e-03   1.19e-02     
     6    -310.04015026   2.32e-05   2.35e-03     
     7    -310.04013761   1.26e-05   9.43e-04     
     8    -310.04013730   3.14e-07   2.33e-04     
     9    -310.04013738   8.24e-08   7.61e-05     
    10    -310.04013741   3.08e-08   2.71e-05     
    11    -310.04013740   1.24e-08   1.39e-05     
    12    -310.04013743   3.18e-08   5.39e-06     
 ------------------------------------------------------------------------------
          -310.04013743                           CCSD T converged.

End of double precision
 SCF energy                 = -308.84682493
 MP2 energy                 = -309.98502241
 CCSD correlation energy    =   -1.19331250
 CCSD total energy          = -310.04013743

 CCSD  T1^2 = 0.0084  T2^2 = 0.4650  Leading amplitudes:

 Amplitude    Orbitals with energies
  0.0191       28 (A) A                  ->    103 (A) A                  
              -0.3258                          0.7954                     
  0.0191       28 (A) B                  ->    103 (A) B                  
              -0.3258                          0.7954                     
 -0.0157       29 (A) A                  ->    105 (A) A                  
              -0.3168                          0.8088                     
 -0.0157       29 (A) B                  ->    105 (A) B                  
              -0.3168                          0.8088                     

 Amplitude    Orbitals with energies
 -0.0456       28 (A) A      28 (A) B    ->    39 (A) A      39 (A) B     
              -0.3258       -0.3258            0.1130        0.1130       
  0.0456       28 (A) A      28 (A) B    ->    39 (A) B      39 (A) A     
              -0.3258       -0.3258            0.1130        0.1130       
  0.0456       28 (A) B      28 (A) A    ->    39 (A) A      39 (A) B     
              -0.3258       -0.3258            0.1130        0.1130       
 -0.0456       28 (A) B      28 (A) A    ->    39 (A) B      39 (A) A     
              -0.3258       -0.3258            0.1130        0.1130       

 Computing CCSD intermediates for later calculations in double precision
 Finished.

Running a double precision version
           CCSD Lambda amplitudes will be solved using DIIS.
           Start     Size      MaxIter   EConv     LConv     
           3         7         100       1.00e-07  1.00e-05  
 ------------------------------------------------------------------------------
            Enorm      Ldiff       Comment
 ------------------------------------------------------------------------------
     1     5.85e-02   4.76e-02     
     2     1.00e-02   1.29e-03     
     3     3.49e-03   1.99e-03     
     4     1.32e-03   2.90e-04     Switched to DIIS steps.
     5     3.62e-04   3.38e-04     
     6     1.24e-04   5.86e-05     
     7     4.12e-05   1.50e-05     
     8     1.43e-05   4.34e-06     
     9     4.82e-06   1.07e-06     
    10     1.95e-06   3.25e-07     
    11     7.27e-07   1.17e-07     
    12     3.05e-07   7.68e-09     
    13     1.24e-07   1.06e-09     
    14     5.26e-08   8.39e-09     
 ------------------------------------------------------------------------------
                                   CCSD Lambda converged.

 Computing density matrices in double precision...
           Orbital response amplitudes will be solved using DIIS.
           Start     Size      MaxIter   EConv     LConv     
           3         7         100       1.00e-06  1.00e-06  
 ------------------------------------------------------------------------------
            Enorm      Ldiff       Comment
 ------------------------------------------------------------------------------
     1     5.70e-02   1.44e-02     
     2     2.86e-02   7.40e-03     
     3     1.99e-02   2.24e-03     
     4     2.01e-03   3.29e-03     Switched to DIIS steps.
     5     8.08e-04   1.12e-05     
     6     2.40e-04   2.63e-05     
     7     5.20e-05   3.82e-06     
     8     8.16e-06   2.35e-06     
     9     3.20e-06   3.38e-07     
    10     1.94e-06   1.51e-08     
    11     7.77e-07   4.51e-09     
 ------------------------------------------------------------------------------
                                   Orbital response converged.

 Computing density matrices... Done.
 CCSD calculation:   CPU 43312.85 s  wall 7746.17 s

 Transferring MO TPDM to AO TPDM
 Transferring g2_o1o1o1o1
 Transferring g2_o1o1o1v1
 Transferring g2_o1o1v1v1
 Transferring g2_o1v1o1v1
 Transferring g2_o1v1v1v1
 Transferring g2_v1v1v1v1
 Adding separable TPDM
 Computing TPDM gradient
 --------------------------------------------------------
 2e gradient
  Atom          X               Y               Z
 --------------------------------------------------------
    1        -11.042476       -1.507852        6.887335  
    2         -6.718943       -0.139878       -4.765304  
    3         -4.835912        0.026217       -2.697828  
    4         -0.832342        1.417147      -13.001987  
    5         11.772638       -0.660077        0.271606  
    6          4.667997       -0.010382       -2.395749  
    7          4.331615        0.164663        2.357251  
    8          4.042904       -0.010884        2.232519  
    9          5.687186        0.691258        9.958526  
   10          0.431654       -0.012580        5.210596  
   11          0.525725       -0.028681       -3.643577  
   12          2.986884        1.379012       -2.119193  
   13         -2.668711        1.972426       -2.010292  
   14         -0.383507       -3.467242       -1.873024  
   15         -2.848269        0.059184        2.442425  
   16         -3.311883       -1.410065       -1.485853  
   17         -0.386551       -1.935657        3.360247  
   18         -1.418009        3.473392        1.272302  
 --------------------------------------------------------
 --------------------------------------------------------
 Final gradient
  Atom          X               Y               Z
 --------------------------------------------------------
    1        -11.042476       -1.507852        6.887335  
    2         -6.718943       -0.139878       -4.765304  
    3         -4.835912        0.026217       -2.697828  
    4         -0.832342        1.417147      -13.001987  
    5         11.772638       -0.660077        0.271606  
    6          4.667997       -0.010382       -2.395749  
    7          4.331615        0.164663        2.357251  
    8          4.042904       -0.010884        2.232519  
    9          5.687186        0.691258        9.958526  
   10          0.431654       -0.012580        5.210596  
   11          0.525725       -0.028681       -3.643577  
   12          2.986884        1.379012       -2.119193  
   13         -2.668711        1.972426       -2.010292  
   14         -0.383507       -3.467242       -1.873024  
   15         -2.848269        0.059184        2.442425  
   16         -3.311883       -1.410065       -1.485853  
   17         -0.386551       -1.935657        3.360247  
   18         -1.418009        3.473392        1.272302  
 --------------------------------------------------------
 Analytic gradient from two-electron contribution:   CPU 8581.55 s  wall 1953.78 s

 Total ccman2 time:   CPU 53102.28 s  wall 9917.02 s


 --------------------------------------------------------------

                    Orbital Energies (a.u.)
 --------------------------------------------------------------

 Alpha MOs
 -- Occupied --
-11.2433 -11.2431 -11.2355 -11.2270 -11.2269 -11.2262 -11.2254 -11.2254
 -1.1511  -1.0532  -1.0250  -0.9371  -0.9240  -0.8124  -0.7788  -0.6802
 -0.6409  -0.6167  -0.5787  -0.5679  -0.5667  -0.5587  -0.5503  -0.5252
 -0.4799  -0.4794  -0.4734  -0.3258  -0.3168
 -- Virtual --
  0.0398   0.0488   0.0500   0.0659   0.0668   0.0677   0.0775   0.0867
  0.0953   0.1130   0.1157   0.1233   0.1296   0.1363   0.1397   0.1623
  0.1647   0.1734   0.1771   0.1831   0.1841   0.1885   0.1972   0.2008
  0.2057   0.2079   0.2091   0.2166   0.2189   0.2242   0.2334   0.2386
  0.2478   0.2509   0.2545   0.2620   0.2871   0.2890   0.2962   0.3120
  0.3137   0.3150   0.3277   0.3357   0.3525   0.3565   0.3586   0.3755
  0.3779   0.4124   0.4168   0.4206   0.4253   0.4302   0.4424   0.4685
  0.4723   0.5124   0.5141   0.5487   0.5490   0.5914   0.6157   0.6246
  0.6504   0.6741   0.7105   0.7215   0.7344   0.7408   0.7472   0.7716
  0.7804   0.7954   0.8050   0.8088   0.8475   0.8509   0.8565   0.8739
  0.8768   0.8779   0.8945   0.9090   0.9186   0.9239   0.9617   0.9691
  0.9870   0.9928   1.0080   1.0210   1.0560   1.0681   1.0833   1.0963
  1.1216   1.1552   1.1620   1.1673   1.1837   1.1898   1.2320   1.2484
  1.2561   1.2686   1.3139   1.3215   1.3793   1.3845   1.5476   1.5768
  1.6129   1.6443   1.6637   1.6864   1.7214   1.7473   1.7566   1.8003
  1.8084   1.8213   1.8295   1.8346   1.8547   1.8637   1.8680   1.8775
  1.8917   1.9082   1.9334   1.9705   1.9778   2.0220   2.0409   2.0526
  2.0776   2.1227   2.1329   2.1494   2.2080   2.2275   2.2320   2.2348
  2.2545   2.3008   2.3170   2.3399   2.3433   2.3635   2.3834   2.4736
  2.4969   2.5138   2.5413   2.5448   2.6244   2.6408   2.7186   2.7371
  2.7738   2.8098   2.8180   2.8240   2.8824   2.8905   2.8997   2.9059
  2.9123   2.9315   2.9329   2.9959   3.0021   3.0299   3.0349   3.0632
  3.0786   3.0975   3.1165   3.1338   3.1907   3.2327   3.2472   3.2761
  3.2925   3.2989   3.3069   3.3430   3.3577   3.5093   3.6102   3.6218
  3.6433   3.7965   3.8145   3.9325   3.9721   4.0921   4.1211   4.2063
  4.2072   4.2246   4.2346   4.4340   4.5415   4.5791   4.7438   4.7680
  5.2777  24.7494  25.0781  25.0939  25.1395  25.1480  25.2387  25.2476
 25.3391
 --------------------------------------------------------------

          Ground-State Mulliken Net Atomic Charges

     Atom                 Charge (a.u.)
  ----------------------------------------
      1 C                     1.428953
      2 C                    -1.409445
      3 H                     0.138284
      4 C                     1.431411
      5 C                    -1.188948
      6 H                     0.140787
      7 C                     0.299898
      8 H                     0.189253
      9 C                    -1.014392
     10 H                     0.150108
     11 C                    -0.530619
     12 H                     0.142659
     13 H                     0.140808
     14 H                     0.164209
     15 C                    -0.529364
     16 H                     0.141794
     17 H                     0.139811
     18 H                     0.164795
  ----------------------------------------
  Sum of atomic charges =     0.000000

 -----------------------------------------------------------------
                    Cartesian Multipole Moments
 -----------------------------------------------------------------
    Charge (ESU x 10^10)
                -0.0000
    Dipole Moment (Debye)
         X       0.2928      Y      -0.0017      Z       0.1484
       Tot       0.3283
    Quadrupole Moments (Debye-Ang)
        XX     -46.7678     XY      -0.0810     YY     -53.4171
        XZ      -0.2086     YZ       0.1041     ZZ     -45.5055
    Octopole Moments (Debye-Ang^2)
       XXX     112.6215    XXY      -0.2921    XYY      47.5165
       YYY      -0.1084    XXZ     -42.8200    XYZ       0.1068
       YYZ     -48.5192    XZZ      36.3583    YZZ       0.6204
       ZZZ    -130.8828
    Hexadecapole Moments (Debye-Ang^3)
      XXXX    -738.5042   XXXY       5.1280   XXYY    -157.7826
      XYYY       1.0422   YYYY     -77.4049   XXXZ     201.7758
      XXYZ      -2.7317   XYYZ      72.2059   YYYZ      -0.3838
      XXZZ    -293.8338   XYZZ       0.9026   YYZZ    -194.5893
      XZZZ     198.8449   YZZZ      -4.6770   ZZZZ   -1050.7384
 -----------------------------------------------------------------
 DrvMan completing analytic gradient of the correlated energy
 Correlated dipole moment
            1
    1   0.1152088
    2  -0.0006500
    3   0.0583929
 Energy read as -310.040137432
 Full Analytical Gradient: (in a.u., or Hartree/Bohr)
             1             2             3             4             5
    1   -0.00030232    0.00008490   -0.00006845   -0.00024945    0.00020921
    2   -0.00000929    0.00004812    0.00000144    0.00001505   -0.00003320
    3    0.00028878   -0.00011010   -0.00002275   -0.00041836    0.00013732
             6             7             8             9            10
    1    0.00003857    0.00011915    0.00004318   -0.00002224   -0.00001201
    2    0.00000695   -0.00001071    0.00000322   -0.00001025   -0.00001098
    3   -0.00004367   -0.00008237    0.00002448    0.00010794    0.00005235
            11            12            13            14            15
    1    0.00004887    0.00002441   -0.00004857    0.00000832    0.00034312
    2    0.00011867    0.00000431   -0.00003631   -0.00008853   -0.00013283
    3    0.00043588   -0.00007511   -0.00008639   -0.00010580   -0.00025256
            16            17            18
    1   -0.00007929   -0.00004020   -0.00009719
    2    0.00000813    0.00003423    0.00009200
    3    0.00001990    0.00008097    0.00004947
 Gradient time:  CPU 1.48 s  wall 1.60 s
 Geometry Optimization Parameters
   NAtoms,    NIC,     NZ,  NCons,   NDum,   NFix, NCnnct, MaxDiis
       18     120      18       0       0       0       0       0

 Cartesian Hessian Update
 Hessian updated using BFGS update


** GEOMETRY OPTIMIZATION IN DELOCALIZED INTERNAL COORDINATES **
   Searching for a Minimum

   Optimization Cycle:   5

                       Coordinates (Angstroms)
     ATOM                X               Y               Z
      1  C         0.0018475857   -0.0013375456   -0.0022628609
      2  C         0.0037633226   -0.0029610738    1.3989417009
      3  H         0.9566115729   -0.0064494250    1.9276692209
      4  C        -1.1876268640    0.0008443160    2.1418043477
      5  C        -2.4069736549    0.0015432349    1.4517617280
      6  H        -3.3418251653    0.0001802721    2.0084467047
      7  C        -2.4283394141    0.0050791353    0.0517373636
      8  H        -3.3797998779    0.0084771577   -0.4749259223
      9  C        -1.2322990812    0.0071463538   -0.6711761604
     10  H        -1.2551661319    0.0112331855   -1.7591343293
     11  C        -1.1478579216    0.0324579860    3.6562112863
     12  H        -2.0728327492   -0.3714541233    4.0815211517
     13  H        -0.3084793160   -0.5588547610    4.0386915699
     14  H        -1.0289894413    1.0595839145    4.0239071162
     15  C         1.3020998092   -0.0375895582   -0.7794339165
     16  H         2.1259037853    0.3743820755   -0.1866714754
     17  H         1.2215979710    0.5442643340   -1.7042880479
     18  H         1.5665388932   -1.0668849502   -1.0531327859
   Point Group: c1    Number of degrees of freedom:    48


   Energy is   -310.040137432

 Hessian updated using BFGS update

 44 Hessian modes will be used to form the next step
  Hessian Eigenvalues:
     0.000557    0.007813    0.016334    0.016884    0.022602    0.022607
     0.022838    0.022938    0.023026    0.023182    0.023352    0.071461
     0.072302    0.072347    0.072628    0.159875    0.159999    0.160000
     0.160022    0.160081    0.175735    0.220182    0.234599    0.236344
     0.249837    0.251405    0.313193    0.327089    0.341685    0.342955
     0.344655    0.345009    0.345394    0.351481    0.353511    0.353562
     0.354198    0.385703    0.419944    0.421060    0.459579    0.463865
     0.475339    0.748939

 Minimum search - taking simple RFO step
 Searching for Lamda that Minimizes Along All modes
 Value Taken    Lamda =  -0.00000634
 Step Taken.  Stepsize is  0.099987

                             Maximum     Tolerance    Cnvgd?
         Gradient           0.000255      0.000300     YES
         Displacement       0.070934      0.001200      NO
         Energy change     -0.000002      0.000001      NO


 New Cartesian Coordinates Obtained by Inverse Iteration

 Displacement from previous Coordinates is:  0.129403
 ----------------------------------------------------------------
             Standard Nuclear Orientation (Angstroms)
    I     Atom           X                Y                Z
 ----------------------------------------------------------------
    1      C       0.0016780902    -0.0018307106    -0.0025275903
    2      C       0.0039560029    -0.0058458918     1.3987651036
    3      H       0.9567269217    -0.0134368922     1.9273999436
    4      C      -1.1872356697     0.0001758703     2.1415327219
    5      C      -2.4067252499     0.0062094509     1.4517606841
    6      H      -3.3415388587     0.0070420469     2.0084655285
    7      C      -2.4282977397     0.0126724119     0.0519470377
    8      H      -3.3797885244     0.0202276327    -0.4745254290
    9      C      -1.2322414874     0.0118675450    -0.6711570788
   10      H      -1.2553019462     0.0177961305    -1.7590350562
   11      C      -1.1478564582     0.0295025840     3.6563833764
   12      H      -2.0608206193    -0.4019608108     4.0804952387
   13      H      -0.2918059182    -0.5384529946     4.0368152359
   14      H      -1.0587986020     1.0588418284     4.0258903431
   15      C       1.3023281112    -0.0413621837    -0.7795912991
   16      H       2.1218982396     0.3903978785    -0.1951734893
   17      H       1.2157831306     0.5212283469    -1.7155689072
   18      H       1.5762139002    -1.0734117140    -1.0322096723
 ----------------------------------------------------------------
 Nuclear Repulsion Energy =         339.84593297 hartrees
 There are       29 alpha and       29 beta electrons
 Applying Cartesian multipole field
    Component          Value
    ---------          -----
     (2,0,0)        1.00000E-11
     (0,2,0)        2.00000E-11
     (0,0,2)       -3.00000E-11
 Nucleus-field energy     =    -0.0000000163 hartrees
 Requested basis set is 6-311++G(d,p)
 There are 98 shells and 246 basis functions
 A cutoff of  1.0D-14 yielded   4541 shell pairs
 There are     29266 function pairs (     31262 Cartesian)
 Smallest overlap matrix eigenvalue = 1.20E-06
 Guess MOs from SCF MO coefficient file

 -----------------------------------------------------------------------
  General SCF calculation program by
  Eric Jon Sundstrom, Paul Horn, Yuezhi Mao, Dmitri Zuev, Alec White,
  David Stuck, Shaama M.S., Shane Yost, Joonho Lee, David Small,
  Daniel Levine, Susi Lehtola, Hugh Burton, Evgeny Epifanovsky,
  Bang C. Huynh
 -----------------------------------------------------------------------
 Hartree-Fock
 using 6 threads for integral computing
 -------------------------------------------------------
 OpenMP Integral computing Module                
 Release: version 2.0, May 2017, Q-Chem Inc. Pleasanton 
 -------------------------------------------------------
 A restricted SCF calculation will be
 performed using DIIS
 SCF converges when DIIS error is below 1.0e-08
 ---------------------------------------
  Cycle       Energy         DIIS error
 ---------------------------------------
    1    -308.8464939827      1.65e-04  
    2    -308.8468029857      4.51e-05  
    3    -308.8468398551      8.41e-06  
    4    -308.8468416255      1.52e-06  
    5    -308.8468416717      7.11e-07  
    6    -308.8468416845      3.06e-07  
    7    -308.8468416878      1.53e-07  
    8    -308.8468416890      4.76e-08  
    9    -308.8468416891      1.93e-08  
   10    -308.8468416891      6.26e-09  Convergence criterion met
 ---------------------------------------
 SCF time:   CPU 48.57s  wall 9.00s 
 SCF   energy in the final basis set =     -308.8468416891
 Total energy in the final basis set =     -308.8468416891


 ------------------------------------------------------------------------------

   CCMAN2: suite of methods based on coupled cluster
           and equation of motion theories.

   Components:
   * libvmm-1.3-trunk
     by Evgeny Epifanovsky, Ilya Kaliman.
   * libtensor-2.5-trunk
     by Evgeny Epifanovsky, Michael Wormit, Dmitry Zuev, Sam Manzer, 
        Ilya Kaliman.
   * libcc-2.5-trunk
     by Evgeny Epifanovsky, Arik Landau, Tomasz Kus, Kirill Khistyaev, 
        Dmitry Zuev, Prashant Manohar, Xintian Feng, Anna Krylov, 
        Matthew Goldey, Alec White, Thomas Jagau, Kaushik Nanda, 
        Anastasia Gunina, Alexander Kunitsa, Joonho Lee.

   CCMAN original authors:
   Anna I. Krylov, C. David Sherrill, Steven R. Gwaltney,
   Edward F. C. Byrd (2000)
   Sergey V. Levchenko, Lyudmila V. Slipchenko, Tao Wang,
   Ana-Maria C. Cristian (2003)
   Piotr A. Pieniazek, C. Melania Oana, Evgeny Epifanovsky (2007)
   Prashant Manohar (2009)

 ------------------------------------------------------------------------------


 Allocating and initializing 63808MB of RAM...
 Calculation will run on 6 cores.


 Alpha MOs, Restricted
 -- Occupied --                  
-11.243 -11.243 -11.235 -11.227 -11.227 -11.226 -11.225 -11.225
  1 A     2 A     3 A     4 A     5 A     6 A     7 A     8 A                  
 -1.151  -1.053  -1.025  -0.937  -0.924  -0.812  -0.779  -0.680
  9 A    10 A    11 A    12 A    13 A    14 A    15 A    16 A                  
 -0.641  -0.617  -0.579  -0.568  -0.567  -0.559  -0.550  -0.525
 17 A    18 A    19 A    20 A    21 A    22 A    23 A    24 A                  
 -0.480  -0.479  -0.473  -0.326  -0.317
 25 A    26 A    27 A    28 A    29 A                                          
 -- Virtual --                   
  0.040   0.049   0.050   0.066   0.067   0.068   0.077   0.087
 30 A    31 A    32 A    33 A    34 A    35 A    36 A    37 A                  
  0.095   0.113   0.116   0.123   0.130   0.136   0.140   0.162
 38 A    39 A    40 A    41 A    42 A    43 A    44 A    45 A                  
  0.164   0.174   0.177   0.183   0.184   0.189   0.197   0.201
 46 A    47 A    48 A    49 A    50 A    51 A    52 A    53 A                  
  0.206   0.208   0.209   0.217   0.219   0.224   0.233   0.239
 54 A    55 A    56 A    57 A    58 A    59 A    60 A    61 A                  
  0.248   0.251   0.254   0.262   0.287   0.289   0.296   0.312
 62 A    63 A    64 A    65 A    66 A    67 A    68 A    69 A                  
  0.314   0.315   0.328   0.336   0.353   0.357   0.358   0.376
 70 A    71 A    72 A    73 A    74 A    75 A    76 A    77 A                  
  0.378   0.413   0.416   0.421   0.425   0.430   0.442   0.468
 78 A    79 A    80 A    81 A    82 A    83 A    84 A    85 A                  
  0.472   0.512   0.514   0.548   0.549   0.591   0.616   0.626
 86 A    87 A    88 A    89 A    90 A    91 A    92 A    93 A                  
  0.649   0.675   0.710   0.721   0.734   0.741   0.747   0.772
 94 A    95 A    96 A    97 A    98 A    99 A   100 A   101 A                  
  0.780   0.796   0.805   0.809   0.847   0.852   0.856   0.874
102 A   103 A   104 A   105 A   106 A   107 A   108 A   109 A                  
  0.877   0.878   0.895   0.909   0.919   0.924   0.961   0.969
110 A   111 A   112 A   113 A   114 A   115 A   116 A   117 A                  
  0.987   0.992   1.008   1.021   1.056   1.068   1.083   1.096
118 A   119 A   120 A   121 A   122 A   123 A   124 A   125 A                  
  1.121   1.155   1.162   1.168   1.181   1.190   1.233   1.248
126 A   127 A   128 A   129 A   130 A   131 A   132 A   133 A                  
  1.256   1.270   1.314   1.321   1.379   1.384   1.548   1.576
134 A   135 A   136 A   137 A   138 A   139 A   140 A   141 A                  
  1.613   1.644   1.664   1.686   1.721   1.748   1.757   1.800
142 A   143 A   144 A   145 A   146 A   147 A   148 A   149 A                  
  1.808   1.821   1.830   1.835   1.855   1.864   1.868   1.877
150 A   151 A   152 A   153 A   154 A   155 A   156 A   157 A                  
  1.892   1.908   1.933   1.970   1.977   2.022   2.041   2.052
158 A   159 A   160 A   161 A   162 A   163 A   164 A   165 A                  
  2.077   2.123   2.136   2.148   2.208   2.229   2.232   2.235
166 A   167 A   168 A   169 A   170 A   171 A   172 A   173 A                  
  2.254   2.303   2.317   2.342   2.345   2.360   2.380   2.474
174 A   175 A   176 A   177 A   178 A   179 A   180 A   181 A                  
  2.498   2.514   2.540   2.544   2.624   2.642   2.718   2.737
182 A   183 A   184 A   185 A   186 A   187 A   188 A   189 A                  
  2.774   2.810   2.818   2.824   2.884   2.892   2.903   2.905
190 A   191 A   192 A   193 A   194 A   195 A   196 A   197 A                  
  2.912   2.929   2.930   2.997   3.001   3.031   3.035   3.065
198 A   199 A   200 A   201 A   202 A   203 A   204 A   205 A                  
  3.079   3.098   3.115   3.136   3.191   3.232   3.247   3.277
206 A   207 A   208 A   209 A   210 A   211 A   212 A   213 A                  
  3.293   3.298   3.304   3.343   3.358   3.510   3.611   3.620
214 A   215 A   216 A   217 A   218 A   219 A   220 A   221 A                  
  3.643   3.796   3.815   3.933   3.973   4.092   4.121   4.207
222 A   223 A   224 A   225 A   226 A   227 A   228 A   229 A                  
  4.208   4.224   4.234   4.434   4.542   4.579   4.743   4.767
230 A   231 A   232 A   233 A   234 A   235 A   236 A   237 A                  
  5.278  24.749  25.078  25.094  25.140  25.148  25.239  25.248
238 A   239 A   240 A   241 A   242 A   243 A   244 A   245 A                  
 25.339
246 A                                                                          

 Beta MOs, Restricted
 -- Occupied --                  
-11.243 -11.243 -11.235 -11.227 -11.227 -11.226 -11.225 -11.225
  1 A     2 A     3 A     4 A     5 A     6 A     7 A     8 A                  
 -1.151  -1.053  -1.025  -0.937  -0.924  -0.812  -0.779  -0.680
  9 A    10 A    11 A    12 A    13 A    14 A    15 A    16 A                  
 -0.641  -0.617  -0.579  -0.568  -0.567  -0.559  -0.550  -0.525
 17 A    18 A    19 A    20 A    21 A    22 A    23 A    24 A                  
 -0.480  -0.479  -0.473  -0.326  -0.317
 25 A    26 A    27 A    28 A    29 A                                          
 -- Virtual --                   
  0.040   0.049   0.050   0.066   0.067   0.068   0.077   0.087
 30 A    31 A    32 A    33 A    34 A    35 A    36 A    37 A                  
  0.095   0.113   0.116   0.123   0.130   0.136   0.140   0.162
 38 A    39 A    40 A    41 A    42 A    43 A    44 A    45 A                  
  0.164   0.174   0.177   0.183   0.184   0.189   0.197   0.201
 46 A    47 A    48 A    49 A    50 A    51 A    52 A    53 A                  
  0.206   0.208   0.209   0.217   0.219   0.224   0.233   0.239
 54 A    55 A    56 A    57 A    58 A    59 A    60 A    61 A                  
  0.248   0.251   0.254   0.262   0.287   0.289   0.296   0.312
 62 A    63 A    64 A    65 A    66 A    67 A    68 A    69 A                  
  0.314   0.315   0.328   0.336   0.353   0.357   0.358   0.376
 70 A    71 A    72 A    73 A    74 A    75 A    76 A    77 A                  
  0.378   0.413   0.416   0.421   0.425   0.430   0.442   0.468
 78 A    79 A    80 A    81 A    82 A    83 A    84 A    85 A                  
  0.472   0.512   0.514   0.548   0.549   0.591   0.616   0.626
 86 A    87 A    88 A    89 A    90 A    91 A    92 A    93 A                  
  0.649   0.675   0.710   0.721   0.734   0.741   0.747   0.772
 94 A    95 A    96 A    97 A    98 A    99 A   100 A   101 A                  
  0.780   0.796   0.805   0.809   0.847   0.852   0.856   0.874
102 A   103 A   104 A   105 A   106 A   107 A   108 A   109 A                  
  0.877   0.878   0.895   0.909   0.919   0.924   0.961   0.969
110 A   111 A   112 A   113 A   114 A   115 A   116 A   117 A                  
  0.987   0.992   1.008   1.021   1.056   1.068   1.083   1.096
118 A   119 A   120 A   121 A   122 A   123 A   124 A   125 A                  
  1.121   1.155   1.162   1.168   1.181   1.190   1.233   1.248
126 A   127 A   128 A   129 A   130 A   131 A   132 A   133 A                  
  1.256   1.270   1.314   1.321   1.379   1.384   1.548   1.576
134 A   135 A   136 A   137 A   138 A   139 A   140 A   141 A                  
  1.613   1.644   1.664   1.686   1.721   1.748   1.757   1.800
142 A   143 A   144 A   145 A   146 A   147 A   148 A   149 A                  
  1.808   1.821   1.830   1.835   1.855   1.864   1.868   1.877
150 A   151 A   152 A   153 A   154 A   155 A   156 A   157 A                  
  1.892   1.908   1.933   1.970   1.977   2.022   2.041   2.052
158 A   159 A   160 A   161 A   162 A   163 A   164 A   165 A                  
  2.077   2.123   2.136   2.148   2.208   2.229   2.232   2.235
166 A   167 A   168 A   169 A   170 A   171 A   172 A   173 A                  
  2.254   2.303   2.317   2.342   2.345   2.360   2.380   2.474
174 A   175 A   176 A   177 A   178 A   179 A   180 A   181 A                  
  2.498   2.514   2.540   2.544   2.624   2.642   2.718   2.737
182 A   183 A   184 A   185 A   186 A   187 A   188 A   189 A                  
  2.774   2.810   2.818   2.824   2.884   2.892   2.903   2.905
190 A   191 A   192 A   193 A   194 A   195 A   196 A   197 A                  
  2.912   2.929   2.930   2.997   3.001   3.031   3.035   3.065
198 A   199 A   200 A   201 A   202 A   203 A   204 A   205 A                  
  3.079   3.098   3.115   3.136   3.191   3.232   3.247   3.277
206 A   207 A   208 A   209 A   210 A   211 A   212 A   213 A                  
  3.293   3.298   3.304   3.343   3.358   3.510   3.611   3.620
214 A   215 A   216 A   217 A   218 A   219 A   220 A   221 A                  
  3.643   3.796   3.815   3.933   3.973   4.092   4.121   4.207
222 A   223 A   224 A   225 A   226 A   227 A   228 A   229 A                  
  4.208   4.224   4.234   4.434   4.542   4.579   4.743   4.767
230 A   231 A   232 A   233 A   234 A   235 A   236 A   237 A                  
  5.278  24.749  25.078  25.094  25.140  25.148  25.239  25.248
238 A   239 A   240 A   241 A   242 A   243 A   244 A   245 A                  
 25.339
246 A                                                                          

 Occupation and symmetry of molecular orbitals

 Point group: C1 (1 irreducible representation).

                           A     All 
 -------------------------------------
 All molecular orbitals:
  - Alpha                  246   246 
  - Beta                   246   246 
 -------------------------------------
 Alpha orbitals:
  - Frozen occupied        8     8   
  - Active occupied        21    21  
  - Active virtual         217   217 
  - Frozen virtual         0     0   
 -------------------------------------
 Beta orbitals:
  - Frozen occupied        8     8   
  - Active occupied        21    21  
  - Active virtual         217   217 
  - Frozen virtual         0     0   
 -------------------------------------

 Import integrals:   CPU 0.00 s  wall 0.00 s

 Import integrals:   CPU 1186.70 s  wall 210.43 s

 MP2 amplitudes:   CPU 0.69 s  wall 0.43 s

Running a double precision version
           CCSD T amplitudes will be solved using DIIS.

           Start     Size      MaxIter   EConv     TConv     
           3         7         100       1.00e-07  1.00e-05  
 ------------------------------------------------------------------------------
           Energy (a.u.)   Ediff      Tdiff       Comment
 ------------------------------------------------------------------------------
          -309.98502796                           
     1    -309.99976913   1.47e-02   1.06e+00     Step took 05.02.
     2    -310.03420401   3.44e-02   1.46e-01     
     3    -310.03566160   1.46e-03   4.95e-02     
     4    -310.03893657   3.27e-03   1.51e-02     Switched to DIIS steps.
     5    -310.04013179   1.20e-03   1.19e-02     
     6    -310.04015496   2.32e-05   2.35e-03     
     7    -310.04014232   1.26e-05   9.43e-04     
     8    -310.04014201   3.13e-07   2.33e-04     
     9    -310.04014209   8.32e-08   7.61e-05     
    10    -310.04014212   3.10e-08   2.71e-05     
    11    -310.04014211   1.23e-08   1.39e-05     
    12    -310.04014214   3.18e-08   5.39e-06     
 ------------------------------------------------------------------------------
          -310.04014214                           CCSD T converged.

End of double precision
 SCF energy                 = -308.84684169
 MP2 energy                 = -309.98502796
 CCSD correlation energy    =   -1.19330046
 CCSD total energy          = -310.04014214

 CCSD  T1^2 = 0.0084  T2^2 = 0.4649  Leading amplitudes:

 Amplitude    Orbitals with energies
  0.0191       28 (A) A                  ->    103 (A) A                  
              -0.3258                          0.7955                     
  0.0191       28 (A) B                  ->    103 (A) B                  
              -0.3258                          0.7955                     
 -0.0160       29 (A) A                  ->    105 (A) A                  
              -0.3169                          0.8089                     
 -0.0160       29 (A) B                  ->    105 (A) B                  
              -0.3169                          0.8089                     

 Amplitude    Orbitals with energies
 -0.0456       28 (A) A      28 (A) B    ->    39 (A) A      39 (A) B     
              -0.3258       -0.3258            0.1131        0.1131       
  0.0456       28 (A) A      28 (A) B    ->    39 (A) B      39 (A) A     
              -0.3258       -0.3258            0.1131        0.1131       
  0.0456       28 (A) B      28 (A) A    ->    39 (A) A      39 (A) B     
              -0.3258       -0.3258            0.1131        0.1131       
 -0.0456       28 (A) B      28 (A) A    ->    39 (A) B      39 (A) A     
              -0.3258       -0.3258            0.1131        0.1131       

 Computing CCSD intermediates for later calculations in double precision
 Finished.

Running a double precision version
           CCSD Lambda amplitudes will be solved using DIIS.
           Start     Size      MaxIter   EConv     LConv     
           3         7         100       1.00e-07  1.00e-05  
 ------------------------------------------------------------------------------
            Enorm      Ldiff       Comment
 ------------------------------------------------------------------------------
     1     5.85e-02   4.76e-02     
     2     1.00e-02   1.29e-03     
     3     3.49e-03   1.99e-03     
     4     1.32e-03   2.90e-04     Switched to DIIS steps.
     5     3.62e-04   3.38e-04     
     6     1.24e-04   5.86e-05     
     7     4.12e-05   1.49e-05     
     8     1.43e-05   4.34e-06     
     9     4.81e-06   1.07e-06     
    10     1.94e-06   3.25e-07     
    11     7.25e-07   1.17e-07     
    12     3.03e-07   7.65e-09     
    13     1.23e-07   1.05e-09     
    14     5.15e-08   8.35e-09     
 ------------------------------------------------------------------------------
                                   CCSD Lambda converged.

 Computing density matrices in double precision...
           Orbital response amplitudes will be solved using DIIS.
           Start     Size      MaxIter   EConv     LConv     
           3         7         100       1.00e-06  1.00e-06  
 ------------------------------------------------------------------------------
            Enorm      Ldiff       Comment
 ------------------------------------------------------------------------------
     1     5.70e-02   1.44e-02     
     2     2.86e-02   7.41e-03     
     3     1.99e-02   2.24e-03     
     4     2.01e-03   3.29e-03     Switched to DIIS steps.
     5     8.07e-04   1.13e-05     
     6     2.39e-04   2.63e-05     
     7     5.19e-05   3.78e-06     
     8     7.98e-06   2.34e-06     
     9     3.03e-06   3.30e-07     
    10     1.82e-06   1.44e-08     
    11     7.21e-07   3.36e-09     
 ------------------------------------------------------------------------------
                                   Orbital response converged.

 Computing density matrices... Done.
 CCSD calculation:   CPU 43331.68 s  wall 7761.70 s

 Transferring MO TPDM to AO TPDM
 Transferring g2_o1o1o1o1
 Transferring g2_o1o1o1v1
 Transferring g2_o1o1v1v1
 Transferring g2_o1v1o1v1
 Transferring g2_o1v1v1v1
 Transferring g2_v1v1v1v1
 Adding separable TPDM
 Computing TPDM gradient
 --------------------------------------------------------
 2e gradient
  Atom          X               Y               Z
 --------------------------------------------------------
    1        -11.100323       -1.485363        6.807958  
    2         -6.829054       -0.072209       -4.536800  
    3         -4.837551        0.044809       -2.694836  
    4         -0.698596        1.497769      -13.001553  
    5         11.720628       -0.739924        0.155198  
    6          4.664780       -0.021714       -2.395878  
    7          4.321650        0.106198        2.353842  
    8          4.042756       -0.028931        2.232768  
    9          5.780282        0.652824        9.945574  
   10          0.433108       -0.021239        5.213057  
   11          0.526335       -0.032625       -3.663142  
   12          2.943098        1.470123       -2.115541  
   13         -2.725348        1.904499       -2.005054  
   14         -0.283179       -3.477822       -1.877805  
   15         -2.847724        0.065417        2.438323  
   16         -3.295886       -1.472949       -1.455674  
   17         -0.365720       -1.877094        3.398494  
   18         -1.449255        3.488233        1.201068  
 --------------------------------------------------------
 --------------------------------------------------------
 Final gradient
  Atom          X               Y               Z
 --------------------------------------------------------
    1        -11.100323       -1.485363        6.807958  
    2         -6.829054       -0.072209       -4.536800  
    3         -4.837551        0.044809       -2.694836  
    4         -0.698596        1.497769      -13.001553  
    5         11.720628       -0.739924        0.155198  
    6          4.664780       -0.021714       -2.395878  
    7          4.321650        0.106198        2.353842  
    8          4.042756       -0.028931        2.232768  
    9          5.780282        0.652824        9.945574  
   10          0.433108       -0.021239        5.213057  
   11          0.526335       -0.032625       -3.663142  
   12          2.943098        1.470123       -2.115541  
   13         -2.725348        1.904499       -2.005054  
   14         -0.283179       -3.477822       -1.877805  
   15         -2.847724        0.065417        2.438323  
   16         -3.295886       -1.472949       -1.455674  
   17         -0.365720       -1.877094        3.398494  
   18         -1.449255        3.488233        1.201068  
 --------------------------------------------------------
 Analytic gradient from two-electron contribution:   CPU 8648.53 s  wall 1980.89 s

 Total ccman2 time:   CPU 53189.26 s  wall 9959.57 s


 --------------------------------------------------------------

                    Orbital Energies (a.u.)
 --------------------------------------------------------------

 Alpha MOs
 -- Occupied --
-11.2432 -11.2431 -11.2355 -11.2269 -11.2268 -11.2261 -11.2254 -11.2254
 -1.1511  -1.0532  -1.0250  -0.9371  -0.9241  -0.8124  -0.7788  -0.6803
 -0.6410  -0.6167  -0.5788  -0.5678  -0.5667  -0.5587  -0.5503  -0.5253
 -0.4799  -0.4792  -0.4735  -0.3258  -0.3169
 -- Virtual --
  0.0398   0.0488   0.0500   0.0659   0.0668   0.0676   0.0774   0.0867
  0.0954   0.1131   0.1156   0.1233   0.1301   0.1361   0.1396   0.1623
  0.1645   0.1737   0.1766   0.1831   0.1841   0.1886   0.1971   0.2008
  0.2058   0.2077   0.2091   0.2167   0.2189   0.2243   0.2333   0.2386
  0.2481   0.2506   0.2544   0.2620   0.2871   0.2891   0.2961   0.3122
  0.3138   0.3151   0.3277   0.3356   0.3526   0.3566   0.3579   0.3755
  0.3776   0.4130   0.4163   0.4209   0.4245   0.4299   0.4423   0.4683
  0.4721   0.5123   0.5142   0.5482   0.5489   0.5910   0.6159   0.6258
  0.6494   0.6752   0.7098   0.7214   0.7340   0.7408   0.7471   0.7716
  0.7802   0.7955   0.8050   0.8089   0.8474   0.8517   0.8563   0.8738
  0.8773   0.8777   0.8946   0.9094   0.9186   0.9240   0.9614   0.9689
  0.9866   0.9925   1.0077   1.0209   1.0559   1.0680   1.0829   1.0959
  1.1213   1.1551   1.1621   1.1685   1.1812   1.1899   1.2327   1.2476
  1.2562   1.2696   1.3140   1.3209   1.3793   1.3844   1.5477   1.5763
  1.6132   1.6445   1.6642   1.6862   1.7213   1.7482   1.7571   1.8005
  1.8085   1.8211   1.8296   1.8353   1.8548   1.8641   1.8678   1.8774
  1.8917   1.9079   1.9330   1.9704   1.9771   2.0216   2.0410   2.0522
  2.0771   2.1231   2.1358   2.1476   2.2080   2.2286   2.2317   2.2350
  2.2543   2.3029   2.3167   2.3416   2.3450   2.3598   2.3796   2.4736
  2.4978   2.5143   2.5405   2.5439   2.6243   2.6422   2.7180   2.7374
  2.7741   2.8098   2.8180   2.8241   2.8843   2.8922   2.9029   2.9052
  2.9118   2.9289   2.9303   2.9966   3.0010   3.0311   3.0346   3.0649
  3.0788   3.0983   3.1150   3.1357   3.1906   3.2323   3.2472   3.2766
  3.2927   3.2976   3.3038   3.3434   3.3577   3.5096   3.6113   3.6200
  3.6429   3.7963   3.8145   3.9325   3.9726   4.0921   4.1210   4.2072
  4.2082   4.2243   4.2342   4.4341   4.5415   4.5792   4.7434   4.7674
  5.2778  24.7492  25.0780  25.0939  25.1396  25.1481  25.2390  25.2477
 25.3394
 --------------------------------------------------------------

          Ground-State Mulliken Net Atomic Charges

     Atom                 Charge (a.u.)
  ----------------------------------------
      1 C                     1.431740
      2 C                    -1.420002
      3 H                     0.138295
      4 C                     1.433978
      5 C                    -1.161956
      6 H                     0.142354
      7 C                     0.300811
      8 H                     0.189122
      9 C                    -1.037808
     10 H                     0.148982
     11 C                    -0.529355
     12 H                     0.141800
     13 H                     0.140560
     14 H                     0.164202
     15 C                    -0.528562
     16 H                     0.141401
     17 H                     0.139808
     18 H                     0.164629
  ----------------------------------------
  Sum of atomic charges =     0.000000

 -----------------------------------------------------------------
                    Cartesian Multipole Moments
 -----------------------------------------------------------------
    Charge (ESU x 10^10)
                -0.0000
    Dipole Moment (Debye)
         X       0.2906      Y      -0.0026      Z       0.1508
       Tot       0.3274
    Quadrupole Moments (Debye-Ang)
        XX     -46.7607     XY      -0.1040     YY     -53.4137
        XZ      -0.2141     YZ       0.0928     ZZ     -45.5083
    Octopole Moments (Debye-Ang^2)
       XXX     112.6256    XXY      -0.2553    XYY      47.4775
       YYY      -0.2299    XXZ     -42.8050    XYZ       0.1116
       YYZ     -48.4764    XZZ      36.3286    YZZ       0.5942
       ZZZ    -130.9142
    Hexadecapole Moments (Debye-Ang^3)
      XXXX    -738.6725   XXXY       5.6649   XXYY    -157.5849
      XYYY       1.8521   YYYY     -77.4124   XXXZ     201.8937
      XXYZ      -2.7126   XYYZ      72.0243   YYYZ      -0.0660
      XXZZ    -293.8117   XYZZ       1.1316   YYZZ    -194.6182
      XZZZ     198.8490   YZZZ      -4.4832   ZZZZ   -1050.6927
 -----------------------------------------------------------------
 DrvMan completing analytic gradient of the correlated energy
 Correlated dipole moment
            1
    1   0.1143158
    2  -0.0010269
    3   0.0593263
 Energy read as -310.040142144
 Full Analytical Gradient: (in a.u., or Hartree/Bohr)
             1             2             3             4             5
    1   -0.00049893    0.00021765   -0.00012257   -0.00048500    0.00035572
    2   -0.00000974    0.00003321    0.00000149    0.00000888   -0.00002808
    3    0.00052476   -0.00020568   -0.00003174   -0.00072000    0.00029976
             6             7             8             9            10
    1    0.00005512    0.00019181    0.00006747   -0.00007880   -0.00001542
    2    0.00001391   -0.00001544    0.00000524    0.00001321   -0.00002358
    3   -0.00007927   -0.00019662    0.00004560    0.00014608    0.00008543
            11            12            13            14            15
    1    0.00009727    0.00006025   -0.00008417   -0.00000972    0.00063559
    2    0.00018744   -0.00000628   -0.00003140   -0.00014820   -0.00021322
    3    0.00080749   -0.00013367   -0.00015913   -0.00018567   -0.00046747
            16            17            18
    1   -0.00014787   -0.00007836   -0.00016004
    2    0.00002269    0.00003267    0.00015722
    3    0.00002132    0.00014665    0.00010217
 Gradient time:  CPU 1.50 s  wall 1.62 s
 Geometry Optimization Parameters
   NAtoms,    NIC,     NZ,  NCons,   NDum,   NFix, NCnnct, MaxDiis
       18     120      18       0       0       0       0       0

 Cartesian Hessian Update
 Hessian updated using BFGS update


** GEOMETRY OPTIMIZATION IN DELOCALIZED INTERNAL COORDINATES **
   Searching for a Minimum

   Optimization Cycle:   6

                       Coordinates (Angstroms)
     ATOM                X               Y               Z
      1  C         0.0016780902   -0.0018307106   -0.0025275903
      2  C         0.0039560029   -0.0058458918    1.3987651036
      3  H         0.9567269217   -0.0134368922    1.9273999436
      4  C        -1.1872356697    0.0001758703    2.1415327219
      5  C        -2.4067252499    0.0062094509    1.4517606841
      6  H        -3.3415388587    0.0070420469    2.0084655285
      7  C        -2.4282977397    0.0126724119    0.0519470377
      8  H        -3.3797885244    0.0202276327   -0.4745254290
      9  C        -1.2322414874    0.0118675450   -0.6711570788
     10  H        -1.2553019462    0.0177961305   -1.7590350562
     11  C        -1.1478564582    0.0295025840    3.6563833764
     12  H        -2.0608206193   -0.4019608108    4.0804952387
     13  H        -0.2918059182   -0.5384529946    4.0368152359
     14  H        -1.0587986020    1.0588418284    4.0258903431
     15  C         1.3023281112   -0.0413621837   -0.7795912991
     16  H         2.1218982396    0.3903978785   -0.1951734893
     17  H         1.2157831306    0.5212283469   -1.7155689072
     18  H         1.5762139002   -1.0734117140   -1.0322096723
   Point Group: c1    Number of degrees of freedom:    48


   Energy is   -310.040142144

 Hessian updated using BFGS update

 45 Hessian modes will be used to form the next step
  Hessian Eigenvalues:
     0.000277    0.007813    0.016335    0.016872    0.022600    0.022607
     0.022829    0.022939    0.023038    0.023181    0.023353    0.071461
     0.072271    0.072349    0.072561    0.159855    0.159999    0.160000
     0.160004    0.160028    0.160145    0.176185    0.220172    0.234599
     0.236430    0.249849    0.251732    0.313193    0.327920    0.341685
     0.342915    0.344656    0.345018    0.345395    0.351583    0.353559
     0.353651    0.354230    0.389929    0.419930    0.421083    0.459753
     0.464104    0.483143    0.735867

 Minimum search - taking simple RFO step
 Searching for Lamda that Minimizes Along All modes
 Value Taken    Lamda =  -0.00000757
 Step Taken.  Stepsize is  0.138954

                             Maximum     Tolerance    Cnvgd?
         Gradient           0.000462      0.000300      NO
         Displacement       0.098564      0.001200      NO
         Energy change     -0.000005      0.000001      NO


 New Cartesian Coordinates Obtained by Inverse Iteration

 Displacement from previous Coordinates is:  0.180063
 ----------------------------------------------------------------
             Standard Nuclear Orientation (Angstroms)
    I     Atom           X                Y                Z
 ----------------------------------------------------------------
    1      C       0.0015042207    -0.0023175079    -0.0032680031
    2      C       0.0042009201    -0.0098421929     1.3984376165
    3      H       0.9571325204    -0.0231228280     1.9266583901
    4      C      -1.1864145714    -0.0008991785     2.1413793324
    5      C      -2.4064232433     0.0123937471     1.4517797786
    6      H      -3.3410708290     0.0158605761     2.0088343402
    7      C      -2.4283692427     0.0232500380     0.0523654564
    8      H      -3.3799583034     0.0365225533    -0.4738277405
    9      C      -1.2322024320     0.0187017133    -0.6713289962
   10      H      -1.2556275583     0.0277465179    -1.7591548139
   11      C      -1.1480039548     0.0253572090     3.6563248468
   12      H      -2.0430797455    -0.4435227767     4.0790190219
   13      H      -0.2699795193    -0.5088537263     4.0352585774
   14      H      -1.1006884033     1.0563986479     4.0288712112
   15      C       1.3023966172    -0.0465737207    -0.7796906177
   16      H       2.1163973589     0.4118559802    -0.2078405179
   17      H       1.2085473868     0.4883898215    -1.7309381478
   18      H       1.5898121015    -1.0816843451    -1.0032130431
 ----------------------------------------------------------------
 Nuclear Repulsion Energy =         339.84177047 hartrees
 There are       29 alpha and       29 beta electrons
 Applying Cartesian multipole field
    Component          Value
    ---------          -----
     (2,0,0)        1.00000E-11
     (0,2,0)        2.00000E-11
     (0,0,2)       -3.00000E-11
 Nucleus-field energy     =    -0.0000000163 hartrees
 Requested basis set is 6-311++G(d,p)
 There are 98 shells and 246 basis functions
 A cutoff of  1.0D-14 yielded   4538 shell pairs
 There are     29249 function pairs (     31245 Cartesian)
 Smallest overlap matrix eigenvalue = 1.20E-06
 Guess MOs from SCF MO coefficient file

 -----------------------------------------------------------------------
  General SCF calculation program by
  Eric Jon Sundstrom, Paul Horn, Yuezhi Mao, Dmitri Zuev, Alec White,
  David Stuck, Shaama M.S., Shane Yost, Joonho Lee, David Small,
  Daniel Levine, Susi Lehtola, Hugh Burton, Evgeny Epifanovsky,
  Bang C. Huynh
 -----------------------------------------------------------------------
 Hartree-Fock
 using 6 threads for integral computing
 -------------------------------------------------------
 OpenMP Integral computing Module                
 Release: version 2.0, May 2017, Q-Chem Inc. Pleasanton 
 -------------------------------------------------------
 A restricted SCF calculation will be
 performed using DIIS
 SCF converges when DIIS error is below 1.0e-08
 ---------------------------------------
  Cycle       Energy         DIIS error
 ---------------------------------------
    1    -308.8461619876      2.30e-04  
    2    -308.8467601546      6.27e-05  
    3    -308.8468317242      1.17e-05  
    4    -308.8468352332      2.09e-06  
    5    -308.8468353364      1.03e-06  
    6    -308.8468353661      4.72e-07  
    7    -308.8468353753      2.30e-07  
    8    -308.8468353779      6.76e-08  
    9    -308.8468353781      2.41e-08  
   10    -308.8468353782      8.63e-09  Convergence criterion met
 ---------------------------------------
 SCF time:   CPU 48.54s  wall 9.00s 
 SCF   energy in the final basis set =     -308.8468353782
 Total energy in the final basis set =     -308.8468353782


 ------------------------------------------------------------------------------

   CCMAN2: suite of methods based on coupled cluster
           and equation of motion theories.

   Components:
   * libvmm-1.3-trunk
     by Evgeny Epifanovsky, Ilya Kaliman.
   * libtensor-2.5-trunk
     by Evgeny Epifanovsky, Michael Wormit, Dmitry Zuev, Sam Manzer, 
        Ilya Kaliman.
   * libcc-2.5-trunk
     by Evgeny Epifanovsky, Arik Landau, Tomasz Kus, Kirill Khistyaev, 
        Dmitry Zuev, Prashant Manohar, Xintian Feng, Anna Krylov, 
        Matthew Goldey, Alec White, Thomas Jagau, Kaushik Nanda, 
        Anastasia Gunina, Alexander Kunitsa, Joonho Lee.

   CCMAN original authors:
   Anna I. Krylov, C. David Sherrill, Steven R. Gwaltney,
   Edward F. C. Byrd (2000)
   Sergey V. Levchenko, Lyudmila V. Slipchenko, Tao Wang,
   Ana-Maria C. Cristian (2003)
   Piotr A. Pieniazek, C. Melania Oana, Evgeny Epifanovsky (2007)
   Prashant Manohar (2009)

 ------------------------------------------------------------------------------


 Allocating and initializing 63808MB of RAM...
 Calculation will run on 6 cores.


 Alpha MOs, Restricted
 -- Occupied --                  
-11.243 -11.243 -11.236 -11.227 -11.227 -11.226 -11.225 -11.225
  1 A     2 A     3 A     4 A     5 A     6 A     7 A     8 A                  
 -1.151  -1.053  -1.025  -0.937  -0.924  -0.812  -0.779  -0.680
  9 A    10 A    11 A    12 A    13 A    14 A    15 A    16 A                  
 -0.641  -0.617  -0.579  -0.568  -0.567  -0.559  -0.550  -0.525
 17 A    18 A    19 A    20 A    21 A    22 A    23 A    24 A                  
 -0.480  -0.479  -0.473  -0.326  -0.317
 25 A    26 A    27 A    28 A    29 A                                          
 -- Virtual --                   
  0.040   0.049   0.050   0.066   0.067   0.067   0.077   0.087
 30 A    31 A    32 A    33 A    34 A    35 A    36 A    37 A                  
  0.095   0.113   0.115   0.123   0.131   0.136   0.140   0.162
 38 A    39 A    40 A    41 A    42 A    43 A    44 A    45 A                  
  0.164   0.174   0.176   0.183   0.184   0.189   0.197   0.201
 46 A    47 A    48 A    49 A    50 A    51 A    52 A    53 A                  
  0.206   0.208   0.209   0.217   0.219   0.224   0.233   0.239
 54 A    55 A    56 A    57 A    58 A    59 A    60 A    61 A                  
  0.248   0.250   0.254   0.262   0.287   0.289   0.296   0.313
 62 A    63 A    64 A    65 A    66 A    67 A    68 A    69 A                  
  0.313   0.315   0.328   0.336   0.353   0.357   0.357   0.376
 70 A    71 A    72 A    73 A    74 A    75 A    76 A    77 A                  
  0.377   0.414   0.416   0.421   0.424   0.430   0.442   0.468
 78 A    79 A    80 A    81 A    82 A    83 A    84 A    85 A                  
  0.472   0.512   0.514   0.548   0.549   0.591   0.616   0.627
 86 A    87 A    88 A    89 A    90 A    91 A    92 A    93 A                  
  0.649   0.676   0.709   0.721   0.734   0.741   0.747   0.772
 94 A    95 A    96 A    97 A    98 A    99 A   100 A   101 A                  
  0.780   0.796   0.805   0.809   0.847   0.852   0.856   0.874
102 A   103 A   104 A   105 A   106 A   107 A   108 A   109 A                  
  0.877   0.878   0.895   0.910   0.919   0.924   0.961   0.969
110 A   111 A   112 A   113 A   114 A   115 A   116 A   117 A                  
  0.986   0.992   1.008   1.021   1.056   1.068   1.083   1.096
118 A   119 A   120 A   121 A   122 A   123 A   124 A   125 A                  
  1.121   1.155   1.162   1.170   1.179   1.190   1.234   1.247
126 A   127 A   128 A   129 A   130 A   131 A   132 A   133 A                  
  1.256   1.270   1.314   1.320   1.379   1.384   1.548   1.576
134 A   135 A   136 A   137 A   138 A   139 A   140 A   141 A                  
  1.613   1.645   1.665   1.686   1.721   1.749   1.758   1.801
142 A   143 A   144 A   145 A   146 A   147 A   148 A   149 A                  
  1.808   1.821   1.830   1.836   1.855   1.864   1.868   1.877
150 A   151 A   152 A   153 A   154 A   155 A   156 A   157 A                  
  1.892   1.908   1.933   1.970   1.976   2.021   2.041   2.052
158 A   159 A   160 A   161 A   162 A   163 A   164 A   165 A                  
  2.077   2.123   2.139   2.145   2.208   2.230   2.231   2.235
166 A   167 A   168 A   169 A   170 A   171 A   172 A   173 A                  
  2.254   2.305   2.316   2.344   2.348   2.355   2.376   2.474
174 A   175 A   176 A   177 A   178 A   179 A   180 A   181 A                  
  2.499   2.515   2.540   2.543   2.624   2.643   2.717   2.738
182 A   183 A   184 A   185 A   186 A   187 A   188 A   189 A                  
  2.774   2.810   2.818   2.824   2.886   2.894   2.905   2.907
190 A   191 A   192 A   193 A   194 A   195 A   196 A   197 A                  
  2.911   2.926   2.928   2.997   2.999   3.032   3.034   3.066
198 A   199 A   200 A   201 A   202 A   203 A   204 A   205 A                  
  3.079   3.099   3.114   3.138   3.190   3.232   3.247   3.277
206 A   207 A   208 A   209 A   210 A   211 A   212 A   213 A                  
  3.293   3.296   3.301   3.344   3.358   3.510   3.613   3.618
214 A   215 A   216 A   217 A   218 A   219 A   220 A   221 A                  
  3.643   3.796   3.814   3.932   3.973   4.092   4.121   4.208
222 A   223 A   224 A   225 A   226 A   227 A   228 A   229 A                  
  4.209   4.224   4.234   4.434   4.541   4.579   4.743   4.767
230 A   231 A   232 A   233 A   234 A   235 A   236 A   237 A                  
  5.278  24.749  25.078  25.094  25.140  25.148  25.239  25.248
238 A   239 A   240 A   241 A   242 A   243 A   244 A   245 A                  
 25.339
246 A                                                                          

 Beta MOs, Restricted
 -- Occupied --                  
-11.243 -11.243 -11.236 -11.227 -11.227 -11.226 -11.225 -11.225
  1 A     2 A     3 A     4 A     5 A     6 A     7 A     8 A                  
 -1.151  -1.053  -1.025  -0.937  -0.924  -0.812  -0.779  -0.680
  9 A    10 A    11 A    12 A    13 A    14 A    15 A    16 A                  
 -0.641  -0.617  -0.579  -0.568  -0.567  -0.559  -0.550  -0.525
 17 A    18 A    19 A    20 A    21 A    22 A    23 A    24 A                  
 -0.480  -0.479  -0.473  -0.326  -0.317
 25 A    26 A    27 A    28 A    29 A                                          
 -- Virtual --                   
  0.040   0.049   0.050   0.066   0.067   0.067   0.077   0.087
 30 A    31 A    32 A    33 A    34 A    35 A    36 A    37 A                  
  0.095   0.113   0.115   0.123   0.131   0.136   0.140   0.162
 38 A    39 A    40 A    41 A    42 A    43 A    44 A    45 A                  
  0.164   0.174   0.176   0.183   0.184   0.189   0.197   0.201
 46 A    47 A    48 A    49 A    50 A    51 A    52 A    53 A                  
  0.206   0.208   0.209   0.217   0.219   0.224   0.233   0.239
 54 A    55 A    56 A    57 A    58 A    59 A    60 A    61 A                  
  0.248   0.250   0.254   0.262   0.287   0.289   0.296   0.313
 62 A    63 A    64 A    65 A    66 A    67 A    68 A    69 A                  
  0.313   0.315   0.328   0.336   0.353   0.357   0.357   0.376
 70 A    71 A    72 A    73 A    74 A    75 A    76 A    77 A                  
  0.377   0.414   0.416   0.421   0.424   0.430   0.442   0.468
 78 A    79 A    80 A    81 A    82 A    83 A    84 A    85 A                  
  0.472   0.512   0.514   0.548   0.549   0.591   0.616   0.627
 86 A    87 A    88 A    89 A    90 A    91 A    92 A    93 A                  
  0.649   0.676   0.709   0.721   0.734   0.741   0.747   0.772
 94 A    95 A    96 A    97 A    98 A    99 A   100 A   101 A                  
  0.780   0.796   0.805   0.809   0.847   0.852   0.856   0.874
102 A   103 A   104 A   105 A   106 A   107 A   108 A   109 A                  
  0.877   0.878   0.895   0.910   0.919   0.924   0.961   0.969
110 A   111 A   112 A   113 A   114 A   115 A   116 A   117 A                  
  0.986   0.992   1.008   1.021   1.056   1.068   1.083   1.096
118 A   119 A   120 A   121 A   122 A   123 A   124 A   125 A                  
  1.121   1.155   1.162   1.170   1.179   1.190   1.234   1.247
126 A   127 A   128 A   129 A   130 A   131 A   132 A   133 A                  
  1.256   1.270   1.314   1.320   1.379   1.384   1.548   1.576
134 A   135 A   136 A   137 A   138 A   139 A   140 A   141 A                  
  1.613   1.645   1.665   1.686   1.721   1.749   1.758   1.801
142 A   143 A   144 A   145 A   146 A   147 A   148 A   149 A                  
  1.808   1.821   1.830   1.836   1.855   1.864   1.868   1.877
150 A   151 A   152 A   153 A   154 A   155 A   156 A   157 A                  
  1.892   1.908   1.933   1.970   1.976   2.021   2.041   2.052
158 A   159 A   160 A   161 A   162 A   163 A   164 A   165 A                  
  2.077   2.123   2.139   2.145   2.208   2.230   2.231   2.235
166 A   167 A   168 A   169 A   170 A   171 A   172 A   173 A                  
  2.254   2.305   2.316   2.344   2.348   2.355   2.376   2.474
174 A   175 A   176 A   177 A   178 A   179 A   180 A   181 A                  
  2.499   2.515   2.540   2.543   2.624   2.643   2.717   2.738
182 A   183 A   184 A   185 A   186 A   187 A   188 A   189 A                  
  2.774   2.810   2.818   2.824   2.886   2.894   2.905   2.907
190 A   191 A   192 A   193 A   194 A   195 A   196 A   197 A                  
  2.911   2.926   2.928   2.997   2.999   3.032   3.034   3.066
198 A   199 A   200 A   201 A   202 A   203 A   204 A   205 A                  
  3.079   3.099   3.114   3.138   3.190   3.232   3.247   3.277
206 A   207 A   208 A   209 A   210 A   211 A   212 A   213 A                  
  3.293   3.296   3.301   3.344   3.358   3.510   3.613   3.618
214 A   215 A   216 A   217 A   218 A   219 A   220 A   221 A                  
  3.643   3.796   3.814   3.932   3.973   4.092   4.121   4.208
222 A   223 A   224 A   225 A   226 A   227 A   228 A   229 A                  
  4.209   4.224   4.234   4.434   4.541   4.579   4.743   4.767
230 A   231 A   232 A   233 A   234 A   235 A   236 A   237 A                  
  5.278  24.749  25.078  25.094  25.140  25.148  25.239  25.248
238 A   239 A   240 A   241 A   242 A   243 A   244 A   245 A                  
 25.339
246 A                                                                          

 Occupation and symmetry of molecular orbitals

 Point group: C1 (1 irreducible representation).

                           A     All 
 -------------------------------------
 All molecular orbitals:
  - Alpha                  246   246 
  - Beta                   246   246 
 -------------------------------------
 Alpha orbitals:
  - Frozen occupied        8     8   
  - Active occupied        21    21  
  - Active virtual         217   217 
  - Frozen virtual         0     0   
 -------------------------------------
 Beta orbitals:
  - Frozen occupied        8     8   
  - Active occupied        21    21  
  - Active virtual         217   217 
  - Frozen virtual         0     0   
 -------------------------------------

 Import integrals:   CPU 0.00 s  wall 0.00 s

 Import integrals:   CPU 1178.08 s  wall 207.82 s

 MP2 amplitudes:   CPU 0.70 s  wall 0.44 s

Running a double precision version
           CCSD T amplitudes will be solved using DIIS.

           Start     Size      MaxIter   EConv     TConv     
           3         7         100       1.00e-07  1.00e-05  
 ------------------------------------------------------------------------------
           Energy (a.u.)   Ediff      Tdiff       Comment
 ------------------------------------------------------------------------------
          -309.98503667                           
     1    -309.99977229   1.47e-02   1.06e+00     Step took 05.03.
     2    -310.03420963   3.44e-02   1.46e-01     
     3    -310.03566650   1.46e-03   4.95e-02     
     4    -310.03894166   3.28e-03   1.51e-02     Switched to DIIS steps.
     5    -310.04013704   1.20e-03   1.19e-02     
     6    -310.04016022   2.32e-05   2.35e-03     
     7    -310.04014758   1.26e-05   9.43e-04     
     8    -310.04014727   3.14e-07   2.33e-04     
     9    -310.04014735   8.35e-08   7.61e-05     
    10    -310.04014738   3.09e-08   2.71e-05     
    11    -310.04014737   1.23e-08   1.39e-05     
    12    -310.04014740   3.18e-08   5.39e-06     
 ------------------------------------------------------------------------------
          -310.04014740                           CCSD T converged.

End of double precision
 SCF energy                 = -308.84683538
 MP2 energy                 = -309.98503667
 CCSD correlation energy    =   -1.19331202
 CCSD total energy          = -310.04014740

 CCSD  T1^2 = 0.0084  T2^2 = 0.4650  Leading amplitudes:

 Amplitude    Orbitals with energies
  0.0191       28 (A) A                  ->    103 (A) A                  
              -0.3258                          0.7957                     
  0.0191       28 (A) B                  ->    103 (A) B                  
              -0.3258                          0.7957                     
 -0.0162       29 (A) A                  ->    105 (A) A                  
              -0.3168                          0.8090                     
 -0.0162       29 (A) B                  ->    105 (A) B                  
              -0.3168                          0.8090                     

 Amplitude    Orbitals with energies
 -0.0458       28 (A) A      28 (A) B    ->    39 (A) A      39 (A) B     
              -0.3258       -0.3258            0.1132        0.1132       
  0.0458       28 (A) A      28 (A) B    ->    39 (A) B      39 (A) A     
              -0.3258       -0.3258            0.1132        0.1132       
  0.0458       28 (A) B      28 (A) A    ->    39 (A) A      39 (A) B     
              -0.3258       -0.3258            0.1132        0.1132       
 -0.0458       28 (A) B      28 (A) A    ->    39 (A) B      39 (A) A     
              -0.3258       -0.3258            0.1132        0.1132       

 Computing CCSD intermediates for later calculations in double precision
 Finished.

Running a double precision version
           CCSD Lambda amplitudes will be solved using DIIS.
           Start     Size      MaxIter   EConv     LConv     
           3         7         100       1.00e-07  1.00e-05  
 ------------------------------------------------------------------------------
            Enorm      Ldiff       Comment
 ------------------------------------------------------------------------------
     1     5.85e-02   4.76e-02     
     2     1.00e-02   1.28e-03     
     3     3.49e-03   1.99e-03     
     4     1.32e-03   2.89e-04     Switched to DIIS steps.
     5     3.62e-04   3.38e-04     
     6     1.24e-04   5.86e-05     
     7     4.12e-05   1.49e-05     
     8     1.43e-05   4.34e-06     
     9     4.80e-06   1.07e-06     
    10     1.93e-06   3.25e-07     
    11     7.15e-07   1.17e-07     
    12     2.95e-07   7.80e-09     
    13     1.17e-07   9.96e-10     
    14     4.69e-08   8.16e-09     
 ------------------------------------------------------------------------------
                                   CCSD Lambda converged.

 Computing density matrices in double precision...
           Orbital response amplitudes will be solved using DIIS.
           Start     Size      MaxIter   EConv     LConv     
           3         7         100       1.00e-06  1.00e-06  
 ------------------------------------------------------------------------------
            Enorm      Ldiff       Comment
 ------------------------------------------------------------------------------
     1     5.70e-02   1.44e-02     
     2     2.87e-02   7.42e-03     
     3     1.99e-02   2.25e-03     
     4     2.01e-03   3.30e-03     Switched to DIIS steps.
     5     8.10e-04   1.04e-05     
     6     2.39e-04   2.64e-05     
     7     5.18e-05   3.73e-06     
     8     7.67e-06   2.32e-06     
     9     2.73e-06   3.18e-07     
    10     1.61e-06   1.35e-08     
    11     6.07e-07   1.21e-09     
 ------------------------------------------------------------------------------
                                   Orbital response converged.

 Computing density matrices... Done.
 CCSD calculation:   CPU 43331.08 s  wall 7749.54 s

 Transferring MO TPDM to AO TPDM
 Transferring g2_o1o1o1o1
 Transferring g2_o1o1o1v1
 Transferring g2_o1o1v1v1
 Transferring g2_o1v1o1v1
 Transferring g2_o1v1v1v1
 Transferring g2_v1v1v1v1
 Adding separable TPDM
 Computing TPDM gradient
 --------------------------------------------------------
 2e gradient
  Atom          X               Y               Z
 --------------------------------------------------------
    1        -11.185120       -1.449508        6.689423  
    2         -6.988354        0.035795       -4.205860  
    3         -4.840832        0.070521       -2.688426  
    4         -0.515501        1.593517      -13.002099  
    5         11.650350       -0.842912       -0.014331  
    6          4.659024       -0.035164       -2.397294  
    7          4.305173        0.017946        2.354811  
    8          4.042477       -0.053980        2.233111  
    9          5.920762        0.595063        9.923674  
   10          0.435621       -0.035744        5.215991  
   11          0.530633       -0.031377       -3.678065  
   12          2.878248        1.590591       -2.112027  
   13         -2.800686        1.802690       -2.002683  
   14         -0.142485       -3.483613       -1.887710  
   15         -2.837445        0.068283        2.426453  
   16         -3.275451       -1.554885       -1.410008  
   17         -0.341173       -1.790085        3.451603  
   18         -1.495242        3.502862        1.103437  
 --------------------------------------------------------
 --------------------------------------------------------
 Final gradient
  Atom          X               Y               Z
 --------------------------------------------------------
    1        -11.185120       -1.449508        6.689423  
    2         -6.988354        0.035795       -4.205860  
    3         -4.840832        0.070521       -2.688426  
    4         -0.515501        1.593517      -13.002099  
    5         11.650350       -0.842912       -0.014331  
    6          4.659024       -0.035164       -2.397294  
    7          4.305173        0.017946        2.354811  
    8          4.042477       -0.053980        2.233111  
    9          5.920762        0.595063        9.923674  
   10          0.435621       -0.035744        5.215991  
   11          0.530633       -0.031377       -3.678065  
   12          2.878248        1.590591       -2.112027  
   13         -2.800686        1.802690       -2.002683  
   14         -0.142485       -3.483613       -1.887710  
   15         -2.837445        0.068283        2.426453  
   16         -3.275451       -1.554885       -1.410008  
   17         -0.341173       -1.790085        3.451603  
   18         -1.495242        3.502862        1.103437  
 --------------------------------------------------------
 Analytic gradient from two-electron contribution:   CPU 8684.28 s  wall 1974.21 s

 Total ccman2 time:   CPU 53217.15 s  wall 9938.77 s


 --------------------------------------------------------------

                    Orbital Energies (a.u.)
 --------------------------------------------------------------

 Alpha MOs
 -- Occupied --
-11.2432 -11.2432 -11.2355 -11.2269 -11.2268 -11.2261 -11.2254 -11.2254
 -1.1511  -1.0532  -1.0250  -0.9371  -0.9241  -0.8124  -0.7788  -0.6803
 -0.6410  -0.6167  -0.5788  -0.5678  -0.5667  -0.5587  -0.5503  -0.5253
 -0.4799  -0.4792  -0.4735  -0.3258  -0.3168
 -- Virtual --
  0.0398   0.0488   0.0500   0.0659   0.0669   0.0674   0.0773   0.0867
  0.0954   0.1132   0.1154   0.1233   0.1307   0.1358   0.1396   0.1624
  0.1643   0.1741   0.1761   0.1831   0.1841   0.1887   0.1971   0.2008
  0.2059   0.2076   0.2092   0.2168   0.2188   0.2243   0.2331   0.2386
  0.2484   0.2502   0.2543   0.2621   0.2871   0.2892   0.2961   0.3126
  0.3134   0.3154   0.3277   0.3356   0.3526   0.3567   0.3572   0.3756
  0.3774   0.4136   0.4155   0.4213   0.4237   0.4296   0.4423   0.4684
  0.4719   0.5121   0.5144   0.5476   0.5489   0.5906   0.6159   0.6268
  0.6485   0.6761   0.7093   0.7212   0.7336   0.7409   0.7471   0.7715
  0.7801   0.7957   0.8050   0.8090   0.8473   0.8524   0.8560   0.8739
  0.8775   0.8776   0.8946   0.9098   0.9185   0.9239   0.9612   0.9688
  0.9862   0.9922   1.0075   1.0208   1.0558   1.0680   1.0825   1.0956
  1.1209   1.1550   1.1622   1.1700   1.1786   1.1899   1.2335   1.2469
  1.2562   1.2701   1.3140   1.3204   1.3793   1.3844   1.5478   1.5756
  1.6134   1.6446   1.6646   1.6861   1.7212   1.7490   1.7576   1.8006
  1.8085   1.8207   1.8296   1.8359   1.8548   1.8645   1.8677   1.8774
  1.8918   1.9077   1.9326   1.9702   1.9764   2.0212   2.0410   2.0519
  2.0765   2.1233   2.1394   2.1448   2.2078   2.2298   2.2311   2.2351
  2.2542   2.3051   2.3162   2.3436   2.3479   2.3546   2.3761   2.4737
  2.4987   2.5148   2.5398   2.5429   2.6239   2.6434   2.7172   2.7376
  2.7741   2.8096   2.8178   2.8241   2.8858   2.8936   2.9049   2.9066
  2.9108   2.9258   2.9282   2.9974   2.9994   3.0325   3.0339   3.0664
  3.0788   3.0993   3.1137   3.1375   3.1903   3.2318   3.2471   3.2772
  3.2932   3.2961   3.3008   3.3438   3.3577   3.5098   3.6132   3.6175
  3.6429   3.7960   3.8145   3.9324   3.9726   4.0920   4.1209   4.2076
  4.2087   4.2239   4.2337   4.4340   4.5414   4.5791   4.7433   4.7674
  5.2777  24.7492  25.0779  25.0938  25.1395  25.1480  25.2388  25.2476
 25.3393
 --------------------------------------------------------------

          Ground-State Mulliken Net Atomic Charges

     Atom                 Charge (a.u.)
  ----------------------------------------
      1 C                     1.434901
      2 C                    -1.432098
      3 H                     0.138107
      4 C                     1.434886
      5 C                    -1.122986
      6 H                     0.144547
      7 C                     0.301454
      8 H                     0.188992
      9 C                    -1.069568
     10 H                     0.147377
     11 C                    -0.528496
     12 H                     0.140820
     13 H                     0.140535
     14 H                     0.164301
     15 C                    -0.528279
     16 H                     0.141015
     17 H                     0.140029
     18 H                     0.164462
  ----------------------------------------
  Sum of atomic charges =     0.000000

 -----------------------------------------------------------------
                    Cartesian Multipole Moments
 -----------------------------------------------------------------
    Charge (ESU x 10^10)
                 0.0000
    Dipole Moment (Debye)
         X       0.2876      Y      -0.0040      Z       0.1545
       Tot       0.3265
    Quadrupole Moments (Debye-Ang)
        XX     -46.7498     XY      -0.1354     YY     -53.4141
        XZ      -0.2250     YZ       0.0758     ZZ     -45.5059
    Octopole Moments (Debye-Ang^2)
       XXX     112.6489    XXY      -0.2037    XYY      47.4240
       YYY      -0.4026    XXZ     -42.7855    XYZ       0.1202
       YYZ     -48.4196    XZZ      36.2804    YZZ       0.5559
       ZZZ    -130.9159
    Hexadecapole Moments (Debye-Ang^3)
      XXXX    -738.9620   XXXY       6.3923   XXYY    -157.3220
      XYYY       2.9866   YYYY     -77.4557   XXXZ     202.0684
      XXYZ      -2.6661   XYYZ      71.7786   YYYZ       0.3550
      XXZZ    -293.7738   XYZZ       1.4411   YYZZ    -194.6932
      XZZZ     198.8154   YZZZ      -4.1843   ZZZZ   -1050.4127
 -----------------------------------------------------------------
 DrvMan completing analytic gradient of the correlated energy
 Correlated dipole moment
            1
    1   0.1131598
    2  -0.0015919
    3   0.0607814
 Energy read as -310.040147399
 Full Analytical Gradient: (in a.u., or Hartree/Bohr)
             1             2             3             4             5
    1   -0.00045021    0.00027187   -0.00012381   -0.00056072    0.00037484
    2    0.00000427    0.00001508   -0.00000020   -0.00001455   -0.00000992
    3    0.00057861   -0.00025281   -0.00002377   -0.00070716    0.00036495
             6             7             8             9            10
    1    0.00004659    0.00020688    0.00006114   -0.00014554   -0.00000936
    2    0.00001082   -0.00001686    0.00000524    0.00002791   -0.00002497
    3   -0.00008360   -0.00026165    0.00004962    0.00012395    0.00008115
            11            12            13            14            15
    1    0.00010486    0.00006827   -0.00008304   -0.00001531    0.00064108
    2    0.00017198   -0.00000622   -0.00001598   -0.00013846   -0.00020135
    3    0.00081595   -0.00013430   -0.00016139   -0.00018216   -0.00047437
            16            17            18
    1   -0.00015074   -0.00008209   -0.00015471
    2    0.00002130    0.00002125    0.00015065
    3    0.00001528    0.00014813    0.00010357
 Gradient time:  CPU 1.51 s  wall 1.64 s
 Geometry Optimization Parameters
   NAtoms,    NIC,     NZ,  NCons,   NDum,   NFix, NCnnct, MaxDiis
       18     120      18       0       0       0       0       0

 Cartesian Hessian Update
 Hessian updated using BFGS update


** GEOMETRY OPTIMIZATION IN DELOCALIZED INTERNAL COORDINATES **
   Searching for a Minimum

   Optimization Cycle:   7

                       Coordinates (Angstroms)
     ATOM                X               Y               Z
      1  C         0.0015042207   -0.0023175079   -0.0032680031
      2  C         0.0042009201   -0.0098421929    1.3984376165
      3  H         0.9571325204   -0.0231228280    1.9266583901
      4  C        -1.1864145714   -0.0008991785    2.1413793324
      5  C        -2.4064232433    0.0123937471    1.4517797786
      6  H        -3.3410708290    0.0158605761    2.0088343402
      7  C        -2.4283692427    0.0232500380    0.0523654564
      8  H        -3.3799583034    0.0365225533   -0.4738277405
      9  C        -1.2322024320    0.0187017133   -0.6713289962
     10  H        -1.2556275583    0.0277465179   -1.7591548139
     11  C        -1.1480039548    0.0253572090    3.6563248468
     12  H        -2.0430797455   -0.4435227767    4.0790190219
     13  H        -0.2699795193   -0.5088537263    4.0352585774
     14  H        -1.1006884033    1.0563986479    4.0288712112
     15  C         1.3023966172   -0.0465737207   -0.7796906177
     16  H         2.1163973589    0.4118559802   -0.2078405179
     17  H         1.2085473868    0.4883898215   -1.7309381478
     18  H         1.5898121015   -1.0816843451   -1.0032130431
   Point Group: c1    Number of degrees of freedom:    48


   Energy is   -310.040147399

 Hessian updated using BFGS update

 46 Hessian modes will be used to form the next step
  Hessian Eigenvalues:
     0.000224    0.007814    0.016338    0.016899    0.022599    0.022609
     0.022810    0.022944    0.023019    0.023180    0.023347    0.071461
     0.071959    0.072348    0.072418    0.159785    0.159999    0.160000
     0.160000    0.160004    0.160027    0.160227    0.168587    0.220128
     0.234599    0.235519    0.249777    0.250297    0.313192    0.325153
     0.341686    0.342912    0.344656    0.345017    0.345394    0.351393
     0.353471    0.353567    0.354183    0.376129    0.419905    0.421072
     0.459849    0.463364    0.472285    0.623563

 Minimum search - taking simple RFO step
 Searching for Lamda that Minimizes Along All modes
 Value Taken    Lamda =  -0.00000492
 Step Taken.  Stepsize is  0.097765

                             Maximum     Tolerance    Cnvgd?
         Gradient           0.000464      0.000300      NO
         Displacement       0.069252      0.001200      NO
         Energy change     -0.000005      0.000001      NO


 New Cartesian Coordinates Obtained by Inverse Iteration

 Displacement from previous Coordinates is:  0.126934
 ----------------------------------------------------------------
             Standard Nuclear Orientation (Angstroms)
    I     Atom           X                Y                Z
 ----------------------------------------------------------------
    1      C       0.0014030933    -0.0026476869    -0.0041756184
    2      C       0.0043621746    -0.0125820321     1.3981220986
    3      H       0.9576747651    -0.0297954926     1.9257386452
    4      C      -1.1855216835    -0.0015346096     2.1414554261
    5      C      -2.4062303038     0.0166826808     1.4518066232
    6      H      -3.3406244605     0.0218078419     2.0094484301
    7      C      -2.4285524303     0.0307186054     0.0528161626
    8      H      -3.3802525390     0.0479442498    -0.4731852830
    9      C      -1.2322112180     0.0235297444    -0.6716269695
   10      H      -1.2560481243     0.0351213249    -1.7594613146
   11      C      -1.1482478784     0.0223529907     3.6560425057
   12      H      -2.0300408208    -0.4721655537     4.0778223460
   13      H      -0.2557673875    -0.4874312069     4.0349862640
   14      H      -1.1303883057     1.0535305055     4.0313601640
   15      C       1.3022524091    -0.0501872121    -0.7796794994
   16      H       2.1125218333     0.4265979716    -0.2173751437
   17      H       1.2041059335     0.4645990011    -1.7416273766
   18      H       1.5997382655    -1.0868805940    -0.9828007690
 ----------------------------------------------------------------
 Nuclear Repulsion Energy =         339.82990317 hartrees
 There are       29 alpha and       29 beta electrons
 Applying Cartesian multipole field
    Component          Value
    ---------          -----
     (2,0,0)        1.00000E-11
     (0,2,0)        2.00000E-11
     (0,0,2)       -3.00000E-11
 Nucleus-field energy     =    -0.0000000163 hartrees
 Requested basis set is 6-311++G(d,p)
 There are 98 shells and 246 basis functions
 A cutoff of  1.0D-14 yielded   4538 shell pairs
 There are     29249 function pairs (     31245 Cartesian)
 Smallest overlap matrix eigenvalue = 1.20E-06
 Guess MOs from SCF MO coefficient file

 -----------------------------------------------------------------------
  General SCF calculation program by
  Eric Jon Sundstrom, Paul Horn, Yuezhi Mao, Dmitri Zuev, Alec White,
  David Stuck, Shaama M.S., Shane Yost, Joonho Lee, David Small,
  Daniel Levine, Susi Lehtola, Hugh Burton, Evgeny Epifanovsky,
  Bang C. Huynh
 -----------------------------------------------------------------------
 Hartree-Fock
 using 6 threads for integral computing
 -------------------------------------------------------
 OpenMP Integral computing Module                
 Release: version 2.0, May 2017, Q-Chem Inc. Pleasanton 
 -------------------------------------------------------
 A restricted SCF calculation will be
 performed using DIIS
 SCF converges when DIIS error is below 1.0e-08
 ---------------------------------------
  Cycle       Energy         DIIS error
 ---------------------------------------
    1    -308.8464716020      1.62e-04  
    2    -308.8467693695      4.43e-05  
    3    -308.8468051326      8.37e-06  
    4    -308.8468069576      1.59e-06  
    5    -308.8468070260      7.69e-07  
    6    -308.8468070474      3.76e-07  
    7    -308.8468070540      1.86e-07  
    8    -308.8468070555      5.03e-08  
    9    -308.8468070556      1.69e-08  
   10    -308.8468070557      6.06e-09  Convergence criterion met
 ---------------------------------------
 SCF time:   CPU 48.44s  wall 9.00s 
 SCF   energy in the final basis set =     -308.8468070557
 Total energy in the final basis set =     -308.8468070557


 ------------------------------------------------------------------------------

   CCMAN2: suite of methods based on coupled cluster
           and equation of motion theories.

   Components:
   * libvmm-1.3-trunk
     by Evgeny Epifanovsky, Ilya Kaliman.
   * libtensor-2.5-trunk
     by Evgeny Epifanovsky, Michael Wormit, Dmitry Zuev, Sam Manzer, 
        Ilya Kaliman.
   * libcc-2.5-trunk
     by Evgeny Epifanovsky, Arik Landau, Tomasz Kus, Kirill Khistyaev, 
        Dmitry Zuev, Prashant Manohar, Xintian Feng, Anna Krylov, 
        Matthew Goldey, Alec White, Thomas Jagau, Kaushik Nanda, 
        Anastasia Gunina, Alexander Kunitsa, Joonho Lee.

   CCMAN original authors:
   Anna I. Krylov, C. David Sherrill, Steven R. Gwaltney,
   Edward F. C. Byrd (2000)
   Sergey V. Levchenko, Lyudmila V. Slipchenko, Tao Wang,
   Ana-Maria C. Cristian (2003)
   Piotr A. Pieniazek, C. Melania Oana, Evgeny Epifanovsky (2007)
   Prashant Manohar (2009)

 ------------------------------------------------------------------------------


 Allocating and initializing 63808MB of RAM...
 Calculation will run on 6 cores.


 Alpha MOs, Restricted
 -- Occupied --                  
-11.243 -11.243 -11.236 -11.227 -11.227 -11.226 -11.225 -11.225
  1 A     2 A     3 A     4 A     5 A     6 A     7 A     8 A                  
 -1.151  -1.053  -1.025  -0.937  -0.924  -0.812  -0.779  -0.680
  9 A    10 A    11 A    12 A    13 A    14 A    15 A    16 A                  
 -0.641  -0.617  -0.579  -0.568  -0.567  -0.559  -0.550  -0.525
 17 A    18 A    19 A    20 A    21 A    22 A    23 A    24 A                  
 -0.480  -0.479  -0.473  -0.326  -0.317
 25 A    26 A    27 A    28 A    29 A                                          
 -- Virtual --                   
  0.040   0.049   0.050   0.066   0.067   0.067   0.077   0.087
 30 A    31 A    32 A    33 A    34 A    35 A    36 A    37 A                  
  0.095   0.113   0.115   0.123   0.131   0.136   0.140   0.162
 38 A    39 A    40 A    41 A    42 A    43 A    44 A    45 A                  
  0.164   0.174   0.176   0.183   0.184   0.189   0.197   0.201
 46 A    47 A    48 A    49 A    50 A    51 A    52 A    53 A                  
  0.206   0.208   0.209   0.217   0.219   0.224   0.233   0.239
 54 A    55 A    56 A    57 A    58 A    59 A    60 A    61 A                  
  0.248   0.250   0.254   0.262   0.287   0.289   0.296   0.313
 62 A    63 A    64 A    65 A    66 A    67 A    68 A    69 A                  
  0.313   0.315   0.328   0.336   0.353   0.357   0.357   0.376
 70 A    71 A    72 A    73 A    74 A    75 A    76 A    77 A                  
  0.377   0.414   0.415   0.421   0.424   0.430   0.442   0.468
 78 A    79 A    80 A    81 A    82 A    83 A    84 A    85 A                  
  0.472   0.512   0.514   0.547   0.549   0.590   0.616   0.627
 86 A    87 A    88 A    89 A    90 A    91 A    92 A    93 A                  
  0.648   0.676   0.709   0.721   0.733   0.741   0.747   0.771
 94 A    95 A    96 A    97 A    98 A    99 A   100 A   101 A                  
  0.780   0.796   0.805   0.809   0.847   0.853   0.856   0.874
102 A   103 A   104 A   105 A   106 A   107 A   108 A   109 A                  
  0.877   0.878   0.895   0.910   0.919   0.924   0.961   0.969
110 A   111 A   112 A   113 A   114 A   115 A   116 A   117 A                  
  0.986   0.992   1.007   1.021   1.056   1.068   1.082   1.096
118 A   119 A   120 A   121 A   122 A   123 A   124 A   125 A                  
  1.121   1.155   1.162   1.170   1.178   1.190   1.234   1.247
126 A   127 A   128 A   129 A   130 A   131 A   132 A   133 A                  
  1.256   1.270   1.314   1.320   1.379   1.384   1.548   1.575
134 A   135 A   136 A   137 A   138 A   139 A   140 A   141 A                  
  1.613   1.645   1.665   1.686   1.721   1.749   1.758   1.801
142 A   143 A   144 A   145 A   146 A   147 A   148 A   149 A                  
  1.808   1.820   1.830   1.836   1.855   1.865   1.868   1.878
150 A   151 A   152 A   153 A   154 A   155 A   156 A   157 A                  
  1.892   1.908   1.932   1.970   1.976   2.021   2.041   2.052
158 A   159 A   160 A   161 A   162 A   163 A   164 A   165 A                  
  2.076   2.123   2.141   2.143   2.207   2.230   2.230   2.235
166 A   167 A   168 A   169 A   170 A   171 A   172 A   173 A                  
  2.254   2.306   2.316   2.344   2.351   2.351   2.375   2.474
174 A   175 A   176 A   177 A   178 A   179 A   180 A   181 A                  
  2.499   2.515   2.540   2.543   2.623   2.644   2.717   2.738
182 A   183 A   184 A   185 A   186 A   187 A   188 A   189 A                  
  2.774   2.809   2.817   2.824   2.886   2.894   2.905   2.908
190 A   191 A   192 A   193 A   194 A   195 A   196 A   197 A                  
  2.910   2.925   2.928   2.998   2.998   3.033   3.033   3.067
198 A   199 A   200 A   201 A   202 A   203 A   204 A   205 A                  
  3.079   3.100   3.113   3.138   3.190   3.232   3.247   3.277
206 A   207 A   208 A   209 A   210 A   211 A   212 A   213 A                  
  3.294   3.296   3.300   3.344   3.358   3.510   3.615   3.616
214 A   215 A   216 A   217 A   218 A   219 A   220 A   221 A                  
  3.644   3.796   3.814   3.932   3.972   4.092   4.121   4.207
222 A   223 A   224 A   225 A   226 A   227 A   228 A   229 A                  
  4.208   4.224   4.233   4.434   4.541   4.579   4.744   4.768
230 A   231 A   232 A   233 A   234 A   235 A   236 A   237 A                  
  5.277  24.749  25.078  25.094  25.139  25.148  25.238  25.247
238 A   239 A   240 A   241 A   242 A   243 A   244 A   245 A                  
 25.339
246 A                                                                          

 Beta MOs, Restricted
 -- Occupied --                  
-11.243 -11.243 -11.236 -11.227 -11.227 -11.226 -11.225 -11.225
  1 A     2 A     3 A     4 A     5 A     6 A     7 A     8 A                  
 -1.151  -1.053  -1.025  -0.937  -0.924  -0.812  -0.779  -0.680
  9 A    10 A    11 A    12 A    13 A    14 A    15 A    16 A                  
 -0.641  -0.617  -0.579  -0.568  -0.567  -0.559  -0.550  -0.525
 17 A    18 A    19 A    20 A    21 A    22 A    23 A    24 A                  
 -0.480  -0.479  -0.473  -0.326  -0.317
 25 A    26 A    27 A    28 A    29 A                                          
 -- Virtual --                   
  0.040   0.049   0.050   0.066   0.067   0.067   0.077   0.087
 30 A    31 A    32 A    33 A    34 A    35 A    36 A    37 A                  
  0.095   0.113   0.115   0.123   0.131   0.136   0.140   0.162
 38 A    39 A    40 A    41 A    42 A    43 A    44 A    45 A                  
  0.164   0.174   0.176   0.183   0.184   0.189   0.197   0.201
 46 A    47 A    48 A    49 A    50 A    51 A    52 A    53 A                  
  0.206   0.208   0.209   0.217   0.219   0.224   0.233   0.239
 54 A    55 A    56 A    57 A    58 A    59 A    60 A    61 A                  
  0.248   0.250   0.254   0.262   0.287   0.289   0.296   0.313
 62 A    63 A    64 A    65 A    66 A    67 A    68 A    69 A                  
  0.313   0.315   0.328   0.336   0.353   0.357   0.357   0.376
 70 A    71 A    72 A    73 A    74 A    75 A    76 A    77 A                  
  0.377   0.414   0.415   0.421   0.424   0.430   0.442   0.468
 78 A    79 A    80 A    81 A    82 A    83 A    84 A    85 A                  
  0.472   0.512   0.514   0.547   0.549   0.590   0.616   0.627
 86 A    87 A    88 A    89 A    90 A    91 A    92 A    93 A                  
  0.648   0.676   0.709   0.721   0.733   0.741   0.747   0.771
 94 A    95 A    96 A    97 A    98 A    99 A   100 A   101 A                  
  0.780   0.796   0.805   0.809   0.847   0.853   0.856   0.874
102 A   103 A   104 A   105 A   106 A   107 A   108 A   109 A                  
  0.877   0.878   0.895   0.910   0.919   0.924   0.961   0.969
110 A   111 A   112 A   113 A   114 A   115 A   116 A   117 A                  
  0.986   0.992   1.007   1.021   1.056   1.068   1.082   1.096
118 A   119 A   120 A   121 A   122 A   123 A   124 A   125 A                  
  1.121   1.155   1.162   1.170   1.178   1.190   1.234   1.247
126 A   127 A   128 A   129 A   130 A   131 A   132 A   133 A                  
  1.256   1.270   1.314   1.320   1.379   1.384   1.548   1.575
134 A   135 A   136 A   137 A   138 A   139 A   140 A   141 A                  
  1.613   1.645   1.665   1.686   1.721   1.749   1.758   1.801
142 A   143 A   144 A   145 A   146 A   147 A   148 A   149 A                  
  1.808   1.820   1.830   1.836   1.855   1.865   1.868   1.878
150 A   151 A   152 A   153 A   154 A   155 A   156 A   157 A                  
  1.892   1.908   1.932   1.970   1.976   2.021   2.041   2.052
158 A   159 A   160 A   161 A   162 A   163 A   164 A   165 A                  
  2.076   2.123   2.141   2.143   2.207   2.230   2.230   2.235
166 A   167 A   168 A   169 A   170 A   171 A   172 A   173 A                  
  2.254   2.306   2.316   2.344   2.351   2.351   2.375   2.474
174 A   175 A   176 A   177 A   178 A   179 A   180 A   181 A                  
  2.499   2.515   2.540   2.543   2.623   2.644   2.717   2.738
182 A   183 A   184 A   185 A   186 A   187 A   188 A   189 A                  
  2.774   2.809   2.817   2.824   2.886   2.894   2.905   2.908
190 A   191 A   192 A   193 A   194 A   195 A   196 A   197 A                  
  2.910   2.925   2.928   2.998   2.998   3.033   3.033   3.067
198 A   199 A   200 A   201 A   202 A   203 A   204 A   205 A                  
  3.079   3.100   3.113   3.138   3.190   3.232   3.247   3.277
206 A   207 A   208 A   209 A   210 A   211 A   212 A   213 A                  
  3.294   3.296   3.300   3.344   3.358   3.510   3.615   3.616
214 A   215 A   216 A   217 A   218 A   219 A   220 A   221 A                  
  3.644   3.796   3.814   3.932   3.972   4.092   4.121   4.207
222 A   223 A   224 A   225 A   226 A   227 A   228 A   229 A                  
  4.208   4.224   4.233   4.434   4.541   4.579   4.744   4.768
230 A   231 A   232 A   233 A   234 A   235 A   236 A   237 A                  
  5.277  24.749  25.078  25.094  25.139  25.148  25.238  25.247
238 A   239 A   240 A   241 A   242 A   243 A   244 A   245 A                  
 25.339
246 A                                                                          

 Occupation and symmetry of molecular orbitals

 Point group: C1 (1 irreducible representation).

                           A     All 
 -------------------------------------
 All molecular orbitals:
  - Alpha                  246   246 
  - Beta                   246   246 
 -------------------------------------
 Alpha orbitals:
  - Frozen occupied        8     8   
  - Active occupied        21    21  
  - Active virtual         217   217 
  - Frozen virtual         0     0   
 -------------------------------------
 Beta orbitals:
  - Frozen occupied        8     8   
  - Active occupied        21    21  
  - Active virtual         217   217 
  - Frozen virtual         0     0   
 -------------------------------------

 Import integrals:   CPU 0.00 s  wall 0.00 s

 Import integrals:   CPU 1172.41 s  wall 206.75 s

 MP2 amplitudes:   CPU 0.69 s  wall 0.43 s

Running a double precision version
           CCSD T amplitudes will be solved using DIIS.

           Start     Size      MaxIter   EConv     TConv     
           3         7         100       1.00e-07  1.00e-05  
 ------------------------------------------------------------------------------
           Energy (a.u.)   Ediff      Tdiff       Comment
 ------------------------------------------------------------------------------
          -309.98504373                           
     1    -309.99976798   1.47e-02   1.06e+00     Step took 05.03.
     2    -310.03421230   3.44e-02   1.46e-01     
     3    -310.03566811   1.46e-03   4.95e-02     
     4    -310.03894420   3.28e-03   1.51e-02     Switched to DIIS steps.
     5    -310.04014018   1.20e-03   1.19e-02     
     6    -310.04016336   2.32e-05   2.35e-03     
     7    -310.04015071   1.26e-05   9.43e-04     
     8    -310.04015040   3.15e-07   2.33e-04     
     9    -310.04015048   8.30e-08   7.62e-05     
    10    -310.04015051   3.05e-08   2.71e-05     
    11    -310.04015050   1.23e-08   1.39e-05     
    12    -310.04015053   3.18e-08   5.39e-06     
 ------------------------------------------------------------------------------
          -310.04015053                           CCSD T converged.

End of double precision
 SCF energy                 = -308.84680706
 MP2 energy                 = -309.98504373
 CCSD correlation energy    =   -1.19334348
 CCSD total energy          = -310.04015053

 CCSD  T1^2 = 0.0084  T2^2 = 0.4650  Leading amplitudes:

 Amplitude    Orbitals with energies
  0.0191       28 (A) A                  ->    103 (A) A                  
              -0.3258                          0.7957                     
  0.0191       28 (A) B                  ->    103 (A) B                  
              -0.3258                          0.7957                     
  0.0162       29 (A) A                  ->    105 (A) A                  
              -0.3168                          0.8090                     
  0.0162       29 (A) B                  ->    105 (A) B                  
              -0.3168                          0.8090                     

 Amplitude    Orbitals with energies
 -0.0458       28 (A) A      28 (A) B    ->    39 (A) A      39 (A) B     
              -0.3258       -0.3258            0.1132        0.1132       
  0.0458       28 (A) A      28 (A) B    ->    39 (A) B      39 (A) A     
              -0.3258       -0.3258            0.1132        0.1132       
  0.0458       28 (A) B      28 (A) A    ->    39 (A) A      39 (A) B     
              -0.3258       -0.3258            0.1132        0.1132       
 -0.0458       28 (A) B      28 (A) A    ->    39 (A) B      39 (A) A     
              -0.3258       -0.3258            0.1132        0.1132       

 Computing CCSD intermediates for later calculations in double precision
 Finished.

Running a double precision version
           CCSD Lambda amplitudes will be solved using DIIS.
           Start     Size      MaxIter   EConv     LConv     
           3         7         100       1.00e-07  1.00e-05  
 ------------------------------------------------------------------------------
            Enorm      Ldiff       Comment
 ------------------------------------------------------------------------------
     1     5.85e-02   4.77e-02     
     2     1.00e-02   1.28e-03     
     3     3.50e-03   1.99e-03     
     4     1.32e-03   2.89e-04     Switched to DIIS steps.
     5     3.62e-04   3.38e-04     
     6     1.24e-04   5.86e-05     
     7     4.12e-05   1.49e-05     
     8     1.43e-05   4.34e-06     
     9     4.79e-06   1.07e-06     
    10     1.92e-06   3.25e-07     
    11     7.06e-07   1.17e-07     
    12     2.87e-07   8.01e-09     
    13     1.10e-07   9.35e-10     
    14     4.18e-08   7.98e-09     
 ------------------------------------------------------------------------------
                                   CCSD Lambda converged.

 Computing density matrices in double precision...
           Orbital response amplitudes will be solved using DIIS.
           Start     Size      MaxIter   EConv     LConv     
           3         7         100       1.00e-06  1.00e-06  
 ------------------------------------------------------------------------------
            Enorm      Ldiff       Comment
 ------------------------------------------------------------------------------
     1     5.70e-02   1.43e-02     
     2     2.87e-02   7.43e-03     
     3     2.00e-02   2.26e-03     
     4     2.02e-03   3.31e-03     Switched to DIIS steps.
     5     8.13e-04   9.77e-06     
     6     2.38e-04   2.65e-05     
     7     5.16e-05   3.72e-06     
     8     7.49e-06   2.31e-06     
     9     2.54e-06   3.11e-07     
    10     1.47e-06   1.29e-08     
    11     5.62e-07   1.13e-10     
 ------------------------------------------------------------------------------
                                   Orbital response converged.

 Computing density matrices... Done.
 CCSD calculation:   CPU 43331.29 s  wall 7755.09 s

 Transferring MO TPDM to AO TPDM
 Transferring g2_o1o1o1o1
 Transferring g2_o1o1o1v1
 Transferring g2_o1o1v1v1
 Transferring g2_o1v1o1v1
 Transferring g2_o1v1v1v1
 Transferring g2_v1v1v1v1
 Adding separable TPDM
 Computing TPDM gradient
 --------------------------------------------------------
 2e gradient
  Atom          X               Y               Z
 --------------------------------------------------------
    1        -11.251158       -1.415371        6.599881  
    2         -7.105928        0.119023       -3.960206  
    3         -4.844101        0.088166       -2.681668  
    4         -0.385969        1.640282      -13.007931  
    5         11.599560       -0.901384       -0.139758  
    6          4.653776       -0.043177       -2.399797  
    7          4.291104       -0.051665        2.361107  
    8          4.042141       -0.071689        2.233475  
    9          6.031655        0.551724        9.905643  
   10          0.438173       -0.047582        5.217625  
   11          0.536577       -0.025840       -3.677211  
   12          2.830432        1.670694       -2.110536  
   13         -2.850351        1.726418       -2.004924  
   14         -0.043341       -3.480706       -1.897938  
   15         -2.822305        0.066054        2.412585  
   16         -3.262450       -1.609095       -1.375053  
   17         -0.327553       -1.724290        3.489055  
   18         -1.530263        3.508438        1.035651  
 --------------------------------------------------------
 --------------------------------------------------------
 Final gradient
  Atom          X               Y               Z
 --------------------------------------------------------
    1        -11.251158       -1.415371        6.599881  
    2         -7.105928        0.119023       -3.960206  
    3         -4.844101        0.088166       -2.681668  
    4         -0.385969        1.640282      -13.007931  
    5         11.599560       -0.901384       -0.139758  
    6          4.653776       -0.043177       -2.399797  
    7          4.291104       -0.051665        2.361107  
    8          4.042141       -0.071689        2.233475  
    9          6.031655        0.551724        9.905643  
   10          0.438173       -0.047582        5.217625  
   11          0.536577       -0.025840       -3.677211  
   12          2.830432        1.670694       -2.110536  
   13         -2.850351        1.726418       -2.004924  
   14         -0.043341       -3.480706       -1.897938  
   15         -2.822305        0.066054        2.412585  
   16         -3.262450       -1.609095       -1.375053  
   17         -0.327553       -1.724290        3.489055  
   18         -1.530263        3.508438        1.035651  
 --------------------------------------------------------
 Analytic gradient from two-electron contribution:   CPU 8711.74 s  wall 1981.58 s

 Total ccman2 time:   CPU 53238.42 s  wall 9950.32 s


 --------------------------------------------------------------

                    Orbital Energies (a.u.)
 --------------------------------------------------------------

 Alpha MOs
 -- Occupied --
-11.2432 -11.2432 -11.2355 -11.2270 -11.2269 -11.2262 -11.2254 -11.2254
 -1.1511  -1.0532  -1.0250  -0.9371  -0.9240  -0.8124  -0.7788  -0.6802
 -0.6409  -0.6168  -0.5787  -0.5679  -0.5666  -0.5587  -0.5503  -0.5253
 -0.4799  -0.4794  -0.4734  -0.3258  -0.3168
 -- Virtual --
  0.0398   0.0488   0.0500   0.0659   0.0669   0.0674   0.0773   0.0867
  0.0955   0.1132   0.1153   0.1233   0.1308   0.1358   0.1396   0.1625
  0.1642   0.1742   0.1759   0.1831   0.1841   0.1887   0.1972   0.2008
  0.2059   0.2075   0.2092   0.2168   0.2188   0.2243   0.2331   0.2385
  0.2485   0.2501   0.2543   0.2621   0.2871   0.2892   0.2961   0.3127
  0.3133   0.3155   0.3278   0.3356   0.3526   0.3568   0.3569   0.3756
  0.3773   0.4138   0.4152   0.4214   0.4235   0.4295   0.4423   0.4685
  0.4719   0.5121   0.5144   0.5474   0.5488   0.5905   0.6159   0.6269
  0.6483   0.6763   0.7093   0.7211   0.7335   0.7409   0.7471   0.7714
  0.7800   0.7957   0.8051   0.8090   0.8472   0.8525   0.8560   0.8739
  0.8774   0.8776   0.8946   0.9099   0.9185   0.9238   0.9612   0.9688
  0.9860   0.9922   1.0074   1.0207   1.0558   1.0680   1.0824   1.0956
  1.1207   1.1550   1.1622   1.1705   1.1778   1.1898   1.2337   1.2467
  1.2561   1.2701   1.3140   1.3203   1.3792   1.3844   1.5477   1.5751
  1.6134   1.6445   1.6648   1.6862   1.7212   1.7492   1.7578   1.8005
  1.8085   1.8204   1.8296   1.8362   1.8547   1.8646   1.8678   1.8776
  1.8919   1.9076   1.9325   1.9700   1.9763   2.0209   2.0409   2.0518
  2.0762   2.1231   2.1412   2.1430   2.2075   2.2303   2.2304   2.2350
  2.2542   2.3059   2.3159   2.3440   2.3508   2.3514   2.3750   2.4738
  2.4990   2.5151   2.5398   2.5425   2.6235   2.6438   2.7168   2.7376
  2.7739   2.8091   2.8174   2.8240   2.8857   2.8938   2.9049   2.9078
  2.9101   2.9248   2.9279   2.9978   2.9985   3.0332   3.0335   3.0667
  3.0788   3.0998   3.1133   3.1381   3.1901   3.2315   3.2471   3.2773
  3.2935   3.2955   3.2999   3.3439   3.3576   3.5097   3.6150   3.6159
  3.6435   3.7957   3.8144   3.9322   3.9720   4.0918   4.1208   4.2070
  4.2083   4.2236   4.2334   4.4339   4.5413   4.5790   4.7436   4.7679
  5.2774  24.7493  25.0780  25.0937  25.1392  25.1478  25.2382  25.2472
 25.3388
 --------------------------------------------------------------

          Ground-State Mulliken Net Atomic Charges

     Atom                 Charge (a.u.)
  ----------------------------------------
      1 C                     1.436451
      2 C                    -1.438773
      3 H                     0.137866
      4 C                     1.434289
      5 C                    -1.094684
      6 H                     0.146080
      7 C                     0.301321
      8 H                     0.188943
      9 C                    -1.091527
     10 H                     0.146233
     11 C                    -0.528595
     12 H                     0.140333
     13 H                     0.140747
     14 H                     0.164420
     15 C                    -0.528703
     16 H                     0.140868
     17 H                     0.140350
     18 H                     0.164380
  ----------------------------------------
  Sum of atomic charges =     0.000000

 -----------------------------------------------------------------
                    Cartesian Multipole Moments
 -----------------------------------------------------------------
    Charge (ESU x 10^10)
                 0.0000
    Dipole Moment (Debye)
         X       0.2858      Y      -0.0052      Z       0.1575
       Tot       0.3263
    Quadrupole Moments (Debye-Ang)
        XX     -46.7414     XY      -0.1567     YY     -53.4184
        XZ      -0.2357     YZ       0.0628     ZZ     -45.4987
    Octopole Moments (Debye-Ang^2)
       XXX     112.6801    XXY      -0.1673    XYY      47.3879
       YYY      -0.5288    XXZ     -42.7731    XYZ       0.1281
       YYZ     -48.3815    XZZ      36.2391    YZZ       0.5260
       ZZZ    -130.8796
    Hexadecapole Moments (Debye-Ang^3)
      XXXX    -739.2174   XXXY       6.8934   XXYY    -157.1492
      XYYY       3.7978   YYYY     -77.5104   XXXZ     202.2000
      XXYZ      -2.6212   XYYZ      71.6157   YYYZ       0.6227
      XXZZ    -293.7395   XYZZ       1.6562   YYZZ    -194.7728
      XZZZ     198.7559   YZZZ      -3.9641   ZZZZ   -1050.0319
 -----------------------------------------------------------------
 DrvMan completing analytic gradient of the correlated energy
 Correlated dipole moment
            1
    1   0.1124353
    2  -0.0020305
    3   0.0619577
 Energy read as -310.040150531
 Full Analytical Gradient: (in a.u., or Hartree/Bohr)
             1             2             3             4             5
    1   -0.00017393    0.00017662   -0.00006307   -0.00035168    0.00021433
    2    0.00000100    0.00000621   -0.00000199   -0.00001910    0.00001119
    3    0.00034336   -0.00018029   -0.00000550   -0.00033753    0.00024124
             6             7             8             9            10
    1    0.00001670    0.00012769    0.00002508   -0.00014064    0.00000177
    2    0.00000063   -0.00001457    0.00000393    0.00002082   -0.00001124
    3   -0.00004541   -0.00019055    0.00002921    0.00004968    0.00003784
            11            12            13            14            15
    1    0.00005980    0.00003568   -0.00003971   -0.00001074    0.00031055
    2    0.00007457   -0.00000262   -0.00000039   -0.00006373   -0.00008955
    3    0.00039932   -0.00006335   -0.00007805   -0.00009010   -0.00023898
            16            17            18
    1   -0.00007307   -0.00004024   -0.00007515
    2    0.00000851    0.00000578    0.00007055
    3    0.00000510    0.00007226    0.00005174
 Gradient time:  CPU 1.50 s  wall 1.62 s
 Geometry Optimization Parameters
   NAtoms,    NIC,     NZ,  NCons,   NDum,   NFix, NCnnct, MaxDiis
       18     120      18       0       0       0       0       0

 Cartesian Hessian Update
 Hessian updated using BFGS update


** GEOMETRY OPTIMIZATION IN DELOCALIZED INTERNAL COORDINATES **
   Searching for a Minimum

   Optimization Cycle:   8

                       Coordinates (Angstroms)
     ATOM                X               Y               Z
      1  C         0.0014030933   -0.0026476869   -0.0041756184
      2  C         0.0043621746   -0.0125820321    1.3981220986
      3  H         0.9576747651   -0.0297954926    1.9257386452
      4  C        -1.1855216835   -0.0015346096    2.1414554261
      5  C        -2.4062303038    0.0166826808    1.4518066232
      6  H        -3.3406244605    0.0218078419    2.0094484301
      7  C        -2.4285524303    0.0307186054    0.0528161626
      8  H        -3.3802525390    0.0479442498   -0.4731852830
      9  C        -1.2322112180    0.0235297444   -0.6716269695
     10  H        -1.2560481243    0.0351213249   -1.7594613146
     11  C        -1.1482478784    0.0223529907    3.6560425057
     12  H        -2.0300408208   -0.4721655537    4.0778223460
     13  H        -0.2557673875   -0.4874312069    4.0349862640
     14  H        -1.1303883057    1.0535305055    4.0313601640
     15  C         1.3022524091   -0.0501872121   -0.7796794994
     16  H         2.1125218333    0.4265979716   -0.2173751437
     17  H         1.2041059335    0.4645990011   -1.7416273766
     18  H         1.5997382655   -1.0868805940   -0.9828007690
   Point Group: c1    Number of degrees of freedom:    48


   Energy is   -310.040150531

 Hessian updated using BFGS update

 47 Hessian modes will be used to form the next step
  Hessian Eigenvalues:
     0.000258    0.007812    0.016331    0.016900    0.022603    0.022606
     0.022799    0.022933    0.023002    0.023180    0.023337    0.071319
     0.071475    0.072347    0.072387    0.147748    0.159924    0.159999
     0.160000    0.160000    0.160002    0.160008    0.160043    0.160706
     0.220032    0.231813    0.234599    0.244184    0.249917    0.310198
     0.313207    0.341682    0.342849    0.344617    0.344897    0.345367
     0.345769    0.352291    0.353562    0.354070    0.356153    0.419804
     0.420934    0.433388    0.460588    0.464544    0.575314

 Minimum search - taking simple RFO step
 Searching for Lamda that Minimizes Along All modes
 Value Taken    Lamda =  -0.00000124
 Step Taken.  Stepsize is  0.013786

                             Maximum     Tolerance    Cnvgd?
         Gradient           0.000285      0.000300     YES
         Displacement       0.009552      0.001200      NO
         Energy change     -0.000003      0.000001      NO


 New Cartesian Coordinates Obtained by Inverse Iteration

 Displacement from previous Coordinates is:  0.017952
 ----------------------------------------------------------------
             Standard Nuclear Orientation (Angstroms)
    I     Atom           X                Y                Z
 ----------------------------------------------------------------
    1      C       0.0013773314    -0.0026943523    -0.0046041604
    2      C       0.0043771105    -0.0129209978     1.3980240633
    3      H       0.9579632052    -0.0306029746     1.9253009512
    4      C      -1.1851359474    -0.0014958848     2.1415859494
    5      C      -2.4062277896     0.0172522578     1.4518003418
    6      H      -3.3404668044     0.0225686179     2.0098018303
    7      C      -2.4287068492     0.0317944744     0.0530021636
    8      H      -3.3804459129     0.0494966119    -0.4730075884
    9      C      -1.2322457553     0.0241716709    -0.6718000454
   10      H      -1.2563047251     0.0362991169    -1.7596688827
   11      C      -1.1483694568     0.0218645957     3.6558372367
   12      H      -2.0284443125    -0.4759706005     4.0775330174
   13      H      -0.2541244190    -0.4845264243     4.0354209622
   14      H      -1.1345265324     1.0529271955     4.0320719073
   15      C       1.3021136385    -0.0506429741    -0.7796075343
   16      H       2.1120213424     0.4287106127    -0.2188125805
   17      H       1.2038294151     0.4609466528    -1.7433404268
   18      H       1.6014897843    -1.0875170699    -0.9798705133
 ----------------------------------------------------------------
 Nuclear Repulsion Energy =         339.82251663 hartrees
 There are       29 alpha and       29 beta electrons
 Applying Cartesian multipole field
    Component          Value
    ---------          -----
     (2,0,0)        1.00000E-11
     (0,2,0)        2.00000E-11
     (0,0,2)       -3.00000E-11
 Nucleus-field energy     =    -0.0000000163 hartrees
 Requested basis set is 6-311++G(d,p)
 There are 98 shells and 246 basis functions
 A cutoff of  1.0D-14 yielded   4538 shell pairs
 There are     29249 function pairs (     31245 Cartesian)
 Smallest overlap matrix eigenvalue = 1.20E-06
 Guess MOs from SCF MO coefficient file

 -----------------------------------------------------------------------
  General SCF calculation program by
  Eric Jon Sundstrom, Paul Horn, Yuezhi Mao, Dmitri Zuev, Alec White,
  David Stuck, Shaama M.S., Shane Yost, Joonho Lee, David Small,
  Daniel Levine, Susi Lehtola, Hugh Burton, Evgeny Epifanovsky,
  Bang C. Huynh
 -----------------------------------------------------------------------
 Hartree-Fock
 using 6 threads for integral computing
 -------------------------------------------------------
 OpenMP Integral computing Module                
 Release: version 2.0, May 2017, Q-Chem Inc. Pleasanton 
 -------------------------------------------------------
 A restricted SCF calculation will be
 performed using DIIS
 SCF converges when DIIS error is below 1.0e-08
 ---------------------------------------
  Cycle       Energy         DIIS error
 ---------------------------------------
    1    -308.8467784647      2.39e-05  
    2    -308.8467848932      6.45e-06  
    3    -308.8467856721      1.38e-06  
    4    -308.8467857278      4.76e-07  
    5    -308.8467857344      2.24e-07  
    6    -308.8467857370      1.01e-07  
    7    -308.8467857376      4.36e-08  
    8    -308.8467857377      1.16e-08  
    9    -308.8467857377      3.91e-09  Convergence criterion met
 ---------------------------------------
 SCF time:   CPU 43.40s  wall 9.00s 
 SCF   energy in the final basis set =     -308.8467857377
 Total energy in the final basis set =     -308.8467857377


 ------------------------------------------------------------------------------

   CCMAN2: suite of methods based on coupled cluster
           and equation of motion theories.

   Components:
   * libvmm-1.3-trunk
     by Evgeny Epifanovsky, Ilya Kaliman.
   * libtensor-2.5-trunk
     by Evgeny Epifanovsky, Michael Wormit, Dmitry Zuev, Sam Manzer, 
        Ilya Kaliman.
   * libcc-2.5-trunk
     by Evgeny Epifanovsky, Arik Landau, Tomasz Kus, Kirill Khistyaev, 
        Dmitry Zuev, Prashant Manohar, Xintian Feng, Anna Krylov, 
        Matthew Goldey, Alec White, Thomas Jagau, Kaushik Nanda, 
        Anastasia Gunina, Alexander Kunitsa, Joonho Lee.

   CCMAN original authors:
   Anna I. Krylov, C. David Sherrill, Steven R. Gwaltney,
   Edward F. C. Byrd (2000)
   Sergey V. Levchenko, Lyudmila V. Slipchenko, Tao Wang,
   Ana-Maria C. Cristian (2003)
   Piotr A. Pieniazek, C. Melania Oana, Evgeny Epifanovsky (2007)
   Prashant Manohar (2009)

 ------------------------------------------------------------------------------


 Allocating and initializing 63808MB of RAM...
 Calculation will run on 6 cores.


 Alpha MOs, Restricted
 -- Occupied --                  
-11.243 -11.243 -11.236 -11.227 -11.227 -11.226 -11.225 -11.225
  1 A     2 A     3 A     4 A     5 A     6 A     7 A     8 A                  
 -1.151  -1.053  -1.025  -0.937  -0.924  -0.812  -0.779  -0.680
  9 A    10 A    11 A    12 A    13 A    14 A    15 A    16 A                  
 -0.641  -0.617  -0.579  -0.568  -0.567  -0.559  -0.550  -0.525
 17 A    18 A    19 A    20 A    21 A    22 A    23 A    24 A                  
 -0.480  -0.479  -0.473  -0.326  -0.317
 25 A    26 A    27 A    28 A    29 A                                          
 -- Virtual --                   
  0.040   0.049   0.050   0.066   0.067   0.067   0.077   0.087
 30 A    31 A    32 A    33 A    34 A    35 A    36 A    37 A                  
  0.095   0.113   0.115   0.123   0.131   0.136   0.140   0.162
 38 A    39 A    40 A    41 A    42 A    43 A    44 A    45 A                  
  0.164   0.174   0.176   0.183   0.184   0.189   0.197   0.201
 46 A    47 A    48 A    49 A    50 A    51 A    52 A    53 A                  
  0.206   0.208   0.209   0.217   0.219   0.224   0.233   0.239
 54 A    55 A    56 A    57 A    58 A    59 A    60 A    61 A                  
  0.249   0.250   0.254   0.262   0.287   0.289   0.296   0.313
 62 A    63 A    64 A    65 A    66 A    67 A    68 A    69 A                  
  0.313   0.315   0.328   0.336   0.353   0.357   0.357   0.376
 70 A    71 A    72 A    73 A    74 A    75 A    76 A    77 A                  
  0.377   0.414   0.415   0.421   0.423   0.430   0.442   0.469
 78 A    79 A    80 A    81 A    82 A    83 A    84 A    85 A                  
  0.472   0.512   0.514   0.547   0.549   0.590   0.616   0.627
 86 A    87 A    88 A    89 A    90 A    91 A    92 A    93 A                  
  0.648   0.676   0.709   0.721   0.733   0.741   0.747   0.771
 94 A    95 A    96 A    97 A    98 A    99 A   100 A   101 A                  
  0.780   0.796   0.805   0.809   0.847   0.853   0.856   0.874
102 A   103 A   104 A   105 A   106 A   107 A   108 A   109 A                  
  0.877   0.878   0.895   0.910   0.918   0.924   0.961   0.969
110 A   111 A   112 A   113 A   114 A   115 A   116 A   117 A                  
  0.986   0.992   1.007   1.021   1.056   1.068   1.082   1.096
118 A   119 A   120 A   121 A   122 A   123 A   124 A   125 A                  
  1.121   1.155   1.162   1.170   1.178   1.190   1.234   1.247
126 A   127 A   128 A   129 A   130 A   131 A   132 A   133 A                  
  1.256   1.270   1.314   1.320   1.379   1.384   1.548   1.575
134 A   135 A   136 A   137 A   138 A   139 A   140 A   141 A                  
  1.613   1.644   1.665   1.686   1.721   1.749   1.758   1.800
142 A   143 A   144 A   145 A   146 A   147 A   148 A   149 A                  
  1.808   1.820   1.830   1.836   1.855   1.865   1.868   1.878
150 A   151 A   152 A   153 A   154 A   155 A   156 A   157 A                  
  1.892   1.907   1.932   1.970   1.976   2.021   2.041   2.052
158 A   159 A   160 A   161 A   162 A   163 A   164 A   165 A                  
  2.076   2.123   2.141   2.143   2.207   2.230   2.230   2.235
166 A   167 A   168 A   169 A   170 A   171 A   172 A   173 A                  
  2.254   2.306   2.316   2.344   2.351   2.352   2.375   2.474
174 A   175 A   176 A   177 A   178 A   179 A   180 A   181 A                  
  2.499   2.515   2.540   2.542   2.623   2.644   2.717   2.737
182 A   183 A   184 A   185 A   186 A   187 A   188 A   189 A                  
  2.774   2.809   2.817   2.824   2.885   2.894   2.905   2.908
190 A   191 A   192 A   193 A   194 A   195 A   196 A   197 A                  
  2.910   2.925   2.928   2.998   2.998   3.033   3.033   3.067
198 A   199 A   200 A   201 A   202 A   203 A   204 A   205 A                  
  3.079   3.100   3.113   3.138   3.190   3.232   3.247   3.277
206 A   207 A   208 A   209 A   210 A   211 A   212 A   213 A                  
  3.294   3.295   3.300   3.344   3.358   3.510   3.616   3.616
214 A   215 A   216 A   217 A   218 A   219 A   220 A   221 A                  
  3.644   3.795   3.814   3.932   3.972   4.092   4.121   4.207
222 A   223 A   224 A   225 A   226 A   227 A   228 A   229 A                  
  4.208   4.223   4.233   4.434   4.541   4.579   4.744   4.768
230 A   231 A   232 A   233 A   234 A   235 A   236 A   237 A                  
  5.277  24.749  25.078  25.094  25.139  25.148  25.238  25.247
238 A   239 A   240 A   241 A   242 A   243 A   244 A   245 A                  
 25.338
246 A                                                                          

 Beta MOs, Restricted
 -- Occupied --                  
-11.243 -11.243 -11.236 -11.227 -11.227 -11.226 -11.225 -11.225
  1 A     2 A     3 A     4 A     5 A     6 A     7 A     8 A                  
 -1.151  -1.053  -1.025  -0.937  -0.924  -0.812  -0.779  -0.680
  9 A    10 A    11 A    12 A    13 A    14 A    15 A    16 A                  
 -0.641  -0.617  -0.579  -0.568  -0.567  -0.559  -0.550  -0.525
 17 A    18 A    19 A    20 A    21 A    22 A    23 A    24 A                  
 -0.480  -0.479  -0.473  -0.326  -0.317
 25 A    26 A    27 A    28 A    29 A                                          
 -- Virtual --                   
  0.040   0.049   0.050   0.066   0.067   0.067   0.077   0.087
 30 A    31 A    32 A    33 A    34 A    35 A    36 A    37 A                  
  0.095   0.113   0.115   0.123   0.131   0.136   0.140   0.162
 38 A    39 A    40 A    41 A    42 A    43 A    44 A    45 A                  
  0.164   0.174   0.176   0.183   0.184   0.189   0.197   0.201
 46 A    47 A    48 A    49 A    50 A    51 A    52 A    53 A                  
  0.206   0.208   0.209   0.217   0.219   0.224   0.233   0.239
 54 A    55 A    56 A    57 A    58 A    59 A    60 A    61 A                  
  0.249   0.250   0.254   0.262   0.287   0.289   0.296   0.313
 62 A    63 A    64 A    65 A    66 A    67 A    68 A    69 A                  
  0.313   0.315   0.328   0.336   0.353   0.357   0.357   0.376
 70 A    71 A    72 A    73 A    74 A    75 A    76 A    77 A                  
  0.377   0.414   0.415   0.421   0.423   0.430   0.442   0.469
 78 A    79 A    80 A    81 A    82 A    83 A    84 A    85 A                  
  0.472   0.512   0.514   0.547   0.549   0.590   0.616   0.627
 86 A    87 A    88 A    89 A    90 A    91 A    92 A    93 A                  
  0.648   0.676   0.709   0.721   0.733   0.741   0.747   0.771
 94 A    95 A    96 A    97 A    98 A    99 A   100 A   101 A                  
  0.780   0.796   0.805   0.809   0.847   0.853   0.856   0.874
102 A   103 A   104 A   105 A   106 A   107 A   108 A   109 A                  
  0.877   0.878   0.895   0.910   0.918   0.924   0.961   0.969
110 A   111 A   112 A   113 A   114 A   115 A   116 A   117 A                  
  0.986   0.992   1.007   1.021   1.056   1.068   1.082   1.096
118 A   119 A   120 A   121 A   122 A   123 A   124 A   125 A                  
  1.121   1.155   1.162   1.170   1.178   1.190   1.234   1.247
126 A   127 A   128 A   129 A   130 A   131 A   132 A   133 A                  
  1.256   1.270   1.314   1.320   1.379   1.384   1.548   1.575
134 A   135 A   136 A   137 A   138 A   139 A   140 A   141 A                  
  1.613   1.644   1.665   1.686   1.721   1.749   1.758   1.800
142 A   143 A   144 A   145 A   146 A   147 A   148 A   149 A                  
  1.808   1.820   1.830   1.836   1.855   1.865   1.868   1.878
150 A   151 A   152 A   153 A   154 A   155 A   156 A   157 A                  
  1.892   1.907   1.932   1.970   1.976   2.021   2.041   2.052
158 A   159 A   160 A   161 A   162 A   163 A   164 A   165 A                  
  2.076   2.123   2.141   2.143   2.207   2.230   2.230   2.235
166 A   167 A   168 A   169 A   170 A   171 A   172 A   173 A                  
  2.254   2.306   2.316   2.344   2.351   2.352   2.375   2.474
174 A   175 A   176 A   177 A   178 A   179 A   180 A   181 A                  
  2.499   2.515   2.540   2.542   2.623   2.644   2.717   2.737
182 A   183 A   184 A   185 A   186 A   187 A   188 A   189 A                  
  2.774   2.809   2.817   2.824   2.885   2.894   2.905   2.908
190 A   191 A   192 A   193 A   194 A   195 A   196 A   197 A                  
  2.910   2.925   2.928   2.998   2.998   3.033   3.033   3.067
198 A   199 A   200 A   201 A   202 A   203 A   204 A   205 A                  
  3.079   3.100   3.113   3.138   3.190   3.232   3.247   3.277
206 A   207 A   208 A   209 A   210 A   211 A   212 A   213 A                  
  3.294   3.295   3.300   3.344   3.358   3.510   3.616   3.616
214 A   215 A   216 A   217 A   218 A   219 A   220 A   221 A                  
  3.644   3.795   3.814   3.932   3.972   4.092   4.121   4.207
222 A   223 A   224 A   225 A   226 A   227 A   228 A   229 A                  
  4.208   4.223   4.233   4.434   4.541   4.579   4.744   4.768
230 A   231 A   232 A   233 A   234 A   235 A   236 A   237 A                  
  5.277  24.749  25.078  25.094  25.139  25.148  25.238  25.247
238 A   239 A   240 A   241 A   242 A   243 A   244 A   245 A                  
 25.338
246 A                                                                          

 Occupation and symmetry of molecular orbitals

 Point group: C1 (1 irreducible representation).

                           A     All 
 -------------------------------------
 All molecular orbitals:
  - Alpha                  246   246 
  - Beta                   246   246 
 -------------------------------------
 Alpha orbitals:
  - Frozen occupied        8     8   
  - Active occupied        21    21  
  - Active virtual         217   217 
  - Frozen virtual         0     0   
 -------------------------------------
 Beta orbitals:
  - Frozen occupied        8     8   
  - Active occupied        21    21  
  - Active virtual         217   217 
  - Frozen virtual         0     0   
 -------------------------------------

 Import integrals:   CPU 0.00 s  wall 0.00 s

 Import integrals:   CPU 1173.15 s  wall 207.28 s

 MP2 amplitudes:   CPU 0.69 s  wall 0.44 s

Running a double precision version
           CCSD T amplitudes will be solved using DIIS.

           Start     Size      MaxIter   EConv     TConv     
           3         7         100       1.00e-07  1.00e-05  
 ------------------------------------------------------------------------------
           Energy (a.u.)   Ediff      Tdiff       Comment
 ------------------------------------------------------------------------------
          -309.98504672                           
     1    -309.99976357   1.47e-02   1.06e+00     Step took 05.03.
     2    -310.03421259   3.44e-02   1.46e-01     
     3    -310.03566778   1.46e-03   4.95e-02     
     4    -310.03894454   3.28e-03   1.51e-02     Switched to DIIS steps.
     5    -310.04014091   1.20e-03   1.19e-02     
     6    -310.04016410   2.32e-05   2.35e-03     
     7    -310.04015145   1.27e-05   9.44e-04     
     8    -310.04015113   3.16e-07   2.33e-04     
     9    -310.04015121   8.24e-08   7.62e-05     
    10    -310.04015124   3.01e-08   2.71e-05     
    11    -310.04015123   1.24e-08   1.39e-05     
    12    -310.04015126   3.17e-08   5.40e-06     
 ------------------------------------------------------------------------------
          -310.04015126                           CCSD T converged.

End of double precision
 SCF energy                 = -308.84678574
 MP2 energy                 = -309.98504672
 CCSD correlation energy    =   -1.19336552
 CCSD total energy          = -310.04015126

 CCSD  T1^2 = 0.0084  T2^2 = 0.4650  Leading amplitudes:

 Amplitude    Orbitals with energies
  0.0191       28 (A) A                  ->    103 (A) A                  
              -0.3258                          0.7957                     
  0.0191       28 (A) B                  ->    103 (A) B                  
              -0.3258                          0.7957                     
  0.0162       29 (A) A                  ->    105 (A) A                  
              -0.3168                          0.8091                     
  0.0162       29 (A) B                  ->    105 (A) B                  
              -0.3168                          0.8091                     

 Amplitude    Orbitals with energies
 -0.0458       28 (A) A      28 (A) B    ->    39 (A) A      39 (A) B     
              -0.3258       -0.3258            0.1132        0.1132       
  0.0458       28 (A) A      28 (A) B    ->    39 (A) B      39 (A) A     
              -0.3258       -0.3258            0.1132        0.1132       
  0.0458       28 (A) B      28 (A) A    ->    39 (A) A      39 (A) B     
              -0.3258       -0.3258            0.1132        0.1132       
 -0.0458       28 (A) B      28 (A) A    ->    39 (A) B      39 (A) A     
              -0.3258       -0.3258            0.1132        0.1132       

 Computing CCSD intermediates for later calculations in double precision
 Finished.

Running a double precision version
           CCSD Lambda amplitudes will be solved using DIIS.
           Start     Size      MaxIter   EConv     LConv     
           3         7         100       1.00e-07  1.00e-05  
 ------------------------------------------------------------------------------
            Enorm      Ldiff       Comment
 ------------------------------------------------------------------------------
     1     5.85e-02   4.77e-02     
     2     1.00e-02   1.28e-03     
     3     3.50e-03   1.99e-03     
     4     1.32e-03   2.89e-04     Switched to DIIS steps.
     5     3.62e-04   3.38e-04     
     6     1.24e-04   5.86e-05     
     7     4.12e-05   1.50e-05     
     8     1.43e-05   4.34e-06     
     9     4.79e-06   1.07e-06     
    10     1.92e-06   3.25e-07     
    11     7.04e-07   1.17e-07     
    12     2.85e-07   8.10e-09     
    13     1.09e-07   9.09e-10     
    14     4.04e-08   7.93e-09     
 ------------------------------------------------------------------------------
                                   CCSD Lambda converged.

 Computing density matrices in double precision...
           Orbital response amplitudes will be solved using DIIS.
           Start     Size      MaxIter   EConv     LConv     
           3         7         100       1.00e-06  1.00e-06  
 ------------------------------------------------------------------------------
            Enorm      Ldiff       Comment
 ------------------------------------------------------------------------------
     1     5.70e-02   1.43e-02     
     2     2.87e-02   7.44e-03     
     3     2.00e-02   2.26e-03     
     4     2.02e-03   3.32e-03     Switched to DIIS steps.
     5     8.12e-04   1.01e-05     
     6     2.39e-04   2.64e-05     
     7     5.16e-05   3.66e-06     
     8     7.38e-06   2.33e-06     
     9     2.43e-06   3.11e-07     
    10     1.42e-06   1.24e-08     
    11     5.45e-07   1.58e-10     
 ------------------------------------------------------------------------------
                                   Orbital response converged.

 Computing density matrices... Done.
 CCSD calculation:   CPU 43318.49 s  wall 7741.24 s

 Transferring MO TPDM to AO TPDM
 Transferring g2_o1o1o1o1
 Transferring g2_o1o1o1v1
 Transferring g2_o1o1v1v1
 Transferring g2_o1v1o1v1
 Transferring g2_o1v1v1v1
 Transferring g2_v1v1v1v1
 Adding separable TPDM
 Computing TPDM gradient
 --------------------------------------------------------
 2e gradient
  Atom          X               Y               Z
 --------------------------------------------------------
    1        -11.264490       -1.407625        6.581527  
    2         -7.125951        0.132295       -3.915567  
    3         -4.845181        0.090045       -2.678909  
    4         -0.363821        1.637573      -13.013451  
    5         11.588856       -0.899668       -0.162918  
    6          4.652078       -0.043701       -2.401660  
    7          4.286548       -0.068711        2.366550  
    8          4.041877       -0.074285        2.233784  
    9          6.056164        0.547878        9.903366  
   10          0.439257       -0.049972        5.217587  
   11          0.538906       -0.023286       -3.668534  
   12          2.823974        1.680163       -2.111276  
   13         -2.855856        1.714785       -2.007994  
   14         -0.030033       -3.478293       -1.901982  
   15         -2.815055        0.063699        2.406422  
   16         -3.261877       -1.615666       -1.368792  
   17         -0.328095       -1.712798        3.495222  
   18         -1.537301        3.507570        1.026622  
 --------------------------------------------------------
 --------------------------------------------------------
 Final gradient
  Atom          X               Y               Z
 --------------------------------------------------------
    1        -11.264490       -1.407625        6.581527  
    2         -7.125951        0.132295       -3.915567  
    3         -4.845181        0.090045       -2.678909  
    4         -0.363821        1.637573      -13.013451  
    5         11.588856       -0.899668       -0.162918  
    6          4.652078       -0.043701       -2.401660  
    7          4.286548       -0.068711        2.366550  
    8          4.041877       -0.074285        2.233784  
    9          6.056164        0.547878        9.903366  
   10          0.439257       -0.049972        5.217587  
   11          0.538906       -0.023286       -3.668534  
   12          2.823974        1.680163       -2.111276  
   13         -2.855856        1.714785       -2.007994  
   14         -0.030033       -3.478293       -1.901982  
   15         -2.815055        0.063699        2.406422  
   16         -3.261877       -1.615666       -1.368792  
   17         -0.328095       -1.712798        3.495222  
   18         -1.537301        3.507570        1.026622  
 --------------------------------------------------------
 Analytic gradient from two-electron contribution:   CPU 8717.38 s  wall 1974.10 s

 Total ccman2 time:   CPU 53230.63 s  wall 9929.36 s


 --------------------------------------------------------------

                    Orbital Energies (a.u.)
 --------------------------------------------------------------

 Alpha MOs
 -- Occupied --
-11.2433 -11.2432 -11.2356 -11.2270 -11.2269 -11.2262 -11.2254 -11.2254
 -1.1510  -1.0532  -1.0250  -0.9371  -0.9240  -0.8124  -0.7788  -0.6802
 -0.6409  -0.6168  -0.5786  -0.5679  -0.5666  -0.5588  -0.5502  -0.5253
 -0.4799  -0.4795  -0.4733  -0.3258  -0.3168
 -- Virtual --
  0.0398   0.0488   0.0500   0.0659   0.0669   0.0674   0.0773   0.0867
  0.0955   0.1132   0.1153   0.1233   0.1308   0.1358   0.1396   0.1625
  0.1642   0.1742   0.1759   0.1831   0.1841   0.1887   0.1972   0.2008
  0.2059   0.2075   0.2092   0.2168   0.2188   0.2243   0.2331   0.2385
  0.2485   0.2501   0.2542   0.2621   0.2871   0.2892   0.2961   0.3127
  0.3133   0.3154   0.3278   0.3356   0.3526   0.3568   0.3568   0.3756
  0.3774   0.4138   0.4152   0.4214   0.4235   0.4295   0.4423   0.4685
  0.4719   0.5121   0.5144   0.5473   0.5488   0.5905   0.6159   0.6269
  0.6484   0.6763   0.7093   0.7210   0.7334   0.7409   0.7471   0.7714
  0.7800   0.7957   0.8051   0.8091   0.8472   0.8525   0.8559   0.8739
  0.8773   0.8775   0.8945   0.9099   0.9185   0.9237   0.9612   0.9688
  0.9859   0.9922   1.0074   1.0207   1.0558   1.0680   1.0823   1.0956
  1.1206   1.1549   1.1622   1.1704   1.1778   1.1899   1.2337   1.2467
  1.2560   1.2701   1.3140   1.3204   1.3792   1.3844   1.5477   1.5750
  1.6133   1.6444   1.6647   1.6863   1.7211   1.7491   1.7578   1.8004
  1.8084   1.8204   1.8296   1.8361   1.8546   1.8646   1.8678   1.8778
  1.8919   1.9075   1.9325   1.9699   1.9762   2.0209   2.0409   2.0518
  2.0760   2.1231   2.1411   2.1430   2.2074   2.2302   2.2303   2.2350
  2.2542   2.3059   2.3159   2.3440   2.3506   2.3518   2.3750   2.4739
  2.4990   2.5152   2.5398   2.5424   2.6233   2.6437   2.7167   2.7375
  2.7737   2.8088   2.8171   2.8239   2.8854   2.8938   2.9049   2.9078
  2.9100   2.9247   2.9279   2.9977   2.9984   3.0331   3.0335   3.0667
  3.0789   3.1000   3.1133   3.1381   3.1901   3.2315   3.2471   3.2772
  3.2937   3.2954   3.2998   3.3439   3.3577   3.5097   3.6155   3.6157
  3.6440   3.7955   3.8143   3.9321   3.9716   4.0917   4.1208   4.2066
  4.2079   4.2234   4.2332   4.4338   4.5412   4.5789   4.7439   4.7683
  5.2771  24.7494  25.0782  25.0936  25.1389  25.1476  25.2377  25.2469
 25.3385
 --------------------------------------------------------------

          Ground-State Mulliken Net Atomic Charges

     Atom                 Charge (a.u.)
  ----------------------------------------
      1 C                     1.436618
      2 C                    -1.439411
      3 H                     0.137847
      4 C                     1.434754
      5 C                    -1.090641
      6 H                     0.146297
      7 C                     0.301087
      8 H                     0.188960
      9 C                    -1.094821
     10 H                     0.146079
     11 C                    -0.528924
     12 H                     0.140323
     13 H                     0.140843
     14 H                     0.164420
     15 C                    -0.529102
     16 H                     0.140876
     17 H                     0.140433
     18 H                     0.164366
  ----------------------------------------
  Sum of atomic charges =     0.000000

 -----------------------------------------------------------------
                    Cartesian Multipole Moments
 -----------------------------------------------------------------
    Charge (ESU x 10^10)
                -0.0000
    Dipole Moment (Debye)
         X       0.2857      Y      -0.0053      Z       0.1582
       Tot       0.3266
    Quadrupole Moments (Debye-Ang)
        XX     -46.7398     XY      -0.1593     YY     -53.4219
        XZ      -0.2391     YZ       0.0607     ZZ     -45.4938
    Octopole Moments (Debye-Ang^2)
       XXX     112.6949    XXY      -0.1639    XYY      47.3850
       YYY      -0.5486    XXZ     -42.7729    XYZ       0.1306
       YYZ     -48.3772    XZZ      36.2276    YZZ       0.5215
       ZZZ    -130.8476
    Hexadecapole Moments (Debye-Ang^3)
      XXXX    -739.2963   XXXY       6.9655   XXYY    -157.1366
      XYYY       3.9134   YYYY     -77.5250   XXXZ     202.2219
      XXYZ      -2.6155   XYYZ      71.6007   YYYZ       0.6543
      XXZZ    -293.7288   XYZZ       1.6861   YYZZ    -194.7997
      XZZZ     198.7186   YZZZ      -3.9313   ZZZZ   -1049.8457
 -----------------------------------------------------------------
 DrvMan completing analytic gradient of the correlated energy
 Correlated dipole moment
            1
    1   0.1124051
    2  -0.0021000
    3   0.0622320
 Energy read as -310.040151262
 Full Analytical Gradient: (in a.u., or Hartree/Bohr)
             1             2             3             4             5
    1    0.00001011    0.00005368   -0.00001085   -0.00010444    0.00005572
    2   -0.00001472    0.00000630   -0.00000118   -0.00000165    0.00001343
    3    0.00009407   -0.00006992    0.00000373   -0.00004058    0.00007946
             6             7             8             9            10
    1   -0.00000147    0.00004080    0.00000030   -0.00007313    0.00000530
    2   -0.00000228   -0.00001149    0.00000276    0.00000985   -0.00000174
    3   -0.00001004   -0.00007338    0.00000824    0.00000190    0.00000457
            11            12            13            14            15
    1    0.00001506    0.00000512   -0.00000472   -0.00000422    0.00003855
    2    0.00000738   -0.00000253    0.00000168   -0.00000982   -0.00000727
    3    0.00005423   -0.00000668   -0.00001030   -0.00001527   -0.00003810
            16            17            18
    1   -0.00000868   -0.00000526   -0.00001187
    2    0.00000100    0.00000041    0.00000987
    3    0.00000012    0.00001009    0.00000785
 Gradient time:  CPU 1.55 s  wall 1.67 s
 Geometry Optimization Parameters
   NAtoms,    NIC,     NZ,  NCons,   NDum,   NFix, NCnnct, MaxDiis
       18     120      18       0       0       0       0       0

 Cartesian Hessian Update
 Hessian updated using BFGS update


** GEOMETRY OPTIMIZATION IN DELOCALIZED INTERNAL COORDINATES **
   Searching for a Minimum

   Optimization Cycle:   9

                       Coordinates (Angstroms)
     ATOM                X               Y               Z
      1  C         0.0013773314   -0.0026943523   -0.0046041604
      2  C         0.0043771105   -0.0129209978    1.3980240633
      3  H         0.9579632052   -0.0306029746    1.9253009512
      4  C        -1.1851359474   -0.0014958848    2.1415859494
      5  C        -2.4062277896    0.0172522578    1.4518003418
      6  H        -3.3404668044    0.0225686179    2.0098018303
      7  C        -2.4287068492    0.0317944744    0.0530021636
      8  H        -3.3804459129    0.0494966119   -0.4730075884
      9  C        -1.2322457553    0.0241716709   -0.6718000454
     10  H        -1.2563047251    0.0362991169   -1.7596688827
     11  C        -1.1483694568    0.0218645957    3.6558372367
     12  H        -2.0284443125   -0.4759706005    4.0775330174
     13  H        -0.2541244190   -0.4845264243    4.0354209622
     14  H        -1.1345265324    1.0529271955    4.0320719073
     15  C         1.3021136385   -0.0506429741   -0.7796075343
     16  H         2.1120213424    0.4287106127   -0.2188125805
     17  H         1.2038294151    0.4609466528   -1.7433404268
     18  H         1.6014897843   -1.0875170699   -0.9798705133
   Point Group: c1    Number of degrees of freedom:    48


   Energy is   -310.040151262

 Hessian updated using BFGS update

 48 Hessian modes will be used to form the next step
  Hessian Eigenvalues:
     0.000273    0.007774    0.016291    0.016948    0.022585    0.022617
     0.022727    0.022903    0.023015    0.023159    0.023322    0.071126
     0.071474    0.072347    0.072388    0.132530    0.159881    0.159999
     0.160000    0.160000    0.160000    0.160002    0.160014    0.160040
     0.161288    0.219889    0.226081    0.234599    0.239876    0.249968
     0.301281    0.313198    0.339514    0.341688    0.343107    0.344662
     0.345066    0.345406    0.352013    0.353561    0.354022    0.354975
     0.411570    0.420021    0.421479    0.460901    0.464313    0.580852

 Minimum search - taking simple RFO step
 Searching for Lamda that Minimizes Along All modes
 Value Taken    Lamda =   0.00000000
 Step Taken.  Stepsize is  0.008351

                             Maximum     Tolerance    Cnvgd?
         Gradient           0.000103      0.000300     YES
         Displacement       0.005824      0.001200      NO
         Energy change     -0.000001      0.000001     YES

 Final energy is   -310.04015126235817     


 ******************************
 **  OPTIMIZATION CONVERGED  **
 ******************************

                       Coordinates (Angstroms)
     ATOM                X               Y               Z
      1  C         0.0013773314   -0.0026943523   -0.0046041604
      2  C         0.0043771105   -0.0129209978    1.3980240633
      3  H         0.9579632052   -0.0306029746    1.9253009512
      4  C        -1.1851359474   -0.0014958848    2.1415859494
      5  C        -2.4062277896    0.0172522578    1.4518003418
      6  H        -3.3404668044    0.0225686179    2.0098018303
      7  C        -2.4287068492    0.0317944744    0.0530021636
      8  H        -3.3804459129    0.0494966119   -0.4730075884
      9  C        -1.2322457553    0.0241716709   -0.6718000454
     10  H        -1.2563047251    0.0362991169   -1.7596688827
     11  C        -1.1483694568    0.0218645957    3.6558372367
     12  H        -2.0284443125   -0.4759706005    4.0775330174
     13  H        -0.2541244190   -0.4845264243    4.0354209622
     14  H        -1.1345265324    1.0529271955    4.0320719073
     15  C         1.3021136385   -0.0506429741   -0.7796075343
     16  H         2.1120213424    0.4287106127   -0.2188125805
     17  H         1.2038294151    0.4609466528   -1.7433404268
     18  H         1.6014897843   -1.0875170699   -0.9798705133

Z-matrix Print:
$molecule
0 1
C 
C  1 1.402669
H  2 1.089798 1 119.065261
C  1 1.402747 2 118.531513 3 -179.809419 0
H  4 1.088202 1 119.679400 2 179.769288 0
C  4 1.398898 1 120.386867 2 -0.402736 0
H  6 1.087569 4 119.865349 1 -179.807071 0
C  6 1.399054 4 120.280252 1 0.217124 0
H  8 1.088208 6 119.922780 4 -179.956458 0
C  8 1.402577 6 120.386870 4 0.170688 0
C  1 1.514874 2 120.631461 3 1.524257 0
H  11 1.095520 1 110.992073 2 -150.724339 0
H  11 1.095546 1 111.041471 2 -30.325730 0
H  11 1.097652 1 110.942242 2 89.490731 0
C  10 1.514878 8 120.831783 6 178.272302 0
H  15 1.095532 10 111.040225 8 151.337275 0
H  15 1.095536 10 110.993268 8 30.938151 0
H  15 1.097649 10 110.941438 8 -88.843453 0
$end


 --------------------------------------------------------------

                    Orbital Energies (a.u.)
 --------------------------------------------------------------

 Alpha MOs
 -- Occupied --
-11.2433 -11.2432 -11.2356 -11.2270 -11.2269 -11.2262 -11.2254 -11.2254
 -1.1510  -1.0532  -1.0250  -0.9371  -0.9240  -0.8124  -0.7788  -0.6802
 -0.6409  -0.6168  -0.5786  -0.5679  -0.5666  -0.5588  -0.5502  -0.5253
 -0.4799  -0.4795  -0.4733  -0.3258  -0.3168
 -- Virtual --
  0.0398   0.0488   0.0500   0.0659   0.0669   0.0674   0.0773   0.0867
  0.0955   0.1132   0.1153   0.1233   0.1308   0.1358   0.1396   0.1625
  0.1642   0.1742   0.1759   0.1831   0.1841   0.1887   0.1972   0.2008
  0.2059   0.2075   0.2092   0.2168   0.2188   0.2243   0.2331   0.2385
  0.2485   0.2501   0.2542   0.2621   0.2871   0.2892   0.2961   0.3127
  0.3133   0.3154   0.3278   0.3356   0.3526   0.3568   0.3568   0.3756
  0.3774   0.4138   0.4152   0.4214   0.4235   0.4295   0.4423   0.4685
  0.4719   0.5121   0.5144   0.5473   0.5488   0.5905   0.6159   0.6269
  0.6484   0.6763   0.7093   0.7210   0.7334   0.7409   0.7471   0.7714
  0.7800   0.7957   0.8051   0.8091   0.8472   0.8525   0.8559   0.8739
  0.8773   0.8775   0.8945   0.9099   0.9185   0.9237   0.9612   0.9688
  0.9859   0.9922   1.0074   1.0207   1.0558   1.0680   1.0823   1.0956
  1.1206   1.1549   1.1622   1.1704   1.1778   1.1899   1.2337   1.2467
  1.2560   1.2701   1.3140   1.3204   1.3792   1.3844   1.5477   1.5750
  1.6133   1.6444   1.6647   1.6863   1.7211   1.7491   1.7578   1.8004
  1.8084   1.8204   1.8296   1.8361   1.8546   1.8646   1.8678   1.8778
  1.8919   1.9075   1.9325   1.9699   1.9762   2.0209   2.0409   2.0518
  2.0760   2.1231   2.1411   2.1430   2.2074   2.2302   2.2303   2.2350
  2.2542   2.3059   2.3159   2.3440   2.3506   2.3518   2.3750   2.4739
  2.4990   2.5152   2.5398   2.5424   2.6233   2.6437   2.7167   2.7375
  2.7737   2.8088   2.8171   2.8239   2.8854   2.8938   2.9049   2.9078
  2.9100   2.9247   2.9279   2.9977   2.9984   3.0331   3.0335   3.0667
  3.0789   3.1000   3.1133   3.1381   3.1901   3.2315   3.2471   3.2772
  3.2937   3.2954   3.2998   3.3439   3.3577   3.5097   3.6155   3.6157
  3.6440   3.7955   3.8143   3.9321   3.9716   4.0917   4.1208   4.2066
  4.2079   4.2234   4.2332   4.4338   4.5412   4.5789   4.7439   4.7683
  5.2771  24.7494  25.0782  25.0936  25.1389  25.1476  25.2377  25.2469
 25.3385
 --------------------------------------------------------------

          Ground-State Mulliken Net Atomic Charges

     Atom                 Charge (a.u.)
  ----------------------------------------
      1 C                     1.436618
      2 C                    -1.439411
      3 H                     0.137847
      4 C                     1.434754
      5 C                    -1.090641
      6 H                     0.146297
      7 C                     0.301087
      8 H                     0.188960
      9 C                    -1.094821
     10 H                     0.146079
     11 C                    -0.528924
     12 H                     0.140323
     13 H                     0.140843
     14 H                     0.164420
     15 C                    -0.529102
     16 H                     0.140876
     17 H                     0.140433
     18 H                     0.164366
  ----------------------------------------
  Sum of atomic charges =     0.000000

 -----------------------------------------------------------------
                    Cartesian Multipole Moments
 -----------------------------------------------------------------
    Charge (ESU x 10^10)
                -0.0000
    Dipole Moment (Debye)
         X       0.2857      Y      -0.0053      Z       0.1582
       Tot       0.3266
    Quadrupole Moments (Debye-Ang)
        XX     -46.7398     XY      -0.1593     YY     -53.4219
        XZ      -0.2391     YZ       0.0607     ZZ     -45.4938
    Octopole Moments (Debye-Ang^2)
       XXX     112.6949    XXY      -0.1639    XYY      47.3850
       YYY      -0.5486    XXZ     -42.7729    XYZ       0.1306
       YYZ     -48.3772    XZZ      36.2276    YZZ       0.5215
       ZZZ    -130.8476
    Hexadecapole Moments (Debye-Ang^3)
      XXXX    -739.2963   XXXY       6.9655   XXYY    -157.1366
      XYYY       3.9134   YYYY     -77.5250   XXXZ     202.2219
      XXYZ      -2.6155   XYYZ      71.6007   YYYZ       0.6543
      XXZZ    -293.7288   XYZZ       1.6861   YYZZ    -194.7997
      XZZZ     198.7186   YZZZ      -3.9313   ZZZZ   -1049.8457
 -----------------------------------------------------------------
Archival summary:
1\1\november\OPT\ProcedureUnspecified\BasisUnspecified\810\taweetha\SatDec1422:41:402019SatDec1422:41:402019\0\\#,OPT,ProcedureUnspecified,BasisUnspecified,\\0,1\C\C,1,1.40267\H,2,1.0898,1,119.065\C,1,1.40275,2,118.532,3,-179.809,0\H,4,1.0882,1,119.679,2,179.769,0\C,4,1.3989,1,120.387,2,-0.402736,0\H,6,1.08757,4,119.865,1,-179.807,0\C,6,1.39905,4,120.28,1,0.217124,0\H,8,1.08821,6,119.923,4,-179.956,0\C,8,1.40258,6,120.387,4,0.170688,0\C,1,1.51487,2,120.631,3,1.52426,0\H,11,1.09552,1,110.992,2,-150.724,0\H,11,1.09555,1,111.041,2,-30.3257,0\H,11,1.09765,1,110.942,2,89.4907,0\C,10,1.51488,8,120.832,6,178.272,0\H,15,1.09553,10,111.04,8,151.337,0\H,15,1.09554,10,110.993,8,30.9382,0\H,15,1.09765,10,110.941,8,-88.8435,0\\HF=-308.846786\\@

 Total job time:  89715.05s(wall), 479368.84s(cpu) 
 Sat Dec 14 22:41:40 2019

        *************************************************************
        *                                                           *
        *  Thank you very much for using Q-Chem.  Have a nice day.  *
        *                                                           *
        *************************************************************
