# Supplementary material for: Geometric and energetic data from quantum chemical calculations of halobenzenes and xylenes
Source: Data Brief. 2020 Mar 5;30:105386. doi: 10.1016/j.dib.2020.105386 (PMC7114895; doi:10.1016/j.dib.2020.105386)
Supplement: Supplementary file 2 [file mmc2.zip › xylene/CCSD/o-xylene.out]

                  Welcome to Q-Chem
     A Quantum Leap Into The Future Of Chemistry


 Q-Chem 5.2 (devel), Q-Chem, Inc., Pleasanton, CA (2019)

 Yihan Shao,  Zhengting Gan,  E. Epifanovsky,  A. T. B. Gilbert,  M. Wormit,  
 J. Kussmann,  A. W. Lange,  A. Behn,  Jia Deng,  Xintian Feng,  D. Ghosh,  
 M. Goldey,  P. R. Horn,  L. D. Jacobson,  I. Kaliman,  T. Kus,  A. Landau,  
 Jie Liu,  E. I. Proynov,  R. M. Richard,  R. P. Steele,  E. J. Sundstrom,  
 H. L. Woodcock III,  P. M. Zimmerman,  D. Zuev,  B. Albrecht,  E. Alguire,  
 S. A. Baeppler,  D. Barton,  Z. Benda,  Y. A. Bernard,  E. J. Berquist,  
 K. B. Bravaya,  H. Burton,  D. Casanova,  Chun-Min Chang,  Yunqing Chen,  
 A. Chien,  K. D. Closser,  M. P. Coons,  S. Coriani,  S. Dasgupta,  
 A. L. Dempwolff,  M. Diedenhofen,  Hainam Do,  R. G. Edgar,  Po-Tung Fang,  
 S. Faraji,  S. Fatehi,  Qingguo Feng,  K. D. Fenk,  J. Fosso-Tande,  
 J. Gayvert,  Qinghui Ge,  A. Ghysels,  G. Gidofalvi,  J. Gomes,  
 J. Gonthier,  A. Gunina,  D. Hait,  M. W. D. Hanson-Heine,  
 P. H. P. Harbach,  A. W. Hauser,  M. F. Herbst,  J. E. Herr,  
 E. G. Hohenstein,  Z. C. Holden,  Kerwin Hui,  B. C. Huynh,  T.-C. Jagau,  
 Hyunjun Ji,  B. Kaduk,  K. Khistyaev,  Jaehoon Kim,  P. Klunzinger,  K. Koh,  
 D. Kosenkov,  L. Koulias,  T. Kowalczyk,  C. M. Krauter,  A. Kunitsa,  
 Ka Un Lao,  A. Laurent,  K. V. Lawler,  Joonho Lee,  D. Lefrancois,  
 S. Lehtola,  D. S. Levine,  Yi-Pei Li,  You-Sheng Lin,  Fenglai Liu,  
 E. Livshits,  A. Luenser,  P. Manohar,  E. Mansoor,  S. F. Manzer,  
 Shan-Ping Mao,  Yuezhi Mao,  N. Mardirossian,  A. V. Marenich,  
 T. Markovich,  L. A. Martinez-Martinez,  S. A. Maurer,  N. J. Mayhall,  
 S. C. McKenzie,  J.-M. Mewes,  P. Morgante,  A. F. Morrison,  
 J. W. Mullinax,  K. Nanda,  T. S. Nguyen-Beck,  R. Olivares-Amaya,  
 J. A. Parkhill,  Zheng Pei,  T. M. Perrine,  F. Plasser,  P. Pokhilko,  
 S. Prager,  A. Prociuk,  E. Ramos,  D. R. Rehn,  F. Rob,  M. Scheurer,  
 M. Schneider,  N. Sergueev,  S. M. Sharada,  S. Sharma,  D. W. Small,  
 T. Stauch,  T. Stein,  Yu-Chuan Su,  A. J. W. Thom,  A. Tkatchenko,  
 T. Tsuchimochi,  N. M. Tubman,  L. Vogt,  M. L. Vidal,  O. Vydrov,  
 M. A. Watson,  J. Wenzel,  M. de Wergifosse,  T. A. Wesolowski,  A. White,  
 J. Witte,  A. Yamada,  Jun Yang,  K. Yao,  S. Yeganeh,  S. R. Yost,  
 Zhi-Qiang You,  A. Zech,  Igor Ying Zhang,  Xing Zhang,  Yan Zhao,  
 Ying Zhu,  B. R. Brooks,  G. K. L. Chan,  C. J. Cramer,  M. S. Gordon,  
 W. J. Hehre,  A. Klamt,  M. W. Schmidt,  C. D. Sherrill,  D. G. Truhlar,  
 A. Aspuru-Guzik,  R. Baer,  A. T. Bell,  N. A. Besley,  Jeng-Da Chai,  
 A. E. DePrince, III,  R. A. DiStasio Jr.,  A. Dreuw,  B. D. Dunietz,  
 T. R. Furlani,  Chao-Ping Hsu,  Yousung Jung,  Jing Kong,  D. S. Lambrecht,  
 WanZhen Liang,  C. Ochsenfeld,  V. A. Rassolov,  L. V. Slipchenko,  
 J. E. Subotnik,  T. Van Voorhis,  J. M. Herbert,  A. I. Krylov,  
 P. M. W. Gill,  M. Head-Gordon

 Contributors to earlier versions of Q-Chem not listed above: 
 R. D. Adamson,  B. Austin,  J. Baker,  G. J. O. Beran,  K. Brandhorst,  
 S. T. Brown,  E. F. C. Byrd,  A. K. Chakraborty,  C.-L. Cheng,  
 Siu Hung Chien,  D. M. Chipman,  D. L. Crittenden,  H. Dachsel,  
 R. J. Doerksen,  A. D. Dutoi,  L. Fusti-Molnar,  W. A. Goddard III,  
 A. Golubeva-Zadorozhnaya,  S. R. Gwaltney,  G. Hawkins,  A. Heyden,  
 S. Hirata,  G. Kedziora,  F. J. Keil,  C. Kelley,  Jihan Kim,  R. A. King,  
 R. Z. Khaliullin,  P. P. Korambath,  W. Kurlancheek,  A. M. Lee,  M. S. Lee,  
 S. V. Levchenko,  Ching Yeh Lin,  D. Liotard,  R. C. Lochan,  I. Lotan,  
 P. E. Maslen,  N. Nair,  D. P. O'Neill,  D. Neuhauser,  E. Neuscamman,  
 C. M. Oana,  R. Olson,  B. Peters,  R. Peverati,  P. A. Pieniazek,  
 Y. M. Rhee,  J. Ritchie,  M. A. Rohrdanz,  E. Rosta,  N. J. Russ,  
 H. F. Schaefer III,  N. E. Schultz,  N. Shenvi,  A. C. Simmonett,  A. Sodt,  
 D. Stuck,  K. S. Thanthiriwatte,  V. Vanovschi,  Tao Wang,  A. Warshel,  
 C. F. Williams,  Q. Wu,  X. Xu,  W. Zhang

 Please cite Q-Chem as follows:
 Y. Shao et al., Mol. Phys. 113, 184-215 (2015)
 DOI: 10.1080/00268976.2014.952696

 Q-Chem 5.2.1 for Intel X86 EM64T Linux

 Parts of Q-Chem use Armadillo 8.300.2 (Tropical Shenanigans).
 http://arma.sourceforge.net/

 Q-Chem begins on Sat Dec 14 10:51:52 2019  

Host: 
0

     Scratch files written to /scratch/taweetham/qchem29833//
NAlpha2: 58
NElect   58
Mult     1
Core orbitals will be frozen

Checking the input file for inconsistencies... 	...done.

--------------------------------------------------------------
User input:
--------------------------------------------------------------
$molecule
0 1
  C    0.0053126   -0.0000026   -0.0007921
  C    0.0050313   -0.0000049    1.3966088
  H    0.9543711   -0.0000095    1.9231161
  C   -1.1834895   -0.0000021    2.1248958
  H   -1.1555915   -0.0000036    3.2089049
  C   -2.4002738    0.0000029    1.4508225
  H   -3.3339953    0.0000055    2.0021657
  C   -2.4130687    0.0000053    0.0571650
  H   -3.3628367    0.0000107   -0.4684607
  C   -1.2283931    0.0000026   -0.6841561
  C    1.3110505   -0.0000040   -0.7587313
  H    2.1611407   -0.0000304   -0.0740548
  H    1.4024828   -0.8788791   -1.4060336
  H    1.4025055    0.8788986   -1.4059938
  C   -1.2774807    0.0000031   -2.1930594
  H   -2.3085689    0.0000450   -2.5510014
  H   -0.7763894    0.8789115   -2.6124617
  H   -0.7764645   -0.8789506   -2.6124585
$end

$REM
   JOB_TYPE     OPTIMIZATION
   BASIS        6-311++G**
   METHOD       CCSD
   MEM_TOTAL    63000
$END

--------------------------------------------------------------
 ----------------------------------------------------------------
             Standard Nuclear Orientation (Angstroms)
    I     Atom           X                Y                Z
 ----------------------------------------------------------------
    1      C       0.4778012857    -0.7047960602    -0.0000003273
    2      C      -0.7443426845    -1.3823604265    -0.0000009064
    3      H      -0.7442879628    -2.4679275547    -0.0000022108
    4      C      -1.9577123804    -0.6962717825    -0.0000005227
    5      H      -2.8921312179    -1.2464676236    -0.0000006093
    6      C      -1.9584468570     0.6947488166     0.0000002542
    7      H      -2.8934910844     1.2438457630     0.0000009303
    8      C      -0.7459190584     1.3819323978     0.0000009014
    9      H      -0.7469524256     2.4674463601     0.0000030058
   10      C       0.4769836584     0.7055285273     0.0000005910
   11      C       1.7739576581    -1.4790065953     0.0000009793
   12      H       1.5875545352    -2.5545014274    -0.0000222070
   13      H       2.3843640057    -1.2449910616    -0.8788746633
   14      H       2.3843397286    -1.2450248812     0.8789030368
   15      C       1.7726884944     1.4803496288    -0.0000009050
   16      H       1.5855736545     2.5556418628     0.0000376793
   17      H       2.3825044056     1.2455863712     0.8789083754
   18      H       2.3824656632     1.2456451565    -0.8789537248
 ----------------------------------------------------------------
 Molecular Point Group                 C1    NOp =  1
 Largest Abelian Subgroup              C1    NOp =  1
 Nuclear Repulsion Energy =         345.19309082 hartrees
 There are       29 alpha and       29 beta electrons
 Requested basis set is 6-311++G(d,p)
 There are 98 shells and 246 basis functions
 Total memory of 63000 MB is distributed as follows: 
   MEM_STATIC is set to 192 MB
   QALLOC/CCMAN JOB total memory use is  62808 MB
 Warning: actual memory use might exceed 63000 MB

 Total QAlloc Memory Limit  63000 MB
 Mega-Array Size       188 MB
 MEM_STATIC part       192 MB
 A cutoff of  1.0D-14 yielded   4609 shell pairs
 There are     29657 function pairs (     31679 Cartesian)
 Smallest overlap matrix eigenvalue = 4.29E-07
 Linear dependence detected in AO basis
 Tighter screening thresholds may be required for diffuse basis sets
 Use S2THRESH > 14 and THRESH = 14 in case of SCF convergence issues
 Number of orthogonalized atomic orbitals = 245
 Maximum deviation from orthogonality = 5.491E-10

 Scale SEOQF with 1.000000e-01/1.000000e-01/1.000000e-01

 Standard Electronic Orientation quadrupole field applied
 Nucleus-field energy     =     0.0000000114 hartrees
 Guess from superposition of atomic densities
 Warning:  Energy on first SCF cycle will be non-variational
 SAD guess density has 58.000000 electrons

 -----------------------------------------------------------------------
  General SCF calculation program by
  Eric Jon Sundstrom, Paul Horn, Yuezhi Mao, Dmitri Zuev, Alec White,
  David Stuck, Shaama M.S., Shane Yost, Joonho Lee, David Small,
  Daniel Levine, Susi Lehtola, Hugh Burton, Evgeny Epifanovsky,
  Bang C. Huynh
 -----------------------------------------------------------------------
 Hartree-Fock
 using 6 threads for integral computing
 -------------------------------------------------------
 OpenMP Integral computing Module                
 Release: version 2.0, May 2017, Q-Chem Inc. Pleasanton 
 -------------------------------------------------------
 A restricted SCF calculation will be
 performed using DIIS
 SCF converges when DIIS error is below 1.0e-08
 ---------------------------------------
  Cycle       Energy         DIIS error
 ---------------------------------------
    1    -312.1670562948      4.27e-02  
    2    -308.7570553798      2.77e-03  
    3    -308.8395018993      7.56e-04  
    4    -308.8458656626      2.98e-04  
    5    -308.8466315557      6.02e-05  
    6    -308.8466672343      2.25e-05  
    7    -308.8466730560      4.85e-06  
    8    -308.8466734479      1.64e-06  
    9    -308.8466734987      4.72e-07  
   10    -308.8466735064      1.98e-07  
   11    -308.8466735088      7.50e-08  
   12    -308.8466735092      2.83e-08  
   13    -308.8466735092      8.22e-09  Convergence criterion met
 ---------------------------------------
 SCF time:   CPU 61.31s  wall 12.00s 
 SCF   energy in the final basis set =     -308.8466735092
 Total energy in the final basis set =     -308.8466735092


 ------------------------------------------------------------------------------

   CCMAN2: suite of methods based on coupled cluster
           and equation of motion theories.

   Components:
   * libvmm-1.3-trunk
     by Evgeny Epifanovsky, Ilya Kaliman.
   * libtensor-2.5-trunk
     by Evgeny Epifanovsky, Michael Wormit, Dmitry Zuev, Sam Manzer, 
        Ilya Kaliman.
   * libcc-2.5-trunk
     by Evgeny Epifanovsky, Arik Landau, Tomasz Kus, Kirill Khistyaev, 
        Dmitry Zuev, Prashant Manohar, Xintian Feng, Anna Krylov, 
        Matthew Goldey, Alec White, Thomas Jagau, Kaushik Nanda, 
        Anastasia Gunina, Alexander Kunitsa, Joonho Lee.

   CCMAN original authors:
   Anna I. Krylov, C. David Sherrill, Steven R. Gwaltney,
   Edward F. C. Byrd (2000)
   Sergey V. Levchenko, Lyudmila V. Slipchenko, Tao Wang,
   Ana-Maria C. Cristian (2003)
   Piotr A. Pieniazek, C. Melania Oana, Evgeny Epifanovsky (2007)
   Prashant Manohar (2009)

 ------------------------------------------------------------------------------


 Allocating and initializing 62808MB of RAM...
 Calculation will run on 6 cores.


 Alpha MOs, Restricted
 -- Occupied --                  
-11.239 -11.238 -11.230 -11.229 -11.229 -11.228 -11.224 -11.224
  1 A     2 A     3 A     4 A     5 A     6 A     7 A     8 A                  
 -1.155  -1.050  -1.032  -0.948  -0.916  -0.812  -0.785  -0.679
  9 A    10 A    11 A    12 A    13 A    14 A    15 A    16 A                  
 -0.645  -0.621  -0.591  -0.573  -0.559  -0.551  -0.540  -0.539
 17 A    18 A    19 A    20 A    21 A    22 A    23 A    24 A                  
 -0.480  -0.479  -0.478  -0.328  -0.317
 25 A    26 A    27 A    28 A    29 A                                          
 -- Virtual --                   
  0.039   0.048   0.049   0.065   0.067   0.073   0.089   0.091
 30 A    31 A    32 A    33 A    34 A    35 A    36 A    37 A                  
  0.097   0.115   0.118   0.122   0.122   0.137   0.153   0.157
 38 A    39 A    40 A    41 A    42 A    43 A    44 A    45 A                  
  0.159   0.179   0.180   0.185   0.186   0.188   0.199   0.202
 46 A    47 A    48 A    49 A    50 A    51 A    52 A    53 A                  
  0.208   0.208   0.215   0.220   0.230   0.231   0.238   0.246
 54 A    55 A    56 A    57 A    58 A    59 A    60 A    61 A                  
  0.247   0.264   0.266   0.271   0.286   0.286   0.290   0.308
 62 A    63 A    64 A    65 A    66 A    67 A    68 A    69 A                  
  0.315   0.325   0.334   0.343   0.348   0.360   0.368   0.397
 70 A    71 A    72 A    73 A    74 A    75 A    76 A    77 A                  
  0.412   0.426   0.430   0.437   0.445   0.448   0.457   0.492
 78 A    79 A    80 A    81 A    82 A    83 A    84 A    85 A                  
  0.516   0.533   0.544   0.553   0.594   0.606   0.608   0.645
 86 A    87 A    88 A    89 A    90 A    91 A    92 A    93 A                  
  0.684   0.726   0.731   0.739   0.755   0.758   0.760   0.785
 94 A    95 A    96 A    97 A    98 A    99 A   100 A   101 A                  
  0.786   0.799   0.801   0.825   0.853   0.857   0.860   0.875
102 A   103 A   104 A   105 A   106 A   107 A   108 A   109 A                  
  0.896   0.902   0.916   0.927   0.929   0.953   0.955   0.993
110 A   111 A   112 A   113 A   114 A   115 A   116 A   117 A                  
  1.006   1.016   1.031   1.051   1.067   1.087   1.120   1.134
118 A   119 A   120 A   121 A   122 A   123 A   124 A   125 A                  
  1.145   1.160   1.162   1.195   1.211   1.243   1.254   1.266
126 A   127 A   128 A   129 A   130 A   131 A   132 A   133 A                  
  1.286   1.291   1.364   1.396   1.446   1.543   1.549   1.607
134 A   135 A   136 A   137 A   138 A   139 A   140 A   141 A                  
  1.645   1.678   1.722   1.725   1.735   1.771   1.798   1.828
142 A   143 A   144 A   145 A   146 A   147 A   148 A   149 A                  
  1.836   1.837   1.840   1.843   1.867   1.874   1.898   1.905
150 A   151 A   152 A   153 A   154 A   155 A   156 A   157 A                  
  1.940   1.953   1.985   2.004   2.022   2.043   2.067   2.088
158 A   159 A   160 A   161 A   162 A   163 A   164 A   165 A                  
  2.105   2.121   2.163   2.198   2.208   2.226   2.234   2.243
166 A   167 A   168 A   169 A   170 A   171 A   172 A   173 A                  
  2.270   2.332   2.341   2.342   2.383   2.399   2.480   2.516
174 A   175 A   176 A   177 A   178 A   179 A   180 A   181 A                  
  2.517   2.579   2.588   2.602   2.635   2.748   2.759   2.773
182 A   183 A   184 A   185 A   186 A   187 A   188 A   189 A                  
  2.808   2.815   2.823   2.835   2.903   2.910   2.920   2.940
190 A   191 A   192 A   193 A   194 A   195 A   196 A   197 A                  
  2.959   2.989   3.007   3.013   3.022   3.051   3.057   3.070
198 A   199 A   200 A   201 A   202 A   203 A   204 A   205 A                  
  3.082   3.087   3.088   3.214   3.226   3.246   3.296   3.305
206 A   207 A   208 A   209 A   210 A   211 A   212 A   213 A                  
  3.337   3.346   3.352   3.506   3.512   3.600   3.622   3.746
214 A   215 A   216 A   217 A   218 A   219 A   220 A   221 A                  
  3.796   3.840   3.954   4.005   4.035   4.153   4.158   4.229
222 A   223 A   224 A   225 A   226 A   227 A   228 A   229 A                  
  4.256   4.290   4.465   4.486   4.599   4.728   4.807   5.296
230 A   231 A   232 A   233 A   234 A   235 A   236 A   237 A                  
 24.737  25.090  25.099  25.152  25.157  25.252  25.266  25.362
238 A   239 A   240 A   241 A   242 A   243 A   244 A   245 A                  

 Beta MOs, Restricted
 -- Occupied --                  
-11.239 -11.238 -11.230 -11.229 -11.229 -11.228 -11.224 -11.224
  1 A     2 A     3 A     4 A     5 A     6 A     7 A     8 A                  
 -1.155  -1.050  -1.032  -0.948  -0.916  -0.812  -0.785  -0.679
  9 A    10 A    11 A    12 A    13 A    14 A    15 A    16 A                  
 -0.645  -0.621  -0.591  -0.573  -0.559  -0.551  -0.540  -0.539
 17 A    18 A    19 A    20 A    21 A    22 A    23 A    24 A                  
 -0.480  -0.479  -0.478  -0.328  -0.317
 25 A    26 A    27 A    28 A    29 A                                          
 -- Virtual --                   
  0.039   0.048   0.049   0.065   0.067   0.073   0.089   0.091
 30 A    31 A    32 A    33 A    34 A    35 A    36 A    37 A                  
  0.097   0.115   0.118   0.122   0.122   0.137   0.153   0.157
 38 A    39 A    40 A    41 A    42 A    43 A    44 A    45 A                  
  0.159   0.179   0.180   0.185   0.186   0.188   0.199   0.202
 46 A    47 A    48 A    49 A    50 A    51 A    52 A    53 A                  
  0.208   0.208   0.215   0.220   0.230   0.231   0.238   0.246
 54 A    55 A    56 A    57 A    58 A    59 A    60 A    61 A                  
  0.247   0.264   0.266   0.271   0.286   0.286   0.290   0.308
 62 A    63 A    64 A    65 A    66 A    67 A    68 A    69 A                  
  0.315   0.325   0.334   0.343   0.348   0.360   0.368   0.397
 70 A    71 A    72 A    73 A    74 A    75 A    76 A    77 A                  
  0.412   0.426   0.430   0.437   0.445   0.448   0.457   0.492
 78 A    79 A    80 A    81 A    82 A    83 A    84 A    85 A                  
  0.516   0.533   0.544   0.553   0.594   0.606   0.608   0.645
 86 A    87 A    88 A    89 A    90 A    91 A    92 A    93 A                  
  0.684   0.726   0.731   0.739   0.755   0.758   0.760   0.785
 94 A    95 A    96 A    97 A    98 A    99 A   100 A   101 A                  
  0.786   0.799   0.801   0.825   0.853   0.857   0.860   0.875
102 A   103 A   104 A   105 A   106 A   107 A   108 A   109 A                  
  0.896   0.902   0.916   0.927   0.929   0.953   0.955   0.993
110 A   111 A   112 A   113 A   114 A   115 A   116 A   117 A                  
  1.006   1.016   1.031   1.051   1.067   1.087   1.120   1.134
118 A   119 A   120 A   121 A   122 A   123 A   124 A   125 A                  
  1.145   1.160   1.162   1.195   1.211   1.243   1.254   1.266
126 A   127 A   128 A   129 A   130 A   131 A   132 A   133 A                  
  1.286   1.291   1.364   1.396   1.446   1.543   1.549   1.607
134 A   135 A   136 A   137 A   138 A   139 A   140 A   141 A                  
  1.645   1.678   1.722   1.725   1.735   1.771   1.798   1.828
142 A   143 A   144 A   145 A   146 A   147 A   148 A   149 A                  
  1.836   1.837   1.840   1.843   1.867   1.874   1.898   1.905
150 A   151 A   152 A   153 A   154 A   155 A   156 A   157 A                  
  1.940   1.953   1.985   2.004   2.022   2.043   2.067   2.088
158 A   159 A   160 A   161 A   162 A   163 A   164 A   165 A                  
  2.105   2.121   2.163   2.198   2.208   2.226   2.234   2.243
166 A   167 A   168 A   169 A   170 A   171 A   172 A   173 A                  
  2.270   2.332   2.341   2.342   2.383   2.399   2.480   2.516
174 A   175 A   176 A   177 A   178 A   179 A   180 A   181 A                  
  2.517   2.579   2.588   2.602   2.635   2.748   2.759   2.773
182 A   183 A   184 A   185 A   186 A   187 A   188 A   189 A                  
  2.808   2.815   2.823   2.835   2.903   2.910   2.920   2.940
190 A   191 A   192 A   193 A   194 A   195 A   196 A   197 A                  
  2.959   2.989   3.007   3.013   3.022   3.051   3.057   3.070
198 A   199 A   200 A   201 A   202 A   203 A   204 A   205 A                  
  3.082   3.087   3.088   3.214   3.226   3.246   3.296   3.305
206 A   207 A   208 A   209 A   210 A   211 A   212 A   213 A                  
  3.337   3.346   3.352   3.506   3.512   3.600   3.622   3.746
214 A   215 A   216 A   217 A   218 A   219 A   220 A   221 A                  
  3.796   3.840   3.954   4.005   4.035   4.153   4.158   4.229
222 A   223 A   224 A   225 A   226 A   227 A   228 A   229 A                  
  4.256   4.290   4.465   4.486   4.599   4.728   4.807   5.296
230 A   231 A   232 A   233 A   234 A   235 A   236 A   237 A                  
 24.737  25.090  25.099  25.152  25.157  25.252  25.266  25.362
238 A   239 A   240 A   241 A   242 A   243 A   244 A   245 A                  

 Occupation and symmetry of molecular orbitals

 Point group: C1 (1 irreducible representation).

                           A     All 
 -------------------------------------
 All molecular orbitals:
  - Alpha                  245   245 
  - Beta                   245   245 
 -------------------------------------
 Alpha orbitals:
  - Frozen occupied        8     8   
  - Active occupied        21    21  
  - Active virtual         216   216 
  - Frozen virtual         0     0   
 -------------------------------------
 Beta orbitals:
  - Frozen occupied        8     8   
  - Active occupied        21    21  
  - Active virtual         216   216 
  - Frozen virtual         0     0   
 -------------------------------------

 Import integrals:   CPU 0.00 s  wall 0.00 s

 Import integrals:   CPU 1153.41 s  wall 197.62 s

 MP2 amplitudes:   CPU 0.75 s  wall 0.44 s

Running a double precision version
           CCSD T amplitudes will be solved using DIIS.

           Start     Size      MaxIter   EConv     TConv     
           3         7         100       1.00e-07  1.00e-05  
 ------------------------------------------------------------------------------
           Energy (a.u.)   Ediff      Tdiff       Comment
 ------------------------------------------------------------------------------
          -309.98504394                           
     1    -309.99956092   1.45e-02   1.06e+00     Step took 04.59.
     2    -310.03379609   3.42e-02   1.45e-01     
     3    -310.03523726   1.44e-03   4.92e-02     
     4    -310.03846400   3.23e-03   1.50e-02     Switched to DIIS steps.
     5    -310.03961740   1.15e-03   1.17e-02     
     6    -310.03963555   1.82e-05   2.27e-03     
     7    -310.03962300   1.26e-05   8.57e-04     
     8    -310.03962244   5.61e-07   1.98e-04     
     9    -310.03962229   1.54e-07   6.31e-05     
    10    -310.03962218   1.13e-07   1.59e-05     
    11    -310.03962214   3.99e-08   6.81e-06     
 ------------------------------------------------------------------------------
          -310.03962214                           CCSD T converged.

End of double precision
 SCF energy                 = -308.84667351
 MP2 energy                 = -309.98504394
 CCSD correlation energy    =   -1.19294863
 CCSD total energy          = -310.03962214

 CCSD  T1^2 = 0.0080  T2^2 = 0.4626  Leading amplitudes:

 Amplitude    Orbitals with energies
 -0.0209       29 (A) A                  ->    103 (A) A                  
              -0.3169                          0.7987                     
 -0.0209       29 (A) B                  ->    103 (A) B                  
              -0.3169                          0.7987                     
  0.0188       28 (A) A                  ->    102 (A) A                  
              -0.3275                          0.7859                     
  0.0188       28 (A) B                  ->    102 (A) B                  
              -0.3275                          0.7859                     

 Amplitude    Orbitals with energies
 -0.0584       29 (A) A      29 (A) B    ->    41 (A) A      41 (A) B     
              -0.3169       -0.3169            0.1215        0.1215       
  0.0584       29 (A) A      29 (A) B    ->    41 (A) B      41 (A) A     
              -0.3169       -0.3169            0.1215        0.1215       
  0.0584       29 (A) B      29 (A) A    ->    41 (A) A      41 (A) B     
              -0.3169       -0.3169            0.1215        0.1215       
 -0.0584       29 (A) B      29 (A) A    ->    41 (A) B      41 (A) A     
              -0.3169       -0.3169            0.1215        0.1215       

 Computing CCSD intermediates for later calculations in double precision
 Finished.

Running a double precision version
           CCSD Lambda amplitudes will be solved using DIIS.
           Start     Size      MaxIter   EConv     LConv     
           3         7         100       1.00e-07  1.00e-05  
 ------------------------------------------------------------------------------
            Enorm      Ldiff       Comment
 ------------------------------------------------------------------------------
     1     5.78e-02   4.72e-02     
     2     9.92e-03   1.28e-03     
     3     3.44e-03   1.96e-03     
     4     1.29e-03   2.82e-04     Switched to DIIS steps.
     5     3.48e-04   3.29e-04     
     6     1.13e-04   5.50e-05     
     7     3.61e-05   1.34e-05     
     8     1.15e-05   3.48e-06     
     9     3.64e-06   8.27e-07     
    10     1.36e-06   2.39e-07     
    11     5.48e-07   9.17e-08     
    12     2.79e-07   1.29e-08     
    13     1.42e-07   2.93e-09     
    14     6.16e-08   5.01e-09     
 ------------------------------------------------------------------------------
                                   CCSD Lambda converged.

 Computing density matrices in double precision...
           Orbital response amplitudes will be solved using DIIS.
           Start     Size      MaxIter   EConv     LConv     
           3         7         100       1.00e-06  1.00e-06  
 ------------------------------------------------------------------------------
            Enorm      Ldiff       Comment
 ------------------------------------------------------------------------------
     1     5.66e-02   1.43e-02     
     2     2.90e-02   6.78e-03     
     3     2.22e-02   2.48e-03     
     4     4.34e-03   3.84e-03     Switched to DIIS steps.
     5     9.23e-04   2.70e-04     
     6     2.28e-04   5.03e-05     
     7     5.70e-05   3.10e-06     
     8     6.99e-06   2.76e-06     
     9     2.66e-06   4.26e-07     
    10     1.46e-06   1.92e-08     
    11     4.06e-07   1.07e-08     
 ------------------------------------------------------------------------------
                                   Orbital response converged.

 Computing density matrices... Done.
 CCSD calculation:   CPU 41070.15 s  wall 7057.11 s

 Transferring MO TPDM to AO TPDM
 Transferring g2_o1o1o1o1
 Transferring g2_o1o1o1v1
 Transferring g2_o1o1v1v1
 Transferring g2_o1v1o1v1
 Transferring g2_o1v1v1v1
 Transferring g2_v1v1v1v1
 Adding separable TPDM
 Computing TPDM gradient
 --------------------------------------------------------
 2e gradient
  Atom          X               Y               Z
 --------------------------------------------------------
    1         -8.876667       10.551892        0.000598  
    2          4.585872        9.764372        0.000180  
    3          0.412870        5.156821        0.000006  
    4          8.127045        3.144328       -0.000009  
    5          4.114127        2.327070       -0.000003  
    6          8.135424       -3.141723        0.000011  
    7          4.117113       -2.322205        0.000000  
    8          4.593620       -9.768908       -0.000208  
    9          0.418065       -5.156227       -0.000007  
   10         -8.857547      -10.548676       -0.000569  
   11         -3.085600        2.833956        0.000073  
   12          0.091273        4.043897        0.000093  
   13         -2.696862       -0.261669        2.971579  
   14         -2.696775       -0.261567       -2.971698  
   15         -3.091483       -2.850445       -0.000087  
   16          0.096923       -4.044297       -0.000147  
   17         -2.693768        0.266780       -2.973473  
   18         -2.693629        0.266601        2.973660  
 --------------------------------------------------------
 --------------------------------------------------------
 Final gradient
  Atom          X               Y               Z
 --------------------------------------------------------
    1         -8.876667       10.551892        0.000598  
    2          4.585872        9.764372        0.000180  
    3          0.412870        5.156821        0.000006  
    4          8.127045        3.144328       -0.000009  
    5          4.114127        2.327070       -0.000003  
    6          8.135424       -3.141723        0.000011  
    7          4.117113       -2.322205        0.000000  
    8          4.593620       -9.768908       -0.000208  
    9          0.418065       -5.156227       -0.000007  
   10         -8.857547      -10.548676       -0.000569  
   11         -3.085600        2.833956        0.000073  
   12          0.091273        4.043897        0.000093  
   13         -2.696862       -0.261669        2.971579  
   14         -2.696775       -0.261567       -2.971698  
   15         -3.091483       -2.850445       -0.000087  
   16          0.096923       -4.044297       -0.000147  
   17         -2.693768        0.266780       -2.973473  
   18         -2.693629        0.266601        2.973660  
 --------------------------------------------------------
 Analytic gradient from two-electron contribution:   CPU 8288.97 s  wall 1529.79 s

 Total ccman2 time:   CPU 50533.08 s  wall 8789.00 s


 --------------------------------------------------------------

                    Orbital Energies (a.u.)
 --------------------------------------------------------------

 Alpha MOs
 -- Occupied --
-11.2393 -11.2382 -11.2302 -11.2294 -11.2287 -11.2282 -11.2245 -11.2244
 -1.1550  -1.0499  -1.0322  -0.9482  -0.9160  -0.8123  -0.7849  -0.6785
 -0.6454  -0.6208  -0.5912  -0.5735  -0.5594  -0.5505  -0.5398  -0.5388
 -0.4802  -0.4794  -0.4781  -0.3275  -0.3169
 -- Virtual --
  0.0393   0.0480   0.0490   0.0647   0.0673   0.0726   0.0890   0.0913
  0.0972   0.1150   0.1182   0.1215   0.1221   0.1366   0.1528   0.1573
  0.1595   0.1786   0.1803   0.1851   0.1864   0.1882   0.1985   0.2021
  0.2075   0.2080   0.2146   0.2199   0.2303   0.2311   0.2384   0.2455
  0.2469   0.2644   0.2659   0.2707   0.2857   0.2863   0.2904   0.3079
  0.3147   0.3248   0.3335   0.3434   0.3478   0.3601   0.3684   0.3973
  0.4116   0.4262   0.4305   0.4372   0.4446   0.4481   0.4570   0.4920
  0.5161   0.5326   0.5444   0.5530   0.5945   0.6055   0.6084   0.6451
  0.6838   0.7261   0.7306   0.7388   0.7554   0.7575   0.7602   0.7845
  0.7859   0.7987   0.8008   0.8252   0.8530   0.8568   0.8599   0.8747
  0.8960   0.9023   0.9160   0.9273   0.9293   0.9526   0.9548   0.9930
  1.0057   1.0164   1.0313   1.0509   1.0673   1.0872   1.1197   1.1341
  1.1452   1.1598   1.1619   1.1952   1.2107   1.2431   1.2540   1.2658
  1.2860   1.2906   1.3640   1.3958   1.4456   1.5434   1.5488   1.6070
  1.6447   1.6781   1.7223   1.7252   1.7347   1.7713   1.7984   1.8281
  1.8363   1.8373   1.8399   1.8429   1.8668   1.8735   1.8976   1.9052
  1.9404   1.9534   1.9847   2.0038   2.0219   2.0428   2.0665   2.0882
  2.1055   2.1214   2.1627   2.1979   2.2082   2.2262   2.2337   2.2430
  2.2699   2.3317   2.3405   2.3415   2.3829   2.3988   2.4804   2.5163
  2.5174   2.5794   2.5877   2.6024   2.6347   2.7477   2.7586   2.7730
  2.8080   2.8151   2.8227   2.8352   2.9028   2.9098   2.9199   2.9403
  2.9593   2.9887   3.0074   3.0129   3.0224   3.0508   3.0574   3.0697
  3.0825   3.0871   3.0878   3.2144   3.2257   3.2461   3.2959   3.3049
  3.3368   3.3457   3.3518   3.5059   3.5118   3.6000   3.6216   3.7456
  3.7958   3.8404   3.9540   4.0054   4.0351   4.1525   4.1576   4.2289
  4.2562   4.2902   4.4648   4.4855   4.5993   4.7276   4.8066   5.2958
 24.7367  25.0902  25.0991  25.1525  25.1568  25.2524  25.2656  25.3623
 --------------------------------------------------------------

          Ground-State Mulliken Net Atomic Charges

     Atom                 Charge (a.u.)
  ----------------------------------------
      1 C                     0.690421
      2 C                    -0.560286
      3 H                     0.136525
      4 C                    -0.203556
      5 H                     0.175291
      6 C                    -0.203739
      7 H                     0.175312
      8 C                    -0.560876
      9 H                     0.136546
     10 C                     0.685243
     11 C                    -0.702958
     12 H                     0.161111
     13 H                     0.152872
     14 H                     0.152875
     15 C                    -0.701392
     16 H                     0.161048
     17 H                     0.152779
     18 H                     0.152784
  ----------------------------------------
  Sum of atomic charges =     0.000000

 -----------------------------------------------------------------
                    Cartesian Multipole Moments
 -----------------------------------------------------------------
    Charge (ESU x 10^10)
                 0.0000
    Dipole Moment (Debye)
         X       0.5839      Y      -0.0000      Z      -0.0000
       Tot       0.5839
    Quadrupole Moments (Debye-Ang)
        XX     -46.4426     XY      -0.0041     YY     -46.2229
        XZ      -0.0000     YZ       0.0000     ZZ     -53.4054
    Octopole Moments (Debye-Ang^2)
       XXX      -6.0878    XXY      -0.0107    XYY      -2.2312
       YYY      -0.0003    XXZ       0.0000    XYZ      -0.0001
       YYZ       0.0000    XZZ       6.4052    YZZ       0.0031
       ZZZ      -0.0000
    Hexadecapole Moments (Debye-Ang^3)
      XXXX    -725.6339   XXXY      -0.0419   XXYY    -209.5509
      XYYY      -0.0200   YYYY    -501.1856   XXXZ       0.0000
      XXYZ      -0.0001   XYYZ      -0.0000   YYYZ       0.0005
      XXZZ    -142.8408   XYZZ      -0.0013   YYZZ    -109.6278
      XZZZ      -0.0001   YZZZ      -0.0002   ZZZZ     -77.2977
 -----------------------------------------------------------------
 DrvMan completing analytic gradient of the correlated energy
 Correlated dipole moment
            1
    1   0.2297164
    2  -0.0000036
    3  -0.0000003
 Energy read as -310.039622136
 Full Analytical Gradient: (in a.u., or Hartree/Bohr)
             1             2             3             4             5
    1   -0.00119831   -0.00159399   -0.00005802    0.00348483    0.00167867
    2   -0.00072400    0.00345922    0.00202730    0.00138040    0.00099468
    3    0.00000028   -0.00000009    0.00000001    0.00000012    0.00000000
             6             7             8             9            10
    1    0.00360154    0.00168476   -0.00181802   -0.00007339   -0.00115710
    2   -0.00124747   -0.00100898   -0.00347543   -0.00206691    0.00075255
    3   -0.00000013    0.00000002    0.00000006    0.00000000   -0.00000025
            11            12            13            14            15
    1   -0.00271733    0.00084568   -0.00017992   -0.00017993   -0.00250771
    2   -0.00006552    0.00205274   -0.00066300   -0.00066268    0.00018116
    3   -0.00000036    0.00000005    0.00168182   -0.00168171    0.00000055
            16            17            18
    1    0.00076903   -0.00029044   -0.00029036
    2   -0.00209589    0.00058098    0.00058083
    3   -0.00000017   -0.00172422    0.00172403
 Gradient time:  CPU 1.36 s  wall 1.43 s
 Geometry Optimization Parameters
   NAtoms,    NIC,     NZ,  NCons,   NDum,   NFix, NCnnct, MaxDiis
       18     120       0       0       0       0       0       0


** GEOMETRY OPTIMIZATION IN DELOCALIZED INTERNAL COORDINATES **
   Searching for a Minimum

   Optimization Cycle:   1

                       Coordinates (Angstroms)
     ATOM                X               Y               Z
      1  C         0.4778012857   -0.7047960602   -0.0000003273
      2  C        -0.7443426845   -1.3823604265   -0.0000009064
      3  H        -0.7442879628   -2.4679275547   -0.0000022108
      4  C        -1.9577123804   -0.6962717825   -0.0000005227
      5  H        -2.8921312179   -1.2464676236   -0.0000006093
      6  C        -1.9584468570    0.6947488166    0.0000002542
      7  H        -2.8934910844    1.2438457630    0.0000009303
      8  C        -0.7459190584    1.3819323978    0.0000009014
      9  H        -0.7469524256    2.4674463601    0.0000030058
     10  C         0.4769836584    0.7055285273    0.0000005910
     11  C         1.7739576581   -1.4790065953    0.0000009793
     12  H         1.5875545352   -2.5545014274   -0.0000222070
     13  H         2.3843640057   -1.2449910616   -0.8788746633
     14  H         2.3843397286   -1.2450248812    0.8789030368
     15  C         1.7726884944    1.4803496288   -0.0000009050
     16  H         1.5855736545    2.5556418628    0.0000376793
     17  H         2.3825044056    1.2455863712    0.8789083754
     18  H         2.3824656632    1.2456451565   -0.8789537248
   Point Group: c1    Number of degrees of freedom:    48


   Energy is   -310.039622136


 Attempting to generate delocalized internal coordinates
 Initial Hessian constructed with Jon Baker's OPTIMIZE code

 44 Hessian modes will be used to form the next step
  Hessian Eigenvalues:
     0.007886    0.016023    0.016520    0.021784    0.022987    0.023342
     0.023357    0.071551    0.071684    0.071719    0.071773    0.160000
     0.160000    0.160000    0.160000    0.160000    0.160000    0.160000
     0.160000    0.160000    0.160000    0.220000    0.224894    0.244708
     0.250000    0.250000    0.313730    0.313805    0.342021    0.342021
     0.342181    0.342182    0.346366    0.346455    0.353300    0.353362
     0.354717    0.354738    0.415138    0.420296    0.452275    0.463266
     0.463758    0.468765

 Minimum search - taking simple RFO step
 Searching for Lamda that Minimizes Along All modes
 Value Taken    Lamda =  -0.00051339
 Step Taken.  Stepsize is  0.037742

                             Maximum     Tolerance    Cnvgd?
         Gradient           0.007869      0.000300      NO
         Displacement       0.022643      0.001200      NO
         Energy change     *********      0.000001      NO


 New Cartesian Coordinates Obtained by Inverse Iteration

 Displacement from previous Coordinates is:  0.072854
 ----------------------------------------------------------------
             Standard Nuclear Orientation (Angstroms)
    I     Atom           X                Y                Z
 ----------------------------------------------------------------
    1      C       0.4776734914    -0.7063155424    -0.0000000550
    2      C      -0.7470150941    -1.3890859347    -0.0000009510
    3      H      -0.7452559158    -2.4776837561    -0.0000025524
    4      C      -1.9664099392    -0.6996286228    -0.0000009882
    5      H      -2.9033397780    -1.2512886719    -0.0000017047
    6      C      -1.9669866984     0.6977117489     0.0000012699
    7      H      -2.9044297636     1.2485002064     0.0000017435
    8      C      -0.7481967401     1.3882552797     0.0000016144
    9      H      -0.7473116571     2.4768600741     0.0000033400
   10      C       0.4770850571     0.7066105606     0.0000012903
   11      C       1.7810554815    -1.4757955368     0.0000023543
   12      H       1.5966784790    -2.5549934645    -0.0000251589
   13      H       2.3871256445    -1.2354859262    -0.8832323883
   14      H       2.3870990732    -1.2355271845     0.8832668356
   15      C       1.7800338356     1.4770799277    -0.0000026629
   16      H       1.5949057243     2.5561153784     0.0000366354
   17      H       2.3861388319     1.2369950680     0.8832423569
   18      H       2.3860993863     1.2370538672    -0.8832913022
 ----------------------------------------------------------------
 Molecular Point Group                 C1    NOp =  1
 Largest Abelian Subgroup              C1    NOp =  1
 Nuclear Repulsion Energy =         344.17454513 hartrees
 There are       29 alpha and       29 beta electrons
 Applying Cartesian multipole field
    Component          Value
    ---------          -----
     (2,0,0)        1.00000E-11
     (0,2,0)        2.00000E-11
     (0,0,2)       -3.00000E-11
 Nucleus-field energy     =     0.0000000115 hartrees
 Requested basis set is 6-311++G(d,p)
 There are 98 shells and 246 basis functions
 A cutoff of  1.0D-14 yielded   4609 shell pairs
 There are     29657 function pairs (     31679 Cartesian)
 Smallest overlap matrix eigenvalue = 4.48E-07
 Linear dependence detected in AO basis
 Tighter screening thresholds may be required for diffuse basis sets
 Use S2THRESH > 14 and THRESH = 14 in case of SCF convergence issues
 Number of orthogonalized atomic orbitals = 245
 Maximum deviation from orthogonality = 3.578E-10
 Guess MOs from SCF MO coefficient file

 -----------------------------------------------------------------------
  General SCF calculation program by
  Eric Jon Sundstrom, Paul Horn, Yuezhi Mao, Dmitri Zuev, Alec White,
  David Stuck, Shaama M.S., Shane Yost, Joonho Lee, David Small,
  Daniel Levine, Susi Lehtola, Hugh Burton, Evgeny Epifanovsky,
  Bang C. Huynh
 -----------------------------------------------------------------------
 Hartree-Fock
 using 6 threads for integral computing
 -------------------------------------------------------
 OpenMP Integral computing Module                
 Release: version 2.0, May 2017, Q-Chem Inc. Pleasanton 
 -------------------------------------------------------
 A restricted SCF calculation will be
 performed using DIIS
 SCF converges when DIIS error is below 1.0e-08
 ---------------------------------------
  Cycle       Energy         DIIS error
 ---------------------------------------
    1    -308.8453850919      1.19e-04  
    2    -308.8454982852      2.79e-05  
    3    -308.8455054283      1.06e-05  
    4    -308.8455064918      2.28e-06  
    5    -308.8455065528      8.53e-07  
    6    -308.8455065613      2.58e-07  
    7    -308.8455065626      1.08e-07  
    8    -308.8455065630      4.80e-08  
    9    -308.8455065631      1.90e-08  
   10    -308.8455065632      4.32e-09  Convergence criterion met
 ---------------------------------------
 SCF time:   CPU 49.29s  wall 9.00s 
 SCF   energy in the final basis set =     -308.8455065632
 Total energy in the final basis set =     -308.8455065632


 ------------------------------------------------------------------------------

   CCMAN2: suite of methods based on coupled cluster
           and equation of motion theories.

   Components:
   * libvmm-1.3-trunk
     by Evgeny Epifanovsky, Ilya Kaliman.
   * libtensor-2.5-trunk
     by Evgeny Epifanovsky, Michael Wormit, Dmitry Zuev, Sam Manzer, 
        Ilya Kaliman.
   * libcc-2.5-trunk
     by Evgeny Epifanovsky, Arik Landau, Tomasz Kus, Kirill Khistyaev, 
        Dmitry Zuev, Prashant Manohar, Xintian Feng, Anna Krylov, 
        Matthew Goldey, Alec White, Thomas Jagau, Kaushik Nanda, 
        Anastasia Gunina, Alexander Kunitsa, Joonho Lee.

   CCMAN original authors:
   Anna I. Krylov, C. David Sherrill, Steven R. Gwaltney,
   Edward F. C. Byrd (2000)
   Sergey V. Levchenko, Lyudmila V. Slipchenko, Tao Wang,
   Ana-Maria C. Cristian (2003)
   Piotr A. Pieniazek, C. Melania Oana, Evgeny Epifanovsky (2007)
   Prashant Manohar (2009)

 ------------------------------------------------------------------------------


 Allocating and initializing 62808MB of RAM...
 Calculation will run on 6 cores.


 Alpha MOs, Restricted
 -- Occupied --                  
-11.241 -11.240 -11.233 -11.232 -11.231 -11.231 -11.226 -11.226
  1 A     2 A     3 A     4 A     5 A     6 A     7 A     8 A                  
 -1.152  -1.048  -1.030  -0.947  -0.915  -0.811  -0.784  -0.676
  9 A    10 A    11 A    12 A    13 A    14 A    15 A    16 A                  
 -0.644  -0.621  -0.591  -0.572  -0.558  -0.550  -0.539  -0.538
 17 A    18 A    19 A    20 A    21 A    22 A    23 A    24 A                  
 -0.480  -0.478  -0.477  -0.327  -0.316
 25 A    26 A    27 A    28 A    29 A                                          
 -- Virtual --                   
  0.039   0.048   0.049   0.065   0.067   0.073   0.089   0.091
 30 A    31 A    32 A    33 A    34 A    35 A    36 A    37 A                  
  0.097   0.114   0.118   0.121   0.122   0.137   0.153   0.157
 38 A    39 A    40 A    41 A    42 A    43 A    44 A    45 A                  
  0.160   0.179   0.180   0.185   0.187   0.188   0.198   0.202
 46 A    47 A    48 A    49 A    50 A    51 A    52 A    53 A                  
  0.207   0.208   0.215   0.220   0.230   0.231   0.238   0.245
 54 A    55 A    56 A    57 A    58 A    59 A    60 A    61 A                  
  0.247   0.264   0.266   0.271   0.285   0.286   0.290   0.308
 62 A    63 A    64 A    65 A    66 A    67 A    68 A    69 A                  
  0.314   0.325   0.332   0.343   0.346   0.359   0.368   0.397
 70 A    71 A    72 A    73 A    74 A    75 A    76 A    77 A                  
  0.410   0.425   0.429   0.436   0.442   0.445   0.456   0.490
 78 A    79 A    80 A    81 A    82 A    83 A    84 A    85 A                  
  0.514   0.531   0.542   0.551   0.594   0.606   0.608   0.644
 86 A    87 A    88 A    89 A    90 A    91 A    92 A    93 A                  
  0.683   0.722   0.731   0.739   0.753   0.756   0.759   0.783
 94 A    95 A    96 A    97 A    98 A    99 A   100 A   101 A                  
  0.786   0.799   0.799   0.825   0.852   0.855   0.859   0.874
102 A   103 A   104 A   105 A   106 A   107 A   108 A   109 A                  
  0.896   0.902   0.913   0.926   0.927   0.950   0.952   0.989
110 A   111 A   112 A   113 A   114 A   115 A   116 A   117 A                  
  1.003   1.016   1.030   1.050   1.066   1.083   1.117   1.132
118 A   119 A   120 A   121 A   122 A   123 A   124 A   125 A                  
  1.141   1.159   1.160   1.192   1.209   1.241   1.252   1.265
126 A   127 A   128 A   129 A   130 A   131 A   132 A   133 A                  
  1.284   1.289   1.361   1.393   1.449   1.545   1.546   1.607
134 A   135 A   136 A   137 A   138 A   139 A   140 A   141 A                  
  1.643   1.679   1.717   1.723   1.732   1.766   1.794   1.825
142 A   143 A   144 A   145 A   146 A   147 A   148 A   149 A                  
  1.832   1.833   1.837   1.840   1.863   1.867   1.893   1.900
150 A   151 A   152 A   153 A   154 A   155 A   156 A   157 A                  
  1.935   1.951   1.981   1.999   2.020   2.040   2.064   2.085
158 A   159 A   160 A   161 A   162 A   163 A   164 A   165 A                  
  2.104   2.118   2.160   2.196   2.203   2.222   2.228   2.236
166 A   167 A   168 A   169 A   170 A   171 A   172 A   173 A                  
  2.266   2.327   2.336   2.337   2.379   2.392   2.472   2.508
174 A   175 A   176 A   177 A   178 A   179 A   180 A   181 A                  
  2.511   2.572   2.582   2.597   2.627   2.739   2.751   2.765
182 A   183 A   184 A   185 A   186 A   187 A   188 A   189 A                  
  2.806   2.811   2.818   2.829   2.903   2.905   2.911   2.932
190 A   191 A   192 A   193 A   194 A   195 A   196 A   197 A                  
  2.962   2.980   3.002   3.012   3.019   3.047   3.058   3.066
198 A   199 A   200 A   201 A   202 A   203 A   204 A   205 A                  
  3.078   3.080   3.089   3.202   3.223   3.243   3.290   3.300
206 A   207 A   208 A   209 A   210 A   211 A   212 A   213 A                  
  3.323   3.342   3.349   3.504   3.506   3.590   3.609   3.734
214 A   215 A   216 A   217 A   218 A   219 A   220 A   221 A                  
  3.785   3.826   3.941   3.993   4.019   4.144   4.154   4.226
222 A   223 A   224 A   225 A   226 A   227 A   228 A   229 A                  
  4.246   4.281   4.457   4.479   4.595   4.721   4.796   5.286
230 A   231 A   232 A   233 A   234 A   235 A   236 A   237 A                  
 24.733  25.078  25.089  25.141  25.144  25.237  25.243  25.337
238 A   239 A   240 A   241 A   242 A   243 A   244 A   245 A                  

 Beta MOs, Restricted
 -- Occupied --                  
-11.241 -11.240 -11.233 -11.232 -11.231 -11.231 -11.226 -11.226
  1 A     2 A     3 A     4 A     5 A     6 A     7 A     8 A                  
 -1.152  -1.048  -1.030  -0.947  -0.915  -0.811  -0.784  -0.676
  9 A    10 A    11 A    12 A    13 A    14 A    15 A    16 A                  
 -0.644  -0.621  -0.591  -0.572  -0.558  -0.550  -0.539  -0.538
 17 A    18 A    19 A    20 A    21 A    22 A    23 A    24 A                  
 -0.480  -0.478  -0.477  -0.327  -0.316
 25 A    26 A    27 A    28 A    29 A                                          
 -- Virtual --                   
  0.039   0.048   0.049   0.065   0.067   0.073   0.089   0.091
 30 A    31 A    32 A    33 A    34 A    35 A    36 A    37 A                  
  0.097   0.114   0.118   0.121   0.122   0.137   0.153   0.157
 38 A    39 A    40 A    41 A    42 A    43 A    44 A    45 A                  
  0.160   0.179   0.180   0.185   0.187   0.188   0.198   0.202
 46 A    47 A    48 A    49 A    50 A    51 A    52 A    53 A                  
  0.207   0.208   0.215   0.220   0.230   0.231   0.238   0.245
 54 A    55 A    56 A    57 A    58 A    59 A    60 A    61 A                  
  0.247   0.264   0.266   0.271   0.285   0.286   0.290   0.308
 62 A    63 A    64 A    65 A    66 A    67 A    68 A    69 A                  
  0.314   0.325   0.332   0.343   0.346   0.359   0.368   0.397
 70 A    71 A    72 A    73 A    74 A    75 A    76 A    77 A                  
  0.410   0.425   0.429   0.436   0.442   0.445   0.456   0.490
 78 A    79 A    80 A    81 A    82 A    83 A    84 A    85 A                  
  0.514   0.531   0.542   0.551   0.594   0.606   0.608   0.644
 86 A    87 A    88 A    89 A    90 A    91 A    92 A    93 A                  
  0.683   0.722   0.731   0.739   0.753   0.756   0.759   0.783
 94 A    95 A    96 A    97 A    98 A    99 A   100 A   101 A                  
  0.786   0.799   0.799   0.825   0.852   0.855   0.859   0.874
102 A   103 A   104 A   105 A   106 A   107 A   108 A   109 A                  
  0.896   0.902   0.913   0.926   0.927   0.950   0.952   0.989
110 A   111 A   112 A   113 A   114 A   115 A   116 A   117 A                  
  1.003   1.016   1.030   1.050   1.066   1.083   1.117   1.132
118 A   119 A   120 A   121 A   122 A   123 A   124 A   125 A                  
  1.141   1.159   1.160   1.192   1.209   1.241   1.252   1.265
126 A   127 A   128 A   129 A   130 A   131 A   132 A   133 A                  
  1.284   1.289   1.361   1.393   1.449   1.545   1.546   1.607
134 A   135 A   136 A   137 A   138 A   139 A   140 A   141 A                  
  1.643   1.679   1.717   1.723   1.732   1.766   1.794   1.825
142 A   143 A   144 A   145 A   146 A   147 A   148 A   149 A                  
  1.832   1.833   1.837   1.840   1.863   1.867   1.893   1.900
150 A   151 A   152 A   153 A   154 A   155 A   156 A   157 A                  
  1.935   1.951   1.981   1.999   2.020   2.040   2.064   2.085
158 A   159 A   160 A   161 A   162 A   163 A   164 A   165 A                  
  2.104   2.118   2.160   2.196   2.203   2.222   2.228   2.236
166 A   167 A   168 A   169 A   170 A   171 A   172 A   173 A                  
  2.266   2.327   2.336   2.337   2.379   2.392   2.472   2.508
174 A   175 A   176 A   177 A   178 A   179 A   180 A   181 A                  
  2.511   2.572   2.582   2.597   2.627   2.739   2.751   2.765
182 A   183 A   184 A   185 A   186 A   187 A   188 A   189 A                  
  2.806   2.811   2.818   2.829   2.903   2.905   2.911   2.932
190 A   191 A   192 A   193 A   194 A   195 A   196 A   197 A                  
  2.962   2.980   3.002   3.012   3.019   3.047   3.058   3.066
198 A   199 A   200 A   201 A   202 A   203 A   204 A   205 A                  
  3.078   3.080   3.089   3.202   3.223   3.243   3.290   3.300
206 A   207 A   208 A   209 A   210 A   211 A   212 A   213 A                  
  3.323   3.342   3.349   3.504   3.506   3.590   3.609   3.734
214 A   215 A   216 A   217 A   218 A   219 A   220 A   221 A                  
  3.785   3.826   3.941   3.993   4.019   4.144   4.154   4.226
222 A   223 A   224 A   225 A   226 A   227 A   228 A   229 A                  
  4.246   4.281   4.457   4.479   4.595   4.721   4.796   5.286
230 A   231 A   232 A   233 A   234 A   235 A   236 A   237 A                  
 24.733  25.078  25.089  25.141  25.144  25.237  25.243  25.337
238 A   239 A   240 A   241 A   242 A   243 A   244 A   245 A                  

 Occupation and symmetry of molecular orbitals

 Point group: C1 (1 irreducible representation).

                           A     All 
 -------------------------------------
 All molecular orbitals:
  - Alpha                  245   245 
  - Beta                   245   245 
 -------------------------------------
 Alpha orbitals:
  - Frozen occupied        8     8   
  - Active occupied        21    21  
  - Active virtual         216   216 
  - Frozen virtual         0     0   
 -------------------------------------
 Beta orbitals:
  - Frozen occupied        8     8   
  - Active occupied        21    21  
  - Active virtual         216   216 
  - Frozen virtual         0     0   
 -------------------------------------

 Import integrals:   CPU 0.00 s  wall 0.00 s

 Import integrals:   CPU 1154.08 s  wall 198.42 s

 MP2 amplitudes:   CPU 0.75 s  wall 0.44 s

Running a double precision version
           CCSD T amplitudes will be solved using DIIS.

           Start     Size      MaxIter   EConv     TConv     
           3         7         100       1.00e-07  1.00e-05  
 ------------------------------------------------------------------------------
           Energy (a.u.)   Ediff      Tdiff       Comment
 ------------------------------------------------------------------------------
          -309.98523261                           
     1    -309.99942493   1.42e-02   1.06e+00     Step took 04.58.
     2    -310.03398190   3.46e-02   1.46e-01     
     3    -310.03539967   1.42e-03   4.96e-02     
     4    -310.03867489   3.28e-03   1.51e-02     Switched to DIIS steps.
     5    -310.03985669   1.18e-03   1.19e-02     
     6    -310.03987584   1.91e-05   2.31e-03     
     7    -310.03986307   1.28e-05   8.78e-04     
     8    -310.03986253   5.42e-07   2.03e-04     
     9    -310.03986236   1.68e-07   6.48e-05     
    10    -310.03986224   1.18e-07   1.64e-05     
    11    -310.03986220   4.19e-08   7.09e-06     
 ------------------------------------------------------------------------------
          -310.03986220                           CCSD T converged.

End of double precision
 SCF energy                 = -308.84550656
 MP2 energy                 = -309.98523261
 CCSD correlation energy    =   -1.19435564
 CCSD total energy          = -310.03986220

 CCSD  T1^2 = 0.0081  T2^2 = 0.4653  Leading amplitudes:

 Amplitude    Orbitals with energies
  0.0212       29 (A) A                  ->    103 (A) A                  
              -0.3164                          0.7990                     
  0.0212       29 (A) B                  ->    103 (A) B                  
              -0.3164                          0.7990                     
  0.0191       28 (A) A                  ->    102 (A) A                  
              -0.3266                          0.7864                     
  0.0191       28 (A) B                  ->    102 (A) B                  
              -0.3266                          0.7864                     

 Amplitude    Orbitals with energies
 -0.0592       29 (A) A      29 (A) B    ->    41 (A) A      41 (A) B     
              -0.3164       -0.3164            0.1206        0.1206       
  0.0592       29 (A) A      29 (A) B    ->    41 (A) B      41 (A) A     
              -0.3164       -0.3164            0.1206        0.1206       
  0.0592       29 (A) B      29 (A) A    ->    41 (A) A      41 (A) B     
              -0.3164       -0.3164            0.1206        0.1206       
 -0.0592       29 (A) B      29 (A) A    ->    41 (A) B      41 (A) A     
              -0.3164       -0.3164            0.1206        0.1206       

 Computing CCSD intermediates for later calculations in double precision
 Finished.

Running a double precision version
           CCSD Lambda amplitudes will be solved using DIIS.
           Start     Size      MaxIter   EConv     LConv     
           3         7         100       1.00e-07  1.00e-05  
 ------------------------------------------------------------------------------
            Enorm      Ldiff       Comment
 ------------------------------------------------------------------------------
     1     5.85e-02   4.77e-02     
     2     1.01e-02   1.26e-03     
     3     3.49e-03   1.99e-03     
     4     1.32e-03   2.81e-04     Switched to DIIS steps.
     5     3.54e-04   3.36e-04     
     6     1.16e-04   5.66e-05     
     7     3.69e-05   1.41e-05     
     8     1.17e-05   3.68e-06     
     9     3.75e-06   8.75e-07     
    10     1.41e-06   2.52e-07     
    11     5.68e-07   9.73e-08     
    12     2.90e-07   1.42e-08     
    13     1.48e-07   3.31e-09     
    14     6.43e-08   5.14e-09     
 ------------------------------------------------------------------------------
                                   CCSD Lambda converged.

 Computing density matrices in double precision...
           Orbital response amplitudes will be solved using DIIS.
           Start     Size      MaxIter   EConv     LConv     
           3         7         100       1.00e-06  1.00e-06  
 ------------------------------------------------------------------------------
            Enorm      Ldiff       Comment
 ------------------------------------------------------------------------------
     1     5.72e-02   1.41e-02     
     2     2.96e-02   7.15e-03     
     3     2.26e-02   2.61e-03     
     4     4.35e-03   3.95e-03     Switched to DIIS steps.
     5     9.51e-04   2.72e-04     
     6     2.32e-04   5.11e-05     
     7     5.83e-05   2.91e-06     
     8     7.55e-06   2.82e-06     
     9     3.03e-06   4.63e-07     
    10     1.61e-06   2.40e-08     
    11     4.18e-07   1.22e-08     
 ------------------------------------------------------------------------------
                                   Orbital response converged.

 Computing density matrices... Done.
 CCSD calculation:   CPU 41060.72 s  wall 7058.16 s

 Transferring MO TPDM to AO TPDM
 Transferring g2_o1o1o1o1
 Transferring g2_o1o1o1v1
 Transferring g2_o1o1v1v1
 Transferring g2_o1v1o1v1
 Transferring g2_o1v1v1v1
 Transferring g2_v1v1v1v1
 Adding separable TPDM
 Computing TPDM gradient
 --------------------------------------------------------
 2e gradient
  Atom          X               Y               Z
 --------------------------------------------------------
    1         -8.806012       10.427925        0.000627  
    2          4.559157        9.802138        0.000206  
    3          0.397187        5.143844        0.000007  
    4          8.122455        3.185681       -0.000006  
    5          4.102837        2.323164        0.000000  
    6          8.123304       -3.178984        0.000005  
    7          4.105031       -2.319134        0.000001  
    8          4.568628       -9.798930       -0.000224  
    9          0.401008       -5.143498       -0.000006  
   10         -8.795351      -10.434948       -0.000618  
   11         -3.163884        2.840151        0.000091  
   12          0.094613        4.037461        0.000109  
   13         -2.661023       -0.291135        2.994708  
   14         -2.660930       -0.291008       -2.994842  
   15         -3.163743       -2.845932       -0.000096  
   16          0.097804       -4.037343       -0.000152  
   17         -2.660609        0.290364       -2.995017  
   18         -2.660471        0.290185        2.995207  
 --------------------------------------------------------
 --------------------------------------------------------
 Final gradient
  Atom          X               Y               Z
 --------------------------------------------------------
    1         -8.806012       10.427925        0.000627  
    2          4.559157        9.802138        0.000206  
    3          0.397187        5.143844        0.000007  
    4          8.122455        3.185681       -0.000006  
    5          4.102837        2.323164        0.000000  
    6          8.123304       -3.178984        0.000005  
    7          4.105031       -2.319134        0.000001  
    8          4.568628       -9.798930       -0.000224  
    9          0.401008       -5.143498       -0.000006  
   10         -8.795351      -10.434948       -0.000618  
   11         -3.163884        2.840151        0.000091  
   12          0.094613        4.037461        0.000109  
   13         -2.661023       -0.291135        2.994708  
   14         -2.660930       -0.291008       -2.994842  
   15         -3.163743       -2.845932       -0.000096  
   16          0.097804       -4.037343       -0.000152  
   17         -2.660609        0.290364       -2.995017  
   18         -2.660471        0.290185        2.995207  
 --------------------------------------------------------
 Analytic gradient from two-electron contribution:   CPU 8292.78 s  wall 1531.08 s

 Total ccman2 time:   CPU 50527.68 s  wall 8792.15 s


 --------------------------------------------------------------

                    Orbital Energies (a.u.)
 --------------------------------------------------------------

 Alpha MOs
 -- Occupied --
-11.2409 -11.2398 -11.2327 -11.2319 -11.2311 -11.2307 -11.2261 -11.2260
 -1.1520  -1.0480  -1.0301  -0.9466  -0.9148  -0.8112  -0.7835  -0.6763
 -0.6436  -0.6207  -0.5912  -0.5723  -0.5581  -0.5504  -0.5390  -0.5384
 -0.4800  -0.4776  -0.4772  -0.3266  -0.3164
 -- Virtual --
  0.0393   0.0480   0.0490   0.0647   0.0672   0.0726   0.0889   0.0913
  0.0972   0.1140   0.1181   0.1206   0.1218   0.1367   0.1525   0.1574
  0.1596   0.1787   0.1804   0.1847   0.1865   0.1876   0.1984   0.2020
  0.2075   0.2078   0.2146   0.2200   0.2300   0.2309   0.2385   0.2452
  0.2466   0.2639   0.2658   0.2706   0.2848   0.2861   0.2900   0.3076
  0.3144   0.3250   0.3323   0.3431   0.3464   0.3590   0.3679   0.3968
  0.4099   0.4250   0.4290   0.4362   0.4424   0.4451   0.4561   0.4900
  0.5140   0.5313   0.5416   0.5512   0.5937   0.6062   0.6080   0.6443
  0.6831   0.7221   0.7311   0.7387   0.7530   0.7556   0.7595   0.7834
  0.7864   0.7990   0.7991   0.8247   0.8523   0.8550   0.8587   0.8736
  0.8955   0.9017   0.9133   0.9262   0.9269   0.9497   0.9517   0.9890
  1.0028   1.0157   1.0305   1.0502   1.0656   1.0828   1.1168   1.1323
  1.1414   1.1589   1.1598   1.1918   1.2094   1.2408   1.2523   1.2645
  1.2840   1.2893   1.3609   1.3926   1.4491   1.5448   1.5465   1.6069
  1.6434   1.6792   1.7174   1.7232   1.7324   1.7657   1.7937   1.8251
  1.8317   1.8330   1.8373   1.8396   1.8630   1.8669   1.8930   1.9001
  1.9353   1.9513   1.9806   1.9989   2.0204   2.0403   2.0639   2.0852
  2.1036   2.1176   2.1602   2.1957   2.2030   2.2221   2.2285   2.2362
  2.2657   2.3271   2.3360   2.3373   2.3792   2.3915   2.4722   2.5077
  2.5114   2.5721   2.5819   2.5974   2.6269   2.7389   2.7510   2.7646
  2.8063   2.8105   2.8177   2.8287   2.9025   2.9050   2.9113   2.9319
  2.9616   2.9803   3.0017   3.0117   3.0192   3.0474   3.0577   3.0658
  3.0777   3.0795   3.0888   3.2016   3.2234   3.2427   3.2904   3.3004
  3.3227   3.3420   3.3485   3.5044   3.5064   3.5905   3.6091   3.7338
  3.7847   3.8264   3.9414   3.9927   4.0190   4.1441   4.1541   4.2258
  4.2459   4.2814   4.4571   4.4793   4.5946   4.7213   4.7962   5.2858
 24.7334  25.0779  25.0886  25.1412  25.1437  25.2368  25.2433  25.3369
 --------------------------------------------------------------

          Ground-State Mulliken Net Atomic Charges

     Atom                 Charge (a.u.)
  ----------------------------------------
      1 C                     0.687612
      2 C                    -0.558018
      3 H                     0.138736
      4 C                    -0.207891
      5 H                     0.177016
      6 C                    -0.207865
      7 H                     0.177018
      8 C                    -0.557984
      9 H                     0.138743
     10 C                     0.686977
     11 C                    -0.703492
     12 H                     0.161122
     13 H                     0.152544
     14 H                     0.152548
     15 C                    -0.703259
     16 H                     0.161119
     17 H                     0.152534
     18 H                     0.152539
  ----------------------------------------
  Sum of atomic charges =     0.000000

 -----------------------------------------------------------------
                    Cartesian Multipole Moments
 -----------------------------------------------------------------
    Charge (ESU x 10^10)
                 0.0000
    Dipole Moment (Debye)
         X       0.5863      Y       0.0002      Z      -0.0000
       Tot       0.5863
    Quadrupole Moments (Debye-Ang)
        XX     -46.4838     XY       0.0002     YY     -46.2374
        XZ      -0.0000     YZ      -0.0000     ZZ     -53.4995
    Octopole Moments (Debye-Ang^2)
       XXX      -6.2491    XXY       0.0027    XYY      -2.2977
       YYY       0.0132    XXZ      -0.0000    XYZ      -0.0001
       YYZ       0.0000    XZZ       6.6061    YZZ       0.0086
       ZZZ      -0.0001
    Hexadecapole Moments (Debye-Ang^3)
      XXXX    -731.5001   XXXY      -0.0497   XXYY    -210.8946
      XYYY      -0.0558   YYYY    -502.1711   XXXZ       0.0001
      XXYZ      -0.0001   XYYZ       0.0000   YYYZ       0.0005
      XXZZ    -143.9684   XYZZ      -0.0176   YYZZ    -110.1152
      XZZZ      -0.0000   YZZZ      -0.0002   ZZZZ     -77.6984
 -----------------------------------------------------------------
 DrvMan completing analytic gradient of the correlated energy
 Correlated dipole moment
            1
    1   0.2306674
    2   0.0000762
    3  -0.0000007
 Energy read as -310.039862198
 Full Analytical Gradient: (in a.u., or Hartree/Bohr)
             1             2             3             4             5
    1    0.00094061   -0.00034416    0.00004668   -0.00033849   -0.00011013
    2   -0.00018255   -0.00022545   -0.00015729   -0.00054070   -0.00009234
    3    0.00000013   -0.00000015    0.00000003    0.00000011   -0.00000002
             6             7             8             9            10
    1   -0.00031901   -0.00011490   -0.00034418    0.00006076    0.00088104
    2    0.00053563    0.00008244    0.00019777    0.00015984    0.00019478
    3   -0.00000011    0.00000002    0.00000012   -0.00000003   -0.00000008
            11            12            13            14            15
    1   -0.00093062    0.00011386    0.00030283    0.00030285   -0.00083272
    2    0.00027720   -0.00008349   -0.00000080   -0.00000073   -0.00020709
    3   -0.00000006    0.00000002   -0.00006250    0.00006249    0.00000013
            16            17            18
    1    0.00011133    0.00028710    0.00028713
    2    0.00006512   -0.00001117   -0.00001117
    3   -0.00000002    0.00005810   -0.00005817
 Gradient time:  CPU 1.36 s  wall 1.43 s
 Geometry Optimization Parameters
   NAtoms,    NIC,     NZ,  NCons,   NDum,   NFix, NCnnct, MaxDiis
       18     120       0       0       0       0       0       0

 Cartesian Hessian Update
 Hessian updated using BFGS update


** GEOMETRY OPTIMIZATION IN DELOCALIZED INTERNAL COORDINATES **
   Searching for a Minimum

   Optimization Cycle:   2

                       Coordinates (Angstroms)
     ATOM                X               Y               Z
      1  C         0.4776734914   -0.7063155424   -0.0000000550
      2  C        -0.7470150941   -1.3890859347   -0.0000009510
      3  H        -0.7452559158   -2.4776837561   -0.0000025524
      4  C        -1.9664099392   -0.6996286228   -0.0000009882
      5  H        -2.9033397780   -1.2512886719   -0.0000017047
      6  C        -1.9669866984    0.6977117489    0.0000012699
      7  H        -2.9044297636    1.2485002064    0.0000017435
      8  C        -0.7481967401    1.3882552797    0.0000016144
      9  H        -0.7473116571    2.4768600741    0.0000033400
     10  C         0.4770850571    0.7066105606    0.0000012903
     11  C         1.7810554815   -1.4757955368    0.0000023543
     12  H         1.5966784790   -2.5549934645   -0.0000251589
     13  H         2.3871256445   -1.2354859262   -0.8832323883
     14  H         2.3870990732   -1.2355271845    0.8832668356
     15  C         1.7800338356    1.4770799277   -0.0000026629
     16  H         1.5949057243    2.5561153784    0.0000366354
     17  H         2.3861388319    1.2369950680    0.8832423569
     18  H         2.3860993863    1.2370538672   -0.8832913022
   Point Group: c1    Number of degrees of freedom:    48


   Energy is   -310.039862198

 Hessian updated using BFGS update

 37 Hessian modes will be used to form the next step
  Hessian Eigenvalues:
     0.007886    0.007895    0.016023    0.021784    0.022979    0.022987
     0.023342    0.023454    0.071353    0.071623    0.071719    0.071773
     0.153874    0.160073    0.220001    0.223627    0.244711    0.249982
     0.250741    0.308569    0.313786    0.342021    0.342094    0.342181
     0.343883    0.346408    0.346778    0.353329    0.353937    0.354727
     0.356788    0.414803    0.420296    0.451062    0.463725    0.467416
     0.519112

 Minimum search - taking simple RFO step
 Searching for Lamda that Minimizes Along All modes
 Value Taken    Lamda =  -0.00000817
 Step Taken.  Stepsize is  0.005607

                             Maximum     Tolerance    Cnvgd?
         Gradient           0.000761      0.000300      NO
         Displacement       0.003052      0.001200      NO
         Energy change     -0.000240      0.000001      NO


 New Cartesian Coordinates Obtained by Inverse Iteration

 Displacement from previous Coordinates is:  0.007894
 ----------------------------------------------------------------
             Standard Nuclear Orientation (Angstroms)
    I     Atom           X                Y                Z
 ----------------------------------------------------------------
    1      C       0.4775054687    -0.7062699148    -0.0000001753
    2      C      -0.7463726486    -1.3889274299    -0.0000006414
    3      H      -0.7449981485    -2.4773415823    -0.0000024660
    4      C      -1.9651742413    -0.6992204076    -0.0000010975
    5      H      -2.9021438542    -1.2504916645    -0.0000014924
    6      C      -1.9657457826     0.6973802756     0.0000016475
    7      H      -2.9031714565     1.2478796911     0.0000020655
    8      C      -0.7475129089     1.3880789785     0.0000014201
    9      H      -0.7470164325     2.4764970066     0.0000034036
   10      C       0.4769160655     0.7064244257     0.0000013357
   11      C       1.7812131831    -1.4761671597     0.0000029581
   12      H       1.5956804585    -2.5551169182    -0.0000280903
   13      H       2.3860457905    -1.2356753038    -0.8836746473
   14      H       2.3860154622    -1.2357218334     0.8837142387
   15      C       1.7800491431     1.4773385720    -0.0000035357
   16      H       1.5936538448     2.5561323360     0.0000364160
   17      H       2.3850231964     1.2372595194     0.8836820272
   18      H       2.3849822789     1.2373188802    -0.8837336897
 ----------------------------------------------------------------
 Molecular Point Group                 C1    NOp =  1
 Largest Abelian Subgroup              C1    NOp =  1
 Nuclear Repulsion Energy =         344.25407151 hartrees
 There are       29 alpha and       29 beta electrons
 Applying Cartesian multipole field
    Component          Value
    ---------          -----
     (2,0,0)        1.00000E-11
     (0,2,0)        2.00000E-11
     (0,0,2)       -3.00000E-11
 Nucleus-field energy     =     0.0000000115 hartrees
 Requested basis set is 6-311++G(d,p)
 There are 98 shells and 246 basis functions
 A cutoff of  1.0D-14 yielded   4609 shell pairs
 There are     29657 function pairs (     31679 Cartesian)
 Smallest overlap matrix eigenvalue = 4.46E-07
 Linear dependence detected in AO basis
 Tighter screening thresholds may be required for diffuse basis sets
 Use S2THRESH > 14 and THRESH = 14 in case of SCF convergence issues
 Number of orthogonalized atomic orbitals = 245
 Maximum deviation from orthogonality = 1.438E-10
 Guess MOs from SCF MO coefficient file

 -----------------------------------------------------------------------
  General SCF calculation program by
  Eric Jon Sundstrom, Paul Horn, Yuezhi Mao, Dmitri Zuev, Alec White,
  David Stuck, Shaama M.S., Shane Yost, Joonho Lee, David Small,
  Daniel Levine, Susi Lehtola, Hugh Burton, Evgeny Epifanovsky,
  Bang C. Huynh
 -----------------------------------------------------------------------
 Hartree-Fock
 using 6 threads for integral computing
 -------------------------------------------------------
 OpenMP Integral computing Module                
 Release: version 2.0, May 2017, Q-Chem Inc. Pleasanton 
 -------------------------------------------------------
 A restricted SCF calculation will be
 performed using DIIS
 SCF converges when DIIS error is below 1.0e-08
 ---------------------------------------
  Cycle       Energy         DIIS error
 ---------------------------------------
    1    -308.8456208232      1.32e-05  
    2    -308.8456223150      3.03e-06  
    3    -308.8456224265      1.23e-06  
    4    -308.8456224471      4.06e-07  
    5    -308.8456224526      2.03e-07  
    6    -308.8456224542      1.08e-07  
    7    -308.8456224549      3.54e-08  
    8    -308.8456224550      1.05e-08  
    9    -308.8456224550      2.21e-09  Convergence criterion met
 ---------------------------------------
 SCF time:   CPU 44.16s  wall 9.00s 
 SCF   energy in the final basis set =     -308.8456224550
 Total energy in the final basis set =     -308.8456224550


 ------------------------------------------------------------------------------

   CCMAN2: suite of methods based on coupled cluster
           and equation of motion theories.

   Components:
   * libvmm-1.3-trunk
     by Evgeny Epifanovsky, Ilya Kaliman.
   * libtensor-2.5-trunk
     by Evgeny Epifanovsky, Michael Wormit, Dmitry Zuev, Sam Manzer, 
        Ilya Kaliman.
   * libcc-2.5-trunk
     by Evgeny Epifanovsky, Arik Landau, Tomasz Kus, Kirill Khistyaev, 
        Dmitry Zuev, Prashant Manohar, Xintian Feng, Anna Krylov, 
        Matthew Goldey, Alec White, Thomas Jagau, Kaushik Nanda, 
        Anastasia Gunina, Alexander Kunitsa, Joonho Lee.

   CCMAN original authors:
   Anna I. Krylov, C. David Sherrill, Steven R. Gwaltney,
   Edward F. C. Byrd (2000)
   Sergey V. Levchenko, Lyudmila V. Slipchenko, Tao Wang,
   Ana-Maria C. Cristian (2003)
   Piotr A. Pieniazek, C. Melania Oana, Evgeny Epifanovsky (2007)
   Prashant Manohar (2009)

 ------------------------------------------------------------------------------


 Allocating and initializing 62808MB of RAM...
 Calculation will run on 6 cores.


 Alpha MOs, Restricted
 -- Occupied --                  
-11.241 -11.240 -11.232 -11.232 -11.231 -11.230 -11.226 -11.226
  1 A     2 A     3 A     4 A     5 A     6 A     7 A     8 A                  
 -1.152  -1.048  -1.030  -0.947  -0.915  -0.811  -0.784  -0.676
  9 A    10 A    11 A    12 A    13 A    14 A    15 A    16 A                  
 -0.644  -0.621  -0.591  -0.572  -0.558  -0.551  -0.539  -0.538
 17 A    18 A    19 A    20 A    21 A    22 A    23 A    24 A                  
 -0.480  -0.478  -0.477  -0.327  -0.316
 25 A    26 A    27 A    28 A    29 A                                          
 -- Virtual --                   
  0.039   0.048   0.049   0.065   0.067   0.073   0.089   0.091
 30 A    31 A    32 A    33 A    34 A    35 A    36 A    37 A                  
  0.097   0.114   0.118   0.121   0.122   0.137   0.153   0.157
 38 A    39 A    40 A    41 A    42 A    43 A    44 A    45 A                  
  0.160   0.179   0.180   0.185   0.187   0.188   0.198   0.202
 46 A    47 A    48 A    49 A    50 A    51 A    52 A    53 A                  
  0.208   0.208   0.215   0.220   0.230   0.231   0.239   0.245
 54 A    55 A    56 A    57 A    58 A    59 A    60 A    61 A                  
  0.247   0.264   0.266   0.271   0.285   0.286   0.290   0.308
 62 A    63 A    64 A    65 A    66 A    67 A    68 A    69 A                  
  0.314   0.325   0.333   0.343   0.346   0.359   0.368   0.397
 70 A    71 A    72 A    73 A    74 A    75 A    76 A    77 A                  
  0.410   0.425   0.429   0.436   0.443   0.445   0.456   0.490
 78 A    79 A    80 A    81 A    82 A    83 A    84 A    85 A                  
  0.514   0.531   0.542   0.551   0.594   0.606   0.608   0.645
 86 A    87 A    88 A    89 A    90 A    91 A    92 A    93 A                  
  0.683   0.722   0.731   0.739   0.753   0.756   0.760   0.783
 94 A    95 A    96 A    97 A    98 A    99 A   100 A   101 A                  
  0.786   0.799   0.799   0.825   0.852   0.855   0.859   0.874
102 A   103 A   104 A   105 A   106 A   107 A   108 A   109 A                  
  0.896   0.902   0.913   0.926   0.927   0.950   0.952   0.989
110 A   111 A   112 A   113 A   114 A   115 A   116 A   117 A                  
  1.003   1.016   1.031   1.050   1.066   1.083   1.117   1.132
118 A   119 A   120 A   121 A   122 A   123 A   124 A   125 A                  
  1.142   1.159   1.160   1.192   1.209   1.241   1.252   1.265
126 A   127 A   128 A   129 A   130 A   131 A   132 A   133 A                  
  1.284   1.289   1.361   1.393   1.449   1.545   1.547   1.607
134 A   135 A   136 A   137 A   138 A   139 A   140 A   141 A                  
  1.644   1.679   1.717   1.723   1.732   1.766   1.794   1.825
142 A   143 A   144 A   145 A   146 A   147 A   148 A   149 A                  
  1.832   1.833   1.837   1.840   1.863   1.867   1.893   1.901
150 A   151 A   152 A   153 A   154 A   155 A   156 A   157 A                  
  1.936   1.951   1.981   1.999   2.020   2.041   2.064   2.085
158 A   159 A   160 A   161 A   162 A   163 A   164 A   165 A                  
  2.104   2.118   2.160   2.196   2.203   2.222   2.229   2.237
166 A   167 A   168 A   169 A   170 A   171 A   172 A   173 A                  
  2.266   2.327   2.336   2.338   2.380   2.391   2.471   2.508
174 A   175 A   176 A   177 A   178 A   179 A   180 A   181 A                  
  2.512   2.572   2.582   2.598   2.628   2.740   2.751   2.765
182 A   183 A   184 A   185 A   186 A   187 A   188 A   189 A                  
  2.806   2.811   2.818   2.829   2.902   2.905   2.912   2.933
190 A   191 A   192 A   193 A   194 A   195 A   196 A   197 A                  
  2.962   2.981   3.002   3.012   3.019   3.047   3.058   3.066
198 A   199 A   200 A   201 A   202 A   203 A   204 A   205 A                  
  3.078   3.080   3.089   3.202   3.224   3.243   3.291   3.301
206 A   207 A   208 A   209 A   210 A   211 A   212 A   213 A                  
  3.323   3.342   3.349   3.504   3.507   3.590   3.610   3.734
214 A   215 A   216 A   217 A   218 A   219 A   220 A   221 A                  
  3.786   3.827   3.942   3.994   4.020   4.144   4.156   4.227
222 A   223 A   224 A   225 A   226 A   227 A   228 A   229 A                  
  4.246   4.282   4.458   4.480   4.595   4.721   4.796   5.287
230 A   231 A   232 A   233 A   234 A   235 A   236 A   237 A                  
 24.733  25.079  25.089  25.142  25.144  25.239  25.245  25.339
238 A   239 A   240 A   241 A   242 A   243 A   244 A   245 A                  

 Beta MOs, Restricted
 -- Occupied --                  
-11.241 -11.240 -11.232 -11.232 -11.231 -11.230 -11.226 -11.226
  1 A     2 A     3 A     4 A     5 A     6 A     7 A     8 A                  
 -1.152  -1.048  -1.030  -0.947  -0.915  -0.811  -0.784  -0.676
  9 A    10 A    11 A    12 A    13 A    14 A    15 A    16 A                  
 -0.644  -0.621  -0.591  -0.572  -0.558  -0.551  -0.539  -0.538
 17 A    18 A    19 A    20 A    21 A    22 A    23 A    24 A                  
 -0.480  -0.478  -0.477  -0.327  -0.316
 25 A    26 A    27 A    28 A    29 A                                          
 -- Virtual --                   
  0.039   0.048   0.049   0.065   0.067   0.073   0.089   0.091
 30 A    31 A    32 A    33 A    34 A    35 A    36 A    37 A                  
  0.097   0.114   0.118   0.121   0.122   0.137   0.153   0.157
 38 A    39 A    40 A    41 A    42 A    43 A    44 A    45 A                  
  0.160   0.179   0.180   0.185   0.187   0.188   0.198   0.202
 46 A    47 A    48 A    49 A    50 A    51 A    52 A    53 A                  
  0.208   0.208   0.215   0.220   0.230   0.231   0.239   0.245
 54 A    55 A    56 A    57 A    58 A    59 A    60 A    61 A                  
  0.247   0.264   0.266   0.271   0.285   0.286   0.290   0.308
 62 A    63 A    64 A    65 A    66 A    67 A    68 A    69 A                  
  0.314   0.325   0.333   0.343   0.346   0.359   0.368   0.397
 70 A    71 A    72 A    73 A    74 A    75 A    76 A    77 A                  
  0.410   0.425   0.429   0.436   0.443   0.445   0.456   0.490
 78 A    79 A    80 A    81 A    82 A    83 A    84 A    85 A                  
  0.514   0.531   0.542   0.551   0.594   0.606   0.608   0.645
 86 A    87 A    88 A    89 A    90 A    91 A    92 A    93 A                  
  0.683   0.722   0.731   0.739   0.753   0.756   0.760   0.783
 94 A    95 A    96 A    97 A    98 A    99 A   100 A   101 A                  
  0.786   0.799   0.799   0.825   0.852   0.855   0.859   0.874
102 A   103 A   104 A   105 A   106 A   107 A   108 A   109 A                  
  0.896   0.902   0.913   0.926   0.927   0.950   0.952   0.989
110 A   111 A   112 A   113 A   114 A   115 A   116 A   117 A                  
  1.003   1.016   1.031   1.050   1.066   1.083   1.117   1.132
118 A   119 A   120 A   121 A   122 A   123 A   124 A   125 A                  
  1.142   1.159   1.160   1.192   1.209   1.241   1.252   1.265
126 A   127 A   128 A   129 A   130 A   131 A   132 A   133 A                  
  1.284   1.289   1.361   1.393   1.449   1.545   1.547   1.607
134 A   135 A   136 A   137 A   138 A   139 A   140 A   141 A                  
  1.644   1.679   1.717   1.723   1.732   1.766   1.794   1.825
142 A   143 A   144 A   145 A   146 A   147 A   148 A   149 A                  
  1.832   1.833   1.837   1.840   1.863   1.867   1.893   1.901
150 A   151 A   152 A   153 A   154 A   155 A   156 A   157 A                  
  1.936   1.951   1.981   1.999   2.020   2.041   2.064   2.085
158 A   159 A   160 A   161 A   162 A   163 A   164 A   165 A                  
  2.104   2.118   2.160   2.196   2.203   2.222   2.229   2.237
166 A   167 A   168 A   169 A   170 A   171 A   172 A   173 A                  
  2.266   2.327   2.336   2.338   2.380   2.391   2.471   2.508
174 A   175 A   176 A   177 A   178 A   179 A   180 A   181 A                  
  2.512   2.572   2.582   2.598   2.628   2.740   2.751   2.765
182 A   183 A   184 A   185 A   186 A   187 A   188 A   189 A                  
  2.806   2.811   2.818   2.829   2.902   2.905   2.912   2.933
190 A   191 A   192 A   193 A   194 A   195 A   196 A   197 A                  
  2.962   2.981   3.002   3.012   3.019   3.047   3.058   3.066
198 A   199 A   200 A   201 A   202 A   203 A   204 A   205 A                  
  3.078   3.080   3.089   3.202   3.224   3.243   3.291   3.301
206 A   207 A   208 A   209 A   210 A   211 A   212 A   213 A                  
  3.323   3.342   3.349   3.504   3.507   3.590   3.610   3.734
214 A   215 A   216 A   217 A   218 A   219 A   220 A   221 A                  
  3.786   3.827   3.942   3.994   4.020   4.144   4.156   4.227
222 A   223 A   224 A   225 A   226 A   227 A   228 A   229 A                  
  4.246   4.282   4.458   4.480   4.595   4.721   4.796   5.287
230 A   231 A   232 A   233 A   234 A   235 A   236 A   237 A                  
 24.733  25.079  25.089  25.142  25.144  25.239  25.245  25.339
238 A   239 A   240 A   241 A   242 A   243 A   244 A   245 A                  

 Occupation and symmetry of molecular orbitals

 Point group: C1 (1 irreducible representation).

                           A     All 
 -------------------------------------
 All molecular orbitals:
  - Alpha                  245   245 
  - Beta                   245   245 
 -------------------------------------
 Alpha orbitals:
  - Frozen occupied        8     8   
  - Active occupied        21    21  
  - Active virtual         216   216 
  - Frozen virtual         0     0   
 -------------------------------------
 Beta orbitals:
  - Frozen occupied        8     8   
  - Active occupied        21    21  
  - Active virtual         216   216 
  - Frozen virtual         0     0   
 -------------------------------------

 Import integrals:   CPU 0.00 s  wall 0.00 s

 Import integrals:   CPU 1164.18 s  wall 200.34 s

 MP2 amplitudes:   CPU 0.75 s  wall 0.44 s

Running a double precision version
           CCSD T amplitudes will be solved using DIIS.

           Start     Size      MaxIter   EConv     TConv     
           3         7         100       1.00e-07  1.00e-05  
 ------------------------------------------------------------------------------
           Energy (a.u.)   Ediff      Tdiff       Comment
 ------------------------------------------------------------------------------
          -309.98523242                           
     1    -309.99945955   1.42e-02   1.06e+00     Step took 04.59.
     2    -310.03398962   3.45e-02   1.46e-01     
     3    -310.03541094   1.42e-03   4.96e-02     
     4    -310.03868228   3.27e-03   1.51e-02     Switched to DIIS steps.
     5    -310.03986162   1.18e-03   1.19e-02     
     6    -310.03988071   1.91e-05   2.31e-03     
     7    -310.03986796   1.27e-05   8.76e-04     
     8    -310.03986742   5.42e-07   2.03e-04     
     9    -310.03986726   1.66e-07   6.45e-05     
    10    -310.03986714   1.17e-07   1.64e-05     
    11    -310.03986710   4.18e-08   7.15e-06     
 ------------------------------------------------------------------------------
          -310.03986710                           CCSD T converged.

End of double precision
 SCF energy                 = -308.84562245
 MP2 energy                 = -309.98523242
 CCSD correlation energy    =   -1.19424464
 CCSD total energy          = -310.03986710

 CCSD  T1^2 = 0.0081  T2^2 = 0.4651  Leading amplitudes:

 Amplitude    Orbitals with energies
 -0.0212       29 (A) A                  ->    103 (A) A                  
              -0.3164                          0.7989                     
 -0.0212       29 (A) B                  ->    103 (A) B                  
              -0.3164                          0.7989                     
  0.0191       28 (A) A                  ->    102 (A) A                  
              -0.3267                          0.7864                     
  0.0191       28 (A) B                  ->    102 (A) B                  
              -0.3267                          0.7864                     

 Amplitude    Orbitals with energies
 -0.0591       29 (A) A      29 (A) B    ->    41 (A) A      41 (A) B     
              -0.3164       -0.3164            0.1207        0.1207       
  0.0591       29 (A) A      29 (A) B    ->    41 (A) B      41 (A) A     
              -0.3164       -0.3164            0.1207        0.1207       
  0.0591       29 (A) B      29 (A) A    ->    41 (A) A      41 (A) B     
              -0.3164       -0.3164            0.1207        0.1207       
 -0.0591       29 (A) B      29 (A) A    ->    41 (A) B      41 (A) A     
              -0.3164       -0.3164            0.1207        0.1207       

 Computing CCSD intermediates for later calculations in double precision
 Finished.

Running a double precision version
           CCSD Lambda amplitudes will be solved using DIIS.
           Start     Size      MaxIter   EConv     LConv     
           3         7         100       1.00e-07  1.00e-05  
 ------------------------------------------------------------------------------
            Enorm      Ldiff       Comment
 ------------------------------------------------------------------------------
     1     5.85e-02   4.77e-02     
     2     1.01e-02   1.26e-03     
     3     3.49e-03   1.99e-03     
     4     1.31e-03   2.81e-04     Switched to DIIS steps.
     5     3.53e-04   3.35e-04     
     6     1.15e-04   5.64e-05     
     7     3.69e-05   1.40e-05     
     8     1.17e-05   3.67e-06     
     9     3.77e-06   8.71e-07     
    10     1.44e-06   2.51e-07     
    11     5.96e-07   9.73e-08     
    12     3.10e-07   1.40e-08     
    13     1.57e-07   3.39e-09     
    14     6.61e-08   5.72e-09     
 ------------------------------------------------------------------------------
                                   CCSD Lambda converged.

 Computing density matrices in double precision...
           Orbital response amplitudes will be solved using DIIS.
           Start     Size      MaxIter   EConv     LConv     
           3         7         100       1.00e-06  1.00e-06  
 ------------------------------------------------------------------------------
            Enorm      Ldiff       Comment
 ------------------------------------------------------------------------------
     1     5.72e-02   1.42e-02     
     2     2.95e-02   7.11e-03     
     3     2.25e-02   2.59e-03     
     4     4.34e-03   3.93e-03     Switched to DIIS steps.
     5     9.49e-04   2.71e-04     
     6     2.32e-04   5.10e-05     
     7     5.84e-05   2.95e-06     
     8     7.68e-06   2.83e-06     
     9     3.10e-06   4.68e-07     
    10     1.68e-06   2.42e-08     
    11     4.25e-07   1.40e-08     
 ------------------------------------------------------------------------------
                                   Orbital response converged.

 Computing density matrices... Done.
 CCSD calculation:   CPU 41066.62 s  wall 7059.24 s

 Transferring MO TPDM to AO TPDM
 Transferring g2_o1o1o1o1
 Transferring g2_o1o1o1v1
 Transferring g2_o1o1v1v1
 Transferring g2_o1v1o1v1
 Transferring g2_o1v1v1v1
 Transferring g2_v1v1v1v1
 Adding separable TPDM
 Computing TPDM gradient
 --------------------------------------------------------
 2e gradient
  Atom          X               Y               Z
 --------------------------------------------------------
    1         -8.812285       10.424501        0.000657  
    2          4.564910        9.812901        0.000215  
    3          0.399416        5.145498        0.000008  
    4          8.118915        3.184507       -0.000003  
    5          4.104461        2.322137       -0.000001  
    6          8.121652       -3.178108        0.000002  
    7          4.106383       -2.318744        0.000001  
    8          4.572836       -9.809673       -0.000227  
    9          0.403540       -5.145169       -0.000007  
   10         -8.802690      -10.431168       -0.000654  
   11         -3.184544        2.850806        0.000100  
   12          0.100712        4.036794        0.000123  
   13         -2.653643       -0.292956        3.001729  
   14         -2.653538       -0.292813       -3.001880  
   15         -3.183124       -2.854076       -0.000102  
   16          0.104119       -4.036673       -0.000156  
   17         -2.653632        0.291207       -3.001899  
   18         -2.653489        0.291028        3.002095  
 --------------------------------------------------------
 --------------------------------------------------------
 Final gradient
  Atom          X               Y               Z
 --------------------------------------------------------
    1         -8.812285       10.424501        0.000657  
    2          4.564910        9.812901        0.000215  
    3          0.399416        5.145498        0.000008  
    4          8.118915        3.184507       -0.000003  
    5          4.104461        2.322137       -0.000001  
    6          8.121652       -3.178108        0.000002  
    7          4.106383       -2.318744        0.000001  
    8          4.572836       -9.809673       -0.000227  
    9          0.403540       -5.145169       -0.000007  
   10         -8.802690      -10.431168       -0.000654  
   11         -3.184544        2.850806        0.000100  
   12          0.100712        4.036794        0.000123  
   13         -2.653643       -0.292956        3.001729  
   14         -2.653538       -0.292813       -3.001880  
   15         -3.183124       -2.854076       -0.000102  
   16          0.104119       -4.036673       -0.000156  
   17         -2.653632        0.291207       -3.001899  
   18         -2.653489        0.291028        3.002095  
 --------------------------------------------------------
 Analytic gradient from two-electron contribution:   CPU 8304.41 s  wall 1531.43 s

 Total ccman2 time:   CPU 50554.85 s  wall 8795.79 s


 --------------------------------------------------------------

                    Orbital Energies (a.u.)
 --------------------------------------------------------------

 Alpha MOs
 -- Occupied --
-11.2407 -11.2396 -11.2325 -11.2317 -11.2309 -11.2305 -11.2260 -11.2260
 -1.1523  -1.0481  -1.0302  -0.9466  -0.9149  -0.8112  -0.7836  -0.6763
 -0.6437  -0.6206  -0.5914  -0.5723  -0.5579  -0.5507  -0.5390  -0.5384
 -0.4801  -0.4778  -0.4770  -0.3267  -0.3164
 -- Virtual --
  0.0394   0.0480   0.0490   0.0647   0.0673   0.0726   0.0890   0.0913
  0.0972   0.1141   0.1181   0.1207   0.1218   0.1367   0.1525   0.1574
  0.1596   0.1787   0.1804   0.1848   0.1865   0.1876   0.1984   0.2019
  0.2075   0.2079   0.2147   0.2200   0.2300   0.2309   0.2385   0.2451
  0.2466   0.2639   0.2658   0.2705   0.2848   0.2860   0.2900   0.3076
  0.3143   0.3249   0.3325   0.3430   0.3465   0.3591   0.3679   0.3968
  0.4100   0.4250   0.4291   0.4362   0.4426   0.4451   0.4561   0.4902
  0.5142   0.5315   0.5417   0.5513   0.5938   0.6063   0.6080   0.6445
  0.6829   0.7224   0.7311   0.7385   0.7532   0.7556   0.7596   0.7835
  0.7864   0.7989   0.7993   0.8248   0.8524   0.8550   0.8588   0.8737
  0.8955   0.9019   0.9133   0.9262   0.9268   0.9500   0.9519   0.9890
  1.0026   1.0158   1.0305   1.0503   1.0658   1.0832   1.1170   1.1324
  1.1417   1.1593   1.1597   1.1922   1.2094   1.2408   1.2525   1.2646
  1.2841   1.2895   1.3611   1.3929   1.4489   1.5453   1.5466   1.6073
  1.6438   1.6790   1.7171   1.7234   1.7323   1.7662   1.7942   1.8254
  1.8322   1.8330   1.8375   1.8399   1.8631   1.8668   1.8927   1.9007
  1.9356   1.9510   1.9811   1.9992   2.0205   2.0408   2.0642   2.0854
  2.1039   2.1181   2.1605   2.1965   2.2032   2.2225   2.2285   2.2368
  2.2660   2.3275   2.3364   2.3376   2.3796   2.3913   2.4714   2.5080
  2.5120   2.5723   2.5822   2.5975   2.6278   2.7397   2.7513   2.7651
  2.8062   2.8109   2.8182   2.8293   2.9021   2.9054   2.9122   2.9329
  2.9618   2.9809   3.0019   3.0118   3.0193   3.0474   3.0578   3.0662
  3.0778   3.0798   3.0889   3.2022   3.2237   3.2428   3.2913   3.3007
  3.3228   3.3421   3.3489   3.5042   3.5069   3.5900   3.6103   3.7339
  3.7858   3.8274   3.9424   3.9944   4.0201   4.1444   4.1556   4.2273
  4.2459   4.2818   4.4576   4.4797   4.5952   4.7210   4.7957   5.2869
 24.7332  25.0787  25.0888  25.1422  25.1445  25.2386  25.2453  25.3392
 --------------------------------------------------------------

          Ground-State Mulliken Net Atomic Charges

     Atom                 Charge (a.u.)
  ----------------------------------------
      1 C                     0.686133
      2 C                    -0.558177
      3 H                     0.138640
      4 C                    -0.207553
      5 H                     0.176863
      6 C                    -0.207560
      7 H                     0.176865
      8 C                    -0.558170
      9 H                     0.138642
     10 C                     0.685845
     11 C                    -0.701660
     12 H                     0.161022
     13 H                     0.152419
     14 H                     0.152423
     15 C                    -0.701578
     16 H                     0.161018
     17 H                     0.152412
     18 H                     0.152417
  ----------------------------------------
  Sum of atomic charges =     0.000000

 -----------------------------------------------------------------
                    Cartesian Multipole Moments
 -----------------------------------------------------------------
    Charge (ESU x 10^10)
                 0.0000
    Dipole Moment (Debye)
         X       0.5846      Y       0.0002      Z      -0.0000
       Tot       0.5846
    Quadrupole Moments (Debye-Ang)
        XX     -46.5016     XY      -0.0004     YY     -46.2367
        XZ      -0.0000     YZ      -0.0000     ZZ     -53.4833
    Octopole Moments (Debye-Ang^2)
       XXX      -6.3238    XXY       0.0046    XYY      -2.3287
       YYY       0.0149    XXZ      -0.0000    XYZ      -0.0001
       YYZ       0.0000    XZZ       6.5926    YZZ       0.0096
       ZZZ      -0.0000
    Hexadecapole Moments (Debye-Ang^3)
      XXXX    -731.1958   XXXY      -0.0402   XXYY    -210.8643
      XYYY      -0.0510   YYYY    -502.1350   XXXZ       0.0001
      XXYZ      -0.0001   XYYZ       0.0000   YYYZ       0.0006
      XXZZ    -143.8234   XYZZ      -0.0140   YYZZ    -110.0802
      XZZZ       0.0000   YZZZ      -0.0001   ZZZZ     -77.6642
 -----------------------------------------------------------------
 DrvMan completing analytic gradient of the correlated energy
 Correlated dipole moment
            1
    1   0.2300160
    2   0.0000824
    3  -0.0000006
 Energy read as -310.039867097
 Full Analytical Gradient: (in a.u., or Hartree/Bohr)
             1             2             3             4             5
    1    0.00024528   -0.00016424    0.00002359    0.00004575   -0.00000667
    2    0.00000118    0.00001625   -0.00003724   -0.00017615   -0.00001696
    3    0.00000012   -0.00000016    0.00000003    0.00000010   -0.00000002
             6             7             8             9            10
    1    0.00005163   -0.00000828   -0.00016775    0.00002436    0.00022307
    2    0.00017908    0.00001701   -0.00002465    0.00003916    0.00000346
    3   -0.00000012    0.00000002    0.00000012   -0.00000002   -0.00000007
            11            12            13            14            15
    1   -0.00032610    0.00003282    0.00007757    0.00007759   -0.00030001
    2    0.00009072   -0.00004758    0.00000520    0.00000524   -0.00007943
    3   -0.00000002    0.00000003   -0.00003207    0.00003203    0.00000004
            16            17            18
    1    0.00002807    0.00007166    0.00007167
    2    0.00004281   -0.00000904   -0.00000906
    3   -0.00000001    0.00003228   -0.00003228
 Gradient time:  CPU 1.42 s  wall 1.51 s
 Geometry Optimization Parameters
   NAtoms,    NIC,     NZ,  NCons,   NDum,   NFix, NCnnct, MaxDiis
       18     120       0       0       0       0       0       0

 Cartesian Hessian Update
 Hessian updated using BFGS update


** GEOMETRY OPTIMIZATION IN DELOCALIZED INTERNAL COORDINATES **
   Searching for a Minimum

   Optimization Cycle:   3

                       Coordinates (Angstroms)
     ATOM                X               Y               Z
      1  C         0.4775054687   -0.7062699148   -0.0000001753
      2  C        -0.7463726486   -1.3889274299   -0.0000006414
      3  H        -0.7449981485   -2.4773415823   -0.0000024660
      4  C        -1.9651742413   -0.6992204076   -0.0000010975
      5  H        -2.9021438542   -1.2504916645   -0.0000014924
      6  C        -1.9657457826    0.6973802756    0.0000016475
      7  H        -2.9031714565    1.2478796911    0.0000020655
      8  C        -0.7475129089    1.3880789785    0.0000014201
      9  H        -0.7470164325    2.4764970066    0.0000034036
     10  C         0.4769160655    0.7064244257    0.0000013357
     11  C         1.7812131831   -1.4761671597    0.0000029581
     12  H         1.5956804585   -2.5551169182   -0.0000280903
     13  H         2.3860457905   -1.2356753038   -0.8836746473
     14  H         2.3860154622   -1.2357218334    0.8837142387
     15  C         1.7800491431    1.4773385720   -0.0000035357
     16  H         1.5936538448    2.5561323360    0.0000364160
     17  H         2.3850231964    1.2372595194    0.8836820272
     18  H         2.3849822789    1.2373188802   -0.8837336897
   Point Group: c1    Number of degrees of freedom:    48


   Energy is   -310.039867097

 Hessian updated using BFGS update

 38 Hessian modes will be used to form the next step
  Hessian Eigenvalues:
     0.007886    0.007895    0.016023    0.016520    0.022956    0.022979
     0.022987    0.023342    0.023357    0.023454    0.069450    0.071615
     0.137648    0.159984    0.160327    0.220003    0.222814    0.244724
     0.249935    0.252875    0.293294    0.313834    0.339033    0.342021
     0.342104    0.342181    0.345692    0.346410    0.353239    0.353334
     0.354728    0.355626    0.414950    0.420290    0.445625    0.458577
     0.463725    0.534560

 Minimum search - taking simple RFO step
 Searching for Lamda that Minimizes Along All modes
 Value Taken    Lamda =   0.00000000
 Step Taken.  Stepsize is  0.002004

                             Maximum     Tolerance    Cnvgd?
         Gradient           0.000251      0.000300     YES
         Displacement       0.001391      0.001200      NO
         Energy change     -0.000005      0.000001      NO


 New Cartesian Coordinates Obtained by Inverse Iteration

 Displacement from previous Coordinates is:  0.001416
 ----------------------------------------------------------------
             Standard Nuclear Orientation (Angstroms)
    I     Atom           X                Y                Z
 ----------------------------------------------------------------
    1      C       0.4774240488    -0.7063019278    -0.0000004698
    2      C      -0.7462829930    -1.3889272298    -0.0000001134
    3      H      -0.7451357299    -2.4772771698    -0.0000021594
    4      C      -1.9651012017    -0.6991030353    -0.0000010553
    5      H      -2.9021244009    -1.2502401718    -0.0000009902
    6      C      -1.9656614149     0.6972555071     0.0000020756
    7      H      -2.9031251781     1.2476421433     0.0000022056
    8      C      -0.7473951431     1.3880570655     0.0000009288
    9      H      -0.7471188403     2.4764073150     0.0000031292
   10      C       0.4768559214     0.7064124463     0.0000011924
   11      C       1.7815174585    -1.4762048963     0.0000036608
   12      H       1.5956180203    -2.5550229807    -0.0000317131
   13      H       2.3859053972    -1.2356254094    -0.8837875474
   14      H       2.3858700855    -1.2356782024     0.8838336787
   15      C       1.7803353461     1.4773616623    -0.0000045052
   16      H       1.5935746997     2.5560323201     0.0000371087
   17      H       2.3849182985     1.2372642156     0.8837835874
   18      H       2.3848750444     1.2373258191    -0.8838393365
 ----------------------------------------------------------------
 Molecular Point Group                 C1    NOp =  1
 Largest Abelian Subgroup              C1    NOp =  1
 Nuclear Repulsion Energy =         344.25571773 hartrees
 There are       29 alpha and       29 beta electrons
 Applying Cartesian multipole field
    Component          Value
    ---------          -----
     (2,0,0)        1.00000E-11
     (0,2,0)        2.00000E-11
     (0,0,2)       -3.00000E-11
 Nucleus-field energy     =     0.0000000115 hartrees
 Requested basis set is 6-311++G(d,p)
 There are 98 shells and 246 basis functions
 A cutoff of  1.0D-14 yielded   4609 shell pairs
 There are     29657 function pairs (     31679 Cartesian)
 Smallest overlap matrix eigenvalue = 4.46E-07
 Linear dependence detected in AO basis
 Tighter screening thresholds may be required for diffuse basis sets
 Use S2THRESH > 14 and THRESH = 14 in case of SCF convergence issues
 Number of orthogonalized atomic orbitals = 245
 Maximum deviation from orthogonality = 1.409E-10
 Guess MOs from SCF MO coefficient file

 -----------------------------------------------------------------------
  General SCF calculation program by
  Eric Jon Sundstrom, Paul Horn, Yuezhi Mao, Dmitri Zuev, Alec White,
  David Stuck, Shaama M.S., Shane Yost, Joonho Lee, David Small,
  Daniel Levine, Susi Lehtola, Hugh Burton, Evgeny Epifanovsky,
  Bang C. Huynh
 -----------------------------------------------------------------------
 Hartree-Fock
 using 6 threads for integral computing
 -------------------------------------------------------
 OpenMP Integral computing Module                
 Release: version 2.0, May 2017, Q-Chem Inc. Pleasanton 
 -------------------------------------------------------
 A restricted SCF calculation will be
 performed using DIIS
 SCF converges when DIIS error is below 1.0e-08
 ---------------------------------------
  Cycle       Energy         DIIS error
 ---------------------------------------
    1    -308.8456413576      4.71e-06  
    2    -308.8456415758      1.11e-06  
    3    -308.8456415974      4.39e-07  
    4    -308.8456416013      2.36e-07  
    5    -308.8456416031      1.06e-07  
    6    -308.8456416038      4.39e-08  
    7    -308.8456416039      9.18e-09  Convergence criterion met
 ---------------------------------------
 SCF time:   CPU 35.23s  wall 7.00s 
 SCF   energy in the final basis set =     -308.8456416039
 Total energy in the final basis set =     -308.8456416039


 ------------------------------------------------------------------------------

   CCMAN2: suite of methods based on coupled cluster
           and equation of motion theories.

   Components:
   * libvmm-1.3-trunk
     by Evgeny Epifanovsky, Ilya Kaliman.
   * libtensor-2.5-trunk
     by Evgeny Epifanovsky, Michael Wormit, Dmitry Zuev, Sam Manzer, 
        Ilya Kaliman.
   * libcc-2.5-trunk
     by Evgeny Epifanovsky, Arik Landau, Tomasz Kus, Kirill Khistyaev, 
        Dmitry Zuev, Prashant Manohar, Xintian Feng, Anna Krylov, 
        Matthew Goldey, Alec White, Thomas Jagau, Kaushik Nanda, 
        Anastasia Gunina, Alexander Kunitsa, Joonho Lee.

   CCMAN original authors:
   Anna I. Krylov, C. David Sherrill, Steven R. Gwaltney,
   Edward F. C. Byrd (2000)
   Sergey V. Levchenko, Lyudmila V. Slipchenko, Tao Wang,
   Ana-Maria C. Cristian (2003)
   Piotr A. Pieniazek, C. Melania Oana, Evgeny Epifanovsky (2007)
   Prashant Manohar (2009)

 ------------------------------------------------------------------------------


 Allocating and initializing 62808MB of RAM...
 Calculation will run on 6 cores.


 Alpha MOs, Restricted
 -- Occupied --                  
-11.241 -11.240 -11.232 -11.232 -11.231 -11.230 -11.226 -11.226
  1 A     2 A     3 A     4 A     5 A     6 A     7 A     8 A                  
 -1.152  -1.048  -1.030  -0.947  -0.915  -0.811  -0.784  -0.676
  9 A    10 A    11 A    12 A    13 A    14 A    15 A    16 A                  
 -0.644  -0.621  -0.591  -0.572  -0.558  -0.551  -0.539  -0.538
 17 A    18 A    19 A    20 A    21 A    22 A    23 A    24 A                  
 -0.480  -0.478  -0.477  -0.327  -0.316
 25 A    26 A    27 A    28 A    29 A                                          
 -- Virtual --                   
  0.039   0.048   0.049   0.065   0.067   0.073   0.089   0.091
 30 A    31 A    32 A    33 A    34 A    35 A    36 A    37 A                  
  0.097   0.114   0.118   0.121   0.122   0.137   0.152   0.157
 38 A    39 A    40 A    41 A    42 A    43 A    44 A    45 A                  
  0.160   0.179   0.180   0.185   0.187   0.188   0.198   0.202
 46 A    47 A    48 A    49 A    50 A    51 A    52 A    53 A                  
  0.207   0.208   0.215   0.220   0.230   0.231   0.239   0.245
 54 A    55 A    56 A    57 A    58 A    59 A    60 A    61 A                  
  0.247   0.264   0.266   0.271   0.285   0.286   0.290   0.308
 62 A    63 A    64 A    65 A    66 A    67 A    68 A    69 A                  
  0.314   0.325   0.333   0.343   0.346   0.359   0.368   0.397
 70 A    71 A    72 A    73 A    74 A    75 A    76 A    77 A                  
  0.410   0.425   0.429   0.436   0.443   0.445   0.456   0.490
 78 A    79 A    80 A    81 A    82 A    83 A    84 A    85 A                  
  0.514   0.532   0.542   0.551   0.594   0.606   0.608   0.645
 86 A    87 A    88 A    89 A    90 A    91 A    92 A    93 A                  
  0.683   0.722   0.731   0.738   0.753   0.756   0.760   0.783
 94 A    95 A    96 A    97 A    98 A    99 A   100 A   101 A                  
  0.786   0.799   0.799   0.825   0.852   0.855   0.859   0.874
102 A   103 A   104 A   105 A   106 A   107 A   108 A   109 A                  
  0.896   0.902   0.913   0.926   0.927   0.950   0.952   0.989
110 A   111 A   112 A   113 A   114 A   115 A   116 A   117 A                  
  1.003   1.016   1.031   1.050   1.066   1.083   1.117   1.132
118 A   119 A   120 A   121 A   122 A   123 A   124 A   125 A                  
  1.142   1.159   1.160   1.192   1.209   1.241   1.252   1.265
126 A   127 A   128 A   129 A   130 A   131 A   132 A   133 A                  
  1.284   1.289   1.361   1.393   1.449   1.545   1.547   1.607
134 A   135 A   136 A   137 A   138 A   139 A   140 A   141 A                  
  1.644   1.679   1.717   1.723   1.732   1.766   1.794   1.825
142 A   143 A   144 A   145 A   146 A   147 A   148 A   149 A                  
  1.832   1.833   1.838   1.840   1.863   1.867   1.893   1.901
150 A   151 A   152 A   153 A   154 A   155 A   156 A   157 A                  
  1.936   1.951   1.981   1.999   2.021   2.041   2.064   2.086
158 A   159 A   160 A   161 A   162 A   163 A   164 A   165 A                  
  2.104   2.118   2.161   2.197   2.203   2.222   2.228   2.237
166 A   167 A   168 A   169 A   170 A   171 A   172 A   173 A                  
  2.266   2.328   2.336   2.338   2.380   2.391   2.471   2.508
174 A   175 A   176 A   177 A   178 A   179 A   180 A   181 A                  
  2.512   2.572   2.582   2.597   2.628   2.740   2.751   2.765
182 A   183 A   184 A   185 A   186 A   187 A   188 A   189 A                  
  2.806   2.811   2.818   2.829   2.902   2.906   2.912   2.933
190 A   191 A   192 A   193 A   194 A   195 A   196 A   197 A                  
  2.962   2.981   3.002   3.012   3.019   3.047   3.058   3.066
198 A   199 A   200 A   201 A   202 A   203 A   204 A   205 A                  
  3.078   3.080   3.089   3.202   3.224   3.243   3.291   3.301
206 A   207 A   208 A   209 A   210 A   211 A   212 A   213 A                  
  3.323   3.342   3.349   3.504   3.507   3.590   3.610   3.734
214 A   215 A   216 A   217 A   218 A   219 A   220 A   221 A                  
  3.786   3.827   3.942   3.995   4.020   4.144   4.156   4.228
222 A   223 A   224 A   225 A   226 A   227 A   228 A   229 A                  
  4.246   4.282   4.458   4.480   4.595   4.721   4.795   5.287
230 A   231 A   232 A   233 A   234 A   235 A   236 A   237 A                  
 24.733  25.079  25.089  25.143  25.145  25.239  25.245  25.339
238 A   239 A   240 A   241 A   242 A   243 A   244 A   245 A                  

 Beta MOs, Restricted
 -- Occupied --                  
-11.241 -11.240 -11.232 -11.232 -11.231 -11.230 -11.226 -11.226
  1 A     2 A     3 A     4 A     5 A     6 A     7 A     8 A                  
 -1.152  -1.048  -1.030  -0.947  -0.915  -0.811  -0.784  -0.676
  9 A    10 A    11 A    12 A    13 A    14 A    15 A    16 A                  
 -0.644  -0.621  -0.591  -0.572  -0.558  -0.551  -0.539  -0.538
 17 A    18 A    19 A    20 A    21 A    22 A    23 A    24 A                  
 -0.480  -0.478  -0.477  -0.327  -0.316
 25 A    26 A    27 A    28 A    29 A                                          
 -- Virtual --                   
  0.039   0.048   0.049   0.065   0.067   0.073   0.089   0.091
 30 A    31 A    32 A    33 A    34 A    35 A    36 A    37 A                  
  0.097   0.114   0.118   0.121   0.122   0.137   0.152   0.157
 38 A    39 A    40 A    41 A    42 A    43 A    44 A    45 A                  
  0.160   0.179   0.180   0.185   0.187   0.188   0.198   0.202
 46 A    47 A    48 A    49 A    50 A    51 A    52 A    53 A                  
  0.207   0.208   0.215   0.220   0.230   0.231   0.239   0.245
 54 A    55 A    56 A    57 A    58 A    59 A    60 A    61 A                  
  0.247   0.264   0.266   0.271   0.285   0.286   0.290   0.308
 62 A    63 A    64 A    65 A    66 A    67 A    68 A    69 A                  
  0.314   0.325   0.333   0.343   0.346   0.359   0.368   0.397
 70 A    71 A    72 A    73 A    74 A    75 A    76 A    77 A                  
  0.410   0.425   0.429   0.436   0.443   0.445   0.456   0.490
 78 A    79 A    80 A    81 A    82 A    83 A    84 A    85 A                  
  0.514   0.532   0.542   0.551   0.594   0.606   0.608   0.645
 86 A    87 A    88 A    89 A    90 A    91 A    92 A    93 A                  
  0.683   0.722   0.731   0.738   0.753   0.756   0.760   0.783
 94 A    95 A    96 A    97 A    98 A    99 A   100 A   101 A                  
  0.786   0.799   0.799   0.825   0.852   0.855   0.859   0.874
102 A   103 A   104 A   105 A   106 A   107 A   108 A   109 A                  
  0.896   0.902   0.913   0.926   0.927   0.950   0.952   0.989
110 A   111 A   112 A   113 A   114 A   115 A   116 A   117 A                  
  1.003   1.016   1.031   1.050   1.066   1.083   1.117   1.132
118 A   119 A   120 A   121 A   122 A   123 A   124 A   125 A                  
  1.142   1.159   1.160   1.192   1.209   1.241   1.252   1.265
126 A   127 A   128 A   129 A   130 A   131 A   132 A   133 A                  
  1.284   1.289   1.361   1.393   1.449   1.545   1.547   1.607
134 A   135 A   136 A   137 A   138 A   139 A   140 A   141 A                  
  1.644   1.679   1.717   1.723   1.732   1.766   1.794   1.825
142 A   143 A   144 A   145 A   146 A   147 A   148 A   149 A                  
  1.832   1.833   1.838   1.840   1.863   1.867   1.893   1.901
150 A   151 A   152 A   153 A   154 A   155 A   156 A   157 A                  
  1.936   1.951   1.981   1.999   2.021   2.041   2.064   2.086
158 A   159 A   160 A   161 A   162 A   163 A   164 A   165 A                  
  2.104   2.118   2.161   2.197   2.203   2.222   2.228   2.237
166 A   167 A   168 A   169 A   170 A   171 A   172 A   173 A                  
  2.266   2.328   2.336   2.338   2.380   2.391   2.471   2.508
174 A   175 A   176 A   177 A   178 A   179 A   180 A   181 A                  
  2.512   2.572   2.582   2.597   2.628   2.740   2.751   2.765
182 A   183 A   184 A   185 A   186 A   187 A   188 A   189 A                  
  2.806   2.811   2.818   2.829   2.902   2.906   2.912   2.933
190 A   191 A   192 A   193 A   194 A   195 A   196 A   197 A                  
  2.962   2.981   3.002   3.012   3.019   3.047   3.058   3.066
198 A   199 A   200 A   201 A   202 A   203 A   204 A   205 A                  
  3.078   3.080   3.089   3.202   3.224   3.243   3.291   3.301
206 A   207 A   208 A   209 A   210 A   211 A   212 A   213 A                  
  3.323   3.342   3.349   3.504   3.507   3.590   3.610   3.734
214 A   215 A   216 A   217 A   218 A   219 A   220 A   221 A                  
  3.786   3.827   3.942   3.995   4.020   4.144   4.156   4.228
222 A   223 A   224 A   225 A   226 A   227 A   228 A   229 A                  
  4.246   4.282   4.458   4.480   4.595   4.721   4.795   5.287
230 A   231 A   232 A   233 A   234 A   235 A   236 A   237 A                  
 24.733  25.079  25.089  25.143  25.145  25.239  25.245  25.339
238 A   239 A   240 A   241 A   242 A   243 A   244 A   245 A                  

 Occupation and symmetry of molecular orbitals

 Point group: C1 (1 irreducible representation).

                           A     All 
 -------------------------------------
 All molecular orbitals:
  - Alpha                  245   245 
  - Beta                   245   245 
 -------------------------------------
 Alpha orbitals:
  - Frozen occupied        8     8   
  - Active occupied        21    21  
  - Active virtual         216   216 
  - Frozen virtual         0     0   
 -------------------------------------
 Beta orbitals:
  - Frozen occupied        8     8   
  - Active occupied        21    21  
  - Active virtual         216   216 
  - Frozen virtual         0     0   
 -------------------------------------

 Import integrals:   CPU 0.00 s  wall 0.00 s

 Import integrals:   CPU 1163.34 s  wall 200.22 s

 MP2 amplitudes:   CPU 0.76 s  wall 0.44 s

Running a double precision version
           CCSD T amplitudes will be solved using DIIS.

           Start     Size      MaxIter   EConv     TConv     
           3         7         100       1.00e-07  1.00e-05  
 ------------------------------------------------------------------------------
           Energy (a.u.)   Ediff      Tdiff       Comment
 ------------------------------------------------------------------------------
          -309.98522949                           
     1    -309.99946402   1.42e-02   1.06e+00     Step took 04.59.
     2    -310.03399017   3.45e-02   1.46e-01     
     3    -310.03541211   1.42e-03   4.96e-02     
     4    -310.03868293   3.27e-03   1.51e-02     Switched to DIIS steps.
     5    -310.03986196   1.18e-03   1.19e-02     
     6    -310.03988106   1.91e-05   2.31e-03     
     7    -310.03986831   1.27e-05   8.76e-04     
     8    -310.03986777   5.42e-07   2.03e-04     
     9    -310.03986761   1.66e-07   6.45e-05     
    10    -310.03986749   1.17e-07   1.64e-05     
    11    -310.03986745   4.19e-08   7.20e-06     
 ------------------------------------------------------------------------------
          -310.03986745                           CCSD T converged.

End of double precision
 SCF energy                 = -308.84564160
 MP2 energy                 = -309.98522949
 CCSD correlation energy    =   -1.19422584
 CCSD total energy          = -310.03986745

 CCSD  T1^2 = 0.0081  T2^2 = 0.4651  Leading amplitudes:

 Amplitude    Orbitals with energies
 -0.0212       29 (A) A                  ->    103 (A) A                  
              -0.3165                          0.7989                     
 -0.0212       29 (A) B                  ->    103 (A) B                  
              -0.3165                          0.7989                     
  0.0191       28 (A) A                  ->    102 (A) A                  
              -0.3267                          0.7864                     
  0.0191       28 (A) B                  ->    102 (A) B                  
              -0.3267                          0.7864                     

 Amplitude    Orbitals with energies
 -0.0590       29 (A) A      29 (A) B    ->    41 (A) A      41 (A) B     
              -0.3165       -0.3165            0.1208        0.1208       
  0.0590       29 (A) A      29 (A) B    ->    41 (A) B      41 (A) A     
              -0.3165       -0.3165            0.1208        0.1208       
  0.0590       29 (A) B      29 (A) A    ->    41 (A) A      41 (A) B     
              -0.3165       -0.3165            0.1208        0.1208       
 -0.0590       29 (A) B      29 (A) A    ->    41 (A) B      41 (A) A     
              -0.3165       -0.3165            0.1208        0.1208       

 Computing CCSD intermediates for later calculations in double precision
 Finished.

Running a double precision version
           CCSD Lambda amplitudes will be solved using DIIS.
           Start     Size      MaxIter   EConv     LConv     
           3         7         100       1.00e-07  1.00e-05  
 ------------------------------------------------------------------------------
            Enorm      Ldiff       Comment
 ------------------------------------------------------------------------------
     1     5.84e-02   4.77e-02     
     2     1.01e-02   1.26e-03     
     3     3.49e-03   1.99e-03     
     4     1.31e-03   2.81e-04     Switched to DIIS steps.
     5     3.53e-04   3.35e-04     
     6     1.15e-04   5.64e-05     
     7     3.69e-05   1.40e-05     
     8     1.17e-05   3.67e-06     
     9     3.79e-06   8.72e-07     
    10     1.46e-06   2.51e-07     
    11     6.14e-07   9.76e-08     
    12     3.22e-07   1.40e-08     
    13     1.61e-07   3.41e-09     
    14     6.70e-08   6.08e-09     
 ------------------------------------------------------------------------------
                                   CCSD Lambda converged.

 Computing density matrices in double precision...
           Orbital response amplitudes will be solved using DIIS.
           Start     Size      MaxIter   EConv     LConv     
           3         7         100       1.00e-06  1.00e-06  
 ------------------------------------------------------------------------------
            Enorm      Ldiff       Comment
 ------------------------------------------------------------------------------
     1     5.72e-02   1.42e-02     
     2     2.95e-02   7.11e-03     
     3     2.25e-02   2.59e-03     
     4     4.35e-03   3.93e-03     Switched to DIIS steps.
     5     9.49e-04   2.71e-04     
     6     2.32e-04   5.10e-05     
     7     5.84e-05   2.97e-06     
     8     7.78e-06   2.84e-06     
     9     3.15e-06   4.73e-07     
    10     1.73e-06   2.44e-08     
    11     4.30e-07   1.51e-08     
 ------------------------------------------------------------------------------
                                   Orbital response converged.

 Computing density matrices... Done.
 CCSD calculation:   CPU 41070.18 s  wall 7058.24 s

 Transferring MO TPDM to AO TPDM
 Transferring g2_o1o1o1o1
 Transferring g2_o1o1o1v1
 Transferring g2_o1o1v1v1
 Transferring g2_o1v1o1v1
 Transferring g2_o1v1v1v1
 Transferring g2_v1v1v1v1
 Adding separable TPDM
 Computing TPDM gradient
 --------------------------------------------------------
 2e gradient
  Atom          X               Y               Z
 --------------------------------------------------------
    1         -8.811493       10.422046        0.000702  
    2          4.566883        9.814918        0.000225  
    3          0.400802        5.145649        0.000009  
    4          8.116955        3.188024       -0.000002  
    5          4.104935        2.321413       -0.000002  
    6          8.119505       -3.181514       -0.000003  
    7          4.106790       -2.318130        0.000001  
    8          4.574744       -9.811247       -0.000233  
    9          0.404918       -5.145330       -0.000009  
   10         -8.803077      -10.429101       -0.000697  
   11         -3.193490        2.852441        0.000110  
   12          0.103080        4.036183        0.000140  
   13         -2.651358       -0.293615        3.003938  
   14         -2.651235       -0.293454       -3.004112  
   15         -3.191208       -2.854972       -0.000111  
   16          0.106289       -4.036094       -0.000163  
   17         -2.651595        0.291484       -3.003933  
   18         -2.651445        0.291299        3.004139  
 --------------------------------------------------------
 --------------------------------------------------------
 Final gradient
  Atom          X               Y               Z
 --------------------------------------------------------
    1         -8.811493       10.422046        0.000702  
    2          4.566883        9.814918        0.000225  
    3          0.400802        5.145649        0.000009  
    4          8.116955        3.188024       -0.000002  
    5          4.104935        2.321413       -0.000002  
    6          8.119505       -3.181514       -0.000003  
    7          4.106790       -2.318130        0.000001  
    8          4.574744       -9.811247       -0.000233  
    9          0.404918       -5.145330       -0.000009  
   10         -8.803077      -10.429101       -0.000697  
   11         -3.193490        2.852441        0.000110  
   12          0.103080        4.036183        0.000140  
   13         -2.651358       -0.293615        3.003938  
   14         -2.651235       -0.293454       -3.004112  
   15         -3.191208       -2.854972       -0.000111  
   16          0.106289       -4.036094       -0.000163  
   17         -2.651595        0.291484       -3.003933  
   18         -2.651445        0.291299        3.004139  
 --------------------------------------------------------
 Analytic gradient from two-electron contribution:   CPU 8317.06 s  wall 1533.43 s

 Total ccman2 time:   CPU 50572.81 s  wall 8797.43 s


 --------------------------------------------------------------

                    Orbital Energies (a.u.)
 --------------------------------------------------------------

 Alpha MOs
 -- Occupied --
-11.2407 -11.2396 -11.2325 -11.2317 -11.2309 -11.2305 -11.2260 -11.2260
 -1.1523  -1.0481  -1.0302  -0.9466  -0.9149  -0.8113  -0.7836  -0.6763
 -0.6437  -0.6206  -0.5915  -0.5723  -0.5579  -0.5508  -0.5390  -0.5385
 -0.4801  -0.4779  -0.4770  -0.3267  -0.3165
 -- Virtual --
  0.0394   0.0480   0.0490   0.0647   0.0673   0.0726   0.0890   0.0913
  0.0972   0.1141   0.1181   0.1208   0.1218   0.1367   0.1525   0.1574
  0.1596   0.1787   0.1804   0.1848   0.1865   0.1876   0.1984   0.2019
  0.2075   0.2079   0.2147   0.2200   0.2300   0.2309   0.2385   0.2451
  0.2466   0.2639   0.2658   0.2705   0.2848   0.2860   0.2900   0.3076
  0.3143   0.3249   0.3326   0.3430   0.3465   0.3591   0.3679   0.3969
  0.4100   0.4250   0.4290   0.4362   0.4426   0.4449   0.4562   0.4902
  0.5142   0.5315   0.5416   0.5512   0.5938   0.6063   0.6080   0.6446
  0.6829   0.7225   0.7311   0.7385   0.7533   0.7556   0.7596   0.7835
  0.7864   0.7989   0.7993   0.8248   0.8524   0.8550   0.8588   0.8738
  0.8955   0.9019   0.9132   0.9262   0.9268   0.9500   0.9519   0.9890
  1.0026   1.0158   1.0305   1.0503   1.0658   1.0832   1.1169   1.1325
  1.1418   1.1593   1.1597   1.1922   1.2094   1.2408   1.2525   1.2646
  1.2841   1.2895   1.3612   1.3929   1.4488   1.5454   1.5466   1.6073
  1.6438   1.6790   1.7170   1.7235   1.7323   1.7662   1.7943   1.8255
  1.8321   1.8330   1.8375   1.8399   1.8631   1.8667   1.8926   1.9008
  1.9356   1.9509   1.9812   1.9992   2.0205   2.0408   2.0642   2.0855
  2.1040   2.1182   2.1605   2.1967   2.2032   2.2225   2.2285   2.2368
  2.2661   2.3276   2.3364   2.3377   2.3796   2.3912   2.4711   2.5080
  2.5122   2.5723   2.5822   2.5975   2.6279   2.7397   2.7514   2.7653
  2.8061   2.8110   2.8184   2.8295   2.9020   2.9056   2.9124   2.9332
  2.9619   2.9811   3.0019   3.0118   3.0193   3.0473   3.0578   3.0662
  3.0777   3.0798   3.0890   3.2021   3.2237   3.2428   3.2914   3.3008
  3.3226   3.3421   3.3489   3.5041   3.5070   3.5896   3.6104   3.7336
  3.7860   3.8273   3.9425   3.9947   4.0202   4.1444   4.1560   4.2278
  4.2459   4.2820   4.4576   4.4798   4.5953   4.7208   4.7954   5.2870
 24.7331  25.0787  25.0887  25.1425  25.1446  25.2390  25.2454  25.3394
 --------------------------------------------------------------

          Ground-State Mulliken Net Atomic Charges

     Atom                 Charge (a.u.)
  ----------------------------------------
      1 C                     0.685442
      2 C                    -0.558214
      3 H                     0.138639
      4 C                    -0.207386
      5 H                     0.176838
      6 C                    -0.207386
      7 H                     0.176838
      8 C                    -0.558210
      9 H                     0.138639
     10 C                     0.685446
     11 C                    -0.701079
     12 H                     0.160987
     13 H                     0.152383
     14 H                     0.152388
     15 C                    -0.701084
     16 H                     0.160988
     17 H                     0.152382
     18 H                     0.152388
  ----------------------------------------
  Sum of atomic charges =     0.000000

 -----------------------------------------------------------------
                    Cartesian Multipole Moments
 -----------------------------------------------------------------
    Charge (ESU x 10^10)
                 0.0000
    Dipole Moment (Debye)
         X       0.5843      Y       0.0002      Z      -0.0000
       Tot       0.5843
    Quadrupole Moments (Debye-Ang)
        XX     -46.5032     XY      -0.0002     YY     -46.2376
        XZ      -0.0000     YZ      -0.0000     ZZ     -53.4801
    Octopole Moments (Debye-Ang^2)
       XXX      -6.3412    XXY       0.0057    XYY      -2.3372
       YYY       0.0160    XXZ       0.0000    XYZ      -0.0001
       YYZ       0.0000    XZZ       6.5926    YZZ       0.0099
       ZZZ      -0.0000
    Hexadecapole Moments (Debye-Ang^3)
      XXXX    -731.2392   XXXY      -0.0388   XXYY    -210.8789
      XYYY      -0.0515   YYYY    -502.1209   XXXZ       0.0001
      XXYZ      -0.0001   XYYZ       0.0000   YYYZ       0.0007
      XXZZ    -143.8123   XYZZ      -0.0145   YYZZ    -110.0698
      XZZZ       0.0001   YZZZ      -0.0001   ZZZZ     -77.6569
 -----------------------------------------------------------------
 DrvMan completing analytic gradient of the correlated energy
 Correlated dipole moment
            1
    1   0.2298791
    2   0.0000920
    3  -0.0000004
 Energy read as -310.039867448
 Full Analytical Gradient: (in a.u., or Hartree/Bohr)
             1             2             3             4             5
    1    0.00002000   -0.00006217    0.00000523    0.00003599   -0.00000040
    2    0.00004961    0.00001213    0.00000619   -0.00002800    0.00000656
    3    0.00000010   -0.00000015    0.00000003    0.00000011   -0.00000002
             6             7             8             9            10
    1    0.00003456   -0.00000011   -0.00005975    0.00000538    0.00001611
    2    0.00002729   -0.00000656   -0.00001192   -0.00000631   -0.00005012
    3   -0.00000011    0.00000002    0.00000013   -0.00000002   -0.00000007
            11            12            13            14            15
    1   -0.00000358    0.00000285    0.00000122    0.00000124   -0.00000169
    2    0.00000113    0.00000196   -0.00000262   -0.00000257   -0.00000169
    3   -0.00000000    0.00000002   -0.00000017    0.00000011    0.00000001
            16            17            18
    1    0.00000327    0.00000092    0.00000093
    2   -0.00000111    0.00000304    0.00000300
    3   -0.00000001    0.00000006   -0.00000003
 Gradient time:  CPU 1.39 s  wall 1.51 s
 Geometry Optimization Parameters
   NAtoms,    NIC,     NZ,  NCons,   NDum,   NFix, NCnnct, MaxDiis
       18     120       0       0       0       0       0       0

 Cartesian Hessian Update
 Hessian updated using BFGS update


** GEOMETRY OPTIMIZATION IN DELOCALIZED INTERNAL COORDINATES **
   Searching for a Minimum

   Optimization Cycle:   4

                       Coordinates (Angstroms)
     ATOM                X               Y               Z
      1  C         0.4774240488   -0.7063019278   -0.0000004698
      2  C        -0.7462829930   -1.3889272298   -0.0000001134
      3  H        -0.7451357299   -2.4772771698   -0.0000021594
      4  C        -1.9651012017   -0.6991030353   -0.0000010553
      5  H        -2.9021244009   -1.2502401718   -0.0000009902
      6  C        -1.9656614149    0.6972555071    0.0000020756
      7  H        -2.9031251781    1.2476421433    0.0000022056
      8  C        -0.7473951431    1.3880570655    0.0000009288
      9  H        -0.7471188403    2.4764073150    0.0000031292
     10  C         0.4768559214    0.7064124463    0.0000011924
     11  C         1.7815174585   -1.4762048963    0.0000036608
     12  H         1.5956180203   -2.5550229807   -0.0000317131
     13  H         2.3859053972   -1.2356254094   -0.8837875474
     14  H         2.3858700855   -1.2356782024    0.8838336787
     15  C         1.7803353461    1.4773616623   -0.0000045052
     16  H         1.5935746997    2.5560323201    0.0000371087
     17  H         2.3849182985    1.2372642156    0.8837835874
     18  H         2.3848750444    1.2373258191   -0.8838393365
   Point Group: c1    Number of degrees of freedom:    48


   Energy is   -310.039867448

 Hessian updated using BFGS update

 42 Hessian modes will be used to form the next step
  Hessian Eigenvalues:
     0.007886    0.007895    0.016023    0.016520    0.021784    0.022956
     0.022979    0.022987    0.023342    0.023357    0.023454    0.069920
     0.071616    0.071719    0.071773    0.129844    0.159850    0.160070
     0.161027    0.220003    0.221584    0.244724    0.249944    0.252760
     0.296768    0.313940    0.337611    0.342021    0.342108    0.342181
     0.346193    0.346409    0.353329    0.353870    0.354728    0.355838
     0.414788    0.420258    0.427545    0.463613    0.465130    0.545815

 Minimum search - taking simple RFO step
 Searching for Lamda that Minimizes Along All modes
 Value Taken    Lamda =   0.00000000
 Step Taken.  Stepsize is  0.000258

                             Maximum     Tolerance    Cnvgd?
         Gradient           0.000061      0.000300     YES
         Displacement       0.000143      0.001200     YES
         Energy change     -0.000000      0.000001     YES

 Final energy is   -310.03986744765143     


 ******************************
 **  OPTIMIZATION CONVERGED  **
 ******************************

                       Coordinates (Angstroms)
     ATOM                X               Y               Z
      1  C         0.4774240488   -0.7063019278   -0.0000004698
      2  C        -0.7462829930   -1.3889272298   -0.0000001134
      3  H        -0.7451357299   -2.4772771698   -0.0000021594
      4  C        -1.9651012017   -0.6991030353   -0.0000010553
      5  H        -2.9021244009   -1.2502401718   -0.0000009902
      6  C        -1.9656614149    0.6972555071    0.0000020756
      7  H        -2.9031251781    1.2476421433    0.0000022056
      8  C        -0.7473951431    1.3880570655    0.0000009288
      9  H        -0.7471188403    2.4764073150    0.0000031292
     10  C         0.4768559214    0.7064124463    0.0000011924
     11  C         1.7815174585   -1.4762048963    0.0000036608
     12  H         1.5956180203   -2.5550229807   -0.0000317131
     13  H         2.3859053972   -1.2356254094   -0.8837875474
     14  H         2.3858700855   -1.2356782024    0.8838336787
     15  C         1.7803353461    1.4773616623   -0.0000045052
     16  H         1.5935746997    2.5560323201    0.0000371087
     17  H         2.3849182985    1.2372642156    0.8837835874
     18  H         2.3848750444    1.2373258191   -0.8838393365

Z-matrix Print:
$molecule
0 1
C 
C  1 1.401224
H  2 1.088350 1 119.093858
C  2 1.400493 1 121.336773 3 -180.000000 0
H  4 1.087090 2 120.027906 1 180.000000 0
C  4 1.396359 2 119.531836 1 -0.000000 0
H  6 1.087090 4 120.440151 2 -180.000000 0
C  6 1.400491 4 119.531890 2 0.000000 0
H  8 1.088351 6 119.569300 4 180.000000 0
C  8 1.401227 6 121.336836 4 -0.000000 0
C  10 1.514401 8 120.289238 6 180.000000 0
H  11 1.094718 10 110.779442 8 0.002148 0
H  11 1.097383 10 111.273081 8 120.202716 0
H  11 1.097384 10 111.273146 8 -120.198396 0
C  1 1.514405 2 120.289198 3 -0.000000 0
H  15 1.094719 1 110.779609 2 0.002550 0
H  15 1.097383 1 111.273101 2 120.202974 0
H  15 1.097383 1 111.273138 2 -120.197831 0
$end


 --------------------------------------------------------------

                    Orbital Energies (a.u.)
 --------------------------------------------------------------

 Alpha MOs
 -- Occupied --
-11.2407 -11.2396 -11.2325 -11.2317 -11.2309 -11.2305 -11.2260 -11.2260
 -1.1523  -1.0481  -1.0302  -0.9466  -0.9149  -0.8113  -0.7836  -0.6763
 -0.6437  -0.6206  -0.5915  -0.5723  -0.5579  -0.5508  -0.5390  -0.5385
 -0.4801  -0.4779  -0.4770  -0.3267  -0.3165
 -- Virtual --
  0.0394   0.0480   0.0490   0.0647   0.0673   0.0726   0.0890   0.0913
  0.0972   0.1141   0.1181   0.1208   0.1218   0.1367   0.1525   0.1574
  0.1596   0.1787   0.1804   0.1848   0.1865   0.1876   0.1984   0.2019
  0.2075   0.2079   0.2147   0.2200   0.2300   0.2309   0.2385   0.2451
  0.2466   0.2639   0.2658   0.2705   0.2848   0.2860   0.2900   0.3076
  0.3143   0.3249   0.3326   0.3430   0.3465   0.3591   0.3679   0.3969
  0.4100   0.4250   0.4290   0.4362   0.4426   0.4449   0.4562   0.4902
  0.5142   0.5315   0.5416   0.5512   0.5938   0.6063   0.6080   0.6446
  0.6829   0.7225   0.7311   0.7385   0.7533   0.7556   0.7596   0.7835
  0.7864   0.7989   0.7993   0.8248   0.8524   0.8550   0.8588   0.8738
  0.8955   0.9019   0.9132   0.9262   0.9268   0.9500   0.9519   0.9890
  1.0026   1.0158   1.0305   1.0503   1.0658   1.0832   1.1169   1.1325
  1.1418   1.1593   1.1597   1.1922   1.2094   1.2408   1.2525   1.2646
  1.2841   1.2895   1.3612   1.3929   1.4488   1.5454   1.5466   1.6073
  1.6438   1.6790   1.7170   1.7235   1.7323   1.7662   1.7943   1.8255
  1.8321   1.8330   1.8375   1.8399   1.8631   1.8667   1.8926   1.9008
  1.9356   1.9509   1.9812   1.9992   2.0205   2.0408   2.0642   2.0855
  2.1040   2.1182   2.1605   2.1967   2.2032   2.2225   2.2285   2.2368
  2.2661   2.3276   2.3364   2.3377   2.3796   2.3912   2.4711   2.5080
  2.5122   2.5723   2.5822   2.5975   2.6279   2.7397   2.7514   2.7653
  2.8061   2.8110   2.8184   2.8295   2.9020   2.9056   2.9124   2.9332
  2.9619   2.9811   3.0019   3.0118   3.0193   3.0473   3.0578   3.0662
  3.0777   3.0798   3.0890   3.2021   3.2237   3.2428   3.2914   3.3008
  3.3226   3.3421   3.3489   3.5041   3.5070   3.5896   3.6104   3.7336
  3.7860   3.8273   3.9425   3.9947   4.0202   4.1444   4.1560   4.2278
  4.2459   4.2820   4.4576   4.4798   4.5953   4.7208   4.7954   5.2870
 24.7331  25.0787  25.0887  25.1425  25.1446  25.2390  25.2454  25.3394
 --------------------------------------------------------------

          Ground-State Mulliken Net Atomic Charges

     Atom                 Charge (a.u.)
  ----------------------------------------
      1 C                     0.685442
      2 C                    -0.558214
      3 H                     0.138639
      4 C                    -0.207386
      5 H                     0.176838
      6 C                    -0.207386
      7 H                     0.176838
      8 C                    -0.558210
      9 H                     0.138639
     10 C                     0.685446
     11 C                    -0.701079
     12 H                     0.160987
     13 H                     0.152383
     14 H                     0.152388
     15 C                    -0.701084
     16 H                     0.160988
     17 H                     0.152382
     18 H                     0.152388
  ----------------------------------------
  Sum of atomic charges =     0.000000

 -----------------------------------------------------------------
                    Cartesian Multipole Moments
 -----------------------------------------------------------------
    Charge (ESU x 10^10)
                 0.0000
    Dipole Moment (Debye)
         X       0.5843      Y       0.0002      Z      -0.0000
       Tot       0.5843
    Quadrupole Moments (Debye-Ang)
        XX     -46.5032     XY      -0.0002     YY     -46.2376
        XZ      -0.0000     YZ      -0.0000     ZZ     -53.4801
    Octopole Moments (Debye-Ang^2)
       XXX      -6.3412    XXY       0.0057    XYY      -2.3372
       YYY       0.0160    XXZ       0.0000    XYZ      -0.0001
       YYZ       0.0000    XZZ       6.5926    YZZ       0.0099
       ZZZ      -0.0000
    Hexadecapole Moments (Debye-Ang^3)
      XXXX    -731.2392   XXXY      -0.0388   XXYY    -210.8789
      XYYY      -0.0515   YYYY    -502.1209   XXXZ       0.0001
      XXYZ      -0.0001   XYYZ       0.0000   YYYZ       0.0007
      XXZZ    -143.8123   XYZZ      -0.0145   YYZZ    -110.0698
      XZZZ       0.0001   YZZZ      -0.0001   ZZZZ     -77.6569
 -----------------------------------------------------------------
Archival summary:
1\1\december\OPT\ProcedureUnspecified\BasisUnspecified\810\taweetha\SatDec1420:39:502019SatDec1420:39:502019\0\\#,OPT,ProcedureUnspecified,BasisUnspecified,\\0,1\C\C,1,1.40122\H,2,1.08835,1,119.094\C,2,1.40049,1,121.337,3,-180,0\H,4,1.08709,2,120.028,1,180,0\C,4,1.39636,2,119.532,1,-0,0\H,6,1.08709,4,120.44,2,-180,0\C,6,1.40049,4,119.532,2,0,0\H,8,1.08835,6,119.569,4,180,0\C,8,1.40123,6,121.337,4,-0,0\C,10,1.5144,8,120.289,6,180,0\H,11,1.09472,10,110.779,8,0.00214767,0\H,11,1.09738,10,111.273,8,120.203,0\H,11,1.09738,10,111.273,8,-120.198,0\C,1,1.5144,2,120.289,3,-0,0\H,15,1.09472,1,110.78,2,0.00254973,0\H,15,1.09738,1,111.273,2,120.203,0\H,15,1.09738,1,111.273,2,-120.198,0\\HF=-308.845642\\@

 Total job time:  35277.90s(wall), 202446.30s(cpu) 
 Sat Dec 14 20:39:50 2019

        *************************************************************
        *                                                           *
        *  Thank you very much for using Q-Chem.  Have a nice day.  *
        *                                                           *
        *************************************************************
