# Supplementary material for: Geometric and energetic data from quantum chemical calculations of halobenzenes and xylenes
Source: Data Brief. 2020 Mar 5;30:105386. doi: 10.1016/j.dib.2020.105386 (PMC7114895; doi:10.1016/j.dib.2020.105386)
Supplement: Supplementary file 2 [file mmc2.zip › xylene/CCSD/p-xylene.out]

                  Welcome to Q-Chem
     A Quantum Leap Into The Future Of Chemistry


 Q-Chem 5.2 (devel), Q-Chem, Inc., Pleasanton, CA (2019)

 Yihan Shao,  Zhengting Gan,  E. Epifanovsky,  A. T. B. Gilbert,  M. Wormit,  
 J. Kussmann,  A. W. Lange,  A. Behn,  Jia Deng,  Xintian Feng,  D. Ghosh,  
 M. Goldey,  P. R. Horn,  L. D. Jacobson,  I. Kaliman,  T. Kus,  A. Landau,  
 Jie Liu,  E. I. Proynov,  R. M. Richard,  R. P. Steele,  E. J. Sundstrom,  
 H. L. Woodcock III,  P. M. Zimmerman,  D. Zuev,  B. Albrecht,  E. Alguire,  
 S. A. Baeppler,  D. Barton,  Z. Benda,  Y. A. Bernard,  E. J. Berquist,  
 K. B. Bravaya,  H. Burton,  D. Casanova,  Chun-Min Chang,  Yunqing Chen,  
 A. Chien,  K. D. Closser,  M. P. Coons,  S. Coriani,  S. Dasgupta,  
 A. L. Dempwolff,  M. Diedenhofen,  Hainam Do,  R. G. Edgar,  Po-Tung Fang,  
 S. Faraji,  S. Fatehi,  Qingguo Feng,  K. D. Fenk,  J. Fosso-Tande,  
 J. Gayvert,  Qinghui Ge,  A. Ghysels,  G. Gidofalvi,  J. Gomes,  
 J. Gonthier,  A. Gunina,  D. Hait,  M. W. D. Hanson-Heine,  
 P. H. P. Harbach,  A. W. Hauser,  M. F. Herbst,  J. E. Herr,  
 E. G. Hohenstein,  Z. C. Holden,  Kerwin Hui,  B. C. Huynh,  T.-C. Jagau,  
 Hyunjun Ji,  B. Kaduk,  K. Khistyaev,  Jaehoon Kim,  P. Klunzinger,  K. Koh,  
 D. Kosenkov,  L. Koulias,  T. Kowalczyk,  C. M. Krauter,  A. Kunitsa,  
 Ka Un Lao,  A. Laurent,  K. V. Lawler,  Joonho Lee,  D. Lefrancois,  
 S. Lehtola,  D. S. Levine,  Yi-Pei Li,  You-Sheng Lin,  Fenglai Liu,  
 E. Livshits,  A. Luenser,  P. Manohar,  E. Mansoor,  S. F. Manzer,  
 Shan-Ping Mao,  Yuezhi Mao,  N. Mardirossian,  A. V. Marenich,  
 T. Markovich,  L. A. Martinez-Martinez,  S. A. Maurer,  N. J. Mayhall,  
 S. C. McKenzie,  J.-M. Mewes,  P. Morgante,  A. F. Morrison,  
 J. W. Mullinax,  K. Nanda,  T. S. Nguyen-Beck,  R. Olivares-Amaya,  
 J. A. Parkhill,  Zheng Pei,  T. M. Perrine,  F. Plasser,  P. Pokhilko,  
 S. Prager,  A. Prociuk,  E. Ramos,  D. R. Rehn,  F. Rob,  M. Scheurer,  
 M. Schneider,  N. Sergueev,  S. M. Sharada,  S. Sharma,  D. W. Small,  
 T. Stauch,  T. Stein,  Yu-Chuan Su,  A. J. W. Thom,  A. Tkatchenko,  
 T. Tsuchimochi,  N. M. Tubman,  L. Vogt,  M. L. Vidal,  O. Vydrov,  
 M. A. Watson,  J. Wenzel,  M. de Wergifosse,  T. A. Wesolowski,  A. White,  
 J. Witte,  A. Yamada,  Jun Yang,  K. Yao,  S. Yeganeh,  S. R. Yost,  
 Zhi-Qiang You,  A. Zech,  Igor Ying Zhang,  Xing Zhang,  Yan Zhao,  
 Ying Zhu,  B. R. Brooks,  G. K. L. Chan,  C. J. Cramer,  M. S. Gordon,  
 W. J. Hehre,  A. Klamt,  M. W. Schmidt,  C. D. Sherrill,  D. G. Truhlar,  
 A. Aspuru-Guzik,  R. Baer,  A. T. Bell,  N. A. Besley,  Jeng-Da Chai,  
 A. E. DePrince, III,  R. A. DiStasio Jr.,  A. Dreuw,  B. D. Dunietz,  
 T. R. Furlani,  Chao-Ping Hsu,  Yousung Jung,  Jing Kong,  D. S. Lambrecht,  
 WanZhen Liang,  C. Ochsenfeld,  V. A. Rassolov,  L. V. Slipchenko,  
 J. E. Subotnik,  T. Van Voorhis,  J. M. Herbert,  A. I. Krylov,  
 P. M. W. Gill,  M. Head-Gordon

 Contributors to earlier versions of Q-Chem not listed above: 
 R. D. Adamson,  B. Austin,  J. Baker,  G. J. O. Beran,  K. Brandhorst,  
 S. T. Brown,  E. F. C. Byrd,  A. K. Chakraborty,  C.-L. Cheng,  
 Siu Hung Chien,  D. M. Chipman,  D. L. Crittenden,  H. Dachsel,  
 R. J. Doerksen,  A. D. Dutoi,  L. Fusti-Molnar,  W. A. Goddard III,  
 A. Golubeva-Zadorozhnaya,  S. R. Gwaltney,  G. Hawkins,  A. Heyden,  
 S. Hirata,  G. Kedziora,  F. J. Keil,  C. Kelley,  Jihan Kim,  R. A. King,  
 R. Z. Khaliullin,  P. P. Korambath,  W. Kurlancheek,  A. M. Lee,  M. S. Lee,  
 S. V. Levchenko,  Ching Yeh Lin,  D. Liotard,  R. C. Lochan,  I. Lotan,  
 P. E. Maslen,  N. Nair,  D. P. O'Neill,  D. Neuhauser,  E. Neuscamman,  
 C. M. Oana,  R. Olson,  B. Peters,  R. Peverati,  P. A. Pieniazek,  
 Y. M. Rhee,  J. Ritchie,  M. A. Rohrdanz,  E. Rosta,  N. J. Russ,  
 H. F. Schaefer III,  N. E. Schultz,  N. Shenvi,  A. C. Simmonett,  A. Sodt,  
 D. Stuck,  K. S. Thanthiriwatte,  V. Vanovschi,  Tao Wang,  A. Warshel,  
 C. F. Williams,  Q. Wu,  X. Xu,  W. Zhang

 Please cite Q-Chem as follows:
 Y. Shao et al., Mol. Phys. 113, 184-215 (2015)
 DOI: 10.1080/00268976.2014.952696

 Q-Chem 5.2.1 for Intel X86 EM64T Linux

 Parts of Q-Chem use Armadillo 8.300.2 (Tropical Shenanigans).
 http://arma.sourceforge.net/

 Q-Chem begins on Sat Dec 14 10:50:10 2019  

Host: 
0

     Scratch files written to /scratch/taweetham/qchem29101//
NAlpha2: 58
NElect   58
Mult     1
Core orbitals will be frozen

Checking the input file for inconsistencies... 	...done.

--------------------------------------------------------------
User input:
--------------------------------------------------------------
$molecule
0 1
  C    0.6979331   -1.1975722    0.0000191
  C   -0.6979331   -1.1975722    0.0000062
  C   -1.4205537   -0.0038613   -0.0000047
  C   -0.6951610    1.1950660    0.0000055
  C    0.6951610    1.1950660    0.0000208
  C    1.4205537   -0.0038613    0.0000190
  C   -2.9309464    0.0029977   -0.0000189
  C    2.9309464    0.0029977   -0.0000278
  H    1.2296150   -2.1440149    0.0000408
  H   -1.2296150   -2.1440149    0.0000162
  H   -1.2278626    2.1414878    0.0000117
  H    1.2278626    2.1414878    0.0000416
  H   -3.3269994    0.5178777   -0.8810604
  H   -3.3270165    0.5180432    0.8809172
  H   -3.3304472   -1.0131743    0.0000709
  H    3.3270364    0.5185558    0.8805962
  H    3.3269794    0.5173648   -0.8813810
  H    3.3304472   -1.0131741    0.0006321
$end

$REM
   JOB_TYPE	OPTIMIZATION
   BASIS	6-311++G**
   METHOD	CCSD
   MEM_TOTAL	31000
$END


--------------------------------------------------------------
 ----------------------------------------------------------------
             Standard Nuclear Orientation (Angstroms)
    I     Atom           X                Y                Z
 ----------------------------------------------------------------
    1      C       0.6979331044    -1.1975722208     0.0000190846
    2      C      -0.6979330956    -1.1975722240     0.0000061838
    3      C      -1.4205536983    -0.0038613256    -0.0000047095
    4      C      -0.6951610010     1.1950659760     0.0000054981
    5      C       0.6951609990     1.1950659792     0.0000207990
    6      C       1.4205537017    -0.0038613192     0.0000189922
    7      C      -2.9309463983     0.0029976710    -0.0000189103
    8      C       2.9309464017     0.0029976842    -0.0000278069
    9      H       1.2296150066    -2.1440149196     0.0000407792
   10      H      -1.2296149934    -2.1440149252     0.0000161778
   11      H      -1.2278626031     2.1414877748     0.0000117035
   12      H       1.2278625969     2.1414877804     0.0000416049
   13      H      -3.3269993989     0.5178776754    -0.8810604075
   14      H      -3.3270165000     0.5180431648     0.8809171925
   15      H      -3.3304471960    -1.0131743299     0.0000708833
   16      H       3.3270364000     0.5185557798     0.8805961964
   17      H       3.3269794011     0.5173647904    -0.8813810036
   18      H       3.3304472040    -1.0131741149     0.0006320873
 ----------------------------------------------------------------
 Molecular Point Group                 C1    NOp =  1
 Largest Abelian Subgroup              C1    NOp =  1
 Nuclear Repulsion Energy =         339.78268091 hartrees
 There are       29 alpha and       29 beta electrons
 Requested basis set is 6-311++G(d,p)
 There are 98 shells and 246 basis functions
 Total memory of 31000 MB is distributed as follows: 
   MEM_STATIC is set to 192 MB
   QALLOC/CCMAN JOB total memory use is  30808 MB
 Warning: actual memory use might exceed 31000 MB

 Total QAlloc Memory Limit  31000 MB
 Mega-Array Size       188 MB
 MEM_STATIC part       192 MB
 A cutoff of  1.0D-14 yielded   4514 shell pairs
 There are     29075 function pairs (     31046 Cartesian)
 Smallest overlap matrix eigenvalue = 8.09E-07
 Linear dependence detected in AO basis
 Tighter screening thresholds may be required for diffuse basis sets
 Use S2THRESH > 14 and THRESH = 14 in case of SCF convergence issues
 Number of orthogonalized atomic orbitals = 245
 Maximum deviation from orthogonality = 1.528E-10

 Scale SEOQF with 1.000000e-01/1.000000e-01/1.000000e-01

 Standard Electronic Orientation quadrupole field applied
 Nucleus-field energy     =     0.0000000112 hartrees
 Guess from superposition of atomic densities
 Warning:  Energy on first SCF cycle will be non-variational
 SAD guess density has 58.000000 electrons

 -----------------------------------------------------------------------
  General SCF calculation program by
  Eric Jon Sundstrom, Paul Horn, Yuezhi Mao, Dmitri Zuev, Alec White,
  David Stuck, Shaama M.S., Shane Yost, Joonho Lee, David Small,
  Daniel Levine, Susi Lehtola, Hugh Burton, Evgeny Epifanovsky,
  Bang C. Huynh
 -----------------------------------------------------------------------
 Hartree-Fock
 using 6 threads for integral computing
 -------------------------------------------------------
 OpenMP Integral computing Module                
 Release: version 2.0, May 2017, Q-Chem Inc. Pleasanton 
 -------------------------------------------------------
 A restricted SCF calculation will be
 performed using DIIS
 SCF converges when DIIS error is below 1.0e-08
 ---------------------------------------
  Cycle       Energy         DIIS error
 ---------------------------------------
    1    -312.1512965778      4.27e-02  
    2    -308.7590398722      2.75e-03  
    3    -308.8406296182      7.31e-04  
    4    -308.8469234219      2.50e-04  
    5    -308.8474813715      4.03e-05  
    6    -308.8475037564      1.29e-05  
    7    -308.8475060397      3.78e-06  
    8    -308.8475063331      1.60e-06  
    9    -308.8475063888      6.36e-07  
   10    -308.8475064055      2.95e-07  
   11    -308.8475064110      1.01e-07  
   12    -308.8475064114      3.22e-08  
   13    -308.8475064115      7.31e-09  Convergence criterion met
 ---------------------------------------
 SCF time:   CPU 58.69s  wall 11.00s 
 SCF   energy in the final basis set =     -308.8475064115
 Total energy in the final basis set =     -308.8475064115


 ------------------------------------------------------------------------------

   CCMAN2: suite of methods based on coupled cluster
           and equation of motion theories.

   Components:
   * libvmm-1.3-trunk
     by Evgeny Epifanovsky, Ilya Kaliman.
   * libtensor-2.5-trunk
     by Evgeny Epifanovsky, Michael Wormit, Dmitry Zuev, Sam Manzer, 
        Ilya Kaliman.
   * libcc-2.5-trunk
     by Evgeny Epifanovsky, Arik Landau, Tomasz Kus, Kirill Khistyaev, 
        Dmitry Zuev, Prashant Manohar, Xintian Feng, Anna Krylov, 
        Matthew Goldey, Alec White, Thomas Jagau, Kaushik Nanda, 
        Anastasia Gunina, Alexander Kunitsa, Joonho Lee.

   CCMAN original authors:
   Anna I. Krylov, C. David Sherrill, Steven R. Gwaltney,
   Edward F. C. Byrd (2000)
   Sergey V. Levchenko, Lyudmila V. Slipchenko, Tao Wang,
   Ana-Maria C. Cristian (2003)
   Piotr A. Pieniazek, C. Melania Oana, Evgeny Epifanovsky (2007)
   Prashant Manohar (2009)

 ------------------------------------------------------------------------------


 Allocating and initializing 30808MB of RAM...
 Calculation will run on 6 cores.


 Alpha MOs, Restricted
 -- Occupied --                  
-11.238 -11.238 -11.230 -11.229 -11.229 -11.228 -11.223 -11.223
  1 A     2 A     3 A     4 A     5 A     6 A     7 A     8 A                  
 -1.154  -1.060  -1.009  -0.972  -0.895  -0.826  -0.782  -0.668
  9 A    10 A    11 A    12 A    13 A    14 A    15 A    16 A                  
 -0.644  -0.626  -0.579  -0.577  -0.567  -0.554  -0.548  -0.523
 17 A    18 A    19 A    20 A    21 A    22 A    23 A    24 A                  
 -0.482  -0.479  -0.474  -0.332  -0.312
 25 A    26 A    27 A    28 A    29 A                                          
 -- Virtual --                   
  0.040   0.048   0.050   0.065   0.067   0.072   0.080   0.092
 30 A    31 A    32 A    33 A    34 A    35 A    36 A    37 A                  
  0.094   0.109   0.113   0.124   0.127   0.143   0.143   0.155
 38 A    39 A    40 A    41 A    42 A    43 A    44 A    45 A                  
  0.169   0.172   0.180   0.186   0.188   0.191   0.195   0.204
 46 A    47 A    48 A    49 A    50 A    51 A    52 A    53 A                  
  0.205   0.207   0.212   0.224   0.225   0.231   0.232   0.246
 54 A    55 A    56 A    57 A    58 A    59 A    60 A    61 A                  
  0.251   0.255   0.257   0.278   0.282   0.290   0.298   0.310
 62 A    63 A    64 A    65 A    66 A    67 A    68 A    69 A                  
  0.315   0.319   0.322   0.353   0.359   0.364   0.366   0.392
 70 A    71 A    72 A    73 A    74 A    75 A    76 A    77 A                  
  0.396   0.414   0.428   0.435   0.443   0.458   0.462   0.480
 78 A    79 A    80 A    81 A    82 A    83 A    84 A    85 A                  
  0.521   0.542   0.543   0.558   0.599   0.605   0.611   0.663
 86 A    87 A    88 A    89 A    90 A    91 A    92 A    93 A                  
  0.664   0.723   0.726   0.734   0.742   0.751   0.767   0.769
 94 A    95 A    96 A    97 A    98 A    99 A   100 A   101 A                  
  0.790   0.797   0.821   0.842   0.850   0.856   0.859   0.865
102 A   103 A   104 A   105 A   106 A   107 A   108 A   109 A                  
  0.871   0.883   0.905   0.914   0.921   0.954   0.965   0.980
110 A   111 A   112 A   113 A   114 A   115 A   116 A   117 A                  
  1.000   1.019   1.042   1.057   1.080   1.091   1.098   1.134
118 A   119 A   120 A   121 A   122 A   123 A   124 A   125 A                  
  1.148   1.158   1.172   1.183   1.187   1.243   1.243   1.257
126 A   127 A   128 A   129 A   130 A   131 A   132 A   133 A                  
  1.281   1.332   1.333   1.348   1.399   1.535   1.580   1.622
134 A   135 A   136 A   137 A   138 A   139 A   140 A   141 A                  
  1.628   1.676   1.687   1.727   1.729   1.730   1.797   1.808
142 A   143 A   144 A   145 A   146 A   147 A   148 A   149 A                  
  1.822   1.824   1.836   1.848   1.876   1.879   1.881   1.887
150 A   151 A   152 A   153 A   154 A   155 A   156 A   157 A                  
  1.919   1.952   1.969   1.990   2.015   2.049   2.064   2.106
158 A   159 A   160 A   161 A   162 A   163 A   164 A   165 A                  
  2.120   2.133   2.135   2.197   2.197   2.253   2.254   2.275
166 A   167 A   168 A   169 A   170 A   171 A   172 A   173 A                  
  2.280   2.309   2.332   2.376   2.390   2.438   2.442   2.448
174 A   175 A   176 A   177 A   178 A   179 A   180 A   181 A                  
  2.525   2.540   2.627   2.628   2.635   2.746   2.749   2.764
182 A   183 A   184 A   185 A   186 A   187 A   188 A   189 A                  
  2.825   2.828   2.829   2.842   2.861   2.882   2.937   2.938
190 A   191 A   192 A   193 A   194 A   195 A   196 A   197 A                  
  2.950   2.973   2.976   2.996   3.018   3.037   3.056   3.071
198 A   199 A   200 A   201 A   202 A   203 A   204 A   205 A                  
  3.094   3.098   3.152   3.166   3.220   3.273   3.298   3.311
206 A   207 A   208 A   209 A   210 A   211 A   212 A   213 A                  
  3.326   3.350   3.363   3.365   3.509   3.602   3.624   3.660
214 A   215 A   216 A   217 A   218 A   219 A   220 A   221 A                  
  3.802   3.861   3.930   3.990   4.083   4.128   4.198   4.201
222 A   223 A   224 A   225 A   226 A   227 A   228 A   229 A                  
  4.235   4.258   4.420   4.579   4.586   4.714   4.811   5.291
230 A   231 A   232 A   233 A   234 A   235 A   236 A   237 A                  
 24.750  25.087  25.114  25.133  25.167  25.248  25.274  25.358
238 A   239 A   240 A   241 A   242 A   243 A   244 A   245 A                  

 Beta MOs, Restricted
 -- Occupied --                  
-11.238 -11.238 -11.230 -11.229 -11.229 -11.228 -11.223 -11.223
  1 A     2 A     3 A     4 A     5 A     6 A     7 A     8 A                  
 -1.154  -1.060  -1.009  -0.972  -0.895  -0.826  -0.782  -0.668
  9 A    10 A    11 A    12 A    13 A    14 A    15 A    16 A                  
 -0.644  -0.626  -0.579  -0.577  -0.567  -0.554  -0.548  -0.523
 17 A    18 A    19 A    20 A    21 A    22 A    23 A    24 A                  
 -0.482  -0.479  -0.474  -0.332  -0.312
 25 A    26 A    27 A    28 A    29 A                                          
 -- Virtual --                   
  0.040   0.048   0.050   0.065   0.067   0.072   0.080   0.092
 30 A    31 A    32 A    33 A    34 A    35 A    36 A    37 A                  
  0.094   0.109   0.113   0.124   0.127   0.143   0.143   0.155
 38 A    39 A    40 A    41 A    42 A    43 A    44 A    45 A                  
  0.169   0.172   0.180   0.186   0.188   0.191   0.195   0.204
 46 A    47 A    48 A    49 A    50 A    51 A    52 A    53 A                  
  0.205   0.207   0.212   0.224   0.225   0.231   0.232   0.246
 54 A    55 A    56 A    57 A    58 A    59 A    60 A    61 A                  
  0.251   0.255   0.257   0.278   0.282   0.290   0.298   0.310
 62 A    63 A    64 A    65 A    66 A    67 A    68 A    69 A                  
  0.315   0.319   0.322   0.353   0.359   0.364   0.366   0.392
 70 A    71 A    72 A    73 A    74 A    75 A    76 A    77 A                  
  0.396   0.414   0.428   0.435   0.443   0.458   0.462   0.480
 78 A    79 A    80 A    81 A    82 A    83 A    84 A    85 A                  
  0.521   0.542   0.543   0.558   0.599   0.605   0.611   0.663
 86 A    87 A    88 A    89 A    90 A    91 A    92 A    93 A                  
  0.664   0.723   0.726   0.734   0.742   0.751   0.767   0.769
 94 A    95 A    96 A    97 A    98 A    99 A   100 A   101 A                  
  0.790   0.797   0.821   0.842   0.850   0.856   0.859   0.865
102 A   103 A   104 A   105 A   106 A   107 A   108 A   109 A                  
  0.871   0.883   0.905   0.914   0.921   0.954   0.965   0.980
110 A   111 A   112 A   113 A   114 A   115 A   116 A   117 A                  
  1.000   1.019   1.042   1.057   1.080   1.091   1.098   1.134
118 A   119 A   120 A   121 A   122 A   123 A   124 A   125 A                  
  1.148   1.158   1.172   1.183   1.187   1.243   1.243   1.257
126 A   127 A   128 A   129 A   130 A   131 A   132 A   133 A                  
  1.281   1.332   1.333   1.348   1.399   1.535   1.580   1.622
134 A   135 A   136 A   137 A   138 A   139 A   140 A   141 A                  
  1.628   1.676   1.687   1.727   1.729   1.730   1.797   1.808
142 A   143 A   144 A   145 A   146 A   147 A   148 A   149 A                  
  1.822   1.824   1.836   1.848   1.876   1.879   1.881   1.887
150 A   151 A   152 A   153 A   154 A   155 A   156 A   157 A                  
  1.919   1.952   1.969   1.990   2.015   2.049   2.064   2.106
158 A   159 A   160 A   161 A   162 A   163 A   164 A   165 A                  
  2.120   2.133   2.135   2.197   2.197   2.253   2.254   2.275
166 A   167 A   168 A   169 A   170 A   171 A   172 A   173 A                  
  2.280   2.309   2.332   2.376   2.390   2.438   2.442   2.448
174 A   175 A   176 A   177 A   178 A   179 A   180 A   181 A                  
  2.525   2.540   2.627   2.628   2.635   2.746   2.749   2.764
182 A   183 A   184 A   185 A   186 A   187 A   188 A   189 A                  
  2.825   2.828   2.829   2.842   2.861   2.882   2.937   2.938
190 A   191 A   192 A   193 A   194 A   195 A   196 A   197 A                  
  2.950   2.973   2.976   2.996   3.018   3.037   3.056   3.071
198 A   199 A   200 A   201 A   202 A   203 A   204 A   205 A                  
  3.094   3.098   3.152   3.166   3.220   3.273   3.298   3.311
206 A   207 A   208 A   209 A   210 A   211 A   212 A   213 A                  
  3.326   3.350   3.363   3.365   3.509   3.602   3.624   3.660
214 A   215 A   216 A   217 A   218 A   219 A   220 A   221 A                  
  3.802   3.861   3.930   3.990   4.083   4.128   4.198   4.201
222 A   223 A   224 A   225 A   226 A   227 A   228 A   229 A                  
  4.235   4.258   4.420   4.579   4.586   4.714   4.811   5.291
230 A   231 A   232 A   233 A   234 A   235 A   236 A   237 A                  
 24.750  25.087  25.114  25.133  25.167  25.248  25.274  25.358
238 A   239 A   240 A   241 A   242 A   243 A   244 A   245 A                  

 Occupation and symmetry of molecular orbitals

 Point group: C1 (1 irreducible representation).

                           A     All 
 -------------------------------------
 All molecular orbitals:
  - Alpha                  245   245 
  - Beta                   245   245 
 -------------------------------------
 Alpha orbitals:
  - Frozen occupied        8     8   
  - Active occupied        21    21  
  - Active virtual         216   216 
  - Frozen virtual         0     0   
 -------------------------------------
 Beta orbitals:
  - Frozen occupied        8     8   
  - Active occupied        21    21  
  - Active virtual         216   216 
  - Frozen virtual         0     0   
 -------------------------------------

 Import integrals:   CPU 0.00 s  wall 0.00 s

 Import integrals:   CPU 1106.69 s  wall 191.20 s

 MP2 amplitudes:   CPU 0.68 s  wall 0.43 s

Running a double precision version
           CCSD T amplitudes will be solved using DIIS.

           Start     Size      MaxIter   EConv     TConv     
           3         7         100       1.00e-07  1.00e-05  
 ------------------------------------------------------------------------------
           Energy (a.u.)   Ediff      Tdiff       Comment
 ------------------------------------------------------------------------------
          -309.98429294                           
     1    -309.99926942   1.50e-02   1.06e+00     Step took 05.03.
     2    -310.03341764   3.41e-02   1.45e-01     
     3    -310.03489549   1.48e-03   4.91e-02     
     4    -310.03812249   3.23e-03   1.50e-02     Switched to DIIS steps.
     5    -310.03928230   1.16e-03   1.17e-02     
     6    -310.03930201   1.97e-05   2.24e-03     
     7    -310.03928895   1.31e-05   9.22e-04     
     8    -310.03928817   7.79e-07   2.06e-04     
     9    -310.03928806   1.15e-07   6.87e-05     
    10    -310.03928793   1.29e-07   1.51e-05     
    11    -310.03928789   4.12e-08   5.82e-06     
 ------------------------------------------------------------------------------
          -310.03928789                           CCSD T converged.

End of double precision
 SCF energy                 = -308.84750641
 MP2 energy                 = -309.98429294
 CCSD correlation energy    =   -1.19178147
 CCSD total energy          = -310.03928789

 CCSD  T1^2 = 0.0079  T2^2 = 0.4624  Leading amplitudes:

 Amplitude    Orbitals with energies
 -0.0208       28 (A) A                  ->    101 (A) A                  
              -0.3319                          0.7686                     
 -0.0208       28 (A) B                  ->    101 (A) B                  
              -0.3319                          0.7686                     
  0.0158       29 (A) A                  ->    104 (A) A                  
              -0.3124                          0.8215                     
  0.0158       29 (A) B                  ->    104 (A) B                  
              -0.3124                          0.8215                     

 Amplitude    Orbitals with energies
 -0.0538       28 (A) A      28 (A) B    ->    39 (A) A      39 (A) B     
              -0.3319       -0.3319            0.1087        0.1087       
  0.0538       28 (A) A      28 (A) B    ->    39 (A) B      39 (A) A     
              -0.3319       -0.3319            0.1087        0.1087       
  0.0538       28 (A) B      28 (A) A    ->    39 (A) A      39 (A) B     
              -0.3319       -0.3319            0.1087        0.1087       
 -0.0538       28 (A) B      28 (A) A    ->    39 (A) B      39 (A) A     
              -0.3319       -0.3319            0.1087        0.1087       

 Computing CCSD intermediates for later calculations in double precision
 Finished.

Running a double precision version
           CCSD Lambda amplitudes will be solved using DIIS.
           Start     Size      MaxIter   EConv     LConv     
           3         7         100       1.00e-07  1.00e-05  
 ------------------------------------------------------------------------------
            Enorm      Ldiff       Comment
 ------------------------------------------------------------------------------
     1     5.78e-02   4.72e-02     
     2     9.89e-03   1.27e-03     
     3     3.44e-03   1.96e-03     
     4     1.29e-03   2.81e-04     Switched to DIIS steps.
     5     3.49e-04   3.30e-04     
     6     1.13e-04   5.53e-05     
     7     3.63e-05   1.35e-05     
     8     1.11e-05   3.50e-06     
     9     3.75e-06   8.07e-07     
    10     1.49e-06   2.14e-07     
    11     6.20e-07   8.18e-08     
    12     3.14e-07   4.23e-09     
    13     1.51e-07   7.21e-10     
    14     6.58e-08   7.97e-09     
 ------------------------------------------------------------------------------
                                   CCSD Lambda converged.

 Computing density matrices in double precision...
           Orbital response amplitudes will be solved using DIIS.
           Start     Size      MaxIter   EConv     LConv     
           3         7         100       1.00e-06  1.00e-06  
 ------------------------------------------------------------------------------
            Enorm      Ldiff       Comment
 ------------------------------------------------------------------------------
     1     5.64e-02   1.46e-02     
     2     2.80e-02   7.07e-03     
     3     1.94e-02   2.05e-03     
     4     1.71e-03   3.10e-03     Switched to DIIS steps.
     5     6.08e-04   3.61e-05     
     6     2.57e-04   1.73e-05     
     7     6.52e-05   5.68e-06     
     8     9.44e-06   1.89e-06     
     9     4.89e-06   5.31e-07     
    10     1.71e-06   4.18e-08     
    11     4.17e-07   1.07e-08     
 ------------------------------------------------------------------------------
                                   Orbital response converged.

 Computing density matrices... Done.
 CCSD calculation:   CPU 41267.60 s  wall 7317.84 s

 Transferring MO TPDM to AO TPDM
 Transferring g2_o1o1o1o1
 Transferring g2_o1o1o1v1
 Transferring g2_o1o1v1v1
 Transferring g2_o1v1o1v1
 Transferring g2_o1v1v1v1
 Transferring g2_v1v1v1v1
 Adding separable TPDM
 Computing TPDM gradient
 --------------------------------------------------------
 2e gradient
  Atom          X               Y               Z
 --------------------------------------------------------
    1         -1.541407        9.678520       -0.000186  
    2          1.541403        9.678522        0.000167  
    3         10.813524       -2.515861       -0.000448  
    4          5.001943       -7.268584        0.001389  
    5         -5.001938       -7.268585        0.001522  
    6        -10.813524       -2.515854       -0.002776  
    7          4.231059        0.041733       -0.000053  
    8         -4.231060        0.041732        0.000163  
    9         -2.290862        4.538331       -0.000066  
   10          2.290861        4.538332        0.000032  
   11          2.338744       -4.426870       -0.000011  
   12         -2.338744       -4.426870       -0.000107  
   13          2.026439       -1.675630        2.856778  
   14          2.026538       -1.676137       -2.856390  
   15          1.980487        3.304494       -0.000335  
   16         -2.026633       -1.677683       -2.855261  
   17         -2.026344       -1.674083        2.857907  
   18         -1.980487        3.304493       -0.002326  
 --------------------------------------------------------
 --------------------------------------------------------
 Final gradient
  Atom          X               Y               Z
 --------------------------------------------------------
    1         -1.541407        9.678520       -0.000186  
    2          1.541403        9.678522        0.000167  
    3         10.813524       -2.515861       -0.000448  
    4          5.001943       -7.268584        0.001389  
    5         -5.001938       -7.268585        0.001522  
    6        -10.813524       -2.515854       -0.002776  
    7          4.231059        0.041733       -0.000053  
    8         -4.231060        0.041732        0.000163  
    9         -2.290862        4.538331       -0.000066  
   10          2.290861        4.538332        0.000032  
   11          2.338744       -4.426870       -0.000011  
   12         -2.338744       -4.426870       -0.000107  
   13          2.026439       -1.675630        2.856778  
   14          2.026538       -1.676137       -2.856390  
   15          1.980487        3.304494       -0.000335  
   16         -2.026633       -1.677683       -2.855261  
   17         -2.026344       -1.674083        2.857907  
   18         -1.980487        3.304493       -0.002326  
 --------------------------------------------------------
 Analytic gradient from two-electron contribution:   CPU 8318.79 s  wall 1641.72 s

 Total ccman2 time:   CPU 50712.29 s  wall 9155.14 s


 --------------------------------------------------------------

                    Orbital Energies (a.u.)
 --------------------------------------------------------------

 Alpha MOs
 -- Occupied --
-11.2377 -11.2377 -11.2299 -11.2291 -11.2287 -11.2279 -11.2231 -11.2231
 -1.1537  -1.0604  -1.0089  -0.9720  -0.8949  -0.8258  -0.7818  -0.6676
 -0.6436  -0.6257  -0.5786  -0.5767  -0.5674  -0.5541  -0.5481  -0.5231
 -0.4820  -0.4790  -0.4742  -0.3319  -0.3124
 -- Virtual --
  0.0399   0.0476   0.0499   0.0648   0.0672   0.0721   0.0799   0.0915
  0.0939   0.1087   0.1128   0.1238   0.1266   0.1426   0.1433   0.1547
  0.1686   0.1722   0.1797   0.1856   0.1878   0.1910   0.1947   0.2041
  0.2048   0.2069   0.2116   0.2239   0.2249   0.2309   0.2324   0.2458
  0.2511   0.2551   0.2573   0.2785   0.2818   0.2895   0.2983   0.3105
  0.3147   0.3186   0.3217   0.3526   0.3591   0.3644   0.3665   0.3915
  0.3962   0.4143   0.4282   0.4353   0.4431   0.4583   0.4615   0.4799
  0.5214   0.5421   0.5434   0.5579   0.5987   0.6045   0.6112   0.6634
  0.6642   0.7235   0.7257   0.7342   0.7418   0.7511   0.7672   0.7686
  0.7905   0.7973   0.8215   0.8416   0.8495   0.8562   0.8593   0.8648
  0.8710   0.8828   0.9046   0.9144   0.9211   0.9541   0.9650   0.9803
  0.9999   1.0194   1.0415   1.0568   1.0798   1.0906   1.0983   1.1339
  1.1477   1.1581   1.1718   1.1831   1.1871   1.2430   1.2435   1.2567
  1.2810   1.3321   1.3327   1.3482   1.3989   1.5353   1.5796   1.6216
  1.6275   1.6762   1.6872   1.7266   1.7295   1.7301   1.7970   1.8083
  1.8225   1.8236   1.8360   1.8483   1.8761   1.8785   1.8810   1.8875
  1.9185   1.9516   1.9685   1.9899   2.0152   2.0485   2.0642   2.1056
  2.1198   2.1331   2.1345   2.1971   2.1972   2.2532   2.2540   2.2746
  2.2795   2.3091   2.3322   2.3763   2.3903   2.4384   2.4420   2.4475
  2.5250   2.5400   2.6271   2.6279   2.6350   2.7459   2.7486   2.7639
  2.8255   2.8283   2.8290   2.8423   2.8612   2.8819   2.9370   2.9381
  2.9501   2.9728   2.9759   2.9963   3.0181   3.0366   3.0557   3.0710
  3.0936   3.0977   3.1516   3.1662   3.2198   3.2735   3.2978   3.3105
  3.3263   3.3496   3.3628   3.3649   3.5091   3.6025   3.6238   3.6605
  3.8021   3.8614   3.9298   3.9904   4.0832   4.1281   4.1976   4.2011
  4.2351   4.2576   4.4197   4.5791   4.5859   4.7141   4.8107   5.2913
 24.7504  25.0868  25.1144  25.1330  25.1672  25.2481  25.2739  25.3576
 --------------------------------------------------------------

          Ground-State Mulliken Net Atomic Charges

     Atom                 Charge (a.u.)
  ----------------------------------------
      1 C                    -0.827591
      2 C                    -0.827592
      3 C                     0.669451
      4 C                     0.045443
      5 C                     0.045442
      6 C                     0.669451
      7 C                    -0.675188
      8 C                    -0.675188
      9 H                     0.148806
     10 H                     0.148806
     11 H                     0.173767
     12 H                     0.173767
     13 H                     0.155757
     14 H                     0.155747
     15 H                     0.153808
     16 H                     0.155719
     17 H                     0.155786
     18 H                     0.153808
  ----------------------------------------
  Sum of atomic charges =     0.000000

 -----------------------------------------------------------------
                    Cartesian Multipole Moments
 -----------------------------------------------------------------
    Charge (ESU x 10^10)
                -0.0000
    Dipole Moment (Debye)
         X      -0.0000      Y       0.0723      Z      -0.0001
       Tot       0.0723
    Quadrupole Moments (Debye-Ang)
        XX     -45.3311     XY      -0.0000     YY     -46.4450
        XZ      -0.0001     YZ       0.0000     ZZ     -53.3234
    Octopole Moments (Debye-Ang^2)
       XXX      -0.0000    XXY       0.1548    XYY       0.0000
       YYY      -0.9405    XXZ      -0.0001    XYZ       0.0001
       YYZ       0.0015    XZZ       0.0000    YZZ       1.2114
       ZZZ      -0.0017
    Hexadecapole Moments (Debye-Ang^3)
      XXXX   -1111.6752   XXXY       0.0000   XXYY    -229.8598
      XYYY       0.0000   YYYY    -309.8332   XXXZ       0.0002
      XXYZ       0.0003   XYYZ       0.0036   YYYZ       0.0000
      XXZZ    -197.4599   XYZZ      -0.0000   YYZZ     -74.8354
      XZZZ      -0.0037   YZZZ      -0.0001   ZZZZ     -77.0337
 -----------------------------------------------------------------
 DrvMan completing analytic gradient of the correlated energy
 Correlated dipole moment
            1
    1  -0.0000001
    2   0.0284494
    3  -0.0000219
 Energy read as -310.039287886
 Full Analytical Gradient: (in a.u., or Hartree/Bohr)
             1             2             3             4             5
    1   -0.00358766    0.00358766    0.00141089    0.00247972   -0.00247972
    2    0.00193167    0.00193167    0.00085682   -0.00254341   -0.00254341
    3    0.00000047   -0.00000073    0.00000022    0.00000064   -0.00000120
             6             7             8             9            10
    1   -0.00141089    0.00183413   -0.00183411   -0.00106393    0.00106393
    2    0.00085681   -0.00102085   -0.00102082    0.00179781    0.00179781
    3   -0.00000055    0.00000013    0.00000337    0.00000006    0.00000023
            11            12            13            14            15
    1    0.00114735   -0.00114735   -0.00011539   -0.00011526    0.00042297
    2   -0.00179332   -0.00179332   -0.00072305   -0.00072330    0.00221765
    3    0.00000002    0.00000015    0.00165654   -0.00165656   -0.00000020
            16            17            18
    1    0.00011547    0.00011515   -0.00042297
    2   -0.00072467   -0.00072170    0.00221764
    3   -0.00165674    0.00165638   -0.00000224
 Gradient time:  CPU 1.04 s  wall 1.25 s
 Geometry Optimization Parameters
   NAtoms,    NIC,     NZ,  NCons,   NDum,   NFix, NCnnct, MaxDiis
       18     120       0       0       0       0       0       0


** GEOMETRY OPTIMIZATION IN DELOCALIZED INTERNAL COORDINATES **
   Searching for a Minimum

   Optimization Cycle:   1

                       Coordinates (Angstroms)
     ATOM                X               Y               Z
      1  C         0.6979331044   -1.1975722208    0.0000190846
      2  C        -0.6979330956   -1.1975722240    0.0000061838
      3  C        -1.4205536983   -0.0038613256   -0.0000047095
      4  C        -0.6951610010    1.1950659760    0.0000054981
      5  C         0.6951609990    1.1950659792    0.0000207990
      6  C         1.4205537017   -0.0038613192    0.0000189922
      7  C        -2.9309463983    0.0029976710   -0.0000189103
      8  C         2.9309464017    0.0029976842   -0.0000278069
      9  H         1.2296150066   -2.1440149196    0.0000407792
     10  H        -1.2296149934   -2.1440149252    0.0000161778
     11  H        -1.2278626031    2.1414877748    0.0000117035
     12  H         1.2278625969    2.1414877804    0.0000416049
     13  H        -3.3269993989    0.5178776754   -0.8810604075
     14  H        -3.3270165000    0.5180431648    0.8809171925
     15  H        -3.3304471960   -1.0131743299    0.0000708833
     16  H         3.3270364000    0.5185557798    0.8805961964
     17  H         3.3269794011    0.5173647904   -0.8813810036
     18  H         3.3304472040   -1.0131741149    0.0006320873
   Point Group: c1    Number of degrees of freedom:    48


   Energy is   -310.039287886


 Attempting to generate delocalized internal coordinates
 Initial Hessian constructed with Jon Baker's OPTIMIZE code

 43 Hessian modes will be used to form the next step
  Hessian Eigenvalues:
     0.007802    0.007802    0.017028    0.022488    0.022776    0.022967
     0.022970    0.022980    0.022998    0.023204    0.071785    0.071785
     0.071943    0.071943    0.160000    0.160000    0.160000    0.160000
     0.160000    0.160000    0.160000    0.160000    0.160000    0.160000
     0.240000    0.250000    0.250000    0.313095    0.313095    0.342838
     0.342841    0.342842    0.342845    0.345960    0.345960    0.352742
     0.352742    0.353309    0.353309    0.418977    0.456446    0.463645
     0.469650

 Minimum search - taking simple RFO step
 Searching for Lamda that Minimizes Along All modes
 Value Taken    Lamda =  -0.00050072
 Step Taken.  Stepsize is  0.036922

                             Maximum     Tolerance    Cnvgd?
         Gradient           0.010148      0.000300      NO
         Displacement       0.025247      0.001200      NO
         Energy change     *********      0.000001      NO


 New Cartesian Coordinates Obtained by Inverse Iteration

 Displacement from previous Coordinates is:  0.060751
 ----------------------------------------------------------------
             Standard Nuclear Orientation (Angstroms)
    I     Atom           X                Y                Z
 ----------------------------------------------------------------
    1      C       0.7015846636    -1.2047190314     0.0000151996
    2      C      -0.7015846647    -1.2047190355     0.0000073575
    3      C      -1.4245483681    -0.0057639059    -0.0000038865
    4      C      -0.6981347507     1.1987831506     0.0000064932
    5      C       0.6981347354     1.1987831547     0.0000276716
    6      C       1.4245483599    -0.0057638975     0.0000189536
    7      C      -2.9383416036     0.0047422453    -0.0000182452
    8      C       2.9383416002     0.0047422465    -0.0000315572
    9      H       1.2359026772    -2.1532628306     0.0000300197
   10      H      -1.2359026729    -2.1532628368     0.0000114405
   11      H      -1.2338140390     2.1471814768     0.0000121442
   12      H       1.2338140186     2.1471814834     0.0000474525
   13      H      -3.3291213807     0.5220855751    -0.8850902490
   14      H      -3.3291388113     0.5222429750     0.8849533025
   15      H      -3.3394465479    -1.0144401914     0.0000670071
   16      H       3.3291513548     0.5227829064     0.8846163369
   17      H       3.3291088103     0.5215453711    -0.8854268026
   18      H       3.3394465498    -1.0144399592     0.0006617066
 ----------------------------------------------------------------
 Molecular Point Group                 C1    NOp =  1
 Largest Abelian Subgroup              C1    NOp =  1
 Nuclear Repulsion Energy =         338.70277495 hartrees
 There are       29 alpha and       29 beta electrons
 Applying Cartesian multipole field
    Component          Value
    ---------          -----
     (2,0,0)        1.00000E-11
     (0,2,0)        2.00000E-11
     (0,0,2)       -3.00000E-11
 Nucleus-field energy     =     0.0000000113 hartrees
 Requested basis set is 6-311++G(d,p)
 There are 98 shells and 246 basis functions
 A cutoff of  1.0D-14 yielded   4514 shell pairs
 There are     29075 function pairs (     31046 Cartesian)
 Smallest overlap matrix eigenvalue = 8.41E-07
 Linear dependence detected in AO basis
 Tighter screening thresholds may be required for diffuse basis sets
 Use S2THRESH > 14 and THRESH = 14 in case of SCF convergence issues
 Number of orthogonalized atomic orbitals = 245
 Maximum deviation from orthogonality = 1.636E-10
 Guess MOs from SCF MO coefficient file

 -----------------------------------------------------------------------
  General SCF calculation program by
  Eric Jon Sundstrom, Paul Horn, Yuezhi Mao, Dmitri Zuev, Alec White,
  David Stuck, Shaama M.S., Shane Yost, Joonho Lee, David Small,
  Daniel Levine, Susi Lehtola, Hugh Burton, Evgeny Epifanovsky,
  Bang C. Huynh
 -----------------------------------------------------------------------
 Hartree-Fock
 using 6 threads for integral computing
 -------------------------------------------------------
 OpenMP Integral computing Module                
 Release: version 2.0, May 2017, Q-Chem Inc. Pleasanton 
 -------------------------------------------------------
 A restricted SCF calculation will be
 performed using DIIS
 SCF converges when DIIS error is below 1.0e-08
 ---------------------------------------
  Cycle       Energy         DIIS error
 ---------------------------------------
    1    -308.8462403239      1.10e-04  
    2    -308.8463292148      2.54e-05  
    3    -308.8463348251      9.72e-06  
    4    -308.8463357414      2.07e-06  
    5    -308.8463358152      7.13e-07  
    6    -308.8463358296      3.29e-07  
    7    -308.8463358348      1.70e-07  
    8    -308.8463358362      7.12e-08  
    9    -308.8463358364      2.18e-08  
   10    -308.8463358365      4.25e-09  Convergence criterion met
 ---------------------------------------
 SCF time:   CPU 47.56s  wall 10.00s 
 SCF   energy in the final basis set =     -308.8463358365
 Total energy in the final basis set =     -308.8463358365


 ------------------------------------------------------------------------------

   CCMAN2: suite of methods based on coupled cluster
           and equation of motion theories.

   Components:
   * libvmm-1.3-trunk
     by Evgeny Epifanovsky, Ilya Kaliman.
   * libtensor-2.5-trunk
     by Evgeny Epifanovsky, Michael Wormit, Dmitry Zuev, Sam Manzer, 
        Ilya Kaliman.
   * libcc-2.5-trunk
     by Evgeny Epifanovsky, Arik Landau, Tomasz Kus, Kirill Khistyaev, 
        Dmitry Zuev, Prashant Manohar, Xintian Feng, Anna Krylov, 
        Matthew Goldey, Alec White, Thomas Jagau, Kaushik Nanda, 
        Anastasia Gunina, Alexander Kunitsa, Joonho Lee.

   CCMAN original authors:
   Anna I. Krylov, C. David Sherrill, Steven R. Gwaltney,
   Edward F. C. Byrd (2000)
   Sergey V. Levchenko, Lyudmila V. Slipchenko, Tao Wang,
   Ana-Maria C. Cristian (2003)
   Piotr A. Pieniazek, C. Melania Oana, Evgeny Epifanovsky (2007)
   Prashant Manohar (2009)

 ------------------------------------------------------------------------------


 Allocating and initializing 30808MB of RAM...
 Calculation will run on 6 cores.


 Alpha MOs, Restricted
 -- Occupied --                  
-11.240 -11.240 -11.232 -11.231 -11.231 -11.230 -11.225 -11.225
  1 A     2 A     3 A     4 A     5 A     6 A     7 A     8 A                  
 -1.150  -1.059  -1.007  -0.970  -0.894  -0.825  -0.780  -0.665
  9 A    10 A    11 A    12 A    13 A    14 A    15 A    16 A                  
 -0.642  -0.626  -0.578  -0.576  -0.567  -0.554  -0.546  -0.522
 17 A    18 A    19 A    20 A    21 A    22 A    23 A    24 A                  
 -0.481  -0.479  -0.473  -0.331  -0.312
 25 A    26 A    27 A    28 A    29 A                                          
 -- Virtual --                   
  0.040   0.048   0.050   0.065   0.067   0.072   0.080   0.091
 30 A    31 A    32 A    33 A    34 A    35 A    36 A    37 A                  
  0.094   0.108   0.113   0.124   0.126   0.142   0.143   0.155
 38 A    39 A    40 A    41 A    42 A    43 A    44 A    45 A                  
  0.169   0.172   0.179   0.186   0.188   0.191   0.195   0.204
 46 A    47 A    48 A    49 A    50 A    51 A    52 A    53 A                  
  0.205   0.206   0.211   0.224   0.225   0.230   0.232   0.246
 54 A    55 A    56 A    57 A    58 A    59 A    60 A    61 A                  
  0.251   0.255   0.257   0.278   0.282   0.289   0.298   0.310
 62 A    63 A    64 A    65 A    66 A    67 A    68 A    69 A                  
  0.314   0.318   0.322   0.352   0.359   0.363   0.366   0.391
 70 A    71 A    72 A    73 A    74 A    75 A    76 A    77 A                  
  0.394   0.413   0.426   0.434   0.442   0.456   0.460   0.477
 78 A    79 A    80 A    81 A    82 A    83 A    84 A    85 A                  
  0.520   0.540   0.541   0.557   0.598   0.604   0.611   0.662
 86 A    87 A    88 A    89 A    90 A    91 A    92 A    93 A                  
  0.663   0.721   0.723   0.734   0.742   0.749   0.765   0.770
 94 A    95 A    96 A    97 A    98 A    99 A   100 A   101 A                  
  0.789   0.796   0.822   0.841   0.849   0.855   0.859   0.863
102 A   103 A   104 A   105 A   106 A   107 A   108 A   109 A                  
  0.870   0.881   0.903   0.913   0.919   0.951   0.962   0.979
110 A   111 A   112 A   113 A   114 A   115 A   116 A   117 A                  
  0.996   1.016   1.040   1.053   1.079   1.089   1.097   1.132
118 A   119 A   120 A   121 A   122 A   123 A   124 A   125 A                  
  1.144   1.158   1.168   1.182   1.184   1.240   1.242   1.255
126 A   127 A   128 A   129 A   130 A   131 A   132 A   133 A                  
  1.278   1.330   1.332   1.346   1.396   1.533   1.579   1.621
134 A   135 A   136 A   137 A   138 A   139 A   140 A   141 A                  
  1.627   1.675   1.690   1.723   1.726   1.728   1.792   1.805
142 A   143 A   144 A   145 A   146 A   147 A   148 A   149 A                  
  1.818   1.818   1.833   1.845   1.872   1.874   1.876   1.883
150 A   151 A   152 A   153 A   154 A   155 A   156 A   157 A                  
  1.914   1.947   1.965   1.985   2.013   2.047   2.062   2.102
158 A   159 A   160 A   161 A   162 A   163 A   164 A   165 A                  
  2.118   2.130   2.131   2.194   2.194   2.245   2.248   2.270
166 A   167 A   168 A   169 A   170 A   171 A   172 A   173 A                  
  2.276   2.304   2.327   2.371   2.384   2.434   2.437   2.441
174 A   175 A   176 A   177 A   178 A   179 A   180 A   181 A                  
  2.520   2.532   2.620   2.620   2.630   2.737   2.740   2.756
182 A   183 A   184 A   185 A   186 A   187 A   188 A   189 A                  
  2.820   2.822   2.823   2.842   2.860   2.875   2.929   2.933
190 A   191 A   192 A   193 A   194 A   195 A   196 A   197 A                  
  2.951   2.962   2.970   2.990   3.018   3.035   3.055   3.071
198 A   199 A   200 A   201 A   202 A   203 A   204 A   205 A                  
  3.090   3.095   3.140   3.156   3.218   3.269   3.288   3.312
206 A   207 A   208 A   209 A   210 A   211 A   212 A   213 A                  
  3.324   3.346   3.350   3.359   3.503   3.593   3.610   3.651
214 A   215 A   216 A   217 A   218 A   219 A   220 A   221 A                  
  3.791   3.848   3.918   3.971   4.073   4.117   4.194   4.197
222 A   223 A   224 A   225 A   226 A   227 A   228 A   229 A                  
  4.226   4.248   4.413   4.575   4.579   4.705   4.803   5.281
230 A   231 A   232 A   233 A   234 A   235 A   236 A   237 A                  
 24.747  25.073  25.103  25.121  25.155  25.230  25.251  25.334
238 A   239 A   240 A   241 A   242 A   243 A   244 A   245 A                  

 Beta MOs, Restricted
 -- Occupied --                  
-11.240 -11.240 -11.232 -11.231 -11.231 -11.230 -11.225 -11.225
  1 A     2 A     3 A     4 A     5 A     6 A     7 A     8 A                  
 -1.150  -1.059  -1.007  -0.970  -0.894  -0.825  -0.780  -0.665
  9 A    10 A    11 A    12 A    13 A    14 A    15 A    16 A                  
 -0.642  -0.626  -0.578  -0.576  -0.567  -0.554  -0.546  -0.522
 17 A    18 A    19 A    20 A    21 A    22 A    23 A    24 A                  
 -0.481  -0.479  -0.473  -0.331  -0.312
 25 A    26 A    27 A    28 A    29 A                                          
 -- Virtual --                   
  0.040   0.048   0.050   0.065   0.067   0.072   0.080   0.091
 30 A    31 A    32 A    33 A    34 A    35 A    36 A    37 A                  
  0.094   0.108   0.113   0.124   0.126   0.142   0.143   0.155
 38 A    39 A    40 A    41 A    42 A    43 A    44 A    45 A                  
  0.169   0.172   0.179   0.186   0.188   0.191   0.195   0.204
 46 A    47 A    48 A    49 A    50 A    51 A    52 A    53 A                  
  0.205   0.206   0.211   0.224   0.225   0.230   0.232   0.246
 54 A    55 A    56 A    57 A    58 A    59 A    60 A    61 A                  
  0.251   0.255   0.257   0.278   0.282   0.289   0.298   0.310
 62 A    63 A    64 A    65 A    66 A    67 A    68 A    69 A                  
  0.314   0.318   0.322   0.352   0.359   0.363   0.366   0.391
 70 A    71 A    72 A    73 A    74 A    75 A    76 A    77 A                  
  0.394   0.413   0.426   0.434   0.442   0.456   0.460   0.477
 78 A    79 A    80 A    81 A    82 A    83 A    84 A    85 A                  
  0.520   0.540   0.541   0.557   0.598   0.604   0.611   0.662
 86 A    87 A    88 A    89 A    90 A    91 A    92 A    93 A                  
  0.663   0.721   0.723   0.734   0.742   0.749   0.765   0.770
 94 A    95 A    96 A    97 A    98 A    99 A   100 A   101 A                  
  0.789   0.796   0.822   0.841   0.849   0.855   0.859   0.863
102 A   103 A   104 A   105 A   106 A   107 A   108 A   109 A                  
  0.870   0.881   0.903   0.913   0.919   0.951   0.962   0.979
110 A   111 A   112 A   113 A   114 A   115 A   116 A   117 A                  
  0.996   1.016   1.040   1.053   1.079   1.089   1.097   1.132
118 A   119 A   120 A   121 A   122 A   123 A   124 A   125 A                  
  1.144   1.158   1.168   1.182   1.184   1.240   1.242   1.255
126 A   127 A   128 A   129 A   130 A   131 A   132 A   133 A                  
  1.278   1.330   1.332   1.346   1.396   1.533   1.579   1.621
134 A   135 A   136 A   137 A   138 A   139 A   140 A   141 A                  
  1.627   1.675   1.690   1.723   1.726   1.728   1.792   1.805
142 A   143 A   144 A   145 A   146 A   147 A   148 A   149 A                  
  1.818   1.818   1.833   1.845   1.872   1.874   1.876   1.883
150 A   151 A   152 A   153 A   154 A   155 A   156 A   157 A                  
  1.914   1.947   1.965   1.985   2.013   2.047   2.062   2.102
158 A   159 A   160 A   161 A   162 A   163 A   164 A   165 A                  
  2.118   2.130   2.131   2.194   2.194   2.245   2.248   2.270
166 A   167 A   168 A   169 A   170 A   171 A   172 A   173 A                  
  2.276   2.304   2.327   2.371   2.384   2.434   2.437   2.441
174 A   175 A   176 A   177 A   178 A   179 A   180 A   181 A                  
  2.520   2.532   2.620   2.620   2.630   2.737   2.740   2.756
182 A   183 A   184 A   185 A   186 A   187 A   188 A   189 A                  
  2.820   2.822   2.823   2.842   2.860   2.875   2.929   2.933
190 A   191 A   192 A   193 A   194 A   195 A   196 A   197 A                  
  2.951   2.962   2.970   2.990   3.018   3.035   3.055   3.071
198 A   199 A   200 A   201 A   202 A   203 A   204 A   205 A                  
  3.090   3.095   3.140   3.156   3.218   3.269   3.288   3.312
206 A   207 A   208 A   209 A   210 A   211 A   212 A   213 A                  
  3.324   3.346   3.350   3.359   3.503   3.593   3.610   3.651
214 A   215 A   216 A   217 A   218 A   219 A   220 A   221 A                  
  3.791   3.848   3.918   3.971   4.073   4.117   4.194   4.197
222 A   223 A   224 A   225 A   226 A   227 A   228 A   229 A                  
  4.226   4.248   4.413   4.575   4.579   4.705   4.803   5.281
230 A   231 A   232 A   233 A   234 A   235 A   236 A   237 A                  
 24.747  25.073  25.103  25.121  25.155  25.230  25.251  25.334
238 A   239 A   240 A   241 A   242 A   243 A   244 A   245 A                  

 Occupation and symmetry of molecular orbitals

 Point group: C1 (1 irreducible representation).

                           A     All 
 -------------------------------------
 All molecular orbitals:
  - Alpha                  245   245 
  - Beta                   245   245 
 -------------------------------------
 Alpha orbitals:
  - Frozen occupied        8     8   
  - Active occupied        21    21  
  - Active virtual         216   216 
  - Frozen virtual         0     0   
 -------------------------------------
 Beta orbitals:
  - Frozen occupied        8     8   
  - Active occupied        21    21  
  - Active virtual         216   216 
  - Frozen virtual         0     0   
 -------------------------------------

 Import integrals:   CPU 0.00 s  wall 0.00 s

 Import integrals:   CPU 1130.60 s  wall 195.71 s

 MP2 amplitudes:   CPU 0.70 s  wall 0.45 s

Running a double precision version
           CCSD T amplitudes will be solved using DIIS.

           Start     Size      MaxIter   EConv     TConv     
           3         7         100       1.00e-07  1.00e-05  
 ------------------------------------------------------------------------------
           Energy (a.u.)   Ediff      Tdiff       Comment
 ------------------------------------------------------------------------------
          -309.98447394                           
     1    -309.99912074   1.46e-02   1.06e+00     Step took 05.02.
     2    -310.03359675   3.45e-02   1.46e-01     
     3    -310.03505109   1.45e-03   4.96e-02     
     4    -310.03832768   3.28e-03   1.51e-02     Switched to DIIS steps.
     5    -310.03951665   1.19e-03   1.20e-02     
     6    -310.03953738   2.07e-05   2.29e-03     
     7    -310.03952408   1.33e-05   9.44e-04     
     8    -310.03952332   7.63e-07   2.11e-04     
     9    -310.03952319   1.27e-07   7.06e-05     
    10    -310.03952305   1.36e-07   1.56e-05     
    11    -310.03952301   4.35e-08   6.13e-06     
 ------------------------------------------------------------------------------
          -310.03952301                           CCSD T converged.

End of double precision
 SCF energy                 = -308.84633584
 MP2 energy                 = -309.98447394
 CCSD correlation energy    =   -1.19318717
 CCSD total energy          = -310.03952301

 CCSD  T1^2 = 0.0080  T2^2 = 0.4652  Leading amplitudes:

 Amplitude    Orbitals with energies
 -0.0211       28 (A) A                  ->    101 (A) A                  
              -0.3309                          0.7696                     
 -0.0211       28 (A) B                  ->    101 (A) B                  
              -0.3309                          0.7696                     
  0.0159       29 (A) A                  ->    104 (A) A                  
              -0.3118                          0.8216                     
  0.0159       29 (A) B                  ->    104 (A) B                  
              -0.3118                          0.8216                     

 Amplitude    Orbitals with energies
 -0.0551       28 (A) A      28 (A) B    ->    39 (A) A      39 (A) B     
              -0.3309       -0.3309            0.1075        0.1075       
  0.0551       28 (A) A      28 (A) B    ->    39 (A) B      39 (A) A     
              -0.3309       -0.3309            0.1075        0.1075       
  0.0551       28 (A) B      28 (A) A    ->    39 (A) A      39 (A) B     
              -0.3309       -0.3309            0.1075        0.1075       
 -0.0551       28 (A) B      28 (A) A    ->    39 (A) B      39 (A) A     
              -0.3309       -0.3309            0.1075        0.1075       

 Computing CCSD intermediates for later calculations in double precision
 Finished.

Running a double precision version
           CCSD Lambda amplitudes will be solved using DIIS.
           Start     Size      MaxIter   EConv     LConv     
           3         7         100       1.00e-07  1.00e-05  
 ------------------------------------------------------------------------------
            Enorm      Ldiff       Comment
 ------------------------------------------------------------------------------
     1     5.85e-02   4.77e-02     
     2     1.01e-02   1.25e-03     
     3     3.49e-03   2.00e-03     
     4     1.31e-03   2.81e-04     Switched to DIIS steps.
     5     3.55e-04   3.37e-04     
     6     1.16e-04   5.69e-05     
     7     3.75e-05   1.43e-05     
     8     1.16e-05   3.73e-06     
     9     3.96e-06   8.71e-07     
    10     1.62e-06   2.31e-07     
    11     7.07e-07   8.87e-08     
    12     3.69e-07   4.72e-09     
    13     1.75e-07   6.91e-10     
    14     7.35e-08   9.40e-09     
 ------------------------------------------------------------------------------
                                   CCSD Lambda converged.

 Computing density matrices in double precision...
           Orbital response amplitudes will be solved using DIIS.
           Start     Size      MaxIter   EConv     LConv     
           3         7         100       1.00e-06  1.00e-06  
 ------------------------------------------------------------------------------
            Enorm      Ldiff       Comment
 ------------------------------------------------------------------------------
     1     5.71e-02   1.44e-02     
     2     2.85e-02   7.42e-03     
     3     1.98e-02   2.18e-03     
     4     1.76e-03   3.24e-03     Switched to DIIS steps.
     5     6.34e-04   3.54e-05     
     6     2.68e-04   1.71e-05     
     7     6.66e-05   5.93e-06     
     8     1.03e-05   1.94e-06     
     9     5.41e-06   5.90e-07     
    10     1.94e-06   4.58e-08     
    11     4.32e-07   1.56e-08     
 ------------------------------------------------------------------------------
                                   Orbital response converged.

 Computing density matrices... Done.
 CCSD calculation:   CPU 41263.87 s  wall 7325.03 s

 Transferring MO TPDM to AO TPDM
 Transferring g2_o1o1o1o1
 Transferring g2_o1o1o1v1
 Transferring g2_o1o1v1v1
 Transferring g2_o1v1o1v1
 Transferring g2_o1v1v1v1
 Transferring g2_v1v1v1v1
 Adding separable TPDM
 Computing TPDM gradient
 --------------------------------------------------------
 2e gradient
  Atom          X               Y               Z
 --------------------------------------------------------
    1         -1.536677        9.709268       -0.000212  
    2          1.536673        9.709271        0.000010  
    3         10.745575       -2.521740       -0.000338  
    4          5.059510       -7.270768        0.001490  
    5         -5.059505       -7.270769        0.001509  
    6        -10.745575       -2.521731       -0.002876  
    7          4.268424        0.026768       -0.000058  
    8         -4.268424        0.026768        0.000250  
    9         -2.293738        4.522389       -0.000029  
   10          2.293738        4.522389        0.000057  
   11          2.341596       -4.410534       -0.000005  
   12         -2.341596       -4.410534       -0.000106  
   13          1.988670       -1.679150        2.872912  
   14          1.988770       -1.679634       -2.872543  
   15          1.968661        3.303396       -0.000318  
   16         -1.988834       -1.681254       -2.871372  
   17         -1.988607       -1.677529        2.874082  
   18         -1.968662        3.303395       -0.002451  
 --------------------------------------------------------
 --------------------------------------------------------
 Final gradient
  Atom          X               Y               Z
 --------------------------------------------------------
    1         -1.536677        9.709268       -0.000212  
    2          1.536673        9.709271        0.000010  
    3         10.745575       -2.521740       -0.000338  
    4          5.059510       -7.270768        0.001490  
    5         -5.059505       -7.270769        0.001509  
    6        -10.745575       -2.521731       -0.002876  
    7          4.268424        0.026768       -0.000058  
    8         -4.268424        0.026768        0.000250  
    9         -2.293738        4.522389       -0.000029  
   10          2.293738        4.522389        0.000057  
   11          2.341596       -4.410534       -0.000005  
   12         -2.341596       -4.410534       -0.000106  
   13          1.988670       -1.679150        2.872912  
   14          1.988770       -1.679634       -2.872543  
   15          1.968661        3.303396       -0.000318  
   16         -1.988834       -1.681254       -2.871372  
   17         -1.988607       -1.677529        2.874082  
   18         -1.968662        3.303395       -0.002451  
 --------------------------------------------------------
 Analytic gradient from two-electron contribution:   CPU 8394.92 s  wall 1656.34 s

 Total ccman2 time:   CPU 50813.43 s  wall 9182.55 s


 --------------------------------------------------------------

                    Orbital Energies (a.u.)
 --------------------------------------------------------------

 Alpha MOs
 -- Occupied --
-11.2397 -11.2397 -11.2322 -11.2315 -11.2310 -11.2303 -11.2247 -11.2247
 -1.1505  -1.0587  -1.0068  -0.9705  -0.8935  -0.8248  -0.7799  -0.6653
 -0.6417  -0.6260  -0.5777  -0.5762  -0.5674  -0.5537  -0.5465  -0.5224
 -0.4809  -0.4792  -0.4725  -0.3309  -0.3118
 -- Virtual --
  0.0399   0.0476   0.0499   0.0648   0.0671   0.0720   0.0799   0.0914
  0.0939   0.1075   0.1127   0.1238   0.1260   0.1423   0.1432   0.1546
  0.1688   0.1720   0.1792   0.1856   0.1878   0.1911   0.1947   0.2039
  0.2049   0.2065   0.2113   0.2237   0.2249   0.2304   0.2323   0.2457
  0.2507   0.2550   0.2570   0.2782   0.2817   0.2891   0.2980   0.3104
  0.3137   0.3179   0.3215   0.3519   0.3587   0.3630   0.3656   0.3906
  0.3936   0.4133   0.4264   0.4341   0.4418   0.4560   0.4604   0.4768
  0.5198   0.5400   0.5407   0.5567   0.5984   0.6044   0.6107   0.6623
  0.6633   0.7211   0.7227   0.7339   0.7421   0.7486   0.7650   0.7696
  0.7888   0.7958   0.8216   0.8406   0.8490   0.8549   0.8586   0.8631
  0.8702   0.8809   0.9028   0.9130   0.9191   0.9515   0.9621   0.9792
  0.9964   1.0160   1.0403   1.0531   1.0794   1.0894   1.0967   1.1316
  1.1437   1.1583   1.1685   1.1822   1.1838   1.2402   1.2421   1.2549
  1.2781   1.3303   1.3319   1.3457   1.3957   1.5327   1.5792   1.6212
  1.6274   1.6751   1.6901   1.7226   1.7256   1.7277   1.7920   1.8054
  1.8179   1.8180   1.8332   1.8447   1.8716   1.8736   1.8763   1.8830
  1.9140   1.9468   1.9650   1.9851   2.0129   2.0472   2.0616   2.1019
  2.1178   2.1295   2.1313   2.1939   2.1942   2.2455   2.2475   2.2703
  2.2759   2.3045   2.3267   2.3709   2.3841   2.4335   2.4374   2.4408
  2.5196   2.5318   2.6195   2.6205   2.6298   2.7369   2.7398   2.7562
  2.8203   2.8223   2.8233   2.8421   2.8597   2.8751   2.9295   2.9326
  2.9513   2.9620   2.9698   2.9901   3.0182   3.0352   3.0547   3.0714
  3.0905   3.0954   3.1400   3.1564   3.2178   3.2692   3.2885   3.3124
  3.3237   3.3463   3.3505   3.3587   3.5035   3.5929   3.6104   3.6506
  3.7912   3.8477   3.9183   3.9706   4.0735   4.1169   4.1936   4.1970
  4.2261   4.2481   4.4135   4.5755   4.5787   4.7052   4.8025   5.2814
 24.7475  25.0732  25.1030  25.1210  25.1551  25.2304  25.2512  25.3337
 --------------------------------------------------------------

          Ground-State Mulliken Net Atomic Charges

     Atom                 Charge (a.u.)
  ----------------------------------------
      1 C                    -0.823623
      2 C                    -0.823624
      3 C                     0.662713
      4 C                     0.044899
      5 C                     0.044898
      6 C                     0.662713
      7 C                    -0.675456
      8 C                    -0.675456
      9 H                     0.150852
     10 H                     0.150851
     11 H                     0.175534
     12 H                     0.175534
     13 H                     0.155695
     14 H                     0.155686
     15 H                     0.153702
     16 H                     0.155655
     17 H                     0.155726
     18 H                     0.153702
  ----------------------------------------
  Sum of atomic charges =     0.000000

 -----------------------------------------------------------------
                    Cartesian Multipole Moments
 -----------------------------------------------------------------
    Charge (ESU x 10^10)
                -0.0000
    Dipole Moment (Debye)
         X      -0.0000      Y       0.0745      Z      -0.0001
       Tot       0.0745
    Quadrupole Moments (Debye-Ang)
        XX     -45.3816     XY      -0.0000     YY     -46.4363
        XZ      -0.0001     YZ       0.0000     ZZ     -53.4219
    Octopole Moments (Debye-Ang^2)
       XXX       0.0000    XXY       0.1524    XYY       0.0000
       YYY      -0.8818    XXZ      -0.0002    XYZ       0.0000
       YYZ       0.0015    XZZ       0.0000    YZZ       1.2825
       ZZZ      -0.0018
    Hexadecapole Moments (Debye-Ang^3)
      XXXX   -1119.5690   XXXY       0.0000   XXYY    -230.9926
      XYYY       0.0000   YYYY    -312.0562   XXXZ       0.0002
      XXYZ       0.0001   XYYZ       0.0039   YYYZ      -0.0001
      XXZZ    -198.4507   XYZZ      -0.0000   YYZZ     -75.4855
      XZZZ      -0.0038   YZZZ      -0.0005   ZZZZ     -77.4356
 -----------------------------------------------------------------
 DrvMan completing analytic gradient of the correlated energy
 Correlated dipole moment
            1
    1  -0.0000000
    2   0.0293151
    3  -0.0000263
 Energy read as -310.039523011
 Full Analytical Gradient: (in a.u., or Hartree/Bohr)
             1             2             3             4             5
    1   -0.00043581    0.00043581   -0.00120069   -0.00026045    0.00026046
    2   -0.00063956   -0.00063956    0.00070846    0.00004674    0.00004674
    3    0.00000033   -0.00000012   -0.00000002    0.00000033   -0.00000059
             6             7             8             9            10
    1    0.00120068    0.00082086   -0.00082086    0.00008278   -0.00008278
    2    0.00070846   -0.00030087   -0.00030087   -0.00014491   -0.00014491
    3   -0.00000000   -0.00000003    0.00000070   -0.00000002    0.00000003
            11            12            13            14            15
    1   -0.00002189    0.00002189   -0.00022215   -0.00022210   -0.00014203
    2    0.00017559    0.00017559    0.00010079    0.00010091   -0.00004715
    3   -0.00000003    0.00000002   -0.00004090    0.00004082    0.00000004
            16            17            18
    1    0.00022216    0.00022209    0.00014203
    2    0.00010063    0.00010107   -0.00004716
    3    0.00004075   -0.00004098   -0.00000034
 Gradient time:  CPU 1.01 s  wall 1.26 s
 Geometry Optimization Parameters
   NAtoms,    NIC,     NZ,  NCons,   NDum,   NFix, NCnnct, MaxDiis
       18     120       0       0       0       0       0       0

 Cartesian Hessian Update
 Hessian updated using BFGS update


** GEOMETRY OPTIMIZATION IN DELOCALIZED INTERNAL COORDINATES **
   Searching for a Minimum

   Optimization Cycle:   2

                       Coordinates (Angstroms)
     ATOM                X               Y               Z
      1  C         0.7015846636   -1.2047190314    0.0000151996
      2  C        -0.7015846647   -1.2047190355    0.0000073575
      3  C        -1.4245483681   -0.0057639059   -0.0000038865
      4  C        -0.6981347507    1.1987831506    0.0000064932
      5  C         0.6981347354    1.1987831547    0.0000276716
      6  C         1.4245483599   -0.0057638975    0.0000189536
      7  C        -2.9383416036    0.0047422453   -0.0000182452
      8  C         2.9383416002    0.0047422465   -0.0000315572
      9  H         1.2359026772   -2.1532628306    0.0000300197
     10  H        -1.2359026729   -2.1532628368    0.0000114405
     11  H        -1.2338140390    2.1471814768    0.0000121442
     12  H         1.2338140186    2.1471814834    0.0000474525
     13  H        -3.3291213807    0.5220855751   -0.8850902490
     14  H        -3.3291388113    0.5222429750    0.8849533025
     15  H        -3.3394465479   -1.0144401914    0.0000670071
     16  H         3.3291513548    0.5227829064    0.8846163369
     17  H         3.3291088103    0.5215453711   -0.8854268026
     18  H         3.3394465498   -1.0144399592    0.0006617066
   Point Group: c1    Number of degrees of freedom:    48


   Energy is   -310.039523011

 Hessian updated using BFGS update

 30 Hessian modes will be used to form the next step
  Hessian Eigenvalues:
     0.007802    0.007802    0.016019    0.017028    0.022488    0.022776
     0.022967    0.022970    0.022980    0.022998    0.023204    0.071785
     0.071785    0.071871    0.153841    0.160027    0.236495    0.248279
     0.308986    0.342839    0.342842    0.342844    0.344032    0.346569
     0.352998    0.356096    0.418986    0.454673    0.464220    0.528545

 Minimum search - taking simple RFO step
 Searching for Lamda that Minimizes Along All modes
 Value Taken    Lamda =  -0.00000959
 Step Taken.  Stepsize is  0.005728

                             Maximum     Tolerance    Cnvgd?
         Gradient           0.000805      0.000300      NO
         Displacement       0.002987      0.001200      NO
         Energy change     -0.000235      0.000001      NO


 New Cartesian Coordinates Obtained by Inverse Iteration

 Displacement from previous Coordinates is:  0.010986
 ----------------------------------------------------------------
             Standard Nuclear Orientation (Angstroms)
    I     Atom           X                Y                Z
 ----------------------------------------------------------------
    1      C       0.7015305473    -1.2049279449     0.0000112745
    2      C      -0.7015305499    -1.2049279479     0.0000042035
    3      C      -1.4235255990    -0.0065156231    -0.0000046095
    4      C      -0.6978196188     1.1980457999     0.0000075104
    5      C       0.6978196046     1.1980458024     0.0000308508
    6      C       1.4235255902    -0.0065156192     0.0000179505
    7      C      -2.9377425536     0.0053421498    -0.0000175222
    8      C       2.9377425469     0.0053421367    -0.0000320224
    9      H       1.2359423793    -2.1532055525     0.0000240087
   10      H      -1.2359423791    -2.1532055562     0.0000061965
   11      H      -1.2340179655     2.1459431995     0.0000157750
   12      H       1.2340179480     2.1459432030     0.0000531593
   13      H      -3.3268816474     0.5228648320    -0.8854688943
   14      H      -3.3268978034     0.5230071110     0.8853428589
   15      H      -3.3389642564    -1.0137045064     0.0000594339
   16      H       3.3269083741     0.5235786265     0.8849873910
   17      H       3.3268710419     0.5222930467    -0.8858238860
   18      H       3.3389642717    -1.0137042605     0.0006906665
 ----------------------------------------------------------------
 Molecular Point Group                 C1    NOp =  1
 Largest Abelian Subgroup              C1    NOp =  1
 Nuclear Repulsion Energy =         338.79603902 hartrees
 There are       29 alpha and       29 beta electrons
 Applying Cartesian multipole field
    Component          Value
    ---------          -----
     (2,0,0)        1.00000E-11
     (0,2,0)        2.00000E-11
     (0,0,2)       -3.00000E-11
 Nucleus-field energy     =     0.0000000113 hartrees
 Requested basis set is 6-311++G(d,p)
 There are 98 shells and 246 basis functions
 A cutoff of  1.0D-14 yielded   4514 shell pairs
 There are     29075 function pairs (     31046 Cartesian)
 Smallest overlap matrix eigenvalue = 8.38E-07
 Linear dependence detected in AO basis
 Tighter screening thresholds may be required for diffuse basis sets
 Use S2THRESH > 14 and THRESH = 14 in case of SCF convergence issues
 Number of orthogonalized atomic orbitals = 245
 Maximum deviation from orthogonality = 9.603E-11
 Guess MOs from SCF MO coefficient file

 -----------------------------------------------------------------------
  General SCF calculation program by
  Eric Jon Sundstrom, Paul Horn, Yuezhi Mao, Dmitri Zuev, Alec White,
  David Stuck, Shaama M.S., Shane Yost, Joonho Lee, David Small,
  Daniel Levine, Susi Lehtola, Hugh Burton, Evgeny Epifanovsky,
  Bang C. Huynh
 -----------------------------------------------------------------------
 Hartree-Fock
 using 6 threads for integral computing
 -------------------------------------------------------
 OpenMP Integral computing Module                
 Release: version 2.0, May 2017, Q-Chem Inc. Pleasanton 
 -------------------------------------------------------
 A restricted SCF calculation will be
 performed using DIIS
 SCF converges when DIIS error is below 1.0e-08
 ---------------------------------------
  Cycle       Energy         DIIS error
 ---------------------------------------
    1    -308.8464451086      1.65e-05  
    2    -308.8464477170      3.92e-06  
    3    -308.8464479426      1.55e-06  
    4    -308.8464479797      5.49e-07  
    5    -308.8464479917      2.43e-07  
    6    -308.8464479951      1.10e-07  
    7    -308.8464479958      3.83e-08  
    8    -308.8464479958      1.28e-08  
    9    -308.8464479958      2.36e-09  Convergence criterion met
 ---------------------------------------
 SCF time:   CPU 42.55s  wall 9.00s 
 SCF   energy in the final basis set =     -308.8464479958
 Total energy in the final basis set =     -308.8464479958


 ------------------------------------------------------------------------------

   CCMAN2: suite of methods based on coupled cluster
           and equation of motion theories.

   Components:
   * libvmm-1.3-trunk
     by Evgeny Epifanovsky, Ilya Kaliman.
   * libtensor-2.5-trunk
     by Evgeny Epifanovsky, Michael Wormit, Dmitry Zuev, Sam Manzer, 
        Ilya Kaliman.
   * libcc-2.5-trunk
     by Evgeny Epifanovsky, Arik Landau, Tomasz Kus, Kirill Khistyaev, 
        Dmitry Zuev, Prashant Manohar, Xintian Feng, Anna Krylov, 
        Matthew Goldey, Alec White, Thomas Jagau, Kaushik Nanda, 
        Anastasia Gunina, Alexander Kunitsa, Joonho Lee.

   CCMAN original authors:
   Anna I. Krylov, C. David Sherrill, Steven R. Gwaltney,
   Edward F. C. Byrd (2000)
   Sergey V. Levchenko, Lyudmila V. Slipchenko, Tao Wang,
   Ana-Maria C. Cristian (2003)
   Piotr A. Pieniazek, C. Melania Oana, Evgeny Epifanovsky (2007)
   Prashant Manohar (2009)

 ------------------------------------------------------------------------------


 Allocating and initializing 30808MB of RAM...
 Calculation will run on 6 cores.


 Alpha MOs, Restricted
 -- Occupied --                  
-11.239 -11.239 -11.232 -11.231 -11.231 -11.230 -11.225 -11.225
  1 A     2 A     3 A     4 A     5 A     6 A     7 A     8 A                  
 -1.151  -1.059  -1.007  -0.970  -0.894  -0.825  -0.780  -0.665
  9 A    10 A    11 A    12 A    13 A    14 A    15 A    16 A                  
 -0.642  -0.626  -0.578  -0.576  -0.568  -0.554  -0.546  -0.522
 17 A    18 A    19 A    20 A    21 A    22 A    23 A    24 A                  
 -0.481  -0.479  -0.473  -0.331  -0.312
 25 A    26 A    27 A    28 A    29 A                                          
 -- Virtual --                   
  0.040   0.048   0.050   0.065   0.067   0.072   0.080   0.091
 30 A    31 A    32 A    33 A    34 A    35 A    36 A    37 A                  
  0.094   0.108   0.113   0.124   0.126   0.142   0.143   0.155
 38 A    39 A    40 A    41 A    42 A    43 A    44 A    45 A                  
  0.169   0.172   0.179   0.186   0.188   0.191   0.195   0.204
 46 A    47 A    48 A    49 A    50 A    51 A    52 A    53 A                  
  0.205   0.206   0.211   0.224   0.225   0.230   0.232   0.246
 54 A    55 A    56 A    57 A    58 A    59 A    60 A    61 A                  
  0.251   0.255   0.257   0.278   0.282   0.289   0.298   0.310
 62 A    63 A    64 A    65 A    66 A    67 A    68 A    69 A                  
  0.314   0.318   0.322   0.352   0.359   0.363   0.366   0.391
 70 A    71 A    72 A    73 A    74 A    75 A    76 A    77 A                  
  0.394   0.413   0.426   0.434   0.442   0.456   0.460   0.477
 78 A    79 A    80 A    81 A    82 A    83 A    84 A    85 A                  
  0.520   0.540   0.541   0.557   0.598   0.604   0.611   0.662
 86 A    87 A    88 A    89 A    90 A    91 A    92 A    93 A                  
  0.663   0.721   0.723   0.734   0.742   0.749   0.765   0.770
 94 A    95 A    96 A    97 A    98 A    99 A   100 A   101 A                  
  0.789   0.796   0.822   0.841   0.849   0.855   0.859   0.863
102 A   103 A   104 A   105 A   106 A   107 A   108 A   109 A                  
  0.870   0.881   0.903   0.913   0.919   0.952   0.962   0.979
110 A   111 A   112 A   113 A   114 A   115 A   116 A   117 A                  
  0.997   1.016   1.040   1.053   1.080   1.089   1.097   1.132
118 A   119 A   120 A   121 A   122 A   123 A   124 A   125 A                  
  1.144   1.158   1.169   1.182   1.184   1.240   1.242   1.255
126 A   127 A   128 A   129 A   130 A   131 A   132 A   133 A                  
  1.278   1.330   1.332   1.346   1.396   1.533   1.580   1.622
134 A   135 A   136 A   137 A   138 A   139 A   140 A   141 A                  
  1.628   1.676   1.690   1.722   1.725   1.728   1.792   1.806
142 A   143 A   144 A   145 A   146 A   147 A   148 A   149 A                  
  1.818   1.818   1.833   1.845   1.872   1.873   1.876   1.883
150 A   151 A   152 A   153 A   154 A   155 A   156 A   157 A                  
  1.914   1.947   1.966   1.985   2.013   2.047   2.062   2.102
158 A   159 A   160 A   161 A   162 A   163 A   164 A   165 A                  
  2.118   2.130   2.132   2.194   2.195   2.246   2.248   2.271
166 A   167 A   168 A   169 A   170 A   171 A   172 A   173 A                  
  2.276   2.305   2.327   2.371   2.384   2.434   2.438   2.440
174 A   175 A   176 A   177 A   178 A   179 A   180 A   181 A                  
  2.520   2.532   2.620   2.621   2.630   2.737   2.740   2.757
182 A   183 A   184 A   185 A   186 A   187 A   188 A   189 A                  
  2.821   2.823   2.824   2.842   2.860   2.876   2.930   2.933
190 A   191 A   192 A   193 A   194 A   195 A   196 A   197 A                  
  2.952   2.963   2.970   2.991   3.018   3.035   3.055   3.071
198 A   199 A   200 A   201 A   202 A   203 A   204 A   205 A                  
  3.091   3.095   3.140   3.157   3.218   3.269   3.289   3.313
206 A   207 A   208 A   209 A   210 A   211 A   212 A   213 A                  
  3.324   3.346   3.351   3.360   3.504   3.592   3.611   3.651
214 A   215 A   216 A   217 A   218 A   219 A   220 A   221 A                  
  3.793   3.848   3.919   3.973   4.074   4.118   4.195   4.198
222 A   223 A   224 A   225 A   226 A   227 A   228 A   229 A                  
  4.226   4.248   4.414   4.576   4.579   4.705   4.802   5.283
230 A   231 A   232 A   233 A   234 A   235 A   236 A   237 A                  
 24.747  25.074  25.103  25.122  25.156  25.233  25.253  25.336
238 A   239 A   240 A   241 A   242 A   243 A   244 A   245 A                  

 Beta MOs, Restricted
 -- Occupied --                  
-11.239 -11.239 -11.232 -11.231 -11.231 -11.230 -11.225 -11.225
  1 A     2 A     3 A     4 A     5 A     6 A     7 A     8 A                  
 -1.151  -1.059  -1.007  -0.970  -0.894  -0.825  -0.780  -0.665
  9 A    10 A    11 A    12 A    13 A    14 A    15 A    16 A                  
 -0.642  -0.626  -0.578  -0.576  -0.568  -0.554  -0.546  -0.522
 17 A    18 A    19 A    20 A    21 A    22 A    23 A    24 A                  
 -0.481  -0.479  -0.473  -0.331  -0.312
 25 A    26 A    27 A    28 A    29 A                                          
 -- Virtual --                   
  0.040   0.048   0.050   0.065   0.067   0.072   0.080   0.091
 30 A    31 A    32 A    33 A    34 A    35 A    36 A    37 A                  
  0.094   0.108   0.113   0.124   0.126   0.142   0.143   0.155
 38 A    39 A    40 A    41 A    42 A    43 A    44 A    45 A                  
  0.169   0.172   0.179   0.186   0.188   0.191   0.195   0.204
 46 A    47 A    48 A    49 A    50 A    51 A    52 A    53 A                  
  0.205   0.206   0.211   0.224   0.225   0.230   0.232   0.246
 54 A    55 A    56 A    57 A    58 A    59 A    60 A    61 A                  
  0.251   0.255   0.257   0.278   0.282   0.289   0.298   0.310
 62 A    63 A    64 A    65 A    66 A    67 A    68 A    69 A                  
  0.314   0.318   0.322   0.352   0.359   0.363   0.366   0.391
 70 A    71 A    72 A    73 A    74 A    75 A    76 A    77 A                  
  0.394   0.413   0.426   0.434   0.442   0.456   0.460   0.477
 78 A    79 A    80 A    81 A    82 A    83 A    84 A    85 A                  
  0.520   0.540   0.541   0.557   0.598   0.604   0.611   0.662
 86 A    87 A    88 A    89 A    90 A    91 A    92 A    93 A                  
  0.663   0.721   0.723   0.734   0.742   0.749   0.765   0.770
 94 A    95 A    96 A    97 A    98 A    99 A   100 A   101 A                  
  0.789   0.796   0.822   0.841   0.849   0.855   0.859   0.863
102 A   103 A   104 A   105 A   106 A   107 A   108 A   109 A                  
  0.870   0.881   0.903   0.913   0.919   0.952   0.962   0.979
110 A   111 A   112 A   113 A   114 A   115 A   116 A   117 A                  
  0.997   1.016   1.040   1.053   1.080   1.089   1.097   1.132
118 A   119 A   120 A   121 A   122 A   123 A   124 A   125 A                  
  1.144   1.158   1.169   1.182   1.184   1.240   1.242   1.255
126 A   127 A   128 A   129 A   130 A   131 A   132 A   133 A                  
  1.278   1.330   1.332   1.346   1.396   1.533   1.580   1.622
134 A   135 A   136 A   137 A   138 A   139 A   140 A   141 A                  
  1.628   1.676   1.690   1.722   1.725   1.728   1.792   1.806
142 A   143 A   144 A   145 A   146 A   147 A   148 A   149 A                  
  1.818   1.818   1.833   1.845   1.872   1.873   1.876   1.883
150 A   151 A   152 A   153 A   154 A   155 A   156 A   157 A                  
  1.914   1.947   1.966   1.985   2.013   2.047   2.062   2.102
158 A   159 A   160 A   161 A   162 A   163 A   164 A   165 A                  
  2.118   2.130   2.132   2.194   2.195   2.246   2.248   2.271
166 A   167 A   168 A   169 A   170 A   171 A   172 A   173 A                  
  2.276   2.305   2.327   2.371   2.384   2.434   2.438   2.440
174 A   175 A   176 A   177 A   178 A   179 A   180 A   181 A                  
  2.520   2.532   2.620   2.621   2.630   2.737   2.740   2.757
182 A   183 A   184 A   185 A   186 A   187 A   188 A   189 A                  
  2.821   2.823   2.824   2.842   2.860   2.876   2.930   2.933
190 A   191 A   192 A   193 A   194 A   195 A   196 A   197 A                  
  2.952   2.963   2.970   2.991   3.018   3.035   3.055   3.071
198 A   199 A   200 A   201 A   202 A   203 A   204 A   205 A                  
  3.091   3.095   3.140   3.157   3.218   3.269   3.289   3.313
206 A   207 A   208 A   209 A   210 A   211 A   212 A   213 A                  
  3.324   3.346   3.351   3.360   3.504   3.592   3.611   3.651
214 A   215 A   216 A   217 A   218 A   219 A   220 A   221 A                  
  3.793   3.848   3.919   3.973   4.074   4.118   4.195   4.198
222 A   223 A   224 A   225 A   226 A   227 A   228 A   229 A                  
  4.226   4.248   4.414   4.576   4.579   4.705   4.802   5.283
230 A   231 A   232 A   233 A   234 A   235 A   236 A   237 A                  
 24.747  25.074  25.103  25.122  25.156  25.233  25.253  25.336
238 A   239 A   240 A   241 A   242 A   243 A   244 A   245 A                  

 Occupation and symmetry of molecular orbitals

 Point group: C1 (1 irreducible representation).

                           A     All 
 -------------------------------------
 All molecular orbitals:
  - Alpha                  245   245 
  - Beta                   245   245 
 -------------------------------------
 Alpha orbitals:
  - Frozen occupied        8     8   
  - Active occupied        21    21  
  - Active virtual         216   216 
  - Frozen virtual         0     0   
 -------------------------------------
 Beta orbitals:
  - Frozen occupied        8     8   
  - Active occupied        21    21  
  - Active virtual         216   216 
  - Frozen virtual         0     0   
 -------------------------------------

 Import integrals:   CPU 0.00 s  wall 0.00 s

 Import integrals:   CPU 1109.09 s  wall 193.03 s

 MP2 amplitudes:   CPU 0.69 s  wall 0.44 s

Running a double precision version
           CCSD T amplitudes will be solved using DIIS.

           Start     Size      MaxIter   EConv     TConv     
           3         7         100       1.00e-07  1.00e-05  
 ------------------------------------------------------------------------------
           Energy (a.u.)   Ediff      Tdiff       Comment
 ------------------------------------------------------------------------------
          -309.98447405                           
     1    -309.99915725   1.47e-02   1.06e+00     Step took 05.03.
     2    -310.03360514   3.44e-02   1.46e-01     
     3    -310.03506363   1.46e-03   4.96e-02     
     4    -310.03833628   3.27e-03   1.51e-02     Switched to DIIS steps.
     5    -310.03952267   1.19e-03   1.19e-02     
     6    -310.03954333   2.07e-05   2.29e-03     
     7    -310.03953006   1.33e-05   9.42e-04     
     8    -310.03952930   7.60e-07   2.10e-04     
     9    -310.03952918   1.26e-07   7.02e-05     
    10    -310.03952904   1.34e-07   1.56e-05     
    11    -310.03952900   4.35e-08   6.23e-06     
 ------------------------------------------------------------------------------
          -310.03952900                           CCSD T converged.

End of double precision
 SCF energy                 = -308.84644800
 MP2 energy                 = -309.98447405
 CCSD correlation energy    =   -1.19308100
 CCSD total energy          = -310.03952900

 CCSD  T1^2 = 0.0080  T2^2 = 0.4650  Leading amplitudes:

 Amplitude    Orbitals with energies
 -0.0211       28 (A) A                  ->    101 (A) A                  
              -0.3309                          0.7696                     
 -0.0211       28 (A) B                  ->    101 (A) B                  
              -0.3309                          0.7696                     
  0.0159       29 (A) A                  ->    104 (A) A                  
              -0.3119                          0.8216                     
  0.0159       29 (A) B                  ->    104 (A) B                  
              -0.3119                          0.8216                     

 Amplitude    Orbitals with energies
 -0.0551       28 (A) A      28 (A) B    ->    39 (A) A      39 (A) B     
              -0.3309       -0.3309            0.1076        0.1076       
  0.0551       28 (A) A      28 (A) B    ->    39 (A) B      39 (A) A     
              -0.3309       -0.3309            0.1076        0.1076       
  0.0551       28 (A) B      28 (A) A    ->    39 (A) A      39 (A) B     
              -0.3309       -0.3309            0.1076        0.1076       
 -0.0551       28 (A) B      28 (A) A    ->    39 (A) B      39 (A) A     
              -0.3309       -0.3309            0.1076        0.1076       

 Computing CCSD intermediates for later calculations in double precision
 Finished.

Running a double precision version
           CCSD Lambda amplitudes will be solved using DIIS.
           Start     Size      MaxIter   EConv     LConv     
           3         7         100       1.00e-07  1.00e-05  
 ------------------------------------------------------------------------------
            Enorm      Ldiff       Comment
 ------------------------------------------------------------------------------
     1     5.84e-02   4.76e-02     
     2     1.00e-02   1.26e-03     
     3     3.49e-03   1.99e-03     
     4     1.31e-03   2.81e-04     Switched to DIIS steps.
     5     3.55e-04   3.36e-04     
     6     1.16e-04   5.67e-05     
     7     3.74e-05   1.42e-05     
     8     1.16e-05   3.71e-06     
     9     4.01e-06   8.68e-07     
    10     1.67e-06   2.30e-07     
    11     7.47e-07   8.88e-08     
    12     3.92e-07   4.07e-09     
    13     1.83e-07   9.66e-10     
    14     7.51e-08   1.01e-08     
 ------------------------------------------------------------------------------
                                   CCSD Lambda converged.

 Computing density matrices in double precision...
           Orbital response amplitudes will be solved using DIIS.
           Start     Size      MaxIter   EConv     LConv     
           3         7         100       1.00e-06  1.00e-06  
 ------------------------------------------------------------------------------
            Enorm      Ldiff       Comment
 ------------------------------------------------------------------------------
     1     5.70e-02   1.45e-02     
     2     2.85e-02   7.38e-03     
     3     1.97e-02   2.17e-03     
     4     1.76e-03   3.22e-03     Switched to DIIS steps.
     5     6.38e-04   3.55e-05     
     6     2.69e-04   1.69e-05     
     7     6.66e-05   6.06e-06     
     8     1.04e-05   1.96e-06     
     9     5.60e-06   6.04e-07     
    10     2.07e-06   4.84e-08     
    11     4.33e-07   2.00e-08     
 ------------------------------------------------------------------------------
                                   Orbital response converged.

 Computing density matrices... Done.
 CCSD calculation:   CPU 41281.11 s  wall 7324.99 s

 Transferring MO TPDM to AO TPDM
 Transferring g2_o1o1o1o1
 Transferring g2_o1o1o1v1
 Transferring g2_o1o1v1v1
 Transferring g2_o1v1o1v1
 Transferring g2_o1v1v1v1
 Transferring g2_v1v1v1v1
 Adding separable TPDM
 Computing TPDM gradient
 --------------------------------------------------------
 2e gradient
  Atom          X               Y               Z
 --------------------------------------------------------
    1         -1.530746        9.726852       -0.000220  
    2          1.530742        9.726855        0.000008  
    3         10.736489       -2.530628       -0.000326  
    4          5.082531       -7.271739        0.001539  
    5         -5.082526       -7.271739        0.001570  
    6        -10.736489       -2.530619       -0.002998  
    7          4.288404        0.019209       -0.000062  
    8         -4.288405        0.019209        0.000288  
    9         -2.295593        4.523073       -0.000018  
   10          2.295593        4.523074        0.000069  
   11          2.345529       -4.410002       -0.000015  
   12         -2.345529       -4.410002       -0.000120  
   13          1.980791       -1.680318        2.878166  
   14          1.980889       -1.680757       -2.877832  
   15          1.966883        3.304305       -0.000291  
   16         -1.980947       -1.682473       -2.876598  
   17         -1.980734       -1.678602        2.879400  
   18         -1.966883        3.304304       -0.002561  
 --------------------------------------------------------
 --------------------------------------------------------
 Final gradient
  Atom          X               Y               Z
 --------------------------------------------------------
    1         -1.530746        9.726852       -0.000220  
    2          1.530742        9.726855        0.000008  
    3         10.736489       -2.530628       -0.000326  
    4          5.082531       -7.271739        0.001539  
    5         -5.082526       -7.271739        0.001570  
    6        -10.736489       -2.530619       -0.002998  
    7          4.288404        0.019209       -0.000062  
    8         -4.288405        0.019209        0.000288  
    9         -2.295593        4.523073       -0.000018  
   10          2.295593        4.523074        0.000069  
   11          2.345529       -4.410002       -0.000015  
   12         -2.345529       -4.410002       -0.000120  
   13          1.980791       -1.680318        2.878166  
   14          1.980889       -1.680757       -2.877832  
   15          1.966883        3.304305       -0.000291  
   16         -1.980947       -1.682473       -2.876598  
   17         -1.980734       -1.678602        2.879400  
   18         -1.966883        3.304304       -0.002561  
 --------------------------------------------------------
 Analytic gradient from two-electron contribution:   CPU 8277.90 s  wall 1635.30 s

 Total ccman2 time:   CPU 50686.93 s  wall 9157.84 s


 --------------------------------------------------------------

                    Orbital Energies (a.u.)
 --------------------------------------------------------------

 Alpha MOs
 -- Occupied --
-11.2394 -11.2394 -11.2320 -11.2313 -11.2308 -11.2301 -11.2246 -11.2246
 -1.1508  -1.0588  -1.0070  -0.9704  -0.8936  -0.8249  -0.7799  -0.6654
 -0.6418  -0.6259  -0.5779  -0.5764  -0.5676  -0.5537  -0.5462  -0.5224
 -0.4806  -0.4794  -0.4728  -0.3309  -0.3119
 -- Virtual --
  0.0399   0.0476   0.0499   0.0648   0.0671   0.0720   0.0799   0.0914
  0.0939   0.1076   0.1127   0.1237   0.1261   0.1423   0.1432   0.1546
  0.1688   0.1720   0.1793   0.1856   0.1879   0.1911   0.1947   0.2039
  0.2049   0.2065   0.2113   0.2237   0.2249   0.2304   0.2324   0.2457
  0.2507   0.2550   0.2570   0.2782   0.2817   0.2890   0.2980   0.3104
  0.3139   0.3179   0.3215   0.3519   0.3587   0.3631   0.3656   0.3907
  0.3938   0.4133   0.4265   0.4342   0.4419   0.4562   0.4604   0.4769
  0.5197   0.5404   0.5409   0.5568   0.5984   0.6044   0.6108   0.6624
  0.6635   0.7214   0.7225   0.7340   0.7420   0.7490   0.7650   0.7696
  0.7888   0.7960   0.8216   0.8406   0.8490   0.8549   0.8587   0.8633
  0.8702   0.8810   0.9030   0.9131   0.9192   0.9518   0.9618   0.9793
  0.9966   1.0159   1.0403   1.0535   1.0796   1.0894   1.0969   1.1319
  1.1441   1.1582   1.1687   1.1824   1.1840   1.2404   1.2423   1.2551
  1.2781   1.3305   1.3321   1.3460   1.3960   1.5329   1.5798   1.6216
  1.6279   1.6757   1.6898   1.7223   1.7254   1.7279   1.7922   1.8056
  1.8183   1.8183   1.8331   1.8451   1.8716   1.8735   1.8761   1.8831
  1.9140   1.9473   1.9658   1.9852   2.0131   2.0474   2.0617   2.1022
  2.1181   2.1299   2.1318   2.1944   2.1948   2.2461   2.2478   2.2706
  2.2762   2.3047   2.3265   2.3714   2.3839   2.4337   2.4380   2.4405
  2.5199   2.5315   2.6199   2.6212   2.6301   2.7374   2.7402   2.7570
  2.8208   2.8226   2.8239   2.8419   2.8596   2.8756   2.9299   2.9327
  2.9516   2.9626   2.9700   2.9907   3.0183   3.0352   3.0551   3.0715
  3.0907   3.0955   3.1403   3.1569   3.2181   3.2693   3.2891   3.3132
  3.3241   3.3464   3.3514   3.3596   3.5040   3.5924   3.6114   3.6508
  3.7926   3.8482   3.9194   3.9729   4.0743   4.1177   4.1947   4.1982
  4.2262   4.2484   4.4140   4.5759   4.5794   4.7049   4.8018   5.2826
 24.7473  25.0737  25.1033  25.1224  25.1556  25.2327  25.2530  25.3358
 --------------------------------------------------------------

          Ground-State Mulliken Net Atomic Charges

     Atom                 Charge (a.u.)
  ----------------------------------------
      1 C                    -0.824365
      2 C                    -0.824366
      3 C                     0.661008
      4 C                     0.046353
      5 C                     0.046351
      6 C                     0.661008
      7 C                    -0.674043
      8 C                    -0.674043
      9 H                     0.150812
     10 H                     0.150812
     11 H                     0.175505
     12 H                     0.175505
     13 H                     0.155631
     14 H                     0.155623
     15 H                     0.153478
     16 H                     0.155589
     17 H                     0.155664
     18 H                     0.153478
  ----------------------------------------
  Sum of atomic charges =     0.000000

 -----------------------------------------------------------------
                    Cartesian Multipole Moments
 -----------------------------------------------------------------
    Charge (ESU x 10^10)
                -0.0000
    Dipole Moment (Debye)
         X       0.0000      Y       0.0752      Z      -0.0001
       Tot       0.0752
    Quadrupole Moments (Debye-Ang)
        XX     -45.4071     XY      -0.0000     YY     -46.4351
        XZ      -0.0001     YZ       0.0000     ZZ     -53.4070
    Octopole Moments (Debye-Ang^2)
       XXX       0.0000    XXY       0.1595    XYY       0.0000
       YYY      -0.8626    XXZ      -0.0002    XYZ       0.0000
       YYZ       0.0015    XZZ      -0.0000    YZZ       1.2975
       ZZZ      -0.0018
    Hexadecapole Moments (Debye-Ang^3)
      XXXX   -1119.4714   XXXY       0.0000   XXYY    -230.8475
      XYYY       0.0000   YYYY    -311.9413   XXXZ       0.0002
      XXYZ       0.0000   XYYZ       0.0041   YYYZ      -0.0003
      XXZZ    -198.2866   XYZZ      -0.0000   YYZZ     -75.4422
      XZZZ      -0.0039   YZZZ      -0.0008   ZZZZ     -77.4040
 -----------------------------------------------------------------
 DrvMan completing analytic gradient of the correlated energy
 Correlated dipole moment
            1
    1   0.0000000
    2   0.0295709
    3  -0.0000259
 Energy read as -310.039529000
 Full Analytical Gradient: (in a.u., or Hartree/Bohr)
             1             2             3             4             5
    1   -0.00026193    0.00026193   -0.00029685   -0.00016199    0.00016199
    2   -0.00017136   -0.00017136    0.00036886   -0.00016336   -0.00016336
    3    0.00000027   -0.00000001   -0.00000007    0.00000028   -0.00000051
             6             7             8             9            10
    1    0.00029685    0.00029871   -0.00029871    0.00002878   -0.00002878
    2    0.00036886   -0.00010103   -0.00010103   -0.00002907   -0.00002907
    3    0.00000000   -0.00000001    0.00000012   -0.00000002    0.00000000
            11            12            13            14            15
    1    0.00001260   -0.00001260   -0.00006344   -0.00006341   -0.00003026
    2    0.00005518    0.00005518    0.00003801    0.00003814   -0.00003538
    3   -0.00000002   -0.00000000   -0.00003438    0.00003430    0.00000006
            16            17            18
    1    0.00006348    0.00006337    0.00003026
    2    0.00003788    0.00003828   -0.00003538
    3    0.00003444   -0.00003424   -0.00000023
 Gradient time:  CPU 0.95 s  wall 1.12 s
 Geometry Optimization Parameters
   NAtoms,    NIC,     NZ,  NCons,   NDum,   NFix, NCnnct, MaxDiis
       18     120       0       0       0       0       0       0

 Cartesian Hessian Update
 Hessian updated using BFGS update


** GEOMETRY OPTIMIZATION IN DELOCALIZED INTERNAL COORDINATES **
   Searching for a Minimum

   Optimization Cycle:   3

                       Coordinates (Angstroms)
     ATOM                X               Y               Z
      1  C         0.7015305473   -1.2049279449    0.0000112745
      2  C        -0.7015305499   -1.2049279479    0.0000042035
      3  C        -1.4235255990   -0.0065156231   -0.0000046095
      4  C        -0.6978196188    1.1980457999    0.0000075104
      5  C         0.6978196046    1.1980458024    0.0000308508
      6  C         1.4235255902   -0.0065156192    0.0000179505
      7  C        -2.9377425536    0.0053421498   -0.0000175222
      8  C         2.9377425469    0.0053421367   -0.0000320224
      9  H         1.2359423793   -2.1532055525    0.0000240087
     10  H        -1.2359423791   -2.1532055562    0.0000061965
     11  H        -1.2340179655    2.1459431995    0.0000157750
     12  H         1.2340179480    2.1459432030    0.0000531593
     13  H        -3.3268816474    0.5228648320   -0.8854688943
     14  H        -3.3268978034    0.5230071110    0.8853428589
     15  H        -3.3389642564   -1.0137045064    0.0000594339
     16  H         3.3269083741    0.5235786265    0.8849873910
     17  H         3.3268710419    0.5222930467   -0.8858238860
     18  H         3.3389642717   -1.0137042605    0.0006906665
   Point Group: c1    Number of degrees of freedom:    48


   Energy is   -310.039529000

 Hessian updated using BFGS update

 27 Hessian modes will be used to form the next step
  Hessian Eigenvalues:
     0.007802    0.007802    0.022488    0.022776    0.022967    0.022980
     0.022998    0.023204    0.071723    0.071785    0.134119    0.159994
     0.160845    0.218570    0.244697    0.300871    0.340581    0.342839
     0.342842    0.342844    0.345568    0.352859    0.353749    0.417045
     0.431064    0.465891    0.544798

 Minimum search - taking simple RFO step
 Searching for Lamda that Minimizes Along All modes
 Value Taken    Lamda =  -0.00000142
 Step Taken.  Stepsize is  0.002793

                             Maximum     Tolerance    Cnvgd?
         Gradient           0.000268      0.000300     YES
         Displacement       0.001402      0.001200      NO
         Energy change     -0.000006      0.000001      NO


 New Cartesian Coordinates Obtained by Inverse Iteration

 Displacement from previous Coordinates is:  0.005187
 ----------------------------------------------------------------
             Standard Nuclear Orientation (Angstroms)
    I     Atom           X                Y                Z
 ----------------------------------------------------------------
    1      C       0.7016277192    -1.2052697163     0.0000077122
    2      C      -0.7016277341    -1.2052697345    -0.0000001249
    3      C      -1.4232131041    -0.0070721448    -0.0000050555
    4      C      -0.6976924847     1.1977682693     0.0000105546
    5      C       0.6976924831     1.1977682872     0.0000364543
    6      C       1.4232130957    -0.0070721315     0.0000183725
    7      C      -2.9377939420     0.0056983503    -0.0000175581
    8      C       2.9377939337     0.0056983335    -0.0000327502
    9      H       1.2359998040    -2.1534896742     0.0000175867
   10      H      -1.2359998109    -2.1534896962    -0.0000012176
   11      H      -1.2342976560     2.1453504424     0.0000222072
   12      H       1.2342976444     2.1453504647     0.0000623101
   13      H      -3.3260900986     0.5234180658    -0.8855548955
   14      H      -3.3261062961     0.5235346852     0.8854438158
   15      H      -3.3394747805    -1.0130888148     0.0000447770
   16      H       3.3261158544     0.5241553469     0.8850592056
   17      H       3.3260805130     0.5227971038    -0.8859389654
   18      H       3.3394747904    -1.0130885402     0.0007319163
 ----------------------------------------------------------------
 Molecular Point Group                 C1    NOp =  1
 Largest Abelian Subgroup              C1    NOp =  1
 Nuclear Repulsion Energy =         338.80540248 hartrees
 There are       29 alpha and       29 beta electrons
 Applying Cartesian multipole field
    Component          Value
    ---------          -----
     (2,0,0)        1.00000E-11
     (0,2,0)        2.00000E-11
     (0,0,2)       -3.00000E-11
 Nucleus-field energy     =     0.0000000113 hartrees
 Requested basis set is 6-311++G(d,p)
 There are 98 shells and 246 basis functions
 A cutoff of  1.0D-14 yielded   4514 shell pairs
 There are     29075 function pairs (     31046 Cartesian)
 Smallest overlap matrix eigenvalue = 8.38E-07
 Linear dependence detected in AO basis
 Tighter screening thresholds may be required for diffuse basis sets
 Use S2THRESH > 14 and THRESH = 14 in case of SCF convergence issues
 Number of orthogonalized atomic orbitals = 245
 Maximum deviation from orthogonality = 1.025E-10
 Guess MOs from SCF MO coefficient file

 -----------------------------------------------------------------------
  General SCF calculation program by
  Eric Jon Sundstrom, Paul Horn, Yuezhi Mao, Dmitri Zuev, Alec White,
  David Stuck, Shaama M.S., Shane Yost, Joonho Lee, David Small,
  Daniel Levine, Susi Lehtola, Hugh Burton, Evgeny Epifanovsky,
  Bang C. Huynh
 -----------------------------------------------------------------------
 Hartree-Fock
 using 6 threads for integral computing
 -------------------------------------------------------
 OpenMP Integral computing Module                
 Release: version 2.0, May 2017, Q-Chem Inc. Pleasanton 
 -------------------------------------------------------
 A restricted SCF calculation will be
 performed using DIIS
 SCF converges when DIIS error is below 1.0e-08
 ---------------------------------------
  Cycle       Energy         DIIS error
 ---------------------------------------
    1    -308.8464718544      9.20e-06  
    2    -308.8464727810      2.27e-06  
    3    -308.8464728860      6.84e-07  
    4    -308.8464729024      3.55e-07  
    5    -308.8464729080      1.74e-07  
    6    -308.8464729100      5.54e-08  
    7    -308.8464729101      1.65e-08  
    8    -308.8464729101      4.14e-09  Convergence criterion met
 ---------------------------------------
 SCF time:   CPU 38.20s  wall 8.00s 
 SCF   energy in the final basis set =     -308.8464729101
 Total energy in the final basis set =     -308.8464729101


 ------------------------------------------------------------------------------

   CCMAN2: suite of methods based on coupled cluster
           and equation of motion theories.

   Components:
   * libvmm-1.3-trunk
     by Evgeny Epifanovsky, Ilya Kaliman.
   * libtensor-2.5-trunk
     by Evgeny Epifanovsky, Michael Wormit, Dmitry Zuev, Sam Manzer, 
        Ilya Kaliman.
   * libcc-2.5-trunk
     by Evgeny Epifanovsky, Arik Landau, Tomasz Kus, Kirill Khistyaev, 
        Dmitry Zuev, Prashant Manohar, Xintian Feng, Anna Krylov, 
        Matthew Goldey, Alec White, Thomas Jagau, Kaushik Nanda, 
        Anastasia Gunina, Alexander Kunitsa, Joonho Lee.

   CCMAN original authors:
   Anna I. Krylov, C. David Sherrill, Steven R. Gwaltney,
   Edward F. C. Byrd (2000)
   Sergey V. Levchenko, Lyudmila V. Slipchenko, Tao Wang,
   Ana-Maria C. Cristian (2003)
   Piotr A. Pieniazek, C. Melania Oana, Evgeny Epifanovsky (2007)
   Prashant Manohar (2009)

 ------------------------------------------------------------------------------


 Allocating and initializing 30808MB of RAM...
 Calculation will run on 6 cores.


 Alpha MOs, Restricted
 -- Occupied --                  
-11.239 -11.239 -11.232 -11.231 -11.231 -11.230 -11.225 -11.225
  1 A     2 A     3 A     4 A     5 A     6 A     7 A     8 A                  
 -1.151  -1.059  -1.007  -0.970  -0.894  -0.825  -0.780  -0.665
  9 A    10 A    11 A    12 A    13 A    14 A    15 A    16 A                  
 -0.642  -0.626  -0.578  -0.576  -0.568  -0.554  -0.546  -0.522
 17 A    18 A    19 A    20 A    21 A    22 A    23 A    24 A                  
 -0.480  -0.479  -0.473  -0.331  -0.312
 25 A    26 A    27 A    28 A    29 A                                          
 -- Virtual --                   
  0.040   0.048   0.050   0.065   0.067   0.072   0.080   0.091
 30 A    31 A    32 A    33 A    34 A    35 A    36 A    37 A                  
  0.094   0.108   0.113   0.124   0.126   0.142   0.143   0.155
 38 A    39 A    40 A    41 A    42 A    43 A    44 A    45 A                  
  0.169   0.172   0.179   0.186   0.188   0.191   0.195   0.204
 46 A    47 A    48 A    49 A    50 A    51 A    52 A    53 A                  
  0.205   0.206   0.211   0.224   0.225   0.230   0.232   0.246
 54 A    55 A    56 A    57 A    58 A    59 A    60 A    61 A                  
  0.251   0.255   0.257   0.278   0.282   0.289   0.298   0.310
 62 A    63 A    64 A    65 A    66 A    67 A    68 A    69 A                  
  0.314   0.318   0.322   0.352   0.359   0.363   0.366   0.391
 70 A    71 A    72 A    73 A    74 A    75 A    76 A    77 A                  
  0.394   0.413   0.426   0.434   0.442   0.456   0.460   0.477
 78 A    79 A    80 A    81 A    82 A    83 A    84 A    85 A                  
  0.520   0.540   0.541   0.557   0.598   0.604   0.611   0.662
 86 A    87 A    88 A    89 A    90 A    91 A    92 A    93 A                  
  0.664   0.721   0.723   0.734   0.742   0.749   0.765   0.770
 94 A    95 A    96 A    97 A    98 A    99 A   100 A   101 A                  
  0.789   0.796   0.822   0.841   0.849   0.855   0.859   0.863
102 A   103 A   104 A   105 A   106 A   107 A   108 A   109 A                  
  0.870   0.881   0.903   0.913   0.919   0.952   0.962   0.979
110 A   111 A   112 A   113 A   114 A   115 A   116 A   117 A                  
  0.997   1.016   1.040   1.054   1.080   1.089   1.097   1.132
118 A   119 A   120 A   121 A   122 A   123 A   124 A   125 A                  
  1.144   1.158   1.169   1.182   1.184   1.240   1.242   1.255
126 A   127 A   128 A   129 A   130 A   131 A   132 A   133 A                  
  1.278   1.330   1.332   1.346   1.396   1.533   1.580   1.622
134 A   135 A   136 A   137 A   138 A   139 A   140 A   141 A                  
  1.628   1.676   1.690   1.722   1.725   1.728   1.792   1.806
142 A   143 A   144 A   145 A   146 A   147 A   148 A   149 A                  
  1.818   1.818   1.833   1.845   1.872   1.873   1.876   1.883
150 A   151 A   152 A   153 A   154 A   155 A   156 A   157 A                  
  1.914   1.947   1.966   1.985   2.013   2.047   2.062   2.102
158 A   159 A   160 A   161 A   162 A   163 A   164 A   165 A                  
  2.118   2.130   2.132   2.194   2.195   2.246   2.248   2.271
166 A   167 A   168 A   169 A   170 A   171 A   172 A   173 A                  
  2.276   2.305   2.326   2.372   2.384   2.434   2.438   2.440
174 A   175 A   176 A   177 A   178 A   179 A   180 A   181 A                  
  2.520   2.531   2.620   2.621   2.630   2.737   2.740   2.757
182 A   183 A   184 A   185 A   186 A   187 A   188 A   189 A                  
  2.821   2.823   2.824   2.842   2.859   2.876   2.930   2.933
190 A   191 A   192 A   193 A   194 A   195 A   196 A   197 A                  
  2.952   2.963   2.970   2.991   3.018   3.035   3.055   3.071
198 A   199 A   200 A   201 A   202 A   203 A   204 A   205 A                  
  3.091   3.095   3.140   3.157   3.218   3.269   3.289   3.314
206 A   207 A   208 A   209 A   210 A   211 A   212 A   213 A                  
  3.324   3.346   3.352   3.360   3.504   3.592   3.611   3.651
214 A   215 A   216 A   217 A   218 A   219 A   220 A   221 A                  
  3.793   3.848   3.920   3.973   4.074   4.118   4.195   4.199
222 A   223 A   224 A   225 A   226 A   227 A   228 A   229 A                  
  4.226   4.248   4.414   4.576   4.580   4.705   4.801   5.283
230 A   231 A   232 A   233 A   234 A   235 A   236 A   237 A                  
 24.747  25.074  25.103  25.123  25.156  25.233  25.253  25.336
238 A   239 A   240 A   241 A   242 A   243 A   244 A   245 A                  

 Beta MOs, Restricted
 -- Occupied --                  
-11.239 -11.239 -11.232 -11.231 -11.231 -11.230 -11.225 -11.225
  1 A     2 A     3 A     4 A     5 A     6 A     7 A     8 A                  
 -1.151  -1.059  -1.007  -0.970  -0.894  -0.825  -0.780  -0.665
  9 A    10 A    11 A    12 A    13 A    14 A    15 A    16 A                  
 -0.642  -0.626  -0.578  -0.576  -0.568  -0.554  -0.546  -0.522
 17 A    18 A    19 A    20 A    21 A    22 A    23 A    24 A                  
 -0.480  -0.479  -0.473  -0.331  -0.312
 25 A    26 A    27 A    28 A    29 A                                          
 -- Virtual --                   
  0.040   0.048   0.050   0.065   0.067   0.072   0.080   0.091
 30 A    31 A    32 A    33 A    34 A    35 A    36 A    37 A                  
  0.094   0.108   0.113   0.124   0.126   0.142   0.143   0.155
 38 A    39 A    40 A    41 A    42 A    43 A    44 A    45 A                  
  0.169   0.172   0.179   0.186   0.188   0.191   0.195   0.204
 46 A    47 A    48 A    49 A    50 A    51 A    52 A    53 A                  
  0.205   0.206   0.211   0.224   0.225   0.230   0.232   0.246
 54 A    55 A    56 A    57 A    58 A    59 A    60 A    61 A                  
  0.251   0.255   0.257   0.278   0.282   0.289   0.298   0.310
 62 A    63 A    64 A    65 A    66 A    67 A    68 A    69 A                  
  0.314   0.318   0.322   0.352   0.359   0.363   0.366   0.391
 70 A    71 A    72 A    73 A    74 A    75 A    76 A    77 A                  
  0.394   0.413   0.426   0.434   0.442   0.456   0.460   0.477
 78 A    79 A    80 A    81 A    82 A    83 A    84 A    85 A                  
  0.520   0.540   0.541   0.557   0.598   0.604   0.611   0.662
 86 A    87 A    88 A    89 A    90 A    91 A    92 A    93 A                  
  0.664   0.721   0.723   0.734   0.742   0.749   0.765   0.770
 94 A    95 A    96 A    97 A    98 A    99 A   100 A   101 A                  
  0.789   0.796   0.822   0.841   0.849   0.855   0.859   0.863
102 A   103 A   104 A   105 A   106 A   107 A   108 A   109 A                  
  0.870   0.881   0.903   0.913   0.919   0.952   0.962   0.979
110 A   111 A   112 A   113 A   114 A   115 A   116 A   117 A                  
  0.997   1.016   1.040   1.054   1.080   1.089   1.097   1.132
118 A   119 A   120 A   121 A   122 A   123 A   124 A   125 A                  
  1.144   1.158   1.169   1.182   1.184   1.240   1.242   1.255
126 A   127 A   128 A   129 A   130 A   131 A   132 A   133 A                  
  1.278   1.330   1.332   1.346   1.396   1.533   1.580   1.622
134 A   135 A   136 A   137 A   138 A   139 A   140 A   141 A                  
  1.628   1.676   1.690   1.722   1.725   1.728   1.792   1.806
142 A   143 A   144 A   145 A   146 A   147 A   148 A   149 A                  
  1.818   1.818   1.833   1.845   1.872   1.873   1.876   1.883
150 A   151 A   152 A   153 A   154 A   155 A   156 A   157 A                  
  1.914   1.947   1.966   1.985   2.013   2.047   2.062   2.102
158 A   159 A   160 A   161 A   162 A   163 A   164 A   165 A                  
  2.118   2.130   2.132   2.194   2.195   2.246   2.248   2.271
166 A   167 A   168 A   169 A   170 A   171 A   172 A   173 A                  
  2.276   2.305   2.326   2.372   2.384   2.434   2.438   2.440
174 A   175 A   176 A   177 A   178 A   179 A   180 A   181 A                  
  2.520   2.531   2.620   2.621   2.630   2.737   2.740   2.757
182 A   183 A   184 A   185 A   186 A   187 A   188 A   189 A                  
  2.821   2.823   2.824   2.842   2.859   2.876   2.930   2.933
190 A   191 A   192 A   193 A   194 A   195 A   196 A   197 A                  
  2.952   2.963   2.970   2.991   3.018   3.035   3.055   3.071
198 A   199 A   200 A   201 A   202 A   203 A   204 A   205 A                  
  3.091   3.095   3.140   3.157   3.218   3.269   3.289   3.314
206 A   207 A   208 A   209 A   210 A   211 A   212 A   213 A                  
  3.324   3.346   3.352   3.360   3.504   3.592   3.611   3.651
214 A   215 A   216 A   217 A   218 A   219 A   220 A   221 A                  
  3.793   3.848   3.920   3.973   4.074   4.118   4.195   4.199
222 A   223 A   224 A   225 A   226 A   227 A   228 A   229 A                  
  4.226   4.248   4.414   4.576   4.580   4.705   4.801   5.283
230 A   231 A   232 A   233 A   234 A   235 A   236 A   237 A                  
 24.747  25.074  25.103  25.123  25.156  25.233  25.253  25.336
238 A   239 A   240 A   241 A   242 A   243 A   244 A   245 A                  

 Occupation and symmetry of molecular orbitals

 Point group: C1 (1 irreducible representation).

                           A     All 
 -------------------------------------
 All molecular orbitals:
  - Alpha                  245   245 
  - Beta                   245   245 
 -------------------------------------
 Alpha orbitals:
  - Frozen occupied        8     8   
  - Active occupied        21    21  
  - Active virtual         216   216 
  - Frozen virtual         0     0   
 -------------------------------------
 Beta orbitals:
  - Frozen occupied        8     8   
  - Active occupied        21    21  
  - Active virtual         216   216 
  - Frozen virtual         0     0   
 -------------------------------------

 Import integrals:   CPU 0.00 s  wall 0.00 s

 Import integrals:   CPU 1110.11 s  wall 192.40 s

 MP2 amplitudes:   CPU 0.70 s  wall 0.44 s

Running a double precision version
           CCSD T amplitudes will be solved using DIIS.

           Start     Size      MaxIter   EConv     TConv     
           3         7         100       1.00e-07  1.00e-05  
 ------------------------------------------------------------------------------
           Energy (a.u.)   Ediff      Tdiff       Comment
 ------------------------------------------------------------------------------
          -309.98446970                           
     1    -309.99916431   1.47e-02   1.06e+00     Step took 05.03.
     2    -310.03360592   3.44e-02   1.46e-01     
     3    -310.03506563   1.46e-03   4.96e-02     
     4    -310.03833750   3.27e-03   1.51e-02     Switched to DIIS steps.
     5    -310.03952340   1.19e-03   1.19e-02     
     6    -310.03954406   2.07e-05   2.29e-03     
     7    -310.03953080   1.33e-05   9.41e-04     
     8    -310.03953004   7.59e-07   2.10e-04     
     9    -310.03952991   1.26e-07   7.00e-05     
    10    -310.03952978   1.33e-07   1.56e-05     
    11    -310.03952974   4.36e-08   6.34e-06     
 ------------------------------------------------------------------------------
          -310.03952974                           CCSD T converged.

End of double precision
 SCF energy                 = -308.84647291
 MP2 energy                 = -309.98446970
 CCSD correlation energy    =   -1.19305683
 CCSD total energy          = -310.03952974

 CCSD  T1^2 = 0.0080  T2^2 = 0.4649  Leading amplitudes:

 Amplitude    Orbitals with energies
 -0.0211       28 (A) A                  ->    101 (A) A                  
              -0.3310                          0.7696                     
 -0.0211       28 (A) B                  ->    101 (A) B                  
              -0.3310                          0.7696                     
  0.0160       29 (A) A                  ->    104 (A) A                  
              -0.3119                          0.8216                     
  0.0160       29 (A) B                  ->    104 (A) B                  
              -0.3119                          0.8216                     

 Amplitude    Orbitals with energies
 -0.0551       28 (A) A      28 (A) B    ->    39 (A) A      39 (A) B     
              -0.3310       -0.3310            0.1076        0.1076       
  0.0551       28 (A) A      28 (A) B    ->    39 (A) B      39 (A) A     
              -0.3310       -0.3310            0.1076        0.1076       
  0.0551       28 (A) B      28 (A) A    ->    39 (A) A      39 (A) B     
              -0.3310       -0.3310            0.1076        0.1076       
 -0.0551       28 (A) B      28 (A) A    ->    39 (A) B      39 (A) A     
              -0.3310       -0.3310            0.1076        0.1076       

 Computing CCSD intermediates for later calculations in double precision
 Finished.

Running a double precision version
           CCSD Lambda amplitudes will be solved using DIIS.
           Start     Size      MaxIter   EConv     LConv     
           3         7         100       1.00e-07  1.00e-05  
 ------------------------------------------------------------------------------
            Enorm      Ldiff       Comment
 ------------------------------------------------------------------------------
     1     5.84e-02   4.76e-02     
     2     1.00e-02   1.26e-03     
     3     3.49e-03   1.99e-03     
     4     1.31e-03   2.81e-04     Switched to DIIS steps.
     5     3.55e-04   3.36e-04     
     6     1.16e-04   5.67e-05     
     7     3.75e-05   1.42e-05     
     8     1.17e-05   3.71e-06     
     9     4.07e-06   8.69e-07     
    10     1.72e-06   2.31e-07     
    11     7.84e-07   8.91e-08     
    12     4.13e-07   3.43e-09     
    13     1.90e-07   1.31e-09     
    14     7.65e-08   1.07e-08     
 ------------------------------------------------------------------------------
                                   CCSD Lambda converged.

 Computing density matrices in double precision...
           Orbital response amplitudes will be solved using DIIS.
           Start     Size      MaxIter   EConv     LConv     
           3         7         100       1.00e-06  1.00e-06  
 ------------------------------------------------------------------------------
            Enorm      Ldiff       Comment
 ------------------------------------------------------------------------------
     1     5.70e-02   1.45e-02     
     2     2.84e-02   7.37e-03     
     3     1.97e-02   2.16e-03     
     4     1.77e-03   3.22e-03     Switched to DIIS steps.
     5     6.42e-04   3.56e-05     
     6     2.70e-04   1.68e-05     
     7     6.67e-05   6.18e-06     
     8     1.07e-05   1.98e-06     
     9     5.78e-06   6.19e-07     
    10     2.18e-06   5.04e-08     
    11     4.33e-07   2.40e-08     
 ------------------------------------------------------------------------------
                                   Orbital response converged.

 Computing density matrices... Done.
 CCSD calculation:   CPU 41278.35 s  wall 7328.28 s

 Transferring MO TPDM to AO TPDM
 Transferring g2_o1o1o1o1
 Transferring g2_o1o1o1v1
 Transferring g2_o1o1v1v1
 Transferring g2_o1v1o1v1
 Transferring g2_o1v1v1v1
 Transferring g2_v1v1v1v1
 Adding separable TPDM
 Computing TPDM gradient
 --------------------------------------------------------
 2e gradient
  Atom          X               Y               Z
 --------------------------------------------------------
    1         -1.526888        9.736047       -0.000230  
    2          1.526884        9.736051        0.000050  
    3         10.728818       -2.535072       -0.000310  
    4          5.097990       -7.272117        0.001578  
    5         -5.097983       -7.272118        0.001633  
    6        -10.728820       -2.535061       -0.003165  
    7          4.295766        0.015959       -0.000071  
    8         -4.295767        0.015959        0.000316  
    9         -2.295839        4.523278       -0.000004  
   10          2.295839        4.523279        0.000088  
   11          2.348293       -4.408758       -0.000028  
   12         -2.348293       -4.408759       -0.000138  
   13          1.977232       -1.681329        2.879985  
   14          1.977330       -1.681689       -2.879704  
   15          1.967685        3.303674       -0.000242  
   16         -1.977387       -1.683554       -2.878367  
   17         -1.977175       -1.679463        2.881321  
   18         -1.967685        3.303672       -0.002711  
 --------------------------------------------------------
 --------------------------------------------------------
 Final gradient
  Atom          X               Y               Z
 --------------------------------------------------------
    1         -1.526888        9.736047       -0.000230  
    2          1.526884        9.736051        0.000050  
    3         10.728818       -2.535072       -0.000310  
    4          5.097990       -7.272117        0.001578  
    5         -5.097983       -7.272118        0.001633  
    6        -10.728820       -2.535061       -0.003165  
    7          4.295766        0.015959       -0.000071  
    8         -4.295767        0.015959        0.000316  
    9         -2.295839        4.523278       -0.000004  
   10          2.295839        4.523279        0.000088  
   11          2.348293       -4.408758       -0.000028  
   12         -2.348293       -4.408759       -0.000138  
   13          1.977232       -1.681329        2.879985  
   14          1.977330       -1.681689       -2.879704  
   15          1.967685        3.303674       -0.000242  
   16         -1.977387       -1.683554       -2.878367  
   17         -1.977175       -1.679463        2.881321  
   18         -1.967685        3.303672       -0.002711  
 --------------------------------------------------------
 Analytic gradient from two-electron contribution:   CPU 8205.11 s  wall 1614.05 s

 Total ccman2 time:   CPU 50615.62 s  wall 9139.93 s


 --------------------------------------------------------------

                    Orbital Energies (a.u.)
 --------------------------------------------------------------

 Alpha MOs
 -- Occupied --
-11.2394 -11.2394 -11.2320 -11.2313 -11.2308 -11.2301 -11.2246 -11.2246
 -1.1508  -1.0587  -1.0070  -0.9704  -0.8936  -0.8250  -0.7799  -0.6653
 -0.6418  -0.6259  -0.5780  -0.5765  -0.5676  -0.5537  -0.5460  -0.5225
 -0.4804  -0.4794  -0.4728  -0.3310  -0.3119
 -- Virtual --
  0.0399   0.0476   0.0499   0.0648   0.0671   0.0720   0.0799   0.0915
  0.0939   0.1076   0.1127   0.1237   0.1262   0.1423   0.1432   0.1546
  0.1688   0.1720   0.1793   0.1856   0.1879   0.1911   0.1948   0.2039
  0.2049   0.2065   0.2113   0.2237   0.2249   0.2304   0.2324   0.2457
  0.2507   0.2550   0.2570   0.2782   0.2817   0.2890   0.2980   0.3104
  0.3140   0.3178   0.3215   0.3520   0.3587   0.3631   0.3656   0.3907
  0.3938   0.4133   0.4265   0.4342   0.4419   0.4562   0.4604   0.4768
  0.5196   0.5405   0.5409   0.5568   0.5984   0.6044   0.6108   0.6625
  0.6635   0.7215   0.7225   0.7340   0.7420   0.7492   0.7650   0.7696
  0.7887   0.7960   0.8216   0.8406   0.8490   0.8548   0.8588   0.8634
  0.8702   0.8810   0.9031   0.9131   0.9192   0.9518   0.9617   0.9793
  0.9967   1.0160   1.0403   1.0536   1.0796   1.0893   1.0969   1.1320
  1.1441   1.1582   1.1688   1.1825   1.1841   1.2404   1.2423   1.2551
  1.2781   1.3304   1.3322   1.3460   1.3961   1.5329   1.5799   1.6217
  1.6280   1.6759   1.6897   1.7223   1.7254   1.7279   1.7922   1.8056
  1.8183   1.8183   1.8331   1.8452   1.8715   1.8734   1.8761   1.8831
  1.9140   1.9473   1.9660   1.9851   2.0132   2.0474   2.0617   2.1022
  2.1182   2.1300   2.1319   2.1944   2.1952   2.2462   2.2478   2.2707
  2.2763   2.3046   2.3265   2.3715   2.3838   2.4338   2.4383   2.4403
  2.5200   2.5313   2.6199   2.6213   2.6302   2.7374   2.7403   2.7572
  2.8211   2.8227   2.8242   2.8417   2.8595   2.8757   2.9301   2.9328
  2.9516   2.9627   2.9700   2.9908   3.0183   3.0352   3.0552   3.0715
  3.0907   3.0954   3.1402   3.1570   3.2182   3.2692   3.2892   3.3135
  3.3241   3.3464   3.3515   3.3598   3.5041   3.5918   3.6114   3.6506
  3.7929   3.8481   3.9197   3.9734   4.0744   4.1177   4.1953   4.1987
  4.2262   4.2484   4.4141   4.5760   4.5797   4.7047   4.8013   5.2829
 24.7472  25.0735  25.1032  25.1227  25.1558  25.2333  25.2533  25.3362
 --------------------------------------------------------------

          Ground-State Mulliken Net Atomic Charges

     Atom                 Charge (a.u.)
  ----------------------------------------
      1 C                    -0.824433
      2 C                    -0.824435
      3 C                     0.660506
      4 C                     0.046590
      5 C                     0.046588
      6 C                     0.660506
      7 C                    -0.673646
      8 C                    -0.673646
      9 H                     0.150842
     10 H                     0.150842
     11 H                     0.175535
     12 H                     0.175535
     13 H                     0.155607
     14 H                     0.155601
     15 H                     0.153401
     16 H                     0.155564
     17 H                     0.155644
     18 H                     0.153401
  ----------------------------------------
  Sum of atomic charges =     0.000000

 -----------------------------------------------------------------
                    Cartesian Multipole Moments
 -----------------------------------------------------------------
    Charge (ESU x 10^10)
                -0.0000
    Dipole Moment (Debye)
         X      -0.0000      Y       0.0756      Z      -0.0001
       Tot       0.0756
    Quadrupole Moments (Debye-Ang)
        XX     -45.4134     XY      -0.0000     YY     -46.4340
        XZ      -0.0001     YZ       0.0001     ZZ     -53.4035
    Octopole Moments (Debye-Ang^2)
       XXX       0.0000    XXY       0.1663    XYY       0.0000
       YYY      -0.8490    XXZ      -0.0002    XYZ       0.0000
       YYZ       0.0016    XZZ      -0.0000    YZZ       1.3076
       ZZZ      -0.0018
    Hexadecapole Moments (Debye-Ang^3)
      XXXX   -1119.5339   XXXY       0.0000   XXYY    -230.8195
      XYYY       0.0000   YYYY    -311.9378   XXXZ       0.0002
      XXYZ      -0.0001   XYYZ       0.0044   YYYZ      -0.0006
      XXZZ    -198.2584   XYZZ      -0.0000   YYZZ     -75.4355
      XZZZ      -0.0043   YZZZ      -0.0013   ZZZZ     -77.3954
 -----------------------------------------------------------------
 DrvMan completing analytic gradient of the correlated energy
 Correlated dipole moment
            1
    1  -0.0000000
    2   0.0297520
    3  -0.0000265
 Energy read as -310.039529737
 Full Analytical Gradient: (in a.u., or Hartree/Bohr)
             1             2             3             4             5
    1   -0.00008163    0.00008162    0.00005220   -0.00008760    0.00008760
    2   -0.00003398   -0.00003398    0.00010713   -0.00007320   -0.00007319
    3    0.00000029    0.00000001   -0.00000008    0.00000029   -0.00000048
             6             7             8             9            10
    1   -0.00005220   -0.00003635    0.00003635    0.00000421   -0.00000421
    2    0.00010713   -0.00000337   -0.00000338    0.00001025    0.00001025
    3   -0.00000002   -0.00000001   -0.00000008   -0.00000003   -0.00000001
            11            12            13            14            15
    1    0.00001202   -0.00001202    0.00000529    0.00000534    0.00000374
    2    0.00000111    0.00000111   -0.00000488   -0.00000475    0.00000169
    3   -0.00000002   -0.00000003    0.00000222   -0.00000231    0.00000007
            16            17            18
    1   -0.00000525   -0.00000537   -0.00000374
    2   -0.00000505   -0.00000458    0.00000169
    3   -0.00000207    0.00000246   -0.00000022
 Gradient time:  CPU 0.97 s  wall 1.18 s
 Geometry Optimization Parameters
   NAtoms,    NIC,     NZ,  NCons,   NDum,   NFix, NCnnct, MaxDiis
       18     120       0       0       0       0       0       0

 Cartesian Hessian Update
 Hessian updated using BFGS update


** GEOMETRY OPTIMIZATION IN DELOCALIZED INTERNAL COORDINATES **
   Searching for a Minimum

   Optimization Cycle:   4

                       Coordinates (Angstroms)
     ATOM                X               Y               Z
      1  C         0.7016277192   -1.2052697163    0.0000077122
      2  C        -0.7016277341   -1.2052697345   -0.0000001249
      3  C        -1.4232131041   -0.0070721448   -0.0000050555
      4  C        -0.6976924847    1.1977682693    0.0000105546
      5  C         0.6976924831    1.1977682872    0.0000364543
      6  C         1.4232130957   -0.0070721315    0.0000183725
      7  C        -2.9377939420    0.0056983503   -0.0000175581
      8  C         2.9377939337    0.0056983335   -0.0000327502
      9  H         1.2359998040   -2.1534896742    0.0000175867
     10  H        -1.2359998109   -2.1534896962   -0.0000012176
     11  H        -1.2342976560    2.1453504424    0.0000222072
     12  H         1.2342976444    2.1453504647    0.0000623101
     13  H        -3.3260900986    0.5234180658   -0.8855548955
     14  H        -3.3261062961    0.5235346852    0.8854438158
     15  H        -3.3394747805   -1.0130888148    0.0000447770
     16  H         3.3261158544    0.5241553469    0.8850592056
     17  H         3.3260805130    0.5227971038   -0.8859389654
     18  H         3.3394747904   -1.0130885402    0.0007319163
   Point Group: c1    Number of degrees of freedom:    48


   Energy is   -310.039529737

 Hessian updated using BFGS update

 34 Hessian modes will be used to form the next step
  Hessian Eigenvalues:
     0.007801    0.007802    0.016019    0.017028    0.022488    0.022776
     0.022967    0.022970    0.022980    0.022998    0.023204    0.071785
     0.071918    0.071943    0.127660    0.159991    0.160221    0.160730
     0.209862    0.220000    0.243026    0.310780    0.340684    0.342839
     0.342842    0.342844    0.345619    0.352742    0.352770    0.353776
     0.398766    0.421605    0.465451    0.562914

 Minimum search - taking simple RFO step
 Searching for Lamda that Minimizes Along All modes
 Value Taken    Lamda =   0.00000000
 Step Taken.  Stepsize is  0.000543

                             Maximum     Tolerance    Cnvgd?
         Gradient           0.000094      0.000300     YES
         Displacement       0.000327      0.001200     YES
         Energy change     -0.000001      0.000001     YES

 Final energy is   -310.03952973688212     


 ******************************
 **  OPTIMIZATION CONVERGED  **
 ******************************

                       Coordinates (Angstroms)
     ATOM                X               Y               Z
      1  C         0.7016277192   -1.2052697163    0.0000077122
      2  C        -0.7016277341   -1.2052697345   -0.0000001249
      3  C        -1.4232131041   -0.0070721448   -0.0000050555
      4  C        -0.6976924847    1.1977682693    0.0000105546
      5  C         0.6976924831    1.1977682872    0.0000364543
      6  C         1.4232130957   -0.0070721315    0.0000183725
      7  C        -2.9377939420    0.0056983503   -0.0000175581
      8  C         2.9377939337    0.0056983335   -0.0000327502
      9  H         1.2359998040   -2.1534896742    0.0000175867
     10  H        -1.2359998109   -2.1534896962   -0.0000012176
     11  H        -1.2342976560    2.1453504424    0.0000222072
     12  H         1.2342976444    2.1453504647    0.0000623101
     13  H        -3.3260900986    0.5234180658   -0.8855548955
     14  H        -3.3261062961    0.5235346852    0.8854438158
     15  H        -3.3394747805   -1.0130888148    0.0000447770
     16  H         3.3261158544    0.5241553469    0.8850592056
     17  H         3.3260805130    0.5227971038   -0.8859389654
     18  H         3.3394747904   -1.0130885402    0.0007319163

Z-matrix Print:
$molecule
0 1
C 
C  1 1.398700
H  2 1.088428 1 119.539011
C  2 1.403255 1 121.057430 3 -180.000000 0
H  4 1.088428 2 119.403558 1 180.000000 0
C  4 1.398700 2 121.057432 1 0.000000 0
C  1 1.406421 2 117.887414 3 180.000000 0
H  7 1.088971 1 119.422454 2 -179.999090 0
C  7 1.395385 1 121.055155 2 -0.000000 0
H  9 1.088971 7 119.522392 1 -179.999141 0
C  1 1.514635 2 121.540521 3 -0.000000 0
H  11 1.095114 1 111.034917 2 0.003729 0
H  11 1.096806 1 110.977469 2 120.160945 0
H  11 1.096806 1 110.977315 2 -120.153251 0
C  6 1.514635 4 121.540520 2 -179.997352 0
H  15 1.095114 6 111.034918 4 -0.045306 0
H  15 1.096804 6 110.977065 4 -120.202713 0
H  15 1.096808 6 110.977718 4 120.111486 0
$end


 --------------------------------------------------------------

                    Orbital Energies (a.u.)
 --------------------------------------------------------------

 Alpha MOs
 -- Occupied --
-11.2394 -11.2394 -11.2320 -11.2313 -11.2308 -11.2301 -11.2246 -11.2246
 -1.1508  -1.0587  -1.0070  -0.9704  -0.8936  -0.8250  -0.7799  -0.6653
 -0.6418  -0.6259  -0.5780  -0.5765  -0.5676  -0.5537  -0.5460  -0.5225
 -0.4804  -0.4794  -0.4728  -0.3310  -0.3119
 -- Virtual --
  0.0399   0.0476   0.0499   0.0648   0.0671   0.0720   0.0799   0.0915
  0.0939   0.1076   0.1127   0.1237   0.1262   0.1423   0.1432   0.1546
  0.1688   0.1720   0.1793   0.1856   0.1879   0.1911   0.1948   0.2039
  0.2049   0.2065   0.2113   0.2237   0.2249   0.2304   0.2324   0.2457
  0.2507   0.2550   0.2570   0.2782   0.2817   0.2890   0.2980   0.3104
  0.3140   0.3178   0.3215   0.3520   0.3587   0.3631   0.3656   0.3907
  0.3938   0.4133   0.4265   0.4342   0.4419   0.4562   0.4604   0.4768
  0.5196   0.5405   0.5409   0.5568   0.5984   0.6044   0.6108   0.6625
  0.6635   0.7215   0.7225   0.7340   0.7420   0.7492   0.7650   0.7696
  0.7887   0.7960   0.8216   0.8406   0.8490   0.8548   0.8588   0.8634
  0.8702   0.8810   0.9031   0.9131   0.9192   0.9518   0.9617   0.9793
  0.9967   1.0160   1.0403   1.0536   1.0796   1.0893   1.0969   1.1320
  1.1441   1.1582   1.1688   1.1825   1.1841   1.2404   1.2423   1.2551
  1.2781   1.3304   1.3322   1.3460   1.3961   1.5329   1.5799   1.6217
  1.6280   1.6759   1.6897   1.7223   1.7254   1.7279   1.7922   1.8056
  1.8183   1.8183   1.8331   1.8452   1.8715   1.8734   1.8761   1.8831
  1.9140   1.9473   1.9660   1.9851   2.0132   2.0474   2.0617   2.1022
  2.1182   2.1300   2.1319   2.1944   2.1952   2.2462   2.2478   2.2707
  2.2763   2.3046   2.3265   2.3715   2.3838   2.4338   2.4383   2.4403
  2.5200   2.5313   2.6199   2.6213   2.6302   2.7374   2.7403   2.7572
  2.8211   2.8227   2.8242   2.8417   2.8595   2.8757   2.9301   2.9328
  2.9516   2.9627   2.9700   2.9908   3.0183   3.0352   3.0552   3.0715
  3.0907   3.0954   3.1402   3.1570   3.2182   3.2692   3.2892   3.3135
  3.3241   3.3464   3.3515   3.3598   3.5041   3.5918   3.6114   3.6506
  3.7929   3.8481   3.9197   3.9734   4.0744   4.1177   4.1953   4.1987
  4.2262   4.2484   4.4141   4.5760   4.5797   4.7047   4.8013   5.2829
 24.7472  25.0735  25.1032  25.1227  25.1558  25.2333  25.2533  25.3362
 --------------------------------------------------------------

          Ground-State Mulliken Net Atomic Charges

     Atom                 Charge (a.u.)
  ----------------------------------------
      1 C                    -0.824433
      2 C                    -0.824435
      3 C                     0.660506
      4 C                     0.046590
      5 C                     0.046588
      6 C                     0.660506
      7 C                    -0.673646
      8 C                    -0.673646
      9 H                     0.150842
     10 H                     0.150842
     11 H                     0.175535
     12 H                     0.175535
     13 H                     0.155607
     14 H                     0.155601
     15 H                     0.153401
     16 H                     0.155564
     17 H                     0.155644
     18 H                     0.153401
  ----------------------------------------
  Sum of atomic charges =     0.000000

 -----------------------------------------------------------------
                    Cartesian Multipole Moments
 -----------------------------------------------------------------
    Charge (ESU x 10^10)
                -0.0000
    Dipole Moment (Debye)
         X      -0.0000      Y       0.0756      Z      -0.0001
       Tot       0.0756
    Quadrupole Moments (Debye-Ang)
        XX     -45.4134     XY      -0.0000     YY     -46.4340
        XZ      -0.0001     YZ       0.0001     ZZ     -53.4035
    Octopole Moments (Debye-Ang^2)
       XXX       0.0000    XXY       0.1663    XYY       0.0000
       YYY      -0.8490    XXZ      -0.0002    XYZ       0.0000
       YYZ       0.0016    XZZ      -0.0000    YZZ       1.3076
       ZZZ      -0.0018
    Hexadecapole Moments (Debye-Ang^3)
      XXXX   -1119.5339   XXXY       0.0000   XXYY    -230.8195
      XYYY       0.0000   YYYY    -311.9378   XXXZ       0.0002
      XXYZ      -0.0001   XYYZ       0.0044   YYYZ      -0.0006
      XXZZ    -198.2584   XYZZ      -0.0000   YYZZ     -75.4355
      XZZZ      -0.0043   YZZZ      -0.0013   ZZZZ     -77.3954
 -----------------------------------------------------------------
Archival summary:
1\1\february\OPT\ProcedureUnspecified\BasisUnspecified\810\taweetha\SatDec1421:01:582019SatDec1421:01:582019\0\\#,OPT,ProcedureUnspecified,BasisUnspecified,\\0,1\C\C,1,1.3987\H,2,1.08843,1,119.539\C,2,1.40326,1,121.057,3,-180,0\H,4,1.08843,2,119.404,1,180,0\C,4,1.3987,2,121.057,1,0,0\C,1,1.40642,2,117.887,3,180,0\H,7,1.08897,1,119.422,2,-179.999,0\C,7,1.39538,1,121.055,2,-0,0\H,9,1.08897,7,119.522,1,-179.999,0\C,1,1.51463,2,121.541,3,-0,0\H,11,1.09511,1,111.035,2,0.00372936,0\H,11,1.09681,1,110.977,2,120.161,0\H,11,1.09681,1,110.977,2,-120.153,0\C,6,1.51463,4,121.541,2,-179.997,0\H,15,1.09511,6,111.035,4,-0.0453063,0\H,15,1.0968,6,110.977,4,-120.203,0\H,15,1.09681,6,110.978,4,120.111,0\\HF=-308.846473\\@

 Total job time:  36707.79s(wall), 203051.36s(cpu) 
 Sat Dec 14 21:01:58 2019

        *************************************************************
        *                                                           *
        *  Thank you very much for using Q-Chem.  Have a nice day.  *
        *                                                           *
        *************************************************************
