# Supplementary material for: Geometric and energetic data from quantum chemical calculations of halobenzenes and xylenes
Source: Data Brief. 2020 Mar 5;30:105386. doi: 10.1016/j.dib.2020.105386 (PMC7114895; doi:10.1016/j.dib.2020.105386)
Supplement: Supplementary file 2 [file mmc2.zip › xylene/CCSD/xyz/9_geotable.csv]

1506	CCHHHH	7237	1,2-xylene	CC1=CC=CC=C1C	CH3	CH3	H	H	H	H	1.41271	1.40122	1.40049	1.39636	1.40049	1.40123	1.5144	1.5144	1.08835	1.08709	1.08709	1.08835	119.13122	119.13145	121.33677	119.53184	119.53189	121.33684	120.57954	120.2892	119.56937	120.44026	120.02796	119.09386	0	0	0	0	0	0	180	180	180	180	180	180
1507	CHCHHH	7929	1,3-xylene	CC1=CC(=CC=C1)C	CH3	H	CH3	H	H	H	1.40284	1.40267	1.40275	1.3989	1.39905	1.40258	1.51488	1.0898	1.51487	1.0882	1.08757	1.08821	118.5321	121.88074	118.53151	120.38687	120.28025	120.38687	120.62173	119.06526	120.82336	119.93351	119.8544	119.69023	0.213	0.403	0.217	0.171	0.356	0.164	178.467	179.809	178.261	179.955	179.805	179.771
1508	CHHCHH	7809	1,4-xylene	CC1=CC=C(C=C1)C	CH3	H	H	CH3	H	H	1.3987	1.40326	1.3987	1.40642	1.39538	1.40642	1.51463	1.08843	1.08843	1.51463	1.08897	1.08897	117.88741	121.05743	121.05743	117.88741	121.05516	121.05515	121.54052	119.40356	119.53901	120.57207	119.52239	119.42245	0	0.001	0	0.001	0.002	0.001	179.997	180	179.999	179.999	179.999	179.999
