# Supplementary material for: Geometric and energetic data from quantum chemical calculations of halobenzenes and xylenes
Source: Data Brief. 2020 Mar 5;30:105386. doi: 10.1016/j.dib.2020.105386 (PMC7114895; doi:10.1016/j.dib.2020.105386)
Supplement: Supplementary file 2 [file mmc2.zip › xylene/CCSD/xyz/m-xylene.xyz]

m-xylene.out
                       Coordinates (Angstroms)
     ATOM                X               Y               Z
      1  C         0.0013773314   -0.0026943523   -0.0046041604
      2  C         0.0043771105   -0.0129209978    1.3980240633
      3  H         0.9579632052   -0.0306029746    1.9253009512
      4  C        -1.1851359474   -0.0014958848    2.1415859494
      5  C        -2.4062277896    0.0172522578    1.4518003418
      6  H        -3.3404668044    0.0225686179    2.0098018303
      7  C        -2.4287068492    0.0317944744    0.0530021636
      8  H        -3.3804459129    0.0494966119   -0.4730075884
      9  C        -1.2322457553    0.0241716709   -0.6718000454
     10  H        -1.2563047251    0.0362991169   -1.7596688827
     11  C        -1.1483694568    0.0218645957    3.6558372367
     12  H        -2.0284443125   -0.4759706005    4.0775330174
     13  H        -0.2541244190   -0.4845264243    4.0354209622
     14  H        -1.1345265324    1.0529271955    4.0320719073
     15  C         1.3021136385   -0.0506429741   -0.7796075343
     16  H         2.1120213424    0.4287106127   -0.2188125805
     17  H         1.2038294151    0.4609466528   -1.7433404268
     18  H         1.6014897843   -1.0875170699   -0.9798705133

Z-matrix Print:
$molecule
0 1
C 
C  1 1.402669
H  2 1.089798 1 119.065261
C  1 1.402747 2 118.531513 3 -179.809419 0
H  4 1.088202 1 119.679400 2 179.769288 0
C  4 1.398898 1 120.386867 2 -0.402736 0
H  6 1.087569 4 119.865349 1 -179.807071 0
C  6 1.399054 4 120.280252 1 0.217124 0
H  8 1.088208 6 119.922780 4 -179.956458 0
C  8 1.402577 6 120.386870 4 0.170688 0
C  1 1.514874 2 120.631461 3 1.524257 0
H  11 1.095520 1 110.992073 2 -150.724339 0
H  11 1.095546 1 111.041471 2 -30.325730 0
H  11 1.097652 1 110.942242 2 89.490731 0
C  10 1.514878 8 120.831783 6 178.272302 0
H  15 1.095532 10 111.040225 8 151.337275 0
H  15 1.095536 10 110.993268 8 30.938151 0
H  15 1.097649 10 110.941438 8 -88.843453 0
$end
