# Supplementary material for: Geometric and energetic data from quantum chemical calculations of halobenzenes and xylenes
Source: Data Brief. 2020 Mar 5;30:105386. doi: 10.1016/j.dib.2020.105386 (PMC7114895; doi:10.1016/j.dib.2020.105386)
Supplement: Supplementary file 2 [file mmc2.zip › xylene/CCSD/xyz/o-xylene.xyz]

o-xylene.out
                       Coordinates (Angstroms)
     ATOM                X               Y               Z
      1  C         0.4774240488   -0.7063019278   -0.0000004698
      2  C        -0.7462829930   -1.3889272298   -0.0000001134
      3  H        -0.7451357299   -2.4772771698   -0.0000021594
      4  C        -1.9651012017   -0.6991030353   -0.0000010553
      5  H        -2.9021244009   -1.2502401718   -0.0000009902
      6  C        -1.9656614149    0.6972555071    0.0000020756
      7  H        -2.9031251781    1.2476421433    0.0000022056
      8  C        -0.7473951431    1.3880570655    0.0000009288
      9  H        -0.7471188403    2.4764073150    0.0000031292
     10  C         0.4768559214    0.7064124463    0.0000011924
     11  C         1.7815174585   -1.4762048963    0.0000036608
     12  H         1.5956180203   -2.5550229807   -0.0000317131
     13  H         2.3859053972   -1.2356254094   -0.8837875474
     14  H         2.3858700855   -1.2356782024    0.8838336787
     15  C         1.7803353461    1.4773616623   -0.0000045052
     16  H         1.5935746997    2.5560323201    0.0000371087
     17  H         2.3849182985    1.2372642156    0.8837835874
     18  H         2.3848750444    1.2373258191   -0.8838393365

Z-matrix Print:
$molecule
0 1
C 
C  1 1.401224
H  2 1.088350 1 119.093858
C  2 1.400493 1 121.336773 3 -180.000000 0
H  4 1.087090 2 120.027906 1 180.000000 0
C  4 1.396359 2 119.531836 1 -0.000000 0
H  6 1.087090 4 120.440151 2 -180.000000 0
C  6 1.400491 4 119.531890 2 0.000000 0
H  8 1.088351 6 119.569300 4 180.000000 0
C  8 1.401227 6 121.336836 4 -0.000000 0
C  10 1.514401 8 120.289238 6 180.000000 0
H  11 1.094718 10 110.779442 8 0.002148 0
H  11 1.097383 10 111.273081 8 120.202716 0
H  11 1.097384 10 111.273146 8 -120.198396 0
C  1 1.514405 2 120.289198 3 -0.000000 0
H  15 1.094719 1 110.779609 2 0.002550 0
H  15 1.097383 1 111.273101 2 120.202974 0
H  15 1.097383 1 111.273138 2 -120.197831 0
$end
