# Supplementary material for: Geometric and energetic data from quantum chemical calculations of halobenzenes and xylenes
Source: Data Brief. 2020 Mar 5;30:105386. doi: 10.1016/j.dib.2020.105386 (PMC7114895; doi:10.1016/j.dib.2020.105386)
Supplement: Supplementary file 2 [file mmc2.zip › xylene/CCSD/xyz/p-xylene.xyz]

p-xylene.out
                       Coordinates (Angstroms)
     ATOM                X               Y               Z
      1  C         0.7016277192   -1.2052697163    0.0000077122
      2  C        -0.7016277341   -1.2052697345   -0.0000001249
      3  C        -1.4232131041   -0.0070721448   -0.0000050555
      4  C        -0.6976924847    1.1977682693    0.0000105546
      5  C         0.6976924831    1.1977682872    0.0000364543
      6  C         1.4232130957   -0.0070721315    0.0000183725
      7  C        -2.9377939420    0.0056983503   -0.0000175581
      8  C         2.9377939337    0.0056983335   -0.0000327502
      9  H         1.2359998040   -2.1534896742    0.0000175867
     10  H        -1.2359998109   -2.1534896962   -0.0000012176
     11  H        -1.2342976560    2.1453504424    0.0000222072
     12  H         1.2342976444    2.1453504647    0.0000623101
     13  H        -3.3260900986    0.5234180658   -0.8855548955
     14  H        -3.3261062961    0.5235346852    0.8854438158
     15  H        -3.3394747805   -1.0130888148    0.0000447770
     16  H         3.3261158544    0.5241553469    0.8850592056
     17  H         3.3260805130    0.5227971038   -0.8859389654
     18  H         3.3394747904   -1.0130885402    0.0007319163

Z-matrix Print:
$molecule
0 1
C 
C  1 1.398700
H  2 1.088428 1 119.539011
C  2 1.403255 1 121.057430 3 -180.000000 0
H  4 1.088428 2 119.403558 1 180.000000 0
C  4 1.398700 2 121.057432 1 0.000000 0
C  1 1.406421 2 117.887414 3 180.000000 0
H  7 1.088971 1 119.422454 2 -179.999090 0
C  7 1.395385 1 121.055155 2 -0.000000 0
H  9 1.088971 7 119.522392 1 -179.999141 0
C  1 1.514635 2 121.540521 3 -0.000000 0
H  11 1.095114 1 111.034917 2 0.003729 0
H  11 1.096806 1 110.977469 2 120.160945 0
H  11 1.096806 1 110.977315 2 -120.153251 0
C  6 1.514635 4 121.540520 2 -179.997352 0
H  15 1.095114 6 111.034918 4 -0.045306 0
H  15 1.096804 6 110.977065 4 -120.202713 0
H  15 1.096808 6 110.977718 4 120.111486 0
$end
