# Supplementary material for: Geometric and energetic data from quantum chemical calculations of halobenzenes and xylenes
Source: Data Brief. 2020 Mar 5;30:105386. doi: 10.1016/j.dib.2020.105386 (PMC7114895; doi:10.1016/j.dib.2020.105386)
Supplement: Supplementary file 2 [file mmc2.zip › xylene/HF/4_enthalpy.csv]

m-xylene.out	108.504
o-xylene.out	108.610
p-xylene.out	108.503
