# Supplementary material for: Geometric and energetic data from quantum chemical calculations of halobenzenes and xylenes
Source: Data Brief. 2020 Mar 5;30:105386. doi: 10.1016/j.dib.2020.105386 (PMC7114895; doi:10.1016/j.dib.2020.105386)
Supplement: Supplementary file 2 [file mmc2.zip › xylene/HF/m-xylene.out]

                  Welcome to Q-Chem
     A Quantum Leap Into The Future Of Chemistry


 Q-Chem 5.2 (devel), Q-Chem, Inc., Pleasanton, CA (2019)

 Yihan Shao,  Zhengting Gan,  E. Epifanovsky,  A. T. B. Gilbert,  M. Wormit,  
 J. Kussmann,  A. W. Lange,  A. Behn,  Jia Deng,  Xintian Feng,  D. Ghosh,  
 M. Goldey,  P. R. Horn,  L. D. Jacobson,  I. Kaliman,  T. Kus,  A. Landau,  
 Jie Liu,  E. I. Proynov,  R. M. Richard,  R. P. Steele,  E. J. Sundstrom,  
 H. L. Woodcock III,  P. M. Zimmerman,  D. Zuev,  B. Albrecht,  E. Alguire,  
 S. A. Baeppler,  D. Barton,  Z. Benda,  Y. A. Bernard,  E. J. Berquist,  
 K. B. Bravaya,  H. Burton,  D. Casanova,  Chun-Min Chang,  Yunqing Chen,  
 A. Chien,  K. D. Closser,  M. P. Coons,  S. Coriani,  S. Dasgupta,  
 A. L. Dempwolff,  M. Diedenhofen,  Hainam Do,  R. G. Edgar,  Po-Tung Fang,  
 S. Faraji,  S. Fatehi,  Qingguo Feng,  K. D. Fenk,  J. Fosso-Tande,  
 J. Gayvert,  Qinghui Ge,  A. Ghysels,  G. Gidofalvi,  J. Gomes,  
 J. Gonthier,  A. Gunina,  D. Hait,  M. W. D. Hanson-Heine,  
 P. H. P. Harbach,  A. W. Hauser,  M. F. Herbst,  J. E. Herr,  
 E. G. Hohenstein,  Z. C. Holden,  Kerwin Hui,  B. C. Huynh,  T.-C. Jagau,  
 Hyunjun Ji,  B. Kaduk,  K. Khistyaev,  Jaehoon Kim,  P. Klunzinger,  K. Koh,  
 D. Kosenkov,  L. Koulias,  T. Kowalczyk,  C. M. Krauter,  A. Kunitsa,  
 Ka Un Lao,  A. Laurent,  K. V. Lawler,  Joonho Lee,  D. Lefrancois,  
 S. Lehtola,  D. S. Levine,  Yi-Pei Li,  You-Sheng Lin,  Fenglai Liu,  
 E. Livshits,  A. Luenser,  P. Manohar,  E. Mansoor,  S. F. Manzer,  
 Shan-Ping Mao,  Yuezhi Mao,  N. Mardirossian,  A. V. Marenich,  
 T. Markovich,  L. A. Martinez-Martinez,  S. A. Maurer,  N. J. Mayhall,  
 S. C. McKenzie,  J.-M. Mewes,  P. Morgante,  A. F. Morrison,  
 J. W. Mullinax,  K. Nanda,  T. S. Nguyen-Beck,  R. Olivares-Amaya,  
 J. A. Parkhill,  Zheng Pei,  T. M. Perrine,  F. Plasser,  P. Pokhilko,  
 S. Prager,  A. Prociuk,  E. Ramos,  D. R. Rehn,  F. Rob,  M. Scheurer,  
 M. Schneider,  N. Sergueev,  S. M. Sharada,  S. Sharma,  D. W. Small,  
 T. Stauch,  T. Stein,  Yu-Chuan Su,  A. J. W. Thom,  A. Tkatchenko,  
 T. Tsuchimochi,  N. M. Tubman,  L. Vogt,  M. L. Vidal,  O. Vydrov,  
 M. A. Watson,  J. Wenzel,  M. de Wergifosse,  T. A. Wesolowski,  A. White,  
 J. Witte,  A. Yamada,  Jun Yang,  K. Yao,  S. Yeganeh,  S. R. Yost,  
 Zhi-Qiang You,  A. Zech,  Igor Ying Zhang,  Xing Zhang,  Yan Zhao,  
 Ying Zhu,  B. R. Brooks,  G. K. L. Chan,  C. J. Cramer,  M. S. Gordon,  
 W. J. Hehre,  A. Klamt,  M. W. Schmidt,  C. D. Sherrill,  D. G. Truhlar,  
 A. Aspuru-Guzik,  R. Baer,  A. T. Bell,  N. A. Besley,  Jeng-Da Chai,  
 A. E. DePrince, III,  R. A. DiStasio Jr.,  A. Dreuw,  B. D. Dunietz,  
 T. R. Furlani,  Chao-Ping Hsu,  Yousung Jung,  Jing Kong,  D. S. Lambrecht,  
 WanZhen Liang,  C. Ochsenfeld,  V. A. Rassolov,  L. V. Slipchenko,  
 J. E. Subotnik,  T. Van Voorhis,  J. M. Herbert,  A. I. Krylov,  
 P. M. W. Gill,  M. Head-Gordon

 Contributors to earlier versions of Q-Chem not listed above: 
 R. D. Adamson,  B. Austin,  J. Baker,  G. J. O. Beran,  K. Brandhorst,  
 S. T. Brown,  E. F. C. Byrd,  A. K. Chakraborty,  C.-L. Cheng,  
 Siu Hung Chien,  D. M. Chipman,  D. L. Crittenden,  H. Dachsel,  
 R. J. Doerksen,  A. D. Dutoi,  L. Fusti-Molnar,  W. A. Goddard III,  
 A. Golubeva-Zadorozhnaya,  S. R. Gwaltney,  G. Hawkins,  A. Heyden,  
 S. Hirata,  G. Kedziora,  F. J. Keil,  C. Kelley,  Jihan Kim,  R. A. King,  
 R. Z. Khaliullin,  P. P. Korambath,  W. Kurlancheek,  A. M. Lee,  M. S. Lee,  
 S. V. Levchenko,  Ching Yeh Lin,  D. Liotard,  R. C. Lochan,  I. Lotan,  
 P. E. Maslen,  N. Nair,  D. P. O'Neill,  D. Neuhauser,  E. Neuscamman,  
 C. M. Oana,  R. Olson,  B. Peters,  R. Peverati,  P. A. Pieniazek,  
 Y. M. Rhee,  J. Ritchie,  M. A. Rohrdanz,  E. Rosta,  N. J. Russ,  
 H. F. Schaefer III,  N. E. Schultz,  N. Shenvi,  A. C. Simmonett,  A. Sodt,  
 D. Stuck,  K. S. Thanthiriwatte,  V. Vanovschi,  Tao Wang,  A. Warshel,  
 C. F. Williams,  Q. Wu,  X. Xu,  W. Zhang

 Please cite Q-Chem as follows:
 Y. Shao et al., Mol. Phys. 113, 184-215 (2015)
 DOI: 10.1080/00268976.2014.952696

 Q-Chem 5.2.1 for Intel X86 EM64T Linux

 Parts of Q-Chem use Armadillo 8.300.2 (Tropical Shenanigans).
 http://arma.sourceforge.net/

 Q-Chem begins on Fri Dec 13 17:14:06 2019  

Host: 
0

     Scratch files written to /scratch/taweetham/qchem24429//
NAlpha2: 58
NElect   58
Mult     1

Checking the input file for inconsistencies... 	...done.

--------------------------------------------------------------
User input:
--------------------------------------------------------------
$molecule
0 1
  C   -2.6094369    1.2510536   -0.0000613
  C   -2.6287560   -0.1498709   -0.0000462
  C   -1.4156953   -0.8477302    0.0001905
  C   -0.2043010   -0.1566504    0.0004351
  C   -0.1937321    1.2381286    0.0004332
  C   -1.3958131    1.9535207    0.0001664
  C   -3.9252549   -0.9040084   -0.0003210
  H    0.7333508   -0.7060182    0.0006298
  H    0.7594618    1.7613146    0.0006360
  C   -1.4009876    3.4535127    0.0001998
  H   -0.3839338    3.8591397   -0.0000148
  H   -1.9117580    3.8286774    0.8928436
  H   -1.9121213    3.8287279   -0.8922160
  H   -3.5465301    1.8045269   -0.0002497
  H   -1.4092302   -1.9352241    0.0001915
  H   -4.7850670   -0.2260562   -0.0002479
  H   -3.9949182   -1.5343128    0.8920486
  H   -3.9947507   -1.5339380   -0.8929674
$end

$REM
   JOB_TYPE	OPTIMIZATION
   BASIS	6-311++G**
   METHOD	HF
   SYM_IGNORE	TRUE
$END

--------------------------------------------------------------
 ----------------------------------------------------------------
             Standard Nuclear Orientation (Angstroms)
    I     Atom           X                Y                Z
 ----------------------------------------------------------------
    1      C      -2.6094369000     1.2510536000    -0.0000613000
    2      C      -2.6287560000    -0.1498709000    -0.0000462000
    3      C      -1.4156953000    -0.8477302000     0.0001905000
    4      C      -0.2043010000    -0.1566504000     0.0004351000
    5      C      -0.1937321000     1.2381286000     0.0004332000
    6      C      -1.3958131000     1.9535207000     0.0001664000
    7      C      -3.9252549000    -0.9040084000    -0.0003210000
    8      H       0.7333508000    -0.7060182000     0.0006298000
    9      H       0.7594618000     1.7613146000     0.0006360000
   10      C      -1.4009876000     3.4535127000     0.0001998000
   11      H      -0.3839338000     3.8591397000    -0.0000148000
   12      H      -1.9117580000     3.8286774000     0.8928436000
   13      H      -1.9121213000     3.8287279000    -0.8922160000
   14      H      -3.5465301000     1.8045269000    -0.0002497000
   15      H      -1.4092302000    -1.9352241000     0.0001915000
   16      H      -4.7850670000    -0.2260562000    -0.0002479000
   17      H      -3.9949182000    -1.5343128000     0.8920486000
   18      H      -3.9947507000    -1.5339380000    -0.8929674000
 ----------------------------------------------------------------
 Nuclear Repulsion Energy =         341.21351126 hartrees
 There are       29 alpha and       29 beta electrons
 Requested basis set is 6-311++G(d,p)
 There are 98 shells and 246 basis functions

 Total QAlloc Memory Limit   2000 MB
 Mega-Array Size       188 MB
 MEM_STATIC part       192 MB
 A cutoff of  1.0D-11 yielded   4381 shell pairs
 There are     28378 function pairs (     30282 Cartesian)
 Smallest overlap matrix eigenvalue = 1.13E-06

 Q-Chem warning in module stvman/mkSTV.C, line 318:

 Overlap eigenvalue is smaller than square root of threshold
 Use THRESH >= 12 to get rid of this warning


 Scale SEOQF with 1.000000e-01/1.000000e-01/1.000000e-01

 Standard Electronic Orientation quadrupole field applied
 Nucleus-field energy     =     0.0000000230 hartrees
 Guess from superposition of atomic densities
 Warning:  Energy on first SCF cycle will be non-variational
 SAD guess density has 58.000000 electrons

 -----------------------------------------------------------------------
  General SCF calculation program by
  Eric Jon Sundstrom, Paul Horn, Yuezhi Mao, Dmitri Zuev, Alec White,
  David Stuck, Shaama M.S., Shane Yost, Joonho Lee, David Small,
  Daniel Levine, Susi Lehtola, Hugh Burton, Evgeny Epifanovsky,
  Bang C. Huynh
 -----------------------------------------------------------------------
 Hartree-Fock
 using 6 threads for integral computing
 -------------------------------------------------------
 OpenMP Integral computing Module                
 Release: version 2.0, May 2017, Q-Chem Inc. Pleasanton 
 -------------------------------------------------------
 A restricted SCF calculation will be
 performed using DIIS
 SCF converges when DIIS error is below 1.0e-08
 ---------------------------------------
  Cycle       Energy         DIIS error
 ---------------------------------------
    1    -312.1606576496      4.26e-02  
    2    -308.7575012841      2.76e-03  
    3    -308.8398356738      7.39e-04  
    4    -308.8462140903      2.63e-04  
    5    -308.8468324324      4.47e-05  
    6    -308.8468577710      1.71e-05  
    7    -308.8468615866      5.47e-06  
    8    -308.8468621993      2.43e-06  
    9    -308.8468623729      1.08e-06  
   10    -308.8468624306      4.51e-07  
   11    -308.8468624414      8.88e-08  
   12    -308.8468624415      3.63e-08  
   13    -308.8468624417      1.20e-08  
   14    -308.8468624421      5.30e-09  Convergence criterion met
 ---------------------------------------
 SCF time:   CPU 51.54s  wall 10.00s 
 SCF   energy in the final basis set =     -308.8468624421
 Total energy in the final basis set =     -308.8468624421

 --------------------------------------------------------------

                    Orbital Energies (a.u.)
 --------------------------------------------------------------

 Alpha MOs
 -- Occupied --
-11.2414 -11.2409 -11.2338 -11.2252 -11.2248 -11.2246 -11.2230 -11.2228
 -1.1534  -1.0568  -1.0276  -0.9381  -0.9241  -0.8128  -0.7779  -0.6806
 -0.6429  -0.6177  -0.5830  -0.5713  -0.5690  -0.5589  -0.5495  -0.5223
 -0.4811  -0.4785  -0.4738  -0.3261  -0.3161
 -- Virtual --
  0.0394   0.0485   0.0493   0.0658   0.0667   0.0714   0.0792   0.0861
  0.0932   0.1125   0.1140   0.1229   0.1234   0.1383   0.1429   0.1628
  0.1689   0.1703   0.1822   0.1826   0.1839   0.1871   0.1983   0.2032
  0.2047   0.2049   0.2080   0.2175   0.2200   0.2236   0.2365   0.2383
  0.2447   0.2570   0.2575   0.2671   0.2872   0.2886   0.2961   0.2978
  0.3106   0.3209   0.3307   0.3413   0.3479   0.3558   0.3736   0.3811
  0.3908   0.3971   0.4156   0.4228   0.4370   0.4454   0.4514   0.4765
  0.4835   0.5151   0.5178   0.5534   0.5680   0.5896   0.6060   0.6117
  0.6617   0.6677   0.7186   0.7296   0.7384   0.7439   0.7554   0.7765
  0.7888   0.7893   0.8005   0.8156   0.8363   0.8534   0.8586   0.8667
  0.8776   0.8864   0.8981   0.9075   0.9088   0.9309   0.9666   0.9728
  0.9966   1.0027   1.0183   1.0322   1.0593   1.0729   1.0961   1.1101
  1.1327   1.1591   1.1598   1.1631   1.1755   1.2302   1.2406   1.2436
  1.2571   1.2605   1.3101   1.3356   1.3799   1.3867   1.5479   1.5961
  1.6146   1.6542   1.6662   1.7006   1.7198   1.7232   1.7307   1.8006
  1.8153   1.8214   1.8222   1.8325   1.8533   1.8620   1.8687   1.8738
  1.8959   1.9243   1.9461   1.9805   1.9973   2.0342   2.0508   2.0785
  2.0929   2.1043   2.1108   2.1695   2.2099   2.2224   2.2320   2.2366
  2.2648   2.2835   2.3260   2.3277   2.3367   2.4006   2.4356   2.4763
  2.4860   2.5128   2.5649   2.5674   2.6240   2.6312   2.7379   2.7456
  2.7650   2.8210   2.8272   2.8317   2.8469   2.8474   2.8913   2.9234
  2.9341   2.9653   2.9726   2.9887   2.9988   3.0161   3.0440   3.0537
  3.0721   3.0942   3.1128   3.1458   3.2035   3.2380   3.2506   3.2955
  3.3054   3.3330   3.3433   3.3567   3.3792   3.5060   3.6162   3.6609
  3.6672   3.8099   3.8259   3.9420   3.9856   4.1028   4.1292   4.2220
  4.2226   4.2233   4.2375   4.4400   4.5491   4.5877   4.7606   4.7842
  5.2894  24.7613  25.0970  25.1114  25.1516  25.1580  25.2513  25.2552
 25.3529
 --------------------------------------------------------------

          Ground-State Mulliken Net Atomic Charges

     Atom                 Charge (a.u.)
  ----------------------------------------
      1 C                    -1.248321
      2 C                     1.362022
      3 C                    -0.716018
      4 C                     0.259016
      5 C                    -1.507933
      6 C                     1.308143
      7 C                    -0.533427
      8 H                     0.212486
      9 H                     0.152280
     10 C                    -0.540746
     11 H                     0.150634
     12 H                     0.153852
     13 H                     0.153806
     14 H                     0.158005
     15 H                     0.180384
     16 H                     0.146629
     17 H                     0.154580
     18 H                     0.154608
  ----------------------------------------
  Sum of atomic charges =     0.000000

 -----------------------------------------------------------------
                    Cartesian Multipole Moments
 -----------------------------------------------------------------
    Charge (ESU x 10^10)
                 0.0000
    Dipole Moment (Debye)
         X      -0.3417      Y       0.1566      Z      -0.0000
       Tot       0.3758
    Quadrupole Moments (Debye-Ang)
        XX     -44.3688     XY      -0.2443     YY     -44.9574
        XZ       0.0017     YZ       0.0001     ZZ     -53.6832
    Octopole Moments (Debye-Ang^2)
       XXX     243.4410    XXY     -34.0140    XYY      81.2286
       YYY    -105.3908    XXZ      -0.0092    XYZ       0.0007
       YYZ      -0.0046    XZZ      91.4408    YZZ     -39.3584
       ZZZ      -0.0204
    Hexadecapole Moments (Debye-Ang^3)
      XXXX   -1429.0928   XXXY      87.4644   XXYY    -391.0087
      XYYY      96.4379   YYYY    -940.2968   XXXZ      -0.0078
      XXYZ      -0.0151   XYYZ      -0.0064   YYYZ      -0.0325
      XXZZ    -272.3628   XYZZ      37.8016   YYZZ    -173.5261
      XZZZ      -0.0188   YZZZ      -0.0287   ZZZZ     -77.7476
 -----------------------------------------------------------------
 Calculating analytic gradient of the SCF energy
 Gradient of SCF Energy
            1           2           3           4           5           6
    1  -0.0084856  -0.0079357  -0.0069314   0.0065326   0.0034965  -0.0037857
    2   0.0086903  -0.0122109  -0.0039960   0.0015006   0.0009830   0.0127974
    3  -0.0000013   0.0000002  -0.0000025   0.0000009   0.0000027  -0.0000043
            7           8           9          10          11          12
    1   0.0099117   0.0068377   0.0081256  -0.0023172   0.0069785  -0.0016292
    2   0.0028058  -0.0039544   0.0024779  -0.0098687   0.0028972  -0.0004594
    3  -0.0000016   0.0000014   0.0000024   0.0000054  -0.0000037   0.0065932
           13          14          15          16          17          18
    1  -0.0016306  -0.0069376   0.0013465  -0.0058733   0.0011474   0.0011500
    2  -0.0004572   0.0045660  -0.0078862   0.0045779  -0.0012330  -0.0012303
    3  -0.0065947  -0.0000011   0.0000000   0.0000019   0.0066344  -0.0066333
 Max gradient component =       1.280E-02
 RMS gradient           =       5.155E-03
 Gradient time:  CPU 18.18 s  wall 3.11 s
 Geometry Optimization Parameters
   NAtoms,    NIC,     NZ,  NCons,   NDum,   NFix, NCnnct, MaxDiis
       18     120       0       0       0       0       0       0


** GEOMETRY OPTIMIZATION IN DELOCALIZED INTERNAL COORDINATES **
   Searching for a Minimum

   Optimization Cycle:   1

                       Coordinates (Angstroms)
     ATOM                X               Y               Z
      1  C        -2.6094369000    1.2510536000   -0.0000613000
      2  C        -2.6287560000   -0.1498709000   -0.0000462000
      3  C        -1.4156953000   -0.8477302000    0.0001905000
      4  C        -0.2043010000   -0.1566504000    0.0004351000
      5  C        -0.1937321000    1.2381286000    0.0004332000
      6  C        -1.3958131000    1.9535207000    0.0001664000
      7  C        -3.9252549000   -0.9040084000   -0.0003210000
      8  H         0.7333508000   -0.7060182000    0.0006298000
      9  H         0.7594618000    1.7613146000    0.0006360000
     10  C        -1.4009876000    3.4535127000    0.0001998000
     11  H        -0.3839338000    3.8591397000   -0.0000148000
     12  H        -1.9117580000    3.8286774000    0.8928436000
     13  H        -1.9121213000    3.8287279000   -0.8922160000
     14  H        -3.5465301000    1.8045269000   -0.0002497000
     15  H        -1.4092302000   -1.9352241000    0.0001915000
     16  H        -4.7850670000   -0.2260562000   -0.0002479000
     17  H        -3.9949182000   -1.5343128000    0.8920486000
     18  H        -3.9947507000   -1.5339380000   -0.8929674000
   Point Group: c1    Number of degrees of freedom:    48


   Energy is   -308.846862442


 Attempting to generate delocalized internal coordinates
 Initial Hessian constructed with Jon Baker's OPTIMIZE code

 46 Hessian modes will be used to form the next step
  Hessian Eigenvalues:
     0.016825    0.017256    0.022185    0.022282    0.022514    0.022765
     0.022829    0.022968    0.023103    0.073504    0.073512    0.074481
     0.074487    0.160000    0.160000    0.160000    0.160000    0.160000
     0.160000    0.160000    0.160000    0.160000    0.160000    0.220000
     0.234658    0.234889    0.250000    0.250000    0.323772    0.323902
     0.342460    0.342478    0.342703    0.342704    0.342709    0.342710
     0.350056    0.351016    0.351222    0.351925    0.416870    0.419063
     0.454237    0.457613    0.459976    0.463878

 Minimum search - taking simple RFO step
 Searching for Lamda that Minimizes Along All modes
 Value Taken    Lamda =  -0.00440184
 Step Taken.  Stepsize is  0.118272

                             Maximum     Tolerance    Cnvgd?
         Gradient           0.022096      0.000300      NO
         Displacement       0.061277      0.001200      NO
         Energy change     *********      0.000001      NO


 New Cartesian Coordinates Obtained by Inverse Iteration

 Displacement from previous Coordinates is:  0.164119
 ----------------------------------------------------------------
             Standard Nuclear Orientation (Angstroms)
    I     Atom           X                Y                Z
 ----------------------------------------------------------------
    1      C      -2.5823421998     1.2339538033    -0.0000532550
    2      C      -2.6168421207    -0.1507611271    -0.0000451313
    3      C      -1.4106458416    -0.8401568402     0.0002072698
    4      C      -0.2142378546    -0.1525629649     0.0004351280
    5      C      -0.1996775099     1.2334410750     0.0004190641
    6      C      -1.3863647416     1.9448441324     0.0001801420
    7      C      -3.9277430055    -0.9055976563    -0.0003258724
    8      H       0.7132118265    -0.6961390987     0.0006234377
    9      H       0.7386124393     1.7579968299     0.0005979931
   10      C      -1.3993489749     3.4575165205     0.0002036160
   11      H      -0.3935151933     3.8601592692    -0.0000057173
   12      H      -1.9100148985     3.8449156967     0.8763980410
   13      H      -1.9103929592     3.8449500657    -0.8757529452
   14      H      -3.5102785033     1.7785699106    -0.0002466203
   15      H      -1.4097590732    -1.9159162361     0.0002172538
   16      H      -4.7737186331    -0.2284911423    -0.0002664791
   17      H      -4.0132933385    -1.5411480271     0.8755305202
   18      H      -4.0131230182    -1.5407813105    -0.8764662451
 ----------------------------------------------------------------
 Nuclear Repulsion Energy =         342.81693583 hartrees
 There are       29 alpha and       29 beta electrons
 Applying Cartesian multipole field
    Component          Value
    ---------          -----
     (2,0,0)        1.00000E-11
     (0,2,0)        2.00000E-11
     (0,0,2)       -3.00000E-11
 Nucleus-field energy     =     0.0000000229 hartrees
 Requested basis set is 6-311++G(d,p)
 There are 98 shells and 246 basis functions
 A cutoff of  1.0D-11 yielded   4383 shell pairs
 There are     28402 function pairs (     30306 Cartesian)
 Smallest overlap matrix eigenvalue = 1.05E-06

 Q-Chem warning in module stvman/mkSTV.C, line 318:

 Overlap eigenvalue is smaller than square root of threshold
 Use THRESH >= 12 to get rid of this warning

 Guess MOs from SCF MO coefficient file

 -----------------------------------------------------------------------
  General SCF calculation program by
  Eric Jon Sundstrom, Paul Horn, Yuezhi Mao, Dmitri Zuev, Alec White,
  David Stuck, Shaama M.S., Shane Yost, Joonho Lee, David Small,
  Daniel Levine, Susi Lehtola, Hugh Burton, Evgeny Epifanovsky,
  Bang C. Huynh
 -----------------------------------------------------------------------
 Hartree-Fock
 using 6 threads for integral computing
 -------------------------------------------------------
 OpenMP Integral computing Module                
 Release: version 2.0, May 2017, Q-Chem Inc. Pleasanton 
 -------------------------------------------------------
 A restricted SCF calculation will be
 performed using DIIS
 SCF converges when DIIS error is below 1.0e-08
 ---------------------------------------
  Cycle       Energy         DIIS error
 ---------------------------------------
    1    -308.8475396804      3.66e-04  
    2    -308.8487141179      7.86e-05  
    3    -308.8487768120      3.25e-05  
    4    -308.8487874754      8.16e-06  
    5    -308.8487894586      3.97e-06  
    6    -308.8487901392      2.11e-06  
    7    -308.8487903560      6.54e-07  
    8    -308.8487903716      2.77e-07  
    9    -308.8487903728      7.11e-08  
   10    -308.8487903729      2.34e-08  
   11    -308.8487903728      1.20e-08  
   12    -308.8487903727      5.00e-09  Convergence criterion met
 ---------------------------------------
 SCF time:   CPU 46.32s  wall 9.00s 
 SCF   energy in the final basis set =     -308.8487903727
 Total energy in the final basis set =     -308.8487903727

 --------------------------------------------------------------

                    Orbital Energies (a.u.)
 --------------------------------------------------------------

 Alpha MOs
 -- Occupied --
-11.2376 -11.2372 -11.2282 -11.2203 -11.2201 -11.2201 -11.2199 -11.2196
 -1.1597  -1.0574  -1.0298  -0.9416  -0.9286  -0.8167  -0.7833  -0.6867
 -0.6457  -0.6172  -0.5817  -0.5699  -0.5695  -0.5625  -0.5518  -0.5276
 -0.4804  -0.4800  -0.4788  -0.3279  -0.3194
 -- Virtual --
  0.0393   0.0484   0.0493   0.0659   0.0667   0.0719   0.0796   0.0861
  0.0934   0.1140   0.1151   0.1242   0.1242   0.1388   0.1428   0.1631
  0.1692   0.1704   0.1823   0.1831   0.1836   0.1870   0.1986   0.2041
  0.2048   0.2050   0.2073   0.2174   0.2212   0.2236   0.2374   0.2388
  0.2455   0.2575   0.2586   0.2675   0.2881   0.2892   0.2983   0.2988
  0.3094   0.3203   0.3327   0.3424   0.3485   0.3575   0.3775   0.3816
  0.3965   0.3998   0.4195   0.4280   0.4402   0.4482   0.4532   0.4765
  0.4835   0.5176   0.5232   0.5549   0.5721   0.5898   0.6058   0.6110
  0.6637   0.6715   0.7246   0.7358   0.7371   0.7525   0.7600   0.7800
  0.7870   0.7906   0.7999   0.8118   0.8375   0.8566   0.8602   0.8705
  0.8790   0.8918   0.9016   0.9121   0.9124   0.9357   0.9743   0.9806
  0.9994   1.0114   1.0227   1.0391   1.0615   1.0746   1.0970   1.1161
  1.1414   1.1607   1.1700   1.1734   1.1782   1.2309   1.2467   1.2501
  1.2605   1.2653   1.3153   1.3363   1.3852   1.3960   1.5537   1.5917
  1.6059   1.6464   1.6689   1.6880   1.7325   1.7352   1.7382   1.8100
  1.8243   1.8289   1.8330   1.8376   1.8637   1.8725   1.8811   1.8883
  1.9049   1.9329   1.9545   1.9869   2.0038   2.0402   2.0530   2.0765
  2.0971   2.1088   2.1141   2.1813   2.2258   2.2306   2.2418   2.2491
  2.2741   2.2935   2.3376   2.3382   2.3457   2.4114   2.4512   2.4900
  2.4960   2.5244   2.5801   2.5841   2.6356   2.6429   2.7592   2.7636
  2.7904   2.8376   2.8460   2.8483   2.8504   2.8508   2.9084   2.9375
  2.9499   2.9633   2.9885   2.9896   3.0134   3.0288   3.0480   3.0503
  3.0713   3.1008   3.1112   3.1628   3.2322   3.2416   3.2547   3.3056
  3.3307   3.3343   3.3366   3.3622   3.3855   3.5187   3.6243   3.6603
  3.6754   3.8377   3.8514   3.9714   4.0364   4.1236   4.1556   4.2238
  4.2242   4.2559   4.2703   4.4615   4.5651   4.5985   4.7704   4.7851
  5.3079  24.7622  25.1101  25.1325  25.1829  25.1913  25.3006  25.3082
 25.4097
 --------------------------------------------------------------

          Ground-State Mulliken Net Atomic Charges

     Atom                 Charge (a.u.)
  ----------------------------------------
      1 C                    -1.373626
      2 C                     1.494857
      3 C                    -0.770504
      4 C                     0.301097
      5 C                    -1.567490
      6 C                     1.395489
      7 C                    -0.530728
      8 H                     0.207364
      9 H                     0.144108
     10 C                    -0.536367
     11 H                     0.149152
     12 H                     0.155721
     13 H                     0.155676
     14 H                     0.144679
     15 H                     0.172790
     16 H                     0.147349
     17 H                     0.155202
     18 H                     0.155230
  ----------------------------------------
  Sum of atomic charges =     0.000000

 -----------------------------------------------------------------
                    Cartesian Multipole Moments
 -----------------------------------------------------------------
    Charge (ESU x 10^10)
                 0.0000
    Dipole Moment (Debye)
         X      -0.3460      Y       0.1544      Z      -0.0001
       Tot       0.3789
    Quadrupole Moments (Debye-Ang)
        XX     -44.3022     XY      -0.1013     YY     -44.6387
        XZ       0.0017     YZ       0.0001     ZZ     -53.4900
    Octopole Moments (Debye-Ang^2)
       XXX     242.1540    XXY     -34.7498    XYY      80.2273
       YYY    -103.7980    XXZ      -0.0097    XYZ       0.0006
       YYZ      -0.0045    XZZ      91.1510    YZZ     -39.2116
       ZZZ      -0.0206
    Hexadecapole Moments (Debye-Ang^3)
      XXXX   -1415.9937   XXXY      90.2597   XXYY    -386.5243
      XYYY      92.6688   YYYY    -928.0086   XXXZ      -0.0052
      XXYZ      -0.0148   XYYZ      -0.0062   YYYZ      -0.0319
      XXZZ    -270.4867   XYZZ      37.0581   YYZZ    -172.9926
      XZZZ      -0.0180   YZZZ      -0.0295   ZZZZ     -76.6604
 -----------------------------------------------------------------
 Calculating analytic gradient of the SCF energy
 Gradient of SCF Energy
            1           2           3           4           5           6
    1   0.0026133   0.0030385  -0.0023806  -0.0000537  -0.0009623  -0.0006501
    2   0.0006495  -0.0006909   0.0016592   0.0019745  -0.0019520  -0.0020884
    3   0.0000003   0.0000005  -0.0000001   0.0000001  -0.0000006   0.0000001
            7           8           9          10          11          12
    1   0.0000870  -0.0007771  -0.0009168  -0.0004171  -0.0006557   0.0005280
    2  -0.0011601   0.0002762  -0.0002004   0.0005434   0.0003685   0.0002680
    3  -0.0000005  -0.0000002  -0.0000000   0.0000010  -0.0000003  -0.0003708
           13          14          15          16          17          18
    1   0.0005284   0.0011788  -0.0001171   0.0000023  -0.0005230  -0.0005227
    2   0.0002685  -0.0007356   0.0007966  -0.0006575   0.0003403   0.0003402
    3   0.0003702   0.0000002  -0.0000002   0.0000001  -0.0004035   0.0004037
 Max gradient component =       3.039E-03
 RMS gradient           =       9.413E-04
 Gradient time:  CPU 18.31 s  wall 3.13 s
 Geometry Optimization Parameters
   NAtoms,    NIC,     NZ,  NCons,   NDum,   NFix, NCnnct, MaxDiis
       18     120       0       0       0       0       0       0

 Cartesian Hessian Update
 Hessian updated using BFGS update


** GEOMETRY OPTIMIZATION IN DELOCALIZED INTERNAL COORDINATES **
   Searching for a Minimum

   Optimization Cycle:   2

                       Coordinates (Angstroms)
     ATOM                X               Y               Z
      1  C        -2.5823421998    1.2339538033   -0.0000532550
      2  C        -2.6168421207   -0.1507611271   -0.0000451313
      3  C        -1.4106458416   -0.8401568402    0.0002072698
      4  C        -0.2142378546   -0.1525629649    0.0004351280
      5  C        -0.1996775099    1.2334410750    0.0004190641
      6  C        -1.3863647416    1.9448441324    0.0001801420
      7  C        -3.9277430055   -0.9055976563   -0.0003258724
      8  H         0.7132118265   -0.6961390987    0.0006234377
      9  H         0.7386124393    1.7579968299    0.0005979931
     10  C        -1.3993489749    3.4575165205    0.0002036160
     11  H        -0.3935151933    3.8601592692   -0.0000057173
     12  H        -1.9100148985    3.8449156967    0.8763980410
     13  H        -1.9103929592    3.8449500657   -0.8757529452
     14  H        -3.5102785033    1.7785699106   -0.0002466203
     15  H        -1.4097590732   -1.9159162361    0.0002172538
     16  H        -4.7737186331   -0.2284911423   -0.0002664791
     17  H        -4.0132933385   -1.5411480271    0.8755305202
     18  H        -4.0131230182   -1.5407813105   -0.8764662451
   Point Group: c1    Number of degrees of freedom:    48


   Energy is   -308.848790373

 Hessian updated using BFGS update

 38 Hessian modes will be used to form the next step
  Hessian Eigenvalues:
     0.009179    0.009195    0.017256    0.022282    0.022514    0.022765
     0.022829    0.022968    0.023103    0.073504    0.073512    0.074076
     0.074484    0.158650    0.163570    0.220120    0.234652    0.238843
     0.249912    0.250038    0.323835    0.327375    0.341875    0.342470
     0.342704    0.342704    0.342709    0.342940    0.350345    0.351111
     0.351712    0.357347    0.416451    0.419092    0.447964    0.457627
     0.462070    0.510903

 Minimum search - taking simple RFO step
 Searching for Lamda that Minimizes Along All modes
 Value Taken    Lamda =  -0.00011480
 Step Taken.  Stepsize is  0.018456

                             Maximum     Tolerance    Cnvgd?
         Gradient           0.003697      0.000300      NO
         Displacement       0.009074      0.001200      NO
         Energy change     -0.001928      0.000001      NO


 New Cartesian Coordinates Obtained by Inverse Iteration

 Displacement from previous Coordinates is:  0.029950
 ----------------------------------------------------------------
             Standard Nuclear Orientation (Angstroms)
    I     Atom           X                Y                Z
 ----------------------------------------------------------------
    1      C      -2.5864610461     1.2349794664    -0.0000530941
    2      C      -2.6182299455    -0.1499821311    -0.0000455707
    3      C      -1.4089298798    -0.8418398778     0.0002059489
    4      C      -0.2118991192    -0.1540502290     0.0004346592
    5      C      -0.1982332077     1.2343688691     0.0004204482
    6      C      -1.3873038030     1.9450770645     0.0001804105
    7      C      -3.9284468855    -0.9022759051    -0.0003255509
    8      H       0.7169798397    -0.6970392370     0.0006236399
    9      H       0.7411766536     1.7590695150     0.0005976231
   10      C      -1.4002472791     3.4558121538     0.0002024682
   11      H      -0.3929431495     3.8561378263    -0.0000029930
   12      H      -1.9130236922     3.8408129208     0.8768512837
   13      H      -1.9133998092     3.8408443474    -0.8762094080
   14      H      -3.5158601012     1.7804755872    -0.0002465511
   15      H      -1.4077435944    -1.9185205290     0.0002185028
   16      H      -4.7728085487    -0.2224741745    -0.0002667919
   17      H      -4.0111343861    -1.5384846477     0.8760096568
   18      H      -4.0109656462    -1.5381181194    -0.8769444816
 ----------------------------------------------------------------
 Nuclear Repulsion Energy =         342.63849989 hartrees
 There are       29 alpha and       29 beta electrons
 Applying Cartesian multipole field
    Component          Value
    ---------          -----
     (2,0,0)        1.00000E-11
     (0,2,0)        2.00000E-11
     (0,0,2)       -3.00000E-11
 Nucleus-field energy     =     0.0000000229 hartrees
 Requested basis set is 6-311++G(d,p)
 There are 98 shells and 246 basis functions
 A cutoff of  1.0D-11 yielded   4383 shell pairs
 There are     28402 function pairs (     30306 Cartesian)
 Smallest overlap matrix eigenvalue = 1.06E-06

 Q-Chem warning in module stvman/mkSTV.C, line 318:

 Overlap eigenvalue is smaller than square root of threshold
 Use THRESH >= 12 to get rid of this warning

 Guess MOs from SCF MO coefficient file

 -----------------------------------------------------------------------
  General SCF calculation program by
  Eric Jon Sundstrom, Paul Horn, Yuezhi Mao, Dmitri Zuev, Alec White,
  David Stuck, Shaama M.S., Shane Yost, Joonho Lee, David Small,
  Daniel Levine, Susi Lehtola, Hugh Burton, Evgeny Epifanovsky,
  Bang C. Huynh
 -----------------------------------------------------------------------
 Hartree-Fock
 using 6 threads for integral computing
 -------------------------------------------------------
 OpenMP Integral computing Module                
 Release: version 2.0, May 2017, Q-Chem Inc. Pleasanton 
 -------------------------------------------------------
 A restricted SCF calculation will be
 performed using DIIS
 SCF converges when DIIS error is below 1.0e-08
 ---------------------------------------
  Cycle       Energy         DIIS error
 ---------------------------------------
    1    -308.8488157020      5.75e-05  
    2    -308.8488478180      1.35e-05  
    3    -308.8488502773      6.05e-06  
    4    -308.8488508327      2.17e-06  
    5    -308.8488510480      1.05e-06  
    6    -308.8488511108      4.71e-07  
    7    -308.8488511184      1.35e-07  
    8    -308.8488511189      3.76e-08  
    9    -308.8488511190      1.42e-08  
   10    -308.8488511191      5.41e-09  Convergence criterion met
 ---------------------------------------
 SCF time:   CPU 38.69s  wall 7.00s 
 SCF   energy in the final basis set =     -308.8488511191
 Total energy in the final basis set =     -308.8488511191

 --------------------------------------------------------------

                    Orbital Energies (a.u.)
 --------------------------------------------------------------

 Alpha MOs
 -- Occupied --
-11.2381 -11.2376 -11.2289 -11.2207 -11.2206 -11.2204 -11.2201 -11.2201
 -1.1587  -1.0572  -1.0298  -0.9413  -0.9281  -0.8161  -0.7827  -0.6860
 -0.6455  -0.6174  -0.5817  -0.5700  -0.5696  -0.5619  -0.5522  -0.5276
 -0.4805  -0.4798  -0.4780  -0.3278  -0.3187
 -- Virtual --
  0.0393   0.0484   0.0493   0.0659   0.0667   0.0718   0.0796   0.0861
  0.0934   0.1141   0.1148   0.1239   0.1242   0.1388   0.1429   0.1631
  0.1692   0.1703   0.1823   0.1829   0.1836   0.1870   0.1985   0.2041
  0.2047   0.2050   0.2074   0.2174   0.2210   0.2235   0.2373   0.2387
  0.2455   0.2574   0.2585   0.2674   0.2879   0.2891   0.2979   0.2988
  0.3096   0.3205   0.3327   0.3422   0.3484   0.3573   0.3773   0.3817
  0.3957   0.3996   0.4190   0.4275   0.4400   0.4481   0.4532   0.4765
  0.4835   0.5170   0.5224   0.5547   0.5718   0.5892   0.6056   0.6106
  0.6635   0.6710   0.7241   0.7351   0.7373   0.7516   0.7589   0.7797
  0.7873   0.7903   0.8001   0.8126   0.8374   0.8564   0.8602   0.8701
  0.8789   0.8909   0.9015   0.9117   0.9125   0.9355   0.9732   0.9793
  0.9993   1.0104   1.0224   1.0382   1.0613   1.0744   1.0968   1.1152
  1.1403   1.1609   1.1691   1.1718   1.1780   1.2303   1.2469   1.2483
  1.2598   1.2650   1.3146   1.3362   1.3844   1.3945   1.5529   1.5924
  1.6079   1.6482   1.6692   1.6903   1.7309   1.7337   1.7371   1.8089
  1.8234   1.8283   1.8327   1.8366   1.8624   1.8708   1.8795   1.8863
  1.9035   1.9315   1.9525   1.9859   2.0036   2.0399   2.0524   2.0771
  2.0970   2.1087   2.1151   2.1800   2.2239   2.2298   2.2401   2.2480
  2.2729   2.2916   2.3356   2.3363   2.3445   2.4109   2.4492   2.4887
  2.4949   2.5231   2.5792   2.5836   2.6349   2.6407   2.7570   2.7609
  2.7875   2.8371   2.8451   2.8490   2.8507   2.8510   2.9068   2.9359
  2.9492   2.9623   2.9877   2.9890   3.0124   3.0265   3.0484   3.0500
  3.0708   3.0997   3.1104   3.1607   3.2288   3.2411   3.2542   3.3049
  3.3293   3.3344   3.3362   3.3614   3.3843   3.5168   3.6233   3.6606
  3.6734   3.8330   3.8480   3.9682   4.0303   4.1205   4.1514   4.2226
  4.2228   4.2580   4.2721   4.4597   4.5636   4.5979   4.7694   4.7850
  5.3056  24.7630  25.1092  25.1297  25.1783  25.1883  25.2929  25.3033
 25.4018
 --------------------------------------------------------------

          Ground-State Mulliken Net Atomic Charges

     Atom                 Charge (a.u.)
  ----------------------------------------
      1 C                    -1.358898
      2 C                     1.478944
      3 C                    -0.767411
      4 C                     0.297644
      5 C                    -1.559336
      6 C                     1.382106
      7 C                    -0.527370
      8 H                     0.207961
      9 H                     0.144856
     10 C                    -0.534881
     11 H                     0.148790
     12 H                     0.155491
     13 H                     0.155445
     14 H                     0.146042
     15 H                     0.173438
     16 H                     0.146924
     17 H                     0.155112
     18 H                     0.155141
  ----------------------------------------
  Sum of atomic charges =     0.000000

 -----------------------------------------------------------------
                    Cartesian Multipole Moments
 -----------------------------------------------------------------
    Charge (ESU x 10^10)
                 0.0000
    Dipole Moment (Debye)
         X      -0.3486      Y       0.1533      Z      -0.0001
       Tot       0.3809
    Quadrupole Moments (Debye-Ang)
        XX     -44.2848     XY      -0.1364     YY     -44.6839
        XZ       0.0017     YZ       0.0001     ZZ     -53.5267
    Octopole Moments (Debye-Ang^2)
       XXX     242.2317    XXY     -34.5291    XYY      80.2654
       YYY    -104.0983    XXZ      -0.0097    XYZ       0.0006
       YYZ      -0.0045    XZZ      91.2025    YZZ     -39.2367
       ZZZ      -0.0206
    Hexadecapole Moments (Debye-Ang^3)
      XXXX   -1417.7197   XXXY      89.6459   XXYY    -386.5383
      XYYY      93.3809   YYYY    -928.9272   XXXZ      -0.0052
      XXYZ      -0.0149   XYYZ      -0.0063   YYYZ      -0.0318
      XXZZ    -270.8119   XYZZ      37.2351   YYZZ    -172.9914
      XZZZ      -0.0181   YZZZ      -0.0295   ZZZZ     -76.7825
 -----------------------------------------------------------------
 Calculating analytic gradient of the SCF energy
 Gradient of SCF Energy
            1           2           3           4           5           6
    1   0.0004961   0.0004555  -0.0009935   0.0007164   0.0005900  -0.0010727
    2   0.0008562  -0.0006817  -0.0000225   0.0008603  -0.0010169  -0.0000334
    3   0.0000001   0.0000000  -0.0000002   0.0000001   0.0000002  -0.0000002
            7           8           9          10          11          12
    1   0.0001028  -0.0001059  -0.0000596  -0.0002286  -0.0000035   0.0000874
    2  -0.0000859  -0.0000000  -0.0000006  -0.0000635  -0.0000087   0.0000088
    3  -0.0000001  -0.0000000  -0.0000000   0.0000002  -0.0000001  -0.0000659
           13          14          15          16          17          18
    1   0.0000874  -0.0000397   0.0000957  -0.0000746  -0.0000266  -0.0000266
    2   0.0000088  -0.0000690   0.0000653  -0.0000257   0.0001043   0.0001043
    3   0.0000658  -0.0000000   0.0000000   0.0000000  -0.0000615   0.0000616
 Max gradient component =       1.073E-03
 RMS gradient           =       3.495E-04
 Gradient time:  CPU 18.35 s  wall 3.15 s
 Geometry Optimization Parameters
   NAtoms,    NIC,     NZ,  NCons,   NDum,   NFix, NCnnct, MaxDiis
       18     120       0       0       0       0       0       0

 Cartesian Hessian Update
 Hessian updated using BFGS update


** GEOMETRY OPTIMIZATION IN DELOCALIZED INTERNAL COORDINATES **
   Searching for a Minimum

   Optimization Cycle:   3

                       Coordinates (Angstroms)
     ATOM                X               Y               Z
      1  C        -2.5864610461    1.2349794664   -0.0000530941
      2  C        -2.6182299455   -0.1499821311   -0.0000455707
      3  C        -1.4089298798   -0.8418398778    0.0002059489
      4  C        -0.2118991192   -0.1540502290    0.0004346592
      5  C        -0.1982332077    1.2343688691    0.0004204482
      6  C        -1.3873038030    1.9450770645    0.0001804105
      7  C        -3.9284468855   -0.9022759051   -0.0003255509
      8  H         0.7169798397   -0.6970392370    0.0006236399
      9  H         0.7411766536    1.7590695150    0.0005976231
     10  C        -1.4002472791    3.4558121538    0.0002024682
     11  H        -0.3929431495    3.8561378263   -0.0000029930
     12  H        -1.9130236922    3.8408129208    0.8768512837
     13  H        -1.9133998092    3.8408443474   -0.8762094080
     14  H        -3.5158601012    1.7804755872   -0.0002465511
     15  H        -1.4077435944   -1.9185205290    0.0002185028
     16  H        -4.7728085487   -0.2224741745   -0.0002667919
     17  H        -4.0111343861   -1.5384846477    0.8760096568
     18  H        -4.0109656462   -1.5381181194   -0.8769444816
   Point Group: c1    Number of degrees of freedom:    48


   Energy is   -308.848851119

 Hessian updated using BFGS update

 35 Hessian modes will be used to form the next step
  Hessian Eigenvalues:
     0.009179    0.009195    0.017256    0.022185    0.022968    0.073127
     0.073504    0.073512    0.074498    0.156440    0.159513    0.163532
     0.220323    0.234637    0.240726    0.249992    0.252981    0.323831
     0.328837    0.340675    0.342331    0.342472    0.342704    0.342705
     0.342709    0.350407    0.351104    0.351696    0.354634    0.399101
     0.416603    0.419232    0.457167    0.459259    0.552402

 Minimum search - taking simple RFO step
 Searching for Lamda that Minimizes Along All modes
 Value Taken    Lamda =  -0.00000605
 Step Taken.  Stepsize is  0.004574

                             Maximum     Tolerance    Cnvgd?
         Gradient           0.001278      0.000300      NO
         Displacement       0.003819      0.001200      NO
         Energy change     -0.000061      0.000001      NO


 New Cartesian Coordinates Obtained by Inverse Iteration

 Displacement from previous Coordinates is:  0.003902
 ----------------------------------------------------------------
             Standard Nuclear Orientation (Angstroms)
    I     Atom           X                Y                Z
 ----------------------------------------------------------------
    1      C      -2.5867032111     1.2347572648    -0.0000529012
    2      C      -2.6186494642    -0.1497441523    -0.0000450672
    3      C      -1.4087907002    -0.8420626977     0.0002056973
    4      C      -0.2124689535    -0.1543765899     0.0004339095
    5      C      -0.1984762835     1.2349597604     0.0004196256
    6      C      -1.3867793030     1.9453870933     0.0001798867
    7      C      -3.9286298352    -0.9023998884    -0.0003249823
    8      H       0.7167683453    -0.6970938223     0.0006225951
    9      H       0.7412502461     1.7593280034     0.0005965520
   10      C      -1.3996689404     3.4561414837     0.0002024193
   11      H      -0.3924799911     3.8567979027     0.0000012478
   12      H      -1.9131162706     3.8405994681     0.8768939616
   13      H      -1.9134866266     3.8406313624    -0.8762547673
   14      H      -3.5158379622     1.7808320759    -0.0002454073
   15      H      -1.4082327011    -1.9188736381     0.0002179808
   16      H      -4.7728086046    -0.2224798143    -0.0002682451
   17      H      -4.0107668577    -1.5389875519     0.8760217470
   18      H      -4.0105964864    -1.5386233599    -0.8769540522
 ----------------------------------------------------------------
 Nuclear Repulsion Energy =         342.61776725 hartrees
 There are       29 alpha and       29 beta electrons
 Applying Cartesian multipole field
    Component          Value
    ---------          -----
     (2,0,0)        1.00000E-11
     (0,2,0)        2.00000E-11
     (0,0,2)       -3.00000E-11
 Nucleus-field energy     =     0.0000000229 hartrees
 Requested basis set is 6-311++G(d,p)
 There are 98 shells and 246 basis functions
 A cutoff of  1.0D-11 yielded   4383 shell pairs
 There are     28402 function pairs (     30306 Cartesian)
 Smallest overlap matrix eigenvalue = 1.06E-06

 Q-Chem warning in module stvman/mkSTV.C, line 318:

 Overlap eigenvalue is smaller than square root of threshold
 Use THRESH >= 12 to get rid of this warning

 Guess MOs from SCF MO coefficient file

 -----------------------------------------------------------------------
  General SCF calculation program by
  Eric Jon Sundstrom, Paul Horn, Yuezhi Mao, Dmitri Zuev, Alec White,
  David Stuck, Shaama M.S., Shane Yost, Joonho Lee, David Small,
  Daniel Levine, Susi Lehtola, Hugh Burton, Evgeny Epifanovsky,
  Bang C. Huynh
 -----------------------------------------------------------------------
 Hartree-Fock
 using 6 threads for integral computing
 -------------------------------------------------------
 OpenMP Integral computing Module                
 Release: version 2.0, May 2017, Q-Chem Inc. Pleasanton 
 -------------------------------------------------------
 A restricted SCF calculation will be
 performed using DIIS
 SCF converges when DIIS error is below 1.0e-08
 ---------------------------------------
  Cycle       Energy         DIIS error
 ---------------------------------------
    1    -308.8488520042      1.50e-05  
    2    -308.8488545405      3.96e-06  
    3    -308.8488549794      1.67e-06  
    4    -308.8488551187      9.34e-07  
    5    -308.8488551659      4.06e-07  
    6    -308.8488551749      9.32e-08  
    7    -308.8488551750      2.99e-08  
    8    -308.8488551750      7.64e-09  Convergence criterion met
 ---------------------------------------
 SCF time:   CPU 31.63s  wall 6.00s 
 SCF   energy in the final basis set =     -308.8488551750
 Total energy in the final basis set =     -308.8488551750

 --------------------------------------------------------------

                    Orbital Energies (a.u.)
 --------------------------------------------------------------

 Alpha MOs
 -- Occupied --
-11.2381 -11.2376 -11.2289 -11.2207 -11.2206 -11.2204 -11.2202 -11.2202
 -1.1587  -1.0573  -1.0297  -0.9412  -0.9281  -0.8161  -0.7826  -0.6859
 -0.6455  -0.6173  -0.5817  -0.5700  -0.5695  -0.5620  -0.5523  -0.5277
 -0.4805  -0.4798  -0.4779  -0.3278  -0.3187
 -- Virtual --
  0.0393   0.0484   0.0493   0.0659   0.0666   0.0718   0.0796   0.0861
  0.0934   0.1141   0.1148   0.1239   0.1242   0.1388   0.1430   0.1631
  0.1692   0.1703   0.1823   0.1829   0.1836   0.1870   0.1985   0.2041
  0.2047   0.2050   0.2073   0.2175   0.2210   0.2235   0.2373   0.2387
  0.2455   0.2573   0.2584   0.2674   0.2879   0.2891   0.2979   0.2988
  0.3096   0.3204   0.3327   0.3422   0.3484   0.3573   0.3772   0.3817
  0.3956   0.3996   0.4190   0.4275   0.4400   0.4480   0.4532   0.4764
  0.4835   0.5169   0.5224   0.5547   0.5719   0.5891   0.6055   0.6104
  0.6635   0.6710   0.7240   0.7351   0.7373   0.7515   0.7588   0.7796
  0.7874   0.7902   0.8002   0.8126   0.8374   0.8563   0.8602   0.8700
  0.8788   0.8908   0.9015   0.9117   0.9124   0.9355   0.9731   0.9791
  0.9993   1.0103   1.0224   1.0381   1.0613   1.0744   1.0968   1.1151
  1.1402   1.1610   1.1691   1.1717   1.1779   1.2303   1.2469   1.2483
  1.2597   1.2650   1.3147   1.3362   1.3842   1.3945   1.5529   1.5924
  1.6080   1.6483   1.6690   1.6903   1.7306   1.7335   1.7370   1.8090
  1.8233   1.8282   1.8325   1.8364   1.8624   1.8707   1.8794   1.8861
  1.9033   1.9315   1.9523   1.9858   2.0035   2.0398   2.0523   2.0770
  2.0969   2.1086   2.1151   2.1801   2.2238   2.2300   2.2398   2.2479
  2.2728   2.2912   2.3354   2.3360   2.3441   2.4111   2.4492   2.4887
  2.4946   2.5229   2.5791   2.5834   2.6346   2.6407   2.7566   2.7607
  2.7875   2.8371   2.8449   2.8491   2.8506   2.8511   2.9066   2.9357
  2.9489   2.9621   2.9874   2.9887   3.0123   3.0264   3.0484   3.0500
  3.0709   3.0997   3.1103   3.1606   3.2287   3.2410   3.2541   3.3051
  3.3289   3.3345   3.3361   3.3614   3.3843   3.5167   3.6228   3.6602
  3.6734   3.8327   3.8475   3.9681   4.0299   4.1203   4.1512   4.2219
  4.2222   4.2584   4.2724   4.4594   4.5635   4.5976   4.7693   4.7849
  5.3054  24.7629  25.1086  25.1293  25.1778  25.1874  25.2933  25.3031
 25.4014
 --------------------------------------------------------------

          Ground-State Mulliken Net Atomic Charges

     Atom                 Charge (a.u.)
  ----------------------------------------
      1 C                    -1.359234
      2 C                     1.478772
      3 C                    -0.767030
      4 C                     0.297472
      5 C                    -1.560526
      6 C                     1.383198
      7 C                    -0.527257
      8 H                     0.208025
      9 H                     0.144891
     10 C                    -0.534856
     11 H                     0.148842
     12 H                     0.155464
     13 H                     0.155418
     14 H                     0.146165
     15 H                     0.173524
     16 H                     0.146889
     17 H                     0.155108
     18 H                     0.155136
  ----------------------------------------
  Sum of atomic charges =     0.000000

 -----------------------------------------------------------------
                    Cartesian Multipole Moments
 -----------------------------------------------------------------
    Charge (ESU x 10^10)
                 0.0000
    Dipole Moment (Debye)
         X      -0.3487      Y       0.1530      Z      -0.0001
       Tot       0.3808
    Quadrupole Moments (Debye-Ang)
        XX     -44.2885     XY      -0.1323     YY     -44.6824
        XZ       0.0017     YZ       0.0001     ZZ     -53.5307
    Octopole Moments (Debye-Ang^2)
       XXX     242.2730    XXY     -34.5308    XYY      80.2636
       YYY    -104.1192    XXZ      -0.0097    XYZ       0.0006
       YYZ      -0.0045    XZZ      91.2138    YZZ     -39.2438
       ZZZ      -0.0206
    Hexadecapole Moments (Debye-Ang^3)
      XXXX   -1417.9761   XXXY      89.5604   XXYY    -386.5548
      XYYY      93.4015   YYYY    -929.1939   XXXZ      -0.0052
      XXYZ      -0.0148   XYYZ      -0.0062   YYYZ      -0.0317
      XXZZ    -270.8519   XYZZ      37.2235   YYZZ    -173.0468
      XZZZ      -0.0180   YZZZ      -0.0295   ZZZZ     -76.7958
 -----------------------------------------------------------------
 Calculating analytic gradient of the SCF energy
 Gradient of SCF Energy
            1           2           3           4           5           6
    1   0.0001934   0.0001835  -0.0004827   0.0002423   0.0002874  -0.0005159
    2   0.0004387  -0.0004949  -0.0000546   0.0003994  -0.0003534   0.0000719
    3  -0.0000000   0.0000001  -0.0000001   0.0000001   0.0000001  -0.0000002
            7           8           9          10          11          12
    1  -0.0000132   0.0000053   0.0000102   0.0000719   0.0000351  -0.0000138
    2   0.0000515  -0.0000433   0.0000592  -0.0000141   0.0000084  -0.0000135
    3  -0.0000000  -0.0000000  -0.0000000  -0.0000000  -0.0000000   0.0000131
           13          14          15          16          17          18
    1  -0.0000139  -0.0000517   0.0000339   0.0000062   0.0000110   0.0000109
    2  -0.0000136  -0.0000063  -0.0000383   0.0000304  -0.0000136  -0.0000136
    3  -0.0000130  -0.0000000   0.0000000   0.0000000   0.0000168  -0.0000168
 Max gradient component =       5.159E-04
 RMS gradient           =       1.647E-04
 Gradient time:  CPU 18.30 s  wall 3.13 s
 Geometry Optimization Parameters
   NAtoms,    NIC,     NZ,  NCons,   NDum,   NFix, NCnnct, MaxDiis
       18     120       0       0       0       0       0       0

 Cartesian Hessian Update
 Hessian updated using BFGS update


** GEOMETRY OPTIMIZATION IN DELOCALIZED INTERNAL COORDINATES **
   Searching for a Minimum

   Optimization Cycle:   4

                       Coordinates (Angstroms)
     ATOM                X               Y               Z
      1  C        -2.5867032111    1.2347572648   -0.0000529012
      2  C        -2.6186494642   -0.1497441523   -0.0000450672
      3  C        -1.4087907002   -0.8420626977    0.0002056973
      4  C        -0.2124689535   -0.1543765899    0.0004339095
      5  C        -0.1984762835    1.2349597604    0.0004196256
      6  C        -1.3867793030    1.9453870933    0.0001798867
      7  C        -3.9286298352   -0.9023998884   -0.0003249823
      8  H         0.7167683453   -0.6970938223    0.0006225951
      9  H         0.7412502461    1.7593280034    0.0005965520
     10  C        -1.3996689404    3.4561414837    0.0002024193
     11  H        -0.3924799911    3.8567979027    0.0000012478
     12  H        -1.9131162706    3.8405994681    0.8768939616
     13  H        -1.9134866266    3.8406313624   -0.8762547673
     14  H        -3.5158379622    1.7808320759   -0.0002454073
     15  H        -1.4082327011   -1.9188736381    0.0002179808
     16  H        -4.7728086046   -0.2224798143   -0.0002682451
     17  H        -4.0107668577   -1.5389875519    0.8760217470
     18  H        -4.0105964864   -1.5386233599   -0.8769540522
   Point Group: c1    Number of degrees of freedom:    48


   Energy is   -308.848855175

 Hessian updated using BFGS update

 35 Hessian modes will be used to form the next step
  Hessian Eigenvalues:
     0.009179    0.009195    0.017256    0.022282    0.073479    0.073504
     0.073512    0.074823    0.141282    0.158926    0.163213    0.165789
     0.222211    0.225117    0.234934    0.241725    0.254689    0.280352
     0.323904    0.330036    0.342431    0.342670    0.342704    0.342709
     0.342978    0.345994    0.351089    0.351331    0.352035    0.362656
     0.418403    0.419724    0.459103    0.486228    0.535492

 Minimum search - taking simple RFO step
 Searching for Lamda that Minimizes Along All modes
 Value Taken    Lamda =  -0.00000219
 Step Taken.  Stepsize is  0.003382

                             Maximum     Tolerance    Cnvgd?
         Gradient           0.000571      0.000300      NO
         Displacement       0.003028      0.001200      NO
         Energy change     -0.000004      0.000001      NO


 New Cartesian Coordinates Obtained by Inverse Iteration

 Displacement from previous Coordinates is:  0.003019
 ----------------------------------------------------------------
             Standard Nuclear Orientation (Angstroms)
    I     Atom           X                Y                Z
 ----------------------------------------------------------------
    1      C      -2.5867204333     1.2346101224    -0.0000521855
    2      C      -2.6188367832    -0.1491792943    -0.0000451826
    3      C      -1.4085150232    -0.8419277693     0.0002049739
    4      C      -0.2126595354    -0.1547994318     0.0004326040
    5      C      -0.1985423847     1.2350808922     0.0004187546
    6      C      -1.3862037393     1.9453647021     0.0001803238
    7      C      -3.9286203381    -0.9022558655    -0.0003242458
    8      H       0.7167403425    -0.6972278168     0.0006205764
    9      H       0.7414936847     1.7588145868     0.0005952541
   10      C      -1.3997554548     3.4561413063     0.0002027219
   11      H      -0.3927653528     3.8570989386     0.0000078680
   12      H      -1.9134162033     3.8404301566     0.8768567617
   13      H      -1.9137757550     3.8404622714    -0.8762231211
   14      H      -3.5155277122     1.7811780496    -0.0002439050
   15      H      -1.4085755828    -1.9186977871     0.0002168381
   16      H      -4.7730855264    -0.2227572370    -0.0002702621
   17      H      -4.0104399614    -1.5389512080     0.8759715829
   18      H      -4.0102678414    -1.5385917163    -0.8768991573
 ----------------------------------------------------------------
 Nuclear Repulsion Energy =         342.62476794 hartrees
 There are       29 alpha and       29 beta electrons
 Applying Cartesian multipole field
    Component          Value
    ---------          -----
     (2,0,0)        1.00000E-11
     (0,2,0)        2.00000E-11
     (0,0,2)       -3.00000E-11
 Nucleus-field energy     =     0.0000000229 hartrees
 Requested basis set is 6-311++G(d,p)
 There are 98 shells and 246 basis functions
 A cutoff of  1.0D-11 yielded   4383 shell pairs
 There are     28402 function pairs (     30306 Cartesian)
 Smallest overlap matrix eigenvalue = 1.06E-06

 Q-Chem warning in module stvman/mkSTV.C, line 318:

 Overlap eigenvalue is smaller than square root of threshold
 Use THRESH >= 12 to get rid of this warning

 Guess MOs from SCF MO coefficient file

 -----------------------------------------------------------------------
  General SCF calculation program by
  Eric Jon Sundstrom, Paul Horn, Yuezhi Mao, Dmitri Zuev, Alec White,
  David Stuck, Shaama M.S., Shane Yost, Joonho Lee, David Small,
  Daniel Levine, Susi Lehtola, Hugh Burton, Evgeny Epifanovsky,
  Bang C. Huynh
 -----------------------------------------------------------------------
 Hartree-Fock
 using 6 threads for integral computing
 -------------------------------------------------------
 OpenMP Integral computing Module                
 Release: version 2.0, May 2017, Q-Chem Inc. Pleasanton 
 -------------------------------------------------------
 A restricted SCF calculation will be
 performed using DIIS
 SCF converges when DIIS error is below 1.0e-08
 ---------------------------------------
  Cycle       Energy         DIIS error
 ---------------------------------------
    1    -308.8488539453      1.29e-05  
    2    -308.8488558625      3.37e-06  
    3    -308.8488561801      1.35e-06  
    4    -308.8488562769      7.23e-07  
    5    -308.8488563064      3.32e-07  
    6    -308.8488563117      7.89e-08  
    7    -308.8488563119      2.69e-08  
    8    -308.8488563117      5.72e-09  Convergence criterion met
 ---------------------------------------
 SCF time:   CPU 31.50s  wall 6.00s 
 SCF   energy in the final basis set =     -308.8488563117
 Total energy in the final basis set =     -308.8488563117

 --------------------------------------------------------------

                    Orbital Energies (a.u.)
 --------------------------------------------------------------

 Alpha MOs
 -- Occupied --
-11.2381 -11.2376 -11.2289 -11.2207 -11.2206 -11.2204 -11.2202 -11.2201
 -1.1587  -1.0572  -1.0298  -0.9412  -0.9281  -0.8161  -0.7827  -0.6859
 -0.6455  -0.6173  -0.5817  -0.5700  -0.5695  -0.5620  -0.5523  -0.5277
 -0.4805  -0.4798  -0.4779  -0.3278  -0.3187
 -- Virtual --
  0.0393   0.0484   0.0493   0.0659   0.0666   0.0718   0.0796   0.0861
  0.0934   0.1140   0.1148   0.1239   0.1242   0.1387   0.1430   0.1631
  0.1692   0.1703   0.1823   0.1828   0.1836   0.1870   0.1985   0.2041
  0.2047   0.2050   0.2073   0.2175   0.2209   0.2235   0.2373   0.2387
  0.2456   0.2573   0.2584   0.2674   0.2879   0.2891   0.2979   0.2988
  0.3096   0.3205   0.3327   0.3421   0.3484   0.3573   0.3772   0.3817
  0.3957   0.3996   0.4190   0.4275   0.4400   0.4481   0.4532   0.4764
  0.4834   0.5168   0.5224   0.5547   0.5720   0.5891   0.6055   0.6104
  0.6636   0.6711   0.7240   0.7352   0.7373   0.7516   0.7588   0.7797
  0.7874   0.7901   0.8002   0.8126   0.8374   0.8563   0.8602   0.8701
  0.8788   0.8907   0.9015   0.9117   0.9125   0.9356   0.9731   0.9790
  0.9994   1.0103   1.0225   1.0381   1.0613   1.0744   1.0968   1.1151
  1.1402   1.1610   1.1692   1.1718   1.1780   1.2303   1.2469   1.2484
  1.2597   1.2651   1.3147   1.3362   1.3843   1.3945   1.5529   1.5924
  1.6080   1.6483   1.6690   1.6903   1.7307   1.7335   1.7370   1.8090
  1.8233   1.8283   1.8326   1.8364   1.8624   1.8706   1.8794   1.8861
  1.9033   1.9315   1.9524   1.9859   2.0035   2.0398   2.0522   2.0770
  2.0969   2.1086   2.1152   2.1801   2.2239   2.2302   2.2397   2.2481
  2.2729   2.2912   2.3352   2.3360   2.3440   2.4114   2.4492   2.4888
  2.4945   2.5229   2.5791   2.5834   2.6347   2.6406   2.7567   2.7610
  2.7876   2.8371   2.8449   2.8491   2.8507   2.8512   2.9066   2.9357
  2.9489   2.9620   2.9873   2.9885   3.0123   3.0264   3.0484   3.0501
  3.0709   3.0997   3.1103   3.1608   3.2287   3.2410   3.2541   3.3053
  3.3291   3.3346   3.3361   3.3614   3.3844   3.5168   3.6225   3.6601
  3.6736   3.8327   3.8474   3.9684   4.0301   4.1205   4.1512   4.2218
  4.2221   4.2586   4.2725   4.4594   4.5635   4.5976   4.7693   4.7849
  5.3054  24.7629  25.1085  25.1292  25.1776  25.1872  25.2940  25.3040
 25.4018
 --------------------------------------------------------------

          Ground-State Mulliken Net Atomic Charges

     Atom                 Charge (a.u.)
  ----------------------------------------
      1 C                    -1.360883
      2 C                     1.479927
      3 C                    -0.766788
      4 C                     0.297579
      5 C                    -1.561688
      6 C                     1.384620
      7 C                    -0.527148
      8 H                     0.208006
      9 H                     0.144898
     10 C                    -0.535050
     11 H                     0.148833
     12 H                     0.155449
     13 H                     0.155405
     14 H                     0.146190
     15 H                     0.173521
     16 H                     0.146884
     17 H                     0.155109
     18 H                     0.155137
  ----------------------------------------
  Sum of atomic charges =     0.000000

 -----------------------------------------------------------------
                    Cartesian Multipole Moments
 -----------------------------------------------------------------
    Charge (ESU x 10^10)
                 0.0000
    Dipole Moment (Debye)
         X      -0.3488      Y       0.1525      Z      -0.0001
       Tot       0.3807
    Quadrupole Moments (Debye-Ang)
        XX     -44.2866     XY      -0.1326     YY     -44.6845
        XZ       0.0017     YZ       0.0001     ZZ     -53.5300
    Octopole Moments (Debye-Ang^2)
       XXX     242.2708    XXY     -34.5307    XYY      80.2523
       YYY    -104.1262    XXZ      -0.0097    XYZ       0.0006
       YYZ      -0.0045    XZZ      91.2125    YZZ     -39.2459
       ZZZ      -0.0206
    Hexadecapole Moments (Debye-Ang^3)
      XXXX   -1417.9321   XXXY      89.5843   XXYY    -386.5183
      XYYY      93.4067   YYYY    -929.1746   XXXZ      -0.0052
      XXYZ      -0.0148   XYYZ      -0.0062   YYYZ      -0.0318
      XXZZ    -270.8477   XYZZ      37.2309   YYZZ    -173.0477
      XZZZ      -0.0179   YZZZ      -0.0296   ZZZZ     -76.7926
 -----------------------------------------------------------------
 Calculating analytic gradient of the SCF energy
 Gradient of SCF Energy
            1           2           3           4           5           6
    1  -0.0000023   0.0000144   0.0000307  -0.0000225   0.0000369  -0.0000643
    2   0.0000060  -0.0000306   0.0000183   0.0000117  -0.0000258   0.0000068
    3  -0.0000001  -0.0000000   0.0000000   0.0000000   0.0000001  -0.0000000
            7           8           9          10          11          12
    1  -0.0000657   0.0000197   0.0000041   0.0000678  -0.0000101  -0.0000234
    2   0.0000671  -0.0000143  -0.0000001   0.0000246  -0.0000266   0.0000009
    3   0.0000000  -0.0000000  -0.0000000  -0.0000001  -0.0000000   0.0000087
           13          14          15          16          17          18
    1  -0.0000235  -0.0000160   0.0000071   0.0000191   0.0000139   0.0000139
    2   0.0000009   0.0000040  -0.0000054   0.0000029  -0.0000202  -0.0000202
    3  -0.0000085  -0.0000000   0.0000000   0.0000000   0.0000057  -0.0000057
 Max gradient component =       6.782E-05
 RMS gradient           =       2.277E-05
 Gradient time:  CPU 18.29 s  wall 3.13 s
 Geometry Optimization Parameters
   NAtoms,    NIC,     NZ,  NCons,   NDum,   NFix, NCnnct, MaxDiis
       18     120       0       0       0       0       0       0

 Cartesian Hessian Update
 Hessian updated using BFGS update


** GEOMETRY OPTIMIZATION IN DELOCALIZED INTERNAL COORDINATES **
   Searching for a Minimum

   Optimization Cycle:   5

                       Coordinates (Angstroms)
     ATOM                X               Y               Z
      1  C        -2.5867204333    1.2346101224   -0.0000521855
      2  C        -2.6188367832   -0.1491792943   -0.0000451826
      3  C        -1.4085150232   -0.8419277693    0.0002049739
      4  C        -0.2126595354   -0.1547994318    0.0004326040
      5  C        -0.1985423847    1.2350808922    0.0004187546
      6  C        -1.3862037393    1.9453647021    0.0001803238
      7  C        -3.9286203381   -0.9022558655   -0.0003242458
      8  H         0.7167403425   -0.6972278168    0.0006205764
      9  H         0.7414936847    1.7588145868    0.0005952541
     10  C        -1.3997554548    3.4561413063    0.0002027219
     11  H        -0.3927653528    3.8570989386    0.0000078680
     12  H        -1.9134162033    3.8404301566    0.8768567617
     13  H        -1.9137757550    3.8404622714   -0.8762231211
     14  H        -3.5155277122    1.7811780496   -0.0002439050
     15  H        -1.4085755828   -1.9186977871    0.0002168381
     16  H        -4.7730855264   -0.2227572370   -0.0002702621
     17  H        -4.0104399614   -1.5389512080    0.8759715829
     18  H        -4.0102678414   -1.5385917163   -0.8768991573
   Point Group: c1    Number of degrees of freedom:    48


   Energy is   -308.848856312

 Hessian updated using BFGS update

 42 Hessian modes will be used to form the next step
  Hessian Eigenvalues:
     0.009179    0.009195    0.016825    0.022185    0.022282    0.022514
     0.022765    0.022829    0.022968    0.023103    0.073504    0.073512
     0.074495    0.074932    0.137240    0.158927    0.160022    0.163585
     0.165201    0.207437    0.224127    0.234883    0.241468    0.257523
     0.291998    0.323914    0.330307    0.342444    0.342666    0.342704
     0.342709    0.343317    0.346067    0.351089    0.351342    0.352369
     0.361483    0.418499    0.419680    0.459704    0.489783    0.529539

 Minimum search - taking simple RFO step
 Searching for Lamda that Minimizes Along All modes
 Value Taken    Lamda =   0.00000000
 Step Taken.  Stepsize is  0.000605

                             Maximum     Tolerance    Cnvgd?
         Gradient           0.000058      0.000300     YES
         Displacement       0.000380      0.001200     YES
         Energy change     -0.000001      0.000001      NO

 Final energy is   -308.84885631173614     


 ******************************
 **  OPTIMIZATION CONVERGED  **
 ******************************

                       Coordinates (Angstroms)
     ATOM                X               Y               Z
      1  C        -2.5867204333    1.2346101224   -0.0000521855
      2  C        -2.6188367832   -0.1491792943   -0.0000451826
      3  C        -1.4085150232   -0.8419277693    0.0002049739
      4  C        -0.2126595354   -0.1547994318    0.0004326040
      5  C        -0.1985423847    1.2350808922    0.0004187546
      6  C        -1.3862037393    1.9453647021    0.0001803238
      7  C        -3.9286203381   -0.9022558655   -0.0003242458
      8  H         0.7167403425   -0.6972278168    0.0006205764
      9  H         0.7414936847    1.7588145868    0.0005952541
     10  C        -1.3997554548    3.4561413063    0.0002027219
     11  H        -0.3927653528    3.8570989386    0.0000078680
     12  H        -1.9134162033    3.8404301566    0.8768567617
     13  H        -1.9137757550    3.8404622714   -0.8762231211
     14  H        -3.5155277122    1.7811780496   -0.0002439050
     15  H        -1.4085755828   -1.9186977871    0.0002168381
     16  H        -4.7730855264   -0.2227572370   -0.0002702621
     17  H        -4.0104399614   -1.5389512080    0.8759715829
     18  H        -4.0102678414   -1.5385917163   -0.8768991573

Z-matrix Print:
$molecule
0 1
C 
C  1 1.384162
H  2 1.077692 1 119.145662
C  1 1.394553 2 118.455868 3 -180.000000 0
H  4 1.076770 1 119.782183 2 180.000000 0
C  4 1.379208 1 120.333288 2 -0.000000 0
H  6 1.076110 4 119.849451 1 -180.000000 0
C  6 1.389952 4 120.463245 1 0.000000 0
H  8 1.076088 6 119.705960 4 -180.000000 0
C  8 1.383851 6 120.299699 4 0.000000 0
C  10 1.510837 8 121.395569 6 179.998088 0
H  11 1.083880 10 111.197247 8 0.023461 0
H  11 1.086297 10 110.977911 8 120.234395 0
H  11 1.086300 10 110.977328 8 -120.186533 0
C  1 1.510847 2 121.226829 3 0.001043 0
H  15 1.083900 1 111.280824 2 -0.013939 0
H  15 1.086264 1 110.934799 2 -120.261583 0
H  15 1.086266 1 110.934505 2 120.233194 0
$end


 --------------------------------------------------------------

                    Orbital Energies (a.u.)
 --------------------------------------------------------------

 Alpha MOs
 -- Occupied --
-11.2381 -11.2376 -11.2289 -11.2207 -11.2206 -11.2204 -11.2202 -11.2201
 -1.1587  -1.0572  -1.0298  -0.9412  -0.9281  -0.8161  -0.7827  -0.6859
 -0.6455  -0.6173  -0.5817  -0.5700  -0.5695  -0.5620  -0.5523  -0.5277
 -0.4805  -0.4798  -0.4779  -0.3278  -0.3187
 -- Virtual --
  0.0393   0.0484   0.0493   0.0659   0.0666   0.0718   0.0796   0.0861
  0.0934   0.1140   0.1148   0.1239   0.1242   0.1387   0.1430   0.1631
  0.1692   0.1703   0.1823   0.1828   0.1836   0.1870   0.1985   0.2041
  0.2047   0.2050   0.2073   0.2175   0.2209   0.2235   0.2373   0.2387
  0.2456   0.2573   0.2584   0.2674   0.2879   0.2891   0.2979   0.2988
  0.3096   0.3205   0.3327   0.3421   0.3484   0.3573   0.3772   0.3817
  0.3957   0.3996   0.4190   0.4275   0.4400   0.4481   0.4532   0.4764
  0.4834   0.5168   0.5224   0.5547   0.5720   0.5891   0.6055   0.6104
  0.6636   0.6711   0.7240   0.7352   0.7373   0.7516   0.7588   0.7797
  0.7874   0.7901   0.8002   0.8126   0.8374   0.8563   0.8602   0.8701
  0.8788   0.8907   0.9015   0.9117   0.9125   0.9356   0.9731   0.9790
  0.9994   1.0103   1.0225   1.0381   1.0613   1.0744   1.0968   1.1151
  1.1402   1.1610   1.1692   1.1718   1.1780   1.2303   1.2469   1.2484
  1.2597   1.2651   1.3147   1.3362   1.3843   1.3945   1.5529   1.5924
  1.6080   1.6483   1.6690   1.6903   1.7307   1.7335   1.7370   1.8090
  1.8233   1.8283   1.8326   1.8364   1.8624   1.8706   1.8794   1.8861
  1.9033   1.9315   1.9524   1.9859   2.0035   2.0398   2.0522   2.0770
  2.0969   2.1086   2.1152   2.1801   2.2239   2.2302   2.2397   2.2481
  2.2729   2.2912   2.3352   2.3360   2.3440   2.4114   2.4492   2.4888
  2.4945   2.5229   2.5791   2.5834   2.6347   2.6406   2.7567   2.7610
  2.7876   2.8371   2.8449   2.8491   2.8507   2.8512   2.9066   2.9357
  2.9489   2.9620   2.9873   2.9885   3.0123   3.0264   3.0484   3.0501
  3.0709   3.0997   3.1103   3.1608   3.2287   3.2410   3.2541   3.3053
  3.3291   3.3346   3.3361   3.3614   3.3844   3.5168   3.6225   3.6601
  3.6736   3.8327   3.8474   3.9684   4.0301   4.1205   4.1512   4.2218
  4.2221   4.2586   4.2725   4.4594   4.5635   4.5976   4.7693   4.7849
  5.3054  24.7629  25.1085  25.1292  25.1776  25.1872  25.2940  25.3040
 25.4018
 --------------------------------------------------------------

          Ground-State Mulliken Net Atomic Charges

     Atom                 Charge (a.u.)
  ----------------------------------------
      1 C                    -1.360883
      2 C                     1.479927
      3 C                    -0.766788
      4 C                     0.297579
      5 C                    -1.561688
      6 C                     1.384620
      7 C                    -0.527148
      8 H                     0.208006
      9 H                     0.144898
     10 C                    -0.535050
     11 H                     0.148833
     12 H                     0.155449
     13 H                     0.155405
     14 H                     0.146190
     15 H                     0.173521
     16 H                     0.146884
     17 H                     0.155109
     18 H                     0.155137
  ----------------------------------------
  Sum of atomic charges =     0.000000

 -----------------------------------------------------------------
                    Cartesian Multipole Moments
 -----------------------------------------------------------------
    Charge (ESU x 10^10)
                 0.0000
    Dipole Moment (Debye)
         X      -0.3488      Y       0.1525      Z      -0.0001
       Tot       0.3807
    Quadrupole Moments (Debye-Ang)
        XX     -44.2866     XY      -0.1326     YY     -44.6845
        XZ       0.0017     YZ       0.0001     ZZ     -53.5300
    Octopole Moments (Debye-Ang^2)
       XXX     242.2708    XXY     -34.5307    XYY      80.2523
       YYY    -104.1262    XXZ      -0.0097    XYZ       0.0006
       YYZ      -0.0045    XZZ      91.2125    YZZ     -39.2459
       ZZZ      -0.0206
    Hexadecapole Moments (Debye-Ang^3)
      XXXX   -1417.9321   XXXY      89.5843   XXYY    -386.5183
      XYYY      93.4067   YYYY    -929.1746   XXXZ      -0.0052
      XXYZ      -0.0148   XYYZ      -0.0062   YYYZ      -0.0318
      XXZZ    -270.8477   XYZZ      37.2309   YYZZ    -173.0477
      XZZZ      -0.0179   YZZZ      -0.0296   ZZZZ     -76.7926
 -----------------------------------------------------------------
Archival summary:
1\1\february\OPT\HF\BasisUnspecified\810\taweetha\FriDec1317:14:592019FriDec1317:14:592019\0\\#,OPT,HF,BasisUnspecified,\\0,1\C\C,1,1.38416\H,2,1.07769,1,119.146\C,1,1.39455,2,118.456,3,-180,0\H,4,1.07677,1,119.782,2,180,0\C,4,1.37921,1,120.333,2,-0,0\H,6,1.07611,4,119.849,1,-180,0\C,6,1.38995,4,120.463,1,0,0\H,8,1.07609,6,119.706,4,-180,0\C,8,1.38385,6,120.3,4,0,0\C,10,1.51084,8,121.396,6,179.998,0\H,11,1.08388,10,111.197,8,0.0234606,0\H,11,1.0863,10,110.978,8,120.234,0\H,11,1.0863,10,110.977,8,-120.187,0\C,1,1.51085,2,121.227,3,0.00104281,0\H,15,1.0839,1,111.281,2,-0.0139395,0\H,15,1.08626,1,110.935,2,-120.262,0\H,15,1.08627,1,110.935,2,120.233,0\\HF=-308.848856\\@

 Total job time:  52.94s(wall), 292.66s(cpu) 
 Fri Dec 13 17:14:59 2019

        *************************************************************
        *                                                           *
        *  Thank you very much for using Q-Chem.  Have a nice day.  *
        *                                                           *
        *************************************************************


 
User input: 2 of 2 
 
                  Welcome to Q-Chem
     A Quantum Leap Into The Future Of Chemistry


 Q-Chem 5.2 (devel), Q-Chem, Inc., Pleasanton, CA (2019)

 Yihan Shao,  Zhengting Gan,  E. Epifanovsky,  A. T. B. Gilbert,  M. Wormit,  
 J. Kussmann,  A. W. Lange,  A. Behn,  Jia Deng,  Xintian Feng,  D. Ghosh,  
 M. Goldey,  P. R. Horn,  L. D. Jacobson,  I. Kaliman,  T. Kus,  A. Landau,  
 Jie Liu,  E. I. Proynov,  R. M. Richard,  R. P. Steele,  E. J. Sundstrom,  
 H. L. Woodcock III,  P. M. Zimmerman,  D. Zuev,  B. Albrecht,  E. Alguire,  
 S. A. Baeppler,  D. Barton,  Z. Benda,  Y. A. Bernard,  E. J. Berquist,  
 K. B. Bravaya,  H. Burton,  D. Casanova,  Chun-Min Chang,  Yunqing Chen,  
 A. Chien,  K. D. Closser,  M. P. Coons,  S. Coriani,  S. Dasgupta,  
 A. L. Dempwolff,  M. Diedenhofen,  Hainam Do,  R. G. Edgar,  Po-Tung Fang,  
 S. Faraji,  S. Fatehi,  Qingguo Feng,  K. D. Fenk,  J. Fosso-Tande,  
 J. Gayvert,  Qinghui Ge,  A. Ghysels,  G. Gidofalvi,  J. Gomes,  
 J. Gonthier,  A. Gunina,  D. Hait,  M. W. D. Hanson-Heine,  
 P. H. P. Harbach,  A. W. Hauser,  M. F. Herbst,  J. E. Herr,  
 E. G. Hohenstein,  Z. C. Holden,  Kerwin Hui,  B. C. Huynh,  T.-C. Jagau,  
 Hyunjun Ji,  B. Kaduk,  K. Khistyaev,  Jaehoon Kim,  P. Klunzinger,  K. Koh,  
 D. Kosenkov,  L. Koulias,  T. Kowalczyk,  C. M. Krauter,  A. Kunitsa,  
 Ka Un Lao,  A. Laurent,  K. V. Lawler,  Joonho Lee,  D. Lefrancois,  
 S. Lehtola,  D. S. Levine,  Yi-Pei Li,  You-Sheng Lin,  Fenglai Liu,  
 E. Livshits,  A. Luenser,  P. Manohar,  E. Mansoor,  S. F. Manzer,  
 Shan-Ping Mao,  Yuezhi Mao,  N. Mardirossian,  A. V. Marenich,  
 T. Markovich,  L. A. Martinez-Martinez,  S. A. Maurer,  N. J. Mayhall,  
 S. C. McKenzie,  J.-M. Mewes,  P. Morgante,  A. F. Morrison,  
 J. W. Mullinax,  K. Nanda,  T. S. Nguyen-Beck,  R. Olivares-Amaya,  
 J. A. Parkhill,  Zheng Pei,  T. M. Perrine,  F. Plasser,  P. Pokhilko,  
 S. Prager,  A. Prociuk,  E. Ramos,  D. R. Rehn,  F. Rob,  M. Scheurer,  
 M. Schneider,  N. Sergueev,  S. M. Sharada,  S. Sharma,  D. W. Small,  
 T. Stauch,  T. Stein,  Yu-Chuan Su,  A. J. W. Thom,  A. Tkatchenko,  
 T. Tsuchimochi,  N. M. Tubman,  L. Vogt,  M. L. Vidal,  O. Vydrov,  
 M. A. Watson,  J. Wenzel,  M. de Wergifosse,  T. A. Wesolowski,  A. White,  
 J. Witte,  A. Yamada,  Jun Yang,  K. Yao,  S. Yeganeh,  S. R. Yost,  
 Zhi-Qiang You,  A. Zech,  Igor Ying Zhang,  Xing Zhang,  Yan Zhao,  
 Ying Zhu,  B. R. Brooks,  G. K. L. Chan,  C. J. Cramer,  M. S. Gordon,  
 W. J. Hehre,  A. Klamt,  M. W. Schmidt,  C. D. Sherrill,  D. G. Truhlar,  
 A. Aspuru-Guzik,  R. Baer,  A. T. Bell,  N. A. Besley,  Jeng-Da Chai,  
 A. E. DePrince, III,  R. A. DiStasio Jr.,  A. Dreuw,  B. D. Dunietz,  
 T. R. Furlani,  Chao-Ping Hsu,  Yousung Jung,  Jing Kong,  D. S. Lambrecht,  
 WanZhen Liang,  C. Ochsenfeld,  V. A. Rassolov,  L. V. Slipchenko,  
 J. E. Subotnik,  T. Van Voorhis,  J. M. Herbert,  A. I. Krylov,  
 P. M. W. Gill,  M. Head-Gordon

 Contributors to earlier versions of Q-Chem not listed above: 
 R. D. Adamson,  B. Austin,  J. Baker,  G. J. O. Beran,  K. Brandhorst,  
 S. T. Brown,  E. F. C. Byrd,  A. K. Chakraborty,  C.-L. Cheng,  
 Siu Hung Chien,  D. M. Chipman,  D. L. Crittenden,  H. Dachsel,  
 R. J. Doerksen,  A. D. Dutoi,  L. Fusti-Molnar,  W. A. Goddard III,  
 A. Golubeva-Zadorozhnaya,  S. R. Gwaltney,  G. Hawkins,  A. Heyden,  
 S. Hirata,  G. Kedziora,  F. J. Keil,  C. Kelley,  Jihan Kim,  R. A. King,  
 R. Z. Khaliullin,  P. P. Korambath,  W. Kurlancheek,  A. M. Lee,  M. S. Lee,  
 S. V. Levchenko,  Ching Yeh Lin,  D. Liotard,  R. C. Lochan,  I. Lotan,  
 P. E. Maslen,  N. Nair,  D. P. O'Neill,  D. Neuhauser,  E. Neuscamman,  
 C. M. Oana,  R. Olson,  B. Peters,  R. Peverati,  P. A. Pieniazek,  
 Y. M. Rhee,  J. Ritchie,  M. A. Rohrdanz,  E. Rosta,  N. J. Russ,  
 H. F. Schaefer III,  N. E. Schultz,  N. Shenvi,  A. C. Simmonett,  A. Sodt,  
 D. Stuck,  K. S. Thanthiriwatte,  V. Vanovschi,  Tao Wang,  A. Warshel,  
 C. F. Williams,  Q. Wu,  X. Xu,  W. Zhang

 Please cite Q-Chem as follows:
 Y. Shao et al., Mol. Phys. 113, 184-215 (2015)
 DOI: 10.1080/00268976.2014.952696

 Q-Chem 5.2.1 for Intel X86 EM64T Linux

 Parts of Q-Chem use Armadillo 8.300.2 (Tropical Shenanigans).
 http://arma.sourceforge.net/

 Q-Chem begins on Fri Dec 13 17:14:59 2019  

Host: 
0

     Scratch files written to /scratch/taweetham/qchem24429//
NAlpha2: 58
NElect   58
Mult     1
The previous job contains 0 fragments, simply inherited here

Checking the input file for inconsistencies... 	...done.

--------------------------------------------------------------
User input:
--------------------------------------------------------------

$MOLECULE
READ
$END

$REM
   JOB_TYPE 	FREQUENCY
   BASIS 	6-311++G**
   METHOD	HF	
   SYM_IGNORE	TRUE
   MEM_TOTAL	31000
$END


--------------------------------------------------------------
 ----------------------------------------------------------------
             Standard Nuclear Orientation (Angstroms)
    I     Atom           X                Y                Z
 ----------------------------------------------------------------
    1      C      -2.5867204333     1.2346101224    -0.0000521855
    2      C      -2.6188367832    -0.1491792943    -0.0000451826
    3      C      -1.4085150232    -0.8419277693     0.0002049739
    4      C      -0.2126595354    -0.1547994318     0.0004326040
    5      C      -0.1985423847     1.2350808922     0.0004187546
    6      C      -1.3862037393     1.9453647021     0.0001803238
    7      C      -3.9286203381    -0.9022558655    -0.0003242458
    8      H       0.7167403425    -0.6972278168     0.0006205764
    9      H       0.7414936847     1.7588145868     0.0005952541
   10      C      -1.3997554548     3.4561413063     0.0002027219
   11      H      -0.3927653528     3.8570989386     0.0000078680
   12      H      -1.9134162033     3.8404301566     0.8768567617
   13      H      -1.9137757550     3.8404622714    -0.8762231211
   14      H      -3.5155277122     1.7811780496    -0.0002439050
   15      H      -1.4085755828    -1.9186977871     0.0002168381
   16      H      -4.7730855264    -0.2227572370    -0.0002702621
   17      H      -4.0104399614    -1.5389512080     0.8759715829
   18      H      -4.0102678414    -1.5385917163    -0.8768991573
 ----------------------------------------------------------------
 Nuclear Repulsion Energy =         342.62476794 hartrees
 There are       29 alpha and       29 beta electrons
 Requested basis set is 6-311++G(d,p)
 There are 98 shells and 246 basis functions

 Total QAlloc Memory Limit  31000 MB
 Mega-Array Size       188 MB
 MEM_STATIC part       192 MB
 A cutoff of  1.0D-11 yielded   4383 shell pairs
 There are     28402 function pairs (     30306 Cartesian)
 Smallest overlap matrix eigenvalue = 1.06E-06

 Q-Chem warning in module stvman/mkSTV.C, line 318:

 Overlap eigenvalue is smaller than square root of threshold
 Use THRESH >= 12 to get rid of this warning

 Guess from superposition of atomic densities
 Warning:  Energy on first SCF cycle will be non-variational
 SAD guess density has 58.000000 electrons

 -----------------------------------------------------------------------
  General SCF calculation program by
  Eric Jon Sundstrom, Paul Horn, Yuezhi Mao, Dmitri Zuev, Alec White,
  David Stuck, Shaama M.S., Shane Yost, Joonho Lee, David Small,
  Daniel Levine, Susi Lehtola, Hugh Burton, Evgeny Epifanovsky,
  Bang C. Huynh
 -----------------------------------------------------------------------
 Hartree-Fock
 using 6 threads for integral computing
 -------------------------------------------------------
 OpenMP Integral computing Module                
 Release: version 2.0, May 2017, Q-Chem Inc. Pleasanton 
 -------------------------------------------------------
 A restricted SCF calculation will be
 performed using DIIS
 SCF converges when DIIS error is below 1.0e-08
 ---------------------------------------
  Cycle       Energy         DIIS error
 ---------------------------------------
    1    -312.3276333074      4.34e-02  
    2    -308.7594524426      2.78e-03  
    3    -308.8418114014      7.48e-04  
    4    -308.8481648035      2.73e-04  
    5    -308.8488262171      4.47e-05  
    6    -308.8488518000      1.68e-05  
    7    -308.8488555310      5.28e-06  
    8    -308.8488560995      2.30e-06  
    9    -308.8488562557      9.51e-07  
   10    -308.8488563030      3.97e-07  
   11    -308.8488563120      9.18e-08  
   12    -308.8488563123      3.45e-08  
   13    -308.8488563124      1.20e-08  
   14    -308.8488563128      6.14e-09  Convergence criterion met
 ---------------------------------------
 SCF time:   CPU 51.82s  wall 10.00s 
 SCF   energy in the final basis set =     -308.8488563128
 Total energy in the final basis set =     -308.8488563128

 --------------------------------------------------------------

                    Orbital Energies (a.u.)
 --------------------------------------------------------------

 Alpha MOs
 -- Occupied --
-11.2381 -11.2376 -11.2289 -11.2207 -11.2206 -11.2204 -11.2202 -11.2201
 -1.1587  -1.0572  -1.0298  -0.9412  -0.9281  -0.8161  -0.7827  -0.6859
 -0.6455  -0.6173  -0.5817  -0.5700  -0.5695  -0.5620  -0.5523  -0.5277
 -0.4805  -0.4798  -0.4779  -0.3278  -0.3187
 -- Virtual --
  0.0393   0.0484   0.0493   0.0659   0.0666   0.0718   0.0796   0.0861
  0.0934   0.1140   0.1148   0.1239   0.1242   0.1387   0.1430   0.1631
  0.1692   0.1703   0.1823   0.1828   0.1836   0.1870   0.1985   0.2041
  0.2047   0.2050   0.2073   0.2175   0.2209   0.2235   0.2373   0.2387
  0.2456   0.2573   0.2584   0.2674   0.2879   0.2891   0.2979   0.2988
  0.3096   0.3205   0.3327   0.3421   0.3484   0.3573   0.3772   0.3817
  0.3957   0.3996   0.4190   0.4275   0.4400   0.4481   0.4532   0.4764
  0.4834   0.5168   0.5224   0.5547   0.5720   0.5891   0.6055   0.6104
  0.6636   0.6711   0.7240   0.7352   0.7373   0.7516   0.7588   0.7797
  0.7874   0.7901   0.8002   0.8126   0.8374   0.8563   0.8602   0.8701
  0.8788   0.8907   0.9015   0.9117   0.9125   0.9356   0.9731   0.9790
  0.9994   1.0103   1.0225   1.0381   1.0613   1.0744   1.0968   1.1151
  1.1402   1.1610   1.1692   1.1718   1.1780   1.2303   1.2469   1.2484
  1.2597   1.2651   1.3147   1.3362   1.3843   1.3945   1.5529   1.5924
  1.6080   1.6483   1.6690   1.6903   1.7307   1.7335   1.7370   1.8090
  1.8233   1.8283   1.8326   1.8364   1.8624   1.8706   1.8794   1.8861
  1.9033   1.9315   1.9524   1.9859   2.0035   2.0398   2.0522   2.0770
  2.0969   2.1086   2.1152   2.1801   2.2239   2.2302   2.2397   2.2481
  2.2729   2.2912   2.3352   2.3360   2.3440   2.4114   2.4492   2.4888
  2.4945   2.5229   2.5791   2.5834   2.6347   2.6406   2.7567   2.7610
  2.7876   2.8371   2.8449   2.8491   2.8507   2.8512   2.9066   2.9357
  2.9489   2.9620   2.9873   2.9885   3.0123   3.0264   3.0484   3.0501
  3.0709   3.0997   3.1103   3.1608   3.2287   3.2410   3.2541   3.3053
  3.3291   3.3346   3.3361   3.3614   3.3844   3.5168   3.6225   3.6601
  3.6736   3.8327   3.8474   3.9684   4.0301   4.1205   4.1512   4.2218
  4.2221   4.2586   4.2725   4.4594   4.5635   4.5976   4.7693   4.7849
  5.3054  24.7629  25.1085  25.1292  25.1776  25.1872  25.2940  25.3040
 25.4018
 --------------------------------------------------------------

          Ground-State Mulliken Net Atomic Charges

     Atom                 Charge (a.u.)
  ----------------------------------------
      1 C                    -1.360880
      2 C                     1.479926
      3 C                    -0.766787
      4 C                     0.297578
      5 C                    -1.561688
      6 C                     1.384618
      7 C                    -0.527148
      8 H                     0.208006
      9 H                     0.144899
     10 C                    -0.535050
     11 H                     0.148833
     12 H                     0.155449
     13 H                     0.155405
     14 H                     0.146190
     15 H                     0.173522
     16 H                     0.146884
     17 H                     0.155109
     18 H                     0.155136
  ----------------------------------------
  Sum of atomic charges =     0.000000

 -----------------------------------------------------------------
                    Cartesian Multipole Moments
 -----------------------------------------------------------------
    Charge (ESU x 10^10)
                 0.0000
    Dipole Moment (Debye)
         X      -0.3488      Y       0.1525      Z      -0.0001
       Tot       0.3807
    Quadrupole Moments (Debye-Ang)
        XX     -44.2867     XY      -0.1326     YY     -44.6845
        XZ       0.0017     YZ       0.0001     ZZ     -53.5300
    Octopole Moments (Debye-Ang^2)
       XXX     242.2708    XXY     -34.5307    XYY      80.2523
       YYY    -104.1263    XXZ      -0.0097    XYZ       0.0006
       YYZ      -0.0045    XZZ      91.2125    YZZ     -39.2459
       ZZZ      -0.0206
    Hexadecapole Moments (Debye-Ang^3)
      XXXX   -1417.9322   XXXY      89.5842   XXYY    -386.5183
      XYYY      93.4067   YYYY    -929.1747   XXXZ      -0.0052
      XXYZ      -0.0148   XYYZ      -0.0062   YYYZ      -0.0318
      XXZZ    -270.8477   XYZZ      37.2309   YYZZ    -173.0477
      XZZZ      -0.0179   YZZZ      -0.0296   ZZZZ     -76.7926
 -----------------------------------------------------------------
 Calculating MO derivatives via CPSCF
    1     0    57    0.0878435  
    2     0    57    0.0082148  
    3     0    57    0.0018704  
    4     0    57    0.0003155  
    5     2    55    0.0000435  
    6    38    19    0.0000055  
    7    57     0    0.0000006  Converged
 Time for AOints: 119.6 s (CPU) 20.3 s (wall)
 ------------------------------------------------------------------------------
                     AOints        : Timing summary (seconds)
 ------------------------------------------------------------------------------
     job step          cpu (% of tot)      sys (% of tot)     wall (% of tot)
 ------------------------------------------------------------------------------
  AOints            0.1196E+03 (10.8)   0.4000E-05 ( 7.7)   0.2031E+02 (10.6)
 ------------------------------------------------------------------------------
   Grand Totals     0.1109E+04          0.5200E-04          0.1909E+03
 ------------------------------------------------------------------------------
 Polarizability Matrix (a.u.)
            1           2           3
    1 -98.2762232  -4.5572311  -0.0081412
    2  -4.5572311-105.2273674  -0.0014429
    3  -0.0081412  -0.0014429 -58.7806255
 Calculating analytic Hessian of the SCF energy

 Direct stationary perturbation theory relativistic correction:

 rels  =       0.077587238654
 relv  =      -0.356111739595
 rel2e =       0.151159884319
 E_rel =      -0.127364616622

 Hessian of the SCF Energy
            1           2           3           4           5           6
    1   0.7813268  -0.0424032   0.0001257  -0.1633981   0.0532042  -0.0000175
    2  -0.0424032   0.7632624  -0.0000117  -0.0598587  -0.3556400  -0.0000098
    3   0.0001257  -0.0000117   0.1629139  -0.0000148   0.0000108  -0.0796398
    4  -0.1633981  -0.0598587  -0.0000148   0.7221101   0.0090732   0.0001061
    5   0.0532042  -0.3556400   0.0000108   0.0090732   0.7431776  -0.0000014
    6  -0.0000175  -0.0000098  -0.0796398   0.0001061  -0.0000014   0.2098362
    7   0.0616705   0.1134671   0.0000067  -0.2834413   0.0208166  -0.0000405
    8   0.0307835  -0.0286292   0.0000065   0.1280503  -0.2045647   0.0000265
    9   0.0000094   0.0000223   0.0108585  -0.0000420   0.0000064  -0.0838078
   10  -0.0336452  -0.0486834  -0.0000039  -0.0719477   0.0433598  -0.0000168
   11  -0.0505546  -0.0878601  -0.0000074  -0.0445795   0.1076613  -0.0000092
   12  -0.0000047  -0.0000086  -0.0066174  -0.0000156   0.0000073   0.0085345
   13  -0.0689574  -0.0401845  -0.0000141  -0.0308374   0.0516281  -0.0000048
   14   0.0433404   0.1014294   0.0000056   0.0556312  -0.0916497   0.0000123
   15  -0.0000168  -0.0000101   0.0109021  -0.0000060   0.0000122  -0.0074237
   16  -0.2870085  -0.0173887  -0.0000435   0.0682014  -0.1230853   0.0000141
   17  -0.1256498  -0.2002481  -0.0000241  -0.0328904  -0.0269380  -0.0000073
   18  -0.0000392  -0.0000028  -0.0833802   0.0000110  -0.0000241   0.0066306
   19   0.0023852  -0.0028403  -0.0000008  -0.2124502  -0.0632403  -0.0000273
   20  -0.0342180  -0.0149545  -0.0000076  -0.0567619  -0.1406479  -0.0000119
   21  -0.0000003  -0.0000001   0.0071856  -0.0000251  -0.0000122  -0.0850044
   22   0.0002043  -0.0011388   0.0000003  -0.0038368  -0.0044972  -0.0000026
   23  -0.0011846  -0.0010216  -0.0000002  -0.0040949  -0.0008586  -0.0000008
   24   0.0000003  -0.0000001  -0.0009791  -0.0000023  -0.0000009   0.0090876
   25  -0.0037436   0.0045600  -0.0000022   0.0000321   0.0011622   0.0000002
   26   0.0040434  -0.0010834   0.0000009   0.0010453  -0.0011072   0.0000002
   27  -0.0000026   0.0000008   0.0078908   0.0000002   0.0000004  -0.0008771
   28   0.0071350  -0.0345043  -0.0000008  -0.0064721  -0.0032161  -0.0000041
   29  -0.0032256  -0.0226292  -0.0000007  -0.0025326   0.0046517   0.0000000
   30   0.0000001  -0.0000062   0.0046944  -0.0000018   0.0000012   0.0061780
   31   0.0002953  -0.0002124   0.0000004  -0.0000335   0.0006335  -0.0000000
   32   0.0022216  -0.0081063   0.0000008  -0.0022994   0.0003188  -0.0000013
   33  -0.0000001   0.0000002   0.0014002   0.0000002  -0.0000012   0.0005068
   34  -0.0002965  -0.0021994  -0.0002056  -0.0005155   0.0017093  -0.0003586
   35   0.0007231   0.0010215   0.0010180   0.0003798   0.0000849   0.0010996
   36   0.0006060   0.0002591   0.0011722   0.0000140  -0.0006301   0.0001869
   37  -0.0002958  -0.0021985   0.0002061  -0.0005144   0.0017078   0.0003594
   38   0.0007242   0.0010238  -0.0010178   0.0003802   0.0000849  -0.0010982
   39  -0.0006067  -0.0002604   0.0011721  -0.0000145   0.0006308   0.0001868
   40  -0.2861936   0.1270237  -0.0000496   0.0020053  -0.0022840  -0.0000005
   41   0.1257518  -0.1453477   0.0000265   0.0327018  -0.0115697   0.0000065
   42  -0.0000500   0.0000265  -0.0446528  -0.0000005  -0.0000002   0.0051256
   43  -0.0055103   0.0030211  -0.0000026   0.0067360   0.0312785   0.0000002
   44   0.0035912   0.0005910   0.0000008  -0.0042242  -0.0135225  -0.0000006
   45  -0.0000027   0.0000004   0.0073209   0.0000008   0.0000067   0.0043564
   46   0.0018868   0.0029721  -0.0000001  -0.0231500   0.0233647   0.0000018
   47  -0.0007441   0.0007292  -0.0000002  -0.0166249   0.0137772   0.0000016
   48   0.0000002   0.0000002   0.0000453  -0.0000068   0.0000056  -0.0014438
   49  -0.0029314   0.0002841  -0.0000260  -0.0012462  -0.0208116   0.0275234
   50  -0.0031987  -0.0012679  -0.0000423  -0.0016973  -0.0116337   0.0139392
   51   0.0002073  -0.0002259  -0.0001431  -0.0003318  -0.0024781   0.0037882
   52  -0.0029285   0.0002853   0.0000251  -0.0012419  -0.0208015  -0.0275324
   53  -0.0031979  -0.0012682   0.0000420  -0.0016963  -0.0116273  -0.0139455
   54  -0.0002084   0.0002263  -0.0001433   0.0003288   0.0024668   0.0037790
            7           8           9          10          11          12
    1   0.0616705   0.0307835   0.0000094  -0.0336452  -0.0505546  -0.0000047
    2   0.1134671  -0.0286292   0.0000223  -0.0486834  -0.0878601  -0.0000086
    3   0.0000067   0.0000065   0.0108585  -0.0000039  -0.0000074  -0.0066174
    4  -0.2834413   0.1280503  -0.0000420  -0.0719477  -0.0445795  -0.0000156
    5   0.0208166  -0.2045647   0.0000064   0.0433598   0.1076613   0.0000073
    6  -0.0000405   0.0000265  -0.0838078  -0.0000168  -0.0000092   0.0085345
    7   0.7284139   0.0233138   0.0001137  -0.3221078  -0.0405046  -0.0000479
    8   0.0233138   0.8241106  -0.0000032  -0.1460428  -0.2167568  -0.0000275
    9   0.0001137  -0.0000032   0.1607006  -0.0000474  -0.0000074  -0.0761313
   10  -0.3221078  -0.1460428  -0.0000474   0.8121285  -0.0355840   0.0001269
   11  -0.0405046  -0.2167568  -0.0000074  -0.0355840   0.7474863  -0.0000137
   12  -0.0000479  -0.0000275  -0.0761313   0.0001269  -0.0000137   0.1676796
   13   0.0584768  -0.0322562   0.0000093  -0.1607110  -0.0554597  -0.0000160
   14  -0.1182185  -0.0239054  -0.0000220   0.0492337  -0.3497774   0.0000127
   15   0.0000121  -0.0000060   0.0106410  -0.0000176  -0.0000090  -0.0776017
   16  -0.1222383   0.0003743  -0.0000220   0.0627758   0.1211241   0.0000094
   17  -0.0009428   0.0005546  -0.0000006   0.0346945  -0.0251125   0.0000068
   18  -0.0000229   0.0000009  -0.0068037   0.0000118   0.0000244   0.0079330
   19  -0.0311162  -0.0189345  -0.0000077  -0.0008742   0.0058272  -0.0000016
   20   0.0125823   0.0161314   0.0000032   0.0068120  -0.0015176   0.0000024
   21  -0.0000072  -0.0000036   0.0049452  -0.0000003   0.0000013   0.0059064
   22  -0.0190997   0.0199196  -0.0000050  -0.2928764   0.1286608  -0.0000496
   23  -0.0165712   0.0145138  -0.0000034   0.1288770  -0.1478115   0.0000265
   24  -0.0000049   0.0000039   0.0054260  -0.0000494   0.0000266  -0.0466766
   25   0.0020536   0.0003986  -0.0000011   0.0044782   0.0030492   0.0000000
   26   0.0013149  -0.0066061   0.0000004  -0.0337693  -0.0097296  -0.0000066
   27  -0.0000011   0.0000003   0.0077184   0.0000005   0.0000007   0.0037808
   28  -0.0006983   0.0015624   0.0000000  -0.0047297   0.0011987  -0.0000012
   29   0.0025460  -0.0008934   0.0000007   0.0000377  -0.0002834   0.0000007
   30   0.0000005  -0.0000013  -0.0011271  -0.0000039   0.0000017   0.0096759
   31   0.0003897  -0.0000471   0.0000001   0.0003956  -0.0004002  -0.0000006
   32   0.0007279  -0.0000363   0.0000003  -0.0002600  -0.0003899  -0.0000004
   33  -0.0000009   0.0000003   0.0000010   0.0000003   0.0000005  -0.0002027
   34   0.0013171  -0.0003713  -0.0000073  -0.0006373  -0.0007523  -0.0005347
   35   0.0001793  -0.0006639  -0.0002214   0.0003736  -0.0004175   0.0017661
   36  -0.0005007   0.0000528  -0.0000376   0.0000985   0.0004575  -0.0002980
   37   0.0013154  -0.0003714   0.0000079  -0.0006366  -0.0007506   0.0005339
   38   0.0001787  -0.0006633   0.0002215   0.0003761  -0.0004173  -0.0017654
   39   0.0005020  -0.0000523  -0.0000373  -0.0000988  -0.0004596  -0.0002980
   40   0.0020515  -0.0006433  -0.0000012   0.0002171  -0.0009636   0.0000002
   41  -0.0012643  -0.0069371  -0.0000001  -0.0010257  -0.0010304  -0.0000002
   42  -0.0000015   0.0000001   0.0080293   0.0000003  -0.0000000  -0.0009861
   43  -0.0718674   0.0005775  -0.0000054   0.0067243  -0.0328771   0.0000007
   44   0.0005205  -0.3644870   0.0000038   0.0043544  -0.0123286   0.0000009
   45  -0.0000056   0.0000040  -0.0440301   0.0000005  -0.0000063   0.0043715
   46  -0.0052140  -0.0054003  -0.0000010  -0.0004684   0.0020047  -0.0000006
   47  -0.0028898  -0.0025494  -0.0000008  -0.0008799   0.0006939  -0.0000005
   48  -0.0000011  -0.0000011   0.0013631  -0.0000008  -0.0000001   0.0005142
   49   0.0000516  -0.0004576  -0.0008285   0.0009533   0.0002805  -0.0007369
   50   0.0023652   0.0006940  -0.0006937  -0.0009299  -0.0012077  -0.0008443
   51  -0.0005061   0.0003877   0.0011456   0.0005517   0.0002804   0.0002078
   52   0.0000496  -0.0004577   0.0008284   0.0009534   0.0002811   0.0007380
   53   0.0023649   0.0006938   0.0006941  -0.0009305  -0.0012086   0.0008437
   54   0.0005053  -0.0003879   0.0011461  -0.0005515  -0.0002801   0.0002081
           13          14          15          16          17          18
    1  -0.0689574   0.0433404  -0.0000168  -0.2870085  -0.1256498  -0.0000392
    2  -0.0401845   0.1014294  -0.0000101  -0.0173887  -0.2002481  -0.0000028
    3  -0.0000141   0.0000056   0.0109021  -0.0000435  -0.0000241  -0.0833802
    4  -0.0308374   0.0556312  -0.0000060   0.0682014  -0.0328904   0.0000110
    5   0.0516281  -0.0916497   0.0000122  -0.1230853  -0.0269380  -0.0000241
    6  -0.0000048   0.0000123  -0.0074237   0.0000141  -0.0000073   0.0066306
    7   0.0584768  -0.1182185   0.0000121  -0.1222383  -0.0009428  -0.0000229
    8  -0.0322562  -0.0239054  -0.0000060   0.0003743   0.0005546   0.0000009
    9   0.0000093  -0.0000220   0.0106410  -0.0000220  -0.0000006  -0.0068037
   10  -0.1607110   0.0492337  -0.0000176   0.0627758   0.0346945   0.0000118
   11  -0.0554597  -0.3497774  -0.0000090   0.1211241  -0.0251125   0.0000244
   12  -0.0000160   0.0000127  -0.0776017   0.0000094   0.0000068   0.0079330
   13   0.8024370   0.0432161   0.0001232  -0.3052538   0.1398691  -0.0000451
   14   0.0432161   0.7498232   0.0000034   0.0282763  -0.2128415   0.0000059
   15   0.0001232   0.0000034   0.1606926  -0.0000420   0.0000283  -0.0812315
   16  -0.3052538   0.0282763  -0.0000420   0.7305968  -0.0171142   0.0001026
   17   0.1398691  -0.2128415   0.0000283  -0.0171142   0.7349376  -0.0000012
   18  -0.0000451   0.0000059  -0.0812315   0.0001026  -0.0000012   0.2101306
   19   0.0009255  -0.0015487   0.0000005  -0.0009614   0.0023661  -0.0000013
   20  -0.0008205  -0.0022042  -0.0000000   0.0014241  -0.0042295  -0.0000005
   21  -0.0000005  -0.0000007  -0.0009344  -0.0000015   0.0000016   0.0099019
   22   0.0050331  -0.0030388  -0.0000000   0.0021361  -0.0007511  -0.0000012
   23   0.0333500  -0.0092270   0.0000067  -0.0010739  -0.0068622  -0.0000002
   24  -0.0000002  -0.0000006   0.0051466  -0.0000014   0.0000002   0.0079581
   25  -0.2965293  -0.1247288  -0.0000476  -0.0205806  -0.0190650  -0.0000047
   26  -0.1260771  -0.1407586  -0.0000231   0.0157401   0.0120765   0.0000031
   27  -0.0000471  -0.0000229  -0.0434738  -0.0000052  -0.0000030   0.0048126
   28   0.0054548   0.0326093   0.0000009  -0.1064959  -0.0027948  -0.0000047
   29   0.0008510  -0.0175133  -0.0000001   0.0039715  -0.2464916  -0.0000021
   30  -0.0000002   0.0000075   0.0072666  -0.0000042   0.0000010  -0.0847774
   31   0.0001423   0.0017246  -0.0000004   0.0020080   0.0025062  -0.0000015
   32  -0.0018324   0.0026072  -0.0000010  -0.0376068  -0.0114837   0.0000063
   33   0.0000005  -0.0000002   0.0000853  -0.0000027  -0.0000024  -0.0014985
   34  -0.0003895   0.0017806  -0.0000104   0.0004677   0.0007252  -0.0014051
   35  -0.0017042  -0.0037827   0.0000279   0.0196965  -0.0133723  -0.0307811
   36  -0.0002906  -0.0000924  -0.0001403  -0.0020056   0.0014923   0.0037626
   37  -0.0003887   0.0017788   0.0000091   0.0004656   0.0007248   0.0014064
   38  -0.0017053  -0.0037879  -0.0000275   0.0197107  -0.0133709   0.0307735
   39   0.0002900   0.0000933  -0.0001400   0.0020079  -0.0014959   0.0037611
   40  -0.0038516  -0.0047162  -0.0000023  -0.0209054   0.0197723  -0.0000054
   41  -0.0041063  -0.0009797  -0.0000007  -0.0156910   0.0130862  -0.0000031
   42  -0.0000020  -0.0000011   0.0075945  -0.0000050   0.0000047   0.0044728
   43  -0.0052633  -0.0026325  -0.0000027  -0.0017005  -0.0000995  -0.0000002
   44  -0.0037214   0.0007157  -0.0000006   0.0000644   0.0007042  -0.0000000
   45  -0.0000027  -0.0000004   0.0087074  -0.0000001   0.0000002  -0.0008561
   46   0.0004106  -0.0007774   0.0000002  -0.0005273  -0.0002323  -0.0000004
   47   0.0000011   0.0000696   0.0000000  -0.0000769   0.0004411   0.0000002
   48  -0.0000000   0.0000004   0.0000011   0.0000003   0.0000000  -0.0002010
   49  -0.0003474  -0.0009624   0.0001745  -0.0004879  -0.0005635  -0.0013158
   50  -0.0005288   0.0008923   0.0000855   0.0008287  -0.0004241  -0.0013300
   51   0.0002046  -0.0004446  -0.0000458  -0.0004728  -0.0001266  -0.0003080
   52  -0.0003471  -0.0009632  -0.0001746  -0.0004896  -0.0005628   0.0013157
   53  -0.0005294   0.0008929  -0.0000857   0.0008288  -0.0004237   0.0013308
   54  -0.0002041   0.0004439  -0.0000460   0.0004716   0.0001259  -0.0003072
           19          20          21          22          23          24
    1   0.0023852  -0.0342180  -0.0000003   0.0002043  -0.0011846   0.0000003
    2  -0.0028403  -0.0149545  -0.0000001  -0.0011388  -0.0010216  -0.0000001
    3  -0.0000008  -0.0000076   0.0071856   0.0000003  -0.0000002  -0.0009791
    4  -0.2124502  -0.0567619  -0.0000251  -0.0038368  -0.0040949  -0.0000023
    5  -0.0632403  -0.1406479  -0.0000122  -0.0044972  -0.0008586  -0.0000009
    6  -0.0000273  -0.0000119  -0.0850044  -0.0000026  -0.0000008   0.0090876
    7  -0.0311162   0.0125823  -0.0000072  -0.0190997  -0.0165712  -0.0000049
    8  -0.0189345   0.0161314  -0.0000036   0.0199196   0.0145138   0.0000039
    9  -0.0000077   0.0000032   0.0049452  -0.0000050  -0.0000034   0.0054260
   10  -0.0008742   0.0068120  -0.0000003  -0.2928764   0.1288770  -0.0000494
   11   0.0058272  -0.0015176   0.0000013   0.1286608  -0.1478115   0.0000266
   12  -0.0000016   0.0000024   0.0059064  -0.0000496   0.0000265  -0.0466766
   13   0.0009255  -0.0008205  -0.0000005   0.0050331   0.0333500  -0.0000002
   14  -0.0015487  -0.0022042  -0.0000007  -0.0030388  -0.0092270  -0.0000006
   15   0.0000005  -0.0000000  -0.0009344  -0.0000000   0.0000067   0.0051466
   16  -0.0009614   0.0014241  -0.0000015   0.0021361  -0.0010739  -0.0000014
   17   0.0023661  -0.0042295   0.0000016  -0.0007511  -0.0068622   0.0000002
   18  -0.0000013  -0.0000005   0.0099019  -0.0000012  -0.0000002   0.0079581
   19   0.5812607  -0.0458383  -0.0000096  -0.0006997  -0.0005745  -0.0000002
   20  -0.0458383   0.6145431  -0.0000138   0.0012678   0.0006791   0.0000001
   21  -0.0000096  -0.0000138   0.5991936  -0.0000001  -0.0000001  -0.0001365
   22  -0.0006997   0.0012678  -0.0000001   0.3077110  -0.1401850   0.0000557
   23  -0.0005745   0.0006791  -0.0000001  -0.1401850   0.1493356  -0.0000288
   24  -0.0000002   0.0000001  -0.0001365   0.0000557  -0.0000288   0.0312842
   25   0.0000605  -0.0000144   0.0000002   0.0008620  -0.0006931   0.0000010
   26  -0.0000517   0.0001133   0.0000000   0.0006695   0.0011298   0.0000001
   27   0.0000000  -0.0000001  -0.0007562   0.0000011  -0.0000002  -0.0045807
   28   0.0005333  -0.0014033   0.0000003   0.0000378   0.0014737  -0.0000001
   29   0.0000945  -0.0000222  -0.0000001  -0.0001956  -0.0000990  -0.0000002
   30   0.0000000  -0.0000000  -0.0002313   0.0000001   0.0000004  -0.0001932
   31   0.0000438   0.0000125   0.0000000   0.0000059  -0.0000953   0.0000000
   32   0.0002043  -0.0003765   0.0000001   0.0000168   0.0000417   0.0000000
   33   0.0000000  -0.0000000  -0.0001852   0.0000000   0.0000000  -0.0000322
   34  -0.0000050   0.0000548  -0.0000017  -0.0000251   0.0000504   0.0000635
   35   0.0000008   0.0000977  -0.0000886   0.0000381  -0.0003519   0.0000072
   36   0.0000416  -0.0000511   0.0000095  -0.0000007  -0.0000186   0.0000329
   37  -0.0000051   0.0000548   0.0000016  -0.0000251   0.0000505  -0.0000634
   38   0.0000007   0.0000977   0.0000886   0.0000381  -0.0003522  -0.0000072
   39  -0.0000416   0.0000511   0.0000094   0.0000007   0.0000185   0.0000328
   40   0.0005459  -0.0010996   0.0000014  -0.0000477   0.0000726   0.0000002
   41   0.0021422   0.0009930  -0.0000001   0.0000720   0.0000448   0.0000000
   42   0.0000005   0.0000001  -0.0053714   0.0000002   0.0000000  -0.0009420
   43   0.0014825   0.0003528   0.0000006   0.0011072   0.0007531   0.0000012
   44  -0.0012531   0.0007000   0.0000001  -0.0005459   0.0009735  -0.0000002
   45   0.0000009  -0.0000007  -0.0027003   0.0000013   0.0000001  -0.0052514
   46  -0.2253594   0.1350741   0.0000116  -0.0004615  -0.0002550  -0.0000001
   47   0.1421473  -0.1724701  -0.0000085  -0.0002209  -0.0001189  -0.0000000
   48   0.0000132  -0.0000094  -0.0565264  -0.0000001  -0.0000001  -0.0001731
   49  -0.0578864  -0.0087545   0.0152102  -0.0000128   0.0000501   0.0000629
   50  -0.0092676  -0.1485214   0.1317982  -0.0000545  -0.0000078   0.0000468
   51   0.0151855   0.1321444  -0.2375971   0.0000620   0.0000296  -0.0000017
   52  -0.0578783  -0.0087237  -0.0151796  -0.0000128   0.0000501  -0.0000629
   53  -0.0092345  -0.1484118  -0.1317620  -0.0000545  -0.0000079  -0.0000468
   54  -0.0151520  -0.1321062  -0.2377086  -0.0000620  -0.0000296  -0.0000017
           25          26          27          28          29          30
    1  -0.0037436   0.0040434  -0.0000026   0.0071350  -0.0032256   0.0000001
    2   0.0045600  -0.0010834   0.0000008  -0.0345043  -0.0226292  -0.0000062
    3  -0.0000022   0.0000009   0.0078908  -0.0000008  -0.0000007   0.0046944
    4   0.0000321   0.0010453   0.0000002  -0.0064721  -0.0025326  -0.0000018
    5   0.0011622  -0.0011072   0.0000004  -0.0032161   0.0046517   0.0000012
    6   0.0000002   0.0000002  -0.0008771  -0.0000041   0.0000000   0.0061780
    7   0.0020536   0.0013149  -0.0000011  -0.0006983   0.0025460   0.0000005
    8   0.0003986  -0.0066061   0.0000003   0.0015624  -0.0008934  -0.0000013
    9  -0.0000011   0.0000004   0.0077184   0.0000000   0.0000007  -0.0011271
   10   0.0044782  -0.0337693   0.0000005  -0.0047297   0.0000377  -0.0000039
   11   0.0030492  -0.0097296   0.0000007   0.0011987  -0.0002834   0.0000017
   12   0.0000000  -0.0000066   0.0037808  -0.0000012   0.0000007   0.0096759
   13  -0.2965293  -0.1260771  -0.0000471   0.0054548   0.0008510  -0.0000002
   14  -0.1247288  -0.1407586  -0.0000229   0.0326093  -0.0175133   0.0000075
   15  -0.0000476  -0.0000231  -0.0434738   0.0000009  -0.0000001   0.0072666
   16  -0.0205806   0.0157401  -0.0000052  -0.1064959   0.0039715  -0.0000042
   17  -0.0190650   0.0120765  -0.0000030  -0.0027948  -0.2464916   0.0000010
   18  -0.0000047   0.0000031   0.0048126  -0.0000047  -0.0000021  -0.0847774
   19   0.0000605  -0.0000517   0.0000000   0.0005333   0.0000945   0.0000000
   20  -0.0000144   0.0001133  -0.0000001  -0.0014033  -0.0000222  -0.0000000
   21   0.0000002   0.0000000  -0.0007562   0.0000003  -0.0000001  -0.0002313
   22   0.0008620   0.0006695   0.0000011   0.0000378  -0.0001956   0.0000001
   23  -0.0006931   0.0011298  -0.0000002   0.0014737  -0.0000990   0.0000004
   24   0.0000010   0.0000001  -0.0045807  -0.0000001  -0.0000002  -0.0001932
   25   0.3125767   0.1365387   0.0000531   0.0004958  -0.0020059   0.0000018
   26   0.1365387   0.1450453   0.0000250   0.0009614   0.0011846   0.0000000
   27   0.0000531   0.0000250   0.0300716   0.0000000  -0.0000010  -0.0052482
   28   0.0004958   0.0009614   0.0000000   0.6456448   0.0093642   0.0000102
   29  -0.0020059   0.0011846  -0.0000010   0.0093642   0.5499595  -0.0000111
   30   0.0000018   0.0000000  -0.0052482   0.0000102  -0.0000111   0.5990000
   31   0.0008488   0.0003668   0.0000007  -0.3041119  -0.0977747   0.0000473
   32   0.0013689  -0.0002720   0.0000006  -0.0907068  -0.0938377   0.0000198
   33  -0.0000003   0.0000003   0.0003518   0.0000479   0.0000212  -0.0564998
   34   0.0003408   0.0000193   0.0005140  -0.1187186   0.0436373   0.1071641
   35   0.0001374   0.0000610  -0.0007217   0.0431292  -0.0874557  -0.0780176
   36  -0.0000569   0.0000647   0.0000849   0.1074742  -0.0781510  -0.2376510
   37   0.0003416   0.0000191  -0.0005135  -0.1188096   0.0436744  -0.1072143
   38   0.0001369   0.0000611   0.0007213   0.0431623  -0.0874644   0.0780048
   39   0.0000566  -0.0000648   0.0000852  -0.1075247   0.0781443  -0.2375618
   40  -0.0013133   0.0008644  -0.0000002   0.0012361   0.0014146  -0.0000000
   41  -0.0008738   0.0006409  -0.0000002  -0.0004391   0.0008465  -0.0000002
   42  -0.0000003   0.0000001   0.0000799   0.0000019  -0.0000004  -0.0027544
   43   0.0000333  -0.0016126   0.0000000   0.0001454  -0.0000024   0.0000002
   44   0.0001385  -0.0008119   0.0000001  -0.0000634   0.0000506   0.0000000
   45  -0.0000000  -0.0000003   0.0001461   0.0000002  -0.0000003  -0.0008176
   46   0.0000536  -0.0001185   0.0000001   0.0000188   0.0000358  -0.0000000
   47   0.0000190   0.0000161  -0.0000001   0.0000960  -0.0000104   0.0000000
   48  -0.0000000  -0.0000000  -0.0000072   0.0000000  -0.0000000   0.0000068
   49  -0.0000050   0.0000232  -0.0000003  -0.0003333   0.0000555  -0.0000230
   50  -0.0000645   0.0000202   0.0001972  -0.0002145   0.0000037   0.0000628
   51   0.0000233  -0.0000215  -0.0000394   0.0000326  -0.0000190   0.0000200
   52  -0.0000050   0.0000232   0.0000002  -0.0003331   0.0000555   0.0000231
   53  -0.0000644   0.0000201  -0.0001972  -0.0002144   0.0000037  -0.0000629
   54  -0.0000233   0.0000214  -0.0000395  -0.0000328   0.0000190   0.0000201
           31          32          33          34          35          36
    1   0.0002953   0.0022216  -0.0000001  -0.0002965   0.0007231   0.0006060
    2  -0.0002124  -0.0081063   0.0000002  -0.0021994   0.0010215   0.0002591
    3   0.0000004   0.0000008   0.0014002  -0.0002056   0.0010180   0.0011722
    4  -0.0000335  -0.0022994   0.0000002  -0.0005155   0.0003798   0.0000140
    5   0.0006335   0.0003188  -0.0000012   0.0017093   0.0000849  -0.0006301
    6  -0.0000000  -0.0000013   0.0005068  -0.0003586   0.0010996   0.0001869
    7   0.0003897   0.0007279  -0.0000009   0.0013171   0.0001793  -0.0005007
    8  -0.0000471  -0.0000363   0.0000003  -0.0003713  -0.0006639   0.0000528
    9   0.0000001   0.0000003   0.0000010  -0.0000073  -0.0002214  -0.0000376
   10   0.0003956  -0.0002600   0.0000003  -0.0006373   0.0003736   0.0000985
   11  -0.0004002  -0.0003899   0.0000005  -0.0007523  -0.0004175   0.0004575
   12  -0.0000006  -0.0000004  -0.0002027  -0.0005347   0.0017661  -0.0002980
   13   0.0001423  -0.0018324   0.0000005  -0.0003895  -0.0017042  -0.0002906
   14   0.0017246   0.0026072  -0.0000002   0.0017806  -0.0037827  -0.0000924
   15  -0.0000004  -0.0000010   0.0000853  -0.0000104   0.0000279  -0.0001403
   16   0.0020080  -0.0376068  -0.0000027   0.0004677   0.0196965  -0.0020056
   17   0.0025062  -0.0114837  -0.0000024   0.0007252  -0.0133723   0.0014923
   18  -0.0000015   0.0000063  -0.0014985  -0.0014051  -0.0307811   0.0037626
   19   0.0000438   0.0002043   0.0000000  -0.0000050   0.0000008   0.0000416
   20   0.0000125  -0.0003765  -0.0000000   0.0000548   0.0000977  -0.0000511
   21   0.0000000   0.0000001  -0.0001852  -0.0000017  -0.0000886   0.0000095
   22   0.0000059   0.0000168   0.0000000  -0.0000251   0.0000381  -0.0000007
   23  -0.0000953   0.0000417   0.0000000   0.0000504  -0.0003519  -0.0000186
   24   0.0000000   0.0000000  -0.0000322   0.0000635   0.0000072   0.0000329
   25   0.0008488   0.0013689  -0.0000003   0.0003408   0.0001374  -0.0000569
   26   0.0003668  -0.0002720   0.0000003   0.0000193   0.0000610   0.0000647
   27   0.0000007   0.0000006   0.0003518   0.0005140  -0.0007217   0.0000849
   28  -0.3041119  -0.0907068   0.0000479  -0.1187186   0.0431292   0.1074742
   29  -0.0977747  -0.0938377   0.0000212   0.0436373  -0.0874557  -0.0781510
   30   0.0000473   0.0000198  -0.0564998   0.1071641  -0.0780176  -0.2376510
   31   0.3288405   0.1034881  -0.0000533  -0.0146494  -0.0051502  -0.0004799
   32   0.1034881   0.1017786  -0.0000202   0.0123440   0.0048877   0.0017914
   33  -0.0000533  -0.0000202   0.0526622   0.0287824   0.0121198   0.0018595
   34  -0.0146494   0.0123440   0.0287824   0.1227025  -0.0496467  -0.1194960
   35  -0.0051502   0.0048877   0.0121198  -0.0496467   0.0951273   0.0847960
   36  -0.0004799   0.0017914   0.0018595  -0.1194960   0.0847960   0.2559393
   37  -0.0146600   0.0123449  -0.0287745   0.0103325  -0.0073454   0.0150755
   38  -0.0051550   0.0048883  -0.0121180  -0.0073487   0.0046371  -0.0097868
   39   0.0004869  -0.0017966   0.0018708  -0.0150899   0.0097911  -0.0244534
   40   0.0004103  -0.0000168   0.0000004  -0.0000419  -0.0007805  -0.0003790
   41   0.0001819   0.0001065  -0.0000001  -0.0000688   0.0001361  -0.0001814
   42   0.0000001   0.0000003  -0.0003238   0.0004103  -0.0006763  -0.0004223
   43   0.0000650   0.0001057  -0.0000000   0.0000320  -0.0000530  -0.0000323
   44  -0.0000313  -0.0000029  -0.0000000   0.0000401  -0.0000133  -0.0000100
   45   0.0000001   0.0000000   0.0000004   0.0001785  -0.0001129  -0.0000423
   46   0.0000217   0.0000236   0.0000000   0.0000027  -0.0000493  -0.0000339
   47   0.0000108   0.0000452   0.0000000  -0.0000040   0.0000125   0.0000066
   48  -0.0000000   0.0000000  -0.0000108  -0.0000003  -0.0000191  -0.0000080
   49  -0.0000060  -0.0000618   0.0000372   0.0000442   0.0000484  -0.0000158
   50  -0.0000291  -0.0000844   0.0000171   0.0000174  -0.0000035  -0.0000045
   51   0.0000146   0.0000124   0.0000076  -0.0000057  -0.0000024   0.0000036
   52  -0.0000060  -0.0000618  -0.0000373   0.0000393   0.0000230  -0.0000185
   53  -0.0000291  -0.0000844  -0.0000171   0.0000128  -0.0000050   0.0000055
   54  -0.0000146  -0.0000125   0.0000076   0.0000025   0.0000155   0.0000015
           37          38          39          40          41          42
    1  -0.0002958   0.0007242  -0.0006067  -0.2861936   0.1257518  -0.0000500
    2  -0.0021985   0.0010238  -0.0002604   0.1270237  -0.1453477   0.0000265
    3   0.0002061  -0.0010178   0.0011721  -0.0000496   0.0000265  -0.0446528
    4  -0.0005144   0.0003802  -0.0000145   0.0020053   0.0327018  -0.0000005
    5   0.0017078   0.0000849   0.0006308  -0.0022840  -0.0115697  -0.0000002
    6   0.0003594  -0.0010982   0.0001868  -0.0000005   0.0000065   0.0051256
    7   0.0013154   0.0001787   0.0005020   0.0020515  -0.0012643  -0.0000015
    8  -0.0003714  -0.0006633  -0.0000523  -0.0006433  -0.0069371   0.0000001
    9   0.0000079   0.0002215  -0.0000373  -0.0000012  -0.0000001   0.0080293
   10  -0.0006366   0.0003761  -0.0000988   0.0002171  -0.0010257   0.0000003
   11  -0.0007506  -0.0004173  -0.0004596  -0.0009636  -0.0010304  -0.0000000
   12   0.0005339  -0.0017654  -0.0002980   0.0000002  -0.0000002  -0.0009861
   13  -0.0003887  -0.0017053   0.0002900  -0.0038516  -0.0041063  -0.0000020
   14   0.0017788  -0.0037879   0.0000933  -0.0047162  -0.0009797  -0.0000011
   15   0.0000091  -0.0000275  -0.0001400  -0.0000023  -0.0000007   0.0075945
   16   0.0004656   0.0197107   0.0020079  -0.0209054  -0.0156910  -0.0000050
   17   0.0007248  -0.0133709  -0.0014959   0.0197723   0.0130862   0.0000047
   18   0.0014064   0.0307735   0.0037611  -0.0000054  -0.0000031   0.0044728
   19  -0.0000051   0.0000007  -0.0000416   0.0005459   0.0021422   0.0000005
   20   0.0000548   0.0000977   0.0000511  -0.0010996   0.0009930   0.0000001
   21   0.0000016   0.0000886   0.0000094   0.0000014  -0.0000001  -0.0053714
   22  -0.0000251   0.0000381   0.0000007  -0.0000477   0.0000720   0.0000002
   23   0.0000505  -0.0003522   0.0000185   0.0000726   0.0000448   0.0000000
   24  -0.0000634  -0.0000072   0.0000328   0.0000002   0.0000000  -0.0009420
   25   0.0003416   0.0001369   0.0000566  -0.0013133  -0.0008738  -0.0000003
   26   0.0000191   0.0000611  -0.0000648   0.0008644   0.0006409   0.0000001
   27  -0.0005135   0.0007213   0.0000852  -0.0000002  -0.0000002   0.0000799
   28  -0.1188096   0.0431623  -0.1075247   0.0012361  -0.0004391   0.0000019
   29   0.0436744  -0.0874644   0.0781443   0.0014146   0.0008465  -0.0000004
   30  -0.1072143   0.0780048  -0.2375618  -0.0000000  -0.0000002  -0.0027544
   31  -0.0146600  -0.0051550   0.0004869   0.0004103   0.0001819   0.0000001
   32   0.0123449   0.0048883  -0.0017966  -0.0000168   0.0001065   0.0000003
   33  -0.0287745  -0.0121180   0.0018708   0.0000004  -0.0000001  -0.0003238
   34   0.0103325  -0.0073487  -0.0150899  -0.0000419  -0.0000688   0.0004103
   35  -0.0073454   0.0046371   0.0097911  -0.0007805   0.0001361  -0.0006763
   36   0.0150755  -0.0097868  -0.0244534  -0.0003790  -0.0001814  -0.0004223
   37   0.1228030  -0.0496866   0.1195519  -0.0000411  -0.0000691  -0.0004110
   38  -0.0496866   0.0951364  -0.0847830  -0.0007814   0.0001361   0.0006757
   39   0.1195519  -0.0847830   0.2558393   0.0003797   0.0001815  -0.0004218
   40  -0.0000411  -0.0007814   0.0003797   0.3046013  -0.1371198   0.0000565
   41  -0.0000691   0.0001361   0.0001815  -0.1371198   0.1504701  -0.0000289
   42  -0.0004110   0.0006757  -0.0004218   0.0000565  -0.0000289   0.0300071
   43   0.0000321  -0.0000531   0.0000323   0.0001264   0.0017363  -0.0000000
   44   0.0000401  -0.0000133   0.0000100  -0.0000091  -0.0008093  -0.0000000
   45  -0.0001786   0.0001128  -0.0000423  -0.0000000   0.0000004   0.0000251
   46   0.0000027  -0.0000493   0.0000339   0.0007973  -0.0014531   0.0000005
   47  -0.0000040   0.0000125  -0.0000066  -0.0004935  -0.0001812  -0.0000003
   48   0.0000003   0.0000191  -0.0000080   0.0000001  -0.0000000   0.0003604
   49   0.0000394   0.0000230   0.0000185   0.0002015  -0.0002373   0.0003867
   50   0.0000129  -0.0000049  -0.0000055  -0.0001199   0.0001975   0.0008204
   51  -0.0000025  -0.0000155   0.0000015  -0.0000265  -0.0000820   0.0000903
   52   0.0000443   0.0000483   0.0000157   0.0002017  -0.0002373  -0.0003867
   53   0.0000174  -0.0000035   0.0000044  -0.0001194   0.0001971  -0.0008208
   54   0.0000057   0.0000024   0.0000036   0.0000264   0.0000820   0.0000899
           43          44          45          46          47          48
    1  -0.0055103   0.0035912  -0.0000027   0.0018868  -0.0007441   0.0000002
    2   0.0030211   0.0005910   0.0000004   0.0029721   0.0007292   0.0000002
    3  -0.0000026   0.0000008   0.0073209  -0.0000001  -0.0000002   0.0000453
    4   0.0067360  -0.0042242   0.0000008  -0.0231500  -0.0166249  -0.0000068
    5   0.0312785  -0.0135225   0.0000067   0.0233647   0.0137772   0.0000056
    6   0.0000002  -0.0000006   0.0043564   0.0000018   0.0000016  -0.0014438
    7  -0.0718674   0.0005205  -0.0000056  -0.0052140  -0.0028898  -0.0000011
    8   0.0005775  -0.3644870   0.0000040  -0.0054003  -0.0025494  -0.0000011
    9  -0.0000054   0.0000038  -0.0440301  -0.0000010  -0.0000008   0.0013631
   10   0.0067243   0.0043544   0.0000005  -0.0004684  -0.0008799  -0.0000008
   11  -0.0328771  -0.0123286  -0.0000063   0.0020047   0.0006939  -0.0000001
   12   0.0000007   0.0000009   0.0043715  -0.0000006  -0.0000005   0.0005142
   13  -0.0052633  -0.0037214  -0.0000027   0.0004106   0.0000011  -0.0000000
   14  -0.0026325   0.0007157  -0.0000004  -0.0007774   0.0000696   0.0000004
   15  -0.0000027  -0.0000006   0.0087074   0.0000002   0.0000000   0.0000011
   16  -0.0017005   0.0000644  -0.0000001  -0.0005273  -0.0000769   0.0000003
   17  -0.0000995   0.0007042   0.0000002  -0.0002323   0.0004411   0.0000000
   18  -0.0000002  -0.0000000  -0.0008561  -0.0000004   0.0000002  -0.0002010
   19   0.0014825  -0.0012531   0.0000009  -0.2253594   0.1421473   0.0000132
   20   0.0003528   0.0007000  -0.0000007   0.1350741  -0.1724701  -0.0000094
   21   0.0000006   0.0000001  -0.0027003   0.0000116  -0.0000085  -0.0565264
   22   0.0011072  -0.0005459   0.0000013  -0.0004615  -0.0002209  -0.0000001
   23   0.0007531   0.0009735   0.0000001  -0.0002550  -0.0001189  -0.0000001
   24   0.0000012  -0.0000002  -0.0052514  -0.0000001  -0.0000000  -0.0001731
   25   0.0000333   0.0001385  -0.0000000   0.0000536   0.0000190  -0.0000000
   26  -0.0016126  -0.0008119  -0.0000003  -0.0001185   0.0000161  -0.0000000
   27   0.0000000   0.0000001   0.0001461   0.0000001  -0.0000001  -0.0000072
   28   0.0001454  -0.0000634   0.0000002   0.0000188   0.0000960   0.0000000
   29  -0.0000024   0.0000506  -0.0000003   0.0000358  -0.0000104  -0.0000000
   30   0.0000002   0.0000000  -0.0008176  -0.0000000   0.0000000   0.0000068
   31   0.0000650  -0.0000313   0.0000001   0.0000217   0.0000108  -0.0000000
   32   0.0001057  -0.0000029   0.0000000   0.0000236   0.0000452   0.0000000
   33  -0.0000000  -0.0000000   0.0000004   0.0000000   0.0000000  -0.0000108
   34   0.0000320   0.0000401   0.0001785   0.0000027  -0.0000040  -0.0000003
   35  -0.0000530  -0.0000133  -0.0001129  -0.0000493   0.0000125  -0.0000191
   36  -0.0000323  -0.0000100  -0.0000423  -0.0000339   0.0000066  -0.0000080
   37   0.0000321   0.0000401  -0.0001786   0.0000027  -0.0000040   0.0000003
   38  -0.0000531  -0.0000133   0.0001128  -0.0000493   0.0000125   0.0000191
   39   0.0000323   0.0000100  -0.0000423   0.0000339  -0.0000066  -0.0000080
   40   0.0001264  -0.0000091  -0.0000000   0.0007973  -0.0004935   0.0000001
   41   0.0017363  -0.0008093   0.0000004  -0.0014531  -0.0001812  -0.0000000
   42  -0.0000000  -0.0000000   0.0000251   0.0000005  -0.0000003   0.0003604
   43   0.0681417  -0.0000926   0.0000075   0.0002687  -0.0002600   0.0000001
   44  -0.0000926   0.3873230  -0.0000041  -0.0000645   0.0002423  -0.0000002
   45   0.0000075  -0.0000041   0.0299552   0.0000002   0.0000000  -0.0003160
   46   0.0002687  -0.0000645   0.0000002   0.2452546  -0.1506152  -0.0000115
   47  -0.0002600   0.0002423   0.0000000  -0.1506152   0.1853003   0.0000117
   48   0.0000001  -0.0000002  -0.0003160  -0.0000115   0.0000117   0.0526451
   49  -0.0002766   0.0006281   0.0003901   0.0032343   0.0152746  -0.0247008
   50  -0.0000716   0.0003449   0.0006790  -0.0022319  -0.0130085   0.0190817
   51   0.0003351  -0.0002213  -0.0004131  -0.0013287  -0.0013173   0.0018803
   52  -0.0002762   0.0006279  -0.0003905   0.0032288   0.0152645   0.0247073
   53  -0.0000711   0.0003444  -0.0006787  -0.0022282  -0.0130014  -0.0190888
   54  -0.0003349   0.0002214  -0.0004137   0.0013281   0.0013138   0.0018780
           49          50          51          52          53          54
    1  -0.0029314  -0.0031987   0.0002073  -0.0029285  -0.0031979  -0.0002084
    2   0.0002841  -0.0012679  -0.0002259   0.0002853  -0.0012682   0.0002263
    3  -0.0000260  -0.0000423  -0.0001431   0.0000251   0.0000420  -0.0001433
    4  -0.0012462  -0.0016973  -0.0003318  -0.0012419  -0.0016963   0.0003288
    5  -0.0208116  -0.0116337  -0.0024781  -0.0208015  -0.0116273   0.0024668
    6   0.0275234   0.0139392   0.0037882  -0.0275324  -0.0139455   0.0037790
    7   0.0000516   0.0023652  -0.0005061   0.0000496   0.0023649   0.0005053
    8  -0.0004576   0.0006940   0.0003877  -0.0004577   0.0006938  -0.0003879
    9  -0.0008285  -0.0006937   0.0011456   0.0008284   0.0006941   0.0011461
   10   0.0009533  -0.0009299   0.0005517   0.0009534  -0.0009305  -0.0005515
   11   0.0002805  -0.0012077   0.0002804   0.0002811  -0.0012086  -0.0002801
   12  -0.0007369  -0.0008443   0.0002078   0.0007380   0.0008437   0.0002081
   13  -0.0003474  -0.0005288   0.0002046  -0.0003471  -0.0005294  -0.0002041
   14  -0.0009624   0.0008923  -0.0004446  -0.0009632   0.0008929   0.0004439
   15   0.0001745   0.0000855  -0.0000458  -0.0001746  -0.0000857  -0.0000460
   16  -0.0004879   0.0008287  -0.0004728  -0.0004896   0.0008288   0.0004716
   17  -0.0005635  -0.0004241  -0.0001266  -0.0005628  -0.0004237   0.0001259
   18  -0.0013158  -0.0013300  -0.0003080   0.0013157   0.0013308  -0.0003072
   19  -0.0578864  -0.0092676   0.0151855  -0.0578783  -0.0092345  -0.0151520
   20  -0.0087545  -0.1485214   0.1321444  -0.0087237  -0.1484118  -0.1321062
   21   0.0152102   0.1317982  -0.2375971  -0.0151796  -0.1317620  -0.2377086
   22  -0.0000128  -0.0000545   0.0000620  -0.0000128  -0.0000545  -0.0000620
   23   0.0000501  -0.0000078   0.0000296   0.0000501  -0.0000079  -0.0000296
   24   0.0000629   0.0000468  -0.0000017  -0.0000629  -0.0000468  -0.0000017
   25  -0.0000050  -0.0000645   0.0000233  -0.0000050  -0.0000644  -0.0000233
   26   0.0000232   0.0000202  -0.0000215   0.0000232   0.0000201   0.0000214
   27  -0.0000003   0.0001972  -0.0000394   0.0000002  -0.0001972  -0.0000395
   28  -0.0003333  -0.0002145   0.0000326  -0.0003331  -0.0002144  -0.0000328
   29   0.0000555   0.0000037  -0.0000190   0.0000555   0.0000037   0.0000190
   30  -0.0000230   0.0000628   0.0000200   0.0000231  -0.0000629   0.0000201
   31  -0.0000060  -0.0000291   0.0000146  -0.0000060  -0.0000291  -0.0000146
   32  -0.0000618  -0.0000844   0.0000124  -0.0000618  -0.0000844  -0.0000125
   33   0.0000372   0.0000171   0.0000076  -0.0000373  -0.0000171   0.0000076
   34   0.0000442   0.0000174  -0.0000057   0.0000393   0.0000128   0.0000025
   35   0.0000484  -0.0000035  -0.0000024   0.0000230  -0.0000050   0.0000155
   36  -0.0000158  -0.0000045   0.0000036  -0.0000185   0.0000055   0.0000015
   37   0.0000394   0.0000129  -0.0000025   0.0000443   0.0000174   0.0000057
   38   0.0000230  -0.0000049  -0.0000155   0.0000483  -0.0000035   0.0000024
   39   0.0000185  -0.0000055   0.0000015   0.0000157   0.0000044   0.0000036
   40   0.0002015  -0.0001199  -0.0000265   0.0002017  -0.0001194   0.0000264
   41  -0.0002373   0.0001975  -0.0000820  -0.0002373   0.0001971   0.0000820
   42   0.0003867   0.0008204   0.0000903  -0.0003867  -0.0008208   0.0000899
   43  -0.0002766  -0.0000716   0.0003351  -0.0002762  -0.0000711  -0.0003349
   44   0.0006281   0.0003449  -0.0002213   0.0006279   0.0003444   0.0002214
   45   0.0003901   0.0006790  -0.0004131  -0.0003905  -0.0006787  -0.0004137
   46   0.0032343  -0.0022319  -0.0013287   0.0032288  -0.0022282   0.0013281
   47   0.0152746  -0.0130085  -0.0013173   0.0152645  -0.0130014   0.0013138
   48  -0.0247008   0.0190817   0.0018803   0.0247073  -0.0190888   0.0018780
   49   0.0592815   0.0138245  -0.0150521  -0.0002727   0.0013565  -0.0011043
   50   0.0138245   0.1587553  -0.1458622   0.0013596   0.0152559  -0.0179453
   51  -0.0150521  -0.1458622   0.2558549   0.0011097   0.0179618  -0.0244517
   52  -0.0002727   0.0013596   0.0011097   0.0592743   0.0137894   0.0150192
   53   0.0013565   0.0152559   0.0179618   0.0137894   0.1586338   0.1458230
   54  -0.0011043  -0.0179453  -0.0244517   0.0150192   0.1458230   0.2559779
 **********************************************************************
 **                                                                  **
 **                       VIBRATIONAL ANALYSIS                       **
 **                       --------------------                       **
 **                                                                  **
 **        VIBRATIONAL FREQUENCIES (CM**-1) AND NORMAL MODES         **
 **     FORCE CONSTANTS (mDYN/ANGSTROM) AND REDUCED MASSES (AMU)     **
 **                  INFRARED INTENSITIES (KM/MOL)                   **
 **                                                                  **
 **********************************************************************


 Mode:                 1                      2                      3
 Frequency:        37.90                  40.42                 214.48
 Force Cnst:      0.0009                 0.0010                 0.0771
 Red. Mass:       1.0360                 1.0379                 2.8432
 IR Active:          YES                    YES                    YES
 IR Intens:        0.176                  0.105                  5.306
 Raman Active:       YES                    YES                    YES
               X      Y      Z        X      Y      Z        X      Y      Z
 C         -0.000 -0.000  0.007   -0.000 -0.000  0.026   -0.000  0.000  0.284
 C         -0.000 -0.000  0.019   -0.000  0.000  0.004   -0.000  0.000  0.109
 C         -0.000 -0.000  0.028    0.000 -0.000 -0.023    0.000 -0.000 -0.019
 C          0.000  0.000  0.015    0.000 -0.000 -0.025    0.000 -0.000 -0.031
 C          0.000 -0.000 -0.005    0.000 -0.000 -0.001   -0.000 -0.000  0.005
 C         -0.000 -0.000 -0.008    0.000 -0.000  0.018   -0.000  0.000  0.127
 C          0.000  0.000 -0.022   -0.000  0.000  0.019    0.000 -0.000 -0.165
 H         -0.000  0.000  0.024    0.000 -0.000 -0.039    0.000 -0.000 -0.146
 H          0.000  0.000 -0.011    0.000 -0.000  0.003    0.000 -0.000 -0.126
 C          0.000 -0.000 -0.023   -0.000 -0.000 -0.014    0.000  0.000 -0.173
 H          0.000 -0.000 -0.010    0.000 -0.000  0.542    0.000 -0.000 -0.371
 H         -0.015  0.009 -0.036   -0.497  0.021 -0.316    0.082  0.211 -0.218
 H          0.015 -0.009 -0.036    0.497 -0.021 -0.317   -0.082 -0.211 -0.218
 H         -0.000 -0.000  0.011   -0.000  0.000  0.052   -0.000 -0.000  0.368
 H         -0.000 -0.000  0.049    0.000 -0.000 -0.037    0.000 -0.000 -0.163
 H         -0.000 -0.000  0.531   -0.000  0.000  0.014    0.000 -0.000 -0.357
 H          0.222 -0.445 -0.327    0.004  0.011  0.028   -0.211 -0.022 -0.200
 H         -0.222  0.445 -0.327   -0.004 -0.011  0.028    0.211  0.022 -0.200
 TransDip  -0.000  0.000 -0.013   -0.000 -0.000 -0.010    0.000 -0.000 -0.074

 Mode:                 4                      5                      6
 Frequency:       241.90                 290.87                 430.40
 Force Cnst:      0.1020                 0.1272                 0.2728
 Red. Mass:       2.9577                 2.5525                 2.4995
 IR Active:          YES                    YES                    YES
 IR Intens:        0.014                  0.599                  0.397
 Raman Active:       YES                    YES                    YES
               X      Y      Z        X      Y      Z        X      Y      Z
 C          0.000 -0.000 -0.015   -0.095  0.053 -0.000    0.059  0.118  0.000
 C          0.000 -0.000 -0.101   -0.056  0.033 -0.000   -0.057  0.135 -0.000
 C          0.000 -0.000 -0.250   -0.053  0.050 -0.000   -0.117  0.059 -0.000
 C         -0.000  0.000  0.014   -0.055  0.028 -0.000   -0.052 -0.090 -0.000
 C         -0.000  0.000  0.254   -0.075  0.017 -0.000    0.101 -0.074  0.000
 C         -0.000  0.000  0.082   -0.061  0.036 -0.000    0.136  0.005  0.000
 C         -0.000  0.000  0.134    0.080 -0.213  0.000    0.090 -0.098  0.000
 H         -0.000  0.000  0.024   -0.054  0.031 -0.000   -0.122 -0.209 -0.000
 H         -0.000  0.000  0.447   -0.079  0.022 -0.000    0.154 -0.165  0.000
 C          0.000  0.000 -0.124    0.225  0.045  0.000   -0.130  0.004 -0.000
 H          0.000 -0.000 -0.301    0.324 -0.204  0.000   -0.242  0.286 -0.000
 H          0.086  0.157 -0.142    0.325  0.176  0.002   -0.247 -0.145 -0.003
 H         -0.086 -0.157 -0.142    0.325  0.176 -0.002   -0.247 -0.145  0.003
 H          0.000 -0.000 -0.016   -0.100  0.046 -0.000    0.126  0.233 -0.000
 H          0.000 -0.000 -0.443   -0.068  0.050 -0.000   -0.242  0.059 -0.000
 H         -0.000  0.000  0.321   -0.086 -0.419  0.000   -0.105 -0.339 -0.000
 H          0.195  0.012  0.161    0.240 -0.236 -0.002    0.283 -0.127 -0.003
 H         -0.195 -0.012  0.161    0.240 -0.236  0.002    0.283 -0.127  0.003
 TransDip   0.000  0.000  0.004    0.018 -0.017  0.000   -0.014 -0.014 -0.000

 Mode:                 7                      8                      9
 Frequency:       482.76                 554.71                 574.37
 Force Cnst:      0.3775                 0.9275                 0.9091
 Red. Mass:       2.7493                 5.1161                 4.6773
 IR Active:          YES                    YES                    YES
 IR Intens:        6.902                  0.822                  0.166
 Raman Active:       YES                    YES                    YES
               X      Y      Z        X      Y      Z        X      Y      Z
 C         -0.000  0.000  0.165   -0.016 -0.027 -0.000    0.192 -0.099  0.000
 C          0.000  0.000 -0.143   -0.177 -0.010  0.000   -0.067 -0.175 -0.001
 C          0.000  0.000 -0.125    0.014  0.257  0.000   -0.034 -0.125  0.000
 C         -0.000  0.000  0.244    0.102  0.185  0.000   -0.089  0.036 -0.000
 C          0.000 -0.000 -0.137    0.217  0.140  0.000    0.101  0.068 -0.000
 C          0.000 -0.000 -0.128    0.083 -0.146  0.000    0.134  0.156  0.001
 C         -0.000 -0.000  0.009   -0.242 -0.120 -0.000   -0.223 -0.173 -0.000
 H         -0.000 -0.000  0.633    0.007  0.022 -0.000   -0.092  0.027  0.000
 H          0.000 -0.000 -0.192    0.145  0.266  0.000    0.202 -0.105 -0.001
 C         -0.000 -0.000  0.009    0.036 -0.246 -0.000    0.012  0.299  0.000
 H         -0.000  0.000  0.087    0.023 -0.218  0.000   -0.015  0.376 -0.000
 H         -0.005 -0.134  0.066    0.028 -0.257 -0.000   -0.014  0.263  0.000
 H          0.005  0.134  0.066    0.028 -0.257  0.000   -0.014  0.262 -0.001
 H         -0.000  0.000  0.537    0.102  0.175 -0.000    0.189 -0.094 -0.000
 H          0.000  0.000 -0.134    0.174  0.256 -0.000    0.142 -0.127  0.001
 H          0.000 -0.000  0.073   -0.256 -0.133 -0.000   -0.188 -0.126  0.000
 H          0.111  0.059  0.063   -0.228 -0.120  0.001   -0.260 -0.168  0.001
 H         -0.111 -0.059  0.063   -0.228 -0.120 -0.001   -0.261 -0.169 -0.001
 TransDip  -0.000 -0.000  0.084   -0.018 -0.023 -0.000   -0.007  0.011  0.000

 Mode:                10                     11                     12
 Frequency:       578.97                 768.89                 780.27
 Force Cnst:      0.5933                 0.7826                 1.9781
 Red. Mass:       3.0039                 2.2468                 5.5147
 IR Active:          YES                    YES                    YES
 IR Intens:        0.005                 18.479                  0.146
 Raman Active:       YES                    YES                    YES
               X      Y      Z        X      Y      Z        X      Y      Z
 C         -0.000  0.000 -0.005    0.000  0.000 -0.116   -0.200  0.122 -0.000
 C          0.000  0.000 -0.278   -0.000  0.000  0.144   -0.026  0.057  0.000
 C          0.000  0.000  0.112    0.000  0.000 -0.119    0.153  0.083  0.000
 C          0.000 -0.000 -0.011   -0.000 -0.000  0.160    0.389 -0.232  0.000
 C         -0.000 -0.000 -0.103    0.000 -0.000 -0.124    0.006 -0.178  0.000
 C         -0.000 -0.000  0.284   -0.000 -0.000  0.149   -0.055 -0.003 -0.000
 C          0.000  0.000 -0.002   -0.000 -0.000  0.024   -0.179 -0.087 -0.000
 H          0.000 -0.000  0.007   -0.000 -0.000  0.069    0.391 -0.240  0.000
 H         -0.000  0.000 -0.374    0.000 -0.000 -0.521   -0.091  0.010  0.000
 C         -0.000 -0.000 -0.000   -0.000  0.000  0.025   -0.027  0.203  0.000
 H          0.000 -0.001 -0.174    0.000 -0.000 -0.032   -0.043  0.251 -0.000
 H          0.014  0.300 -0.125   -0.008  0.141 -0.043   -0.038  0.202 -0.003
 H         -0.014 -0.301 -0.125    0.008 -0.141 -0.043   -0.038  0.202  0.003
 H         -0.000  0.000 -0.029    0.000 -0.000 -0.512   -0.202  0.130 -0.000
 H         -0.000  0.000  0.424    0.000 -0.000 -0.513   -0.069  0.076  0.000
 H          0.000  0.000  0.182   -0.000 -0.000 -0.030   -0.155 -0.050 -0.000
 H          0.274  0.141  0.128   -0.114 -0.074 -0.042   -0.240 -0.077  0.003
 H         -0.274 -0.140  0.128    0.114  0.074 -0.042   -0.239 -0.077 -0.003
 TransDip   0.000 -0.000  0.002    0.000 -0.000 -0.138   -0.010  0.006  0.000

 Mode:                13                     14                     15
 Frequency:       864.65                 975.13                 989.33
 Force Cnst:      0.5733                 1.7205                 0.7474
 Red. Mass:       1.3016                 3.0710                 1.2960
 IR Active:          YES                    YES                    YES
 IR Intens:       53.472                  1.098                  3.934
 Raman Active:       YES                    YES                    YES
               X      Y      Z        X      Y      Z        X      Y      Z
 C          0.000 -0.000 -0.038   -0.086 -0.176 -0.000    0.000  0.000 -0.151
 C         -0.000 -0.000  0.062   -0.063 -0.092 -0.000    0.000  0.000  0.007
 C          0.000  0.000 -0.087   -0.107  0.170 -0.000    0.000 -0.000  0.016
 C          0.000  0.000 -0.062   -0.008 -0.022  0.000   -0.000  0.000  0.036
 C          0.000  0.000 -0.080    0.185 -0.016  0.000   -0.000  0.000  0.005
 C         -0.000 -0.000  0.055   -0.048 -0.105 -0.000    0.000  0.000  0.018
 C         -0.000  0.000  0.018    0.146  0.053  0.000   -0.000 -0.000  0.029
 H         -0.000  0.000  0.634   -0.240 -0.417 -0.000    0.000  0.000 -0.228
 H         -0.000  0.000  0.479    0.185 -0.007  0.000   -0.000 -0.000 -0.052
 C         -0.000  0.000  0.021   -0.046  0.147  0.000    0.000 -0.000  0.023
 H          0.000 -0.000 -0.082    0.060 -0.100 -0.000   -0.000 -0.000 -0.069
 H         -0.004  0.147 -0.047    0.105  0.324  0.014   -0.007  0.143 -0.043
 H          0.004 -0.147 -0.047    0.105  0.324 -0.014    0.007 -0.144 -0.043
 H         -0.000 -0.000  0.062   -0.126 -0.247  0.000   -0.000  0.000  0.896
 H         -0.000  0.000  0.480   -0.109  0.175 -0.000    0.000 -0.000 -0.088
 H         -0.000 -0.000 -0.074    0.312  0.251  0.000   -0.000 -0.000 -0.088
 H         -0.127 -0.072 -0.046    0.022  0.097  0.016   -0.124 -0.088 -0.049
 H          0.127  0.072 -0.046    0.022  0.097 -0.016    0.124  0.088 -0.049
 TransDip  -0.000 -0.000  0.234   -0.007 -0.033  0.000   -0.000 -0.000  0.064

 Mode:                16                     17                     18
 Frequency:      1003.65                1066.08                1079.72
 Force Cnst:      0.7757                 2.1023                 0.9962
 Red. Mass:       1.3069                 3.1395                 1.4503
 IR Active:          YES                    YES                    YES
 IR Intens:        0.003                  0.712                  3.040
 Raman Active:       YES                    YES                    YES
               X      Y      Z        X      Y      Z        X      Y      Z
 C          0.000 -0.000  0.008    0.247  0.026  0.000   -0.095  0.046 -0.000
 C          0.000  0.000 -0.010    0.068 -0.037  0.000    0.023 -0.035  0.000
 C         -0.000  0.000  0.109   -0.064  0.211 -0.000    0.011  0.029  0.000
 C         -0.000  0.000  0.006    0.032  0.041 -0.000   -0.062  0.034 -0.000
 C          0.000 -0.000 -0.118   -0.158 -0.167 -0.000   -0.007 -0.027  0.000
 C          0.000 -0.000  0.004   -0.059  0.034 -0.000    0.037 -0.001  0.000
 C          0.000 -0.000 -0.022    0.009 -0.108 -0.000    0.057 -0.081  0.000
 H          0.000  0.000 -0.018    0.047  0.087  0.000   -0.074  0.022 -0.000
 H         -0.000  0.000  0.690   -0.129 -0.235 -0.000    0.031 -0.102 -0.000
 C         -0.000 -0.000  0.025   -0.073 -0.027 -0.000    0.097  0.006  0.000
 H         -0.000 -0.000 -0.071    0.058 -0.353  0.000   -0.102  0.498 -0.000
 H         -0.013  0.128 -0.041    0.098  0.130  0.028   -0.168 -0.255 -0.039
 H          0.013 -0.128 -0.041    0.098  0.130 -0.028   -0.168 -0.255  0.039
 H          0.000  0.000 -0.029    0.307  0.115  0.000   -0.107  0.037 -0.000
 H          0.000 -0.000 -0.645   -0.154  0.221  0.000    0.085  0.034  0.000
 H          0.000  0.000  0.058    0.298  0.258  0.000    0.395  0.343  0.000
 H          0.103  0.067  0.037   -0.319 -0.016  0.034   -0.313  0.023  0.040
 H         -0.103 -0.067  0.037   -0.319 -0.016 -0.035   -0.313  0.023 -0.040
 TransDip   0.000 -0.000  0.002    0.023  0.014  0.000    0.040  0.039  0.000

 Mode:                19                     20                     21
 Frequency:      1097.46                1102.93                1159.81
 Force Cnst:      1.7698                 0.9642                 1.2121
 Red. Mass:       2.4940                 1.3454                 1.5293
 IR Active:          YES                    YES                    YES
 IR Intens:        0.364                  0.051                  0.052
 Raman Active:       YES                    YES                    YES
               X      Y      Z        X      Y      Z        X      Y      Z
 C         -0.070  0.191 -0.000    0.000 -0.000 -0.030   -0.000  0.000  0.003
 C          0.071 -0.017  0.000   -0.000  0.000  0.004   -0.000  0.000  0.091
 C         -0.057 -0.165  0.000   -0.000  0.000  0.084    0.000 -0.000 -0.032
 C          0.001  0.041 -0.000    0.000 -0.000 -0.132   -0.000  0.000  0.001
 C          0.178  0.037  0.000   -0.000 -0.000  0.072    0.000  0.000  0.041
 C         -0.059  0.018  0.000    0.000 -0.000  0.007    0.000 -0.000 -0.113
 C          0.022 -0.083  0.000   -0.000  0.000 -0.005    0.000  0.000 -0.098
 H          0.020  0.059  0.000   -0.000  0.000  0.749   -0.000  0.000  0.006
 H          0.232 -0.043  0.000    0.000 -0.000 -0.403    0.000  0.000 -0.187
 C         -0.103 -0.043 -0.000    0.000  0.000 -0.008   -0.000 -0.000  0.119
 H          0.086 -0.514  0.000   -0.000  0.000  0.022   -0.000 -0.000 -0.241
 H          0.159  0.207  0.041    0.006 -0.031  0.011   -0.068  0.465 -0.134
 H          0.159  0.208 -0.041   -0.006  0.031  0.011    0.068 -0.465 -0.134
 H         -0.011  0.301 -0.000   -0.000 -0.000  0.128   -0.000  0.000  0.014
 H         -0.156 -0.170 -0.000    0.000  0.000 -0.474   -0.000 -0.000  0.125
 H          0.253  0.210  0.000   -0.000 -0.000  0.013    0.000  0.000  0.200
 H         -0.264 -0.006  0.029    0.021  0.015  0.007    0.307  0.239  0.111
 H         -0.264 -0.006 -0.029   -0.021 -0.015  0.007   -0.307 -0.239  0.111
 TransDip   0.019  0.004  0.000   -0.000  0.000 -0.007    0.000 -0.000 -0.007

 Mode:                22                     23                     24
 Frequency:      1161.96                1195.60                1230.40
 Force Cnst:      1.2582                 1.3713                 1.8100
 Red. Mass:       1.5816                 1.6282                 2.0293
 IR Active:          YES                    YES                    YES
 IR Intens:        5.121                  2.010                  2.175
 Raman Active:       YES                    YES                    YES
               X      Y      Z        X      Y      Z        X      Y      Z
 C          0.000 -0.000 -0.067   -0.057  0.043 -0.000    0.024  0.022  0.000
 C         -0.000  0.000  0.118    0.020 -0.021  0.000   -0.021 -0.097 -0.000
 C          0.000  0.000 -0.031    0.082  0.033  0.000   -0.139 -0.045 -0.000
 C         -0.000 -0.000  0.007   -0.082  0.092 -0.000    0.099  0.131  0.000
 C          0.000  0.000 -0.027    0.021 -0.141  0.000    0.043 -0.080  0.000
 C         -0.000  0.000  0.096    0.001 -0.049 -0.000   -0.083 -0.100 -0.000
 C          0.000  0.000 -0.117   -0.032  0.044 -0.000    0.014  0.052  0.000
 H         -0.000 -0.000  0.007   -0.044  0.181 -0.000    0.367  0.584  0.000
 H         -0.000  0.000  0.101    0.265 -0.591  0.000   -0.002 -0.005 -0.000
 C          0.000  0.000 -0.095   -0.033  0.027 -0.000    0.059  0.048  0.000
 H          0.000  0.000  0.194    0.010 -0.074  0.000   -0.061  0.353 -0.000
 H          0.055 -0.372  0.107    0.035  0.096  0.011   -0.093 -0.061 -0.039
 H         -0.055  0.371  0.107    0.035  0.096 -0.011   -0.093 -0.061  0.039
 H         -0.000 -0.000  0.265   -0.040  0.076 -0.000    0.091  0.134  0.000
 H         -0.000  0.000  0.096    0.605  0.039  0.000   -0.412 -0.051 -0.000
 H          0.000  0.000  0.237   -0.178 -0.140 -0.000   -0.096 -0.092 -0.000
 H          0.364  0.283  0.131    0.131 -0.015 -0.027    0.169  0.012 -0.017
 H         -0.364 -0.283  0.131    0.131 -0.015  0.027    0.169  0.012  0.017
 TransDip   0.000  0.000  0.072    0.034 -0.030  0.000   -0.007  0.047 -0.000

 Mode:                25                     26                     27
 Frequency:      1273.14                1315.80                1364.70
 Force Cnst:      1.4362                 1.6524                 3.7783
 Red. Mass:       1.5039                 1.6199                 3.4432
 IR Active:          YES                    YES                    YES
 IR Intens:        0.549                  0.431                  0.670
 Raman Active:       YES                    YES                    YES
               X      Y      Z        X      Y      Z        X      Y      Z
 C          0.010  0.011  0.000   -0.055 -0.095 -0.000    0.015  0.055  0.000
 C         -0.136 -0.019 -0.000   -0.119  0.066 -0.000   -0.215 -0.187 -0.000
 C          0.034 -0.044  0.000    0.046 -0.000  0.000   -0.082 -0.004 -0.000
 C         -0.006 -0.020 -0.000    0.003 -0.039  0.000    0.150 -0.039  0.000
 C         -0.059  0.013 -0.000   -0.035  0.040 -0.000    0.011 -0.001  0.000
 C          0.044 -0.106  0.000    0.118  0.037  0.000   -0.074  0.293 -0.000
 C          0.059  0.001  0.000    0.040 -0.021  0.000    0.067  0.050  0.000
 H          0.023  0.028  0.000    0.380  0.603  0.000    0.051 -0.240  0.000
 H         -0.229  0.306 -0.000    0.223 -0.417  0.000    0.198 -0.300  0.000
 C         -0.021  0.044 -0.000   -0.037 -0.009 -0.000    0.026 -0.086  0.000
 H         -0.002  0.012  0.000    0.034 -0.185  0.000    0.035 -0.148 -0.000
 H          0.046  0.122  0.008    0.063  0.050  0.032   -0.079 -0.269  0.009
 H          0.046  0.122 -0.008    0.063  0.050 -0.031   -0.079 -0.269 -0.009
 H          0.383  0.649  0.000   -0.041 -0.066 -0.000   -0.021  0.035  0.000
 H          0.381 -0.050  0.000   -0.313 -0.003 -0.000    0.509 -0.020  0.000
 H          0.177  0.141  0.000    0.164  0.134  0.000    0.143  0.125  0.000
 H          0.022  0.045  0.025   -0.058  0.046  0.037    0.226  0.066  0.017
 H          0.022  0.045 -0.025   -0.058  0.047 -0.037    0.226  0.066 -0.017
 TransDip   0.001 -0.024 -0.000    0.019  0.010  0.000   -0.023  0.012 -0.000

 Mode:                28                     29                     30
 Frequency:      1448.46                1536.09                1538.43
 Force Cnst:      1.5877                 1.7341                 1.7874
 Red. Mass:       1.2844                 1.2474                 1.2818
 IR Active:          YES                    YES                    YES
 IR Intens:        0.046                  0.064                  0.000
 Raman Active:       YES                    YES                    YES
               X      Y      Z        X      Y      Z        X      Y      Z
 C         -0.031 -0.054 -0.000    0.014  0.005  0.000   -0.011  0.009 -0.000
 C          0.045 -0.044  0.000    0.001  0.016 -0.000    0.030 -0.005  0.000
 C          0.077  0.016  0.000    0.003 -0.005  0.000    0.016  0.004  0.000
 C         -0.001  0.001  0.000    0.005 -0.005  0.000   -0.018  0.015 -0.000
 C         -0.027  0.073 -0.000   -0.002  0.013 -0.000    0.003 -0.019  0.000
 C         -0.059  0.011 -0.000   -0.018  0.009 -0.000    0.018 -0.018  0.000
 C         -0.021  0.020 -0.000   -0.064 -0.050 -0.000   -0.107 -0.063 -0.000
 H         -0.166 -0.281 -0.000   -0.010 -0.034 -0.000   -0.031 -0.001 -0.000
 H          0.241 -0.404  0.000    0.047 -0.078  0.000   -0.055  0.083 -0.000
 C          0.026  0.001  0.000    0.015 -0.117 -0.000   -0.014  0.080  0.000
 H          0.005  0.041 -0.000   -0.179  0.390  0.000    0.115 -0.255 -0.000
 H         -0.057 -0.052 -0.024    0.009  0.433 -0.227    0.008 -0.278  0.158
 H         -0.057 -0.052  0.024    0.009  0.433  0.227    0.008 -0.278 -0.158
 H          0.325  0.554  0.000   -0.019 -0.057 -0.000   -0.030 -0.014 -0.000
 H         -0.453  0.018 -0.000    0.011 -0.008  0.000   -0.098  0.004 -0.000
 H         -0.056 -0.031  0.000    0.171  0.235  0.000    0.244  0.358  0.000
 H          0.055 -0.039 -0.032    0.254  0.141  0.156    0.413  0.172  0.203
 H          0.055 -0.039  0.032    0.254  0.141 -0.156    0.413  0.172 -0.203
 TransDip  -0.006 -0.002 -0.000   -0.006 -0.006  0.000    0.000 -0.000 -0.000

 Mode:                31                     32                     33
 Frequency:      1565.28                1603.97                1604.62
 Force Cnst:      3.0316                 1.5837                 1.5838
 Red. Mass:       2.1001                 1.0448                 1.0440
 IR Active:          YES                    YES                    YES
 IR Intens:        0.023                 12.187                  0.101
 Raman Active:       YES                    YES                    YES
               X      Y      Z        X      Y      Z        X      Y      Z
 C          0.090 -0.048  0.000    0.000 -0.000  0.003    0.000  0.000  0.002
 C         -0.027  0.175 -0.000   -0.000  0.000 -0.013   -0.000 -0.000  0.011
 C         -0.042 -0.051 -0.000   -0.000 -0.000  0.002    0.000 -0.000 -0.002
 C          0.039 -0.024  0.000    0.000  0.000  0.000    0.000  0.000 -0.000
 C          0.020  0.070  0.000   -0.000  0.000  0.000   -0.000 -0.000  0.001
 C         -0.160 -0.084 -0.000   -0.000 -0.000 -0.011    0.000 -0.000 -0.013
 C          0.020 -0.068  0.000    0.000 -0.000 -0.042    0.000 -0.000  0.035
 H          0.052 -0.030  0.000   -0.000 -0.000 -0.005   -0.000 -0.000  0.002
 H          0.241 -0.308  0.000    0.000 -0.000  0.006    0.000 -0.000  0.003
 C          0.064  0.064  0.000   -0.000  0.000 -0.036   -0.000  0.000 -0.042
 H          0.136 -0.160 -0.000    0.000 -0.000  0.465    0.000  0.000  0.544
 H         -0.310 -0.110 -0.138    0.245  0.203  0.033    0.287  0.238  0.039
 H         -0.310 -0.110  0.138   -0.245 -0.203  0.033   -0.286 -0.238  0.039
 H          0.094 -0.081  0.000    0.000 -0.000  0.000   -0.000 -0.000 -0.009
 H          0.368 -0.058  0.000    0.000 -0.000 -0.003   -0.000 -0.000  0.006
 H         -0.021 -0.092 -0.000   -0.000 -0.000  0.545   -0.000 -0.000 -0.464
 H         -0.143  0.269  0.220   -0.347  0.133  0.039    0.297 -0.112 -0.033
 H         -0.143  0.269 -0.220    0.347 -0.133  0.039   -0.298  0.113 -0.033
 TransDip   0.004  0.002 -0.000   -0.000 -0.000  0.112    0.000  0.000  0.010

 Mode:                34                     35                     36
 Frequency:      1607.14                1623.77                1645.70
 Force Cnst:      1.6956                 1.9512                 3.3678
 Red. Mass:       1.1142                 1.2560                 2.1105
 IR Active:          YES                    YES                    YES
 IR Intens:        1.064                 18.969                 16.119
 Raman Active:       YES                    YES                    YES
               X      Y      Z        X      Y      Z        X      Y      Z
 C          0.003  0.007 -0.000    0.036 -0.015  0.000    0.051  0.075  0.000
 C         -0.025 -0.009 -0.000    0.005  0.076  0.000   -0.134  0.031 -0.000
 C          0.011 -0.023  0.000   -0.044 -0.014 -0.000    0.062 -0.093  0.000
 C          0.032  0.051  0.000    0.023 -0.031  0.000    0.091  0.172  0.000
 C         -0.028 -0.002 -0.000   -0.002  0.057 -0.000   -0.090 -0.011 -0.000
 C          0.009 -0.008  0.000   -0.074 -0.039 -0.000    0.067 -0.094  0.000
 C          0.038 -0.024 -0.000   -0.030  0.006 -0.000    0.018  0.013  0.000
 H         -0.095 -0.167 -0.000    0.057  0.008  0.000   -0.293 -0.485 -0.000
 H          0.016 -0.094  0.000    0.132 -0.176  0.000    0.014 -0.243  0.000
 C         -0.040 -0.010  0.000   -0.022  0.002  0.000   -0.002  0.029  0.000
 H         -0.135  0.268 -0.001   -0.135  0.318  0.000    0.062 -0.136 -0.000
 H          0.347 -0.070  0.244    0.327 -0.112  0.247   -0.116  0.062 -0.079
 H          0.348 -0.069 -0.244    0.327 -0.112 -0.247   -0.116  0.062  0.079
 H         -0.026 -0.045 -0.000    0.030 -0.046  0.000   -0.213 -0.375 -0.000
 H         -0.081 -0.028 -0.000    0.204 -0.017  0.000   -0.289 -0.117 -0.000
 H         -0.167 -0.256  0.000    0.190  0.263  0.000    0.157  0.175  0.000
 H         -0.110  0.344  0.245    0.069 -0.311 -0.214    0.018 -0.188 -0.142
 H         -0.110  0.344 -0.245    0.069 -0.311  0.214    0.018 -0.188  0.142
 TransDip   0.009  0.032 -0.000    0.127 -0.057  0.000   -0.057 -0.115 -0.000

 Mode:                37                     38                     39
 Frequency:      1769.95                1793.98                3164.39
 Force Cnst:      9.6957                10.4500                 6.1218
 Red. Mass:       5.2530                 5.5110                 1.0376
 IR Active:          YES                    YES                    YES
 IR Intens:        9.952                 32.361                 56.062
 Raman Active:       YES                    YES                    YES
               X      Y      Z        X      Y      Z        X      Y      Z
 C          0.097 -0.063  0.000    0.165  0.311  0.000   -0.000  0.001  0.000
 C         -0.212  0.135 -0.000   -0.104 -0.238 -0.000    0.001  0.000  0.000
 C          0.304 -0.038  0.000    0.181  0.113  0.000   -0.000  0.000 -0.000
 C         -0.152  0.050 -0.000   -0.149 -0.243 -0.000    0.000 -0.000 -0.000
 C          0.216 -0.235  0.000   -0.001  0.199 -0.000    0.001  0.000  0.000
 C         -0.257  0.144 -0.000   -0.108 -0.194 -0.000   -0.000  0.002 -0.000
 C          0.028 -0.005  0.000    0.025  0.029  0.000   -0.017 -0.017 -0.000
 H         -0.132  0.147 -0.000    0.160  0.293  0.000   -0.001 -0.000 -0.000
 H         -0.158  0.462 -0.000    0.201 -0.146  0.000   -0.009 -0.005 -0.000
 C          0.020 -0.029  0.000    0.009  0.033  0.000    0.014 -0.044 -0.000
 H         -0.067  0.184  0.000    0.000  0.061  0.000    0.367  0.135 -0.000
 H          0.077 -0.094  0.061    0.002 -0.023  0.020   -0.265  0.187  0.459
 H          0.077 -0.094 -0.061    0.002 -0.023 -0.020   -0.265  0.187 -0.459
 H          0.122 -0.032  0.000   -0.293 -0.458 -0.000    0.004 -0.004  0.000
 H         -0.453 -0.041 -0.000   -0.265  0.126 -0.000   -0.001 -0.005  0.000
 H          0.107  0.093  0.000   -0.070 -0.095 -0.000    0.157 -0.134 -0.000
 H         -0.045 -0.065 -0.050    0.030  0.075  0.033    0.017  0.167 -0.238
 H         -0.045 -0.066  0.050    0.030  0.075 -0.033    0.017  0.167  0.238
 TransDip  -0.082  0.058 -0.000   -0.089 -0.159 -0.000   -0.054 -0.234 -0.000

 Mode:                40                     41                     42
 Frequency:      3164.95                3213.80                3214.35
 Force Cnst:      6.1244                 6.7054                 6.7077
 Red. Mass:       1.0377                 1.1019                 1.1019
 IR Active:          YES                    YES                    YES
 IR Intens:       22.397                 20.356                 32.588
 Raman Active:       YES                    YES                    YES
               X      Y      Z        X      Y      Z        X      Y      Z
 C          0.001 -0.001  0.000    0.000 -0.000  0.000   -0.000  0.000 -0.000
 C          0.001  0.001  0.000    0.000  0.000  0.000   -0.000 -0.000 -0.000
 C          0.001  0.001  0.000    0.000  0.000 -0.000   -0.000 -0.000  0.000
 C         -0.001 -0.000 -0.000   -0.000 -0.000 -0.000   -0.000 -0.000  0.000
 C         -0.001 -0.000 -0.000   -0.000 -0.000 -0.000   -0.000 -0.000 -0.000
 C          0.000 -0.001  0.000    0.000 -0.000 -0.000   -0.000 -0.000 -0.000
 C         -0.032 -0.033 -0.000   -0.000 -0.000  0.011    0.000  0.000 -0.092
 H          0.001 -0.001  0.000   -0.000  0.000  0.000    0.000 -0.000 -0.000
 H          0.006  0.003  0.000    0.000  0.000 -0.000    0.000  0.000 -0.000
 C         -0.007  0.023  0.000    0.000  0.000 -0.092    0.000  0.000 -0.011
 H         -0.190 -0.070  0.000   -0.000 -0.000 -0.019   -0.000 -0.000 -0.002
 H          0.138 -0.097 -0.239   -0.341  0.245  0.559   -0.041  0.029  0.067
 H          0.138 -0.097  0.239    0.341 -0.245  0.559    0.041 -0.029  0.067
 H         -0.017  0.010 -0.000   -0.000  0.000 -0.002    0.000 -0.000 -0.001
 H         -0.001 -0.012 -0.000    0.000 -0.000 -0.000    0.000  0.000 -0.002
 H          0.300 -0.255 -0.000    0.000 -0.000  0.002   -0.000  0.000 -0.019
 H          0.032  0.322 -0.458    0.005  0.050 -0.067   -0.045 -0.417  0.559
 H          0.032  0.322  0.458   -0.005 -0.050 -0.067    0.045  0.417  0.559
 TransDip  -0.151 -0.017 -0.000    0.000  0.000 -0.145    0.000  0.000 -0.183

 Mode:                43                     44                     45
 Frequency:      3240.65                3240.98                3304.19
 Force Cnst:      6.8171                 6.8178                 7.0202
 Red. Mass:       1.1017                 1.1016                 1.0914
 IR Active:          YES                    YES                    YES
 IR Intens:       17.922                 32.304                 23.520
 Raman Active:       YES                    YES                    YES
               X      Y      Z        X      Y      Z        X      Y      Z
 C          0.005 -0.003  0.000    0.003 -0.002  0.000   -0.074  0.044 -0.000
 C          0.000  0.001  0.000   -0.000  0.001  0.000   -0.001 -0.004 -0.000
 C         -0.000 -0.002  0.000    0.000 -0.001  0.000    0.001  0.007  0.000
 C          0.000  0.001  0.000   -0.000  0.000 -0.000    0.002 -0.001  0.000
 C         -0.001 -0.001 -0.000    0.004  0.002  0.000   -0.003 -0.003 -0.000
 C         -0.000 -0.001 -0.000   -0.001  0.001 -0.000    0.003  0.002  0.000
 C         -0.052  0.072 -0.000   -0.015  0.021 -0.000   -0.004  0.005  0.000
 H          0.001 -0.001  0.000    0.007 -0.004  0.000   -0.020  0.012 -0.000
 H          0.010  0.006  0.000   -0.041 -0.025 -0.000    0.043  0.025  0.000
 C          0.026  0.003  0.000   -0.088 -0.010 -0.000   -0.002  0.000 -0.000
 H         -0.237 -0.092  0.000    0.802  0.311 -0.000    0.014  0.003 -0.000
 H         -0.037  0.030  0.071    0.124 -0.103 -0.243    0.006 -0.007 -0.013
 H         -0.037  0.030 -0.071    0.125 -0.103  0.243    0.006 -0.007  0.013
 H         -0.051  0.027 -0.000   -0.032  0.020 -0.000    0.853 -0.499  0.000
 H          0.001  0.016 -0.000    0.001  0.005  0.000   -0.001 -0.084  0.000
 H          0.663 -0.543 -0.000    0.194 -0.159 -0.000    0.053 -0.041 -0.000
 H         -0.028 -0.161  0.245   -0.008 -0.048  0.073    0.000 -0.006  0.010
 H         -0.028 -0.161 -0.245   -0.008 -0.048 -0.073    0.000 -0.006 -0.010
 TransDip  -0.058  0.123 -0.000   -0.182 -0.006 -0.000   -0.133  0.081 -0.000

 Mode:                46                     47                     48
 Frequency:      3307.43                3319.99                3338.02
 Force Cnst:      7.0072                 7.0946                 7.2080
 Red. Mass:       1.0872                 1.0925                 1.0980
 IR Active:          YES                    YES                    YES
 IR Intens:        2.315                 27.222                 24.726
 Raman Active:       YES                    YES                    YES
               X      Y      Z        X      Y      Z        X      Y      Z
 C         -0.007  0.004 -0.000   -0.000  0.001  0.000    0.003 -0.002  0.000
 C         -0.003  0.000 -0.000   -0.002  0.001 -0.000    0.002 -0.001  0.000
 C          0.002 -0.061  0.000   -0.001 -0.053  0.000    0.003  0.033  0.000
 C         -0.042  0.026 -0.000    0.021 -0.007  0.000   -0.060  0.035 -0.000
 C          0.028  0.013  0.000   -0.059 -0.031 -0.000   -0.040 -0.025 -0.000
 C         -0.000  0.001 -0.000    0.002 -0.002  0.000    0.002 -0.002  0.000
 C          0.000 -0.001  0.000    0.000 -0.001  0.000    0.000  0.000 -0.000
 H          0.509 -0.299  0.000   -0.214  0.117 -0.000    0.659 -0.386  0.000
 H         -0.317 -0.175 -0.000    0.666  0.370  0.000    0.456  0.260  0.000
 C          0.002  0.000 -0.000   -0.004 -0.001  0.000   -0.002 -0.001  0.000
 H         -0.019 -0.008  0.000    0.036  0.016 -0.000    0.020  0.009 -0.000
 H         -0.001  0.001  0.002    0.003 -0.001 -0.005    0.000  0.001 -0.000
 H         -0.001  0.001 -0.002    0.003 -0.001  0.005    0.000  0.001  0.000
 H          0.081 -0.048  0.000    0.004 -0.004  0.000   -0.034  0.020 -0.000
 H         -0.003  0.709 -0.000   -0.000  0.591 -0.000   -0.004 -0.361  0.000
 H         -0.001  0.003  0.000   -0.001  0.003  0.000   -0.002  0.000 -0.000
 H          0.002  0.005 -0.008    0.002  0.004 -0.005   -0.001 -0.003  0.004
 H          0.002  0.005  0.008    0.002  0.004  0.005   -0.001 -0.003 -0.004
 TransDip  -0.045 -0.020 -0.000   -0.064 -0.154 -0.000   -0.147  0.062 -0.000

 STANDARD THERMODYNAMIC QUANTITIES AT   298.15 K  AND     1.00 ATM

   This Molecule has  0 Imaginary Frequencies
   Zero point vibrational energy:      103.104 kcal/mol

   Atom    1 Element C  Has Mass   12.00000
   Atom    2 Element C  Has Mass   12.00000
   Atom    3 Element C  Has Mass   12.00000
   Atom    4 Element C  Has Mass   12.00000
   Atom    5 Element C  Has Mass   12.00000
   Atom    6 Element C  Has Mass   12.00000
   Atom    7 Element C  Has Mass   12.00000
   Atom    8 Element H  Has Mass    1.00783
   Atom    9 Element H  Has Mass    1.00783
   Atom   10 Element C  Has Mass   12.00000
   Atom   11 Element H  Has Mass    1.00783
   Atom   12 Element H  Has Mass    1.00783
   Atom   13 Element H  Has Mass    1.00783
   Atom   14 Element H  Has Mass    1.00783
   Atom   15 Element H  Has Mass    1.00783
   Atom   16 Element H  Has Mass    1.00783
   Atom   17 Element H  Has Mass    1.00783
   Atom   18 Element H  Has Mass    1.00783
   Molecular Mass:   106.078300 amu
   Principal axes and moments of inertia in amu*Bohr^2:
                             1           2           3
    Eigenvalues --      499.26824  1017.08830  1494.23748
          X               0.50155     0.86513    -0.00020
          Y               0.86513    -0.50155     0.00000
          Z               0.00010     0.00017     1.00000
   Rotational Symmetry Number is   1
   The Molecule is an Asymmetric Top
   Translational Enthalpy:        0.889 kcal/mol
   Rotational Enthalpy:           0.889 kcal/mol
   Vibrational Enthalpy:        106.134 kcal/mol
   gas constant (RT):             0.592 kcal/mol
   Translational Entropy:        39.894  cal/mol.K
   Rotational Entropy:           28.119  cal/mol.K
   Vibrational Entropy:          20.460  cal/mol.K

   Total Enthalpy:              108.504 kcal/mol
   Total Entropy:                88.473  cal/mol.K

 ======================================================================

 STANDARD THERMODYNAMIC QUANTITIES FOR ANHARMONIC VIBRATION -- TOSH

   Zero point vibrational energy: ************ kcal/mol

   Vibrational Enthalpy:       Infinity kcal/mol
   Vibrational Entropy:             NaN  cal/mol.K

   Total Enthalpy:             Infinity kcal/mol
   Total Entropy:                   NaN  cal/mol.K

 ======================================================================

 STANDARD THERMODYNAMIC QUANTITIES FOR ANHARMONIC VIBRATION -- VPT2

   Zero point vibrational energy: ************ kcal/mol

   Vibrational Enthalpy:       Infinity kcal/mol
   Vibrational Entropy:             NaN  cal/mol.K

   Total Enthalpy:             Infinity kcal/mol
   Total Entropy:                   NaN  cal/mol.K

 ======================================================================

Archival summary:
1\1\february\FREQ\HF\BasisUnspecified\810\taweetha\FriDec1317:18:572019FriDec1317:18:572019\0\\#,FREQ,HF,BasisUnspecified,\\0,1\C\C,1,1.38416\H,2,1.07769,1,119.146\C,1,1.39455,2,118.456,3,-180,0\H,4,1.07677,1,119.782,2,180,0\C,4,1.37921,1,120.333,2,-0,0\H,6,1.07611,4,119.849,1,-180,0\C,6,1.38995,4,120.463,1,0,0\H,8,1.07609,6,119.706,4,-180,0\C,8,1.38385,6,120.3,4,0,0\C,10,1.51084,8,121.396,6,179.998,0\H,11,1.08388,10,111.197,8,0.0234606,0\H,11,1.0863,10,110.978,8,120.234,0\H,11,1.0863,10,110.977,8,-120.187,0\C,1,1.51085,2,121.227,3,0.00104281,0\H,15,1.0839,1,111.281,2,-0.0139395,0\H,15,1.08626,1,110.935,2,-120.262,0\H,15,1.08627,1,110.935,2,120.233,0\\HF=-308.848856\\@

 Total job time:  237.87s(wall), 1352.24s(cpu) 
 Fri Dec 13 17:18:57 2019

        *************************************************************
        *                                                           *
        *  Thank you very much for using Q-Chem.  Have a nice day.  *
        *                                                           *
        *************************************************************
