# Supplementary material for: Geometric and energetic data from quantum chemical calculations of halobenzenes and xylenes
Source: Data Brief. 2020 Mar 5;30:105386. doi: 10.1016/j.dib.2020.105386 (PMC7114895; doi:10.1016/j.dib.2020.105386)
Supplement: Supplementary file 2 [file mmc2.zip › xylene/HF/not_used/p-xylene.out]

                  Welcome to Q-Chem
     A Quantum Leap Into The Future Of Chemistry


 Q-Chem 5.2 (devel), Q-Chem, Inc., Pleasanton, CA (2019)

 Yihan Shao,  Zhengting Gan,  E. Epifanovsky,  A. T. B. Gilbert,  M. Wormit,  
 J. Kussmann,  A. W. Lange,  A. Behn,  Jia Deng,  Xintian Feng,  D. Ghosh,  
 M. Goldey,  P. R. Horn,  L. D. Jacobson,  I. Kaliman,  T. Kus,  A. Landau,  
 Jie Liu,  E. I. Proynov,  R. M. Richard,  R. P. Steele,  E. J. Sundstrom,  
 H. L. Woodcock III,  P. M. Zimmerman,  D. Zuev,  B. Albrecht,  E. Alguire,  
 S. A. Baeppler,  D. Barton,  Z. Benda,  Y. A. Bernard,  E. J. Berquist,  
 K. B. Bravaya,  H. Burton,  D. Casanova,  Chun-Min Chang,  Yunqing Chen,  
 A. Chien,  K. D. Closser,  M. P. Coons,  S. Coriani,  S. Dasgupta,  
 A. L. Dempwolff,  M. Diedenhofen,  Hainam Do,  R. G. Edgar,  Po-Tung Fang,  
 S. Faraji,  S. Fatehi,  Qingguo Feng,  K. D. Fenk,  J. Fosso-Tande,  
 J. Gayvert,  Qinghui Ge,  A. Ghysels,  G. Gidofalvi,  J. Gomes,  
 J. Gonthier,  A. Gunina,  D. Hait,  M. W. D. Hanson-Heine,  
 P. H. P. Harbach,  A. W. Hauser,  M. F. Herbst,  J. E. Herr,  
 E. G. Hohenstein,  Z. C. Holden,  Kerwin Hui,  B. C. Huynh,  T.-C. Jagau,  
 Hyunjun Ji,  B. Kaduk,  K. Khistyaev,  Jaehoon Kim,  P. Klunzinger,  K. Koh,  
 D. Kosenkov,  L. Koulias,  T. Kowalczyk,  C. M. Krauter,  A. Kunitsa,  
 Ka Un Lao,  A. Laurent,  K. V. Lawler,  Joonho Lee,  D. Lefrancois,  
 S. Lehtola,  D. S. Levine,  Yi-Pei Li,  You-Sheng Lin,  Fenglai Liu,  
 E. Livshits,  A. Luenser,  P. Manohar,  E. Mansoor,  S. F. Manzer,  
 Shan-Ping Mao,  Yuezhi Mao,  N. Mardirossian,  A. V. Marenich,  
 T. Markovich,  L. A. Martinez-Martinez,  S. A. Maurer,  N. J. Mayhall,  
 S. C. McKenzie,  J.-M. Mewes,  P. Morgante,  A. F. Morrison,  
 J. W. Mullinax,  K. Nanda,  T. S. Nguyen-Beck,  R. Olivares-Amaya,  
 J. A. Parkhill,  Zheng Pei,  T. M. Perrine,  F. Plasser,  P. Pokhilko,  
 S. Prager,  A. Prociuk,  E. Ramos,  D. R. Rehn,  F. Rob,  M. Scheurer,  
 M. Schneider,  N. Sergueev,  S. M. Sharada,  S. Sharma,  D. W. Small,  
 T. Stauch,  T. Stein,  Yu-Chuan Su,  A. J. W. Thom,  A. Tkatchenko,  
 T. Tsuchimochi,  N. M. Tubman,  L. Vogt,  M. L. Vidal,  O. Vydrov,  
 M. A. Watson,  J. Wenzel,  M. de Wergifosse,  T. A. Wesolowski,  A. White,  
 J. Witte,  A. Yamada,  Jun Yang,  K. Yao,  S. Yeganeh,  S. R. Yost,  
 Zhi-Qiang You,  A. Zech,  Igor Ying Zhang,  Xing Zhang,  Yan Zhao,  
 Ying Zhu,  B. R. Brooks,  G. K. L. Chan,  C. J. Cramer,  M. S. Gordon,  
 W. J. Hehre,  A. Klamt,  M. W. Schmidt,  C. D. Sherrill,  D. G. Truhlar,  
 A. Aspuru-Guzik,  R. Baer,  A. T. Bell,  N. A. Besley,  Jeng-Da Chai,  
 A. E. DePrince, III,  R. A. DiStasio Jr.,  A. Dreuw,  B. D. Dunietz,  
 T. R. Furlani,  Chao-Ping Hsu,  Yousung Jung,  Jing Kong,  D. S. Lambrecht,  
 WanZhen Liang,  C. Ochsenfeld,  V. A. Rassolov,  L. V. Slipchenko,  
 J. E. Subotnik,  T. Van Voorhis,  J. M. Herbert,  A. I. Krylov,  
 P. M. W. Gill,  M. Head-Gordon

 Contributors to earlier versions of Q-Chem not listed above: 
 R. D. Adamson,  B. Austin,  J. Baker,  G. J. O. Beran,  K. Brandhorst,  
 S. T. Brown,  E. F. C. Byrd,  A. K. Chakraborty,  C.-L. Cheng,  
 Siu Hung Chien,  D. M. Chipman,  D. L. Crittenden,  H. Dachsel,  
 R. J. Doerksen,  A. D. Dutoi,  L. Fusti-Molnar,  W. A. Goddard III,  
 A. Golubeva-Zadorozhnaya,  S. R. Gwaltney,  G. Hawkins,  A. Heyden,  
 S. Hirata,  G. Kedziora,  F. J. Keil,  C. Kelley,  Jihan Kim,  R. A. King,  
 R. Z. Khaliullin,  P. P. Korambath,  W. Kurlancheek,  A. M. Lee,  M. S. Lee,  
 S. V. Levchenko,  Ching Yeh Lin,  D. Liotard,  R. C. Lochan,  I. Lotan,  
 P. E. Maslen,  N. Nair,  D. P. O'Neill,  D. Neuhauser,  E. Neuscamman,  
 C. M. Oana,  R. Olson,  B. Peters,  R. Peverati,  P. A. Pieniazek,  
 Y. M. Rhee,  J. Ritchie,  M. A. Rohrdanz,  E. Rosta,  N. J. Russ,  
 H. F. Schaefer III,  N. E. Schultz,  N. Shenvi,  A. C. Simmonett,  A. Sodt,  
 D. Stuck,  K. S. Thanthiriwatte,  V. Vanovschi,  Tao Wang,  A. Warshel,  
 C. F. Williams,  Q. Wu,  X. Xu,  W. Zhang

 Please cite Q-Chem as follows:
 Y. Shao et al., Mol. Phys. 113, 184-215 (2015)
 DOI: 10.1080/00268976.2014.952696

 Q-Chem 5.2.1 for Intel X86 EM64T Linux

 Parts of Q-Chem use Armadillo 8.300.2 (Tropical Shenanigans).
 http://arma.sourceforge.net/

 Q-Chem begins on Sat Dec 14 08:36:40 2019  

Host: 
0

     Scratch files written to /scratch/taweetham/qchem27901//
NAlpha2: 58
NElect   58
Mult     1

Checking the input file for inconsistencies... 	...done.

--------------------------------------------------------------
User input:
--------------------------------------------------------------
$molecule
0 1
  C   -1.6739543    2.3770329    1.1319936
  C   -1.8283551    1.0005526    1.1391261
  C   -1.5679852    0.2416459    0.0052628
  C   -1.1403776    0.9113427   -1.1334203
  C   -0.9859066    2.2883529   -1.1405549
  C   -1.2532296    3.0477576   -0.0092802
  C   -1.7634021   -1.2565115    0.0053827
  C   -1.1118606    4.5519002   -0.0246034
  H   -1.8799622    2.9334071    2.0307457
  H   -2.1515545    0.5128802    2.0432591
  H   -0.9191434    0.3534630   -2.0275699
  H   -0.6475248    2.7741632   -2.0400893
  H   -1.0930822   -1.7395441   -0.6974082
  H   -2.7808061   -1.5155031   -0.2774814
  H   -1.5780482   -1.6761895    0.9883509
  H   -2.0477830    5.0270011   -0.3083817
  H   -0.3540578    4.8674555   -0.7336178
  H   -0.8341986    4.9298135    0.9535645
$end

$REM
   JOB_TYPE	OPTIMIZATION
   BASIS	6-311++G**
   METHOD	HF
   SYM_IGNORE	TRUE
   GEOM_OPT_COORDS 0
   THRESH	14
   SCF_CONVERGENCE 9
   GEOM_OPT_TOL_GRADIENT 30
   GEOM_OPT_TOL_DISPLACEMENT 120
   GEOM_OPT_TOL_ENERGY 10
$END

--------------------------------------------------------------
 ----------------------------------------------------------------
             Standard Nuclear Orientation (Angstroms)
    I     Atom           X                Y                Z
 ----------------------------------------------------------------
    1      C      -1.6739543000     2.3770329000     1.1319936000
    2      C      -1.8283551000     1.0005526000     1.1391261000
    3      C      -1.5679852000     0.2416459000     0.0052628000
    4      C      -1.1403776000     0.9113427000    -1.1334203000
    5      C      -0.9859066000     2.2883529000    -1.1405549000
    6      C      -1.2532296000     3.0477576000    -0.0092802000
    7      C      -1.7634021000    -1.2565115000     0.0053827000
    8      C      -1.1118606000     4.5519002000    -0.0246034000
    9      H      -1.8799622000     2.9334071000     2.0307457000
   10      H      -2.1515545000     0.5128802000     2.0432591000
   11      H      -0.9191434000     0.3534630000    -2.0275699000
   12      H      -0.6475248000     2.7741632000    -2.0400893000
   13      H      -1.0930822000    -1.7395441000    -0.6974082000
   14      H      -2.7808061000    -1.5155031000    -0.2774814000
   15      H      -1.5780482000    -1.6761895000     0.9883509000
   16      H      -2.0477830000     5.0270011000    -0.3083817000
   17      H      -0.3540578000     4.8674555000    -0.7336178000
   18      H      -0.8341986000     4.9298135000     0.9535645000
 ----------------------------------------------------------------
 Nuclear Repulsion Energy =         341.57107311 hartrees
 There are       29 alpha and       29 beta electrons
 Requested basis set is 6-311++G(d,p)
 There are 98 shells and 246 basis functions

 Total QAlloc Memory Limit   2000 MB
 Mega-Array Size       188 MB
 MEM_STATIC part       192 MB
 A cutoff of  1.0D-14 yielded   4530 shell pairs
 There are     29185 function pairs (     31166 Cartesian)
 Smallest overlap matrix eigenvalue = 8.47E-07
 Linear dependence detected in AO basis
 Tighter screening thresholds may be required for diffuse basis sets
 Use S2THRESH > 14 and THRESH = 14 in case of SCF convergence issues
 Number of orthogonalized atomic orbitals = 245
 Maximum deviation from orthogonality = 1.353E-10

 Scale SEOQF with 1.000000e-01/1.000000e-01/1.000000e-01

 Standard Electronic Orientation quadrupole field applied
 Nucleus-field energy     =     0.0000000251 hartrees
 Guess from superposition of atomic densities
 Warning:  Energy on first SCF cycle will be non-variational
 SAD guess density has 58.000000 electrons

 -----------------------------------------------------------------------
  General SCF calculation program by
  Eric Jon Sundstrom, Paul Horn, Yuezhi Mao, Dmitri Zuev, Alec White,
  David Stuck, Shaama M.S., Shane Yost, Joonho Lee, David Small,
  Daniel Levine, Susi Lehtola, Hugh Burton, Evgeny Epifanovsky,
  Bang C. Huynh
 -----------------------------------------------------------------------
 Hartree-Fock
 using 6 threads for integral computing
 -------------------------------------------------------
 OpenMP Integral computing Module                
 Release: version 2.0, May 2017, Q-Chem Inc. Pleasanton 
 -------------------------------------------------------
 A restricted SCF calculation will be
 performed using DIIS
 SCF converges when DIIS error is below 1.0e-09
 ---------------------------------------
  Cycle       Energy         DIIS error
 ---------------------------------------
    1    -312.3261039228      4.35e-02  
    2    -308.7597025780      2.78e-03  
    3    -308.8415048381      7.41e-04  
    4    -308.8477908274      2.62e-04  
    5    -308.8483978488      3.99e-05  
    6    -308.8484198538      1.24e-05  
    7    -308.8484218923      3.00e-06  
    8    -308.8484220602      7.05e-07  
    9    -308.8484220688      2.65e-07  
   10    -308.8484220695      5.55e-08  
   11    -308.8484220695      1.79e-08  
   12    -308.8484220696      9.49e-09  
   13    -308.8484220696      3.57e-09  
   14    -308.8484220695      1.33e-09  
   15    -308.8484220696      3.69e-10  Convergence criterion met
 ---------------------------------------
 SCF time:   CPU 66.03s  wall 12.00s 
 SCF   energy in the final basis set =     -308.8484220696
 Total energy in the final basis set =     -308.8484220696

 --------------------------------------------------------------

                    Orbital Energies (a.u.)
 --------------------------------------------------------------

 Alpha MOs
 -- Occupied --
-11.2340 -11.2340 -11.2253 -11.2252 -11.2240 -11.2239 -11.2195 -11.2195
 -1.1585  -1.0627  -1.0119  -0.9741  -0.8978  -0.8284  -0.7847  -0.6706
 -0.6464  -0.6265  -0.5808  -0.5795  -0.5698  -0.5558  -0.5482  -0.5252
 -0.4807  -0.4803  -0.4774  -0.3327  -0.3138
 -- Virtual --
  0.0402   0.0483   0.0502   0.0656   0.0684   0.0691   0.0759   0.0923
  0.0993   0.1038   0.1212   0.1274   0.1298   0.1373   0.1400   0.1541
  0.1678   0.1758   0.1808   0.1841   0.1892   0.1915   0.1938   0.1991
  0.2085   0.2099   0.2135   0.2230   0.2242   0.2314   0.2355   0.2445
  0.2462   0.2492   0.2618   0.2779   0.2783   0.2893   0.2978   0.3089
  0.3164   0.3174   0.3289   0.3581   0.3611   0.3629   0.3703   0.3712
  0.4152   0.4171   0.4228   0.4258   0.4458   0.4522   0.4631   0.4816
  0.5186   0.5336   0.5385   0.5554   0.5984   0.6185   0.6341   0.6435
  0.6679   0.7100   0.7294   0.7331   0.7427   0.7475   0.7717   0.7767
  0.7811   0.7994   0.8297   0.8456   0.8527   0.8568   0.8583   0.8788
  0.8793   0.9014   0.9082   0.9278   0.9281   0.9413   0.9615   0.9801
  0.9994   1.0080   1.0333   1.0549   1.0648   1.0819   1.0981   1.1378
  1.1410   1.1563   1.1774   1.1820   1.1847   1.2413   1.2588   1.2723
  1.2912   1.2930   1.3386   1.3616   1.4017   1.5376   1.5679   1.6313
  1.6443   1.6749   1.6769   1.7280   1.7529   1.7673   1.8121   1.8173
  1.8207   1.8349   1.8424   1.8655   1.8738   1.8774   1.8855   1.9101
  1.9166   1.9595   1.9616   1.9908   1.9983   2.0682   2.0817   2.1024
  2.1112   2.1157   2.1760   2.2142   2.2371   2.2503   2.2634   2.2670
  2.2951   2.3049   2.3555   2.3761   2.3825   2.4068   2.4821   2.4860
  2.4922   2.5420   2.6266   2.6531   2.6659   2.7499   2.7604   2.7924
  2.8334   2.8353   2.8431   2.8771   2.8897   2.8953   2.9221   2.9317
  2.9559   2.9666   2.9791   3.0084   3.0342   3.0469   3.0611   3.0841
  3.1075   3.1385   3.1427   3.1858   3.2331   3.2761   3.2792   3.2951
  3.3146   3.3546   3.3568   3.3855   3.5230   3.6041   3.6469   3.6638
  3.8111   3.8812   3.9432   4.0301   4.1025   4.1430   4.2290   4.2403
  4.2413   4.2641   4.4339   4.5876   4.6003   4.7235   4.8164   5.3042
 24.7563  25.1051  25.1323  25.1617  25.1864  25.2834  25.3077  25.3977
 --------------------------------------------------------------

          Ground-State Mulliken Net Atomic Charges

     Atom                 Charge (a.u.)
  ----------------------------------------
      1 C                    -0.420262
      2 C                    -0.423615
      3 C                     0.732877
      4 C                    -0.456534
      5 C                    -0.459870
      6 C                     0.732948
      7 C                    -0.644802
      8 C                    -0.644823
      9 H                     0.183684
     10 H                     0.183517
     11 H                     0.182686
     12 H                     0.182503
     13 H                     0.135351
     14 H                     0.155815
     15 H                     0.134665
     16 H                     0.155821
     17 H                     0.135441
     18 H                     0.134598
  ----------------------------------------
  Sum of atomic charges =     0.000000

 -----------------------------------------------------------------
                    Cartesian Multipole Moments
 -----------------------------------------------------------------
    Charge (ESU x 10^10)
                 0.0000
    Dipole Moment (Debye)
         X      -0.0620      Y       0.0069      Z      -0.0151
       Tot       0.0642
    Quadrupole Moments (Debye-Ang)
        XX     -52.5785     XY       0.8002     YY     -44.6027
        XZ      -2.1540     YZ       0.2102     ZZ     -46.3525
    Octopole Moments (Debye-Ang^2)
       XXX     222.9616    XXY     -88.9940    XYY      65.9895
       YYY    -220.2120    XXZ       5.3476    XYZ      -3.7670
       YYZ       0.8749    XZZ      66.5448    YZZ     -76.3603
       ZZZ       1.4789
    Hexadecapole Moments (Debye-Ang^3)
      XXXX    -742.5199   XXXY     318.0928   XXYY    -436.2989
      XYYY     264.1873   YYYY   -1796.6092   XXXZ      28.9391
      XXYZ       7.1186   XYYZ       1.5587   YYYZ       1.9682
      XXZZ    -165.8802   XYZZ      92.8564   YYZZ    -344.1804
      XZZZ      20.7099   YZZZ       1.8107   ZZZZ    -283.9024
 -----------------------------------------------------------------
 Calculating analytic gradient of the SCF energy
 Gradient of SCF Energy
            1           2           3           4           5           6
    1  -0.0000070  -0.0000005   0.0000221  -0.0000090  -0.0000079   0.0000075
    2  -0.0000050   0.0000049  -0.0000014  -0.0000095   0.0000110  -0.0000016
    3   0.0000029   0.0000032  -0.0000021   0.0000042   0.0000045  -0.0000114
            7           8           9          10          11          12
    1  -0.0000098   0.0000057   0.0000027  -0.0000027  -0.0000034   0.0000018
    2  -0.0000018   0.0000052   0.0000006  -0.0000007   0.0000008  -0.0000000
    3  -0.0000016  -0.0000008  -0.0000004  -0.0000028   0.0000001   0.0000002
           13          14          15          16          17          18
    1   0.0000021   0.0000036  -0.0000023   0.0000008   0.0000002  -0.0000039
    2   0.0000011  -0.0000040   0.0000016  -0.0000037  -0.0000000   0.0000024
    3  -0.0000006  -0.0000009   0.0000021   0.0000005   0.0000012   0.0000019
 Max gradient component =       2.213E-05
 RMS gradient           =       5.243E-06
 Gradient time:  CPU 21.83 s  wall 3.77 s
 Geometry Optimization Parameters
   NAtoms,    NIC,     NZ,  NCons,   NDum,   NFix, NCnnct, MaxDiis
       18       0       0       0       0       0       0       0


** GEOMETRY OPTIMIZATION IN CARTESIAN COORDINATES **
   Searching for a Minimum

   Optimization Cycle:   1

                       Coordinates (Angstroms)
     ATOM                X               Y               Z
      1  C        -1.6739543000    2.3770329000    1.1319936000
      2  C        -1.8283551000    1.0005526000    1.1391261000
      3  C        -1.5679852000    0.2416459000    0.0052628000
      4  C        -1.1403776000    0.9113427000   -1.1334203000
      5  C        -0.9859066000    2.2883529000   -1.1405549000
      6  C        -1.2532296000    3.0477576000   -0.0092802000
      7  C        -1.7634021000   -1.2565115000    0.0053827000
      8  C        -1.1118606000    4.5519002000   -0.0246034000
      9  H        -1.8799622000    2.9334071000    2.0307457000
     10  H        -2.1515545000    0.5128802000    2.0432591000
     11  H        -0.9191434000    0.3534630000   -2.0275699000
     12  H        -0.6475248000    2.7741632000   -2.0400893000
     13  H        -1.0930822000   -1.7395441000   -0.6974082000
     14  H        -2.7808061000   -1.5155031000   -0.2774814000
     15  H        -1.5780482000   -1.6761895000    0.9883509000
     16  H        -2.0477830000    5.0270011000   -0.3083817000
     17  H        -0.3540578000    4.8674555000   -0.7336178000
     18  H        -0.8341986000    4.9298135000    0.9535645000
   Point Group: c1    Number of degrees of freedom:    48


   Energy is   -308.848422070


 Translations and Rotations Projected Out of Hessian

 48 Hessian modes will be used to form the next step
  Hessian Eigenvalues:
     1.000000    1.000000    1.000000    1.000000    1.000000    1.000000
     1.000000    1.000000    1.000000    1.000000    1.000000    1.000000
     1.000000    1.000000    1.000000    1.000000    1.000000    1.000000
     1.000000    1.000000    1.000000    1.000000    1.000000    1.000000
     1.000000    1.000000    1.000000    1.000000    1.000000    1.000000
     1.000000    1.000000    1.000000    1.000000    1.000000    1.000000
     1.000000    1.000000    1.000000    1.000000    1.000000    1.000000
     1.000000    1.000000    1.000000    1.000000    1.000000    1.000000

 Minimum search - taking simple RFO step
 Searching for Lamda that Minimizes Along All modes
 Value Taken    Lamda =   0.00000000
 Step Taken.  Stepsize is  0.000039

                             Maximum     Tolerance    Cnvgd?
         Gradient           0.000022      0.000030     YES
         Displacement       0.000022      0.000120     YES
         Energy change     *********      0.000000      NO

 Final energy is   -308.84842206956625     


 ******************************
 **  OPTIMIZATION CONVERGED  **
 ******************************

                       Coordinates (Angstroms)
     ATOM                X               Y               Z
      1  C        -1.6739543000    2.3770329000    1.1319936000
      2  C        -1.8283551000    1.0005526000    1.1391261000
      3  C        -1.5679852000    0.2416459000    0.0052628000
      4  C        -1.1403776000    0.9113427000   -1.1334203000
      5  C        -0.9859066000    2.2883529000   -1.1405549000
      6  C        -1.2532296000    3.0477576000   -0.0092802000
      7  C        -1.7634021000   -1.2565115000    0.0053827000
      8  C        -1.1118606000    4.5519002000   -0.0246034000
      9  H        -1.8799622000    2.9334071000    2.0307457000
     10  H        -2.1515545000    0.5128802000    2.0432591000
     11  H        -0.9191434000    0.3534630000   -2.0275699000
     12  H        -0.6475248000    2.7741632000   -2.0400893000
     13  H        -1.0930822000   -1.7395441000   -0.6974082000
     14  H        -2.7808061000   -1.5155031000   -0.2774814000
     15  H        -1.5780482000   -1.6761895000    0.9883509000
     16  H        -2.0477830000    5.0270011000   -0.3083817000
     17  H        -0.3540578000    4.8674555000   -0.7336178000
     18  H        -0.8341986000    4.9298135000    0.9535645000

Z-matrix Print:
$molecule
0 1
C 
C  1 1.388503
H  2 1.076883 1 119.625327
C  2 1.385666 1 121.188572 3 -179.692679 0
H  4 1.076883 2 119.185484 1 179.689662 0
C  4 1.388503 2 121.188129 1 -0.001426 0
C  1 1.389020 2 117.622445 3 179.348645 0
H  7 1.076912 1 119.615538 2 -179.347986 0
C  7 1.385131 1 121.188170 2 0.344536 0
H  9 1.076915 7 119.195370 1 -179.688639 0
C  1 1.510849 2 121.209038 3 -1.559334 0
H  11 1.084695 1 111.198072 2 29.469789 0
H  11 1.084764 1 111.198832 2 149.878986 0
H  11 1.087290 1 110.928742 2 -90.331140 0
C  6 1.510849 4 121.212795 2 -178.749084 0
H  15 1.084685 6 111.200213 4 -29.299482 0
H  15 1.084771 6 111.200909 4 -149.712458 0
H  15 1.087291 6 110.923610 4 90.501621 0
$end


 --------------------------------------------------------------

                    Orbital Energies (a.u.)
 --------------------------------------------------------------

 Alpha MOs
 -- Occupied --
-11.2340 -11.2340 -11.2253 -11.2252 -11.2240 -11.2239 -11.2195 -11.2195
 -1.1585  -1.0627  -1.0119  -0.9741  -0.8978  -0.8284  -0.7847  -0.6706
 -0.6464  -0.6265  -0.5808  -0.5795  -0.5698  -0.5558  -0.5482  -0.5252
 -0.4807  -0.4803  -0.4774  -0.3327  -0.3138
 -- Virtual --
  0.0402   0.0483   0.0502   0.0656   0.0684   0.0691   0.0759   0.0923
  0.0993   0.1038   0.1212   0.1274   0.1298   0.1373   0.1400   0.1541
  0.1678   0.1758   0.1808   0.1841   0.1892   0.1915   0.1938   0.1991
  0.2085   0.2099   0.2135   0.2230   0.2242   0.2314   0.2355   0.2445
  0.2462   0.2492   0.2618   0.2779   0.2783   0.2893   0.2978   0.3089
  0.3164   0.3174   0.3289   0.3581   0.3611   0.3629   0.3703   0.3712
  0.4152   0.4171   0.4228   0.4258   0.4458   0.4522   0.4631   0.4816
  0.5186   0.5336   0.5385   0.5554   0.5984   0.6185   0.6341   0.6435
  0.6679   0.7100   0.7294   0.7331   0.7427   0.7475   0.7717   0.7767
  0.7811   0.7994   0.8297   0.8456   0.8527   0.8568   0.8583   0.8788
  0.8793   0.9014   0.9082   0.9278   0.9281   0.9413   0.9615   0.9801
  0.9994   1.0080   1.0333   1.0549   1.0648   1.0819   1.0981   1.1378
  1.1410   1.1563   1.1774   1.1820   1.1847   1.2413   1.2588   1.2723
  1.2912   1.2930   1.3386   1.3616   1.4017   1.5376   1.5679   1.6313
  1.6443   1.6749   1.6769   1.7280   1.7529   1.7673   1.8121   1.8173
  1.8207   1.8349   1.8424   1.8655   1.8738   1.8774   1.8855   1.9101
  1.9166   1.9595   1.9616   1.9908   1.9983   2.0682   2.0817   2.1024
  2.1112   2.1157   2.1760   2.2142   2.2371   2.2503   2.2634   2.2670
  2.2951   2.3049   2.3555   2.3761   2.3825   2.4068   2.4821   2.4860
  2.4922   2.5420   2.6266   2.6531   2.6659   2.7499   2.7604   2.7924
  2.8334   2.8353   2.8431   2.8771   2.8897   2.8953   2.9221   2.9317
  2.9559   2.9666   2.9791   3.0084   3.0342   3.0469   3.0611   3.0841
  3.1075   3.1385   3.1427   3.1858   3.2331   3.2761   3.2792   3.2951
  3.3146   3.3546   3.3568   3.3855   3.5230   3.6041   3.6469   3.6638
  3.8111   3.8812   3.9432   4.0301   4.1025   4.1430   4.2290   4.2403
  4.2413   4.2641   4.4339   4.5876   4.6003   4.7235   4.8164   5.3042
 24.7563  25.1051  25.1323  25.1617  25.1864  25.2834  25.3077  25.3977
 --------------------------------------------------------------

          Ground-State Mulliken Net Atomic Charges

     Atom                 Charge (a.u.)
  ----------------------------------------
      1 C                    -0.420262
      2 C                    -0.423615
      3 C                     0.732877
      4 C                    -0.456534
      5 C                    -0.459870
      6 C                     0.732948
      7 C                    -0.644802
      8 C                    -0.644823
      9 H                     0.183684
     10 H                     0.183517
     11 H                     0.182686
     12 H                     0.182503
     13 H                     0.135351
     14 H                     0.155815
     15 H                     0.134665
     16 H                     0.155821
     17 H                     0.135441
     18 H                     0.134598
  ----------------------------------------
  Sum of atomic charges =     0.000000

 -----------------------------------------------------------------
                    Cartesian Multipole Moments
 -----------------------------------------------------------------
    Charge (ESU x 10^10)
                 0.0000
    Dipole Moment (Debye)
         X      -0.0620      Y       0.0069      Z      -0.0151
       Tot       0.0642
    Quadrupole Moments (Debye-Ang)
        XX     -52.5785     XY       0.8002     YY     -44.6027
        XZ      -2.1540     YZ       0.2102     ZZ     -46.3525
    Octopole Moments (Debye-Ang^2)
       XXX     222.9616    XXY     -88.9940    XYY      65.9895
       YYY    -220.2120    XXZ       5.3476    XYZ      -3.7670
       YYZ       0.8749    XZZ      66.5448    YZZ     -76.3603
       ZZZ       1.4789
    Hexadecapole Moments (Debye-Ang^3)
      XXXX    -742.5199   XXXY     318.0928   XXYY    -436.2989
      XYYY     264.1873   YYYY   -1796.6092   XXXZ      28.9391
      XXYZ       7.1186   XYYZ       1.5587   YYYZ       1.9682
      XXZZ    -165.8802   XYZZ      92.8564   YYZZ    -344.1804
      XZZZ      20.7099   YZZZ       1.8107   ZZZZ    -283.9024
 -----------------------------------------------------------------
Archival summary:
1\1\february\OPT\HF\BasisUnspecified\810\taweetha\SatDec1408:36:562019SatDec1408:36:562019\0\\#,OPT,HF,BasisUnspecified,\\0,1\C\C,1,1.3885\H,2,1.07688,1,119.625\C,2,1.38567,1,121.189,3,-179.693,0\H,4,1.07688,2,119.185,1,179.69,0\C,4,1.3885,2,121.188,1,-0.00142649,0\C,1,1.38902,2,117.622,3,179.349,0\H,7,1.07691,1,119.616,2,-179.348,0\C,7,1.38513,1,121.188,2,0.344536,0\H,9,1.07692,7,119.195,1,-179.689,0\C,1,1.51085,2,121.209,3,-1.55933,0\H,11,1.0847,1,111.198,2,29.4698,0\H,11,1.08476,1,111.199,2,149.879,0\H,11,1.08729,1,110.929,2,-90.3311,0\C,6,1.51085,4,121.213,2,-178.749,0\H,15,1.08469,6,111.2,4,-29.2995,0\H,15,1.08477,6,111.201,4,-149.712,0\H,15,1.08729,6,110.924,4,90.5016,0\\HF=-308.848422\\@

 Total job time:  16.49s(wall), 88.43s(cpu) 
 Sat Dec 14 08:36:56 2019

        *************************************************************
        *                                                           *
        *  Thank you very much for using Q-Chem.  Have a nice day.  *
        *                                                           *
        *************************************************************


 
User input: 2 of 2 
 
                  Welcome to Q-Chem
     A Quantum Leap Into The Future Of Chemistry


 Q-Chem 5.2 (devel), Q-Chem, Inc., Pleasanton, CA (2019)

 Yihan Shao,  Zhengting Gan,  E. Epifanovsky,  A. T. B. Gilbert,  M. Wormit,  
 J. Kussmann,  A. W. Lange,  A. Behn,  Jia Deng,  Xintian Feng,  D. Ghosh,  
 M. Goldey,  P. R. Horn,  L. D. Jacobson,  I. Kaliman,  T. Kus,  A. Landau,  
 Jie Liu,  E. I. Proynov,  R. M. Richard,  R. P. Steele,  E. J. Sundstrom,  
 H. L. Woodcock III,  P. M. Zimmerman,  D. Zuev,  B. Albrecht,  E. Alguire,  
 S. A. Baeppler,  D. Barton,  Z. Benda,  Y. A. Bernard,  E. J. Berquist,  
 K. B. Bravaya,  H. Burton,  D. Casanova,  Chun-Min Chang,  Yunqing Chen,  
 A. Chien,  K. D. Closser,  M. P. Coons,  S. Coriani,  S. Dasgupta,  
 A. L. Dempwolff,  M. Diedenhofen,  Hainam Do,  R. G. Edgar,  Po-Tung Fang,  
 S. Faraji,  S. Fatehi,  Qingguo Feng,  K. D. Fenk,  J. Fosso-Tande,  
 J. Gayvert,  Qinghui Ge,  A. Ghysels,  G. Gidofalvi,  J. Gomes,  
 J. Gonthier,  A. Gunina,  D. Hait,  M. W. D. Hanson-Heine,  
 P. H. P. Harbach,  A. W. Hauser,  M. F. Herbst,  J. E. Herr,  
 E. G. Hohenstein,  Z. C. Holden,  Kerwin Hui,  B. C. Huynh,  T.-C. Jagau,  
 Hyunjun Ji,  B. Kaduk,  K. Khistyaev,  Jaehoon Kim,  P. Klunzinger,  K. Koh,  
 D. Kosenkov,  L. Koulias,  T. Kowalczyk,  C. M. Krauter,  A. Kunitsa,  
 Ka Un Lao,  A. Laurent,  K. V. Lawler,  Joonho Lee,  D. Lefrancois,  
 S. Lehtola,  D. S. Levine,  Yi-Pei Li,  You-Sheng Lin,  Fenglai Liu,  
 E. Livshits,  A. Luenser,  P. Manohar,  E. Mansoor,  S. F. Manzer,  
 Shan-Ping Mao,  Yuezhi Mao,  N. Mardirossian,  A. V. Marenich,  
 T. Markovich,  L. A. Martinez-Martinez,  S. A. Maurer,  N. J. Mayhall,  
 S. C. McKenzie,  J.-M. Mewes,  P. Morgante,  A. F. Morrison,  
 J. W. Mullinax,  K. Nanda,  T. S. Nguyen-Beck,  R. Olivares-Amaya,  
 J. A. Parkhill,  Zheng Pei,  T. M. Perrine,  F. Plasser,  P. Pokhilko,  
 S. Prager,  A. Prociuk,  E. Ramos,  D. R. Rehn,  F. Rob,  M. Scheurer,  
 M. Schneider,  N. Sergueev,  S. M. Sharada,  S. Sharma,  D. W. Small,  
 T. Stauch,  T. Stein,  Yu-Chuan Su,  A. J. W. Thom,  A. Tkatchenko,  
 T. Tsuchimochi,  N. M. Tubman,  L. Vogt,  M. L. Vidal,  O. Vydrov,  
 M. A. Watson,  J. Wenzel,  M. de Wergifosse,  T. A. Wesolowski,  A. White,  
 J. Witte,  A. Yamada,  Jun Yang,  K. Yao,  S. Yeganeh,  S. R. Yost,  
 Zhi-Qiang You,  A. Zech,  Igor Ying Zhang,  Xing Zhang,  Yan Zhao,  
 Ying Zhu,  B. R. Brooks,  G. K. L. Chan,  C. J. Cramer,  M. S. Gordon,  
 W. J. Hehre,  A. Klamt,  M. W. Schmidt,  C. D. Sherrill,  D. G. Truhlar,  
 A. Aspuru-Guzik,  R. Baer,  A. T. Bell,  N. A. Besley,  Jeng-Da Chai,  
 A. E. DePrince, III,  R. A. DiStasio Jr.,  A. Dreuw,  B. D. Dunietz,  
 T. R. Furlani,  Chao-Ping Hsu,  Yousung Jung,  Jing Kong,  D. S. Lambrecht,  
 WanZhen Liang,  C. Ochsenfeld,  V. A. Rassolov,  L. V. Slipchenko,  
 J. E. Subotnik,  T. Van Voorhis,  J. M. Herbert,  A. I. Krylov,  
 P. M. W. Gill,  M. Head-Gordon

 Contributors to earlier versions of Q-Chem not listed above: 
 R. D. Adamson,  B. Austin,  J. Baker,  G. J. O. Beran,  K. Brandhorst,  
 S. T. Brown,  E. F. C. Byrd,  A. K. Chakraborty,  C.-L. Cheng,  
 Siu Hung Chien,  D. M. Chipman,  D. L. Crittenden,  H. Dachsel,  
 R. J. Doerksen,  A. D. Dutoi,  L. Fusti-Molnar,  W. A. Goddard III,  
 A. Golubeva-Zadorozhnaya,  S. R. Gwaltney,  G. Hawkins,  A. Heyden,  
 S. Hirata,  G. Kedziora,  F. J. Keil,  C. Kelley,  Jihan Kim,  R. A. King,  
 R. Z. Khaliullin,  P. P. Korambath,  W. Kurlancheek,  A. M. Lee,  M. S. Lee,  
 S. V. Levchenko,  Ching Yeh Lin,  D. Liotard,  R. C. Lochan,  I. Lotan,  
 P. E. Maslen,  N. Nair,  D. P. O'Neill,  D. Neuhauser,  E. Neuscamman,  
 C. M. Oana,  R. Olson,  B. Peters,  R. Peverati,  P. A. Pieniazek,  
 Y. M. Rhee,  J. Ritchie,  M. A. Rohrdanz,  E. Rosta,  N. J. Russ,  
 H. F. Schaefer III,  N. E. Schultz,  N. Shenvi,  A. C. Simmonett,  A. Sodt,  
 D. Stuck,  K. S. Thanthiriwatte,  V. Vanovschi,  Tao Wang,  A. Warshel,  
 C. F. Williams,  Q. Wu,  X. Xu,  W. Zhang

 Please cite Q-Chem as follows:
 Y. Shao et al., Mol. Phys. 113, 184-215 (2015)
 DOI: 10.1080/00268976.2014.952696

 Q-Chem 5.2.1 for Intel X86 EM64T Linux

 Parts of Q-Chem use Armadillo 8.300.2 (Tropical Shenanigans).
 http://arma.sourceforge.net/

 Q-Chem begins on Sat Dec 14 08:36:56 2019  

Host: 
0

     Scratch files written to /scratch/taweetham/qchem27901//
NAlpha2: 58
NElect   58
Mult     1
The previous job contains 0 fragments, simply inherited here

Checking the input file for inconsistencies... 	...done.

--------------------------------------------------------------
User input:
--------------------------------------------------------------

$MOLECULE
READ
$END

$REM
   JOB_TYPE 	FREQUENCY
   BASIS 	6-311++G**
   METHOD	HF
   SYM_IGNORE	TRUE
   THRESH	14
   MEM_TOTAL	31000
   SCF_CONVERGENCE 9
$END


--------------------------------------------------------------
 ----------------------------------------------------------------
             Standard Nuclear Orientation (Angstroms)
    I     Atom           X                Y                Z
 ----------------------------------------------------------------
    1      C      -1.6739543000     2.3770329000     1.1319936000
    2      C      -1.8283551000     1.0005526000     1.1391261000
    3      C      -1.5679852000     0.2416459000     0.0052628000
    4      C      -1.1403776000     0.9113427000    -1.1334203000
    5      C      -0.9859066000     2.2883529000    -1.1405549000
    6      C      -1.2532296000     3.0477576000    -0.0092802000
    7      C      -1.7634021000    -1.2565115000     0.0053827000
    8      C      -1.1118606000     4.5519002000    -0.0246034000
    9      H      -1.8799622000     2.9334071000     2.0307457000
   10      H      -2.1515545000     0.5128802000     2.0432591000
   11      H      -0.9191434000     0.3534630000    -2.0275699000
   12      H      -0.6475248000     2.7741632000    -2.0400893000
   13      H      -1.0930822000    -1.7395441000    -0.6974082000
   14      H      -2.7808061000    -1.5155031000    -0.2774814000
   15      H      -1.5780482000    -1.6761895000     0.9883509000
   16      H      -2.0477830000     5.0270011000    -0.3083817000
   17      H      -0.3540578000     4.8674555000    -0.7336178000
   18      H      -0.8341986000     4.9298135000     0.9535645000
 ----------------------------------------------------------------
 Nuclear Repulsion Energy =         341.57107311 hartrees
 There are       29 alpha and       29 beta electrons
 Requested basis set is 6-311++G(d,p)
 There are 98 shells and 246 basis functions

 Total QAlloc Memory Limit  31000 MB
 Mega-Array Size       188 MB
 MEM_STATIC part       192 MB
 A cutoff of  1.0D-14 yielded   4530 shell pairs
 There are     29185 function pairs (     31166 Cartesian)
 Smallest overlap matrix eigenvalue = 8.47E-07
 Linear dependence detected in AO basis
 Tighter screening thresholds may be required for diffuse basis sets
 Use S2THRESH > 14 and THRESH = 14 in case of SCF convergence issues
 Number of orthogonalized atomic orbitals = 245
 Maximum deviation from orthogonality = 1.353E-10
 Guess from superposition of atomic densities
 Warning:  Energy on first SCF cycle will be non-variational
 SAD guess density has 58.000000 electrons

 -----------------------------------------------------------------------
  General SCF calculation program by
  Eric Jon Sundstrom, Paul Horn, Yuezhi Mao, Dmitri Zuev, Alec White,
  David Stuck, Shaama M.S., Shane Yost, Joonho Lee, David Small,
  Daniel Levine, Susi Lehtola, Hugh Burton, Evgeny Epifanovsky,
  Bang C. Huynh
 -----------------------------------------------------------------------
 Hartree-Fock
 using 6 threads for integral computing
 -------------------------------------------------------
 OpenMP Integral computing Module                
 Release: version 2.0, May 2017, Q-Chem Inc. Pleasanton 
 -------------------------------------------------------
 A restricted SCF calculation will be
 performed using DIIS
 SCF converges when DIIS error is below 1.0e-09
 ---------------------------------------
  Cycle       Energy         DIIS error
 ---------------------------------------
    1    -312.3261039228      4.35e-02  
    2    -308.7597025780      2.78e-03  
    3    -308.8415048381      7.41e-04  
    4    -308.8477908273      2.62e-04  
    5    -308.8483978488      3.99e-05  
    6    -308.8484198537      1.24e-05  
    7    -308.8484218923      3.00e-06  
    8    -308.8484220601      7.05e-07  
    9    -308.8484220687      2.65e-07  
   10    -308.8484220694      5.55e-08  
   11    -308.8484220695      1.79e-08  
   12    -308.8484220695      9.49e-09  
   13    -308.8484220695      3.57e-09  
   14    -308.8484220695      1.33e-09  
   15    -308.8484220695      3.69e-10  Convergence criterion met
 ---------------------------------------
 SCF time:   CPU 66.09s  wall 12.00s 
 SCF   energy in the final basis set =     -308.8484220695
 Total energy in the final basis set =     -308.8484220695

 --------------------------------------------------------------

                    Orbital Energies (a.u.)
 --------------------------------------------------------------

 Alpha MOs
 -- Occupied --
-11.2340 -11.2340 -11.2253 -11.2252 -11.2240 -11.2239 -11.2195 -11.2195
 -1.1585  -1.0627  -1.0119  -0.9741  -0.8978  -0.8284  -0.7847  -0.6706
 -0.6464  -0.6265  -0.5808  -0.5795  -0.5698  -0.5558  -0.5482  -0.5252
 -0.4807  -0.4803  -0.4774  -0.3327  -0.3138
 -- Virtual --
  0.0402   0.0483   0.0502   0.0656   0.0684   0.0691   0.0759   0.0923
  0.0993   0.1038   0.1212   0.1274   0.1298   0.1373   0.1400   0.1541
  0.1678   0.1758   0.1808   0.1841   0.1892   0.1915   0.1938   0.1991
  0.2085   0.2099   0.2135   0.2230   0.2242   0.2314   0.2355   0.2445
  0.2462   0.2492   0.2618   0.2779   0.2783   0.2893   0.2978   0.3089
  0.3164   0.3174   0.3289   0.3581   0.3611   0.3629   0.3703   0.3712
  0.4152   0.4171   0.4228   0.4258   0.4458   0.4522   0.4631   0.4816
  0.5186   0.5336   0.5385   0.5554   0.5984   0.6185   0.6341   0.6435
  0.6679   0.7100   0.7294   0.7331   0.7427   0.7475   0.7717   0.7767
  0.7811   0.7994   0.8297   0.8456   0.8527   0.8568   0.8583   0.8788
  0.8793   0.9014   0.9082   0.9278   0.9281   0.9413   0.9615   0.9801
  0.9994   1.0080   1.0333   1.0549   1.0648   1.0819   1.0981   1.1378
  1.1410   1.1563   1.1774   1.1820   1.1847   1.2413   1.2588   1.2723
  1.2912   1.2930   1.3386   1.3616   1.4017   1.5376   1.5679   1.6313
  1.6443   1.6749   1.6769   1.7280   1.7529   1.7673   1.8121   1.8173
  1.8207   1.8349   1.8424   1.8655   1.8738   1.8774   1.8855   1.9101
  1.9166   1.9595   1.9616   1.9908   1.9983   2.0682   2.0817   2.1024
  2.1112   2.1157   2.1760   2.2142   2.2371   2.2503   2.2634   2.2670
  2.2951   2.3049   2.3555   2.3761   2.3825   2.4068   2.4821   2.4860
  2.4922   2.5420   2.6266   2.6531   2.6659   2.7499   2.7604   2.7924
  2.8334   2.8353   2.8431   2.8771   2.8897   2.8953   2.9221   2.9317
  2.9559   2.9666   2.9791   3.0084   3.0342   3.0469   3.0611   3.0841
  3.1075   3.1385   3.1427   3.1858   3.2331   3.2761   3.2792   3.2951
  3.3146   3.3546   3.3568   3.3855   3.5230   3.6041   3.6469   3.6638
  3.8111   3.8812   3.9432   4.0301   4.1025   4.1430   4.2290   4.2403
  4.2413   4.2641   4.4339   4.5876   4.6003   4.7235   4.8164   5.3042
 24.7563  25.1051  25.1323  25.1617  25.1864  25.2834  25.3077  25.3977
 --------------------------------------------------------------

          Ground-State Mulliken Net Atomic Charges

     Atom                 Charge (a.u.)
  ----------------------------------------
      1 C                    -0.420262
      2 C                    -0.423615
      3 C                     0.732877
      4 C                    -0.456534
      5 C                    -0.459870
      6 C                     0.732948
      7 C                    -0.644802
      8 C                    -0.644823
      9 H                     0.183684
     10 H                     0.183517
     11 H                     0.182686
     12 H                     0.182503
     13 H                     0.135351
     14 H                     0.155815
     15 H                     0.134665
     16 H                     0.155821
     17 H                     0.135441
     18 H                     0.134598
  ----------------------------------------
  Sum of atomic charges =     0.000000

 -----------------------------------------------------------------
                    Cartesian Multipole Moments
 -----------------------------------------------------------------
    Charge (ESU x 10^10)
                -0.0000
    Dipole Moment (Debye)
         X      -0.0620      Y       0.0069      Z      -0.0151
       Tot       0.0642
    Quadrupole Moments (Debye-Ang)
        XX     -52.5785     XY       0.8002     YY     -44.6027
        XZ      -2.1540     YZ       0.2102     ZZ     -46.3525
    Octopole Moments (Debye-Ang^2)
       XXX     222.9616    XXY     -88.9940    XYY      65.9895
       YYY    -220.2119    XXZ       5.3476    XYZ      -3.7670
       YYZ       0.8749    XZZ      66.5448    YZZ     -76.3603
       ZZZ       1.4789
    Hexadecapole Moments (Debye-Ang^3)
      XXXX    -742.5199   XXXY     318.0928   XXYY    -436.2989
      XYYY     264.1873   YYYY   -1796.6092   XXXZ      28.9391
      XXYZ       7.1186   XYYZ       1.5587   YYYZ       1.9682
      XXZZ    -165.8802   XYZZ      92.8564   YYZZ    -344.1804
      XZZZ      20.7099   YZZZ       1.8107   ZZZZ    -283.9024
 -----------------------------------------------------------------
 Calculating MO derivatives via CPSCF
    1     0    57    0.0576481  
    2     0    57    0.0085262  
    3     0    57    0.0020435  
    4     0    57    0.0004899  
    5     0    57    0.0000738  
    6    42    15    0.0000095  
    7    56     1    0.0000010  
    8    57     0    0.0000001  Converged
 Time for AOints: 129.4 s (CPU) 22.0 s (wall)
 ------------------------------------------------------------------------------
                     AOints        : Timing summary (seconds)
 ------------------------------------------------------------------------------
     job step          cpu (% of tot)      sys (% of tot)     wall (% of tot)
 ------------------------------------------------------------------------------
  AOints            0.1294E+03 ( 9.9)   0.5000E-05 ( 7.0)   0.2196E+02 ( 9.7)
 ------------------------------------------------------------------------------
   Grand Totals     0.1310E+04          0.7100E-04          0.2254E+03
 ------------------------------------------------------------------------------
 Polarizability Matrix (a.u.)
            1           2           3
    1 -62.2189034  -5.6609394   9.0217005
    2  -5.6609394-112.4834449  -0.8900597
    3   9.0217005  -0.8900597 -88.5160795
 Calculating analytic Hessian of the SCF energy

 Direct stationary perturbation theory relativistic correction:

 rels  =       0.077586003000
 relv  =      -0.355829914270
 rel2e =       0.150879730670
 E_rel =      -0.127364180599

 Hessian of the SCF Energy
            1           2           3           4           5           6
    1   0.2183022   0.0470386  -0.1656077  -0.0853549  -0.0145822   0.0302549
    2   0.0470386   0.7568861   0.0596217  -0.0472538  -0.3586630   0.0492144
    3  -0.1656077   0.0596217   0.7394596   0.0190062  -0.0525889  -0.1541462
    4  -0.0853549  -0.0472538   0.0190062   0.2240286   0.0721373  -0.1748829
    5  -0.0145822  -0.3586630  -0.0525889   0.0721373   0.7503179  -0.0216374
    6   0.0302549   0.0492144  -0.1541462  -0.1748829  -0.0216374   0.7403086
    7   0.0172312   0.0305298  -0.0202810  -0.0945964  -0.0062535   0.0441704
    8   0.0041708  -0.0304058  -0.0290922   0.0261653  -0.2139306  -0.1349644
    9  -0.0294926  -0.1132569   0.0598693   0.0536639  -0.0290322  -0.2756543
   10  -0.0120469  -0.0224221   0.0127861   0.0033576   0.0224738   0.0260579
   11  -0.0241150  -0.0854290   0.0467941  -0.0022199   0.1023101   0.0365976
   12   0.0136543   0.0471247  -0.0315533   0.0181357  -0.0439421  -0.0640883
   13   0.0038909   0.0001226   0.0172232  -0.0055913   0.0042477   0.0020259
   14   0.0248263   0.1017839  -0.0431930   0.0059495  -0.0928793  -0.0478410
   15   0.0270893   0.0371287  -0.0640943   0.0027818  -0.0483529  -0.0305656
   16  -0.1046140  -0.0177848   0.0729549   0.0073774  -0.0391204  -0.0128721
   17  -0.0502199  -0.2023461   0.1211134  -0.0127582  -0.0190433   0.0336776
   18   0.0590731   0.0156898  -0.2772115  -0.0034786   0.1178314   0.0583514
   19   0.0068043   0.0010756   0.0044802   0.0066114   0.0076210  -0.0005049
   20   0.0003610   0.0021762  -0.0016647  -0.0027149  -0.0210790  -0.0016737
   21   0.0022318  -0.0017505  -0.0047634  -0.0047001  -0.0316968   0.0059937
   22   0.0041892  -0.0133288   0.0000133   0.0062635  -0.0019557   0.0047443
   23  -0.0030036  -0.0183332   0.0020050  -0.0012633   0.0027518   0.0005652
   24   0.0024700   0.0322260   0.0056491   0.0025657   0.0011444  -0.0048002
   25  -0.0585886   0.0260408   0.0533418   0.0054119  -0.0025582  -0.0036304
   26   0.0261061  -0.1492183  -0.1268573   0.0080261  -0.0109423  -0.0321827
   27   0.0539657  -0.1264245  -0.2740039   0.0004115   0.0029048   0.0044617
   28   0.0034314  -0.0006702   0.0035963  -0.0741318  -0.0421268   0.0803480
   29  -0.0112568  -0.0086577   0.0323328  -0.0421839  -0.1312308   0.1104767
   30  -0.0001259  -0.0027876   0.0041569   0.0808581   0.1099105  -0.2764524
   31  -0.0010218  -0.0003401  -0.0002640   0.0064622  -0.0022215   0.0036548
   32  -0.0003375  -0.0010016   0.0010409  -0.0020095  -0.0005366   0.0037023
   33  -0.0002380   0.0010869   0.0001205   0.0039252   0.0039236  -0.0031357
   34   0.0070379   0.0005249   0.0027261  -0.0008750   0.0003044  -0.0004903
   35   0.0003148  -0.0012000  -0.0044403   0.0003026  -0.0011692  -0.0009438
   36   0.0029437  -0.0047157  -0.0030495  -0.0004748  -0.0009949   0.0001413
   37  -0.0001775  -0.0011209   0.0000096   0.0003259  -0.0005484   0.0003604
   38  -0.0004945   0.0002223  -0.0018143  -0.0009686  -0.0068990   0.0021412
   39   0.0000620   0.0000076  -0.0000374   0.0005193  -0.0005948   0.0002958
   40  -0.0000495  -0.0010392   0.0003309   0.0002376   0.0006595   0.0008392
   41   0.0014116  -0.0004101   0.0009998   0.0001390  -0.0007203   0.0010588
   42   0.0008167   0.0014465  -0.0007184   0.0003111  -0.0023668  -0.0003162
   43  -0.0001659   0.0003420  -0.0002805   0.0005441   0.0001961  -0.0002288
   44  -0.0005723  -0.0002981   0.0003134  -0.0009201   0.0025271   0.0013266
   45   0.0006403   0.0008830   0.0003207   0.0003901  -0.0018859   0.0000194
   46   0.0000252  -0.0008187   0.0005941  -0.0001433   0.0009821   0.0000907
   47  -0.0003040  -0.0004767  -0.0012142  -0.0014654  -0.0003366  -0.0010518
   48   0.0008307   0.0022419  -0.0003265   0.0004875  -0.0015989  -0.0006919
   49   0.0003051  -0.0010882  -0.0001099   0.0001938   0.0011315   0.0004002
   50  -0.0006635  -0.0069028  -0.0020938   0.0004977  -0.0001242   0.0017716
   51   0.0006453   0.0005349   0.0003148   0.0000551  -0.0000231  -0.0000535
   52   0.0008019   0.0001924  -0.0005195  -0.0001213  -0.0003865  -0.0003373
   53   0.0013203   0.0022739  -0.0012624   0.0005399  -0.0003525  -0.0002374
   54   0.0007864   0.0017291   0.0000139   0.0004253  -0.0009995   0.0003320
            7           8           9          10          11          12
    1   0.0172312   0.0041708  -0.0294926  -0.0120469  -0.0241150   0.0136543
    2   0.0305298  -0.0304058  -0.1132569  -0.0224221  -0.0854290   0.0471247
    3  -0.0202810  -0.0290922   0.0598693   0.0127861   0.0467941  -0.0315533
    4  -0.0945964   0.0261653   0.0536639   0.0033576  -0.0022199   0.0181357
    5  -0.0062535  -0.2139306  -0.0290322   0.0224738   0.1023101  -0.0439421
    6   0.0441704  -0.1349644  -0.2756543   0.0260579   0.0365976  -0.0640883
    7   0.2553608   0.0595044  -0.1445636  -0.1067074  -0.0186017   0.0739713
    8   0.0595044   0.7341231   0.0168945  -0.0511069  -0.2027073   0.1213906
    9  -0.1445636   0.0168945   0.6804351   0.0644511   0.0153027  -0.2760808
   10  -0.1067074  -0.0511069   0.0644511   0.2236035   0.0472417  -0.1734575
   11  -0.0186017  -0.2027073   0.0153027   0.0472417   0.7557360   0.0602471
   12   0.0739713   0.1213906  -0.2760808  -0.1734575   0.0602471   0.7353196
   13   0.0062131  -0.0136212  -0.0020259  -0.0851111  -0.0458336   0.0184220
   14  -0.0390229  -0.0187301   0.1177214  -0.0157639  -0.3573184  -0.0528917
   15  -0.0112673   0.0332985   0.0592153   0.0297636   0.0496203  -0.1544005
   16  -0.0164773   0.0017864   0.0341376   0.0163078   0.0307289  -0.0186326
   17   0.0029153   0.0026433  -0.0041728   0.0053306  -0.0303321  -0.0290724
   18   0.0340702  -0.0047198  -0.1189520  -0.0280612  -0.1134641   0.0607318
   19  -0.0876722  -0.0178984   0.0063401   0.0037721  -0.0117281   0.0000598
   20  -0.0213372  -0.2445557  -0.0008590  -0.0033923  -0.0182369   0.0017628
   21   0.0064275  -0.0000923  -0.1042603   0.0043299   0.0323829   0.0062036
   22  -0.0010278   0.0008308  -0.0002209   0.0063749  -0.0009348   0.0026701
   23  -0.0001704  -0.0010570  -0.0001609  -0.0005525   0.0022916  -0.0016277
   24  -0.0001843   0.0002278  -0.0004530   0.0048204  -0.0025681  -0.0043781
   25   0.0078982  -0.0016445   0.0019909  -0.0010166  -0.0003199  -0.0002320
   26  -0.0020981  -0.0063788   0.0009955  -0.0002921  -0.0010095   0.0010475
   27   0.0018491   0.0004982   0.0027287  -0.0002493   0.0010908   0.0001320
   28   0.0033287  -0.0036850   0.0055351   0.0070008   0.0003767   0.0029799
   29   0.0056237   0.0128115  -0.0157848   0.0004115  -0.0012024  -0.0044399
   30   0.0088692   0.0176844  -0.0181049   0.0026998  -0.0047396  -0.0030387
   31   0.0034704   0.0075567   0.0086049  -0.0607548   0.0285195   0.0580591
   32  -0.0034907   0.0124754   0.0138426   0.0287701  -0.1497218  -0.1267081
   33   0.0053473  -0.0190709  -0.0179682   0.0575496  -0.1261350  -0.2713362
   34   0.0079827  -0.0012885   0.0016077   0.0033504  -0.0005581   0.0037980
   35  -0.0013794  -0.0065213  -0.0013633  -0.0114934  -0.0086246   0.0322179
   36   0.0017718  -0.0007115   0.0027424  -0.0002300  -0.0027421   0.0041969
   37   0.0046385  -0.0047901  -0.0059629   0.0004114  -0.0007877   0.0005093
   38   0.0236342  -0.0148130  -0.0260925   0.0000552   0.0025735  -0.0018266
   39  -0.0018923   0.0006709  -0.0002179  -0.0000619   0.0015039   0.0001160
   40   0.0003827  -0.0019337  -0.0001426   0.0005434  -0.0008204  -0.0002013
   41  -0.0359276  -0.0100765  -0.0098478   0.0006660  -0.0007341  -0.0008483
   42   0.0011432  -0.0001027   0.0014993   0.0002784   0.0023210  -0.0008006
   43  -0.0001986  -0.0035588   0.0069075   0.0006530  -0.0009507  -0.0000587
   44   0.0059275  -0.0126691   0.0357101   0.0002271  -0.0068696  -0.0018143
   45   0.0014097  -0.0019135   0.0025264  -0.0002503   0.0007401  -0.0000072
   46   0.0001185  -0.0003443  -0.0005508  -0.0001030  -0.0000687   0.0003390
   47   0.0003219  -0.0003038   0.0001679  -0.0018270  -0.0001862  -0.0000174
   48  -0.0005634  -0.0000031   0.0017516   0.0000693   0.0017860  -0.0009441
   49   0.0002961  -0.0000622  -0.0009495   0.0000263  -0.0008436   0.0002164
   50   0.0000116   0.0000346  -0.0003590   0.0002388  -0.0002810   0.0005030
   51  -0.0001329  -0.0001512   0.0002006  -0.0006188   0.0006260   0.0000936
   52  -0.0002413  -0.0000809   0.0006700   0.0003386   0.0009154  -0.0002329
   53  -0.0001869   0.0000611   0.0002951   0.0014356  -0.0002579  -0.0011049
   54  -0.0001451   0.0001566   0.0007228   0.0001228   0.0006359  -0.0001653
           13          14          15          16          17          18
    1   0.0038909   0.0248263   0.0270893  -0.1046140  -0.0502199   0.0590731
    2   0.0001226   0.1017839   0.0371287  -0.0177848  -0.2023461   0.0156898
    3   0.0172232  -0.0431930  -0.0640943   0.0729549   0.1211134  -0.2772115
    4  -0.0055913   0.0059495   0.0027818   0.0073774  -0.0127582  -0.0034786
    5   0.0042477  -0.0928793  -0.0483529  -0.0391204  -0.0190433   0.1178314
    6   0.0020259  -0.0478410  -0.0305656  -0.0128721   0.0336776   0.0583514
    7   0.0062131  -0.0390229  -0.0112673  -0.0164773   0.0029153   0.0340702
    8  -0.0136212  -0.0187301   0.0332985   0.0017864   0.0026433  -0.0047198
    9  -0.0020259   0.1177214   0.0592153   0.0341376  -0.0041728  -0.1189520
   10  -0.0851111  -0.0157639   0.0297636   0.0163078   0.0053306  -0.0280612
   11  -0.0458336  -0.3573184   0.0496203   0.0307289  -0.0303321  -0.1134641
   12   0.0184220  -0.0528917  -0.1544005  -0.0186326  -0.0290724   0.0607318
   13   0.2289089   0.0704847  -0.1826676  -0.0962313   0.0273982   0.0589851
   14   0.0704847   0.7495884  -0.0205396  -0.0051354  -0.2147575  -0.0298249
   15  -0.1826676  -0.0205396   0.7361548   0.0450934  -0.1354369  -0.2745124
   16  -0.0962313  -0.0051354   0.0450934   0.2528191   0.0482990  -0.1447205
   17   0.0273982  -0.2147575  -0.1354369   0.0482990   0.7366462   0.0149687
   18   0.0589851  -0.0298249  -0.2745124  -0.1447205   0.0149687   0.6804489
   19   0.0064937   0.0000144   0.0029524  -0.0011708  -0.0008047  -0.0001735
   20  -0.0003468   0.0022147   0.0009390   0.0002004  -0.0009137   0.0001908
   21   0.0052618   0.0013768  -0.0044213  -0.0002326  -0.0001829  -0.0004534
   22   0.0059607   0.0061877  -0.0003905  -0.0868803  -0.0178647   0.0065333
   23  -0.0021379  -0.0207483  -0.0014467  -0.0144130  -0.2453347   0.0008602
   24  -0.0029274  -0.0322599   0.0065491   0.0064184   0.0001484  -0.1042725
   25   0.0064378  -0.0020658   0.0039008   0.0033918   0.0058979   0.0088099
   26  -0.0021037  -0.0005516   0.0036459  -0.0034145   0.0127163   0.0138570
   27   0.0036934   0.0040010  -0.0031251   0.0047398  -0.0195329  -0.0180657
   28  -0.0008847   0.0002848  -0.0004604   0.0080101  -0.0016068   0.0017330
   29   0.0002574  -0.0011624  -0.0009572  -0.0011548  -0.0065090  -0.0013163
   30  -0.0004863  -0.0009963   0.0001530   0.0016993  -0.0007994   0.0027482
   31   0.0053638  -0.0026500  -0.0034079   0.0078511  -0.0019566   0.0018827
   32   0.0082801  -0.0109411  -0.0321150  -0.0018651  -0.0063719   0.0010684
   33   0.0002976   0.0028839   0.0045012   0.0018980   0.0003966   0.0027233
   34  -0.0773175  -0.0439458   0.0849367   0.0030500  -0.0053372   0.0053556
   35  -0.0442006  -0.1307258   0.1093068   0.0057137   0.0129228  -0.0157254
   36   0.0843142   0.1088554  -0.2737683   0.0093585   0.0171006  -0.0180021
   37   0.0001430   0.0007505   0.0000926   0.0002935  -0.0000060  -0.0008487
   38  -0.0003456  -0.0004050  -0.0005350  -0.0000697   0.0000430   0.0005599
   39  -0.0007393  -0.0004719   0.0001027  -0.0000960   0.0001795   0.0001952
   40   0.0003034  -0.0000421   0.0003334   0.0001005   0.0002459  -0.0005731
   41   0.0017117  -0.0006076  -0.0000661  -0.0004192  -0.0002867  -0.0000216
   42  -0.0003446  -0.0017652  -0.0009240  -0.0005419   0.0001499   0.0017528
   43  -0.0001943  -0.0009288   0.0000284  -0.0001678   0.0001389   0.0005871
   44  -0.0014454   0.0002875   0.0011335   0.0002374  -0.0000163  -0.0004318
   45  -0.0000075  -0.0006515  -0.0001688  -0.0001770  -0.0001123   0.0007259
   46   0.0005085   0.0005335  -0.0000155   0.0080587  -0.0021623   0.0020359
   47  -0.0009495  -0.0007334   0.0008765   0.0318643  -0.0176521   0.0096858
   48  -0.0002364  -0.0023249  -0.0007874   0.0007966   0.0000401   0.0013938
   49   0.0006721   0.0012262   0.0008855  -0.0004028   0.0015133  -0.0000449
   50   0.0003703   0.0023160   0.0016490  -0.0268256  -0.0095113   0.0269638
   51  -0.0003977  -0.0014765   0.0001132  -0.0017247  -0.0001542  -0.0004804
   52   0.0004342  -0.0007028   0.0003512  -0.0013157   0.0009771  -0.0011655
   53  -0.0018888  -0.0066300   0.0018514  -0.0086276  -0.0118968  -0.0361720
   54  -0.0003906  -0.0006021  -0.0000217   0.0019009   0.0016889   0.0028787
           19          20          21          22          23          24
    1   0.0068043   0.0003610   0.0022318   0.0041892  -0.0030036   0.0024700
    2   0.0010756   0.0021762  -0.0017505  -0.0133288  -0.0183332   0.0322260
    3   0.0044802  -0.0016647  -0.0047634   0.0000133   0.0020050   0.0056491
    4   0.0066114  -0.0027149  -0.0047001   0.0062635  -0.0012633   0.0025657
    5   0.0076210  -0.0210790  -0.0316968  -0.0019557   0.0027518   0.0011444
    6  -0.0005049  -0.0016737   0.0059937   0.0047443   0.0005652  -0.0048002
    7  -0.0876722  -0.0213372   0.0064275  -0.0010278  -0.0001704  -0.0001843
    8  -0.0178984  -0.2445557  -0.0000923   0.0008308  -0.0010570   0.0002278
    9   0.0063401  -0.0008590  -0.1042603  -0.0002209  -0.0001609  -0.0004530
   10   0.0037721  -0.0033923   0.0043299   0.0063749  -0.0005525   0.0048204
   11  -0.0117281  -0.0182369   0.0323829  -0.0009348   0.0022916  -0.0025681
   12   0.0000598   0.0017628   0.0062036   0.0026701  -0.0016277  -0.0043781
   13   0.0064937  -0.0003468   0.0052618   0.0059607  -0.0021379  -0.0029274
   14   0.0000144   0.0022147   0.0013768   0.0061877  -0.0207483  -0.0322599
   15   0.0029524   0.0009390  -0.0044213  -0.0003905  -0.0014467   0.0065491
   16  -0.0011708   0.0002004  -0.0002326  -0.0868803  -0.0144130   0.0064184
   17  -0.0008047  -0.0009137  -0.0001829  -0.0178647  -0.2453347   0.0001484
   18  -0.0001735   0.0001908  -0.0004534   0.0065333   0.0008602  -0.1042725
   19   0.5991378  -0.0150449  -0.0131954  -0.0003237   0.0003163  -0.0001581
   20  -0.0150449   0.5528800  -0.0005828  -0.0002300   0.0000647  -0.0000636
   21  -0.0131954  -0.0005828   0.6409498  -0.0001356   0.0000971   0.0000588
   22  -0.0003237  -0.0002300  -0.0001356   0.6033403   0.0034857  -0.0127441
   23   0.0003163   0.0000647   0.0000971   0.0034857   0.5487185   0.0043651
   24  -0.0001581  -0.0000636   0.0000588  -0.0127441   0.0043651   0.6409132
   25   0.0000046  -0.0001757  -0.0001124  -0.0034716   0.0014760  -0.0004104
   26   0.0005324  -0.0001276  -0.0014674   0.0004314   0.0008666   0.0006198
   27  -0.0000291   0.0001385   0.0000247  -0.0021037  -0.0012261   0.0005687
   28  -0.0036811  -0.0004485  -0.0005297  -0.0000786   0.0001666   0.0002140
   29   0.0005826   0.0010787  -0.0005222  -0.0005424  -0.0000303   0.0014579
   30  -0.0017823   0.0016598   0.0005558  -0.0000533  -0.0001281   0.0000111
   31  -0.0035284   0.0005108  -0.0021749   0.0000321   0.0000486  -0.0002402
   32   0.0002287   0.0010104   0.0007858   0.0003564  -0.0001342  -0.0014950
   33  -0.0009625  -0.0016827   0.0003426   0.0000406   0.0002023   0.0000026
   34  -0.0000631  -0.0000640   0.0000979  -0.0034766   0.0004844  -0.0022965
   35  -0.0003708  -0.0000251   0.0015127   0.0007843   0.0009647  -0.0002943
   36  -0.0000013  -0.0002059  -0.0000107  -0.0005715   0.0018500   0.0003258
   37  -0.1648126   0.0789206   0.1151277  -0.0000722  -0.0000176  -0.0000469
   38   0.0753698  -0.1098800  -0.0760377   0.0000938  -0.0000144   0.0000966
   39   0.1141392  -0.0796439  -0.1759902   0.0001022  -0.0000071   0.0000935
   40  -0.2975459  -0.0569783  -0.0674100  -0.0000738  -0.0000215  -0.0000276
   41  -0.0592693  -0.0680552  -0.0166508   0.0001341   0.0000304   0.0000266
   42  -0.0673385  -0.0159759  -0.0744038  -0.0000225  -0.0000049   0.0000059
   43  -0.0638263   0.0206382  -0.0448858   0.0000044  -0.0000197  -0.0000053
   44   0.0196891  -0.0966015   0.0929028   0.0001292  -0.0000234  -0.0000305
   45  -0.0437412   0.0976347  -0.2899445  -0.0001725   0.0000060   0.0000185
   46  -0.0000935   0.0000492  -0.0000335  -0.2616838   0.1003501  -0.0622758
   47  -0.0001059   0.0000495  -0.0000215   0.1026402  -0.1038117   0.0310554
   48  -0.0000183   0.0000092   0.0000065  -0.0623814   0.0303883  -0.0745065
   49  -0.0000854   0.0000330  -0.0000675  -0.1944146  -0.0579994   0.1297765
   50  -0.0000761  -0.0000019  -0.0000835  -0.0544502  -0.0782662   0.0478985
   51   0.0001018  -0.0000149   0.0000943   0.1295793   0.0516607  -0.1780416
   52  -0.0000208   0.0000193   0.0000010  -0.0746621  -0.0267290  -0.0649486
   53  -0.0001317   0.0000023   0.0000302  -0.0257670  -0.0879349  -0.0825550
   54  -0.0001686   0.0000325   0.0000177  -0.0648871  -0.0873982  -0.2877444
           25          26          27          28          29          30
    1  -0.0585886   0.0261061   0.0539657   0.0034314  -0.0112568  -0.0001259
    2   0.0260408  -0.1492183  -0.1264245  -0.0006702  -0.0086577  -0.0027876
    3   0.0533418  -0.1268573  -0.2740039   0.0035963   0.0323328   0.0041569
    4   0.0054119   0.0080261   0.0004115  -0.0741318  -0.0421839   0.0808581
    5  -0.0025582  -0.0109423   0.0029048  -0.0421268  -0.1312308   0.1099105
    6  -0.0036304  -0.0321827   0.0044617   0.0803480   0.1104767  -0.2764524
    7   0.0078982  -0.0020981   0.0018491   0.0033287   0.0056237   0.0088692
    8  -0.0016445  -0.0063788   0.0004982  -0.0036850   0.0128115   0.0176844
    9   0.0019909   0.0009955   0.0027287   0.0055351  -0.0157848  -0.0181049
   10  -0.0010166  -0.0002921  -0.0002493   0.0070008   0.0004115   0.0026998
   11  -0.0003199  -0.0010095   0.0010908   0.0003767  -0.0012024  -0.0047396
   12  -0.0002320   0.0010475   0.0001320   0.0029799  -0.0044399  -0.0030387
   13   0.0064378  -0.0021037   0.0036934  -0.0008847   0.0002574  -0.0004863
   14  -0.0020658  -0.0005516   0.0040010   0.0002848  -0.0011624  -0.0009963
   15   0.0039008   0.0036459  -0.0031251  -0.0004604  -0.0009572   0.0001530
   16   0.0033918  -0.0034145   0.0047398   0.0080101  -0.0011548   0.0016993
   17   0.0058979   0.0127163  -0.0195329  -0.0016068  -0.0065090  -0.0007994
   18   0.0088099   0.0138570  -0.0180657   0.0017330  -0.0013163   0.0027482
   19   0.0000046   0.0005324  -0.0000291  -0.0036811   0.0005826  -0.0017823
   20  -0.0001757  -0.0001276   0.0001385  -0.0004485   0.0010787   0.0016598
   21  -0.0001124  -0.0014674   0.0000247  -0.0005297  -0.0005222   0.0005558
   22  -0.0034716   0.0004314  -0.0021037  -0.0000786  -0.0005424  -0.0000533
   23   0.0014760   0.0008666  -0.0012261   0.0001666  -0.0000303  -0.0001281
   24  -0.0004104   0.0006198   0.0005687   0.0002140   0.0014579   0.0000111
   25   0.0457490  -0.0274680  -0.0610140  -0.0044770   0.0007677  -0.0015540
   26  -0.0274680   0.1534235   0.1385427   0.0004650   0.0010232   0.0007622
   27  -0.0610140   0.1385427   0.2873692  -0.0016829  -0.0004048   0.0005256
   28  -0.0044770   0.0004650  -0.0016829   0.0627113   0.0469828  -0.0904382
   29   0.0007677   0.0010232  -0.0004048   0.0469828   0.1338005  -0.1200630
   30  -0.0015540   0.0007622   0.0005256  -0.0904382  -0.1200630   0.2900418
   31  -0.0008467   0.0001274  -0.0002486  -0.0001925   0.0003293   0.0004632
   32   0.0001171   0.0000009  -0.0000622  -0.0001874   0.0006508   0.0007805
   33  -0.0002800  -0.0000555  -0.0001017   0.0002003  -0.0008924  -0.0011952
   34  -0.0001810  -0.0001365   0.0002791  -0.0008581   0.0000654  -0.0002284
   35   0.0003794   0.0006395  -0.0008828   0.0000754   0.0000144   0.0001144
   36   0.0003880   0.0008074  -0.0011954  -0.0002606   0.0001149  -0.0001035
   37  -0.0000824  -0.0000582  -0.0000235  -0.0000230  -0.0000895   0.0000059
   38  -0.0000904  -0.0005015  -0.0000348   0.0003553   0.0000718   0.0000717
   39  -0.0000236  -0.0000591  -0.0000190  -0.0000715   0.0001184   0.0004984
   40   0.0000201  -0.0000793  -0.0000056  -0.0003461  -0.0000054  -0.0000885
   41  -0.0000375  -0.0001376  -0.0000842  -0.0006436   0.0001424  -0.0006047
   42  -0.0000357  -0.0000139  -0.0000352  -0.0003474  -0.0000501  -0.0001933
   43  -0.0000062   0.0000247  -0.0000083   0.0002405   0.0002276   0.0001651
   44   0.0000283   0.0000262  -0.0000285   0.0006909  -0.0001700  -0.0010228
   45  -0.0000348   0.0000991  -0.0000051  -0.0007183  -0.0000708   0.0004579
   46  -0.0001849   0.0000809   0.0000451   0.0000374   0.0000400   0.0000126
   47   0.0007146  -0.0000141   0.0006085  -0.0000021  -0.0001531   0.0000847
   48  -0.0003317   0.0001236  -0.0002017  -0.0000316   0.0000224  -0.0000361
   49  -0.0000774   0.0001229  -0.0000107  -0.0000715  -0.0000396  -0.0000149
   50  -0.0003207   0.0001228  -0.0000668  -0.0000076  -0.0005126   0.0000441
   51  -0.0000941  -0.0000963   0.0004992  -0.0000102   0.0000679  -0.0000202
   52   0.0000190  -0.0002665   0.0003919  -0.0000160  -0.0000155  -0.0000016
   53  -0.0007410   0.0000624   0.0009631  -0.0000194   0.0000353   0.0000293
   54  -0.0006782   0.0002316   0.0004428  -0.0000557  -0.0000892  -0.0000045
           31          32          33          34          35          36
    1  -0.0010218  -0.0003375  -0.0002380   0.0070379   0.0003148   0.0029437
    2  -0.0003401  -0.0010016   0.0010869   0.0005249  -0.0012000  -0.0047157
    3  -0.0002640   0.0010409   0.0001205   0.0027261  -0.0044403  -0.0030495
    4   0.0064622  -0.0020095   0.0039252  -0.0008750   0.0003026  -0.0004748
    5  -0.0022215  -0.0005366   0.0039236   0.0003044  -0.0011692  -0.0009949
    6   0.0036548   0.0037023  -0.0031357  -0.0004903  -0.0009438   0.0001413
    7   0.0034704  -0.0034907   0.0053473   0.0079827  -0.0013794   0.0017718
    8   0.0075567   0.0124754  -0.0190709  -0.0012885  -0.0065213  -0.0007115
    9   0.0086049   0.0138426  -0.0179682   0.0016077  -0.0013633   0.0027424
   10  -0.0607548   0.0287701   0.0575496   0.0033504  -0.0114934  -0.0002300
   11   0.0285195  -0.1497218  -0.1261350  -0.0005581  -0.0086246  -0.0027421
   12   0.0580591  -0.1267081  -0.2713362   0.0037980   0.0322179   0.0041969
   13   0.0053638   0.0082801   0.0002976  -0.0773175  -0.0442006   0.0843142
   14  -0.0026500  -0.0109411   0.0028839  -0.0439458  -0.1307258   0.1088554
   15  -0.0034079  -0.0321150   0.0045012   0.0849367   0.1093068  -0.2737683
   16   0.0078511  -0.0018651   0.0018980   0.0030500   0.0057137   0.0093585
   17  -0.0019566  -0.0063719   0.0003966  -0.0053372   0.0129228   0.0171006
   18   0.0018827   0.0010684   0.0027233   0.0053556  -0.0157254  -0.0180021
   19  -0.0035284   0.0002287  -0.0009625  -0.0000631  -0.0003708  -0.0000013
   20   0.0005108   0.0010104  -0.0016827  -0.0000640  -0.0000251  -0.0002059
   21  -0.0021749   0.0007858   0.0003426   0.0000979   0.0015127  -0.0000107
   22   0.0000321   0.0003564   0.0000406  -0.0034766   0.0007843  -0.0005715
   23   0.0000486  -0.0001342   0.0002023   0.0004844   0.0009647   0.0018500
   24  -0.0002402  -0.0014950   0.0000026  -0.0022965  -0.0002943   0.0003258
   25  -0.0008467   0.0001171  -0.0002800  -0.0001810   0.0003794   0.0003880
   26   0.0001274   0.0000009  -0.0000555  -0.0001365   0.0006395   0.0008074
   27  -0.0002486  -0.0000622  -0.0001017   0.0002791  -0.0008828  -0.0011954
   28  -0.0001925  -0.0001874   0.0002003  -0.0008581   0.0000754  -0.0002606
   29   0.0003293   0.0006508  -0.0008924   0.0000654   0.0000144   0.0001149
   30   0.0004632   0.0007805  -0.0011952  -0.0002284   0.0001144  -0.0001035
   31   0.0479170  -0.0302860  -0.0651957  -0.0043752   0.0008065  -0.0016524
   32  -0.0302860   0.1540357   0.1382271   0.0004017   0.0010218   0.0007588
   33  -0.0651957   0.1382271   0.2846857  -0.0017777  -0.0003805   0.0004537
   34  -0.0043752   0.0004017  -0.0017777   0.0660112   0.0491465  -0.0944723
   35   0.0008065   0.0010218  -0.0003805   0.0491465   0.1332945  -0.1188504
   36  -0.0016524   0.0007588   0.0004537  -0.0944723  -0.1188504   0.2873396
   37   0.0000787   0.0001048  -0.0004042  -0.0000251   0.0000749  -0.0000103
   38   0.0000106  -0.0000791   0.0013067   0.0000090   0.0000233   0.0000370
   39   0.0004367   0.0002369   0.0005696   0.0000176  -0.0000713   0.0000167
   40  -0.0005035  -0.0000209  -0.0001288  -0.0000183  -0.0000755   0.0000252
   41  -0.0008457   0.0001701   0.0001179  -0.0000739  -0.0001428   0.0000593
   42   0.0002391   0.0000215  -0.0000278   0.0000572  -0.0000209  -0.0000008
   43   0.0001384  -0.0000359  -0.0002512  -0.0000815  -0.0000909  -0.0000115
   44   0.0003352   0.0000630   0.0001730  -0.0001072  -0.0004882   0.0000135
   45  -0.0002268  -0.0001155   0.0003689  -0.0000120   0.0000529  -0.0000198
   46   0.0000080   0.0000413   0.0000110  -0.0002815   0.0001212  -0.0001541
   47   0.0000398  -0.0001705  -0.0000618   0.0009501  -0.0000520  -0.0000853
   48   0.0000604   0.0000090  -0.0000003   0.0002222  -0.0000747  -0.0000237
   49  -0.0000409  -0.0000602  -0.0000176   0.0000490  -0.0001404  -0.0006804
   50   0.0000060   0.0000394  -0.0000338  -0.0000346  -0.0000639  -0.0011796
   51   0.0000329   0.0000657   0.0000163   0.0003723  -0.0003218   0.0005884
   52  -0.0000579  -0.0000069  -0.0000139   0.0000717   0.0000318  -0.0002823
   53   0.0000095  -0.0005108  -0.0000057  -0.0003408   0.0001319  -0.0001114
   54  -0.0000235  -0.0000439  -0.0000193  -0.0001932   0.0001648   0.0003691
           37          38          39          40          41          42
    1  -0.0001775  -0.0004945   0.0000620  -0.0000495   0.0014116   0.0008167
    2  -0.0011209   0.0002223   0.0000076  -0.0010392  -0.0004101   0.0014465
    3   0.0000096  -0.0018143  -0.0000374   0.0003309   0.0009998  -0.0007184
    4   0.0003259  -0.0009686   0.0005193   0.0002376   0.0001390   0.0003111
    5  -0.0005484  -0.0068990  -0.0005948   0.0006595  -0.0007203  -0.0023668
    6   0.0003604   0.0021412   0.0002958   0.0008392   0.0010588  -0.0003162
    7   0.0046385   0.0236342  -0.0018923   0.0003827  -0.0359276   0.0011432
    8  -0.0047901  -0.0148130   0.0006709  -0.0019337  -0.0100765  -0.0001027
    9  -0.0059629  -0.0260925  -0.0002179  -0.0001426  -0.0098478   0.0014993
   10   0.0004114   0.0000552  -0.0000619   0.0005434   0.0006660   0.0002784
   11  -0.0007877   0.0025735   0.0015039  -0.0008204  -0.0007341   0.0023210
   12   0.0005093  -0.0018266   0.0001160  -0.0002013  -0.0008483  -0.0008006
   13   0.0001430  -0.0003456  -0.0007393   0.0003034   0.0017117  -0.0003446
   14   0.0007505  -0.0004050  -0.0004719  -0.0000421  -0.0006076  -0.0017652
   15   0.0000926  -0.0005350   0.0001027   0.0003334  -0.0000661  -0.0009240
   16   0.0002935  -0.0000697  -0.0000960   0.0001005  -0.0004192  -0.0005419
   17  -0.0000060   0.0000430   0.0001795   0.0002459  -0.0002867   0.0001499
   18  -0.0008487   0.0005599   0.0001952  -0.0005731  -0.0000216   0.0017528
   19  -0.1648126   0.0753698   0.1141392  -0.2975459  -0.0592693  -0.0673385
   20   0.0789206  -0.1098800  -0.0796439  -0.0569783  -0.0680552  -0.0159759
   21   0.1151277  -0.0760377  -0.1759902  -0.0674100  -0.0166508  -0.0744038
   22  -0.0000722   0.0000938   0.0001022  -0.0000738   0.0001341  -0.0000225
   23  -0.0000176  -0.0000144  -0.0000071  -0.0000215   0.0000304  -0.0000049
   24  -0.0000469   0.0000966   0.0000935  -0.0000276   0.0000266   0.0000059
   25  -0.0000824  -0.0000904  -0.0000236   0.0000201  -0.0000375  -0.0000357
   26  -0.0000582  -0.0005015  -0.0000591  -0.0000793  -0.0001376  -0.0000139
   27  -0.0000235  -0.0000348  -0.0000190  -0.0000056  -0.0000842  -0.0000352
   28  -0.0000230   0.0003553  -0.0000715  -0.0003461  -0.0006436  -0.0003474
   29  -0.0000895   0.0000718   0.0001184  -0.0000054   0.0001424  -0.0000501
   30   0.0000059   0.0000717   0.0004984  -0.0000885  -0.0006047  -0.0001933
   31   0.0000787   0.0000106   0.0004367  -0.0005035  -0.0008457   0.0002391
   32   0.0001048  -0.0000791   0.0002369  -0.0000209   0.0001701   0.0000215
   33  -0.0004042   0.0013067   0.0005696  -0.0001288   0.0001179  -0.0000278
   34  -0.0000251   0.0000090   0.0000176  -0.0000183  -0.0000739   0.0000572
   35   0.0000749   0.0000233  -0.0000713  -0.0000755  -0.0001428  -0.0000209
   36  -0.0000103   0.0000370   0.0000167   0.0000252   0.0000593  -0.0000008
   37   0.1748151  -0.0825778  -0.1276910  -0.0210194   0.0149951   0.0237820
   38  -0.0825778   0.1190955   0.0873158  -0.0043202   0.0038183   0.0065032
   39  -0.1276910   0.0873158   0.1860788  -0.0062982   0.0057734   0.0082435
   40  -0.0210194  -0.0043202  -0.0062982   0.3226124   0.0646554   0.0752244
   41   0.0149951   0.0038183   0.0057734   0.0646554   0.0741961   0.0177777
   42   0.0237820   0.0065032   0.0082435   0.0752244   0.0177777   0.0735236
   43   0.0054812  -0.0106096   0.0215909  -0.0046244   0.0136616  -0.0332365
   44  -0.0049135   0.0069239  -0.0149678  -0.0001776   0.0031712  -0.0079158
   45  -0.0049326   0.0082865  -0.0199356  -0.0018907   0.0023405  -0.0075569
   46   0.0000007   0.0000063  -0.0000045   0.0000031  -0.0000445   0.0000105
   47   0.0000476  -0.0000954  -0.0000203   0.0000001  -0.0001922   0.0000035
   48   0.0000159  -0.0000042  -0.0000089   0.0000095  -0.0000035  -0.0000241
   49   0.0000104  -0.0000276  -0.0000006  -0.0000157  -0.0000655   0.0000172
   50   0.0000100  -0.0000669  -0.0000035  -0.0000244  -0.0000785   0.0000013
   51  -0.0000000   0.0000046   0.0000171   0.0000004   0.0000217  -0.0000091
   52   0.0000139  -0.0000302   0.0000111  -0.0000067  -0.0000476  -0.0000127
   53   0.0000062  -0.0000174   0.0000334  -0.0000225  -0.0000869  -0.0000084
   54   0.0000167   0.0000219  -0.0000181   0.0000034  -0.0000485  -0.0000150
           43          44          45          46          47          48
    1  -0.0001659  -0.0005723   0.0006403   0.0000252  -0.0003040   0.0008307
    2   0.0003420  -0.0002981   0.0008830  -0.0008187  -0.0004767   0.0022419
    3  -0.0002805   0.0003134   0.0003207   0.0005941  -0.0012142  -0.0003265
    4   0.0005441  -0.0009201   0.0003901  -0.0001433  -0.0014654   0.0004875
    5   0.0001961   0.0025271  -0.0018859   0.0009821  -0.0003366  -0.0015989
    6  -0.0002288   0.0013266   0.0000194   0.0000907  -0.0010518  -0.0006919
    7  -0.0001986   0.0059275   0.0014097   0.0001185   0.0003219  -0.0005634
    8  -0.0035588  -0.0126691  -0.0019135  -0.0003443  -0.0003038  -0.0000031
    9   0.0069075   0.0357101   0.0025264  -0.0005508   0.0001679   0.0017516
   10   0.0006530   0.0002271  -0.0002503  -0.0001030  -0.0018270   0.0000693
   11  -0.0009507  -0.0068696   0.0007401  -0.0000687  -0.0001862   0.0017860
   12  -0.0000587  -0.0018143  -0.0000072   0.0003390  -0.0000174  -0.0009441
   13  -0.0001943  -0.0014454  -0.0000075   0.0005085  -0.0009495  -0.0002364
   14  -0.0009288   0.0002875  -0.0006515   0.0005335  -0.0007334  -0.0023249
   15   0.0000284   0.0011335  -0.0001688  -0.0000155   0.0008765  -0.0007874
   16  -0.0001678   0.0002374  -0.0001770   0.0080587   0.0318643   0.0007966
   17   0.0001389  -0.0000163  -0.0001123  -0.0021623  -0.0176521   0.0000401
   18   0.0005871  -0.0004318   0.0007259   0.0020359   0.0096858   0.0013938
   19  -0.0638263   0.0196891  -0.0437412  -0.0000935  -0.0001059  -0.0000183
   20   0.0206382  -0.0966015   0.0976347   0.0000492   0.0000495   0.0000092
   21  -0.0448858   0.0929028  -0.2899445  -0.0000335  -0.0000215   0.0000065
   22   0.0000044   0.0001292  -0.0001725  -0.2616838   0.1026402  -0.0623814
   23  -0.0000197  -0.0000234   0.0000060   0.1003501  -0.1038117   0.0303883
   24  -0.0000053  -0.0000305   0.0000185  -0.0622758   0.0310554  -0.0745065
   25  -0.0000062   0.0000283  -0.0000348  -0.0001849   0.0007146  -0.0003317
   26   0.0000247   0.0000262   0.0000991   0.0000809  -0.0000141   0.0001236
   27  -0.0000083  -0.0000285  -0.0000051   0.0000451   0.0006085  -0.0002017
   28   0.0002405   0.0006909  -0.0007183   0.0000374  -0.0000021  -0.0000316
   29   0.0002276  -0.0001700  -0.0000708   0.0000400  -0.0001531   0.0000224
   30   0.0001651  -0.0010228   0.0004579   0.0000126   0.0000847  -0.0000361
   31   0.0001384   0.0003352  -0.0002268   0.0000080   0.0000398   0.0000604
   32  -0.0000359   0.0000630  -0.0001155   0.0000413  -0.0001705   0.0000090
   33  -0.0002512   0.0001730   0.0003689   0.0000110  -0.0000618  -0.0000003
   34  -0.0000815  -0.0001072  -0.0000120  -0.0002815   0.0009501   0.0002222
   35  -0.0000909  -0.0004882   0.0000529   0.0001212  -0.0000520  -0.0000747
   36  -0.0000115   0.0000135  -0.0000198  -0.0001541  -0.0000853  -0.0000237
   37   0.0054812  -0.0049135  -0.0049326   0.0000007   0.0000476   0.0000159
   38  -0.0106096   0.0069239   0.0082865   0.0000063  -0.0000954  -0.0000042
   39   0.0215909  -0.0149678  -0.0199356  -0.0000045  -0.0000203  -0.0000089
   40  -0.0046244  -0.0001776  -0.0018907   0.0000031   0.0000001   0.0000095
   41   0.0136616   0.0031712   0.0023405  -0.0000445  -0.0001922  -0.0000035
   42  -0.0332365  -0.0079158  -0.0075569   0.0000105   0.0000035  -0.0000241
   43   0.0621687  -0.0190906   0.0496996   0.0000045   0.0000267  -0.0000108
   44  -0.0190906   0.1043257  -0.1053282   0.0000018  -0.0000972   0.0000119
   45   0.0496996  -0.1053282   0.3132180   0.0000139   0.0000475  -0.0000156
   46   0.0000045   0.0000018   0.0000139   0.2830574  -0.1114177   0.0696707
   47   0.0000267  -0.0000972   0.0000475  -0.1114177   0.1136456  -0.0339435
   48  -0.0000108   0.0000119  -0.0000156   0.0696707  -0.0339435   0.0736303
   49   0.0000175  -0.0000140   0.0000115  -0.0220418  -0.0089085   0.0219604
   50   0.0000222  -0.0000212  -0.0000248   0.0100883   0.0047491  -0.0116186
   51   0.0000032  -0.0000347  -0.0000175  -0.0073984  -0.0041649   0.0083413
   52   0.0000126  -0.0000259  -0.0000014  -0.0072901  -0.0116251  -0.0305496
   53   0.0000071  -0.0000700   0.0000121   0.0025616   0.0058308   0.0149390
   54  -0.0000042  -0.0000104   0.0000154  -0.0023911  -0.0019492  -0.0075565
           49          50          51          52          53          54
    1   0.0003051  -0.0006635   0.0006453   0.0008019   0.0013203   0.0007864
    2  -0.0010882  -0.0069028   0.0005349   0.0001924   0.0022739   0.0017291
    3  -0.0001099  -0.0020938   0.0003148  -0.0005195  -0.0012624   0.0000139
    4   0.0001938   0.0004977   0.0000551  -0.0001213   0.0005399   0.0004253
    5   0.0011315  -0.0001242  -0.0000231  -0.0003865  -0.0003525  -0.0009995
    6   0.0004002   0.0017716  -0.0000535  -0.0003373  -0.0002374   0.0003320
    7   0.0002961   0.0000116  -0.0001329  -0.0002413  -0.0001869  -0.0001451
    8  -0.0000622   0.0000346  -0.0001512  -0.0000809   0.0000611   0.0001566
    9  -0.0009495  -0.0003590   0.0002006   0.0006700   0.0002951   0.0007228
   10   0.0000263   0.0002388  -0.0006188   0.0003386   0.0014356   0.0001228
   11  -0.0008436  -0.0002810   0.0006260   0.0009154  -0.0002579   0.0006359
   12   0.0002164   0.0005030   0.0000936  -0.0002329  -0.0011049  -0.0001653
   13   0.0006721   0.0003703  -0.0003977   0.0004342  -0.0018888  -0.0003906
   14   0.0012262   0.0023160  -0.0014765  -0.0007028  -0.0066300  -0.0006021
   15   0.0008855   0.0016490   0.0001132   0.0003512   0.0018514  -0.0000217
   16  -0.0004028  -0.0268256  -0.0017247  -0.0013157  -0.0086276   0.0019009
   17   0.0015133  -0.0095113  -0.0001542   0.0009771  -0.0118968   0.0016889
   18  -0.0000449   0.0269638  -0.0004804  -0.0011655  -0.0361720   0.0028787
   19  -0.0000854  -0.0000761   0.0001018  -0.0000208  -0.0001317  -0.0001686
   20   0.0000330  -0.0000019  -0.0000149   0.0000193   0.0000023   0.0000325
   21  -0.0000675  -0.0000835   0.0000943   0.0000010   0.0000302   0.0000177
   22  -0.1944146  -0.0544502   0.1295793  -0.0746621  -0.0257670  -0.0648871
   23  -0.0579994  -0.0782662   0.0516607  -0.0267290  -0.0879349  -0.0873982
   24   0.1297765   0.0478985  -0.1780416  -0.0649486  -0.0825550  -0.2877444
   25  -0.0000774  -0.0003207  -0.0000941   0.0000190  -0.0007410  -0.0006782
   26   0.0001229   0.0001228  -0.0000963  -0.0002665   0.0000624   0.0002316
   27  -0.0000107  -0.0000668   0.0004992   0.0003919   0.0009631   0.0004428
   28  -0.0000715  -0.0000076  -0.0000102  -0.0000160  -0.0000194  -0.0000557
   29  -0.0000396  -0.0005126   0.0000679  -0.0000155   0.0000353  -0.0000892
   30  -0.0000149   0.0000441  -0.0000202  -0.0000016   0.0000293  -0.0000045
   31  -0.0000409   0.0000060   0.0000329  -0.0000579   0.0000095  -0.0000235
   32  -0.0000602   0.0000394   0.0000657  -0.0000069  -0.0005108  -0.0000439
   33  -0.0000176  -0.0000338   0.0000163  -0.0000139  -0.0000057  -0.0000193
   34   0.0000490  -0.0000346   0.0003723   0.0000717  -0.0003408  -0.0001932
   35  -0.0001404  -0.0000639  -0.0003218   0.0000318   0.0001319   0.0001648
   36  -0.0006804  -0.0011796   0.0005884  -0.0002823  -0.0001114   0.0003691
   37   0.0000104   0.0000100  -0.0000000   0.0000139   0.0000062   0.0000167
   38  -0.0000276  -0.0000669   0.0000046  -0.0000302  -0.0000174   0.0000219
   39  -0.0000006  -0.0000035   0.0000171   0.0000111   0.0000334  -0.0000181
   40  -0.0000157  -0.0000244   0.0000004  -0.0000067  -0.0000225   0.0000034
   41  -0.0000655  -0.0000785   0.0000217  -0.0000476  -0.0000869  -0.0000485
   42   0.0000172   0.0000013  -0.0000091  -0.0000127  -0.0000084  -0.0000150
   43   0.0000175   0.0000222   0.0000032   0.0000126   0.0000071  -0.0000042
   44  -0.0000140  -0.0000212  -0.0000347  -0.0000259  -0.0000700  -0.0000104
   45   0.0000115  -0.0000248  -0.0000175  -0.0000014   0.0000121   0.0000154
   46  -0.0220418   0.0100883  -0.0073984  -0.0072901   0.0025616  -0.0023911
   47  -0.0089085   0.0047491  -0.0041649  -0.0116251   0.0058308  -0.0019492
   48   0.0219604  -0.0116186   0.0083413  -0.0305496   0.0149390  -0.0075565
   49   0.2066039   0.0607870  -0.1445649   0.0089759   0.0044353  -0.0068065
   50   0.0607870   0.0850434  -0.0561065   0.0103706   0.0035252  -0.0072612
   51  -0.1445649  -0.0561065   0.1883752   0.0241515   0.0095627  -0.0200317
   52   0.0089759   0.0103706   0.0241515   0.0730641   0.0274102   0.0724884
   53   0.0044353   0.0035252   0.0095627   0.0274102   0.0958342   0.0937409
   54  -0.0068065  -0.0072612  -0.0200317   0.0724884   0.0937409   0.3107840
 **********************************************************************
 **                                                                  **
 **                       VIBRATIONAL ANALYSIS                       **
 **                       --------------------                       **
 **                                                                  **
 **        VIBRATIONAL FREQUENCIES (CM**-1) AND NORMAL MODES         **
 **     FORCE CONSTANTS (mDYN/ANGSTROM) AND REDUCED MASSES (AMU)     **
 **                  INFRARED INTENSITIES (KM/MOL)                   **
 **                                                                  **
 **********************************************************************


 Mode:                 1                      2                      3
 Frequency:       -40.80                  32.56                 146.96
 Force Cnst:      0.0010                 0.0006                 0.0380
 Red. Mass:       1.0636                 1.0091                 2.9883
 IR Active:          YES                    YES                    YES
 IR Intens:        0.412                  0.000                  2.543
 Raman Active:       YES                    YES                    YES
               X      Y      Z        X      Y      Z        X      Y      Z
 C         -0.033  0.000 -0.012   -0.001 -0.003  0.002   -0.119  0.013 -0.037
 C         -0.032  0.007 -0.012    0.000 -0.003 -0.002   -0.119  0.013 -0.037
 C          0.002 -0.000 -0.008    0.000 -0.000 -0.004   -0.044  0.004 -0.013
 C          0.032 -0.007  0.008    0.000  0.003 -0.002   -0.120  0.013 -0.037
 C          0.033 -0.000  0.008    0.000  0.003  0.002   -0.120  0.013 -0.037
 C          0.002 -0.000 -0.008   -0.000  0.000  0.004   -0.044  0.006 -0.013
 C         -0.001  0.000  0.009   -0.001  0.000  0.004    0.225 -0.032  0.069
 C         -0.001  0.000  0.009    0.001 -0.000 -0.004    0.226 -0.018  0.069
 H         -0.059  0.005 -0.021   -0.001 -0.006  0.003   -0.113  0.012 -0.035
 H         -0.058  0.008 -0.021    0.000 -0.006 -0.003   -0.113  0.013 -0.035
 H          0.058 -0.008  0.015    0.000  0.006 -0.003   -0.114  0.013 -0.035
 H          0.058 -0.005  0.015    0.001  0.006  0.003   -0.114  0.012 -0.035
 H         -0.281  0.028 -0.275   -0.283  0.033 -0.286    0.323  0.060  0.099
 H         -0.115  0.014  0.403   -0.115  0.014  0.401    0.277 -0.258  0.088
 H          0.387 -0.041 -0.081    0.392 -0.047 -0.089    0.316  0.066  0.094
 H         -0.113  0.016  0.404    0.113 -0.016 -0.401    0.327  0.191  0.085
 H         -0.282  0.032 -0.275    0.284 -0.027  0.285    0.302 -0.129  0.101
 H          0.386 -0.047 -0.082   -0.392  0.042  0.090    0.292 -0.134  0.095
 TransDip  -0.005  0.001  0.020   -0.000  0.000 -0.000    0.049 -0.005  0.015

 Mode:                 4                      5                      6
 Frequency:       304.74                 333.93                 412.61
 Force Cnst:      0.1399                 0.2143                 0.2527
 Red. Mass:       2.5577                 3.2612                 2.5194
 IR Active:          YES                    YES                    YES
 IR Intens:        0.743                  0.008                  0.000
 Raman Active:       YES                    YES                    YES
               X      Y      Z        X      Y      Z        X      Y      Z
 C          0.027 -0.016 -0.093    0.137 -0.011  0.042    0.057  0.070 -0.089
 C          0.030  0.008 -0.093   -0.136  0.019 -0.042   -0.040  0.082  0.088
 C          0.023 -0.003 -0.076   -0.212  0.026 -0.065   -0.040  0.005  0.134
 C          0.027 -0.016 -0.093   -0.135  0.019 -0.041   -0.017 -0.075  0.101
 C          0.029  0.008 -0.093    0.136 -0.011  0.041   -0.000 -0.077 -0.101
 C          0.023 -0.003 -0.076    0.213 -0.021  0.065    0.040 -0.005 -0.134
 C         -0.061  0.008  0.203    0.102 -0.020  0.032    0.038 -0.005 -0.125
 C         -0.061  0.007  0.203   -0.104  0.003 -0.032   -0.038  0.005  0.125
 H          0.029 -0.015 -0.094    0.194 -0.017  0.060    0.114  0.183 -0.146
 H          0.032  0.008 -0.094   -0.193  0.026 -0.060   -0.071  0.206  0.144
 H          0.025 -0.015 -0.095   -0.191  0.025 -0.058   -0.025 -0.192  0.173
 H          0.028  0.009 -0.095    0.192 -0.017  0.058   -0.018 -0.195 -0.171
 H         -0.087 -0.220  0.334    0.246  0.113  0.078    0.079  0.235 -0.251
 H         -0.079  0.014  0.261    0.178 -0.349  0.064    0.063 -0.012 -0.209
 H         -0.108  0.243  0.311    0.244  0.121  0.064    0.068 -0.252 -0.236
 H         -0.080  0.005  0.261   -0.251 -0.302 -0.060   -0.064  0.003  0.209
 H         -0.036  0.238  0.332   -0.216  0.163 -0.080   -0.024  0.250  0.248
 H         -0.159 -0.209  0.314   -0.211  0.172 -0.066   -0.122 -0.228  0.238
 TransDip  -0.008  0.001  0.026   -0.000 -0.003  0.000    0.000  0.001 -0.000

 Mode:                 7                      8                      9
 Frequency:       454.73                 490.77                 542.15
 Force Cnst:      0.3532                 0.6650                 0.4147
 Red. Mass:       2.8989                 4.6862                 2.3946
 IR Active:          YES                    YES                    YES
 IR Intens:        0.000                  0.179                 25.875
 Raman Active:       YES                    YES                    YES
               X      Y      Z        X      Y      Z        X      Y      Z
 C          0.191 -0.030  0.072    0.043  0.022 -0.084   -0.063  0.009 -0.027
 C         -0.193  0.012 -0.072    0.037 -0.032 -0.083   -0.063  0.004 -0.027
 C          0.006 -0.001 -0.017   -0.055 -0.210 -0.008    0.216 -0.042  0.067
 C          0.201 -0.014  0.048   -0.016 -0.025  0.092   -0.068  0.005 -0.013
 C         -0.199  0.031 -0.048   -0.009  0.029  0.091   -0.067  0.010 -0.013
 C         -0.006  0.001  0.017   -0.007  0.216 -0.011    0.220 -0.006  0.067
 C         -0.005  0.001  0.017   -0.043 -0.316 -0.000   -0.003 -0.023  0.000
 C          0.005 -0.001 -0.017    0.028  0.318 -0.003    0.002  0.023 -0.000
 H          0.421 -0.072  0.151    0.041 -0.111  0.002   -0.379  0.034 -0.114
 H         -0.426  0.022 -0.151    0.065  0.100  0.001   -0.377  0.050 -0.114
 H          0.439 -0.023  0.113    0.056  0.100  0.028   -0.375  0.050 -0.118
 H         -0.433  0.073 -0.114    0.033 -0.110  0.029   -0.377  0.033 -0.118
 H         -0.010 -0.020  0.026   -0.024 -0.298  0.003   -0.113 -0.127 -0.032
 H         -0.007  0.003  0.021   -0.033 -0.353  0.004   -0.062  0.237 -0.028
 H         -0.007  0.021  0.026   -0.025 -0.297  0.006   -0.115 -0.133 -0.026
 H          0.008  0.001 -0.021    0.046  0.352  0.001   -0.114 -0.218 -0.026
 H          0.006 -0.022 -0.026    0.042  0.297  0.001   -0.082  0.148 -0.034
 H          0.012  0.018 -0.026    0.042  0.295  0.003   -0.083  0.155 -0.028
 TransDip   0.000 -0.000  0.000    0.013 -0.001  0.004   -0.155  0.017 -0.047

 Mode:                10                     11                     12
 Frequency:       702.41                 764.45                 777.43
 Force Cnst:      1.9739                 1.2046                 1.1379
 Red. Mass:       6.7905                 3.4985                 3.1954
 IR Active:          YES                    YES                    YES
 IR Intens:        0.000                  0.039                  0.159
 Raman Active:       YES                    YES                    YES
               X      Y      Z        X      Y      Z        X      Y      Z
 C         -0.029  0.291  0.195    0.079 -0.140  0.010   -0.131 -0.065 -0.047
 C          0.093  0.275 -0.198   -0.108 -0.119 -0.008    0.114 -0.092  0.048
 C          0.034 -0.004 -0.111    0.106  0.007  0.032   -0.173  0.032 -0.054
 C          0.027 -0.290 -0.196   -0.097 -0.122 -0.045    0.119 -0.093  0.030
 C         -0.090 -0.275  0.199    0.068 -0.140  0.046   -0.137 -0.065 -0.029
 C         -0.034  0.004  0.111   -0.101  0.030 -0.032    0.176 -0.007  0.053
 C          0.015 -0.003 -0.050    0.052  0.215  0.007   -0.008  0.135 -0.008
 C         -0.015  0.001  0.050   -0.003  0.221 -0.009    0.038  0.130  0.007
 H         -0.060  0.189  0.251    0.179 -0.224  0.087   -0.338 -0.088 -0.078
 H          0.100  0.168 -0.253   -0.224 -0.180 -0.085    0.310 -0.160  0.080
 H          0.054 -0.187 -0.254   -0.238 -0.179 -0.041    0.299 -0.159  0.117
 H         -0.094 -0.168  0.255    0.192 -0.227  0.043   -0.327 -0.090 -0.116
 H          0.022  0.062 -0.090   -0.023  0.158 -0.020    0.094  0.235  0.023
 H          0.024 -0.005 -0.082    0.010  0.395 -0.013    0.045 -0.098  0.018
 H          0.030 -0.070 -0.083   -0.027  0.155 -0.008    0.097  0.240  0.016
 H         -0.025  0.001  0.082    0.077  0.387  0.008   -0.066 -0.085 -0.017
 H         -0.008  0.067  0.090    0.058  0.149  0.018   -0.040  0.249 -0.025
 H         -0.045 -0.060  0.084    0.061  0.145  0.007   -0.041  0.256 -0.019
 TransDip  -0.000 -0.000  0.000    0.001  0.006 -0.000    0.001  0.013 -0.000

 Mode:                13                     14                     15
 Frequency:       884.72                 896.80                 941.49
 Force Cnst:      1.8103                 0.6631                 0.6539
 Red. Mass:       3.9254                 1.3994                 1.2521
 IR Active:          YES                    YES                    YES
 IR Intens:        5.159                 49.024                  0.084
 Raman Active:       YES                    YES                    YES
               X      Y      Z        X      Y      Z        X      Y      Z
 C         -0.025  0.041  0.228   -0.076  0.018  0.025   -0.072  0.006 -0.018
 C         -0.033 -0.032  0.228   -0.078 -0.000  0.026   -0.072  0.010 -0.018
 C         -0.017  0.069 -0.008    0.051  0.002  0.015    0.002 -0.000 -0.005
 C          0.098 -0.049 -0.205   -0.051 -0.004 -0.064    0.069 -0.009  0.026
 C          0.106  0.024 -0.205   -0.049  0.014 -0.064    0.069 -0.006  0.026
 C         -0.032 -0.063 -0.007    0.049 -0.013  0.015    0.002 -0.000 -0.004
 C         -0.034 -0.135 -0.005    0.020 -0.032  0.007    0.002 -0.000 -0.006
 C         -0.003  0.139 -0.006    0.026  0.027  0.007    0.002 -0.000 -0.006
 H         -0.257  0.241  0.062    0.418 -0.006  0.156    0.470 -0.054  0.143
 H         -0.304 -0.177  0.064    0.409 -0.085  0.156    0.470 -0.050  0.143
 H         -0.222 -0.188 -0.209    0.426 -0.087  0.103   -0.469  0.050 -0.145
 H         -0.175  0.230 -0.211    0.435 -0.008  0.103   -0.469  0.053 -0.145
 H          0.029 -0.109  0.031   -0.088 -0.122 -0.035    0.001 -0.019  0.008
 H         -0.000 -0.291  0.011   -0.030  0.183 -0.016   -0.004  0.001  0.014
 H          0.038 -0.107 -0.003   -0.095 -0.126 -0.011   -0.004  0.020  0.005
 H          0.064  0.284  0.008   -0.070 -0.172 -0.015   -0.004  0.000  0.014
 H          0.052  0.100  0.030   -0.059  0.137 -0.037    0.005  0.019  0.008
 H          0.061  0.096 -0.004   -0.064  0.144 -0.012   -0.009 -0.018  0.006
 TransDip  -0.069  0.008 -0.021    0.213 -0.024  0.066    0.003 -0.000 -0.009

 Mode:                16                     17                     18
 Frequency:      1051.43                1054.40                1094.21
 Force Cnst:      1.0647                 0.8364                 0.9669
 Red. Mass:       1.6347                 1.2769                 1.3706
 IR Active:          YES                    YES                    YES
 IR Intens:        0.233                  0.585                  0.000
 Raman Active:       YES                    YES                    YES
               X      Y      Z        X      Y      Z        X      Y      Z
 C         -0.016 -0.008  0.071    0.072 -0.007  0.015    0.088 -0.008  0.023
 C         -0.014  0.012  0.070   -0.072  0.009 -0.015   -0.087  0.011 -0.023
 C          0.026 -0.004 -0.085   -0.008  0.000 -0.003    0.001 -0.000 -0.002
 C         -0.027 -0.007  0.067   -0.069  0.008 -0.028    0.085 -0.011  0.029
 C         -0.025  0.014  0.067    0.069 -0.007  0.028   -0.085  0.008 -0.029
 C          0.026 -0.003 -0.085    0.008 -0.001  0.003   -0.001  0.000  0.002
 C          0.029 -0.004 -0.095    0.031 -0.007  0.009    0.003 -0.000 -0.009
 C          0.029 -0.004 -0.095   -0.032 -0.000 -0.010   -0.003  0.000  0.009
 H         -0.040  0.042  0.040   -0.429  0.061 -0.142   -0.467  0.063 -0.148
 H         -0.049 -0.032  0.040    0.432 -0.034  0.142    0.469 -0.041  0.147
 H          0.018  0.036  0.057    0.444 -0.036  0.126   -0.464  0.041 -0.140
 H          0.011 -0.039  0.058   -0.441  0.062 -0.126    0.462 -0.061  0.140
 H         -0.052 -0.442  0.133   -0.076 -0.084 -0.039   -0.003 -0.034  0.011
 H         -0.051  0.014  0.175   -0.015  0.190 -0.012   -0.006  0.002  0.019
 H         -0.024  0.447  0.109   -0.086 -0.085 -0.002   -0.004  0.034  0.009
 H         -0.053 -0.003  0.175    0.056  0.182  0.011    0.006  0.001 -0.019
 H          0.048  0.445  0.128    0.056 -0.096  0.040   -0.005 -0.034 -0.011
 H         -0.122 -0.428  0.114    0.065 -0.103  0.004    0.012  0.032 -0.009
 TransDip  -0.005  0.001  0.015   -0.003 -0.024  0.000   -0.000 -0.000  0.000

 Mode:                19                     20                     21
 Frequency:      1108.48                1109.88                1157.02
 Force Cnst:      1.9342                 0.9935                 1.2219
 Red. Mass:       2.6717                 1.3689                 1.5491
 IR Active:          YES                    YES                    YES
 IR Intens:        1.082                  0.164                  8.626
 Raman Active:       YES                    YES                    YES
               X      Y      Z        X      Y      Z        X      Y      Z
 C          0.043 -0.023 -0.194   -0.003  0.027  0.008   -0.041  0.009  0.002
 C         -0.047 -0.011  0.194    0.009  0.026 -0.009    0.042 -0.001 -0.002
 C         -0.007  0.034 -0.011    0.007 -0.008 -0.017   -0.095  0.010 -0.029
 C          0.055 -0.041 -0.166   -0.028 -0.013  0.061    0.034  0.001  0.025
 C         -0.063 -0.026  0.167    0.024 -0.019 -0.061   -0.033  0.008 -0.025
 C          0.014  0.031  0.011   -0.009 -0.006  0.017    0.095 -0.011  0.029
 C          0.020 -0.018 -0.036    0.028 -0.001 -0.099    0.099 -0.018  0.031
 C         -0.023 -0.013  0.036   -0.028  0.006  0.099   -0.100  0.005 -0.031
 H          0.203  0.259 -0.337    0.042  0.063 -0.004    0.140 -0.034  0.071
 H         -0.140  0.301  0.334   -0.027  0.071  0.004   -0.144 -0.003 -0.070
 H          0.081  0.182 -0.302   -0.014 -0.161  0.160   -0.161 -0.000 -0.022
 H         -0.038  0.198  0.300   -0.022 -0.162 -0.158    0.157 -0.036  0.022
 H         -0.041 -0.211  0.039   -0.045 -0.416  0.121   -0.188 -0.206 -0.108
 H         -0.023  0.026  0.070   -0.052  0.010  0.182   -0.021  0.488 -0.028
 H         -0.031  0.125  0.037   -0.014  0.436  0.098   -0.220 -0.214  0.002
 H          0.028  0.020 -0.070    0.053 -0.002 -0.182    0.128  0.471  0.023
 H         -0.007 -0.215 -0.037   -0.048 -0.418 -0.116    0.138 -0.240  0.110
 H          0.058  0.114 -0.038    0.110  0.420 -0.103    0.167 -0.259 -0.000
 TransDip   0.004  0.033 -0.000   -0.001 -0.013  0.000   -0.011 -0.093  0.000

 Mode:                22                     23                     24
 Frequency:      1163.09                1178.39                1295.47
 Force Cnst:      1.2245                 1.5702                 1.2186
 Red. Mass:       1.5363                 1.9192                 1.2324
 IR Active:          YES                    YES                    YES
 IR Intens:        5.159                  6.777                  0.001
 Raman Active:       YES                    YES                    YES
               X      Y      Z        X      Y      Z        X      Y      Z
 C          0.026 -0.001  0.010   -0.016 -0.139  0.008   -0.013 -0.061  0.019
 C          0.026 -0.005  0.010    0.015  0.139  0.007    0.001  0.063  0.018
 C         -0.099  0.009 -0.030    0.012 -0.003 -0.039    0.003  0.033  0.002
 C          0.027 -0.006  0.006   -0.020 -0.140  0.007    0.014  0.063 -0.021
 C          0.028 -0.000  0.006    0.012  0.141  0.005   -0.001 -0.065 -0.021
 C         -0.098  0.013 -0.030    0.012  0.000 -0.039   -0.004 -0.032  0.003
 C          0.102 -0.014  0.032   -0.002  0.001  0.005   -0.001 -0.016 -0.001
 C          0.103 -0.008  0.032   -0.002 -0.001  0.005    0.003  0.016 -0.001
 H         -0.123  0.014 -0.032   -0.101 -0.433  0.164   -0.115 -0.434  0.223
 H         -0.123  0.014 -0.032   -0.002  0.446  0.159   -0.016  0.451  0.219
 H         -0.121  0.010 -0.042   -0.095 -0.434  0.164    0.114  0.421 -0.217
 H         -0.121  0.016 -0.042    0.004  0.445  0.159    0.018 -0.438 -0.213
 H         -0.194 -0.209 -0.111    0.021  0.063 -0.017   -0.009 -0.025 -0.004
 H         -0.019  0.499 -0.028    0.012 -0.004 -0.039   -0.001 -0.024  0.003
 H         -0.227 -0.218  0.003   -0.006 -0.060 -0.020   -0.011 -0.017  0.002
 H         -0.130 -0.483 -0.023    0.012  0.001 -0.039    0.004  0.024  0.003
 H         -0.143  0.245 -0.113    0.006 -0.067 -0.016   -0.003  0.026 -0.004
 H         -0.173  0.264  0.000    0.007  0.059 -0.021   -0.007  0.019  0.002
 TransDip  -0.069  0.008 -0.021   -0.024  0.003  0.080    0.001 -0.000  0.001

 Mode:                25                     26                     27
 Frequency:      1298.63                1301.37                1326.66
 Force Cnst:      3.7491                 2.3739                 2.2349
 Red. Mass:       3.7731                 2.3791                 2.1552
 IR Active:          YES                    YES                    YES
 IR Intens:        0.142                  0.114                  1.787
 Raman Active:       YES                    YES                    YES
               X      Y      Z        X      Y      Z        X      Y      Z
 C          0.019 -0.082 -0.099    0.026  0.085 -0.059    0.011 -0.019 -0.040
 C          0.037  0.075 -0.099    0.007 -0.089 -0.058   -0.015 -0.016  0.040
 C          0.014  0.273  0.060   -0.059 -0.057  0.169    0.026  0.207  0.000
 C         -0.001  0.123  0.044    0.033  0.033 -0.090    0.010 -0.019 -0.040
 C         -0.028 -0.119  0.045    0.025 -0.040 -0.090   -0.013 -0.016  0.040
 C         -0.047 -0.268  0.063   -0.045  0.070  0.168    0.020  0.208 -0.002
 C         -0.005 -0.114 -0.024    0.023  0.024 -0.067   -0.011 -0.067 -0.001
 C          0.021  0.112 -0.025    0.017 -0.029 -0.066   -0.004 -0.067  0.001
 H          0.070  0.033 -0.186   -0.099 -0.353  0.186   -0.099 -0.382  0.166
 H          0.061 -0.049 -0.185   -0.018  0.369  0.182    0.012 -0.396 -0.161
 H         -0.113 -0.286  0.296   -0.063 -0.307  0.088   -0.088 -0.382  0.168
 H         -0.046  0.307  0.293    0.007  0.315  0.085    0.001 -0.394 -0.164
 H         -0.054 -0.307  0.049   -0.005 -0.194  0.064   -0.033 -0.165  0.034
 H         -0.019 -0.171  0.063   -0.044  0.051  0.155    0.005 -0.155  0.007
 H         -0.041 -0.127 -0.012   -0.015  0.297  0.057   -0.013 -0.167 -0.034
 H          0.020  0.172  0.061   -0.054 -0.039  0.156   -0.039 -0.150 -0.005
 H          0.015  0.312  0.046    0.038  0.192  0.062   -0.005 -0.169 -0.032
 H         -0.012  0.133 -0.013   -0.080 -0.285  0.060   -0.025 -0.165  0.036
 TransDip   0.010 -0.001  0.006   -0.006  0.001  0.009    0.005  0.043 -0.000

 Mode:                28                     29                     30
 Frequency:      1449.63                1537.24                1538.64
 Force Cnst:      1.6189                 1.7503                 1.7590
 Red. Mass:       1.3076                 1.2571                 1.2610
 IR Active:          YES                    YES                    YES
 IR Intens:        0.001                  0.444                  0.006
 Raman Active:       YES                    YES                    YES
               X      Y      Z        X      Y      Z        X      Y      Z
 C          0.008  0.034 -0.014    0.003  0.003 -0.010   -0.001 -0.009  0.000
 C         -0.001  0.035  0.014   -0.002  0.003  0.010    0.001  0.009  0.000
 C         -0.028  0.004  0.094    0.001  0.017 -0.001    0.000  0.018 -0.002
 C         -0.008 -0.034  0.015    0.004  0.002 -0.010    0.002  0.011  0.000
 C          0.000 -0.035 -0.014   -0.003  0.003  0.010   -0.001 -0.012  0.000
 C          0.028 -0.004 -0.094    0.003  0.017  0.000   -0.003 -0.017 -0.001
 C          0.010 -0.001 -0.032   -0.021 -0.102 -0.002   -0.020 -0.103 -0.001
 C         -0.010  0.001  0.032   -0.002 -0.104  0.003    0.003  0.104 -0.002
 H         -0.113 -0.405  0.230   -0.013 -0.055  0.020    0.003  0.010 -0.009
 H          0.020 -0.423 -0.225    0.001 -0.057 -0.019    0.001 -0.010 -0.009
 H          0.117  0.406 -0.229   -0.011 -0.056  0.021   -0.007 -0.015  0.013
 H         -0.024  0.425  0.225   -0.001 -0.057 -0.020   -0.003  0.016  0.013
 H          0.022 -0.074  0.037    0.206  0.318 -0.061    0.205  0.322 -0.065
 H         -0.028  0.005  0.097   -0.121  0.407 -0.052   -0.122  0.415 -0.055
 H         -0.039  0.076  0.015    0.151  0.326  0.139    0.150  0.329  0.141
 H          0.028 -0.002 -0.097    0.209  0.373  0.048   -0.210 -0.376 -0.050
 H         -0.038 -0.068 -0.035   -0.131  0.358  0.058    0.128 -0.358 -0.062
 H          0.055  0.066 -0.016   -0.076  0.352 -0.143    0.073 -0.351  0.144
 TransDip  -0.000 -0.001  0.000   -0.002 -0.021  0.000    0.002 -0.000  0.001

 Mode:                31                     32                     33
 Frequency:      1545.67                1605.22                1607.51
 Force Cnst:      3.1255                 1.6213                 1.5973
 Red. Mass:       2.2205                 1.0679                 1.0491
 IR Active:          YES                    YES                    YES
 IR Intens:        0.395                  0.001                  0.282
 Raman Active:       YES                    YES                    YES
               X      Y      Z        X      Y      Z        X      Y      Z
 C          0.005  0.127  0.027    0.007  0.011 -0.018    0.002 -0.000 -0.001
 C         -0.023 -0.125  0.028   -0.004  0.013  0.017   -0.002 -0.000  0.001
 C          0.038 -0.006 -0.127    0.004 -0.000 -0.010    0.012  0.004  0.004
 C          0.006  0.127  0.027   -0.006 -0.011  0.018    0.000  0.001 -0.004
 C         -0.022 -0.125  0.028    0.004 -0.012 -0.017    0.000  0.001  0.004
 C          0.038 -0.004 -0.127   -0.004  0.001  0.010   -0.011  0.006 -0.004
 C         -0.017  0.004  0.059   -0.010  0.001  0.040    0.035 -0.019  0.009
 C         -0.018  0.000  0.059    0.009 -0.002 -0.040   -0.039 -0.011 -0.009
 H         -0.106 -0.266  0.266   -0.015 -0.059  0.019   -0.002 -0.013  0.005
 H         -0.044  0.286  0.263    0.002 -0.061 -0.018   -0.001 -0.012 -0.005
 H         -0.115 -0.266  0.264    0.009  0.058 -0.020   -0.006 -0.020  0.007
 H         -0.053  0.288  0.261    0.004  0.059  0.019    0.001 -0.021 -0.006
 H         -0.129  0.027 -0.079   -0.284 -0.161 -0.130   -0.202  0.206 -0.360
 H          0.084 -0.018 -0.287    0.143 -0.030 -0.483    0.058 -0.217  0.053
 H          0.152 -0.040 -0.004    0.278  0.177  0.046   -0.389  0.209  0.179
 H          0.085 -0.004 -0.287   -0.145  0.005  0.484   -0.107 -0.201 -0.047
 H         -0.131  0.002 -0.078    0.245 -0.218  0.135    0.248  0.160  0.362
 H          0.158  0.006 -0.005   -0.228  0.234 -0.049    0.427  0.119 -0.184
 TransDip  -0.006  0.001  0.019    0.001  0.000  0.000    0.002  0.017  0.000

 Mode:                34                     35                     36
 Frequency:      1607.88                1616.61                1675.12
 Force Cnst:      1.5965                 1.7170                 4.2274
 Red. Mass:       1.0481                 1.1151                 2.5570
 IR Active:          YES                    YES                    YES
 IR Intens:       11.999                 18.520                 31.024
 Raman Active:       YES                    YES                    YES
               X      Y      Z        X      Y      Z        X      Y      Z
 C          0.002  0.004  0.000    0.002  0.031  0.008   -0.040 -0.094  0.099
 C          0.001 -0.004 -0.000   -0.005 -0.030  0.008    0.018 -0.102 -0.098
 C         -0.012 -0.001 -0.004    0.013 -0.002 -0.043    0.020  0.168  0.001
 C          0.001 -0.003  0.001    0.000  0.032  0.008   -0.041 -0.093  0.097
 C          0.001  0.003  0.001   -0.007 -0.031  0.008    0.019 -0.101 -0.096
 C         -0.011  0.004 -0.004    0.013 -0.002 -0.043    0.018  0.168 -0.002
 C         -0.034  0.018 -0.012    0.008 -0.002 -0.026   -0.005 -0.043 -0.000
 C         -0.037 -0.010 -0.011    0.009 -0.000 -0.026   -0.004 -0.043  0.000
 H         -0.007 -0.012  0.008   -0.028 -0.052  0.059    0.096  0.422 -0.170
 H         -0.004  0.014  0.008   -0.016  0.058  0.058   -0.000  0.434  0.166
 H          0.001  0.011 -0.007   -0.021 -0.055  0.062    0.101  0.417 -0.168
 H         -0.001 -0.012 -0.007   -0.008  0.059  0.062   -0.005  0.431  0.164
 H          0.228 -0.193  0.373    0.266  0.209  0.093    0.006 -0.008 -0.015
 H         -0.071  0.222 -0.011   -0.131  0.012  0.461   -0.013 -0.007 -0.005
 H          0.368 -0.227 -0.184   -0.299 -0.194 -0.038   -0.001 -0.004  0.017
 H         -0.116 -0.198 -0.012   -0.128  0.023  0.461    0.011 -0.009  0.005
 H          0.262  0.142  0.366    0.212 -0.263  0.092   -0.008 -0.006  0.015
 H          0.405  0.135 -0.184   -0.251  0.254 -0.038   -0.000 -0.004 -0.017
 TransDip   0.105 -0.012  0.034   -0.042  0.005  0.131    0.020  0.177 -0.001

 Mode:                37                     38                     39
 Frequency:      1752.18                1805.13                3161.49
 Force Cnst:      9.6814                10.8852                 6.1263
 Red. Mass:       5.3521                 5.6698                 1.0403
 IR Active:          YES                    YES                    YES
 IR Intens:        0.003                  0.052                 81.505
 Raman Active:       YES                    YES                    YES
               X      Y      Z        X      Y      Z        X      Y      Z
 C         -0.065 -0.082  0.186   -0.053 -0.273  0.076   -0.000  0.000  0.000
 C          0.045 -0.097 -0.185    0.009  0.278  0.073    0.000  0.000 -0.000
 C         -0.094  0.010  0.309   -0.026 -0.212  0.001    0.000  0.001  0.000
 C          0.068  0.084 -0.187    0.054  0.271 -0.076   -0.000  0.000  0.000
 C         -0.048  0.099  0.186   -0.008 -0.277 -0.073    0.000  0.000 -0.000
 C          0.093 -0.014 -0.309    0.022  0.213 -0.001    0.000  0.001 -0.000
 C          0.008 -0.001 -0.026    0.004  0.035 -0.000   -0.021 -0.032 -0.005
 C         -0.008  0.001  0.026   -0.004 -0.035  0.000    0.013 -0.036  0.005
 H          0.033  0.296 -0.004    0.099  0.277 -0.239    0.001 -0.004 -0.006
 H          0.034  0.295  0.001    0.035 -0.295 -0.236   -0.002 -0.004  0.006
 H         -0.036 -0.302  0.006   -0.107 -0.276  0.234    0.001 -0.004 -0.006
 H         -0.031 -0.302 -0.003   -0.043  0.295  0.231   -0.002 -0.004  0.006
 H         -0.116 -0.196 -0.010    0.001 -0.001  0.025   -0.203  0.134  0.205
 H          0.037 -0.001 -0.131    0.005  0.024 -0.000    0.508  0.118  0.142
 H          0.110  0.193  0.037    0.015 -0.001 -0.020   -0.061  0.116 -0.293
 H         -0.036  0.009  0.131    0.000 -0.024 -0.000   -0.472  0.227 -0.143
 H          0.069 -0.217  0.012    0.001  0.001  0.025    0.227  0.084 -0.207
 H         -0.065  0.212 -0.039    0.015 -0.003 -0.020    0.087  0.103  0.293
 TransDip  -0.000 -0.002  0.000   -0.007  0.001 -0.002   -0.032 -0.287  0.001

 Mode:                40                     41                     42
 Frequency:      3161.92                3214.89                3215.11
 Force Cnst:      6.1285                 6.6818                 6.6830
 Red. Mass:       1.0404                 1.0973                 1.0973
 IR Active:          YES                    YES                    YES
 IR Intens:        4.608                  7.629                 51.130
 Raman Active:       YES                    YES                    YES
               X      Y      Z        X      Y      Z        X      Y      Z
 C          0.000 -0.001 -0.001    0.000 -0.001 -0.001   -0.000  0.001  0.001
 C          0.000  0.001 -0.001   -0.000 -0.001  0.001   -0.000 -0.000  0.001
 C          0.000  0.001 -0.000   -0.000 -0.001 -0.000   -0.000 -0.001 -0.000
 C         -0.000  0.001  0.001    0.000 -0.001 -0.001    0.000 -0.001 -0.001
 C         -0.000 -0.001  0.001   -0.000 -0.001  0.001    0.000  0.000 -0.001
 C         -0.000 -0.001 -0.000    0.000 -0.001  0.000   -0.000  0.001 -0.000
 C         -0.021 -0.032 -0.005   -0.059  0.018 -0.019   -0.058  0.018 -0.019
 C         -0.013  0.036 -0.005    0.060  0.005  0.018   -0.061 -0.005 -0.019
 H         -0.002  0.005  0.008   -0.001  0.006  0.010    0.001 -0.006 -0.009
 H         -0.003 -0.004  0.008    0.003  0.006 -0.011    0.002  0.005 -0.009
 H          0.002 -0.005 -0.008   -0.003  0.007  0.010   -0.003  0.006  0.009
 H          0.003  0.004 -0.008    0.005  0.006 -0.010   -0.004 -0.005  0.009
 H         -0.203  0.134  0.205    0.228 -0.165 -0.256    0.226 -0.164 -0.254
 H          0.512  0.119  0.143    0.416  0.106  0.115    0.409  0.104  0.113
 H         -0.061  0.116 -0.292    0.058 -0.149  0.365    0.057 -0.148  0.362
 H          0.471 -0.227  0.143   -0.378  0.192 -0.114    0.381 -0.194  0.115
 H         -0.225 -0.083  0.205   -0.254 -0.106  0.254    0.258  0.108 -0.258
 H         -0.086 -0.102 -0.290   -0.090 -0.135 -0.361    0.092  0.138  0.366
 TransDip  -0.066  0.007 -0.018    0.008  0.088 -0.001   -0.217  0.023 -0.068

 Mode:                43                     44                     45
 Frequency:      3237.61                3237.70                3304.65
 Force Cnst:      6.8139                 6.8140                 7.0009
 Red. Mass:       1.1033                 1.1033                 1.0881
 IR Active:          YES                    YES                    YES
 IR Intens:        0.997                 49.790                 24.722
 Raman Active:       YES                    YES                    YES
               X      Y      Z        X      Y      Z        X      Y      Z
 C          0.000 -0.001 -0.002   -0.000  0.002  0.002   -0.011  0.026  0.046
 C         -0.001 -0.001  0.002   -0.000 -0.001  0.001    0.016  0.022 -0.046
 C          0.000 -0.000 -0.001    0.000  0.000 -0.000    0.000  0.003  0.001
 C         -0.001  0.001  0.002   -0.000  0.001  0.001   -0.006  0.013  0.023
 C          0.001  0.001 -0.002   -0.001 -0.001  0.002    0.008  0.011 -0.023
 C         -0.000  0.000  0.001    0.000 -0.000 -0.001    0.001  0.003 -0.001
 C          0.022 -0.003 -0.071    0.016 -0.002 -0.054   -0.001  0.001 -0.001
 C         -0.016  0.002  0.053    0.022 -0.002 -0.071    0.001  0.001  0.001
 H         -0.004  0.014  0.021    0.003 -0.013 -0.018    0.121 -0.324 -0.529
 H          0.008  0.015 -0.025    0.004  0.008 -0.012   -0.189 -0.283  0.531
 H          0.007 -0.018 -0.025    0.004 -0.009 -0.012    0.065 -0.160 -0.260
 H         -0.009 -0.013  0.021    0.008  0.012 -0.019   -0.098 -0.139  0.261
 H         -0.358  0.251  0.366   -0.270  0.189  0.275    0.003 -0.003 -0.002
 H         -0.002 -0.002 -0.017   -0.002 -0.002 -0.013    0.003 -0.000  0.000
 H          0.102 -0.211  0.500    0.077 -0.159  0.377    0.004 -0.010  0.019
 H          0.002 -0.002  0.013   -0.003  0.003 -0.018   -0.003  0.000 -0.000
 H          0.305  0.122 -0.279   -0.405 -0.162  0.370   -0.003 -0.003  0.002
 H         -0.111 -0.141 -0.373    0.148  0.188  0.496   -0.006 -0.009 -0.019
 TransDip   0.009 -0.004 -0.030    0.066 -0.008 -0.216    0.018  0.158 -0.001

 Mode:                46                     47                     48
 Frequency:      3305.22                3324.07                3327.24
 Force Cnst:      7.0071                 7.1335                 7.1500
 Red. Mass:       1.0886                 1.0957                 1.0962
 IR Active:          YES                    YES                    YES
 IR Intens:        2.861                 54.722                  0.150
 Raman Active:       YES                    YES                    YES
               X      Y      Z        X      Y      Z        X      Y      Z
 C          0.005 -0.013 -0.023    0.008 -0.026 -0.038   -0.008  0.023  0.035
 C         -0.008 -0.012  0.023    0.014  0.023 -0.038   -0.013 -0.020  0.035
 C          0.001  0.001 -0.002   -0.001  0.000  0.003   -0.000 -0.003  0.000
 C         -0.012  0.026  0.046    0.008 -0.024 -0.034    0.009 -0.025 -0.038
 C          0.017  0.023 -0.046    0.013  0.021 -0.034    0.015  0.022 -0.039
 C         -0.000  0.001  0.002   -0.001 -0.000  0.003    0.000  0.003  0.000
 C         -0.001  0.000  0.003    0.001 -0.000 -0.003    0.001 -0.001  0.000
 C          0.001  0.000 -0.003    0.001 -0.000 -0.003    0.001  0.001  0.000
 H         -0.060  0.160  0.260   -0.099  0.272  0.433    0.090 -0.246 -0.393
 H          0.093  0.140 -0.261   -0.156 -0.239  0.437    0.142  0.216 -0.396
 H          0.130 -0.325 -0.525   -0.097  0.247  0.391   -0.107  0.272  0.432
 H         -0.199 -0.282  0.528   -0.149 -0.216  0.393   -0.164 -0.237  0.435
 H          0.019 -0.015 -0.020   -0.012  0.008  0.012   -0.009  0.009  0.010
 H          0.001  0.000  0.001    0.000 -0.000 -0.001    0.001  0.002  0.000
 H         -0.004  0.008 -0.020    0.003 -0.007  0.018   -0.002  0.007 -0.012
 H         -0.001  0.000 -0.001    0.000  0.000 -0.001    0.000 -0.002  0.000
 H         -0.022 -0.010  0.021   -0.013 -0.005  0.013   -0.011 -0.007  0.010
 H          0.005  0.007  0.020    0.005  0.007  0.018   -0.004 -0.007 -0.011
 TransDip   0.006  0.054 -0.000    0.068 -0.009 -0.227    0.007 -0.001 -0.010

 STANDARD THERMODYNAMIC QUANTITIES AT   298.15 K  AND     1.00 ATM

   This Molecule has  1 Imaginary Frequencies
   Zero point vibrational energy:      103.009 kcal/mol

   Atom    1 Element C  Has Mass   12.00000
   Atom    2 Element C  Has Mass   12.00000
   Atom    3 Element C  Has Mass   12.00000
   Atom    4 Element C  Has Mass   12.00000
   Atom    5 Element C  Has Mass   12.00000
   Atom    6 Element C  Has Mass   12.00000
   Atom    7 Element C  Has Mass   12.00000
   Atom    8 Element C  Has Mass   12.00000
   Atom    9 Element H  Has Mass    1.00783
   Atom   10 Element H  Has Mass    1.00783
   Atom   11 Element H  Has Mass    1.00783
   Atom   12 Element H  Has Mass    1.00783
   Atom   13 Element H  Has Mass    1.00783
   Atom   14 Element H  Has Mass    1.00783
   Atom   15 Element H  Has Mass    1.00783
   Atom   16 Element H  Has Mass    1.00783
   Atom   17 Element H  Has Mass    1.00783
   Atom   18 Element H  Has Mass    1.00783
   Molecular Mass:   106.078300 amu
   Principal axes and moments of inertia in amu*Bohr^2:
                             1           2           3
    Eigenvalues --      329.36786  1254.64273  1561.72320
          X               0.11147    -0.28956     0.95065
          Y               0.99375     0.03742    -0.10513
          Z              -0.00513     0.95643     0.29193
   Rotational Symmetry Number is   1
   The Molecule is an Asymmetric Top
   Translational Enthalpy:        0.889 kcal/mol
   Rotational Enthalpy:           0.889 kcal/mol
   Vibrational Enthalpy:        105.526 kcal/mol
   gas constant (RT):             0.592 kcal/mol
   Translational Entropy:        39.894  cal/mol.K
   Rotational Entropy:           27.958  cal/mol.K
   Vibrational Entropy:          15.798  cal/mol.K

   Total Enthalpy:              107.896 kcal/mol
   Total Entropy:                83.650  cal/mol.K

 ======================================================================

 STANDARD THERMODYNAMIC QUANTITIES FOR ANHARMONIC VIBRATION -- TOSH

   Zero point vibrational energy: ************ kcal/mol

   Vibrational Enthalpy:       Infinity kcal/mol
   Vibrational Entropy:             NaN  cal/mol.K

   Total Enthalpy:             Infinity kcal/mol
   Total Entropy:                   NaN  cal/mol.K

 ======================================================================

 STANDARD THERMODYNAMIC QUANTITIES FOR ANHARMONIC VIBRATION -- VPT2

   Zero point vibrational energy: ************ kcal/mol

   Vibrational Enthalpy:       Infinity kcal/mol
   Vibrational Entropy:             NaN  cal/mol.K

   Total Enthalpy:             Infinity kcal/mol
   Total Entropy:                   NaN  cal/mol.K

 ======================================================================

Archival summary:
1\1\february\FREQ\HF\BasisUnspecified\810\taweetha\SatDec1408:41:352019SatDec1408:41:352019\0\\#,FREQ,HF,BasisUnspecified,\\0,1\C\C,1,1.3885\H,2,1.07688,1,119.625\C,2,1.38567,1,121.189,3,-179.693,0\H,4,1.07688,2,119.185,1,179.69,0\C,4,1.3885,2,121.188,1,-0.00142649,0\C,1,1.38902,2,117.622,3,179.349,0\H,7,1.07691,1,119.616,2,-179.348,0\C,7,1.38513,1,121.188,2,0.344536,0\H,9,1.07692,7,119.195,1,-179.689,0\C,1,1.51085,2,121.209,3,-1.55933,0\H,11,1.0847,1,111.198,2,29.4698,0\H,11,1.08476,1,111.199,2,149.879,0\H,11,1.08729,1,110.929,2,-90.3311,0\C,6,1.51085,4,121.213,2,-178.749,0\H,15,1.08469,6,111.2,4,-29.2995,0\H,15,1.08477,6,111.201,4,-149.712,0\H,15,1.08729,6,110.924,4,90.5016,0\\HF=-308.848422\\@

 Total job time:  278.56s(wall), 1585.75s(cpu) 
 Sat Dec 14 08:41:35 2019

        *************************************************************
        *                                                           *
        *  Thank you very much for using Q-Chem.  Have a nice day.  *
        *                                                           *
        *************************************************************
