# Supplementary material for: Geometric and energetic data from quantum chemical calculations of halobenzenes and xylenes
Source: Data Brief. 2020 Mar 5;30:105386. doi: 10.1016/j.dib.2020.105386 (PMC7114895; doi:10.1016/j.dib.2020.105386)
Supplement: Supplementary file 2 [file mmc2.zip › xylene/HF/not_used/p-xylene2.out]

                  Welcome to Q-Chem
     A Quantum Leap Into The Future Of Chemistry


 Q-Chem 5.2 (devel), Q-Chem, Inc., Pleasanton, CA (2019)

 Yihan Shao,  Zhengting Gan,  E. Epifanovsky,  A. T. B. Gilbert,  M. Wormit,  
 J. Kussmann,  A. W. Lange,  A. Behn,  Jia Deng,  Xintian Feng,  D. Ghosh,  
 M. Goldey,  P. R. Horn,  L. D. Jacobson,  I. Kaliman,  T. Kus,  A. Landau,  
 Jie Liu,  E. I. Proynov,  R. M. Richard,  R. P. Steele,  E. J. Sundstrom,  
 H. L. Woodcock III,  P. M. Zimmerman,  D. Zuev,  B. Albrecht,  E. Alguire,  
 S. A. Baeppler,  D. Barton,  Z. Benda,  Y. A. Bernard,  E. J. Berquist,  
 K. B. Bravaya,  H. Burton,  D. Casanova,  Chun-Min Chang,  Yunqing Chen,  
 A. Chien,  K. D. Closser,  M. P. Coons,  S. Coriani,  S. Dasgupta,  
 A. L. Dempwolff,  M. Diedenhofen,  Hainam Do,  R. G. Edgar,  Po-Tung Fang,  
 S. Faraji,  S. Fatehi,  Qingguo Feng,  K. D. Fenk,  J. Fosso-Tande,  
 J. Gayvert,  Qinghui Ge,  A. Ghysels,  G. Gidofalvi,  J. Gomes,  
 J. Gonthier,  A. Gunina,  D. Hait,  M. W. D. Hanson-Heine,  
 P. H. P. Harbach,  A. W. Hauser,  M. F. Herbst,  J. E. Herr,  
 E. G. Hohenstein,  Z. C. Holden,  Kerwin Hui,  B. C. Huynh,  T.-C. Jagau,  
 Hyunjun Ji,  B. Kaduk,  K. Khistyaev,  Jaehoon Kim,  P. Klunzinger,  K. Koh,  
 D. Kosenkov,  L. Koulias,  T. Kowalczyk,  C. M. Krauter,  A. Kunitsa,  
 Ka Un Lao,  A. Laurent,  K. V. Lawler,  Joonho Lee,  D. Lefrancois,  
 S. Lehtola,  D. S. Levine,  Yi-Pei Li,  You-Sheng Lin,  Fenglai Liu,  
 E. Livshits,  A. Luenser,  P. Manohar,  E. Mansoor,  S. F. Manzer,  
 Shan-Ping Mao,  Yuezhi Mao,  N. Mardirossian,  A. V. Marenich,  
 T. Markovich,  L. A. Martinez-Martinez,  S. A. Maurer,  N. J. Mayhall,  
 S. C. McKenzie,  J.-M. Mewes,  P. Morgante,  A. F. Morrison,  
 J. W. Mullinax,  K. Nanda,  T. S. Nguyen-Beck,  R. Olivares-Amaya,  
 J. A. Parkhill,  Zheng Pei,  T. M. Perrine,  F. Plasser,  P. Pokhilko,  
 S. Prager,  A. Prociuk,  E. Ramos,  D. R. Rehn,  F. Rob,  M. Scheurer,  
 M. Schneider,  N. Sergueev,  S. M. Sharada,  S. Sharma,  D. W. Small,  
 T. Stauch,  T. Stein,  Yu-Chuan Su,  A. J. W. Thom,  A. Tkatchenko,  
 T. Tsuchimochi,  N. M. Tubman,  L. Vogt,  M. L. Vidal,  O. Vydrov,  
 M. A. Watson,  J. Wenzel,  M. de Wergifosse,  T. A. Wesolowski,  A. White,  
 J. Witte,  A. Yamada,  Jun Yang,  K. Yao,  S. Yeganeh,  S. R. Yost,  
 Zhi-Qiang You,  A. Zech,  Igor Ying Zhang,  Xing Zhang,  Yan Zhao,  
 Ying Zhu,  B. R. Brooks,  G. K. L. Chan,  C. J. Cramer,  M. S. Gordon,  
 W. J. Hehre,  A. Klamt,  M. W. Schmidt,  C. D. Sherrill,  D. G. Truhlar,  
 A. Aspuru-Guzik,  R. Baer,  A. T. Bell,  N. A. Besley,  Jeng-Da Chai,  
 A. E. DePrince, III,  R. A. DiStasio Jr.,  A. Dreuw,  B. D. Dunietz,  
 T. R. Furlani,  Chao-Ping Hsu,  Yousung Jung,  Jing Kong,  D. S. Lambrecht,  
 WanZhen Liang,  C. Ochsenfeld,  V. A. Rassolov,  L. V. Slipchenko,  
 J. E. Subotnik,  T. Van Voorhis,  J. M. Herbert,  A. I. Krylov,  
 P. M. W. Gill,  M. Head-Gordon

 Contributors to earlier versions of Q-Chem not listed above: 
 R. D. Adamson,  B. Austin,  J. Baker,  G. J. O. Beran,  K. Brandhorst,  
 S. T. Brown,  E. F. C. Byrd,  A. K. Chakraborty,  C.-L. Cheng,  
 Siu Hung Chien,  D. M. Chipman,  D. L. Crittenden,  H. Dachsel,  
 R. J. Doerksen,  A. D. Dutoi,  L. Fusti-Molnar,  W. A. Goddard III,  
 A. Golubeva-Zadorozhnaya,  S. R. Gwaltney,  G. Hawkins,  A. Heyden,  
 S. Hirata,  G. Kedziora,  F. J. Keil,  C. Kelley,  Jihan Kim,  R. A. King,  
 R. Z. Khaliullin,  P. P. Korambath,  W. Kurlancheek,  A. M. Lee,  M. S. Lee,  
 S. V. Levchenko,  Ching Yeh Lin,  D. Liotard,  R. C. Lochan,  I. Lotan,  
 P. E. Maslen,  N. Nair,  D. P. O'Neill,  D. Neuhauser,  E. Neuscamman,  
 C. M. Oana,  R. Olson,  B. Peters,  R. Peverati,  P. A. Pieniazek,  
 Y. M. Rhee,  J. Ritchie,  M. A. Rohrdanz,  E. Rosta,  N. J. Russ,  
 H. F. Schaefer III,  N. E. Schultz,  N. Shenvi,  A. C. Simmonett,  A. Sodt,  
 D. Stuck,  K. S. Thanthiriwatte,  V. Vanovschi,  Tao Wang,  A. Warshel,  
 C. F. Williams,  Q. Wu,  X. Xu,  W. Zhang

 Please cite Q-Chem as follows:
 Y. Shao et al., Mol. Phys. 113, 184-215 (2015)
 DOI: 10.1080/00268976.2014.952696

 Q-Chem 5.2.1 for Intel X86 EM64T Linux

 Parts of Q-Chem use Armadillo 8.300.2 (Tropical Shenanigans).
 http://arma.sourceforge.net/

 Q-Chem begins on Sat Dec 14 08:42:47 2019  

Host: 
0

     Scratch files written to /scratch/taweetham/qchem27970//
NAlpha2: 58
NElect   58
Mult     1

Checking the input file for inconsistencies... 	...done.

--------------------------------------------------------------
User input:
--------------------------------------------------------------
$molecule
0 1
  C   -1.6739543    2.3770329    1.1319936
  C   -1.8283551    1.0005526    1.1391261
  C   -1.5679852    0.2416459    0.0052628
  C   -1.1403776    0.9113427   -1.1334203
  C   -0.9859066    2.2883529   -1.1405549
  C   -1.2532296    3.0477576   -0.0092802
  C   -1.7634021   -1.2565115    0.0053827
  C   -1.1118606    4.5519002   -0.0246034
  H   -1.8799622    2.9334071    2.0307457
  H   -2.1515545    0.5128802    2.0432591
  H   -0.9191434    0.3534630   -2.0275699
  H   -0.6475248    2.7741632   -2.0400893
  H   -1.0930822   -1.7395441   -0.6974082
  H   -2.7808061   -1.5155031   -0.2774814
  H   -1.5780482   -1.6761895    0.9883509
  H   -2.0477830    5.0270011   -0.3083817
  H   -0.3540578    4.8674555   -0.7336178
  H   -0.8341986    4.9298135    0.9535645
$end

$REM
   JOB_TYPE	OPTIMIZATION
   BASIS	6-311++G**
   METHOD	HF
   SYM_IGNORE	TRUE
   GEOM_OPT_COORDS 0
   THRESH	14
   SCF_CONVERGENCE 10
   GEOM_OPT_TOL_GRADIENT 10
   GEOM_OPT_TOL_DISPLACEMENT 30
   GEOM_OPT_TOL_ENERGY 3
$END

--------------------------------------------------------------
 ----------------------------------------------------------------
             Standard Nuclear Orientation (Angstroms)
    I     Atom           X                Y                Z
 ----------------------------------------------------------------
    1      C      -1.6739543000     2.3770329000     1.1319936000
    2      C      -1.8283551000     1.0005526000     1.1391261000
    3      C      -1.5679852000     0.2416459000     0.0052628000
    4      C      -1.1403776000     0.9113427000    -1.1334203000
    5      C      -0.9859066000     2.2883529000    -1.1405549000
    6      C      -1.2532296000     3.0477576000    -0.0092802000
    7      C      -1.7634021000    -1.2565115000     0.0053827000
    8      C      -1.1118606000     4.5519002000    -0.0246034000
    9      H      -1.8799622000     2.9334071000     2.0307457000
   10      H      -2.1515545000     0.5128802000     2.0432591000
   11      H      -0.9191434000     0.3534630000    -2.0275699000
   12      H      -0.6475248000     2.7741632000    -2.0400893000
   13      H      -1.0930822000    -1.7395441000    -0.6974082000
   14      H      -2.7808061000    -1.5155031000    -0.2774814000
   15      H      -1.5780482000    -1.6761895000     0.9883509000
   16      H      -2.0477830000     5.0270011000    -0.3083817000
   17      H      -0.3540578000     4.8674555000    -0.7336178000
   18      H      -0.8341986000     4.9298135000     0.9535645000
 ----------------------------------------------------------------
 Nuclear Repulsion Energy =         341.57107311 hartrees
 There are       29 alpha and       29 beta electrons
 Requested basis set is 6-311++G(d,p)
 There are 98 shells and 246 basis functions

 Total QAlloc Memory Limit   2000 MB
 Mega-Array Size       188 MB
 MEM_STATIC part       192 MB
 A cutoff of  1.0D-14 yielded   4530 shell pairs
 There are     29185 function pairs (     31166 Cartesian)
 Smallest overlap matrix eigenvalue = 8.47E-07
 Linear dependence detected in AO basis
 Tighter screening thresholds may be required for diffuse basis sets
 Use S2THRESH > 14 and THRESH = 14 in case of SCF convergence issues
 Number of orthogonalized atomic orbitals = 245
 Maximum deviation from orthogonality = 1.353E-10

 Scale SEOQF with 1.000000e-01/1.000000e-01/1.000000e-01

 Standard Electronic Orientation quadrupole field applied
 Nucleus-field energy     =     0.0000000251 hartrees
 Guess from superposition of atomic densities
 Warning:  Energy on first SCF cycle will be non-variational
 SAD guess density has 58.000000 electrons

 -----------------------------------------------------------------------
  General SCF calculation program by
  Eric Jon Sundstrom, Paul Horn, Yuezhi Mao, Dmitri Zuev, Alec White,
  David Stuck, Shaama M.S., Shane Yost, Joonho Lee, David Small,
  Daniel Levine, Susi Lehtola, Hugh Burton, Evgeny Epifanovsky,
  Bang C. Huynh
 -----------------------------------------------------------------------
 Hartree-Fock
 using 6 threads for integral computing
 -------------------------------------------------------
 OpenMP Integral computing Module                
 Release: version 2.0, May 2017, Q-Chem Inc. Pleasanton 
 -------------------------------------------------------
 A restricted SCF calculation will be
 performed using DIIS
 SCF converges when DIIS error is below 1.0e-10
 ---------------------------------------
  Cycle       Energy         DIIS error
 ---------------------------------------
    1    -312.3261039228      4.35e-02  
    2    -308.7597025780      2.78e-03  
    3    -308.8415048381      7.41e-04  
    4    -308.8477908274      2.62e-04  
    5    -308.8483978488      3.99e-05  
    6    -308.8484198538      1.24e-05  
    7    -308.8484218923      3.00e-06  
    8    -308.8484220602      7.05e-07  
    9    -308.8484220688      2.65e-07  
   10    -308.8484220695      5.55e-08  
   11    -308.8484220696      1.79e-08  
   12    -308.8484220696      9.49e-09  
   13    -308.8484220696      3.57e-09  
   14    -308.8484220696      1.33e-09  
   15    -308.8484220695      3.69e-10  
   16    -308.8484220695      1.09e-10  
   17    -308.8484220696      3.54e-11  Convergence criterion met
 ---------------------------------------
 SCF time:   CPU 73.06s  wall 14.00s 
 SCF   energy in the final basis set =     -308.8484220696
 Total energy in the final basis set =     -308.8484220696

 --------------------------------------------------------------

                    Orbital Energies (a.u.)
 --------------------------------------------------------------

 Alpha MOs
 -- Occupied --
-11.2340 -11.2340 -11.2253 -11.2252 -11.2240 -11.2239 -11.2195 -11.2195
 -1.1585  -1.0627  -1.0119  -0.9741  -0.8978  -0.8284  -0.7847  -0.6706
 -0.6464  -0.6265  -0.5808  -0.5795  -0.5698  -0.5558  -0.5482  -0.5252
 -0.4807  -0.4803  -0.4774  -0.3327  -0.3138
 -- Virtual --
  0.0402   0.0483   0.0502   0.0656   0.0684   0.0691   0.0759   0.0923
  0.0993   0.1038   0.1212   0.1274   0.1298   0.1373   0.1400   0.1541
  0.1678   0.1758   0.1808   0.1841   0.1892   0.1915   0.1938   0.1991
  0.2085   0.2099   0.2135   0.2230   0.2242   0.2314   0.2355   0.2445
  0.2462   0.2492   0.2618   0.2779   0.2783   0.2893   0.2978   0.3089
  0.3164   0.3174   0.3289   0.3581   0.3611   0.3629   0.3703   0.3712
  0.4152   0.4171   0.4228   0.4258   0.4458   0.4522   0.4631   0.4816
  0.5186   0.5336   0.5385   0.5554   0.5984   0.6185   0.6341   0.6435
  0.6679   0.7100   0.7294   0.7331   0.7427   0.7475   0.7717   0.7767
  0.7811   0.7994   0.8297   0.8456   0.8527   0.8568   0.8583   0.8788
  0.8793   0.9014   0.9082   0.9278   0.9281   0.9413   0.9615   0.9801
  0.9994   1.0080   1.0333   1.0549   1.0648   1.0819   1.0981   1.1378
  1.1410   1.1563   1.1774   1.1820   1.1847   1.2413   1.2588   1.2723
  1.2912   1.2930   1.3386   1.3616   1.4017   1.5376   1.5679   1.6313
  1.6443   1.6749   1.6769   1.7280   1.7529   1.7673   1.8121   1.8173
  1.8207   1.8349   1.8424   1.8655   1.8738   1.8774   1.8855   1.9101
  1.9166   1.9595   1.9616   1.9908   1.9983   2.0682   2.0817   2.1024
  2.1112   2.1157   2.1760   2.2142   2.2371   2.2503   2.2634   2.2670
  2.2951   2.3049   2.3555   2.3761   2.3825   2.4068   2.4821   2.4860
  2.4922   2.5420   2.6266   2.6531   2.6659   2.7499   2.7604   2.7924
  2.8334   2.8353   2.8431   2.8771   2.8897   2.8953   2.9221   2.9317
  2.9559   2.9666   2.9791   3.0084   3.0342   3.0469   3.0611   3.0841
  3.1075   3.1385   3.1427   3.1858   3.2331   3.2761   3.2792   3.2951
  3.3146   3.3546   3.3568   3.3855   3.5230   3.6041   3.6469   3.6638
  3.8111   3.8812   3.9432   4.0301   4.1025   4.1430   4.2290   4.2403
  4.2413   4.2641   4.4339   4.5876   4.6003   4.7235   4.8164   5.3042
 24.7563  25.1051  25.1323  25.1617  25.1864  25.2834  25.3077  25.3977
 --------------------------------------------------------------

          Ground-State Mulliken Net Atomic Charges

     Atom                 Charge (a.u.)
  ----------------------------------------
      1 C                    -0.420262
      2 C                    -0.423615
      3 C                     0.732877
      4 C                    -0.456534
      5 C                    -0.459870
      6 C                     0.732948
      7 C                    -0.644802
      8 C                    -0.644823
      9 H                     0.183684
     10 H                     0.183517
     11 H                     0.182686
     12 H                     0.182503
     13 H                     0.135351
     14 H                     0.155815
     15 H                     0.134665
     16 H                     0.155821
     17 H                     0.135441
     18 H                     0.134598
  ----------------------------------------
  Sum of atomic charges =     0.000000

 -----------------------------------------------------------------
                    Cartesian Multipole Moments
 -----------------------------------------------------------------
    Charge (ESU x 10^10)
                 0.0000
    Dipole Moment (Debye)
         X      -0.0620      Y       0.0069      Z      -0.0151
       Tot       0.0642
    Quadrupole Moments (Debye-Ang)
        XX     -52.5785     XY       0.8002     YY     -44.6027
        XZ      -2.1540     YZ       0.2102     ZZ     -46.3525
    Octopole Moments (Debye-Ang^2)
       XXX     222.9616    XXY     -88.9940    XYY      65.9895
       YYY    -220.2119    XXZ       5.3476    XYZ      -3.7670
       YYZ       0.8749    XZZ      66.5448    YZZ     -76.3603
       ZZZ       1.4789
    Hexadecapole Moments (Debye-Ang^3)
      XXXX    -742.5199   XXXY     318.0928   XXYY    -436.2989
      XYYY     264.1873   YYYY   -1796.6092   XXXZ      28.9391
      XXYZ       7.1186   XYYZ       1.5587   YYYZ       1.9682
      XXZZ    -165.8802   XYZZ      92.8564   YYZZ    -344.1804
      XZZZ      20.7099   YZZZ       1.8107   ZZZZ    -283.9024
 -----------------------------------------------------------------
 Calculating analytic gradient of the SCF energy
 Gradient of SCF Energy
            1           2           3           4           5           6
    1  -0.0000070  -0.0000005   0.0000221  -0.0000090  -0.0000079   0.0000075
    2  -0.0000050   0.0000049  -0.0000014  -0.0000095   0.0000110  -0.0000016
    3   0.0000029   0.0000032  -0.0000021   0.0000042   0.0000044  -0.0000114
            7           8           9          10          11          12
    1  -0.0000098   0.0000057   0.0000027  -0.0000027  -0.0000034   0.0000018
    2  -0.0000018   0.0000052   0.0000006  -0.0000007   0.0000008  -0.0000000
    3  -0.0000016  -0.0000008  -0.0000004  -0.0000028   0.0000001   0.0000002
           13          14          15          16          17          18
    1   0.0000021   0.0000036  -0.0000023   0.0000008   0.0000002  -0.0000039
    2   0.0000011  -0.0000040   0.0000016  -0.0000037  -0.0000000   0.0000024
    3  -0.0000006  -0.0000009   0.0000021   0.0000005   0.0000012   0.0000019
 Max gradient component =       2.212E-05
 RMS gradient           =       5.242E-06
 Gradient time:  CPU 21.90 s  wall 3.79 s
 Geometry Optimization Parameters
   NAtoms,    NIC,     NZ,  NCons,   NDum,   NFix, NCnnct, MaxDiis
       18       0       0       0       0       0       0       0


** GEOMETRY OPTIMIZATION IN CARTESIAN COORDINATES **
   Searching for a Minimum

   Optimization Cycle:   1

                       Coordinates (Angstroms)
     ATOM                X               Y               Z
      1  C        -1.6739543000    2.3770329000    1.1319936000
      2  C        -1.8283551000    1.0005526000    1.1391261000
      3  C        -1.5679852000    0.2416459000    0.0052628000
      4  C        -1.1403776000    0.9113427000   -1.1334203000
      5  C        -0.9859066000    2.2883529000   -1.1405549000
      6  C        -1.2532296000    3.0477576000   -0.0092802000
      7  C        -1.7634021000   -1.2565115000    0.0053827000
      8  C        -1.1118606000    4.5519002000   -0.0246034000
      9  H        -1.8799622000    2.9334071000    2.0307457000
     10  H        -2.1515545000    0.5128802000    2.0432591000
     11  H        -0.9191434000    0.3534630000   -2.0275699000
     12  H        -0.6475248000    2.7741632000   -2.0400893000
     13  H        -1.0930822000   -1.7395441000   -0.6974082000
     14  H        -2.7808061000   -1.5155031000   -0.2774814000
     15  H        -1.5780482000   -1.6761895000    0.9883509000
     16  H        -2.0477830000    5.0270011000   -0.3083817000
     17  H        -0.3540578000    4.8674555000   -0.7336178000
     18  H        -0.8341986000    4.9298135000    0.9535645000
   Point Group: c1    Number of degrees of freedom:    48


   Energy is   -308.848422070


 Translations and Rotations Projected Out of Hessian

 48 Hessian modes will be used to form the next step
  Hessian Eigenvalues:
     1.000000    1.000000    1.000000    1.000000    1.000000    1.000000
     1.000000    1.000000    1.000000    1.000000    1.000000    1.000000
     1.000000    1.000000    1.000000    1.000000    1.000000    1.000000
     1.000000    1.000000    1.000000    1.000000    1.000000    1.000000
     1.000000    1.000000    1.000000    1.000000    1.000000    1.000000
     1.000000    1.000000    1.000000    1.000000    1.000000    1.000000
     1.000000    1.000000    1.000000    1.000000    1.000000    1.000000
     1.000000    1.000000    1.000000    1.000000    1.000000    1.000000

 Minimum search - taking simple RFO step
 Searching for Lamda that Minimizes Along All modes
 Value Taken    Lamda =   0.00000000
 Step Taken.  Stepsize is  0.000039

                             Maximum     Tolerance    Cnvgd?
         Gradient           0.000022      0.000010      NO
         Displacement       0.000022      0.000030     YES
         Energy change     *********      0.000000      NO

 ----------------------------------------------------------------
             Standard Nuclear Orientation (Angstroms)
    I     Atom           X                Y                Z
 ----------------------------------------------------------------
    1      C      -1.6739506160     2.3770355295     1.1319920606
    2      C      -1.8283548409     1.0005500334     1.1391244116
    3      C      -1.5679969078     0.2416466157     0.0052638865
    4      C      -1.1403728179     0.9113477373    -1.1334225083
    5      C      -0.9859024167     2.2883470706    -1.1405572545
    6      C      -1.2532335911     3.0477584215    -0.0092741448
    7      C      -1.7633969315    -1.2565105535     0.0053835317
    8      C      -1.1118636170     4.5518974235    -0.0246029709
    9      H      -1.8799636142     2.9334067898     2.0307459157
   10      H      -2.1515530853     0.5128805732     2.0432605995
   11      H      -0.9191416091     0.3534625574    -2.0275699336
   12      H      -0.6475257372     2.7741632208    -2.0400893824
   13      H      -1.0930833325    -1.7395447000    -0.6974079076
   14      H      -2.7808079827    -1.5155009746    -0.2774808990
   15      H      -1.5780469781    -1.6761903600     0.9883498004
   16      H      -2.0477833985     5.0270030616    -0.3083819706
   17      H      -0.3540579062     4.8674555000    -0.7336184293
   18      H      -0.8341965174     4.9298122538     0.9535634950
 ----------------------------------------------------------------
 Nuclear Repulsion Energy =         341.57111702 hartrees
 There are       29 alpha and       29 beta electrons
 Applying Cartesian multipole field
    Component          Value
    ---------          -----
     (2,0,0)        1.00000E-11
     (0,2,0)        2.00000E-11
     (0,0,2)       -3.00000E-11
 Nucleus-field energy     =     0.0000000251 hartrees
 Requested basis set is 6-311++G(d,p)
 There are 98 shells and 246 basis functions
 A cutoff of  1.0D-14 yielded   4530 shell pairs
 There are     29185 function pairs (     31166 Cartesian)
 Smallest overlap matrix eigenvalue = 8.47E-07
 Linear dependence detected in AO basis
 Tighter screening thresholds may be required for diffuse basis sets
 Use S2THRESH > 14 and THRESH = 14 in case of SCF convergence issues
 Number of orthogonalized atomic orbitals = 245
 Maximum deviation from orthogonality = 7.216E-11
 Guess MOs from SCF MO coefficient file

 -----------------------------------------------------------------------
  General SCF calculation program by
  Eric Jon Sundstrom, Paul Horn, Yuezhi Mao, Dmitri Zuev, Alec White,
  David Stuck, Shaama M.S., Shane Yost, Joonho Lee, David Small,
  Daniel Levine, Susi Lehtola, Hugh Burton, Evgeny Epifanovsky,
  Bang C. Huynh
 -----------------------------------------------------------------------
 Hartree-Fock
 using 6 threads for integral computing
 -------------------------------------------------------
 OpenMP Integral computing Module                
 Release: version 2.0, May 2017, Q-Chem Inc. Pleasanton 
 -------------------------------------------------------
 A restricted SCF calculation will be
 performed using DIIS
 SCF converges when DIIS error is below 1.0e-10
 ---------------------------------------
  Cycle       Energy         DIIS error
 ---------------------------------------
    1    -308.8484220700      2.09e-07  
    2    -308.8484220706      5.34e-08  
    3    -308.8484220707      2.01e-08  
    4    -308.8484220707      1.14e-08  
    5    -308.8484220707      5.24e-09  
    6    -308.8484220707      1.42e-09  
    7    -308.8484220707      3.90e-10  
    8    -308.8484220707      1.15e-10  
    9    -308.8484220707      3.15e-11  Convergence criterion met
 ---------------------------------------
 SCF time:   CPU 39.45s  wall 7.00s 
 SCF   energy in the final basis set =     -308.8484220707
 Total energy in the final basis set =     -308.8484220707

 --------------------------------------------------------------

                    Orbital Energies (a.u.)
 --------------------------------------------------------------

 Alpha MOs
 -- Occupied --
-11.2340 -11.2340 -11.2253 -11.2252 -11.2240 -11.2239 -11.2195 -11.2195
 -1.1585  -1.0627  -1.0119  -0.9741  -0.8978  -0.8284  -0.7847  -0.6706
 -0.6464  -0.6265  -0.5808  -0.5795  -0.5698  -0.5558  -0.5482  -0.5252
 -0.4807  -0.4803  -0.4774  -0.3327  -0.3138
 -- Virtual --
  0.0402   0.0483   0.0502   0.0656   0.0684   0.0691   0.0759   0.0923
  0.0993   0.1038   0.1212   0.1274   0.1298   0.1373   0.1400   0.1541
  0.1678   0.1758   0.1808   0.1841   0.1892   0.1915   0.1938   0.1991
  0.2085   0.2099   0.2135   0.2230   0.2242   0.2314   0.2355   0.2445
  0.2462   0.2492   0.2618   0.2779   0.2783   0.2893   0.2978   0.3089
  0.3164   0.3174   0.3289   0.3581   0.3611   0.3629   0.3703   0.3712
  0.4152   0.4171   0.4228   0.4258   0.4458   0.4522   0.4631   0.4816
  0.5186   0.5336   0.5385   0.5554   0.5984   0.6185   0.6341   0.6435
  0.6679   0.7100   0.7294   0.7331   0.7427   0.7475   0.7718   0.7767
  0.7811   0.7994   0.8297   0.8456   0.8527   0.8568   0.8583   0.8788
  0.8793   0.9014   0.9082   0.9278   0.9282   0.9413   0.9615   0.9801
  0.9994   1.0080   1.0333   1.0549   1.0648   1.0819   1.0981   1.1378
  1.1410   1.1563   1.1774   1.1820   1.1847   1.2413   1.2588   1.2723
  1.2912   1.2930   1.3386   1.3616   1.4017   1.5376   1.5679   1.6313
  1.6443   1.6749   1.6769   1.7280   1.7529   1.7673   1.8121   1.8173
  1.8207   1.8349   1.8424   1.8655   1.8738   1.8774   1.8855   1.9101
  1.9166   1.9595   1.9616   1.9908   1.9983   2.0682   2.0817   2.1024
  2.1112   2.1157   2.1760   2.2142   2.2371   2.2503   2.2634   2.2670
  2.2951   2.3049   2.3555   2.3761   2.3825   2.4068   2.4821   2.4860
  2.4922   2.5420   2.6266   2.6531   2.6659   2.7499   2.7604   2.7924
  2.8334   2.8353   2.8431   2.8771   2.8897   2.8953   2.9221   2.9317
  2.9559   2.9666   2.9791   3.0084   3.0342   3.0469   3.0611   3.0841
  3.1075   3.1385   3.1427   3.1858   3.2331   3.2761   3.2792   3.2951
  3.3147   3.3546   3.3568   3.3855   3.5230   3.6041   3.6469   3.6638
  3.8110   3.8812   3.9432   4.0301   4.1025   4.1430   4.2290   4.2403
  4.2413   4.2641   4.4339   4.5876   4.6003   4.7235   4.8164   5.3042
 24.7563  25.1051  25.1323  25.1617  25.1864  25.2834  25.3077  25.3977
 --------------------------------------------------------------

          Ground-State Mulliken Net Atomic Charges

     Atom                 Charge (a.u.)
  ----------------------------------------
      1 C                    -0.420250
      2 C                    -0.423598
      3 C                     0.732911
      4 C                    -0.456563
      5 C                    -0.459896
      6 C                     0.732949
      7 C                    -0.644809
      8 C                    -0.644829
      9 H                     0.183684
     10 H                     0.183517
     11 H                     0.182685
     12 H                     0.182503
     13 H                     0.135353
     14 H                     0.155814
     15 H                     0.134667
     16 H                     0.155821
     17 H                     0.135441
     18 H                     0.134598
  ----------------------------------------
  Sum of atomic charges =     0.000000

 -----------------------------------------------------------------
                    Cartesian Multipole Moments
 -----------------------------------------------------------------
    Charge (ESU x 10^10)
                -0.0000
    Dipole Moment (Debye)
         X      -0.0620      Y       0.0069      Z      -0.0151
       Tot       0.0642
    Quadrupole Moments (Debye-Ang)
        XX     -52.5785     XY       0.8002     YY     -44.6027
        XZ      -2.1540     YZ       0.2102     ZZ     -46.3525
    Octopole Moments (Debye-Ang^2)
       XXX     222.9618    XXY     -88.9938    XYY      65.9895
       YYY    -220.2120    XXZ       5.3476    XYZ      -3.7669
       YYZ       0.8747    XZZ      66.5448    YZZ     -76.3604
       ZZZ       1.4790
    Hexadecapole Moments (Debye-Ang^3)
      XXXX    -742.5208   XXXY     318.0925   XXYY    -436.2990
      XYYY     264.1874   YYYY   -1796.6081   XXXZ      28.9392
      XXYZ       7.1184   XYYZ       1.5591   YYYZ       1.9671
      XXZZ    -165.8802   XYZZ      92.8564   YYZZ    -344.1804
      XZZZ      20.7099   YZZZ       1.8107   ZZZZ    -283.9025
 -----------------------------------------------------------------
 Calculating analytic gradient of the SCF energy
 Gradient of SCF Energy
            1           2           3           4           5           6
    1  -0.0000044   0.0000009   0.0000150  -0.0000051  -0.0000059   0.0000040
    2  -0.0000028   0.0000037  -0.0000037  -0.0000014   0.0000021   0.0000020
    3  -0.0000009   0.0000019   0.0000012   0.0000014  -0.0000011  -0.0000026
            7           8           9          10          11          12
    1  -0.0000011   0.0000033   0.0000021  -0.0000029  -0.0000037   0.0000011
    2  -0.0000011   0.0000019   0.0000008  -0.0000009   0.0000004   0.0000000
    3  -0.0000003  -0.0000001   0.0000000  -0.0000022  -0.0000001   0.0000006
           13          14          15          16          17          18
    1   0.0000005  -0.0000004  -0.0000028   0.0000009   0.0000018  -0.0000034
    2   0.0000011  -0.0000039   0.0000016  -0.0000034   0.0000013   0.0000023
    3   0.0000007  -0.0000019   0.0000010   0.0000004  -0.0000000   0.0000020
 Max gradient component =       1.498E-05
 RMS gradient           =       3.064E-06
 Gradient time:  CPU 21.85 s  wall 3.78 s
 Geometry Optimization Parameters
   NAtoms,    NIC,     NZ,  NCons,   NDum,   NFix, NCnnct, MaxDiis
       18       0       0       0       0       0       0       0

 Cartesian Hessian Update
 Hessian updated using BFGS update
**WARNING** Hereditary positive definiteness endangered
 due to small product of step size times gradient change
**WARNING** Small scalar product
 Hessian update skipped this cycle


** GEOMETRY OPTIMIZATION IN CARTESIAN COORDINATES **
   Searching for a Minimum

   Optimization Cycle:   2

                       Coordinates (Angstroms)
     ATOM                X               Y               Z
      1  C        -1.6739506160    2.3770355295    1.1319920606
      2  C        -1.8283548409    1.0005500334    1.1391244116
      3  C        -1.5679969078    0.2416466157    0.0052638865
      4  C        -1.1403728179    0.9113477373   -1.1334225083
      5  C        -0.9859024167    2.2883470706   -1.1405572545
      6  C        -1.2532335911    3.0477584215   -0.0092741448
      7  C        -1.7633969315   -1.2565105535    0.0053835317
      8  C        -1.1118636170    4.5518974235   -0.0246029709
      9  H        -1.8799636142    2.9334067898    2.0307459157
     10  H        -2.1515530853    0.5128805732    2.0432605995
     11  H        -0.9191416091    0.3534625574   -2.0275699336
     12  H        -0.6475257372    2.7741632208   -2.0400893824
     13  H        -1.0930833325   -1.7395447000   -0.6974079076
     14  H        -2.7808079827   -1.5155009746   -0.2774808990
     15  H        -1.5780469781   -1.6761903600    0.9883498004
     16  H        -2.0477833985    5.0270030616   -0.3083819706
     17  H        -0.3540579062    4.8674555000   -0.7336184293
     18  H        -0.8341965174    4.9298122538    0.9535634950
   Point Group: c1    Number of degrees of freedom:    48


   Energy is   -308.848422071


 Translations and Rotations Projected Out of Hessian

 48 Hessian modes will be used to form the next step
  Hessian Eigenvalues:
     1.000000    1.000000    1.000000    1.000000    1.000000    1.000000
     1.000000    1.000000    1.000000    1.000000    1.000000    1.000000
     1.000000    1.000000    1.000000    1.000000    1.000000    1.000000
     1.000000    1.000000    1.000000    1.000000    1.000000    1.000000
     1.000000    1.000000    1.000000    1.000000    1.000000    1.000000
     1.000000    1.000000    1.000000    1.000000    1.000000    1.000000
     1.000000    1.000000    1.000000    1.000000    1.000000    1.000000
     1.000000    1.000000    1.000000    1.000000    1.000000    1.000000

 Minimum search - taking simple RFO step
 Searching for Lamda that Minimizes Along All modes
 Value Taken    Lamda =   0.00000000
 Step Taken.  Stepsize is  0.000023

                             Maximum     Tolerance    Cnvgd?
         Gradient           0.000015      0.000010      NO
         Displacement       0.000015      0.000030     YES
         Energy change     -0.000000      0.000000     YES

 ----------------------------------------------------------------
             Standard Nuclear Orientation (Angstroms)
    I     Atom           X                Y                Z
 ----------------------------------------------------------------
    1      C      -1.6739482949     2.3770370045     1.1319925218
    2      C      -1.8283553202     1.0005480652     1.1391234161
    3      C      -1.5680048333     0.2416485923     0.0052632690
    4      C      -1.1403701095     0.9113484898    -1.1334232702
    5      C      -0.9858992736     2.2883459804    -1.1405566682
    6      C      -1.2532357279     3.0477573781    -0.0092727561
    7      C      -1.7633963554    -1.2565099756     0.0053837159
    8      C      -1.1118653803     4.5518963972    -0.0246029234
    9      H      -1.8799647200     2.9334063690     2.0307459044
   10      H      -2.1515515517     0.5128810461     2.0432617522
   11      H      -0.9191396253     0.3534623390    -2.0275698964
   12      H      -0.6475263062     2.7741632208    -2.0400897111
   13      H      -1.0930836179    -1.7395452851    -0.6974082525
   14      H      -2.7808077888    -1.5154989184    -0.2774798930
   15      H      -1.5780454903    -1.6761912146     0.9883492638
   16      H      -2.0477838898     5.0270048794    -0.3083821713
   17      H      -0.3540588713     4.8674548127    -0.7336184122
   18      H      -0.8341947435     4.9298110195     0.9535624111
 ----------------------------------------------------------------
 Nuclear Repulsion Energy =         341.57114555 hartrees
 There are       29 alpha and       29 beta electrons
 Applying Cartesian multipole field
    Component          Value
    ---------          -----
     (2,0,0)        1.00000E-11
     (0,2,0)        2.00000E-11
     (0,0,2)       -3.00000E-11
 Nucleus-field energy     =     0.0000000251 hartrees
 Requested basis set is 6-311++G(d,p)
 There are 98 shells and 246 basis functions
 A cutoff of  1.0D-14 yielded   4530 shell pairs
 There are     29185 function pairs (     31166 Cartesian)
 Smallest overlap matrix eigenvalue = 8.47E-07
 Linear dependence detected in AO basis
 Tighter screening thresholds may be required for diffuse basis sets
 Use S2THRESH > 14 and THRESH = 14 in case of SCF convergence issues
 Number of orthogonalized atomic orbitals = 245
 Maximum deviation from orthogonality = 3.042E-10
 Guess MOs from SCF MO coefficient file

 -----------------------------------------------------------------------
  General SCF calculation program by
  Eric Jon Sundstrom, Paul Horn, Yuezhi Mao, Dmitri Zuev, Alec White,
  David Stuck, Shaama M.S., Shane Yost, Joonho Lee, David Small,
  Daniel Levine, Susi Lehtola, Hugh Burton, Evgeny Epifanovsky,
  Bang C. Huynh
 -----------------------------------------------------------------------
 Hartree-Fock
 using 6 threads for integral computing
 -------------------------------------------------------
 OpenMP Integral computing Module                
 Release: version 2.0, May 2017, Q-Chem Inc. Pleasanton 
 -------------------------------------------------------
 A restricted SCF calculation will be
 performed using DIIS
 SCF converges when DIIS error is below 1.0e-10
 ---------------------------------------
  Cycle       Energy         DIIS error
 ---------------------------------------
    1    -308.8484220710      9.34e-08  
    2    -308.8484220711      2.25e-08  
    3    -308.8484220712      7.33e-09  
    4    -308.8484220711      4.21e-09  
    5    -308.8484220712      1.99e-09  
    6    -308.8484220711      6.36e-10  
    7    -308.8484220712      2.28e-10  
    8    -308.8484220711      7.37e-11  Convergence criterion met
 ---------------------------------------
 SCF time:   CPU 35.46s  wall 7.00s 
 SCF   energy in the final basis set =     -308.8484220711
 Total energy in the final basis set =     -308.8484220711

 --------------------------------------------------------------

                    Orbital Energies (a.u.)
 --------------------------------------------------------------

 Alpha MOs
 -- Occupied --
-11.2340 -11.2340 -11.2253 -11.2252 -11.2240 -11.2239 -11.2195 -11.2195
 -1.1585  -1.0627  -1.0119  -0.9741  -0.8978  -0.8284  -0.7847  -0.6706
 -0.6464  -0.6265  -0.5808  -0.5795  -0.5698  -0.5558  -0.5482  -0.5252
 -0.4807  -0.4803  -0.4774  -0.3327  -0.3138
 -- Virtual --
  0.0402   0.0483   0.0502   0.0656   0.0684   0.0691   0.0759   0.0923
  0.0993   0.1038   0.1212   0.1274   0.1298   0.1373   0.1400   0.1541
  0.1678   0.1758   0.1808   0.1841   0.1892   0.1915   0.1938   0.1991
  0.2085   0.2099   0.2135   0.2230   0.2242   0.2314   0.2355   0.2445
  0.2462   0.2492   0.2618   0.2779   0.2783   0.2893   0.2978   0.3089
  0.3164   0.3174   0.3289   0.3581   0.3611   0.3629   0.3703   0.3712
  0.4152   0.4171   0.4228   0.4258   0.4458   0.4522   0.4631   0.4816
  0.5186   0.5336   0.5385   0.5554   0.5984   0.6185   0.6341   0.6435
  0.6679   0.7100   0.7294   0.7331   0.7427   0.7475   0.7718   0.7767
  0.7811   0.7994   0.8297   0.8456   0.8527   0.8568   0.8583   0.8788
  0.8793   0.9014   0.9082   0.9278   0.9282   0.9413   0.9615   0.9801
  0.9994   1.0080   1.0333   1.0549   1.0648   1.0819   1.0981   1.1378
  1.1410   1.1563   1.1774   1.1820   1.1847   1.2413   1.2588   1.2724
  1.2912   1.2930   1.3386   1.3616   1.4017   1.5376   1.5679   1.6313
  1.6443   1.6749   1.6769   1.7280   1.7529   1.7673   1.8121   1.8173
  1.8207   1.8349   1.8424   1.8655   1.8738   1.8774   1.8855   1.9101
  1.9166   1.9595   1.9616   1.9908   1.9983   2.0682   2.0817   2.1024
  2.1112   2.1157   2.1760   2.2142   2.2371   2.2503   2.2634   2.2670
  2.2951   2.3049   2.3555   2.3761   2.3825   2.4068   2.4821   2.4860
  2.4922   2.5420   2.6266   2.6531   2.6659   2.7499   2.7604   2.7924
  2.8334   2.8353   2.8431   2.8771   2.8897   2.8953   2.9221   2.9317
  2.9559   2.9666   2.9791   3.0084   3.0342   3.0469   3.0611   3.0841
  3.1075   3.1385   3.1427   3.1858   3.2331   3.2761   3.2792   3.2951
  3.3147   3.3546   3.3568   3.3855   3.5230   3.6041   3.6469   3.6638
  3.8110   3.8812   3.9432   4.0301   4.1025   4.1430   4.2290   4.2403
  4.2413   4.2641   4.4339   4.5876   4.6003   4.7235   4.8164   5.3042
 24.7563  25.1051  25.1323  25.1617  25.1864  25.2834  25.3077  25.3977
 --------------------------------------------------------------

          Ground-State Mulliken Net Atomic Charges

     Atom                 Charge (a.u.)
  ----------------------------------------
      1 C                    -0.420249
      2 C                    -0.423594
      3 C                     0.732938
      4 C                    -0.456577
      5 C                    -0.459908
      6 C                     0.732953
      7 C                    -0.644816
      8 C                    -0.644833
      9 H                     0.183684
     10 H                     0.183517
     11 H                     0.182685
     12 H                     0.182503
     13 H                     0.135355
     14 H                     0.155813
     15 H                     0.134668
     16 H                     0.155820
     17 H                     0.135442
     18 H                     0.134599
  ----------------------------------------
  Sum of atomic charges =     0.000000

 -----------------------------------------------------------------
                    Cartesian Multipole Moments
 -----------------------------------------------------------------
    Charge (ESU x 10^10)
                 0.0000
    Dipole Moment (Debye)
         X      -0.0620      Y       0.0069      Z      -0.0151
       Tot       0.0642
    Quadrupole Moments (Debye-Ang)
        XX     -52.5786     XY       0.8002     YY     -44.6028
        XZ      -2.1540     YZ       0.2102     ZZ     -46.3525
    Octopole Moments (Debye-Ang^2)
       XXX     222.9619    XXY     -88.9938    XYY      65.9896
       YYY    -220.2122    XXZ       5.3476    XYZ      -3.7669
       YYZ       0.8747    XZZ      66.5448    YZZ     -76.3604
       ZZZ       1.4790
    Hexadecapole Moments (Debye-Ang^3)
      XXXX    -742.5213   XXXY     318.0924   XXYY    -436.2991
      XYYY     264.1876   YYYY   -1796.6084   XXXZ      28.9392
      XXYZ       7.1184   XYYZ       1.5592   YYYZ       1.9668
      XXZZ    -165.8802   XYZZ      92.8563   YYZZ    -344.1803
      XZZZ      20.7099   YZZZ       1.8107   ZZZZ    -283.9023
 -----------------------------------------------------------------
 Calculating analytic gradient of the SCF energy
 Gradient of SCF Energy
            1           2           3           4           5           6
    1  -0.0000029   0.0000016   0.0000110  -0.0000034  -0.0000051   0.0000026
    2   0.0000006   0.0000001  -0.0000020  -0.0000011   0.0000019   0.0000006
    3  -0.0000011   0.0000003   0.0000028   0.0000003  -0.0000008  -0.0000014
            7           8           9          10          11          12
    1   0.0000001   0.0000028   0.0000018  -0.0000028  -0.0000039   0.0000007
    2  -0.0000011   0.0000014   0.0000004  -0.0000006   0.0000005  -0.0000001
    3  -0.0000000   0.0000004  -0.0000004  -0.0000019   0.0000000   0.0000003
           13          14          15          16          17          18
    1   0.0000006  -0.0000003  -0.0000027   0.0000009   0.0000021  -0.0000031
    2   0.0000005  -0.0000031   0.0000012  -0.0000032   0.0000016   0.0000023
    3   0.0000007  -0.0000019   0.0000009   0.0000002  -0.0000001   0.0000018
 Max gradient component =       1.102E-05
 RMS gradient           =       2.364E-06
 Gradient time:  CPU 21.92 s  wall 3.81 s
 Geometry Optimization Parameters
   NAtoms,    NIC,     NZ,  NCons,   NDum,   NFix, NCnnct, MaxDiis
       18       0       0       0       0       0       0       0

 Cartesian Hessian Update
 Hessian updated using BFGS update
**WARNING** Hereditary positive definiteness endangered
 due to small product of step size times gradient change
**WARNING** Small scalar product
 Hessian update skipped this cycle


** GEOMETRY OPTIMIZATION IN CARTESIAN COORDINATES **
   Searching for a Minimum

   Optimization Cycle:   3

                       Coordinates (Angstroms)
     ATOM                X               Y               Z
      1  C        -1.6739482949    2.3770370045    1.1319925218
      2  C        -1.8283553202    1.0005480652    1.1391234161
      3  C        -1.5680048333    0.2416485923    0.0052632690
      4  C        -1.1403701095    0.9113484898   -1.1334232702
      5  C        -0.9858992736    2.2883459804   -1.1405566682
      6  C        -1.2532357279    3.0477573781   -0.0092727561
      7  C        -1.7633963554   -1.2565099756    0.0053837159
      8  C        -1.1118653803    4.5518963972   -0.0246029234
      9  H        -1.8799647200    2.9334063690    2.0307459044
     10  H        -2.1515515517    0.5128810461    2.0432617522
     11  H        -0.9191396253    0.3534623390   -2.0275698964
     12  H        -0.6475263062    2.7741632208   -2.0400897111
     13  H        -1.0930836179   -1.7395452851   -0.6974082525
     14  H        -2.7808077888   -1.5154989184   -0.2774798930
     15  H        -1.5780454903   -1.6761912146    0.9883492638
     16  H        -2.0477838898    5.0270048794   -0.3083821713
     17  H        -0.3540588713    4.8674548127   -0.7336184122
     18  H        -0.8341947435    4.9298110195    0.9535624111
   Point Group: c1    Number of degrees of freedom:    48


   Energy is   -308.848422071


 Translations and Rotations Projected Out of Hessian

 47 Hessian modes will be used to form the next step
  Hessian Eigenvalues:
     1.000000    1.000000    1.000000    1.000000    1.000000    1.000000
     1.000000    1.000000    1.000000    1.000000    1.000000    1.000000
     1.000000    1.000000    1.000000    1.000000    1.000000    1.000000
     1.000000    1.000000    1.000000    1.000000    1.000000    1.000000
     1.000000    1.000000    1.000000    1.000000    1.000000    1.000000
     1.000000    1.000000    1.000000    1.000000    1.000000    1.000000
     1.000000    1.000000    1.000000    1.000000    1.000000    1.000000
     1.000000    1.000000    1.000000    1.000000    1.000000

 Minimum search - taking simple RFO step
 Searching for Lamda that Minimizes Along All modes
 Value Taken    Lamda =   0.00000000
 Step Taken.  Stepsize is  0.000017

                             Maximum     Tolerance    Cnvgd?
         Gradient           0.000011      0.000010      NO
         Displacement       0.000011      0.000030     YES
         Energy change     -0.000000      0.000000     YES

 ----------------------------------------------------------------
             Standard Nuclear Orientation (Angstroms)
    I     Atom           X                Y                Z
 ----------------------------------------------------------------
    1      C      -1.6739467498     2.3770366827     1.1319931118
    2      C      -1.8283561510     1.0005480155     1.1391232787
    3      C      -1.5680106670     0.2416496250     0.0052617799
    4      C      -1.1403683174     0.9113490949    -1.1334234065
    5      C      -0.9858965990     2.2883449634    -1.1405562277
    6      C      -1.2532371154     3.0477570482    -0.0092720124
    7      C      -1.7633964109    -1.2565093822     0.0053837159
    8      C      -1.1118668413     4.5518956546    -0.0246031107
    9      H      -1.8799656721     2.9334061425     2.0307461073
   10      H      -2.1515500434     0.5128813728     2.0432627640
   11      H      -0.9191375364     0.3534620747    -2.0275698964
   12      H      -0.6475266854     2.7741632524    -2.0400898947
   13      H      -1.0930839377    -1.7395455610    -0.6974085983
   14      H      -2.7808076431    -1.5154972562    -0.2774789034
   15      H      -1.5780440358    -1.6761918722     0.9883487617
   16      H      -2.0477843666     5.0270065698    -0.3083822749
   17      H      -0.3540600034     4.8674539466    -0.7336183389
   18      H      -0.8341931243     4.9298098287     0.9535614448
 ----------------------------------------------------------------
 Nuclear Repulsion Energy =         341.57116928 hartrees
 There are       29 alpha and       29 beta electrons
 Applying Cartesian multipole field
    Component          Value
    ---------          -----
     (2,0,0)        1.00000E-11
     (0,2,0)        2.00000E-11
     (0,0,2)       -3.00000E-11
 Nucleus-field energy     =     0.0000000251 hartrees
 Requested basis set is 6-311++G(d,p)
 There are 98 shells and 246 basis functions
 A cutoff of  1.0D-14 yielded   4530 shell pairs
 There are     29185 function pairs (     31166 Cartesian)
 Smallest overlap matrix eigenvalue = 8.47E-07
 Linear dependence detected in AO basis
 Tighter screening thresholds may be required for diffuse basis sets
 Use S2THRESH > 14 and THRESH = 14 in case of SCF convergence issues
 Number of orthogonalized atomic orbitals = 245
 Maximum deviation from orthogonality = 1.706E-10
 Guess MOs from SCF MO coefficient file

 -----------------------------------------------------------------------
  General SCF calculation program by
  Eric Jon Sundstrom, Paul Horn, Yuezhi Mao, Dmitri Zuev, Alec White,
  David Stuck, Shaama M.S., Shane Yost, Joonho Lee, David Small,
  Daniel Levine, Susi Lehtola, Hugh Burton, Evgeny Epifanovsky,
  Bang C. Huynh
 -----------------------------------------------------------------------
 Hartree-Fock
 using 6 threads for integral computing
 -------------------------------------------------------
 OpenMP Integral computing Module                
 Release: version 2.0, May 2017, Q-Chem Inc. Pleasanton 
 -------------------------------------------------------
 A restricted SCF calculation will be
 performed using DIIS
 SCF converges when DIIS error is below 1.0e-10
 ---------------------------------------
  Cycle       Energy         DIIS error
 ---------------------------------------
    1    -308.8484220714      6.00e-08  
    2    -308.8484220714      1.38e-08  
    3    -308.8484220714      3.47e-09  
    4    -308.8484220714      1.71e-09  
    5    -308.8484220714      7.93e-10  
    6    -308.8484220714      3.94e-10  
    7    -308.8484220714      1.33e-10  
    8    -308.8484220714      4.50e-11  Convergence criterion met
 ---------------------------------------
 SCF time:   CPU 34.94s  wall 7.00s 
 SCF   energy in the final basis set =     -308.8484220714
 Total energy in the final basis set =     -308.8484220714

 --------------------------------------------------------------

                    Orbital Energies (a.u.)
 --------------------------------------------------------------

 Alpha MOs
 -- Occupied --
-11.2340 -11.2340 -11.2253 -11.2252 -11.2240 -11.2239 -11.2195 -11.2195
 -1.1585  -1.0627  -1.0119  -0.9741  -0.8978  -0.8284  -0.7847  -0.6706
 -0.6464  -0.6265  -0.5808  -0.5795  -0.5698  -0.5558  -0.5482  -0.5252
 -0.4807  -0.4803  -0.4774  -0.3327  -0.3138
 -- Virtual --
  0.0402   0.0483   0.0502   0.0656   0.0684   0.0691   0.0759   0.0923
  0.0993   0.1038   0.1212   0.1274   0.1298   0.1373   0.1400   0.1541
  0.1677   0.1758   0.1808   0.1841   0.1892   0.1915   0.1938   0.1991
  0.2085   0.2099   0.2135   0.2230   0.2242   0.2314   0.2355   0.2445
  0.2462   0.2492   0.2618   0.2779   0.2783   0.2893   0.2978   0.3089
  0.3164   0.3174   0.3289   0.3581   0.3611   0.3629   0.3703   0.3712
  0.4152   0.4171   0.4228   0.4258   0.4458   0.4522   0.4631   0.4816
  0.5186   0.5336   0.5385   0.5554   0.5984   0.6185   0.6341   0.6435
  0.6679   0.7100   0.7294   0.7331   0.7427   0.7475   0.7718   0.7767
  0.7811   0.7994   0.8297   0.8456   0.8527   0.8568   0.8583   0.8788
  0.8793   0.9014   0.9082   0.9278   0.9282   0.9413   0.9615   0.9801
  0.9994   1.0080   1.0333   1.0549   1.0648   1.0819   1.0981   1.1378
  1.1410   1.1563   1.1774   1.1820   1.1847   1.2413   1.2588   1.2724
  1.2912   1.2930   1.3386   1.3616   1.4017   1.5376   1.5679   1.6313
  1.6443   1.6749   1.6769   1.7280   1.7529   1.7673   1.8121   1.8173
  1.8207   1.8349   1.8424   1.8655   1.8738   1.8774   1.8855   1.9101
  1.9166   1.9595   1.9616   1.9908   1.9983   2.0682   2.0817   2.1024
  2.1112   2.1157   2.1760   2.2142   2.2371   2.2503   2.2634   2.2670
  2.2951   2.3049   2.3555   2.3761   2.3825   2.4068   2.4821   2.4860
  2.4922   2.5420   2.6266   2.6531   2.6659   2.7499   2.7604   2.7924
  2.8334   2.8353   2.8431   2.8771   2.8897   2.8953   2.9221   2.9317
  2.9559   2.9666   2.9791   3.0084   3.0342   3.0469   3.0611   3.0841
  3.1075   3.1385   3.1427   3.1858   3.2331   3.2761   3.2792   3.2951
  3.3147   3.3546   3.3568   3.3855   3.5230   3.6041   3.6469   3.6638
  3.8110   3.8812   3.9432   4.0301   4.1025   4.1430   4.2290   4.2403
  4.2413   4.2641   4.4339   4.5876   4.6003   4.7235   4.8164   5.3042
 24.7563  25.1051  25.1323  25.1617  25.1864  25.2834  25.3077  25.3977
 --------------------------------------------------------------

          Ground-State Mulliken Net Atomic Charges

     Atom                 Charge (a.u.)
  ----------------------------------------
      1 C                    -0.420251
      2 C                    -0.423592
      3 C                     0.732956
      4 C                    -0.456586
      5 C                    -0.459914
      6 C                     0.732954
      7 C                    -0.644821
      8 C                    -0.644834
      9 H                     0.183684
     10 H                     0.183517
     11 H                     0.182685
     12 H                     0.182504
     13 H                     0.135356
     14 H                     0.155813
     15 H                     0.134669
     16 H                     0.155820
     17 H                     0.135442
     18 H                     0.134599
  ----------------------------------------
  Sum of atomic charges =     0.000000

 -----------------------------------------------------------------
                    Cartesian Multipole Moments
 -----------------------------------------------------------------
    Charge (ESU x 10^10)
                 0.0000
    Dipole Moment (Debye)
         X      -0.0620      Y       0.0069      Z      -0.0151
       Tot       0.0642
    Quadrupole Moments (Debye-Ang)
        XX     -52.5786     XY       0.8002     YY     -44.6028
        XZ      -2.1540     YZ       0.2102     ZZ     -46.3524
    Octopole Moments (Debye-Ang^2)
       XXX     222.9619    XXY     -88.9937    XYY      65.9896
       YYY    -220.2123    XXZ       5.3476    XYZ      -3.7669
       YYZ       0.8746    XZZ      66.5448    YZZ     -76.3604
       ZZZ       1.4791
    Hexadecapole Moments (Debye-Ang^3)
      XXXX    -742.5218   XXXY     318.0923   XXYY    -436.2991
      XYYY     264.1876   YYYY   -1796.6080   XXXZ      28.9393
      XXYZ       7.1184   XYYZ       1.5594   YYYZ       1.9664
      XXZZ    -165.8803   XYZZ      92.8563   YYZZ    -344.1803
      XZZZ      20.7100   YZZZ       1.8106   ZZZZ    -283.9022
 -----------------------------------------------------------------
 Calculating analytic gradient of the SCF energy
 Gradient of SCF Energy
            1           2           3           4           5           6
    1  -0.0000021   0.0000019   0.0000085  -0.0000024  -0.0000042   0.0000017
    2   0.0000002   0.0000004  -0.0000019   0.0000001   0.0000005   0.0000009
    3  -0.0000013   0.0000004   0.0000024   0.0000002  -0.0000013  -0.0000003
            7           8           9          10          11          12
    1   0.0000004   0.0000025   0.0000015  -0.0000028  -0.0000040   0.0000004
    2  -0.0000009   0.0000010   0.0000005  -0.0000006   0.0000003  -0.0000000
    3   0.0000002   0.0000004  -0.0000003  -0.0000018  -0.0000003   0.0000002
           13          14          15          16          17          18
    1   0.0000008   0.0000001  -0.0000026   0.0000009   0.0000022  -0.0000028
    2   0.0000001  -0.0000025   0.0000008  -0.0000030   0.0000018   0.0000022
    3   0.0000006  -0.0000018   0.0000010   0.0000000   0.0000000   0.0000017
 Max gradient component =       8.544E-06
 RMS gradient           =       1.979E-06
 Gradient time:  CPU 21.85 s  wall 3.78 s
 Geometry Optimization Parameters
   NAtoms,    NIC,     NZ,  NCons,   NDum,   NFix, NCnnct, MaxDiis
       18       0       0       0       0       0       0       0

 Cartesian Hessian Update
 Hessian updated using BFGS update
**WARNING** Hereditary positive definiteness endangered
 due to small product of step size times gradient change
**WARNING** Small scalar product
 Hessian update skipped this cycle


** GEOMETRY OPTIMIZATION IN CARTESIAN COORDINATES **
   Searching for a Minimum

   Optimization Cycle:   4

                       Coordinates (Angstroms)
     ATOM                X               Y               Z
      1  C        -1.6739467498    2.3770366827    1.1319931118
      2  C        -1.8283561510    1.0005480155    1.1391232787
      3  C        -1.5680106670    0.2416496250    0.0052617799
      4  C        -1.1403683174    0.9113490949   -1.1334234065
      5  C        -0.9858965990    2.2883449634   -1.1405562277
      6  C        -1.2532371154    3.0477570482   -0.0092720124
      7  C        -1.7633964109   -1.2565093822    0.0053837159
      8  C        -1.1118668413    4.5518956546   -0.0246031107
      9  H        -1.8799656721    2.9334061425    2.0307461073
     10  H        -2.1515500434    0.5128813728    2.0432627640
     11  H        -0.9191375364    0.3534620747   -2.0275698964
     12  H        -0.6475266854    2.7741632524   -2.0400898947
     13  H        -1.0930839377   -1.7395455610   -0.6974085983
     14  H        -2.7808076431   -1.5154972562   -0.2774789034
     15  H        -1.5780440358   -1.6761918722    0.9883487617
     16  H        -2.0477843666    5.0270065698   -0.3083822749
     17  H        -0.3540600034    4.8674539466   -0.7336183389
     18  H        -0.8341931243    4.9298098287    0.9535614448
   Point Group: c1    Number of degrees of freedom:    48


   Energy is   -308.848422071


 Translations and Rotations Projected Out of Hessian

 48 Hessian modes will be used to form the next step
  Hessian Eigenvalues:
     1.000000    1.000000    1.000000    1.000000    1.000000    1.000000
     1.000000    1.000000    1.000000    1.000000    1.000000    1.000000
     1.000000    1.000000    1.000000    1.000000    1.000000    1.000000
     1.000000    1.000000    1.000000    1.000000    1.000000    1.000000
     1.000000    1.000000    1.000000    1.000000    1.000000    1.000000
     1.000000    1.000000    1.000000    1.000000    1.000000    1.000000
     1.000000    1.000000    1.000000    1.000000    1.000000    1.000000
     1.000000    1.000000    1.000000    1.000000    1.000000    1.000000

 Minimum search - taking simple RFO step
 Searching for Lamda that Minimizes Along All modes
 Value Taken    Lamda =   0.00000000
 Step Taken.  Stepsize is  0.000015

                             Maximum     Tolerance    Cnvgd?
         Gradient           0.000009      0.000010     YES
         Displacement       0.000009      0.000030     YES
         Energy change     -0.000000      0.000000     YES

 Final energy is   -308.84842207144402     


 ******************************
 **  OPTIMIZATION CONVERGED  **
 ******************************

                       Coordinates (Angstroms)
     ATOM                X               Y               Z
      1  C        -1.6739467498    2.3770366827    1.1319931118
      2  C        -1.8283561510    1.0005480155    1.1391232787
      3  C        -1.5680106670    0.2416496250    0.0052617799
      4  C        -1.1403683174    0.9113490949   -1.1334234065
      5  C        -0.9858965990    2.2883449634   -1.1405562277
      6  C        -1.2532371154    3.0477570482   -0.0092720124
      7  C        -1.7633964109   -1.2565093822    0.0053837159
      8  C        -1.1118668413    4.5518956546   -0.0246031107
      9  H        -1.8799656721    2.9334061425    2.0307461073
     10  H        -2.1515500434    0.5128813728    2.0432627640
     11  H        -0.9191375364    0.3534620747   -2.0275698964
     12  H        -0.6475266854    2.7741632524   -2.0400898947
     13  H        -1.0930839377   -1.7395455610   -0.6974085983
     14  H        -2.7808076431   -1.5154972562   -0.2774789034
     15  H        -1.5780440358   -1.6761918722    0.9883487617
     16  H        -2.0477843666    5.0270065698   -0.3083822749
     17  H        -0.3540600034    4.8674539466   -0.7336183389
     18  H        -0.8341931243    4.9298098287    0.9535614448

Z-matrix Print:
$molecule
0 1
C 
C  1 1.388518
H  2 1.076882 1 119.625375
C  2 1.385651 1 121.188047 3 179.691316 0
H  4 1.076884 2 119.185890 1 -179.696236 0
C  4 1.388517 2 121.188506 1 -0.000000 0
C  6 1.389010 4 117.622460 2 -0.346496 0
H  7 1.076913 6 119.615962 4 -179.346135 0
C  7 1.385140 6 121.188171 4 0.346744 0
H  9 1.076916 7 119.195001 6 -179.690355 0
C  1 1.510845 2 121.212380 3 1.559760 0
H  11 1.084689 1 111.200571 2 -29.298972 0
H  11 1.084771 1 111.200739 2 -149.711135 0
H  11 1.087291 1 110.924214 2 90.502328 0
C  6 1.510846 4 121.208779 2 178.749467 0
H  15 1.084693 6 111.199164 4 29.466873 0
H  15 1.084762 6 111.199476 4 149.877185 0
H  15 1.087296 6 110.927321 4 -90.333685 0
$end


 --------------------------------------------------------------

                    Orbital Energies (a.u.)
 --------------------------------------------------------------

 Alpha MOs
 -- Occupied --
-11.2340 -11.2340 -11.2253 -11.2252 -11.2240 -11.2239 -11.2195 -11.2195
 -1.1585  -1.0627  -1.0119  -0.9741  -0.8978  -0.8284  -0.7847  -0.6706
 -0.6464  -0.6265  -0.5808  -0.5795  -0.5698  -0.5558  -0.5482  -0.5252
 -0.4807  -0.4803  -0.4774  -0.3327  -0.3138
 -- Virtual --
  0.0402   0.0483   0.0502   0.0656   0.0684   0.0691   0.0759   0.0923
  0.0993   0.1038   0.1212   0.1274   0.1298   0.1373   0.1400   0.1541
  0.1677   0.1758   0.1808   0.1841   0.1892   0.1915   0.1938   0.1991
  0.2085   0.2099   0.2135   0.2230   0.2242   0.2314   0.2355   0.2445
  0.2462   0.2492   0.2618   0.2779   0.2783   0.2893   0.2978   0.3089
  0.3164   0.3174   0.3289   0.3581   0.3611   0.3629   0.3703   0.3712
  0.4152   0.4171   0.4228   0.4258   0.4458   0.4522   0.4631   0.4816
  0.5186   0.5336   0.5385   0.5554   0.5984   0.6185   0.6341   0.6435
  0.6679   0.7100   0.7294   0.7331   0.7427   0.7475   0.7718   0.7767
  0.7811   0.7994   0.8297   0.8456   0.8527   0.8568   0.8583   0.8788
  0.8793   0.9014   0.9082   0.9278   0.9282   0.9413   0.9615   0.9801
  0.9994   1.0080   1.0333   1.0549   1.0648   1.0819   1.0981   1.1378
  1.1410   1.1563   1.1774   1.1820   1.1847   1.2413   1.2588   1.2724
  1.2912   1.2930   1.3386   1.3616   1.4017   1.5376   1.5679   1.6313
  1.6443   1.6749   1.6769   1.7280   1.7529   1.7673   1.8121   1.8173
  1.8207   1.8349   1.8424   1.8655   1.8738   1.8774   1.8855   1.9101
  1.9166   1.9595   1.9616   1.9908   1.9983   2.0682   2.0817   2.1024
  2.1112   2.1157   2.1760   2.2142   2.2371   2.2503   2.2634   2.2670
  2.2951   2.3049   2.3555   2.3761   2.3825   2.4068   2.4821   2.4860
  2.4922   2.5420   2.6266   2.6531   2.6659   2.7499   2.7604   2.7924
  2.8334   2.8353   2.8431   2.8771   2.8897   2.8953   2.9221   2.9317
  2.9559   2.9666   2.9791   3.0084   3.0342   3.0469   3.0611   3.0841
  3.1075   3.1385   3.1427   3.1858   3.2331   3.2761   3.2792   3.2951
  3.3147   3.3546   3.3568   3.3855   3.5230   3.6041   3.6469   3.6638
  3.8110   3.8812   3.9432   4.0301   4.1025   4.1430   4.2290   4.2403
  4.2413   4.2641   4.4339   4.5876   4.6003   4.7235   4.8164   5.3042
 24.7563  25.1051  25.1323  25.1617  25.1864  25.2834  25.3077  25.3977
 --------------------------------------------------------------

          Ground-State Mulliken Net Atomic Charges

     Atom                 Charge (a.u.)
  ----------------------------------------
      1 C                    -0.420251
      2 C                    -0.423592
      3 C                     0.732956
      4 C                    -0.456586
      5 C                    -0.459914
      6 C                     0.732954
      7 C                    -0.644821
      8 C                    -0.644834
      9 H                     0.183684
     10 H                     0.183517
     11 H                     0.182685
     12 H                     0.182504
     13 H                     0.135356
     14 H                     0.155813
     15 H                     0.134669
     16 H                     0.155820
     17 H                     0.135442
     18 H                     0.134599
  ----------------------------------------
  Sum of atomic charges =     0.000000

 -----------------------------------------------------------------
                    Cartesian Multipole Moments
 -----------------------------------------------------------------
    Charge (ESU x 10^10)
                 0.0000
    Dipole Moment (Debye)
         X      -0.0620      Y       0.0069      Z      -0.0151
       Tot       0.0642
    Quadrupole Moments (Debye-Ang)
        XX     -52.5786     XY       0.8002     YY     -44.6028
        XZ      -2.1540     YZ       0.2102     ZZ     -46.3524
    Octopole Moments (Debye-Ang^2)
       XXX     222.9619    XXY     -88.9937    XYY      65.9896
       YYY    -220.2123    XXZ       5.3476    XYZ      -3.7669
       YYZ       0.8746    XZZ      66.5448    YZZ     -76.3604
       ZZZ       1.4791
    Hexadecapole Moments (Debye-Ang^3)
      XXXX    -742.5218   XXXY     318.0923   XXYY    -436.2991
      XYYY     264.1876   YYYY   -1796.6080   XXXZ      28.9393
      XXYZ       7.1184   XYYZ       1.5594   YYYZ       1.9664
      XXZZ    -165.8803   XYZZ      92.8563   YYZZ    -344.1803
      XZZZ      20.7100   YZZZ       1.8106   ZZZZ    -283.9022
 -----------------------------------------------------------------
Archival summary:
1\1\february\OPT\HF\BasisUnspecified\810\taweetha\SatDec1408:43:382019SatDec1408:43:382019\0\\#,OPT,HF,BasisUnspecified,\\0,1\C\C,1,1.38852\H,2,1.07688,1,119.625\C,2,1.38565,1,121.188,3,179.691,0\H,4,1.07688,2,119.186,1,-179.696,0\C,4,1.38852,2,121.189,1,-0,0\C,6,1.38901,4,117.622,2,-0.346496,0\H,7,1.07691,6,119.616,4,-179.346,0\C,7,1.38514,6,121.188,4,0.346744,0\H,9,1.07692,7,119.195,6,-179.69,0\C,1,1.51085,2,121.212,3,1.55976,0\H,11,1.08469,1,111.201,2,-29.299,0\H,11,1.08477,1,111.201,2,-149.711,0\H,11,1.08729,1,110.924,2,90.5023,0\C,6,1.51085,4,121.209,2,178.749,0\H,15,1.08469,6,111.199,4,29.4669,0\H,15,1.08476,6,111.199,4,149.877,0\H,15,1.0873,6,110.927,4,-90.3337,0\\HF=-308.848422\\@

 Total job time:  50.70s(wall), 272.08s(cpu) 
 Sat Dec 14 08:43:38 2019

        *************************************************************
        *                                                           *
        *  Thank you very much for using Q-Chem.  Have a nice day.  *
        *                                                           *
        *************************************************************


 
User input: 2 of 2 
 
                  Welcome to Q-Chem
     A Quantum Leap Into The Future Of Chemistry


 Q-Chem 5.2 (devel), Q-Chem, Inc., Pleasanton, CA (2019)

 Yihan Shao,  Zhengting Gan,  E. Epifanovsky,  A. T. B. Gilbert,  M. Wormit,  
 J. Kussmann,  A. W. Lange,  A. Behn,  Jia Deng,  Xintian Feng,  D. Ghosh,  
 M. Goldey,  P. R. Horn,  L. D. Jacobson,  I. Kaliman,  T. Kus,  A. Landau,  
 Jie Liu,  E. I. Proynov,  R. M. Richard,  R. P. Steele,  E. J. Sundstrom,  
 H. L. Woodcock III,  P. M. Zimmerman,  D. Zuev,  B. Albrecht,  E. Alguire,  
 S. A. Baeppler,  D. Barton,  Z. Benda,  Y. A. Bernard,  E. J. Berquist,  
 K. B. Bravaya,  H. Burton,  D. Casanova,  Chun-Min Chang,  Yunqing Chen,  
 A. Chien,  K. D. Closser,  M. P. Coons,  S. Coriani,  S. Dasgupta,  
 A. L. Dempwolff,  M. Diedenhofen,  Hainam Do,  R. G. Edgar,  Po-Tung Fang,  
 S. Faraji,  S. Fatehi,  Qingguo Feng,  K. D. Fenk,  J. Fosso-Tande,  
 J. Gayvert,  Qinghui Ge,  A. Ghysels,  G. Gidofalvi,  J. Gomes,  
 J. Gonthier,  A. Gunina,  D. Hait,  M. W. D. Hanson-Heine,  
 P. H. P. Harbach,  A. W. Hauser,  M. F. Herbst,  J. E. Herr,  
 E. G. Hohenstein,  Z. C. Holden,  Kerwin Hui,  B. C. Huynh,  T.-C. Jagau,  
 Hyunjun Ji,  B. Kaduk,  K. Khistyaev,  Jaehoon Kim,  P. Klunzinger,  K. Koh,  
 D. Kosenkov,  L. Koulias,  T. Kowalczyk,  C. M. Krauter,  A. Kunitsa,  
 Ka Un Lao,  A. Laurent,  K. V. Lawler,  Joonho Lee,  D. Lefrancois,  
 S. Lehtola,  D. S. Levine,  Yi-Pei Li,  You-Sheng Lin,  Fenglai Liu,  
 E. Livshits,  A. Luenser,  P. Manohar,  E. Mansoor,  S. F. Manzer,  
 Shan-Ping Mao,  Yuezhi Mao,  N. Mardirossian,  A. V. Marenich,  
 T. Markovich,  L. A. Martinez-Martinez,  S. A. Maurer,  N. J. Mayhall,  
 S. C. McKenzie,  J.-M. Mewes,  P. Morgante,  A. F. Morrison,  
 J. W. Mullinax,  K. Nanda,  T. S. Nguyen-Beck,  R. Olivares-Amaya,  
 J. A. Parkhill,  Zheng Pei,  T. M. Perrine,  F. Plasser,  P. Pokhilko,  
 S. Prager,  A. Prociuk,  E. Ramos,  D. R. Rehn,  F. Rob,  M. Scheurer,  
 M. Schneider,  N. Sergueev,  S. M. Sharada,  S. Sharma,  D. W. Small,  
 T. Stauch,  T. Stein,  Yu-Chuan Su,  A. J. W. Thom,  A. Tkatchenko,  
 T. Tsuchimochi,  N. M. Tubman,  L. Vogt,  M. L. Vidal,  O. Vydrov,  
 M. A. Watson,  J. Wenzel,  M. de Wergifosse,  T. A. Wesolowski,  A. White,  
 J. Witte,  A. Yamada,  Jun Yang,  K. Yao,  S. Yeganeh,  S. R. Yost,  
 Zhi-Qiang You,  A. Zech,  Igor Ying Zhang,  Xing Zhang,  Yan Zhao,  
 Ying Zhu,  B. R. Brooks,  G. K. L. Chan,  C. J. Cramer,  M. S. Gordon,  
 W. J. Hehre,  A. Klamt,  M. W. Schmidt,  C. D. Sherrill,  D. G. Truhlar,  
 A. Aspuru-Guzik,  R. Baer,  A. T. Bell,  N. A. Besley,  Jeng-Da Chai,  
 A. E. DePrince, III,  R. A. DiStasio Jr.,  A. Dreuw,  B. D. Dunietz,  
 T. R. Furlani,  Chao-Ping Hsu,  Yousung Jung,  Jing Kong,  D. S. Lambrecht,  
 WanZhen Liang,  C. Ochsenfeld,  V. A. Rassolov,  L. V. Slipchenko,  
 J. E. Subotnik,  T. Van Voorhis,  J. M. Herbert,  A. I. Krylov,  
 P. M. W. Gill,  M. Head-Gordon

 Contributors to earlier versions of Q-Chem not listed above: 
 R. D. Adamson,  B. Austin,  J. Baker,  G. J. O. Beran,  K. Brandhorst,  
 S. T. Brown,  E. F. C. Byrd,  A. K. Chakraborty,  C.-L. Cheng,  
 Siu Hung Chien,  D. M. Chipman,  D. L. Crittenden,  H. Dachsel,  
 R. J. Doerksen,  A. D. Dutoi,  L. Fusti-Molnar,  W. A. Goddard III,  
 A. Golubeva-Zadorozhnaya,  S. R. Gwaltney,  G. Hawkins,  A. Heyden,  
 S. Hirata,  G. Kedziora,  F. J. Keil,  C. Kelley,  Jihan Kim,  R. A. King,  
 R. Z. Khaliullin,  P. P. Korambath,  W. Kurlancheek,  A. M. Lee,  M. S. Lee,  
 S. V. Levchenko,  Ching Yeh Lin,  D. Liotard,  R. C. Lochan,  I. Lotan,  
 P. E. Maslen,  N. Nair,  D. P. O'Neill,  D. Neuhauser,  E. Neuscamman,  
 C. M. Oana,  R. Olson,  B. Peters,  R. Peverati,  P. A. Pieniazek,  
 Y. M. Rhee,  J. Ritchie,  M. A. Rohrdanz,  E. Rosta,  N. J. Russ,  
 H. F. Schaefer III,  N. E. Schultz,  N. Shenvi,  A. C. Simmonett,  A. Sodt,  
 D. Stuck,  K. S. Thanthiriwatte,  V. Vanovschi,  Tao Wang,  A. Warshel,  
 C. F. Williams,  Q. Wu,  X. Xu,  W. Zhang

 Please cite Q-Chem as follows:
 Y. Shao et al., Mol. Phys. 113, 184-215 (2015)
 DOI: 10.1080/00268976.2014.952696

 Q-Chem 5.2.1 for Intel X86 EM64T Linux

 Parts of Q-Chem use Armadillo 8.300.2 (Tropical Shenanigans).
 http://arma.sourceforge.net/

 Q-Chem begins on Sat Dec 14 08:43:38 2019  

Host: 
0

     Scratch files written to /scratch/taweetham/qchem27970//
NAlpha2: 58
NElect   58
Mult     1
The previous job contains 0 fragments, simply inherited here

Checking the input file for inconsistencies... 	...done.

--------------------------------------------------------------
User input:
--------------------------------------------------------------

$MOLECULE
READ
$END

$REM
   JOB_TYPE 	FREQUENCY
   BASIS 	6-311++G**
   METHOD	HF
   SYM_IGNORE	TRUE
   THRESH	14
   MEM_TOTAL	31000
   SCF_CONVERGENCE 10
$END


--------------------------------------------------------------
 ----------------------------------------------------------------
             Standard Nuclear Orientation (Angstroms)
    I     Atom           X                Y                Z
 ----------------------------------------------------------------
    1      C      -1.6739467498     2.3770366827     1.1319931118
    2      C      -1.8283561510     1.0005480155     1.1391232787
    3      C      -1.5680106670     0.2416496250     0.0052617799
    4      C      -1.1403683174     0.9113490949    -1.1334234065
    5      C      -0.9858965990     2.2883449634    -1.1405562277
    6      C      -1.2532371154     3.0477570482    -0.0092720124
    7      C      -1.7633964109    -1.2565093822     0.0053837159
    8      C      -1.1118668413     4.5518956546    -0.0246031107
    9      H      -1.8799656721     2.9334061425     2.0307461073
   10      H      -2.1515500434     0.5128813728     2.0432627640
   11      H      -0.9191375364     0.3534620747    -2.0275698964
   12      H      -0.6475266854     2.7741632524    -2.0400898947
   13      H      -1.0930839377    -1.7395455610    -0.6974085983
   14      H      -2.7808076431    -1.5154972562    -0.2774789034
   15      H      -1.5780440358    -1.6761918722     0.9883487617
   16      H      -2.0477843666     5.0270065698    -0.3083822749
   17      H      -0.3540600034     4.8674539466    -0.7336183389
   18      H      -0.8341931243     4.9298098287     0.9535614448
 ----------------------------------------------------------------
 Nuclear Repulsion Energy =         341.57116928 hartrees
 There are       29 alpha and       29 beta electrons
 Requested basis set is 6-311++G(d,p)
 There are 98 shells and 246 basis functions

 Total QAlloc Memory Limit  31000 MB
 Mega-Array Size       188 MB
 MEM_STATIC part       192 MB
 A cutoff of  1.0D-14 yielded   4530 shell pairs
 There are     29185 function pairs (     31166 Cartesian)
 Smallest overlap matrix eigenvalue = 8.47E-07
 Linear dependence detected in AO basis
 Tighter screening thresholds may be required for diffuse basis sets
 Use S2THRESH > 14 and THRESH = 14 in case of SCF convergence issues
 Number of orthogonalized atomic orbitals = 245
 Maximum deviation from orthogonality = 9.070E-11
 Guess from superposition of atomic densities
 Warning:  Energy on first SCF cycle will be non-variational
 SAD guess density has 58.000000 electrons

 -----------------------------------------------------------------------
  General SCF calculation program by
  Eric Jon Sundstrom, Paul Horn, Yuezhi Mao, Dmitri Zuev, Alec White,
  David Stuck, Shaama M.S., Shane Yost, Joonho Lee, David Small,
  Daniel Levine, Susi Lehtola, Hugh Burton, Evgeny Epifanovsky,
  Bang C. Huynh
 -----------------------------------------------------------------------
 Hartree-Fock
 using 6 threads for integral computing
 -------------------------------------------------------
 OpenMP Integral computing Module                
 Release: version 2.0, May 2017, Q-Chem Inc. Pleasanton 
 -------------------------------------------------------
 A restricted SCF calculation will be
 performed using DIIS
 SCF converges when DIIS error is below 1.0e-10
 ---------------------------------------
  Cycle       Energy         DIIS error
 ---------------------------------------
    1    -312.3261085399      4.35e-02  
    2    -308.7597025376      2.78e-03  
    3    -308.8415048287      7.41e-04  
    4    -308.8477908233      2.62e-04  
    5    -308.8483978508      3.99e-05  
    6    -308.8484198557      1.24e-05  
    7    -308.8484218942      3.00e-06  
    8    -308.8484220620      7.05e-07  
    9    -308.8484220707      2.65e-07  
   10    -308.8484220714      5.53e-08  
   11    -308.8484220714      1.77e-08  
   12    -308.8484220714      9.34e-09  
   13    -308.8484220714      3.51e-09  
   14    -308.8484220714      1.32e-09  
   15    -308.8484220714      3.67e-10  
   16    -308.8484220714      1.02e-10  
   17    -308.8484220714      2.88e-11  Convergence criterion met
 ---------------------------------------
 SCF time:   CPU 73.00s  wall 14.00s 
 SCF   energy in the final basis set =     -308.8484220714
 Total energy in the final basis set =     -308.8484220714

 --------------------------------------------------------------

                    Orbital Energies (a.u.)
 --------------------------------------------------------------

 Alpha MOs
 -- Occupied --
-11.2340 -11.2340 -11.2253 -11.2252 -11.2240 -11.2239 -11.2195 -11.2195
 -1.1585  -1.0627  -1.0119  -0.9741  -0.8978  -0.8284  -0.7847  -0.6706
 -0.6464  -0.6265  -0.5808  -0.5795  -0.5698  -0.5558  -0.5482  -0.5252
 -0.4807  -0.4803  -0.4774  -0.3327  -0.3138
 -- Virtual --
  0.0402   0.0483   0.0502   0.0656   0.0684   0.0691   0.0759   0.0923
  0.0993   0.1038   0.1212   0.1274   0.1298   0.1373   0.1400   0.1541
  0.1677   0.1758   0.1808   0.1841   0.1892   0.1915   0.1938   0.1991
  0.2085   0.2099   0.2135   0.2230   0.2242   0.2314   0.2355   0.2445
  0.2462   0.2492   0.2618   0.2779   0.2783   0.2893   0.2978   0.3089
  0.3164   0.3174   0.3289   0.3581   0.3611   0.3629   0.3703   0.3712
  0.4152   0.4171   0.4228   0.4258   0.4458   0.4522   0.4631   0.4816
  0.5186   0.5336   0.5385   0.5554   0.5984   0.6185   0.6341   0.6435
  0.6679   0.7100   0.7294   0.7331   0.7427   0.7475   0.7718   0.7767
  0.7811   0.7994   0.8297   0.8456   0.8527   0.8568   0.8583   0.8788
  0.8793   0.9014   0.9082   0.9278   0.9282   0.9413   0.9615   0.9801
  0.9994   1.0080   1.0333   1.0549   1.0648   1.0819   1.0981   1.1378
  1.1410   1.1563   1.1774   1.1820   1.1847   1.2413   1.2588   1.2724
  1.2912   1.2930   1.3386   1.3616   1.4017   1.5376   1.5679   1.6313
  1.6443   1.6749   1.6769   1.7280   1.7529   1.7673   1.8121   1.8173
  1.8207   1.8349   1.8424   1.8655   1.8738   1.8774   1.8855   1.9101
  1.9166   1.9595   1.9616   1.9908   1.9983   2.0682   2.0817   2.1024
  2.1112   2.1157   2.1760   2.2142   2.2371   2.2503   2.2634   2.2670
  2.2951   2.3049   2.3555   2.3761   2.3825   2.4068   2.4821   2.4860
  2.4922   2.5420   2.6266   2.6531   2.6659   2.7499   2.7604   2.7924
  2.8334   2.8353   2.8431   2.8771   2.8897   2.8953   2.9221   2.9317
  2.9559   2.9666   2.9791   3.0084   3.0342   3.0469   3.0611   3.0841
  3.1075   3.1385   3.1427   3.1858   3.2331   3.2761   3.2792   3.2951
  3.3147   3.3546   3.3568   3.3855   3.5230   3.6041   3.6469   3.6638
  3.8110   3.8812   3.9432   4.0301   4.1025   4.1430   4.2290   4.2403
  4.2413   4.2641   4.4339   4.5876   4.6003   4.7235   4.8164   5.3042
 24.7563  25.1051  25.1323  25.1617  25.1864  25.2834  25.3077  25.3977
 --------------------------------------------------------------

          Ground-State Mulliken Net Atomic Charges

     Atom                 Charge (a.u.)
  ----------------------------------------
      1 C                    -0.420251
      2 C                    -0.423592
      3 C                     0.732956
      4 C                    -0.456586
      5 C                    -0.459914
      6 C                     0.732954
      7 C                    -0.644821
      8 C                    -0.644834
      9 H                     0.183684
     10 H                     0.183517
     11 H                     0.182685
     12 H                     0.182504
     13 H                     0.135356
     14 H                     0.155813
     15 H                     0.134669
     16 H                     0.155820
     17 H                     0.135442
     18 H                     0.134599
  ----------------------------------------
  Sum of atomic charges =     0.000000

 -----------------------------------------------------------------
                    Cartesian Multipole Moments
 -----------------------------------------------------------------
    Charge (ESU x 10^10)
                -0.0000
    Dipole Moment (Debye)
         X      -0.0620      Y       0.0069      Z      -0.0151
       Tot       0.0642
    Quadrupole Moments (Debye-Ang)
        XX     -52.5786     XY       0.8002     YY     -44.6028
        XZ      -2.1540     YZ       0.2102     ZZ     -46.3524
    Octopole Moments (Debye-Ang^2)
       XXX     222.9619    XXY     -88.9937    XYY      65.9896
       YYY    -220.2123    XXZ       5.3476    XYZ      -3.7669
       YYZ       0.8746    XZZ      66.5448    YZZ     -76.3604
       ZZZ       1.4791
    Hexadecapole Moments (Debye-Ang^3)
      XXXX    -742.5218   XXXY     318.0923   XXYY    -436.2991
      XYYY     264.1876   YYYY   -1796.6080   XXXZ      28.9393
      XXYZ       7.1184   XYYZ       1.5594   YYYZ       1.9664
      XXZZ    -165.8803   XYZZ      92.8563   YYZZ    -344.1803
      XZZZ      20.7100   YZZZ       1.8106   ZZZZ    -283.9022
 -----------------------------------------------------------------
 Calculating MO derivatives via CPSCF
    1     0    57    0.0576335  
    2     0    57    0.0085284  
    3     0    57    0.0020466  
    4     0    57    0.0004983  
    5     2    55    0.0000748  
    6    42    15    0.0000095  
    7    56     1    0.0000010  
    8    57     0    0.0000001  Converged
 Time for AOints: 129.3 s (CPU) 22.0 s (wall)
 ------------------------------------------------------------------------------
                     AOints        : Timing summary (seconds)
 ------------------------------------------------------------------------------
     job step          cpu (% of tot)      sys (% of tot)     wall (% of tot)
 ------------------------------------------------------------------------------
  AOints            0.1293E+03 ( 9.9)   0.5000E-05 ( 7.0)   0.2196E+02 ( 9.7)
 ------------------------------------------------------------------------------
   Grand Totals     0.1309E+04          0.7100E-04          0.2253E+03
 ------------------------------------------------------------------------------
 Polarizability Matrix (a.u.)
            1           2           3
    1 -62.2190417  -5.6611303   9.0217369
    2  -5.6611303-112.4834668  -0.8900819
    3   9.0217369  -0.8900819 -88.5160635
 Calculating analytic Hessian of the SCF energy

 Direct stationary perturbation theory relativistic correction:

 rels  =       0.077586002842
 relv  =      -0.355829950801
 rel2e =       0.150879767320
 E_rel =      -0.127364180639

 Hessian of the SCF Energy
            1           2           3           4           5           6
    1   0.2183046   0.0470405  -0.1656162  -0.0853555  -0.0145813   0.0302544
    2   0.0470405   0.7568696   0.0596071  -0.0472526  -0.3586408   0.0492136
    3  -0.1656162   0.0596071   0.7394804   0.0190048  -0.0525892  -0.1541452
    4  -0.0853555  -0.0472526   0.0190048   0.2240265   0.0721342  -0.1748815
    5  -0.0145813  -0.3586408  -0.0525892   0.0721342   0.7503005  -0.0216235
    6   0.0302544   0.0492136  -0.1541452  -0.1748815  -0.0216235   0.7403271
    7   0.0172311   0.0305305  -0.0202805  -0.0945948  -0.0062529   0.0441709
    8   0.0041702  -0.0304058  -0.0290929   0.0261653  -0.2139373  -0.1349756
    9  -0.0294927  -0.1132579   0.0598695   0.0536644  -0.0290444  -0.2756730
   10  -0.0120472  -0.0224234   0.0127867   0.0033579   0.0224749   0.0260576
   11  -0.0241148  -0.0854291   0.0467940  -0.0022189   0.1023108   0.0365978
   12   0.0136540   0.0471246  -0.0315538   0.0181361  -0.0439419  -0.0640874
   13   0.0038908   0.0001220   0.0172226  -0.0055916   0.0042483   0.0020266
   14   0.0248261   0.1017846  -0.0431929   0.0059483  -0.0928782  -0.0478412
   15   0.0270898   0.0371281  -0.0640935   0.0027812  -0.0483531  -0.0305662
   16  -0.1046142  -0.0177887   0.0729619   0.0073773  -0.0391211  -0.0128720
   17  -0.0502240  -0.2023534   0.1211272  -0.0127575  -0.0190441   0.0336779
   18   0.0590803   0.0157042  -0.2772343  -0.0034773   0.1178325   0.0583514
   19   0.0068049   0.0010756   0.0044799   0.0066117   0.0076202  -0.0005051
   20   0.0003611   0.0021761  -0.0016645  -0.0027146  -0.0210792  -0.0016738
   21   0.0022318  -0.0017504  -0.0047634  -0.0046997  -0.0316973   0.0059939
   22   0.0041895  -0.0133285   0.0000134   0.0062640  -0.0019556   0.0047444
   23  -0.0030036  -0.0183337   0.0020051  -0.0012634   0.0027518   0.0005652
   24   0.0024701   0.0322264   0.0056492   0.0025657   0.0011444  -0.0048000
   25  -0.0585898   0.0260429   0.0533442   0.0054117  -0.0025590  -0.0036309
   26   0.0261073  -0.1492170  -0.1268559   0.0080262  -0.0109421  -0.0321826
   27   0.0539675  -0.1264224  -0.2740034   0.0004115   0.0029045   0.0044615
   28   0.0034310  -0.0006704   0.0035965  -0.0741307  -0.0421253   0.0803464
   29  -0.0112566  -0.0086576   0.0323328  -0.0421827  -0.1312291   0.1104747
   30  -0.0001260  -0.0027877   0.0041568   0.0808559   0.1099086  -0.2764531
   31  -0.0010218  -0.0003401  -0.0002641   0.0064616  -0.0022218   0.0036548
   32  -0.0003375  -0.0010016   0.0010408  -0.0020096  -0.0005366   0.0037023
   33  -0.0002381   0.0010869   0.0001205   0.0039252   0.0039235  -0.0031358
   34   0.0070373   0.0005249   0.0027263  -0.0008750   0.0003048  -0.0004902
   35   0.0003149  -0.0012001  -0.0044404   0.0003026  -0.0011693  -0.0009437
   36   0.0029436  -0.0047157  -0.0030495  -0.0004748  -0.0009949   0.0001414
   37  -0.0001775  -0.0011209   0.0000095   0.0003258  -0.0005483   0.0003604
   38  -0.0004946   0.0002223  -0.0018142  -0.0009686  -0.0068989   0.0021412
   39   0.0000620   0.0000076  -0.0000374   0.0005193  -0.0005948   0.0002958
   40  -0.0000495  -0.0010392   0.0003309   0.0002377   0.0006595   0.0008393
   41   0.0014118  -0.0004100   0.0009998   0.0001392  -0.0007205   0.0010587
   42   0.0008167   0.0014466  -0.0007184   0.0003111  -0.0023668  -0.0003161
   43  -0.0001659   0.0003420  -0.0002805   0.0005441   0.0001961  -0.0002287
   44  -0.0005723  -0.0002980   0.0003134  -0.0009201   0.0025271   0.0013266
   45   0.0006404   0.0008830   0.0003207   0.0003901  -0.0018860   0.0000195
   46   0.0000252  -0.0008187   0.0005941  -0.0001434   0.0009821   0.0000907
   47  -0.0003039  -0.0004768  -0.0012143  -0.0014655  -0.0003366  -0.0010519
   48   0.0008307   0.0022420  -0.0003265   0.0004875  -0.0015989  -0.0006919
   49   0.0003051  -0.0010883  -0.0001099   0.0001938   0.0011315   0.0004002
   50  -0.0006635  -0.0069028  -0.0020938   0.0004978  -0.0001242   0.0017716
   51   0.0006453   0.0005349   0.0003148   0.0000551  -0.0000232  -0.0000535
   52   0.0008019   0.0001925  -0.0005195  -0.0001213  -0.0003865  -0.0003373
   53   0.0013203   0.0022739  -0.0012624   0.0005399  -0.0003525  -0.0002374
   54   0.0007864   0.0017292   0.0000139   0.0004254  -0.0009996   0.0003320
            7           8           9          10          11          12
    1   0.0172311   0.0041702  -0.0294927  -0.0120472  -0.0241148   0.0136540
    2   0.0305305  -0.0304058  -0.1132579  -0.0224234  -0.0854291   0.0471246
    3  -0.0202805  -0.0290929   0.0598695   0.0127867   0.0467940  -0.0315538
    4  -0.0945948   0.0261653   0.0536644   0.0033579  -0.0022189   0.0181361
    5  -0.0062529  -0.2139373  -0.0290444   0.0224749   0.1023108  -0.0439419
    6   0.0441709  -0.1349756  -0.2756730   0.0260576   0.0365978  -0.0640874
    7   0.2553615   0.0595004  -0.1445592  -0.1067099  -0.0185983   0.0739668
    8   0.0595004   0.7341258   0.0169213  -0.0511046  -0.2026995   0.1213753
    9  -0.1445592   0.0169213   0.6804270   0.0644467   0.0152888  -0.2760559
   10  -0.1067099  -0.0511046   0.0644467   0.2236043   0.0472432  -0.1734523
   11  -0.0185983  -0.2026995   0.0152888   0.0472432   0.7557636   0.0602632
   12   0.0739668   0.1213753  -0.2760559  -0.1734523   0.0602632   0.7352897
   13   0.0062134  -0.0136223  -0.0020259  -0.0851101  -0.0458381   0.0184222
   14  -0.0390234  -0.0187302   0.1177225  -0.0157683  -0.3573537  -0.0528922
   15  -0.0112683   0.0332988   0.0592151   0.0297648   0.0496205  -0.1543990
   16  -0.0164777   0.0017866   0.0341373   0.0163084   0.0307292  -0.0186328
   17   0.0029149   0.0026429  -0.0041724   0.0053310  -0.0303321  -0.0290727
   18   0.0340704  -0.0047201  -0.1189506  -0.0280624  -0.1134645   0.0607319
   19  -0.0876710  -0.0178950   0.0063403   0.0037718  -0.0117289   0.0000602
   20  -0.0213359  -0.2445594  -0.0008595  -0.0033918  -0.0182366   0.0017630
   21   0.0064283  -0.0000917  -0.1042607   0.0043293   0.0323825   0.0062037
   22  -0.0010276   0.0008307  -0.0002210   0.0063744  -0.0009348   0.0026702
   23  -0.0001705  -0.0010567  -0.0001608  -0.0005524   0.0022915  -0.0016278
   24  -0.0001841   0.0002278  -0.0004532   0.0048203  -0.0025682  -0.0043781
   25   0.0078975  -0.0016446   0.0019913  -0.0010165  -0.0003194  -0.0002322
   26  -0.0020979  -0.0063789   0.0009954  -0.0002921  -0.0010095   0.0010476
   27   0.0018489   0.0004981   0.0027288  -0.0002493   0.0010909   0.0001320
   28   0.0033292  -0.0036847   0.0055346   0.0070013   0.0003765   0.0029800
   29   0.0056235   0.0128115  -0.0157848   0.0004113  -0.0012023  -0.0044399
   30   0.0088694   0.0176844  -0.0181051   0.0026997  -0.0047396  -0.0030386
   31   0.0034698   0.0075571   0.0086058  -0.0607547   0.0285191   0.0580574
   32  -0.0034907   0.0124752   0.0138424   0.0287695  -0.1497235  -0.1267085
   33   0.0053469  -0.0190706  -0.0179678   0.0575492  -0.1261359  -0.2713339
   34   0.0079834  -0.0012886   0.0016074   0.0033506  -0.0005589   0.0037984
   35  -0.0013794  -0.0065212  -0.0013632  -0.0114934  -0.0086247   0.0322180
   36   0.0017720  -0.0007116   0.0027423  -0.0002300  -0.0027423   0.0041971
   37   0.0046384  -0.0047901  -0.0059631   0.0004114  -0.0007877   0.0005093
   38   0.0236340  -0.0148120  -0.0260924   0.0000552   0.0025735  -0.0018267
   39  -0.0018926   0.0006712  -0.0002177  -0.0000619   0.0015039   0.0001160
   40   0.0003822  -0.0019341  -0.0001429   0.0005434  -0.0008205  -0.0002013
   41  -0.0359283  -0.0100775  -0.0098482   0.0006660  -0.0007344  -0.0008481
   42   0.0011428  -0.0001030   0.0014997   0.0002784   0.0023210  -0.0008007
   43  -0.0001988  -0.0035588   0.0069073   0.0006530  -0.0009508  -0.0000587
   44   0.0059273  -0.0126688   0.0357098   0.0002274  -0.0068693  -0.0018144
   45   0.0014097  -0.0019137   0.0025267  -0.0002503   0.0007400  -0.0000072
   46   0.0001185  -0.0003443  -0.0005507  -0.0001030  -0.0000687   0.0003390
   47   0.0003218  -0.0003037   0.0001679  -0.0018269  -0.0001862  -0.0000174
   48  -0.0005634  -0.0000031   0.0017516   0.0000693   0.0017860  -0.0009442
   49   0.0002961  -0.0000621  -0.0009495   0.0000263  -0.0008436   0.0002165
   50   0.0000116   0.0000345  -0.0003590   0.0002388  -0.0002810   0.0005030
   51  -0.0001329  -0.0001512   0.0002006  -0.0006188   0.0006260   0.0000936
   52  -0.0002414  -0.0000809   0.0006701   0.0003386   0.0009154  -0.0002329
   53  -0.0001870   0.0000611   0.0002951   0.0014356  -0.0002580  -0.0011050
   54  -0.0001450   0.0001567   0.0007227   0.0001228   0.0006359  -0.0001653
           13          14          15          16          17          18
    1   0.0038908   0.0248261   0.0270898  -0.1046142  -0.0502240   0.0590803
    2   0.0001220   0.1017846   0.0371281  -0.0177887  -0.2023534   0.0157042
    3   0.0172226  -0.0431929  -0.0640935   0.0729619   0.1211272  -0.2772343
    4  -0.0055916   0.0059483   0.0027812   0.0073773  -0.0127575  -0.0034773
    5   0.0042483  -0.0928782  -0.0483531  -0.0391211  -0.0190441   0.1178325
    6   0.0020266  -0.0478412  -0.0305662  -0.0128720   0.0336779   0.0583514
    7   0.0062134  -0.0390234  -0.0112683  -0.0164777   0.0029149   0.0340704
    8  -0.0136223  -0.0187302   0.0332988   0.0017866   0.0026429  -0.0047201
    9  -0.0020259   0.1177225   0.0592151   0.0341373  -0.0041724  -0.1189506
   10  -0.0851101  -0.0157683   0.0297648   0.0163084   0.0053310  -0.0280624
   11  -0.0458381  -0.3573537   0.0496205   0.0307292  -0.0303321  -0.1134645
   12   0.0184222  -0.0528922  -0.1543990  -0.0186328  -0.0290727   0.0607319
   13   0.2289075   0.0704912  -0.1826618  -0.0962330   0.0273963   0.0589805
   14   0.0704912   0.7496142  -0.0205594  -0.0051370  -0.2147472  -0.0298090
   15  -0.1826618  -0.0205594   0.7361290   0.0450892  -0.1354191  -0.2744871
   16  -0.0962330  -0.0051370   0.0450892   0.2528207   0.0483059  -0.1447231
   17   0.0273963  -0.2147472  -0.1354191   0.0483059   0.7366487   0.0149363
   18   0.0589805  -0.0298090  -0.2744871  -0.1447231   0.0149363   0.6804440
   19   0.0064932   0.0000146   0.0029529  -0.0011707  -0.0008046  -0.0001736
   20  -0.0003466   0.0022145   0.0009390   0.0002004  -0.0009134   0.0001906
   21   0.0052617   0.0013769  -0.0044212  -0.0002326  -0.0001829  -0.0004536
   22   0.0059603   0.0061879  -0.0003905  -0.0868803  -0.0178657   0.0065331
   23  -0.0021380  -0.0207483  -0.0014468  -0.0144133  -0.2453401   0.0008613
   24  -0.0029274  -0.0322595   0.0065491   0.0064185   0.0001487  -0.1042720
   25   0.0064384  -0.0020661   0.0039006   0.0033919   0.0058977   0.0088103
   26  -0.0021037  -0.0005515   0.0036459  -0.0034146   0.0127164   0.0138570
   27   0.0036935   0.0040010  -0.0031250   0.0047402  -0.0195331  -0.0180658
   28  -0.0008847   0.0002847  -0.0004604   0.0080097  -0.0016068   0.0017327
   29   0.0002575  -0.0011624  -0.0009573  -0.0011549  -0.0065092  -0.0013163
   30  -0.0004862  -0.0009963   0.0001530   0.0016991  -0.0007994   0.0027481
   31   0.0053642  -0.0026502  -0.0034079   0.0078516  -0.0019566   0.0018830
   32   0.0082802  -0.0109412  -0.0321151  -0.0018653  -0.0063717   0.0010684
   33   0.0002977   0.0028838   0.0045012   0.0018983   0.0003966   0.0027235
   34  -0.0773154  -0.0439446   0.0849343   0.0030496  -0.0053374   0.0053555
   35  -0.0442000  -0.1307282   0.1093093   0.0057136   0.0129227  -0.0157253
   36   0.0843126   0.1088585  -0.2737695   0.0093580   0.0171006  -0.0180017
   37   0.0001430   0.0007505   0.0000926   0.0002935  -0.0000060  -0.0008487
   38  -0.0003455  -0.0004050  -0.0005350  -0.0000697   0.0000429   0.0005599
   39  -0.0007393  -0.0004719   0.0001027  -0.0000961   0.0001795   0.0001952
   40   0.0003034  -0.0000421   0.0003335   0.0001005   0.0002459  -0.0005731
   41   0.0017116  -0.0006075  -0.0000660  -0.0004192  -0.0002867  -0.0000217
   42  -0.0003445  -0.0017652  -0.0009240  -0.0005420   0.0001499   0.0017529
   43  -0.0001943  -0.0009288   0.0000284  -0.0001678   0.0001390   0.0005871
   44  -0.0014453   0.0002874   0.0011334   0.0002374  -0.0000163  -0.0004318
   45  -0.0000075  -0.0006515  -0.0001688  -0.0001770  -0.0001123   0.0007259
   46   0.0005084   0.0005335  -0.0000155   0.0080590  -0.0021624   0.0020360
   47  -0.0009494  -0.0007335   0.0008765   0.0318640  -0.0176517   0.0096860
   48  -0.0002364  -0.0023249  -0.0007874   0.0007967   0.0000403   0.0013937
   49   0.0006722   0.0012263   0.0008856  -0.0004029   0.0015133  -0.0000449
   50   0.0003703   0.0023160   0.0016490  -0.0268255  -0.0095109   0.0269638
   51  -0.0003977  -0.0014765   0.0001132  -0.0017248  -0.0001542  -0.0004805
   52   0.0004342  -0.0007027   0.0003512  -0.0013156   0.0009771  -0.0011657
   53  -0.0018888  -0.0066299   0.0018514  -0.0086277  -0.0118973  -0.0361720
   54  -0.0003906  -0.0006021  -0.0000217   0.0019009   0.0016889   0.0028787
           19          20          21          22          23          24
    1   0.0068049   0.0003611   0.0022318   0.0041895  -0.0030036   0.0024701
    2   0.0010756   0.0021761  -0.0017504  -0.0133285  -0.0183337   0.0322264
    3   0.0044799  -0.0016645  -0.0047634   0.0000134   0.0020051   0.0056492
    4   0.0066117  -0.0027146  -0.0046997   0.0062640  -0.0012634   0.0025657
    5   0.0076202  -0.0210792  -0.0316973  -0.0019556   0.0027518   0.0011444
    6  -0.0005051  -0.0016738   0.0059939   0.0047444   0.0005652  -0.0048000
    7  -0.0876710  -0.0213359   0.0064283  -0.0010276  -0.0001705  -0.0001841
    8  -0.0178950  -0.2445594  -0.0000917   0.0008307  -0.0010567   0.0002278
    9   0.0063403  -0.0008595  -0.1042607  -0.0002210  -0.0001608  -0.0004532
   10   0.0037718  -0.0033918   0.0043293   0.0063744  -0.0005524   0.0048203
   11  -0.0117289  -0.0182366   0.0323825  -0.0009348   0.0022915  -0.0025682
   12   0.0000602   0.0017630   0.0062037   0.0026702  -0.0016278  -0.0043781
   13   0.0064932  -0.0003466   0.0052617   0.0059603  -0.0021380  -0.0029274
   14   0.0000146   0.0022145   0.0013769   0.0061879  -0.0207483  -0.0322595
   15   0.0029529   0.0009390  -0.0044212  -0.0003905  -0.0014468   0.0065491
   16  -0.0011707   0.0002004  -0.0002326  -0.0868803  -0.0144133   0.0064185
   17  -0.0008046  -0.0009134  -0.0001829  -0.0178657  -0.2453401   0.0001487
   18  -0.0001736   0.0001906  -0.0004536   0.0065331   0.0008613  -0.1042720
   19   0.5991248  -0.0150526  -0.0132021  -0.0003238   0.0003163  -0.0001580
   20  -0.0150526   0.5528865  -0.0005836  -0.0002300   0.0000645  -0.0000635
   21  -0.0132021  -0.0005836   0.6409553  -0.0001356   0.0000971   0.0000589
   22  -0.0003238  -0.0002300  -0.0001356   0.6033349   0.0034838  -0.0127374
   23   0.0003163   0.0000645   0.0000971   0.0034838   0.5487274   0.0043653
   24  -0.0001580  -0.0000635   0.0000589  -0.0127374   0.0043653   0.6409058
   25   0.0000046  -0.0001757  -0.0001125  -0.0034719   0.0014761  -0.0004105
   26   0.0005323  -0.0001276  -0.0014674   0.0004314   0.0008666   0.0006199
   27  -0.0000291   0.0001385   0.0000247  -0.0021038  -0.0012261   0.0005687
   28  -0.0036815  -0.0004486  -0.0005298  -0.0000786   0.0001666   0.0002140
   29   0.0005826   0.0010787  -0.0005221  -0.0005424  -0.0000303   0.0014579
   30  -0.0017823   0.0016598   0.0005558  -0.0000533  -0.0001281   0.0000111
   31  -0.0035280   0.0005107  -0.0021747   0.0000321   0.0000486  -0.0002402
   32   0.0002287   0.0010105   0.0007858   0.0003564  -0.0001342  -0.0014951
   33  -0.0009624  -0.0016827   0.0003426   0.0000406   0.0002023   0.0000026
   34  -0.0000632  -0.0000640   0.0000979  -0.0034762   0.0004844  -0.0022964
   35  -0.0003708  -0.0000251   0.0015127   0.0007843   0.0009647  -0.0002943
   36  -0.0000013  -0.0002059  -0.0000106  -0.0005713   0.0018499   0.0003258
   37  -0.1648119   0.0789219   0.1151298  -0.0000722  -0.0000176  -0.0000469
   38   0.0753712  -0.1098817  -0.0760400   0.0000938  -0.0000144   0.0000966
   39   0.1141411  -0.0796462  -0.1759932   0.0001022  -0.0000071   0.0000935
   40  -0.2975358  -0.0569747  -0.0674058  -0.0000738  -0.0000215  -0.0000276
   41  -0.0592656  -0.0680552  -0.0166495   0.0001341   0.0000304   0.0000266
   42  -0.0673343  -0.0159746  -0.0744040  -0.0000225  -0.0000049   0.0000059
   43  -0.0638254   0.0206389  -0.0448859   0.0000044  -0.0000197  -0.0000053
   44   0.0196897  -0.0966027   0.0929048   0.0001292  -0.0000234  -0.0000305
   45  -0.0437411   0.0976367  -0.2899466  -0.0001725   0.0000060   0.0000185
   46  -0.0000934   0.0000492  -0.0000335  -0.2616811   0.1003513  -0.0622756
   47  -0.0001058   0.0000495  -0.0000215   0.1026413  -0.1038140   0.0310557
   48  -0.0000183   0.0000092   0.0000065  -0.0623810   0.0303885  -0.0745062
   49  -0.0000854   0.0000330  -0.0000675  -0.1944108  -0.0579974   0.1297719
   50  -0.0000760  -0.0000019  -0.0000835  -0.0544481  -0.0782667   0.0478966
   51   0.0001018  -0.0000149   0.0000943   0.1295746   0.0516589  -0.1780374
   52  -0.0000208   0.0000193   0.0000010  -0.0746633  -0.0267298  -0.0649509
   53  -0.0001317   0.0000023   0.0000302  -0.0257677  -0.0879350  -0.0825546
   54  -0.0001686   0.0000325   0.0000177  -0.0648894  -0.0873980  -0.2877420
           25          26          27          28          29          30
    1  -0.0585898   0.0261073   0.0539675   0.0034310  -0.0112566  -0.0001260
    2   0.0260429  -0.1492170  -0.1264224  -0.0006704  -0.0086576  -0.0027877
    3   0.0533442  -0.1268559  -0.2740034   0.0035965   0.0323328   0.0041568
    4   0.0054117   0.0080262   0.0004115  -0.0741307  -0.0421827   0.0808559
    5  -0.0025590  -0.0109421   0.0029045  -0.0421253  -0.1312291   0.1099086
    6  -0.0036309  -0.0321826   0.0044615   0.0803464   0.1104747  -0.2764531
    7   0.0078975  -0.0020979   0.0018489   0.0033292   0.0056235   0.0088694
    8  -0.0016446  -0.0063789   0.0004981  -0.0036847   0.0128115   0.0176844
    9   0.0019913   0.0009954   0.0027288   0.0055346  -0.0157848  -0.0181051
   10  -0.0010165  -0.0002921  -0.0002493   0.0070013   0.0004113   0.0026997
   11  -0.0003194  -0.0010095   0.0010909   0.0003765  -0.0012023  -0.0047396
   12  -0.0002322   0.0010476   0.0001320   0.0029800  -0.0044399  -0.0030386
   13   0.0064384  -0.0021037   0.0036935  -0.0008847   0.0002575  -0.0004862
   14  -0.0020661  -0.0005515   0.0040010   0.0002847  -0.0011624  -0.0009963
   15   0.0039006   0.0036459  -0.0031250  -0.0004604  -0.0009573   0.0001530
   16   0.0033919  -0.0034146   0.0047402   0.0080097  -0.0011549   0.0016991
   17   0.0058977   0.0127164  -0.0195331  -0.0016068  -0.0065092  -0.0007994
   18   0.0088103   0.0138570  -0.0180658   0.0017327  -0.0013163   0.0027481
   19   0.0000046   0.0005323  -0.0000291  -0.0036815   0.0005826  -0.0017823
   20  -0.0001757  -0.0001276   0.0001385  -0.0004486   0.0010787   0.0016598
   21  -0.0001125  -0.0014674   0.0000247  -0.0005298  -0.0005221   0.0005558
   22  -0.0034719   0.0004314  -0.0021038  -0.0000786  -0.0005424  -0.0000533
   23   0.0014761   0.0008666  -0.0012261   0.0001666  -0.0000303  -0.0001281
   24  -0.0004105   0.0006199   0.0005687   0.0002140   0.0014579   0.0000111
   25   0.0457502  -0.0274691  -0.0610162  -0.0044766   0.0007677  -0.0015538
   26  -0.0274691   0.1534218   0.1385410   0.0004649   0.0010232   0.0007622
   27  -0.0610162   0.1385410   0.2873690  -0.0016828  -0.0004048   0.0005256
   28  -0.0044766   0.0004649  -0.0016828   0.0627102   0.0469815  -0.0904360
   29   0.0007677   0.0010232  -0.0004048   0.0469815   0.1337986  -0.1200611
   30  -0.0015538   0.0007622   0.0005256  -0.0904360  -0.1200611   0.2900428
   31  -0.0008467   0.0001274  -0.0002486  -0.0001925   0.0003293   0.0004633
   32   0.0001172   0.0000009  -0.0000622  -0.0001873   0.0006508   0.0007805
   33  -0.0002800  -0.0000555  -0.0001017   0.0002003  -0.0008924  -0.0011952
   34  -0.0001810  -0.0001365   0.0002791  -0.0008581   0.0000654  -0.0002284
   35   0.0003794   0.0006395  -0.0008828   0.0000754   0.0000144   0.0001144
   36   0.0003880   0.0008074  -0.0011953  -0.0002606   0.0001149  -0.0001035
   37  -0.0000824  -0.0000582  -0.0000235  -0.0000230  -0.0000895   0.0000059
   38  -0.0000905  -0.0005015  -0.0000348   0.0003553   0.0000718   0.0000717
   39  -0.0000236  -0.0000591  -0.0000190  -0.0000715   0.0001184   0.0004984
   40   0.0000201  -0.0000793  -0.0000056  -0.0003461  -0.0000053  -0.0000885
   41  -0.0000376  -0.0001376  -0.0000842  -0.0006437   0.0001424  -0.0006047
   42  -0.0000357  -0.0000139  -0.0000352  -0.0003474  -0.0000501  -0.0001933
   43  -0.0000062   0.0000247  -0.0000083   0.0002405   0.0002276   0.0001651
   44   0.0000283   0.0000262  -0.0000285   0.0006909  -0.0001700  -0.0010228
   45  -0.0000348   0.0000991  -0.0000051  -0.0007183  -0.0000708   0.0004579
   46  -0.0001849   0.0000809   0.0000451   0.0000374   0.0000400   0.0000126
   47   0.0007146  -0.0000140   0.0006086  -0.0000021  -0.0001532   0.0000847
   48  -0.0003317   0.0001236  -0.0002017  -0.0000316   0.0000224  -0.0000361
   49  -0.0000774   0.0001229  -0.0000107  -0.0000715  -0.0000396  -0.0000149
   50  -0.0003208   0.0001228  -0.0000668  -0.0000076  -0.0005126   0.0000441
   51  -0.0000941  -0.0000963   0.0004992  -0.0000102   0.0000679  -0.0000202
   52   0.0000189  -0.0002665   0.0003919  -0.0000160  -0.0000155  -0.0000015
   53  -0.0007410   0.0000625   0.0009631  -0.0000194   0.0000353   0.0000293
   54  -0.0006783   0.0002316   0.0004428  -0.0000557  -0.0000892  -0.0000045
           31          32          33          34          35          36
    1  -0.0010218  -0.0003375  -0.0002381   0.0070373   0.0003149   0.0029436
    2  -0.0003401  -0.0010016   0.0010869   0.0005249  -0.0012001  -0.0047157
    3  -0.0002641   0.0010408   0.0001205   0.0027263  -0.0044404  -0.0030495
    4   0.0064616  -0.0020096   0.0039252  -0.0008750   0.0003026  -0.0004748
    5  -0.0022218  -0.0005366   0.0039235   0.0003048  -0.0011693  -0.0009949
    6   0.0036548   0.0037023  -0.0031358  -0.0004902  -0.0009437   0.0001414
    7   0.0034698  -0.0034907   0.0053469   0.0079834  -0.0013794   0.0017720
    8   0.0075571   0.0124752  -0.0190706  -0.0012886  -0.0065212  -0.0007116
    9   0.0086058   0.0138424  -0.0179678   0.0016074  -0.0013632   0.0027423
   10  -0.0607547   0.0287695   0.0575492   0.0033506  -0.0114934  -0.0002300
   11   0.0285191  -0.1497235  -0.1261359  -0.0005589  -0.0086247  -0.0027423
   12   0.0580574  -0.1267085  -0.2713339   0.0037984   0.0322180   0.0041971
   13   0.0053642   0.0082802   0.0002977  -0.0773154  -0.0442000   0.0843126
   14  -0.0026502  -0.0109412   0.0028838  -0.0439446  -0.1307282   0.1088585
   15  -0.0034079  -0.0321151   0.0045012   0.0849343   0.1093093  -0.2737695
   16   0.0078516  -0.0018653   0.0018983   0.0030496   0.0057136   0.0093580
   17  -0.0019566  -0.0063717   0.0003966  -0.0053374   0.0129227   0.0171006
   18   0.0018830   0.0010684   0.0027235   0.0053555  -0.0157253  -0.0180017
   19  -0.0035280   0.0002287  -0.0009624  -0.0000632  -0.0003708  -0.0000013
   20   0.0005107   0.0010105  -0.0016827  -0.0000640  -0.0000251  -0.0002059
   21  -0.0021747   0.0007858   0.0003426   0.0000979   0.0015127  -0.0000106
   22   0.0000321   0.0003564   0.0000406  -0.0034762   0.0007843  -0.0005713
   23   0.0000486  -0.0001342   0.0002023   0.0004844   0.0009647   0.0018499
   24  -0.0002402  -0.0014951   0.0000026  -0.0022964  -0.0002943   0.0003258
   25  -0.0008467   0.0001172  -0.0002800  -0.0001810   0.0003794   0.0003880
   26   0.0001274   0.0000009  -0.0000555  -0.0001365   0.0006395   0.0008074
   27  -0.0002486  -0.0000622  -0.0001017   0.0002791  -0.0008828  -0.0011953
   28  -0.0001925  -0.0001873   0.0002003  -0.0008581   0.0000754  -0.0002606
   29   0.0003293   0.0006508  -0.0008924   0.0000654   0.0000144   0.0001149
   30   0.0004633   0.0007805  -0.0011952  -0.0002284   0.0001144  -0.0001035
   31   0.0479172  -0.0302855  -0.0651950  -0.0043756   0.0008064  -0.0016525
   32  -0.0302855   0.1540375   0.1382280   0.0004019   0.0010218   0.0007588
   33  -0.0651950   0.1382280   0.2846828  -0.0017779  -0.0003805   0.0004537
   34  -0.0043756   0.0004019  -0.0017779   0.0660093   0.0491460  -0.0944702
   35   0.0008064   0.0010218  -0.0003805   0.0491460   0.1332971  -0.1188532
   36  -0.0016525   0.0007588   0.0004537  -0.0944702  -0.1188532   0.2873402
   37   0.0000787   0.0001048  -0.0004042  -0.0000251   0.0000749  -0.0000103
   38   0.0000106  -0.0000792   0.0013067   0.0000090   0.0000233   0.0000370
   39   0.0004367   0.0002369   0.0005696   0.0000176  -0.0000713   0.0000167
   40  -0.0005035  -0.0000209  -0.0001288  -0.0000183  -0.0000755   0.0000252
   41  -0.0008456   0.0001702   0.0001179  -0.0000739  -0.0001428   0.0000593
   42   0.0002391   0.0000215  -0.0000278   0.0000573  -0.0000209  -0.0000008
   43   0.0001384  -0.0000359  -0.0002512  -0.0000815  -0.0000909  -0.0000115
   44   0.0003352   0.0000630   0.0001730  -0.0001072  -0.0004882   0.0000135
   45  -0.0002268  -0.0001155   0.0003689  -0.0000120   0.0000528  -0.0000198
   46   0.0000080   0.0000413   0.0000110  -0.0002815   0.0001212  -0.0001541
   47   0.0000398  -0.0001705  -0.0000618   0.0009500  -0.0000519  -0.0000853
   48   0.0000604   0.0000090  -0.0000003   0.0002222  -0.0000747  -0.0000237
   49  -0.0000409  -0.0000602  -0.0000176   0.0000490  -0.0001404  -0.0006804
   50   0.0000060   0.0000394  -0.0000338  -0.0000346  -0.0000639  -0.0011796
   51   0.0000329   0.0000657   0.0000163   0.0003722  -0.0003218   0.0005884
   52  -0.0000579  -0.0000069  -0.0000139   0.0000717   0.0000318  -0.0002823
   53   0.0000095  -0.0005108  -0.0000057  -0.0003408   0.0001319  -0.0001114
   54  -0.0000235  -0.0000439  -0.0000193  -0.0001932   0.0001648   0.0003691
           37          38          39          40          41          42
    1  -0.0001775  -0.0004946   0.0000620  -0.0000495   0.0014118   0.0008167
    2  -0.0011209   0.0002223   0.0000076  -0.0010392  -0.0004100   0.0014466
    3   0.0000095  -0.0018142  -0.0000374   0.0003309   0.0009998  -0.0007184
    4   0.0003258  -0.0009686   0.0005193   0.0002377   0.0001392   0.0003111
    5  -0.0005483  -0.0068989  -0.0005948   0.0006595  -0.0007205  -0.0023668
    6   0.0003604   0.0021412   0.0002958   0.0008393   0.0010587  -0.0003161
    7   0.0046384   0.0236340  -0.0018926   0.0003822  -0.0359283   0.0011428
    8  -0.0047901  -0.0148120   0.0006712  -0.0019341  -0.0100775  -0.0001030
    9  -0.0059631  -0.0260924  -0.0002177  -0.0001429  -0.0098482   0.0014997
   10   0.0004114   0.0000552  -0.0000619   0.0005434   0.0006660   0.0002784
   11  -0.0007877   0.0025735   0.0015039  -0.0008205  -0.0007344   0.0023210
   12   0.0005093  -0.0018267   0.0001160  -0.0002013  -0.0008481  -0.0008007
   13   0.0001430  -0.0003455  -0.0007393   0.0003034   0.0017116  -0.0003445
   14   0.0007505  -0.0004050  -0.0004719  -0.0000421  -0.0006075  -0.0017652
   15   0.0000926  -0.0005350   0.0001027   0.0003335  -0.0000660  -0.0009240
   16   0.0002935  -0.0000697  -0.0000961   0.0001005  -0.0004192  -0.0005420
   17  -0.0000060   0.0000429   0.0001795   0.0002459  -0.0002867   0.0001499
   18  -0.0008487   0.0005599   0.0001952  -0.0005731  -0.0000217   0.0017529
   19  -0.1648119   0.0753712   0.1141411  -0.2975358  -0.0592656  -0.0673343
   20   0.0789219  -0.1098817  -0.0796462  -0.0569747  -0.0680552  -0.0159746
   21   0.1151298  -0.0760400  -0.1759932  -0.0674058  -0.0166495  -0.0744040
   22  -0.0000722   0.0000938   0.0001022  -0.0000738   0.0001341  -0.0000225
   23  -0.0000176  -0.0000144  -0.0000071  -0.0000215   0.0000304  -0.0000049
   24  -0.0000469   0.0000966   0.0000935  -0.0000276   0.0000266   0.0000059
   25  -0.0000824  -0.0000905  -0.0000236   0.0000201  -0.0000376  -0.0000357
   26  -0.0000582  -0.0005015  -0.0000591  -0.0000793  -0.0001376  -0.0000139
   27  -0.0000235  -0.0000348  -0.0000190  -0.0000056  -0.0000842  -0.0000352
   28  -0.0000230   0.0003553  -0.0000715  -0.0003461  -0.0006437  -0.0003474
   29  -0.0000895   0.0000718   0.0001184  -0.0000053   0.0001424  -0.0000501
   30   0.0000059   0.0000717   0.0004984  -0.0000885  -0.0006047  -0.0001933
   31   0.0000787   0.0000106   0.0004367  -0.0005035  -0.0008456   0.0002391
   32   0.0001048  -0.0000792   0.0002369  -0.0000209   0.0001702   0.0000215
   33  -0.0004042   0.0013067   0.0005696  -0.0001288   0.0001179  -0.0000278
   34  -0.0000251   0.0000090   0.0000176  -0.0000183  -0.0000739   0.0000573
   35   0.0000749   0.0000233  -0.0000713  -0.0000755  -0.0001428  -0.0000209
   36  -0.0000103   0.0000370   0.0000167   0.0000252   0.0000593  -0.0000008
   37   0.1748144  -0.0825791  -0.1276929  -0.0210194   0.0149949   0.0237821
   38  -0.0825791   0.1190961   0.0873177  -0.0043202   0.0038184   0.0065034
   39  -0.1276929   0.0873177   0.1860820  -0.0062981   0.0057732   0.0082434
   40  -0.0210194  -0.0043202  -0.0062981   0.3226030   0.0646525   0.0752205
   41   0.0149949   0.0038184   0.0057732   0.0646525   0.0741972   0.0177767
   42   0.0237821   0.0065034   0.0082434   0.0752205   0.0177767   0.0735234
   43   0.0054813  -0.0106095   0.0215910  -0.0046245   0.0136615  -0.0332365
   44  -0.0049134   0.0069238  -0.0149677  -0.0001777   0.0031712  -0.0079160
   45  -0.0049327   0.0082866  -0.0199358  -0.0018908   0.0023405  -0.0075568
   46   0.0000007   0.0000063  -0.0000045   0.0000031  -0.0000445   0.0000105
   47   0.0000476  -0.0000954  -0.0000203   0.0000001  -0.0001922   0.0000035
   48   0.0000159  -0.0000042  -0.0000089   0.0000095  -0.0000035  -0.0000241
   49   0.0000104  -0.0000277  -0.0000006  -0.0000157  -0.0000655   0.0000172
   50   0.0000100  -0.0000669  -0.0000035  -0.0000244  -0.0000785   0.0000013
   51  -0.0000000   0.0000046   0.0000171   0.0000004   0.0000218  -0.0000091
   52   0.0000139  -0.0000302   0.0000111  -0.0000067  -0.0000476  -0.0000127
   53   0.0000062  -0.0000174   0.0000334  -0.0000225  -0.0000869  -0.0000084
   54   0.0000167   0.0000219  -0.0000181   0.0000034  -0.0000485  -0.0000150
           43          44          45          46          47          48
    1  -0.0001659  -0.0005723   0.0006404   0.0000252  -0.0003039   0.0008307
    2   0.0003420  -0.0002980   0.0008830  -0.0008187  -0.0004768   0.0022420
    3  -0.0002805   0.0003134   0.0003207   0.0005941  -0.0012143  -0.0003265
    4   0.0005441  -0.0009201   0.0003901  -0.0001434  -0.0014655   0.0004875
    5   0.0001961   0.0025271  -0.0018860   0.0009821  -0.0003366  -0.0015989
    6  -0.0002287   0.0013266   0.0000195   0.0000907  -0.0010519  -0.0006919
    7  -0.0001988   0.0059273   0.0014097   0.0001185   0.0003218  -0.0005634
    8  -0.0035588  -0.0126688  -0.0019137  -0.0003443  -0.0003037  -0.0000031
    9   0.0069073   0.0357098   0.0025267  -0.0005507   0.0001679   0.0017516
   10   0.0006530   0.0002274  -0.0002503  -0.0001030  -0.0018269   0.0000693
   11  -0.0009508  -0.0068693   0.0007400  -0.0000687  -0.0001862   0.0017860
   12  -0.0000587  -0.0018144  -0.0000072   0.0003390  -0.0000174  -0.0009442
   13  -0.0001943  -0.0014453  -0.0000075   0.0005084  -0.0009494  -0.0002364
   14  -0.0009288   0.0002874  -0.0006515   0.0005335  -0.0007335  -0.0023249
   15   0.0000284   0.0011334  -0.0001688  -0.0000155   0.0008765  -0.0007874
   16  -0.0001678   0.0002374  -0.0001770   0.0080590   0.0318640   0.0007967
   17   0.0001390  -0.0000163  -0.0001123  -0.0021624  -0.0176517   0.0000403
   18   0.0005871  -0.0004318   0.0007259   0.0020360   0.0096860   0.0013937
   19  -0.0638254   0.0196897  -0.0437411  -0.0000934  -0.0001058  -0.0000183
   20   0.0206389  -0.0966027   0.0976367   0.0000492   0.0000495   0.0000092
   21  -0.0448859   0.0929048  -0.2899466  -0.0000335  -0.0000215   0.0000065
   22   0.0000044   0.0001292  -0.0001725  -0.2616811   0.1026413  -0.0623810
   23  -0.0000197  -0.0000234   0.0000060   0.1003513  -0.1038140   0.0303885
   24  -0.0000053  -0.0000305   0.0000185  -0.0622756   0.0310557  -0.0745062
   25  -0.0000062   0.0000283  -0.0000348  -0.0001849   0.0007146  -0.0003317
   26   0.0000247   0.0000262   0.0000991   0.0000809  -0.0000140   0.0001236
   27  -0.0000083  -0.0000285  -0.0000051   0.0000451   0.0006086  -0.0002017
   28   0.0002405   0.0006909  -0.0007183   0.0000374  -0.0000021  -0.0000316
   29   0.0002276  -0.0001700  -0.0000708   0.0000400  -0.0001532   0.0000224
   30   0.0001651  -0.0010228   0.0004579   0.0000126   0.0000847  -0.0000361
   31   0.0001384   0.0003352  -0.0002268   0.0000080   0.0000398   0.0000604
   32  -0.0000359   0.0000630  -0.0001155   0.0000413  -0.0001705   0.0000090
   33  -0.0002512   0.0001730   0.0003689   0.0000110  -0.0000618  -0.0000003
   34  -0.0000815  -0.0001072  -0.0000120  -0.0002815   0.0009500   0.0002222
   35  -0.0000909  -0.0004882   0.0000528   0.0001212  -0.0000519  -0.0000747
   36  -0.0000115   0.0000135  -0.0000198  -0.0001541  -0.0000853  -0.0000237
   37   0.0054813  -0.0049134  -0.0049327   0.0000007   0.0000476   0.0000159
   38  -0.0106095   0.0069238   0.0082866   0.0000063  -0.0000954  -0.0000042
   39   0.0215910  -0.0149677  -0.0199358  -0.0000045  -0.0000203  -0.0000089
   40  -0.0046245  -0.0001777  -0.0018908   0.0000031   0.0000001   0.0000095
   41   0.0136615   0.0031712   0.0023405  -0.0000445  -0.0001922  -0.0000035
   42  -0.0332365  -0.0079160  -0.0075568   0.0000105   0.0000035  -0.0000241
   43   0.0621681  -0.0190913   0.0496997   0.0000045   0.0000267  -0.0000108
   44  -0.0190913   0.1043263  -0.1053298   0.0000018  -0.0000972   0.0000119
   45   0.0496997  -0.1053298   0.3132200   0.0000139   0.0000475  -0.0000156
   46   0.0000045   0.0000018   0.0000139   0.2830547  -0.1114190   0.0696702
   47   0.0000267  -0.0000972   0.0000475  -0.1114190   0.1136476  -0.0339441
   48  -0.0000108   0.0000119  -0.0000156   0.0696702  -0.0339441   0.0736300
   49   0.0000175  -0.0000140   0.0000115  -0.0220420  -0.0089082   0.0219603
   50   0.0000222  -0.0000212  -0.0000248   0.0100883   0.0047491  -0.0116186
   51   0.0000032  -0.0000347  -0.0000175  -0.0073983  -0.0041647   0.0083412
   52   0.0000126  -0.0000259  -0.0000014  -0.0072902  -0.0116251  -0.0305493
   53   0.0000071  -0.0000700   0.0000121   0.0025616   0.0058309   0.0149392
   54  -0.0000042  -0.0000104   0.0000154  -0.0023910  -0.0019491  -0.0075562
           49          50          51          52          53          54
    1   0.0003051  -0.0006635   0.0006453   0.0008019   0.0013203   0.0007864
    2  -0.0010883  -0.0069028   0.0005349   0.0001925   0.0022739   0.0017292
    3  -0.0001099  -0.0020938   0.0003148  -0.0005195  -0.0012624   0.0000139
    4   0.0001938   0.0004978   0.0000551  -0.0001213   0.0005399   0.0004254
    5   0.0011315  -0.0001242  -0.0000232  -0.0003865  -0.0003525  -0.0009996
    6   0.0004002   0.0017716  -0.0000535  -0.0003373  -0.0002374   0.0003320
    7   0.0002961   0.0000116  -0.0001329  -0.0002414  -0.0001870  -0.0001450
    8  -0.0000621   0.0000345  -0.0001512  -0.0000809   0.0000611   0.0001567
    9  -0.0009495  -0.0003590   0.0002006   0.0006701   0.0002951   0.0007227
   10   0.0000263   0.0002388  -0.0006188   0.0003386   0.0014356   0.0001228
   11  -0.0008436  -0.0002810   0.0006260   0.0009154  -0.0002580   0.0006359
   12   0.0002165   0.0005030   0.0000936  -0.0002329  -0.0011050  -0.0001653
   13   0.0006722   0.0003703  -0.0003977   0.0004342  -0.0018888  -0.0003906
   14   0.0012263   0.0023160  -0.0014765  -0.0007027  -0.0066299  -0.0006021
   15   0.0008856   0.0016490   0.0001132   0.0003512   0.0018514  -0.0000217
   16  -0.0004029  -0.0268255  -0.0017248  -0.0013156  -0.0086277   0.0019009
   17   0.0015133  -0.0095109  -0.0001542   0.0009771  -0.0118973   0.0016889
   18  -0.0000449   0.0269638  -0.0004805  -0.0011657  -0.0361720   0.0028787
   19  -0.0000854  -0.0000760   0.0001018  -0.0000208  -0.0001317  -0.0001686
   20   0.0000330  -0.0000019  -0.0000149   0.0000193   0.0000023   0.0000325
   21  -0.0000675  -0.0000835   0.0000943   0.0000010   0.0000302   0.0000177
   22  -0.1944108  -0.0544481   0.1295746  -0.0746633  -0.0257677  -0.0648894
   23  -0.0579974  -0.0782667   0.0516589  -0.0267298  -0.0879350  -0.0873980
   24   0.1297719   0.0478966  -0.1780374  -0.0649509  -0.0825546  -0.2877420
   25  -0.0000774  -0.0003208  -0.0000941   0.0000189  -0.0007410  -0.0006783
   26   0.0001229   0.0001228  -0.0000963  -0.0002665   0.0000625   0.0002316
   27  -0.0000107  -0.0000668   0.0004992   0.0003919   0.0009631   0.0004428
   28  -0.0000715  -0.0000076  -0.0000102  -0.0000160  -0.0000194  -0.0000557
   29  -0.0000396  -0.0005126   0.0000679  -0.0000155   0.0000353  -0.0000892
   30  -0.0000149   0.0000441  -0.0000202  -0.0000015   0.0000293  -0.0000045
   31  -0.0000409   0.0000060   0.0000329  -0.0000579   0.0000095  -0.0000235
   32  -0.0000602   0.0000394   0.0000657  -0.0000069  -0.0005108  -0.0000439
   33  -0.0000176  -0.0000338   0.0000163  -0.0000139  -0.0000057  -0.0000193
   34   0.0000490  -0.0000346   0.0003722   0.0000717  -0.0003408  -0.0001932
   35  -0.0001404  -0.0000639  -0.0003218   0.0000318   0.0001319   0.0001648
   36  -0.0006804  -0.0011796   0.0005884  -0.0002823  -0.0001114   0.0003691
   37   0.0000104   0.0000100  -0.0000000   0.0000139   0.0000062   0.0000167
   38  -0.0000277  -0.0000669   0.0000046  -0.0000302  -0.0000174   0.0000219
   39  -0.0000006  -0.0000035   0.0000171   0.0000111   0.0000334  -0.0000181
   40  -0.0000157  -0.0000244   0.0000004  -0.0000067  -0.0000225   0.0000034
   41  -0.0000655  -0.0000785   0.0000218  -0.0000476  -0.0000869  -0.0000485
   42   0.0000172   0.0000013  -0.0000091  -0.0000127  -0.0000084  -0.0000150
   43   0.0000175   0.0000222   0.0000032   0.0000126   0.0000071  -0.0000042
   44  -0.0000140  -0.0000212  -0.0000347  -0.0000259  -0.0000700  -0.0000104
   45   0.0000115  -0.0000248  -0.0000175  -0.0000014   0.0000121   0.0000154
   46  -0.0220420   0.0100883  -0.0073983  -0.0072902   0.0025616  -0.0023910
   47  -0.0089082   0.0047491  -0.0041647  -0.0116251   0.0058309  -0.0019491
   48   0.0219603  -0.0116186   0.0083412  -0.0305493   0.0149392  -0.0075562
   49   0.2066004   0.0607848  -0.1445603   0.0089759   0.0044352  -0.0068065
   50   0.0607848   0.0850435  -0.0561046   0.0103705   0.0035252  -0.0072613
   51  -0.1445603  -0.0561046   0.1883717   0.0241516   0.0095625  -0.0200322
   52   0.0089759   0.0103705   0.0241516   0.0730654   0.0274111   0.0724905
   53   0.0044352   0.0035252   0.0095625   0.0274111   0.0958346   0.0937405
   54  -0.0068065  -0.0072613  -0.0200322   0.0724905   0.0937405   0.3107818
 **********************************************************************
 **                                                                  **
 **                       VIBRATIONAL ANALYSIS                       **
 **                       --------------------                       **
 **                                                                  **
 **        VIBRATIONAL FREQUENCIES (CM**-1) AND NORMAL MODES         **
 **     FORCE CONSTANTS (mDYN/ANGSTROM) AND REDUCED MASSES (AMU)     **
 **                  INFRARED INTENSITIES (KM/MOL)                   **
 **                                                                  **
 **********************************************************************


 Mode:                 1                      2                      3
 Frequency:       -40.74                  32.65                 146.96
 Force Cnst:      0.0010                 0.0006                 0.0380
 Red. Mass:       1.0636                 1.0091                 2.9883
 IR Active:          YES                    YES                    YES
 IR Intens:        0.412                  0.000                  2.543
 Raman Active:       YES                    YES                    YES
               X      Y      Z        X      Y      Z        X      Y      Z
 C         -0.033  0.000 -0.012    0.001  0.003 -0.002   -0.119  0.013 -0.037
 C         -0.032  0.007 -0.012   -0.000  0.003  0.002   -0.119  0.013 -0.037
 C          0.002 -0.000 -0.008   -0.000  0.000  0.004   -0.044  0.004 -0.013
 C          0.032 -0.007  0.008   -0.000 -0.003  0.002   -0.120  0.013 -0.037
 C          0.033 -0.000  0.008   -0.000 -0.003 -0.002   -0.120  0.013 -0.037
 C          0.002 -0.000 -0.008    0.000 -0.000 -0.004   -0.044  0.006 -0.013
 C         -0.001  0.000  0.009    0.001 -0.000 -0.004    0.225 -0.032  0.069
 C         -0.001  0.000  0.009   -0.001  0.000  0.004    0.226 -0.018  0.069
 H         -0.059  0.005 -0.021    0.001  0.006 -0.003   -0.113  0.012 -0.035
 H         -0.058  0.008 -0.021   -0.000  0.006  0.003   -0.113  0.013 -0.035
 H          0.058 -0.008  0.015   -0.000 -0.006  0.003   -0.114  0.013 -0.035
 H          0.058 -0.005  0.015   -0.001 -0.006 -0.003   -0.114  0.012 -0.035
 H         -0.281  0.028 -0.276    0.282 -0.033  0.286    0.323  0.060  0.099
 H         -0.115  0.014  0.404    0.115 -0.014 -0.400    0.277 -0.258  0.088
 H          0.387 -0.041 -0.081   -0.391  0.047  0.089    0.316  0.066  0.094
 H         -0.113  0.016  0.404   -0.113  0.016  0.401    0.328  0.191  0.085
 H         -0.281  0.032 -0.274   -0.284  0.027 -0.285    0.303 -0.129  0.101
 H          0.386 -0.047 -0.082    0.392 -0.042 -0.090    0.292 -0.134  0.095
 TransDip  -0.005  0.001  0.020    0.000 -0.000  0.000    0.049 -0.005  0.015

 Mode:                 4                      5                      6
 Frequency:       304.74                 333.93                 412.60
 Force Cnst:      0.1399                 0.2143                 0.2527
 Red. Mass:       2.5577                 3.2613                 2.5194
 IR Active:          YES                    YES                    YES
 IR Intens:        0.743                  0.008                  0.000
 Raman Active:       YES                    YES                    YES
               X      Y      Z        X      Y      Z        X      Y      Z
 C          0.027 -0.016 -0.093    0.137 -0.011  0.042    0.057  0.070 -0.089
 C          0.030  0.008 -0.093   -0.136  0.019 -0.042   -0.040  0.082  0.088
 C          0.023 -0.003 -0.076   -0.212  0.026 -0.065   -0.040  0.005  0.134
 C          0.027 -0.016 -0.093   -0.135  0.019 -0.041   -0.017 -0.075  0.101
 C          0.029  0.008 -0.093    0.136 -0.011  0.041   -0.000 -0.077 -0.101
 C          0.023 -0.003 -0.076    0.213 -0.021  0.065    0.040 -0.005 -0.134
 C         -0.061  0.008  0.203    0.102 -0.020  0.032    0.038 -0.005 -0.125
 C         -0.061  0.007  0.203   -0.104  0.003 -0.032   -0.038  0.005  0.125
 H          0.029 -0.015 -0.094    0.194 -0.017  0.060    0.114  0.183 -0.146
 H          0.032  0.008 -0.094   -0.193  0.026 -0.060   -0.071  0.206  0.144
 H          0.025 -0.015 -0.095   -0.191  0.025 -0.058   -0.025 -0.192  0.173
 H          0.028  0.009 -0.095    0.192 -0.017  0.058   -0.018 -0.195 -0.171
 H         -0.087 -0.220  0.334    0.246  0.113  0.078    0.079  0.235 -0.251
 H         -0.079  0.014  0.261    0.178 -0.349  0.064    0.063 -0.012 -0.209
 H         -0.108  0.243  0.311    0.244  0.121  0.064    0.068 -0.252 -0.236
 H         -0.080  0.005  0.260   -0.251 -0.302 -0.060   -0.064  0.003  0.209
 H         -0.036  0.238  0.332   -0.216  0.163 -0.080   -0.024  0.250  0.248
 H         -0.159 -0.209  0.314   -0.211  0.172 -0.066   -0.122 -0.228  0.238
 TransDip  -0.008  0.001  0.026   -0.000 -0.003  0.000    0.000  0.001 -0.000

 Mode:                 7                      8                      9
 Frequency:       454.72                 490.77                 542.15
 Force Cnst:      0.3532                 0.6650                 0.4147
 Red. Mass:       2.8989                 4.6862                 2.3946
 IR Active:          YES                    YES                    YES
 IR Intens:        0.000                  0.179                 25.876
 Raman Active:       YES                    YES                    YES
               X      Y      Z        X      Y      Z        X      Y      Z
 C          0.191 -0.030  0.072    0.043  0.022 -0.084   -0.063  0.009 -0.027
 C         -0.193  0.012 -0.072    0.037 -0.032 -0.083   -0.063  0.004 -0.027
 C          0.006 -0.001 -0.017   -0.055 -0.210 -0.008    0.216 -0.042  0.067
 C          0.201 -0.014  0.048   -0.016 -0.025  0.092   -0.068  0.005 -0.013
 C         -0.199  0.031 -0.048   -0.009  0.029  0.091   -0.067  0.010 -0.013
 C         -0.006  0.001  0.017   -0.007  0.216 -0.011    0.220 -0.006  0.067
 C         -0.005  0.001  0.017   -0.043 -0.316 -0.000   -0.003 -0.023  0.000
 C          0.005 -0.001 -0.017    0.028  0.318 -0.003    0.002  0.023 -0.000
 H          0.421 -0.072  0.151    0.041 -0.111  0.002   -0.379  0.034 -0.114
 H         -0.426  0.022 -0.151    0.065  0.100  0.001   -0.377  0.050 -0.114
 H          0.439 -0.023  0.113    0.056  0.100  0.028   -0.375  0.050 -0.118
 H         -0.433  0.073 -0.114    0.033 -0.110  0.029   -0.377  0.033 -0.118
 H         -0.010 -0.020  0.026   -0.024 -0.298  0.003   -0.113 -0.127 -0.032
 H         -0.007  0.003  0.021   -0.033 -0.353  0.004   -0.062  0.237 -0.028
 H         -0.007  0.021  0.026   -0.025 -0.297  0.006   -0.115 -0.133 -0.026
 H          0.008  0.001 -0.021    0.046  0.352  0.001   -0.114 -0.218 -0.026
 H          0.006 -0.022 -0.026    0.042  0.297  0.001   -0.082  0.148 -0.034
 H          0.012  0.018 -0.026    0.041  0.295  0.003   -0.083  0.155 -0.028
 TransDip   0.000 -0.000  0.000    0.013 -0.001  0.004   -0.155  0.017 -0.047

 Mode:                10                     11                     12
 Frequency:       702.41                 764.45                 777.44
 Force Cnst:      1.9739                 1.2046                 1.1379
 Red. Mass:       6.7905                 3.4985                 3.1953
 IR Active:          YES                    YES                    YES
 IR Intens:        0.000                  0.039                  0.159
 Raman Active:       YES                    YES                    YES
               X      Y      Z        X      Y      Z        X      Y      Z
 C         -0.029  0.291  0.195    0.079 -0.140  0.010   -0.131 -0.065 -0.047
 C          0.093  0.275 -0.198   -0.108 -0.119 -0.008    0.114 -0.092  0.048
 C          0.034 -0.004 -0.111    0.106  0.007  0.032   -0.173  0.032 -0.054
 C          0.027 -0.290 -0.196   -0.097 -0.122 -0.045    0.119 -0.093  0.030
 C         -0.090 -0.275  0.199    0.068 -0.140  0.046   -0.137 -0.065 -0.029
 C         -0.034  0.004  0.111   -0.101  0.030 -0.032    0.176 -0.007  0.053
 C          0.015 -0.003 -0.050    0.052  0.215  0.007   -0.008  0.135 -0.008
 C         -0.015  0.001  0.050   -0.003  0.221 -0.009    0.038  0.130  0.007
 H         -0.060  0.189  0.251    0.179 -0.224  0.087   -0.338 -0.088 -0.078
 H          0.100  0.168 -0.253   -0.224 -0.180 -0.085    0.310 -0.160  0.080
 H          0.054 -0.187 -0.254   -0.238 -0.179 -0.041    0.299 -0.159  0.117
 H         -0.094 -0.168  0.255    0.192 -0.227  0.043   -0.327 -0.090 -0.116
 H          0.022  0.062 -0.090   -0.023  0.158 -0.020    0.094  0.235  0.023
 H          0.024 -0.005 -0.082    0.010  0.395 -0.013    0.045 -0.098  0.018
 H          0.030 -0.070 -0.083   -0.027  0.155 -0.008    0.097  0.240  0.016
 H         -0.025  0.001  0.082    0.077  0.387  0.008   -0.066 -0.085 -0.017
 H         -0.008  0.067  0.090    0.058  0.149  0.018   -0.040  0.249 -0.025
 H         -0.045 -0.060  0.084    0.061  0.145  0.007   -0.041  0.256 -0.019
 TransDip  -0.000 -0.000  0.000    0.001  0.006 -0.000    0.001  0.013 -0.000

 Mode:                13                     14                     15
 Frequency:       884.73                 896.81                 941.49
 Force Cnst:      1.8105                 0.6631                 0.6539
 Red. Mass:       3.9259                 1.3994                 1.2521
 IR Active:          YES                    YES                    YES
 IR Intens:        5.156                 49.027                  0.084
 Raman Active:       YES                    YES                    YES
               X      Y      Z        X      Y      Z        X      Y      Z
 C         -0.025  0.041  0.228   -0.076  0.018  0.025   -0.072  0.006 -0.018
 C         -0.033 -0.032  0.228   -0.078 -0.000  0.025   -0.072  0.010 -0.018
 C         -0.017  0.069 -0.008    0.051  0.002  0.015    0.002 -0.000 -0.005
 C          0.098 -0.049 -0.205   -0.051 -0.004 -0.064    0.069 -0.009  0.026
 C          0.106  0.024 -0.206   -0.049  0.014 -0.064    0.069 -0.006  0.026
 C         -0.032 -0.064 -0.007    0.049 -0.013  0.015    0.002 -0.000 -0.004
 C         -0.034 -0.135 -0.005    0.020 -0.032  0.007    0.002 -0.000 -0.006
 C         -0.003  0.139 -0.006    0.026  0.027  0.007    0.002 -0.000 -0.006
 H         -0.257  0.241  0.062    0.418 -0.006  0.156    0.470 -0.053  0.143
 H         -0.304 -0.177  0.064    0.409 -0.085  0.156    0.470 -0.050  0.144
 H         -0.222 -0.188 -0.209    0.426 -0.087  0.104   -0.469  0.050 -0.145
 H         -0.175  0.230 -0.211    0.435 -0.008  0.103   -0.469  0.053 -0.145
 H          0.029 -0.109  0.031   -0.088 -0.122 -0.035    0.001 -0.019  0.008
 H         -0.000 -0.291  0.011   -0.030  0.183 -0.016   -0.004  0.001  0.014
 H          0.038 -0.107 -0.003   -0.095 -0.126 -0.011   -0.004  0.020  0.005
 H          0.064  0.284  0.008   -0.070 -0.172 -0.015   -0.004  0.000  0.014
 H          0.052  0.100  0.030   -0.059  0.137 -0.037    0.005  0.019  0.008
 H          0.061  0.096 -0.004   -0.064  0.144 -0.012   -0.009 -0.018  0.006
 TransDip  -0.069  0.008 -0.021    0.213 -0.024  0.066    0.003 -0.000 -0.009

 Mode:                16                     17                     18
 Frequency:      1051.43                1054.41                1094.22
 Force Cnst:      1.0647                 0.8364                 0.9669
 Red. Mass:       1.6347                 1.2769                 1.3706
 IR Active:          YES                    YES                    YES
 IR Intens:        0.233                  0.585                  0.000
 Raman Active:       YES                    YES                    YES
               X      Y      Z        X      Y      Z        X      Y      Z
 C         -0.016 -0.008  0.071    0.072 -0.007  0.015    0.088 -0.008  0.023
 C         -0.014  0.012  0.070   -0.072  0.009 -0.015   -0.087  0.011 -0.023
 C          0.026 -0.004 -0.085   -0.008  0.000 -0.003    0.001 -0.000 -0.002
 C         -0.027 -0.007  0.067   -0.069  0.008 -0.028    0.085 -0.011  0.029
 C         -0.025  0.014  0.067    0.069 -0.007  0.028   -0.085  0.008 -0.029
 C          0.026 -0.003 -0.085    0.008 -0.001  0.003   -0.001  0.000  0.002
 C          0.029 -0.004 -0.095    0.031 -0.007  0.009    0.003 -0.000 -0.009
 C          0.029 -0.004 -0.095   -0.032 -0.000 -0.010   -0.003  0.000  0.009
 H         -0.040  0.042  0.040   -0.430  0.061 -0.142   -0.467  0.063 -0.148
 H         -0.049 -0.032  0.040    0.432 -0.034  0.142    0.469 -0.041  0.147
 H          0.018  0.036  0.057    0.444 -0.036  0.126   -0.464  0.041 -0.140
 H          0.011 -0.039  0.058   -0.441  0.062 -0.126    0.462 -0.061  0.140
 H         -0.052 -0.442  0.133   -0.076 -0.084 -0.039   -0.003 -0.034  0.011
 H         -0.051  0.014  0.175   -0.015  0.190 -0.012   -0.006  0.002  0.019
 H         -0.024  0.447  0.109   -0.086 -0.085 -0.002   -0.004  0.034  0.009
 H         -0.053 -0.003  0.175    0.056  0.182  0.011    0.006  0.001 -0.019
 H          0.048  0.445  0.128    0.056 -0.096  0.040   -0.005 -0.034 -0.011
 H         -0.122 -0.428  0.114    0.065 -0.103  0.004    0.012  0.032 -0.009
 TransDip  -0.005  0.001  0.015   -0.003 -0.024  0.000   -0.000 -0.000  0.000

 Mode:                19                     20                     21
 Frequency:      1108.48                1109.88                1157.02
 Force Cnst:      1.9394                 0.9922                 1.2218
 Red. Mass:       2.6789                 1.3670                 1.5491
 IR Active:          YES                    YES                    YES
 IR Intens:        1.086                  0.160                  8.624
 Raman Active:       YES                    YES                    YES
               X      Y      Z        X      Y      Z        X      Y      Z
 C          0.043 -0.023 -0.194   -0.003  0.027  0.008   -0.041  0.009  0.002
 C         -0.047 -0.011  0.195    0.009  0.026 -0.008    0.042 -0.001 -0.002
 C         -0.007  0.034 -0.011    0.007 -0.008 -0.017   -0.095  0.010 -0.029
 C          0.056 -0.041 -0.167   -0.028 -0.013  0.061    0.034  0.001  0.025
 C         -0.063 -0.026  0.167    0.024 -0.019 -0.060   -0.033  0.008 -0.025
 C          0.014  0.032  0.011   -0.009 -0.006  0.017    0.095 -0.011  0.029
 C          0.019 -0.018 -0.035    0.028 -0.001 -0.099    0.099 -0.017  0.031
 C         -0.023 -0.013  0.035   -0.028  0.006  0.099   -0.100  0.005 -0.031
 H          0.203  0.259 -0.337    0.043  0.064 -0.005    0.140 -0.034  0.071
 H         -0.140  0.301  0.334   -0.028  0.072  0.005   -0.144 -0.003 -0.070
 H          0.081  0.183 -0.304   -0.014 -0.161  0.159   -0.161 -0.000 -0.022
 H         -0.038  0.199  0.302   -0.022 -0.161 -0.157    0.157 -0.036  0.022
 H         -0.041 -0.208  0.038   -0.045 -0.417  0.121   -0.188 -0.206 -0.108
 H         -0.022  0.026  0.069   -0.052  0.010  0.182   -0.021  0.488 -0.028
 H         -0.031  0.123  0.036   -0.014  0.436  0.098   -0.220 -0.214  0.002
 H          0.027  0.020 -0.069    0.053 -0.002 -0.182    0.128  0.472  0.023
 H         -0.006 -0.212 -0.036   -0.048 -0.418 -0.116    0.138 -0.240  0.110
 H          0.057  0.112 -0.037    0.110  0.421 -0.103    0.167 -0.259 -0.000
 TransDip   0.004  0.033 -0.000   -0.001 -0.013  0.000   -0.010 -0.093  0.000

 Mode:                22                     23                     24
 Frequency:      1163.09                1178.39                1295.47
 Force Cnst:      1.2245                 1.5702                 1.2180
 Red. Mass:       1.5363                 1.9192                 1.2318
 IR Active:          YES                    YES                    YES
 IR Intens:        5.159                  6.777                  0.001
 Raman Active:       YES                    YES                    YES
               X      Y      Z        X      Y      Z        X      Y      Z
 C          0.026 -0.001  0.010   -0.016 -0.139  0.008   -0.013 -0.061  0.019
 C          0.026 -0.005  0.010    0.015  0.139  0.007    0.001  0.063  0.018
 C         -0.099  0.009 -0.030    0.012 -0.003 -0.039    0.003  0.032  0.002
 C          0.027 -0.006  0.006   -0.020 -0.140  0.007    0.014  0.063 -0.021
 C          0.028 -0.000  0.006    0.012  0.141  0.005   -0.001 -0.064 -0.021
 C         -0.098  0.013 -0.030    0.012 -0.000 -0.039   -0.004 -0.032  0.003
 C          0.102 -0.014  0.032   -0.002  0.001  0.005   -0.001 -0.016 -0.001
 C          0.103 -0.008  0.032   -0.002 -0.001  0.005    0.003  0.016 -0.001
 H         -0.123  0.014 -0.032   -0.101 -0.433  0.164   -0.115 -0.433  0.223
 H         -0.123  0.014 -0.032   -0.002  0.446  0.159   -0.016  0.450  0.219
 H         -0.121  0.011 -0.042   -0.095 -0.434  0.164    0.114  0.421 -0.217
 H         -0.121  0.016 -0.042    0.004  0.445  0.159    0.018 -0.438 -0.213
 H         -0.194 -0.209 -0.111    0.020  0.063 -0.017   -0.009 -0.025 -0.004
 H         -0.019  0.499 -0.028    0.012 -0.004 -0.039   -0.001 -0.024  0.003
 H         -0.227 -0.218  0.003   -0.006 -0.060 -0.020   -0.011 -0.017  0.002
 H         -0.130 -0.483 -0.023    0.012  0.001 -0.039    0.004  0.024  0.003
 H         -0.143  0.245 -0.113    0.006 -0.067 -0.016   -0.003  0.026 -0.004
 H         -0.173  0.264  0.000    0.007  0.059 -0.021   -0.007  0.019  0.002
 TransDip  -0.069  0.008 -0.021   -0.024  0.003  0.080    0.001 -0.000  0.001

 Mode:                25                     26                     27
 Frequency:      1298.65                1301.36                1326.67
 Force Cnst:      3.7657                 2.3695                 2.2349
 Red. Mass:       3.7898                 2.3748                 2.1552
 IR Active:          YES                    YES                    YES
 IR Intens:        0.142                  0.114                  1.788
 Raman Active:       YES                    YES                    YES
               X      Y      Z        X      Y      Z        X      Y      Z
 C          0.019 -0.083 -0.098    0.026  0.084 -0.059    0.011 -0.019 -0.040
 C          0.037  0.076 -0.099    0.007 -0.088 -0.058   -0.015 -0.016  0.040
 C          0.014  0.274  0.059   -0.059 -0.055  0.169    0.026  0.207  0.000
 C         -0.001  0.123  0.045    0.033  0.033 -0.090    0.010 -0.019 -0.040
 C         -0.028 -0.119  0.046    0.025 -0.041 -0.089   -0.013 -0.016  0.040
 C         -0.047 -0.270  0.062   -0.045  0.068  0.169    0.020  0.208 -0.002
 C         -0.005 -0.115 -0.023    0.023  0.023 -0.067   -0.011 -0.067 -0.001
 C          0.020  0.113 -0.025    0.017 -0.029 -0.066   -0.004 -0.067  0.001
 H          0.071  0.035 -0.187   -0.098 -0.353  0.185   -0.099 -0.382  0.166
 H          0.061 -0.052 -0.187   -0.018  0.368  0.181    0.012 -0.396 -0.161
 H         -0.112 -0.283  0.296   -0.063 -0.308  0.090   -0.088 -0.382  0.168
 H         -0.046  0.305  0.293    0.007  0.316  0.087    0.001 -0.394 -0.164
 H         -0.054 -0.306  0.048   -0.005 -0.196  0.064   -0.033 -0.165  0.034
 H         -0.019 -0.172  0.062   -0.044  0.050  0.155    0.005 -0.155  0.007
 H         -0.041 -0.130 -0.012   -0.015  0.296  0.057   -0.013 -0.167 -0.034
 H          0.020  0.172  0.060   -0.054 -0.038  0.156   -0.039 -0.150 -0.005
 H          0.015  0.312  0.045    0.039  0.193  0.062   -0.005 -0.169 -0.032
 H         -0.011  0.136 -0.014   -0.080 -0.284  0.060   -0.025 -0.165  0.036
 TransDip   0.010 -0.001  0.006   -0.006  0.001  0.009    0.005  0.043 -0.000

 Mode:                28                     29                     30
 Frequency:      1449.62                1537.25                1538.65
 Force Cnst:      1.6189                 1.7503                 1.7590
 Red. Mass:       1.3076                 1.2571                 1.2610
 IR Active:          YES                    YES                    YES
 IR Intens:        0.001                  0.444                  0.006
 Raman Active:       YES                    YES                    YES
               X      Y      Z        X      Y      Z        X      Y      Z
 C          0.008  0.034 -0.014    0.003  0.003 -0.010   -0.001 -0.009  0.000
 C         -0.001  0.035  0.014   -0.002  0.003  0.010    0.001  0.009  0.000
 C         -0.028  0.004  0.094    0.001  0.017 -0.001    0.000  0.018 -0.002
 C         -0.008 -0.034  0.015    0.004  0.002 -0.010    0.002  0.011  0.000
 C          0.000 -0.035 -0.014   -0.003  0.003  0.010   -0.001 -0.012  0.000
 C          0.028 -0.004 -0.094    0.003  0.017  0.000   -0.003 -0.017 -0.001
 C          0.010 -0.001 -0.032   -0.021 -0.102 -0.002   -0.020 -0.103 -0.001
 C         -0.010  0.001  0.032   -0.002 -0.104  0.003    0.003  0.105 -0.002
 H         -0.113 -0.405  0.230   -0.013 -0.055  0.020    0.003  0.010 -0.009
 H          0.020 -0.423 -0.225    0.001 -0.057 -0.019    0.001 -0.010 -0.009
 H          0.117  0.406 -0.229   -0.011 -0.056  0.021   -0.007 -0.015  0.013
 H         -0.024  0.425  0.225   -0.001 -0.057 -0.020   -0.003  0.016  0.013
 H          0.022 -0.074  0.037    0.206  0.319 -0.061    0.205  0.321 -0.065
 H         -0.028  0.005  0.097   -0.121  0.408 -0.052   -0.122  0.414 -0.054
 H         -0.039  0.076  0.015    0.151  0.327  0.139    0.149  0.329  0.141
 H          0.028 -0.002 -0.097    0.209  0.372  0.048   -0.210 -0.377 -0.050
 H         -0.038 -0.068 -0.035   -0.130  0.358  0.058    0.128 -0.358 -0.062
 H          0.055  0.066 -0.016   -0.075  0.351 -0.142    0.073 -0.352  0.144
 TransDip  -0.000 -0.001  0.000   -0.002 -0.021  0.000    0.002 -0.000  0.001

 Mode:                31                     32                     33
 Frequency:      1545.67                1605.22                1607.52
 Force Cnst:      3.1256                 1.6213                 1.5973
 Red. Mass:       2.2205                 1.0679                 1.0491
 IR Active:          YES                    YES                    YES
 IR Intens:        0.395                  0.001                  0.282
 Raman Active:       YES                    YES                    YES
               X      Y      Z        X      Y      Z        X      Y      Z
 C          0.005  0.127  0.027    0.007  0.011 -0.018    0.002 -0.000 -0.001
 C         -0.023 -0.125  0.028   -0.004  0.013  0.017   -0.002 -0.000  0.001
 C          0.038 -0.006 -0.127    0.004 -0.000 -0.010    0.012  0.004  0.004
 C          0.006  0.127  0.027   -0.006 -0.011  0.018    0.000  0.001 -0.004
 C         -0.022 -0.125  0.028    0.004 -0.012 -0.017    0.000  0.001  0.004
 C          0.038 -0.004 -0.127   -0.004  0.001  0.010   -0.011  0.006 -0.004
 C         -0.017  0.004  0.059   -0.010  0.001  0.040    0.035 -0.019  0.009
 C         -0.018  0.000  0.059    0.009 -0.002 -0.040   -0.038 -0.011 -0.009
 H         -0.106 -0.266  0.266   -0.015 -0.059  0.019   -0.002 -0.013  0.005
 H         -0.044  0.286  0.263    0.002 -0.061 -0.018   -0.001 -0.013 -0.005
 H         -0.115 -0.266  0.264    0.009  0.058 -0.020   -0.006 -0.020  0.007
 H         -0.053  0.288  0.261    0.004  0.059  0.019    0.001 -0.021 -0.006
 H         -0.128  0.027 -0.079   -0.284 -0.161 -0.130   -0.203  0.207 -0.362
 H          0.084 -0.018 -0.287    0.143 -0.030 -0.483    0.058 -0.219  0.052
 H          0.152 -0.040 -0.004    0.278  0.176  0.046   -0.391  0.210  0.180
 H          0.085 -0.004 -0.287   -0.145  0.006  0.484   -0.106 -0.200 -0.047
 H         -0.131  0.002 -0.078    0.244 -0.218  0.134    0.246  0.159  0.359
 H          0.158  0.006 -0.005   -0.229  0.234 -0.049    0.425  0.118 -0.182
 TransDip  -0.006  0.001  0.019    0.001  0.000  0.000    0.002  0.017  0.000

 Mode:                34                     35                     36
 Frequency:      1607.88                1616.61                1675.12
 Force Cnst:      1.5965                 1.7170                 4.2274
 Red. Mass:       1.0481                 1.1151                 2.5570
 IR Active:          YES                    YES                    YES
 IR Intens:       11.999                 18.520                 31.025
 Raman Active:       YES                    YES                    YES
               X      Y      Z        X      Y      Z        X      Y      Z
 C          0.002  0.004  0.000    0.002  0.031  0.008   -0.040 -0.094  0.099
 C          0.001 -0.004 -0.000   -0.005 -0.030  0.008    0.018 -0.102 -0.098
 C         -0.012 -0.001 -0.004    0.013 -0.002 -0.043    0.020  0.168  0.001
 C          0.001 -0.003  0.001    0.000  0.032  0.008   -0.041 -0.093  0.097
 C          0.001  0.003  0.001   -0.007 -0.031  0.008    0.019 -0.101 -0.096
 C         -0.011  0.004 -0.004    0.013 -0.002 -0.043    0.018  0.168 -0.002
 C         -0.034  0.018 -0.012    0.008 -0.002 -0.026   -0.005 -0.043 -0.000
 C         -0.038 -0.010 -0.011    0.009 -0.000 -0.026   -0.004 -0.043  0.000
 H         -0.007 -0.013  0.008   -0.028 -0.052  0.059    0.096  0.422 -0.170
 H         -0.004  0.014  0.008   -0.016  0.058  0.058   -0.000  0.434  0.166
 H          0.001  0.011 -0.007   -0.021 -0.055  0.062    0.101  0.418 -0.168
 H         -0.001 -0.012 -0.007   -0.008  0.059  0.062   -0.005  0.431  0.164
 H          0.227 -0.192  0.371    0.266  0.209  0.093    0.006 -0.008 -0.015
 H         -0.070  0.220 -0.011   -0.131  0.012  0.461   -0.013 -0.007 -0.005
 H          0.365 -0.225 -0.182   -0.299 -0.194 -0.038   -0.001 -0.004  0.017
 H         -0.116 -0.200 -0.013   -0.128  0.023  0.461    0.011 -0.009  0.005
 H          0.264  0.143  0.369    0.212 -0.263  0.092   -0.008 -0.006  0.015
 H          0.408  0.136 -0.186   -0.251  0.254 -0.038   -0.000 -0.004 -0.017
 TransDip   0.105 -0.012  0.034   -0.042  0.005  0.131    0.020  0.177 -0.001

 Mode:                37                     38                     39
 Frequency:      1752.18                1805.14                3161.47
 Force Cnst:      9.6812                10.8853                 6.1262
 Red. Mass:       5.3521                 5.6698                 1.0403
 IR Active:          YES                    YES                    YES
 IR Intens:        0.003                  0.052                 81.478
 Raman Active:       YES                    YES                    YES
               X      Y      Z        X      Y      Z        X      Y      Z
 C         -0.065 -0.083  0.186   -0.053 -0.272  0.076   -0.000  0.000  0.000
 C          0.045 -0.097 -0.185    0.009  0.278  0.073    0.000  0.000 -0.000
 C         -0.094  0.010  0.309   -0.026 -0.212  0.001    0.000  0.001  0.000
 C          0.068  0.084 -0.187    0.054  0.271 -0.076   -0.000  0.000  0.000
 C         -0.048  0.099  0.186   -0.008 -0.277 -0.073    0.000  0.000 -0.000
 C          0.093 -0.014 -0.309    0.022  0.213 -0.001    0.000  0.001 -0.000
 C          0.008 -0.001 -0.026    0.004  0.035 -0.000   -0.021 -0.032 -0.005
 C         -0.008  0.001  0.026   -0.004 -0.035  0.000    0.013 -0.035  0.005
 H          0.033  0.296 -0.004    0.099  0.277 -0.239    0.001 -0.004 -0.005
 H          0.034  0.296  0.001    0.035 -0.295 -0.236   -0.002 -0.004  0.006
 H         -0.036 -0.302  0.006   -0.107 -0.276  0.234    0.001 -0.004 -0.006
 H         -0.031 -0.302 -0.003   -0.043  0.295  0.231   -0.002 -0.004  0.006
 H         -0.116 -0.196 -0.010    0.001 -0.001  0.025   -0.206  0.136  0.208
 H          0.037 -0.001 -0.131    0.005  0.024 -0.000    0.517  0.120  0.144
 H          0.110  0.193  0.037    0.015 -0.001 -0.020   -0.062  0.118 -0.297
 H         -0.036  0.009  0.131    0.000 -0.024 -0.000   -0.464  0.223 -0.140
 H          0.069 -0.217  0.012    0.001  0.001  0.025    0.224  0.083 -0.204
 H         -0.065  0.212 -0.039    0.015 -0.003 -0.020    0.085  0.102  0.288
 TransDip  -0.000 -0.002  0.000   -0.007  0.001 -0.002   -0.033 -0.287  0.001

 Mode:                40                     41                     42
 Frequency:      3161.90                3214.88                3215.10
 Force Cnst:      6.1284                 6.6817                 6.6829
 Red. Mass:       1.0404                 1.0972                 1.0973
 IR Active:          YES                    YES                    YES
 IR Intens:        4.633                  7.641                 51.123
 Raman Active:       YES                    YES                    YES
               X      Y      Z        X      Y      Z        X      Y      Z
 C          0.000 -0.001 -0.001    0.000 -0.001 -0.001   -0.000  0.001  0.001
 C          0.000  0.001 -0.001   -0.000 -0.001  0.001   -0.000 -0.000  0.001
 C          0.000  0.001 -0.000   -0.000 -0.001 -0.000   -0.000 -0.001 -0.000
 C         -0.000  0.001  0.001    0.000 -0.001 -0.001    0.000 -0.001 -0.001
 C         -0.000 -0.001  0.001   -0.000 -0.001  0.001    0.000  0.000 -0.001
 C         -0.000 -0.001 -0.000    0.000 -0.001  0.000   -0.000  0.001 -0.000
 C         -0.021 -0.031 -0.005   -0.058  0.018 -0.019   -0.058  0.018 -0.019
 C         -0.014  0.036 -0.005    0.060  0.005  0.018   -0.061 -0.005 -0.019
 H         -0.002  0.005  0.008   -0.001  0.006  0.010    0.001 -0.006 -0.009
 H         -0.003 -0.004  0.008    0.003  0.006 -0.011    0.002  0.005 -0.009
 H          0.002 -0.005 -0.007   -0.003  0.007  0.010   -0.003  0.006  0.009
 H          0.003  0.004 -0.008    0.005  0.006 -0.010   -0.004 -0.005  0.009
 H         -0.199  0.132  0.201    0.228 -0.165 -0.256    0.227 -0.164 -0.254
 H          0.503  0.117  0.140    0.416  0.106  0.115    0.409  0.104  0.113
 H         -0.060  0.114 -0.287    0.058 -0.149  0.365    0.057 -0.148  0.362
 H          0.479 -0.231  0.145   -0.378  0.193 -0.114    0.381 -0.194  0.115
 H         -0.229 -0.085  0.209   -0.254 -0.106  0.254    0.258  0.108 -0.258
 H         -0.088 -0.104 -0.295   -0.090 -0.135 -0.361    0.091  0.137  0.366
 TransDip  -0.065  0.012 -0.019    0.009  0.088 -0.001   -0.217  0.024 -0.068

 Mode:                43                     44                     45
 Frequency:      3237.61                3237.70                3304.64
 Force Cnst:      6.8139                 6.8139                 7.0009
 Red. Mass:       1.1033                 1.1033                 1.0881
 IR Active:          YES                    YES                    YES
 IR Intens:        0.482                 50.305                 24.626
 Raman Active:       YES                    YES                    YES
               X      Y      Z        X      Y      Z        X      Y      Z
 C         -0.000  0.001  0.002   -0.000  0.001  0.001   -0.011  0.026  0.046
 C          0.001  0.001 -0.002   -0.000 -0.001  0.002    0.016  0.022 -0.047
 C         -0.000  0.000  0.001    0.000  0.000 -0.001    0.000  0.003  0.001
 C          0.001 -0.001 -0.002   -0.001  0.002  0.002   -0.006  0.012  0.023
 C         -0.001 -0.001  0.002   -0.001 -0.001  0.001    0.008  0.011 -0.023
 C          0.000 -0.000 -0.001    0.000 -0.000 -0.000    0.001  0.003 -0.001
 C         -0.017  0.003  0.057    0.021 -0.003 -0.069   -0.001  0.001 -0.001
 C          0.021 -0.002 -0.069    0.017 -0.002 -0.057    0.001  0.001  0.001
 H          0.005 -0.016 -0.024    0.002 -0.009 -0.013    0.122 -0.325 -0.530
 H         -0.007 -0.013  0.022    0.006  0.011 -0.018   -0.190 -0.284  0.533
 H         -0.006  0.015  0.022    0.005 -0.013 -0.018    0.064 -0.158 -0.257
 H          0.010  0.015 -0.025    0.006  0.009 -0.013   -0.097 -0.137  0.258
 H          0.285 -0.199 -0.291   -0.347  0.243  0.354    0.002 -0.003 -0.002
 H          0.002  0.002  0.014   -0.002 -0.002 -0.017    0.003 -0.000  0.000
 H         -0.081  0.168 -0.398    0.099 -0.204  0.484    0.004 -0.010  0.020
 H         -0.003  0.003 -0.017   -0.002  0.002 -0.014   -0.003  0.000 -0.000
 H         -0.391 -0.157  0.358   -0.322 -0.129  0.294   -0.003 -0.003  0.002
 H          0.143  0.181  0.480    0.118  0.149  0.395   -0.006 -0.009 -0.019
 TransDip   0.007  0.002 -0.021    0.066 -0.009 -0.217    0.018  0.158 -0.001

 Mode:                46                     47                     48
 Frequency:      3305.22                3324.07                3327.23
 Force Cnst:      7.0070                 7.1335                 7.1500
 Red. Mass:       1.0886                 1.0957                 1.0962
 IR Active:          YES                    YES                    YES
 IR Intens:        2.958                 54.713                  0.159
 Raman Active:       YES                    YES                    YES
               X      Y      Z        X      Y      Z        X      Y      Z
 C          0.005 -0.013 -0.022    0.008 -0.026 -0.038   -0.008  0.023  0.035
 C         -0.008 -0.011  0.023    0.014  0.023 -0.038   -0.013 -0.020  0.035
 C          0.001  0.001 -0.002   -0.001  0.000  0.003   -0.000 -0.003  0.000
 C         -0.012  0.027  0.046    0.008 -0.024 -0.034    0.009 -0.025 -0.038
 C          0.017  0.023 -0.046    0.013  0.021 -0.034    0.015  0.022 -0.039
 C         -0.000  0.001  0.002   -0.001 -0.000  0.003    0.000  0.003  0.000
 C         -0.001  0.000  0.003    0.001 -0.000 -0.003    0.001 -0.001  0.000
 C          0.001  0.000 -0.003    0.001 -0.000 -0.003    0.001  0.001  0.000
 H         -0.059  0.158  0.257   -0.099  0.272  0.434    0.089 -0.245 -0.393
 H          0.092  0.138 -0.258   -0.157 -0.239  0.438    0.141  0.216 -0.396
 H          0.131 -0.326 -0.527   -0.096  0.247  0.390   -0.107  0.272  0.432
 H         -0.199 -0.283  0.529   -0.148 -0.215  0.393   -0.164 -0.238  0.435
 H          0.019 -0.015 -0.020   -0.012  0.008  0.012   -0.009  0.009  0.010
 H          0.001  0.000  0.001    0.000 -0.000 -0.001    0.001  0.002  0.000
 H         -0.004  0.008 -0.020    0.003 -0.007  0.018   -0.002  0.007 -0.012
 H         -0.001  0.000 -0.001    0.000  0.000 -0.001    0.000 -0.002  0.000
 H         -0.022 -0.010  0.021   -0.013 -0.005  0.013   -0.011 -0.007  0.010
 H          0.005  0.007  0.020    0.005  0.007  0.018   -0.004 -0.007 -0.011
 TransDip   0.006  0.055 -0.000    0.068 -0.009 -0.227    0.007 -0.001 -0.010

 STANDARD THERMODYNAMIC QUANTITIES AT   298.15 K  AND     1.00 ATM

   This Molecule has  1 Imaginary Frequencies
   Zero point vibrational energy:      103.009 kcal/mol

   Atom    1 Element C  Has Mass   12.00000
   Atom    2 Element C  Has Mass   12.00000
   Atom    3 Element C  Has Mass   12.00000
   Atom    4 Element C  Has Mass   12.00000
   Atom    5 Element C  Has Mass   12.00000
   Atom    6 Element C  Has Mass   12.00000
   Atom    7 Element C  Has Mass   12.00000
   Atom    8 Element C  Has Mass   12.00000
   Atom    9 Element H  Has Mass    1.00783
   Atom   10 Element H  Has Mass    1.00783
   Atom   11 Element H  Has Mass    1.00783
   Atom   12 Element H  Has Mass    1.00783
   Atom   13 Element H  Has Mass    1.00783
   Atom   14 Element H  Has Mass    1.00783
   Atom   15 Element H  Has Mass    1.00783
   Atom   16 Element H  Has Mass    1.00783
   Atom   17 Element H  Has Mass    1.00783
   Atom   18 Element H  Has Mass    1.00783
   Molecular Mass:   106.078300 amu
   Principal axes and moments of inertia in amu*Bohr^2:
                             1           2           3
    Eigenvalues --      329.36843  1254.64015  1561.72109
          X               0.11147    -0.28957     0.95065
          Y               0.99375     0.03742    -0.10513
          Z              -0.00513     0.95643     0.29193
   Rotational Symmetry Number is   1
   The Molecule is an Asymmetric Top
   Translational Enthalpy:        0.889 kcal/mol
   Rotational Enthalpy:           0.889 kcal/mol
   Vibrational Enthalpy:        105.526 kcal/mol
   gas constant (RT):             0.592 kcal/mol
   Translational Entropy:        39.894  cal/mol.K
   Rotational Entropy:           27.958  cal/mol.K
   Vibrational Entropy:          15.793  cal/mol.K

   Total Enthalpy:              107.896 kcal/mol
   Total Entropy:                83.645  cal/mol.K

 ======================================================================

 STANDARD THERMODYNAMIC QUANTITIES FOR ANHARMONIC VIBRATION -- TOSH

   Zero point vibrational energy: ************ kcal/mol

   Vibrational Enthalpy:       Infinity kcal/mol
   Vibrational Entropy:             NaN  cal/mol.K

   Total Enthalpy:             Infinity kcal/mol
   Total Entropy:                   NaN  cal/mol.K

 ======================================================================

 STANDARD THERMODYNAMIC QUANTITIES FOR ANHARMONIC VIBRATION -- VPT2

   Zero point vibrational energy: ************ kcal/mol

   Vibrational Enthalpy:       Infinity kcal/mol
   Vibrational Entropy:             NaN  cal/mol.K

   Total Enthalpy:             Infinity kcal/mol
   Total Entropy:                   NaN  cal/mol.K

 ======================================================================

Archival summary:
1\1\february\FREQ\HF\BasisUnspecified\810\taweetha\SatDec1408:48:172019SatDec1408:48:172019\0\\#,FREQ,HF,BasisUnspecified,\\0,1\C\C,1,1.38852\H,2,1.07688,1,119.625\C,2,1.38565,1,121.188,3,179.691,0\H,4,1.07688,2,119.186,1,-179.696,0\C,4,1.38852,2,121.189,1,-0,0\C,6,1.38901,4,117.622,2,-0.346496,0\H,7,1.07691,6,119.616,4,-179.346,0\C,7,1.38514,6,121.188,4,0.346744,0\H,9,1.07692,7,119.195,6,-179.69,0\C,1,1.51085,2,121.212,3,1.55976,0\H,11,1.08469,1,111.201,2,-29.299,0\H,11,1.08477,1,111.201,2,-149.711,0\H,11,1.08729,1,110.924,2,90.5023,0\C,6,1.51085,4,121.209,2,178.749,0\H,15,1.08469,6,111.199,4,29.4669,0\H,15,1.08476,6,111.199,4,149.877,0\H,15,1.0873,6,110.927,4,-90.3337,0\\HF=-308.848422\\@

 Total job time:  279.72s(wall), 1591.94s(cpu) 
 Sat Dec 14 08:48:17 2019

        *************************************************************
        *                                                           *
        *  Thank you very much for using Q-Chem.  Have a nice day.  *
        *                                                           *
        *************************************************************
