# Supplementary material for: Geometric and energetic data from quantum chemical calculations of halobenzenes and xylenes
Source: Data Brief. 2020 Mar 5;30:105386. doi: 10.1016/j.dib.2020.105386 (PMC7114895; doi:10.1016/j.dib.2020.105386)
Supplement: Supplementary file 2 [file mmc2.zip › xylene/HF/not_used/p-xylene3.out]

                  Welcome to Q-Chem
     A Quantum Leap Into The Future Of Chemistry


 Q-Chem 5.2 (devel), Q-Chem, Inc., Pleasanton, CA (2019)

 Yihan Shao,  Zhengting Gan,  E. Epifanovsky,  A. T. B. Gilbert,  M. Wormit,  
 J. Kussmann,  A. W. Lange,  A. Behn,  Jia Deng,  Xintian Feng,  D. Ghosh,  
 M. Goldey,  P. R. Horn,  L. D. Jacobson,  I. Kaliman,  T. Kus,  A. Landau,  
 Jie Liu,  E. I. Proynov,  R. M. Richard,  R. P. Steele,  E. J. Sundstrom,  
 H. L. Woodcock III,  P. M. Zimmerman,  D. Zuev,  B. Albrecht,  E. Alguire,  
 S. A. Baeppler,  D. Barton,  Z. Benda,  Y. A. Bernard,  E. J. Berquist,  
 K. B. Bravaya,  H. Burton,  D. Casanova,  Chun-Min Chang,  Yunqing Chen,  
 A. Chien,  K. D. Closser,  M. P. Coons,  S. Coriani,  S. Dasgupta,  
 A. L. Dempwolff,  M. Diedenhofen,  Hainam Do,  R. G. Edgar,  Po-Tung Fang,  
 S. Faraji,  S. Fatehi,  Qingguo Feng,  K. D. Fenk,  J. Fosso-Tande,  
 J. Gayvert,  Qinghui Ge,  A. Ghysels,  G. Gidofalvi,  J. Gomes,  
 J. Gonthier,  A. Gunina,  D. Hait,  M. W. D. Hanson-Heine,  
 P. H. P. Harbach,  A. W. Hauser,  M. F. Herbst,  J. E. Herr,  
 E. G. Hohenstein,  Z. C. Holden,  Kerwin Hui,  B. C. Huynh,  T.-C. Jagau,  
 Hyunjun Ji,  B. Kaduk,  K. Khistyaev,  Jaehoon Kim,  P. Klunzinger,  K. Koh,  
 D. Kosenkov,  L. Koulias,  T. Kowalczyk,  C. M. Krauter,  A. Kunitsa,  
 Ka Un Lao,  A. Laurent,  K. V. Lawler,  Joonho Lee,  D. Lefrancois,  
 S. Lehtola,  D. S. Levine,  Yi-Pei Li,  You-Sheng Lin,  Fenglai Liu,  
 E. Livshits,  A. Luenser,  P. Manohar,  E. Mansoor,  S. F. Manzer,  
 Shan-Ping Mao,  Yuezhi Mao,  N. Mardirossian,  A. V. Marenich,  
 T. Markovich,  L. A. Martinez-Martinez,  S. A. Maurer,  N. J. Mayhall,  
 S. C. McKenzie,  J.-M. Mewes,  P. Morgante,  A. F. Morrison,  
 J. W. Mullinax,  K. Nanda,  T. S. Nguyen-Beck,  R. Olivares-Amaya,  
 J. A. Parkhill,  Zheng Pei,  T. M. Perrine,  F. Plasser,  P. Pokhilko,  
 S. Prager,  A. Prociuk,  E. Ramos,  D. R. Rehn,  F. Rob,  M. Scheurer,  
 M. Schneider,  N. Sergueev,  S. M. Sharada,  S. Sharma,  D. W. Small,  
 T. Stauch,  T. Stein,  Yu-Chuan Su,  A. J. W. Thom,  A. Tkatchenko,  
 T. Tsuchimochi,  N. M. Tubman,  L. Vogt,  M. L. Vidal,  O. Vydrov,  
 M. A. Watson,  J. Wenzel,  M. de Wergifosse,  T. A. Wesolowski,  A. White,  
 J. Witte,  A. Yamada,  Jun Yang,  K. Yao,  S. Yeganeh,  S. R. Yost,  
 Zhi-Qiang You,  A. Zech,  Igor Ying Zhang,  Xing Zhang,  Yan Zhao,  
 Ying Zhu,  B. R. Brooks,  G. K. L. Chan,  C. J. Cramer,  M. S. Gordon,  
 W. J. Hehre,  A. Klamt,  M. W. Schmidt,  C. D. Sherrill,  D. G. Truhlar,  
 A. Aspuru-Guzik,  R. Baer,  A. T. Bell,  N. A. Besley,  Jeng-Da Chai,  
 A. E. DePrince, III,  R. A. DiStasio Jr.,  A. Dreuw,  B. D. Dunietz,  
 T. R. Furlani,  Chao-Ping Hsu,  Yousung Jung,  Jing Kong,  D. S. Lambrecht,  
 WanZhen Liang,  C. Ochsenfeld,  V. A. Rassolov,  L. V. Slipchenko,  
 J. E. Subotnik,  T. Van Voorhis,  J. M. Herbert,  A. I. Krylov,  
 P. M. W. Gill,  M. Head-Gordon

 Contributors to earlier versions of Q-Chem not listed above: 
 R. D. Adamson,  B. Austin,  J. Baker,  G. J. O. Beran,  K. Brandhorst,  
 S. T. Brown,  E. F. C. Byrd,  A. K. Chakraborty,  C.-L. Cheng,  
 Siu Hung Chien,  D. M. Chipman,  D. L. Crittenden,  H. Dachsel,  
 R. J. Doerksen,  A. D. Dutoi,  L. Fusti-Molnar,  W. A. Goddard III,  
 A. Golubeva-Zadorozhnaya,  S. R. Gwaltney,  G. Hawkins,  A. Heyden,  
 S. Hirata,  G. Kedziora,  F. J. Keil,  C. Kelley,  Jihan Kim,  R. A. King,  
 R. Z. Khaliullin,  P. P. Korambath,  W. Kurlancheek,  A. M. Lee,  M. S. Lee,  
 S. V. Levchenko,  Ching Yeh Lin,  D. Liotard,  R. C. Lochan,  I. Lotan,  
 P. E. Maslen,  N. Nair,  D. P. O'Neill,  D. Neuhauser,  E. Neuscamman,  
 C. M. Oana,  R. Olson,  B. Peters,  R. Peverati,  P. A. Pieniazek,  
 Y. M. Rhee,  J. Ritchie,  M. A. Rohrdanz,  E. Rosta,  N. J. Russ,  
 H. F. Schaefer III,  N. E. Schultz,  N. Shenvi,  A. C. Simmonett,  A. Sodt,  
 D. Stuck,  K. S. Thanthiriwatte,  V. Vanovschi,  Tao Wang,  A. Warshel,  
 C. F. Williams,  Q. Wu,  X. Xu,  W. Zhang

 Please cite Q-Chem as follows:
 Y. Shao et al., Mol. Phys. 113, 184-215 (2015)
 DOI: 10.1080/00268976.2014.952696

 Q-Chem 5.2.1 for Intel X86 EM64T Linux

 Parts of Q-Chem use Armadillo 8.300.2 (Tropical Shenanigans).
 http://arma.sourceforge.net/

 Q-Chem begins on Sat Dec 14 08:53:03 2019  

Host: 
0

     Scratch files written to /scratch/taweetham/qchem28046//
NAlpha2: 58
NElect   58
Mult     1

Checking the input file for inconsistencies... 	...done.

--------------------------------------------------------------
User input:
--------------------------------------------------------------
$molecule
0 1
  C   -1.5648445    2.3632385    1.1562090
  C   -1.7012117    0.9849981    1.1648555
  C   -1.5626498    0.2411633   -0.0001163
  C   -1.2781248    0.9281419   -1.1726189
  C   -1.1417100    2.3071527   -1.1812693
  C   -1.2802813    3.0505973   -0.0169213
  C   -1.7457742   -1.2585158    0.0033443
  C   -1.0981645    4.5504111   -0.0189174
  H   -1.6806858    2.9085270    2.0776423
  H   -1.9199688    0.4844300    2.0929361
  H   -1.1620089    0.3831690   -2.0941561
  H   -0.9227848    2.8073683   -2.1094560
  H   -1.1563764   -1.7272373   -0.7773753
  H   -2.7868363   -1.5231551   -0.1650961
  H   -1.4464227   -1.6880347    0.9533918
  H   -1.3592264    4.9757533   -0.9819636
  H   -0.0650275    4.8167342    0.1905700
  H   -1.7190901    5.0217800    0.7354431
$end

$REM
   JOB_TYPE	OPTIMIZATION
   BASIS	6-311++G**
   METHOD	HF
   SYM_IGNORE	TRUE
   GEOM_OPT_COORDS 0
   THRESH	14
   SCF_CONVERGENCE 10
   GEOM_OPT_TOL_GRADIENT 10
   GEOM_OPT_TOL_DISPLACEMENT 30
   GEOM_OPT_TOL_ENERGY 3
$END

--------------------------------------------------------------
 ----------------------------------------------------------------
             Standard Nuclear Orientation (Angstroms)
    I     Atom           X                Y                Z
 ----------------------------------------------------------------
    1      C      -1.5648445000     2.3632385000     1.1562090000
    2      C      -1.7012117000     0.9849981000     1.1648555000
    3      C      -1.5626498000     0.2411633000    -0.0001163000
    4      C      -1.2781248000     0.9281419000    -1.1726189000
    5      C      -1.1417100000     2.3071527000    -1.1812693000
    6      C      -1.2802813000     3.0505973000    -0.0169213000
    7      C      -1.7457742000    -1.2585158000     0.0033443000
    8      C      -1.0981645000     4.5504111000    -0.0189174000
    9      H      -1.6806858000     2.9085270000     2.0776423000
   10      H      -1.9199688000     0.4844300000     2.0929361000
   11      H      -1.1620089000     0.3831690000    -2.0941561000
   12      H      -0.9227848000     2.8073683000    -2.1094560000
   13      H      -1.1563764000    -1.7272373000    -0.7773753000
   14      H      -2.7868363000    -1.5231551000    -0.1650961000
   15      H      -1.4464227000    -1.6880347000     0.9533918000
   16      H      -1.3592264000     4.9757533000    -0.9819636000
   17      H      -0.0650275000     4.8167342000     0.1905700000
   18      H      -1.7190901000     5.0217800000     0.7354431000
 ----------------------------------------------------------------
 Nuclear Repulsion Energy =         341.57546335 hartrees
 There are       29 alpha and       29 beta electrons
 Requested basis set is 6-311++G(d,p)
 There are 98 shells and 246 basis functions

 Total QAlloc Memory Limit   2000 MB
 Mega-Array Size       188 MB
 MEM_STATIC part       192 MB
 A cutoff of  1.0D-14 yielded   4530 shell pairs
 There are     29185 function pairs (     31166 Cartesian)
 Smallest overlap matrix eigenvalue = 8.55E-07
 Linear dependence detected in AO basis
 Tighter screening thresholds may be required for diffuse basis sets
 Use S2THRESH > 14 and THRESH = 14 in case of SCF convergence issues
 Number of orthogonalized atomic orbitals = 245
 Maximum deviation from orthogonality = 5.443E-11

 Scale SEOQF with 1.000000e-01/1.000000e-01/1.000000e-01

 Standard Electronic Orientation quadrupole field applied
 Nucleus-field energy     =     0.0000000247 hartrees
 Guess from superposition of atomic densities
 Warning:  Energy on first SCF cycle will be non-variational
 SAD guess density has 58.000000 electrons

 -----------------------------------------------------------------------
  General SCF calculation program by
  Eric Jon Sundstrom, Paul Horn, Yuezhi Mao, Dmitri Zuev, Alec White,
  David Stuck, Shaama M.S., Shane Yost, Joonho Lee, David Small,
  Daniel Levine, Susi Lehtola, Hugh Burton, Evgeny Epifanovsky,
  Bang C. Huynh
 -----------------------------------------------------------------------
 Hartree-Fock
 using 6 threads for integral computing
 -------------------------------------------------------
 OpenMP Integral computing Module                
 Release: version 2.0, May 2017, Q-Chem Inc. Pleasanton 
 -------------------------------------------------------
 A restricted SCF calculation will be
 performed using DIIS
 SCF converges when DIIS error is below 1.0e-10
 ---------------------------------------
  Cycle       Energy         DIIS error
 ---------------------------------------
    1    -312.3261962366      4.35e-02  
    2    -308.7597075163      2.78e-03  
    3    -308.8415164814      7.41e-04  
    4    -308.8478030737      2.62e-04  
    5    -308.8484113922      4.00e-05  
    6    -308.8484334126      1.24e-05  
    7    -308.8484354533      3.00e-06  
    8    -308.8484356216      7.10e-07  
    9    -308.8484356304      2.68e-07  
   10    -308.8484356311      5.92e-08  
   11    -308.8484356312      2.12e-08  
   12    -308.8484356312      1.18e-08  
   13    -308.8484356312      4.45e-09  
   14    -308.8484356312      1.42e-09  
   15    -308.8484356312      3.44e-10  
   16    -308.8484356312      6.24e-11  Convergence criterion met
 ---------------------------------------
 SCF time:   CPU 69.93s  wall 13.00s 
 SCF   energy in the final basis set =     -308.8484356312
 Total energy in the final basis set =     -308.8484356312

 --------------------------------------------------------------

                    Orbital Energies (a.u.)
 --------------------------------------------------------------

 Alpha MOs
 -- Occupied --
-11.2340 -11.2340 -11.2253 -11.2252 -11.2240 -11.2239 -11.2195 -11.2195
 -1.1585  -1.0627  -1.0119  -0.9741  -0.8978  -0.8284  -0.7847  -0.6706
 -0.6464  -0.6265  -0.5808  -0.5793  -0.5700  -0.5558  -0.5483  -0.5252
 -0.4807  -0.4803  -0.4774  -0.3328  -0.3138
 -- Virtual --
  0.0400   0.0487   0.0501   0.0652   0.0681   0.0687   0.0776   0.0923
  0.0966   0.1118   0.1142   0.1231   0.1275   0.1376   0.1489   0.1554
  0.1661   0.1732   0.1764   0.1882   0.1891   0.1904   0.1952   0.2010
  0.2094   0.2106   0.2126   0.2237   0.2242   0.2317   0.2330   0.2457
  0.2460   0.2499   0.2602   0.2746   0.2773   0.2888   0.2980   0.3144
  0.3159   0.3172   0.3274   0.3476   0.3593   0.3640   0.3646   0.3980
  0.4035   0.4158   0.4195   0.4275   0.4361   0.4514   0.4637   0.4791
  0.5195   0.5320   0.5388   0.5549   0.6010   0.6163   0.6354   0.6438
  0.6695   0.7109   0.7315   0.7319   0.7432   0.7440   0.7657   0.7768
  0.7839   0.7992   0.8298   0.8491   0.8534   0.8587   0.8633   0.8718
  0.8820   0.8989   0.9085   0.9248   0.9272   0.9277   0.9694   0.9809
  0.9847   1.0076   1.0399   1.0503   1.0723   1.0824   1.0964   1.1310
  1.1384   1.1682   1.1775   1.1841   1.2111   1.2385   1.2515   1.2621
  1.2856   1.3009   1.3388   1.3598   1.3994   1.5379   1.5721   1.6338
  1.6412   1.6729   1.6771   1.7280   1.7537   1.7671   1.8098   1.8147
  1.8194   1.8455   1.8463   1.8497   1.8779   1.8888   1.8911   1.8958
  1.9130   1.9607   1.9626   1.9938   2.0011   2.0672   2.0823   2.0969
  2.1161   2.1337   2.1491   2.2075   2.2445   2.2494   2.2609   2.2699
  2.2938   2.3159   2.3663   2.3667   2.3906   2.4075   2.4410   2.4800
  2.5204   2.5390   2.6337   2.6628   2.6651   2.7322   2.7518   2.8037
  2.8270   2.8410   2.8448   2.8891   2.9024   2.9103   2.9122   2.9198
  2.9438   2.9665   2.9772   3.0080   3.0349   3.0469   3.0729   3.0824
  3.0854   3.1473   3.1505   3.1851   3.2210   3.2727   3.2763   3.2958
  3.3375   3.3378   3.3621   3.3845   3.5233   3.6000   3.6470   3.6655
  3.8111   3.8816   3.9435   4.0297   4.1028   4.1428   4.2309   4.2376
  4.2437   4.2624   4.4337   4.5875   4.6002   4.7242   4.8154   5.3043
 24.7565  25.1045  25.1349  25.1618  25.1843  25.2841  25.3077  25.3975
 --------------------------------------------------------------

          Ground-State Mulliken Net Atomic Charges

     Atom                 Charge (a.u.)
  ----------------------------------------
      1 C                    -0.414295
      2 C                    -0.431007
      3 C                     0.744020
      4 C                    -0.457962
      5 C                    -0.474742
      6 C                     0.744386
      7 C                    -0.643977
      8 C                    -0.644171
      9 H                     0.184176
     10 H                     0.183389
     11 H                     0.182886
     12 H                     0.182064
     13 H                     0.135002
     14 H                     0.153181
     15 H                     0.134378
     16 H                     0.135434
     17 H                     0.153162
     18 H                     0.134075
  ----------------------------------------
  Sum of atomic charges =     0.000000

 -----------------------------------------------------------------
                    Cartesian Multipole Moments
 -----------------------------------------------------------------
    Charge (ESU x 10^10)
                 0.0000
    Dipole Moment (Debye)
         X      -0.0012      Y       0.0002      Z       0.0047
       Tot       0.0049
    Quadrupole Moments (Debye-Ang)
        XX     -53.1515     XY       1.0054     YY     -44.6385
        XZ      -1.3831     YZ       0.1677     ZZ     -45.9374
    Octopole Moments (Debye-Ang^2)
       XXX     226.6505    XXY     -90.3410    XYY      66.7703
       YYY    -220.4130    XXZ       4.4176    XYZ      -2.5193
       YYZ       0.9097    XZZ      65.3689    YZZ     -75.6169
       ZZZ       1.0660
    Hexadecapole Moments (Debye-Ang^3)
      XXXX    -740.4909   XXXY     328.7733   XXYY    -439.1038
      XYYY     267.0219   YYYY   -1797.6550   XXXZ      15.3420
      XXYZ       8.6737   XYYZ      -0.2789   YYYZ       3.1513
      XXZZ    -167.2784   XYZZ      87.9572   YYZZ    -343.8150
      XZZZ      12.1364   YZZZ      -0.3952   ZZZZ    -292.2952
 -----------------------------------------------------------------
 Calculating analytic gradient of the SCF energy
 Gradient of SCF Energy
            1           2           3           4           5           6
    1  -0.0000123  -0.0000044   0.0000146  -0.0000207  -0.0000068   0.0000150
    2  -0.0000330   0.0000496  -0.0000033  -0.0000498   0.0000378  -0.0000043
    3   0.0000142   0.0000065   0.0000195   0.0000064   0.0000205  -0.0000449
            7           8           9          10          11          12
    1   0.0000130  -0.0000088   0.0000013   0.0000108   0.0000124   0.0000001
    2  -0.0000004   0.0000032   0.0000089  -0.0000052   0.0000025  -0.0000073
    3   0.0000121   0.0000204  -0.0000038  -0.0000043  -0.0000023  -0.0000029
           13          14          15          16          17          18
    1  -0.0000012  -0.0000085  -0.0000089  -0.0000009   0.0000030   0.0000021
    2  -0.0000028   0.0000028   0.0000010   0.0000003   0.0000009  -0.0000008
    3  -0.0000094  -0.0000124  -0.0000148   0.0000002  -0.0000029  -0.0000021
 Max gradient component =       4.984E-05
 RMS gradient           =       1.590E-05
 Gradient time:  CPU 21.91 s  wall 3.78 s
 Geometry Optimization Parameters
   NAtoms,    NIC,     NZ,  NCons,   NDum,   NFix, NCnnct, MaxDiis
       18       0       0       0       0       0       0       0


** GEOMETRY OPTIMIZATION IN CARTESIAN COORDINATES **
   Searching for a Minimum

   Optimization Cycle:   1

                       Coordinates (Angstroms)
     ATOM                X               Y               Z
      1  C        -1.5648445000    2.3632385000    1.1562090000
      2  C        -1.7012117000    0.9849981000    1.1648555000
      3  C        -1.5626498000    0.2411633000   -0.0001163000
      4  C        -1.2781248000    0.9281419000   -1.1726189000
      5  C        -1.1417100000    2.3071527000   -1.1812693000
      6  C        -1.2802813000    3.0505973000   -0.0169213000
      7  C        -1.7457742000   -1.2585158000    0.0033443000
      8  C        -1.0981645000    4.5504111000   -0.0189174000
      9  H        -1.6806858000    2.9085270000    2.0776423000
     10  H        -1.9199688000    0.4844300000    2.0929361000
     11  H        -1.1620089000    0.3831690000   -2.0941561000
     12  H        -0.9227848000    2.8073683000   -2.1094560000
     13  H        -1.1563764000   -1.7272373000   -0.7773753000
     14  H        -2.7868363000   -1.5231551000   -0.1650961000
     15  H        -1.4464227000   -1.6880347000    0.9533918000
     16  H        -1.3592264000    4.9757533000   -0.9819636000
     17  H        -0.0650275000    4.8167342000    0.1905700000
     18  H        -1.7190901000    5.0217800000    0.7354431000
   Point Group: c1    Number of degrees of freedom:    48


   Energy is   -308.848435631


 Translations and Rotations Projected Out of Hessian

 48 Hessian modes will be used to form the next step
  Hessian Eigenvalues:
     1.000000    1.000000    1.000000    1.000000    1.000000    1.000000
     1.000000    1.000000    1.000000    1.000000    1.000000    1.000000
     1.000000    1.000000    1.000000    1.000000    1.000000    1.000000
     1.000000    1.000000    1.000000    1.000000    1.000000    1.000000
     1.000000    1.000000    1.000000    1.000000    1.000000    1.000000
     1.000000    1.000000    1.000000    1.000000    1.000000    1.000000
     1.000000    1.000000    1.000000    1.000000    1.000000    1.000000
     1.000000    1.000000    1.000000    1.000000    1.000000    1.000000

 Minimum search - taking simple RFO step
 Searching for Lamda that Minimizes Along All modes
 Value Taken    Lamda =   0.00000000
 Step Taken.  Stepsize is  0.000117

                             Maximum     Tolerance    Cnvgd?
         Gradient           0.000050      0.000010      NO
         Displacement       0.000050      0.000030      NO
         Energy change     *********      0.000000      NO

 ----------------------------------------------------------------
             Standard Nuclear Orientation (Angstroms)
    I     Atom           X                Y                Z
 ----------------------------------------------------------------
    1      C      -1.5648380071     2.3632559808     1.1562014638
    2      C      -1.7012093955     0.9849718654     1.1648520441
    3      C      -1.5626575322     0.2411650438    -0.0001265991
    4      C      -1.2781138294     0.9281682765    -1.1726222616
    5      C      -1.1417064209     2.3071326782    -1.1812801240
    6      C      -1.2802892117     3.0505995934    -0.0168975190
    7      C      -1.7457810911    -1.2585155719     0.0033378844
    8      C      -1.0981598231     4.5504094084    -0.0189282210
    9      H      -1.6806865103     2.9085222659     2.0776443277
   10      H      -1.9199745413     0.4844327673     2.0929383583
   11      H      -1.1620154779     0.3831676998    -2.0941548670
   12      H      -0.9227848752     2.8073721670    -2.1094544785
   13      H      -1.1563757770    -1.7272358299    -0.7773703062
   14      H      -2.7868317834    -1.5231565870    -0.1650895360
   15      H      -1.4464179787    -1.6880352186     0.9533996081
   16      H      -1.3592259310     4.9757531189    -0.9819637279
   17      H      -0.0650290784     4.8167337066     0.1905715184
   18      H      -1.7190912360     5.0217804354     0.7354442355
 ----------------------------------------------------------------
 Nuclear Repulsion Energy =         341.57542775 hartrees
 There are       29 alpha and       29 beta electrons
 Applying Cartesian multipole field
    Component          Value
    ---------          -----
     (2,0,0)        1.00000E-11
     (0,2,0)        2.00000E-11
     (0,0,2)       -3.00000E-11
 Nucleus-field energy     =     0.0000000247 hartrees
 Requested basis set is 6-311++G(d,p)
 There are 98 shells and 246 basis functions
 A cutoff of  1.0D-14 yielded   4530 shell pairs
 There are     29185 function pairs (     31166 Cartesian)
 Smallest overlap matrix eigenvalue = 8.55E-07
 Linear dependence detected in AO basis
 Tighter screening thresholds may be required for diffuse basis sets
 Use S2THRESH > 14 and THRESH = 14 in case of SCF convergence issues
 Number of orthogonalized atomic orbitals = 245
 Maximum deviation from orthogonality = 1.069E-10
 Guess MOs from SCF MO coefficient file

 -----------------------------------------------------------------------
  General SCF calculation program by
  Eric Jon Sundstrom, Paul Horn, Yuezhi Mao, Dmitri Zuev, Alec White,
  David Stuck, Shaama M.S., Shane Yost, Joonho Lee, David Small,
  Daniel Levine, Susi Lehtola, Hugh Burton, Evgeny Epifanovsky,
  Bang C. Huynh
 -----------------------------------------------------------------------
 Hartree-Fock
 using 6 threads for integral computing
 -------------------------------------------------------
 OpenMP Integral computing Module                
 Release: version 2.0, May 2017, Q-Chem Inc. Pleasanton 
 -------------------------------------------------------
 A restricted SCF calculation will be
 performed using DIIS
 SCF converges when DIIS error is below 1.0e-10
 ---------------------------------------
  Cycle       Energy         DIIS error
 ---------------------------------------
    1    -308.8484356339      6.76e-07  
    2    -308.8484356388      1.78e-07  
    3    -308.8484356396      8.01e-08  
    4    -308.8484356398      4.78e-08  
    5    -308.8484356399      2.14e-08  
    6    -308.8484356399      5.46e-09  
    7    -308.8484356399      1.63e-09  
    8    -308.8484356399      3.80e-10  
    9    -308.8484356399      1.18e-10  
   10    -308.8484356399      5.60e-11  Convergence criterion met
 ---------------------------------------
 SCF time:   CPU 43.86s  wall 9.00s 
 SCF   energy in the final basis set =     -308.8484356399
 Total energy in the final basis set =     -308.8484356399

 --------------------------------------------------------------

                    Orbital Energies (a.u.)
 --------------------------------------------------------------

 Alpha MOs
 -- Occupied --
-11.2340 -11.2340 -11.2253 -11.2252 -11.2240 -11.2239 -11.2195 -11.2195
 -1.1585  -1.0627  -1.0119  -0.9741  -0.8978  -0.8284  -0.7847  -0.6706
 -0.6464  -0.6265  -0.5808  -0.5793  -0.5700  -0.5558  -0.5483  -0.5252
 -0.4807  -0.4803  -0.4774  -0.3328  -0.3138
 -- Virtual --
  0.0400   0.0487   0.0501   0.0652   0.0681   0.0687   0.0776   0.0923
  0.0966   0.1118   0.1142   0.1231   0.1275   0.1376   0.1489   0.1554
  0.1661   0.1732   0.1764   0.1882   0.1891   0.1904   0.1952   0.2010
  0.2094   0.2106   0.2126   0.2237   0.2242   0.2317   0.2330   0.2457
  0.2460   0.2499   0.2602   0.2746   0.2773   0.2888   0.2980   0.3144
  0.3159   0.3172   0.3274   0.3476   0.3593   0.3640   0.3646   0.3980
  0.4035   0.4158   0.4195   0.4275   0.4361   0.4514   0.4637   0.4791
  0.5195   0.5320   0.5388   0.5549   0.6010   0.6163   0.6354   0.6438
  0.6695   0.7109   0.7315   0.7319   0.7432   0.7440   0.7657   0.7768
  0.7839   0.7992   0.8298   0.8491   0.8534   0.8587   0.8633   0.8718
  0.8820   0.8989   0.9085   0.9248   0.9272   0.9277   0.9694   0.9809
  0.9847   1.0076   1.0399   1.0503   1.0723   1.0824   1.0964   1.1310
  1.1384   1.1682   1.1775   1.1841   1.2111   1.2385   1.2515   1.2621
  1.2856   1.3009   1.3388   1.3598   1.3994   1.5379   1.5721   1.6338
  1.6412   1.6729   1.6771   1.7280   1.7537   1.7671   1.8098   1.8147
  1.8194   1.8455   1.8463   1.8497   1.8779   1.8888   1.8911   1.8958
  1.9130   1.9607   1.9626   1.9938   2.0011   2.0672   2.0823   2.0969
  2.1161   2.1337   2.1491   2.2075   2.2445   2.2494   2.2609   2.2699
  2.2938   2.3159   2.3663   2.3667   2.3906   2.4075   2.4410   2.4800
  2.5204   2.5390   2.6337   2.6628   2.6651   2.7322   2.7518   2.8037
  2.8270   2.8410   2.8448   2.8891   2.9024   2.9103   2.9122   2.9198
  2.9438   2.9665   2.9772   3.0080   3.0349   3.0469   3.0729   3.0824
  3.0854   3.1473   3.1505   3.1851   3.2210   3.2727   3.2763   3.2958
  3.3375   3.3378   3.3621   3.3845   3.5233   3.6000   3.6470   3.6655
  3.8111   3.8816   3.9435   4.0296   4.1028   4.1428   4.2309   4.2377
  4.2437   4.2624   4.4337   4.5875   4.6002   4.7242   4.8154   5.3043
 24.7565  25.1045  25.1349  25.1618  25.1843  25.2841  25.3077  25.3975
 --------------------------------------------------------------

          Ground-State Mulliken Net Atomic Charges

     Atom                 Charge (a.u.)
  ----------------------------------------
      1 C                    -0.414262
      2 C                    -0.430965
      3 C                     0.744079
      4 C                    -0.458035
      5 C                    -0.474774
      6 C                     0.744371
      7 C                    -0.643991
      8 C                    -0.644172
      9 H                     0.184175
     10 H                     0.183390
     11 H                     0.182885
     12 H                     0.182065
     13 H                     0.135001
     14 H                     0.153181
     15 H                     0.134381
     16 H                     0.135434
     17 H                     0.153163
     18 H                     0.134073
  ----------------------------------------
  Sum of atomic charges =     0.000000

 -----------------------------------------------------------------
                    Cartesian Multipole Moments
 -----------------------------------------------------------------
    Charge (ESU x 10^10)
                 0.0000
    Dipole Moment (Debye)
         X      -0.0012      Y       0.0002      Z       0.0047
       Tot       0.0048
    Quadrupole Moments (Debye-Ang)
        XX     -53.1515     XY       1.0055     YY     -44.6385
        XZ      -1.3831     YZ       0.1675     ZZ     -45.9374
    Octopole Moments (Debye-Ang^2)
       XXX     226.6502    XXY     -90.3412    XYY      66.7707
       YYY    -220.4131    XXZ       4.4176    XYZ      -2.5189
       YYZ       0.9086    XZZ      65.3686    YZZ     -75.6167
       ZZZ       1.0670
    Hexadecapole Moments (Debye-Ang^3)
      XXXX    -740.4898   XXXY     328.7736   XXYY    -439.1046
      XYYY     267.0237   YYYY   -1797.6554   XXXZ      15.3420
      XXYZ       8.6732   XYYZ      -0.2769   YYYZ       3.1455
      XXZZ    -167.2776   XYZZ      87.9567   YYZZ    -343.8148
      XZZZ      12.1351   YZZZ      -0.3943   ZZZZ    -292.2955
 -----------------------------------------------------------------
 Calculating analytic gradient of the SCF energy
 Gradient of SCF Energy
            1           2           3           4           5           6
    1  -0.0000051  -0.0000073   0.0000145  -0.0000157  -0.0000068   0.0000060
    2   0.0000017   0.0000177  -0.0000027  -0.0000153  -0.0000023   0.0000007
    3  -0.0000008   0.0000189  -0.0000019   0.0000198  -0.0000007  -0.0000085
            7           8           9          10          11          12
    1   0.0000025  -0.0000007   0.0000010   0.0000110   0.0000115  -0.0000002
    2  -0.0000002   0.0000004   0.0000067  -0.0000003  -0.0000027  -0.0000056
    3   0.0000019   0.0000038  -0.0000048  -0.0000065  -0.0000053  -0.0000022
           13          14          15          16          17          18
    1  -0.0000019  -0.0000010  -0.0000057  -0.0000000   0.0000006  -0.0000027
    2  -0.0000007   0.0000051  -0.0000042  -0.0000001   0.0000008   0.0000009
    3  -0.0000062  -0.0000098  -0.0000054   0.0000054  -0.0000016   0.0000041
 Max gradient component =       1.978E-05
 RMS gradient           =       7.159E-06
 Gradient time:  CPU 21.87 s  wall 3.78 s
 Geometry Optimization Parameters
   NAtoms,    NIC,     NZ,  NCons,   NDum,   NFix, NCnnct, MaxDiis
       18       0       0       0       0       0       0       0

 Cartesian Hessian Update
 Hessian updated using BFGS update
**WARNING** Hereditary positive definiteness endangered
 due to small product of step size times gradient change
**WARNING** Small scalar product
 Hessian update skipped this cycle


** GEOMETRY OPTIMIZATION IN CARTESIAN COORDINATES **
   Searching for a Minimum

   Optimization Cycle:   2

                       Coordinates (Angstroms)
     ATOM                X               Y               Z
      1  C        -1.5648380071    2.3632559808    1.1562014638
      2  C        -1.7012093955    0.9849718654    1.1648520441
      3  C        -1.5626575322    0.2411650438   -0.0001265991
      4  C        -1.2781138294    0.9281682765   -1.1726222616
      5  C        -1.1417064209    2.3071326782   -1.1812801240
      6  C        -1.2802892117    3.0505995934   -0.0168975190
      7  C        -1.7457810911   -1.2585155719    0.0033378844
      8  C        -1.0981598231    4.5504094084   -0.0189282210
      9  H        -1.6806865103    2.9085222659    2.0776443277
     10  H        -1.9199745413    0.4844327673    2.0929383583
     11  H        -1.1620154779    0.3831676998   -2.0941548670
     12  H        -0.9227848752    2.8073721670   -2.1094544785
     13  H        -1.1563757770   -1.7272358299   -0.7773703062
     14  H        -2.7868317834   -1.5231565870   -0.1650895360
     15  H        -1.4464179787   -1.6880352186    0.9533996081
     16  H        -1.3592259310    4.9757531189   -0.9819637279
     17  H        -0.0650290784    4.8167337066    0.1905715184
     18  H        -1.7190912360    5.0217804354    0.7354442355
   Point Group: c1    Number of degrees of freedom:    48


   Energy is   -308.848435640


 Translations and Rotations Projected Out of Hessian

 48 Hessian modes will be used to form the next step
  Hessian Eigenvalues:
     1.000000    1.000000    1.000000    1.000000    1.000000    1.000000
     1.000000    1.000000    1.000000    1.000000    1.000000    1.000000
     1.000000    1.000000    1.000000    1.000000    1.000000    1.000000
     1.000000    1.000000    1.000000    1.000000    1.000000    1.000000
     1.000000    1.000000    1.000000    1.000000    1.000000    1.000000
     1.000000    1.000000    1.000000    1.000000    1.000000    1.000000
     1.000000    1.000000    1.000000    1.000000    1.000000    1.000000
     1.000000    1.000000    1.000000    1.000000    1.000000    1.000000

 Minimum search - taking simple RFO step
 Searching for Lamda that Minimizes Along All modes
 Value Taken    Lamda =   0.00000000
 Step Taken.  Stepsize is  0.000053

                             Maximum     Tolerance    Cnvgd?
         Gradient           0.000020      0.000010      NO
         Displacement       0.000020      0.000030     YES
         Energy change     -0.000000      0.000000     YES

 ----------------------------------------------------------------
             Standard Nuclear Orientation (Angstroms)
    I     Atom           X                Y                Z
 ----------------------------------------------------------------
    1      C      -1.5648353287     2.3632550852     1.1562018881
    2      C      -1.7012055445     0.9849624888     1.1648420595
    3      C      -1.5626651879     0.2411664938    -0.0001255899
    4      C      -1.2781055057     0.9281763625    -1.1726327279
    5      C      -1.1417028234     2.3071338905    -1.1812797449
    6      C      -1.2802923721     3.0505992236    -0.0168930295
    7      C      -1.7457824284    -1.2585154872     0.0033368540
    8      C      -1.0981594655     4.5504091854    -0.0189302101
    9      H      -1.6806870409     2.9085187431     2.0776468941
   10      H      -1.9199803695     0.4844329188     2.0929417717
   11      H      -1.1620215687     0.3831691190    -2.0941520440
   12      H      -0.9227847599     2.8073751420    -2.1094533027
   13      H      -1.1563747957    -1.7272354579    -0.7773670142
   14      H      -2.7868312291    -1.5231592798    -0.1650843573
   15      H      -1.4464149854    -1.6880329988     0.9534024811
   16      H      -1.3592259141     4.9757531549    -0.9819665599
   17      H      -0.0650293849     4.8167332610     0.1905723594
   18      H      -1.7190897957     5.0217799551     0.7354420725
 ----------------------------------------------------------------
 Nuclear Repulsion Energy =         341.57541977 hartrees
 There are       29 alpha and       29 beta electrons
 Applying Cartesian multipole field
    Component          Value
    ---------          -----
     (2,0,0)        1.00000E-11
     (0,2,0)        2.00000E-11
     (0,0,2)       -3.00000E-11
 Nucleus-field energy     =     0.0000000247 hartrees
 Requested basis set is 6-311++G(d,p)
 There are 98 shells and 246 basis functions
 A cutoff of  1.0D-14 yielded   4530 shell pairs
 There are     29185 function pairs (     31166 Cartesian)
 Smallest overlap matrix eigenvalue = 8.55E-07
 Linear dependence detected in AO basis
 Tighter screening thresholds may be required for diffuse basis sets
 Use S2THRESH > 14 and THRESH = 14 in case of SCF convergence issues
 Number of orthogonalized atomic orbitals = 245
 Maximum deviation from orthogonality = 1.747E-10
 Guess MOs from SCF MO coefficient file

 -----------------------------------------------------------------------
  General SCF calculation program by
  Eric Jon Sundstrom, Paul Horn, Yuezhi Mao, Dmitri Zuev, Alec White,
  David Stuck, Shaama M.S., Shane Yost, Joonho Lee, David Small,
  Daniel Levine, Susi Lehtola, Hugh Burton, Evgeny Epifanovsky,
  Bang C. Huynh
 -----------------------------------------------------------------------
 Hartree-Fock
 using 6 threads for integral computing
 -------------------------------------------------------
 OpenMP Integral computing Module                
 Release: version 2.0, May 2017, Q-Chem Inc. Pleasanton 
 -------------------------------------------------------
 A restricted SCF calculation will be
 performed using DIIS
 SCF converges when DIIS error is below 1.0e-10
 ---------------------------------------
  Cycle       Energy         DIIS error
 ---------------------------------------
    1    -308.8484356414      2.38e-07  
    2    -308.8484356420      5.84e-08  
    3    -308.8484356421      2.18e-08  
    4    -308.8484356421      1.23e-08  
    5    -308.8484356421      5.85e-09  
    6    -308.8484356421      1.32e-09  
    7    -308.8484356421      5.57e-10  
    8    -308.8484356421      1.39e-10  
    9    -308.8484356421      3.57e-11  Convergence criterion met
 ---------------------------------------
 SCF time:   CPU 39.52s  wall 7.00s 
 SCF   energy in the final basis set =     -308.8484356421
 Total energy in the final basis set =     -308.8484356421

 --------------------------------------------------------------

                    Orbital Energies (a.u.)
 --------------------------------------------------------------

 Alpha MOs
 -- Occupied --
-11.2340 -11.2340 -11.2253 -11.2252 -11.2240 -11.2239 -11.2195 -11.2195
 -1.1585  -1.0627  -1.0119  -0.9741  -0.8978  -0.8284  -0.7847  -0.6706
 -0.6464  -0.6265  -0.5808  -0.5793  -0.5700  -0.5558  -0.5483  -0.5252
 -0.4807  -0.4803  -0.4774  -0.3328  -0.3138
 -- Virtual --
  0.0400   0.0487   0.0501   0.0652   0.0681   0.0687   0.0776   0.0923
  0.0966   0.1118   0.1142   0.1231   0.1275   0.1376   0.1489   0.1554
  0.1661   0.1732   0.1764   0.1882   0.1891   0.1904   0.1952   0.2010
  0.2094   0.2106   0.2126   0.2237   0.2242   0.2317   0.2330   0.2457
  0.2460   0.2499   0.2602   0.2746   0.2773   0.2888   0.2980   0.3144
  0.3159   0.3172   0.3274   0.3476   0.3593   0.3640   0.3646   0.3980
  0.4035   0.4158   0.4195   0.4275   0.4361   0.4514   0.4637   0.4791
  0.5195   0.5320   0.5388   0.5549   0.6010   0.6163   0.6354   0.6438
  0.6695   0.7109   0.7315   0.7319   0.7432   0.7440   0.7657   0.7768
  0.7839   0.7992   0.8298   0.8491   0.8534   0.8587   0.8633   0.8718
  0.8820   0.8989   0.9085   0.9248   0.9272   0.9277   0.9694   0.9809
  0.9847   1.0076   1.0399   1.0503   1.0723   1.0824   1.0964   1.1310
  1.1384   1.1682   1.1775   1.1841   1.2111   1.2385   1.2515   1.2621
  1.2856   1.3009   1.3388   1.3598   1.3994   1.5379   1.5721   1.6338
  1.6412   1.6729   1.6771   1.7280   1.7537   1.7671   1.8098   1.8147
  1.8194   1.8455   1.8463   1.8497   1.8779   1.8888   1.8911   1.8958
  1.9130   1.9607   1.9626   1.9938   2.0011   2.0672   2.0823   2.0969
  2.1161   2.1337   2.1491   2.2075   2.2445   2.2494   2.2609   2.2699
  2.2938   2.3159   2.3663   2.3667   2.3906   2.4075   2.4410   2.4800
  2.5204   2.5390   2.6337   2.6628   2.6651   2.7322   2.7518   2.8037
  2.8270   2.8410   2.8448   2.8891   2.9024   2.9103   2.9122   2.9198
  2.9438   2.9665   2.9772   3.0080   3.0349   3.0469   3.0729   3.0824
  3.0854   3.1473   3.1505   3.1851   3.2210   3.2727   3.2763   3.2958
  3.3375   3.3378   3.3621   3.3845   3.5233   3.6000   3.6471   3.6655
  3.8111   3.8816   3.9435   4.0296   4.1028   4.1428   4.2309   4.2377
  4.2437   4.2624   4.4337   4.5875   4.6002   4.7242   4.8154   5.3043
 24.7565  25.1045  25.1349  25.1618  25.1843  25.2841  25.3077  25.3975
 --------------------------------------------------------------

          Ground-State Mulliken Net Atomic Charges

     Atom                 Charge (a.u.)
  ----------------------------------------
      1 C                    -0.414235
      2 C                    -0.430950
      3 C                     0.744120
      4 C                    -0.458071
      5 C                    -0.474799
      6 C                     0.744359
      7 C                    -0.643999
      8 C                    -0.644173
      9 H                     0.184175
     10 H                     0.183392
     11 H                     0.182883
     12 H                     0.182065
     13 H                     0.135002
     14 H                     0.153180
     15 H                     0.134382
     16 H                     0.135433
     17 H                     0.153164
     18 H                     0.134073
  ----------------------------------------
  Sum of atomic charges =     0.000000

 -----------------------------------------------------------------
                    Cartesian Multipole Moments
 -----------------------------------------------------------------
    Charge (ESU x 10^10)
                -0.0000
    Dipole Moment (Debye)
         X      -0.0012      Y       0.0002      Z       0.0047
       Tot       0.0048
    Quadrupole Moments (Debye-Ang)
        XX     -53.1514     XY       1.0054     YY     -44.6385
        XZ      -1.3830     YZ       0.1675     ZZ     -45.9374
    Octopole Moments (Debye-Ang^2)
       XXX     226.6500    XXY     -90.3412    XYY      66.7707
       YYY    -220.4132    XXZ       4.4176    XYZ      -2.5189
       YYZ       0.9086    XZZ      65.3684    YZZ     -75.6167
       ZZZ       1.0672
    Hexadecapole Moments (Debye-Ang^3)
      XXXX    -740.4891   XXXY     328.7732   XXYY    -439.1047
      XYYY     267.0237   YYYY   -1797.6562   XXXZ      15.3418
      XXYZ       8.6734   XYYZ      -0.2768   YYYZ       3.1457
      XXZZ    -167.2773   XYZZ      87.9563   YYZZ    -343.8146
      XZZZ      12.1349   YZZZ      -0.3933   ZZZZ    -292.2954
 -----------------------------------------------------------------
 Calculating analytic gradient of the SCF energy
 Gradient of SCF Energy
            1           2           3           4           5           6
    1  -0.0000046  -0.0000032   0.0000082  -0.0000093  -0.0000070   0.0000042
    2   0.0000036   0.0000102  -0.0000015  -0.0000102  -0.0000023  -0.0000004
    3   0.0000015   0.0000031   0.0000129   0.0000032   0.0000024  -0.0000092
            7           8           9          10          11          12
    1   0.0000017   0.0000001   0.0000008   0.0000092   0.0000097  -0.0000006
    2  -0.0000004   0.0000006   0.0000075  -0.0000015  -0.0000008  -0.0000066
    3  -0.0000018   0.0000031  -0.0000044  -0.0000001   0.0000012  -0.0000022
           13          14          15          16          17          18
    1  -0.0000022   0.0000001  -0.0000049  -0.0000002   0.0000004  -0.0000023
    2  -0.0000004   0.0000057  -0.0000053   0.0000004   0.0000010   0.0000002
    3  -0.0000049  -0.0000090  -0.0000032   0.0000048  -0.0000011   0.0000038
 Max gradient component =       1.294E-05
 RMS gradient           =       4.967E-06
 Gradient time:  CPU 21.87 s  wall 3.78 s
 Geometry Optimization Parameters
   NAtoms,    NIC,     NZ,  NCons,   NDum,   NFix, NCnnct, MaxDiis
       18       0       0       0       0       0       0       0

 Cartesian Hessian Update
 Hessian updated using BFGS update
**WARNING** Hereditary positive definiteness endangered
 due to small product of step size times gradient change
**WARNING** Small scalar product
 Hessian update skipped this cycle


** GEOMETRY OPTIMIZATION IN CARTESIAN COORDINATES **
   Searching for a Minimum

   Optimization Cycle:   3

                       Coordinates (Angstroms)
     ATOM                X               Y               Z
      1  C        -1.5648353287    2.3632550852    1.1562018881
      2  C        -1.7012055445    0.9849624888    1.1648420595
      3  C        -1.5626651879    0.2411664938   -0.0001255899
      4  C        -1.2781055057    0.9281763625   -1.1726327279
      5  C        -1.1417028234    2.3071338905   -1.1812797449
      6  C        -1.2802923721    3.0505992236   -0.0168930295
      7  C        -1.7457824284   -1.2585154872    0.0033368540
      8  C        -1.0981594655    4.5504091854   -0.0189302101
      9  H        -1.6806870409    2.9085187431    2.0776468941
     10  H        -1.9199803695    0.4844329188    2.0929417717
     11  H        -1.1620215687    0.3831691190   -2.0941520440
     12  H        -0.9227847599    2.8073751420   -2.1094533027
     13  H        -1.1563747957   -1.7272354579   -0.7773670142
     14  H        -2.7868312291   -1.5231592798   -0.1650843573
     15  H        -1.4464149854   -1.6880329988    0.9534024811
     16  H        -1.3592259141    4.9757531549   -0.9819665599
     17  H        -0.0650293849    4.8167332610    0.1905723594
     18  H        -1.7190897957    5.0217799551    0.7354420725
   Point Group: c1    Number of degrees of freedom:    48


   Energy is   -308.848435642


 Translations and Rotations Projected Out of Hessian

 48 Hessian modes will be used to form the next step
  Hessian Eigenvalues:
     1.000000    1.000000    1.000000    1.000000    1.000000    1.000000
     1.000000    1.000000    1.000000    1.000000    1.000000    1.000000
     1.000000    1.000000    1.000000    1.000000    1.000000    1.000000
     1.000000    1.000000    1.000000    1.000000    1.000000    1.000000
     1.000000    1.000000    1.000000    1.000000    1.000000    1.000000
     1.000000    1.000000    1.000000    1.000000    1.000000    1.000000
     1.000000    1.000000    1.000000    1.000000    1.000000    1.000000
     1.000000    1.000000    1.000000    1.000000    1.000000    1.000000

 Minimum search - taking simple RFO step
 Searching for Lamda that Minimizes Along All modes
 Value Taken    Lamda =   0.00000000
 Step Taken.  Stepsize is  0.000036

                             Maximum     Tolerance    Cnvgd?
         Gradient           0.000013      0.000010      NO
         Displacement       0.000013      0.000030     YES
         Energy change     -0.000000      0.000000     YES

 ----------------------------------------------------------------
             Standard Nuclear Orientation (Angstroms)
    I     Atom           X                Y                Z
 ----------------------------------------------------------------
    1      C      -1.5648329023     2.3632531969     1.1562011105
    2      C      -1.7012038757     0.9849570764     1.1648404434
    3      C      -1.5626695239     0.2411672799    -0.0001324394
    4      C      -1.2781005861     0.9281817538    -1.1726344165
    5      C      -1.1416991385     2.3071351028    -1.1812810303
    6      C      -1.2802945858     3.0505994305    -0.0168881836
    7      C      -1.7457833410    -1.2585152756     0.0033378074
    8      C      -1.0981594931     4.5504088765    -0.0189318464
    9      H      -1.6806874472     2.9085147773     2.0776492271
   10      H      -1.9199852209     0.4844336957     2.0929418163
   11      H      -1.1620266834     0.3831695628    -2.0941526640
   12      H      -0.9227844207     2.8073786415    -2.1094521548
   13      H      -1.1563736259    -1.7272352672    -0.7773644190
   14      H      -2.7868312924    -1.5231623184    -0.1650795830
   15      H      -1.4464124027    -1.6880302185     0.9534041995
   16      H      -1.3592257852     4.9757529273    -0.9819690938
   17      H      -0.0650295957     4.8167327298     0.1905729673
   18      H      -1.7190885793     5.0217798287     0.7354400592
 ----------------------------------------------------------------
 Nuclear Repulsion Energy =         341.57541626 hartrees
 There are       29 alpha and       29 beta electrons
 Applying Cartesian multipole field
    Component          Value
    ---------          -----
     (2,0,0)        1.00000E-11
     (0,2,0)        2.00000E-11
     (0,0,2)       -3.00000E-11
 Nucleus-field energy     =     0.0000000247 hartrees
 Requested basis set is 6-311++G(d,p)
 There are 98 shells and 246 basis functions
 A cutoff of  1.0D-14 yielded   4530 shell pairs
 There are     29185 function pairs (     31166 Cartesian)
 Smallest overlap matrix eigenvalue = 8.55E-07
 Linear dependence detected in AO basis
 Tighter screening thresholds may be required for diffuse basis sets
 Use S2THRESH > 14 and THRESH = 14 in case of SCF convergence issues
 Number of orthogonalized atomic orbitals = 245
 Maximum deviation from orthogonality = 1.147E-10
 Guess MOs from SCF MO coefficient file

 -----------------------------------------------------------------------
  General SCF calculation program by
  Eric Jon Sundstrom, Paul Horn, Yuezhi Mao, Dmitri Zuev, Alec White,
  David Stuck, Shaama M.S., Shane Yost, Joonho Lee, David Small,
  Daniel Levine, Susi Lehtola, Hugh Burton, Evgeny Epifanovsky,
  Bang C. Huynh
 -----------------------------------------------------------------------
 Hartree-Fock
 using 6 threads for integral computing
 -------------------------------------------------------
 OpenMP Integral computing Module                
 Release: version 2.0, May 2017, Q-Chem Inc. Pleasanton 
 -------------------------------------------------------
 A restricted SCF calculation will be
 performed using DIIS
 SCF converges when DIIS error is below 1.0e-10
 ---------------------------------------
  Cycle       Energy         DIIS error
 ---------------------------------------
    1    -308.8484356431      1.19e-07  
    2    -308.8484356432      2.75e-08  
    3    -308.8484356433      9.18e-09  
    4    -308.8484356433      5.01e-09  
    5    -308.8484356432      2.24e-09  
    6    -308.8484356433      8.89e-10  
    7    -308.8484356433      3.16e-10  
    8    -308.8484356433      8.04e-11  Convergence criterion met
 ---------------------------------------
 SCF time:   CPU 35.63s  wall 7.00s 
 SCF   energy in the final basis set =     -308.8484356433
 Total energy in the final basis set =     -308.8484356433

 --------------------------------------------------------------

                    Orbital Energies (a.u.)
 --------------------------------------------------------------

 Alpha MOs
 -- Occupied --
-11.2340 -11.2340 -11.2253 -11.2252 -11.2240 -11.2239 -11.2195 -11.2195
 -1.1585  -1.0627  -1.0119  -0.9741  -0.8978  -0.8284  -0.7847  -0.6706
 -0.6464  -0.6265  -0.5808  -0.5793  -0.5700  -0.5558  -0.5483  -0.5252
 -0.4807  -0.4803  -0.4774  -0.3328  -0.3138
 -- Virtual --
  0.0400   0.0487   0.0501   0.0652   0.0681   0.0687   0.0776   0.0923
  0.0966   0.1118   0.1142   0.1231   0.1275   0.1376   0.1489   0.1554
  0.1661   0.1732   0.1764   0.1882   0.1891   0.1904   0.1952   0.2010
  0.2094   0.2106   0.2126   0.2237   0.2242   0.2317   0.2330   0.2457
  0.2460   0.2499   0.2602   0.2746   0.2773   0.2888   0.2980   0.3144
  0.3159   0.3172   0.3274   0.3476   0.3593   0.3640   0.3646   0.3980
  0.4035   0.4158   0.4195   0.4275   0.4361   0.4514   0.4637   0.4791
  0.5195   0.5320   0.5388   0.5549   0.6010   0.6163   0.6354   0.6438
  0.6695   0.7109   0.7315   0.7319   0.7432   0.7440   0.7657   0.7768
  0.7839   0.7992   0.8298   0.8491   0.8534   0.8587   0.8633   0.8718
  0.8820   0.8989   0.9085   0.9248   0.9272   0.9277   0.9694   0.9809
  0.9847   1.0076   1.0399   1.0503   1.0723   1.0824   1.0964   1.1310
  1.1384   1.1682   1.1775   1.1841   1.2111   1.2385   1.2515   1.2621
  1.2856   1.3009   1.3388   1.3598   1.3994   1.5379   1.5721   1.6338
  1.6412   1.6729   1.6771   1.7280   1.7537   1.7671   1.8098   1.8147
  1.8194   1.8455   1.8463   1.8497   1.8779   1.8888   1.8911   1.8958
  1.9130   1.9607   1.9626   1.9938   2.0011   2.0672   2.0823   2.0969
  2.1161   2.1337   2.1491   2.2075   2.2445   2.2494   2.2609   2.2699
  2.2938   2.3159   2.3663   2.3667   2.3906   2.4075   2.4410   2.4800
  2.5204   2.5390   2.6337   2.6628   2.6651   2.7322   2.7518   2.8037
  2.8270   2.8410   2.8448   2.8891   2.9024   2.9103   2.9122   2.9198
  2.9438   2.9665   2.9772   3.0080   3.0349   3.0469   3.0729   3.0824
  3.0854   3.1473   3.1505   3.1851   3.2210   3.2727   3.2763   3.2958
  3.3375   3.3378   3.3621   3.3845   3.5233   3.6000   3.6471   3.6655
  3.8111   3.8816   3.9435   4.0296   4.1028   4.1428   4.2309   4.2377
  4.2437   4.2624   4.4337   4.5875   4.6002   4.7242   4.8154   5.3043
 24.7565  25.1045  25.1349  25.1618  25.1843  25.2841  25.3077  25.3975
 --------------------------------------------------------------

          Ground-State Mulliken Net Atomic Charges

     Atom                 Charge (a.u.)
  ----------------------------------------
      1 C                    -0.414228
      2 C                    -0.430944
      3 C                     0.744149
      4 C                    -0.458093
      5 C                    -0.474803
      6 C                     0.744348
      7 C                    -0.644005
      8 C                    -0.644173
      9 H                     0.184175
     10 H                     0.183393
     11 H                     0.182883
     12 H                     0.182065
     13 H                     0.135003
     14 H                     0.153179
     15 H                     0.134384
     16 H                     0.135433
     17 H                     0.153164
     18 H                     0.134072
  ----------------------------------------
  Sum of atomic charges =     0.000000

 -----------------------------------------------------------------
                    Cartesian Multipole Moments
 -----------------------------------------------------------------
    Charge (ESU x 10^10)
                -0.0000
    Dipole Moment (Debye)
         X      -0.0012      Y       0.0002      Z       0.0047
       Tot       0.0048
    Quadrupole Moments (Debye-Ang)
        XX     -53.1514     XY       1.0054     YY     -44.6386
        XZ      -1.3830     YZ       0.1675     ZZ     -45.9374
    Octopole Moments (Debye-Ang^2)
       XXX     226.6499    XXY     -90.3412    XYY      66.7707
       YYY    -220.4133    XXZ       4.4177    XYZ      -2.5188
       YYZ       0.9084    XZZ      65.3683    YZZ     -75.6166
       ZZZ       1.0674
    Hexadecapole Moments (Debye-Ang^3)
      XXXX    -740.4885   XXXY     328.7729   XXYY    -439.1047
      XYYY     267.0238   YYYY   -1797.6563   XXXZ      15.3417
      XXYZ       8.6734   XYYZ      -0.2764   YYYZ       3.1450
      XXZZ    -167.2770   XYZZ      87.9561   YYZZ    -343.8145
      XZZZ      12.1348   YZZZ      -0.3930   ZZZZ    -292.2954
 -----------------------------------------------------------------
 Calculating analytic gradient of the SCF energy
 Gradient of SCF Energy
            1           2           3           4           5           6
    1  -0.0000031  -0.0000025   0.0000068  -0.0000073  -0.0000060   0.0000017
    2   0.0000053   0.0000068  -0.0000014  -0.0000061  -0.0000050   0.0000001
    3  -0.0000024   0.0000054   0.0000064   0.0000055  -0.0000018  -0.0000025
            7           8           9          10          11          12
    1   0.0000012   0.0000002   0.0000004   0.0000087   0.0000089  -0.0000011
    2  -0.0000004   0.0000004   0.0000081  -0.0000005  -0.0000017  -0.0000072
    3  -0.0000006   0.0000022  -0.0000033   0.0000004   0.0000014  -0.0000013
           13          14          15          16          17          18
    1  -0.0000019   0.0000004  -0.0000048  -0.0000004   0.0000005  -0.0000018
    2   0.0000000   0.0000060  -0.0000060   0.0000010   0.0000011  -0.0000004
    3  -0.0000047  -0.0000087  -0.0000030   0.0000043  -0.0000008   0.0000035
 Max gradient component =       8.874E-06
 RMS gradient           =       4.182E-06
 Gradient time:  CPU 21.91 s  wall 3.81 s
 Geometry Optimization Parameters
   NAtoms,    NIC,     NZ,  NCons,   NDum,   NFix, NCnnct, MaxDiis
       18       0       0       0       0       0       0       0

 Cartesian Hessian Update
 Hessian updated using BFGS update
**WARNING** Hereditary positive definiteness endangered
 due to small product of step size times gradient change
**WARNING** Small scalar product
 Hessian update skipped this cycle


** GEOMETRY OPTIMIZATION IN CARTESIAN COORDINATES **
   Searching for a Minimum

   Optimization Cycle:   4

                       Coordinates (Angstroms)
     ATOM                X               Y               Z
      1  C        -1.5648329023    2.3632531969    1.1562011105
      2  C        -1.7012038757    0.9849570764    1.1648404434
      3  C        -1.5626695239    0.2411672799   -0.0001324394
      4  C        -1.2781005861    0.9281817538   -1.1726344165
      5  C        -1.1416991385    2.3071351028   -1.1812810303
      6  C        -1.2802945858    3.0505994305   -0.0168881836
      7  C        -1.7457833410   -1.2585152756    0.0033378074
      8  C        -1.0981594931    4.5504088765   -0.0189318464
      9  H        -1.6806874472    2.9085147773    2.0776492271
     10  H        -1.9199852209    0.4844336957    2.0929418163
     11  H        -1.1620266834    0.3831695628   -2.0941526640
     12  H        -0.9227844207    2.8073786415   -2.1094521548
     13  H        -1.1563736259   -1.7272352672   -0.7773644190
     14  H        -2.7868312924   -1.5231623184   -0.1650795830
     15  H        -1.4464124027   -1.6880302185    0.9534041995
     16  H        -1.3592257852    4.9757529273   -0.9819690938
     17  H        -0.0650295957    4.8167327298    0.1905729673
     18  H        -1.7190885793    5.0217798287    0.7354400592
   Point Group: c1    Number of degrees of freedom:    48


   Energy is   -308.848435643


 Translations and Rotations Projected Out of Hessian

 48 Hessian modes will be used to form the next step
  Hessian Eigenvalues:
     1.000000    1.000000    1.000000    1.000000    1.000000    1.000000
     1.000000    1.000000    1.000000    1.000000    1.000000    1.000000
     1.000000    1.000000    1.000000    1.000000    1.000000    1.000000
     1.000000    1.000000    1.000000    1.000000    1.000000    1.000000
     1.000000    1.000000    1.000000    1.000000    1.000000    1.000000
     1.000000    1.000000    1.000000    1.000000    1.000000    1.000000
     1.000000    1.000000    1.000000    1.000000    1.000000    1.000000
     1.000000    1.000000    1.000000    1.000000    1.000000    1.000000

 Minimum search - taking simple RFO step
 Searching for Lamda that Minimizes Along All modes
 Value Taken    Lamda =   0.00000000
 Step Taken.  Stepsize is  0.000031

                             Maximum     Tolerance    Cnvgd?
         Gradient           0.000009      0.000010     YES
         Displacement       0.000009      0.000030     YES
         Energy change     -0.000000      0.000000     YES

 Final energy is   -308.84843564326013     


 ******************************
 **  OPTIMIZATION CONVERGED  **
 ******************************

                       Coordinates (Angstroms)
     ATOM                X               Y               Z
      1  C        -1.5648329023    2.3632531969    1.1562011105
      2  C        -1.7012038757    0.9849570764    1.1648404434
      3  C        -1.5626695239    0.2411672799   -0.0001324394
      4  C        -1.2781005861    0.9281817538   -1.1726344165
      5  C        -1.1416991385    2.3071351028   -1.1812810303
      6  C        -1.2802945858    3.0505994305   -0.0168881836
      7  C        -1.7457833410   -1.2585152756    0.0033378074
      8  C        -1.0981594931    4.5504088765   -0.0189318464
      9  H        -1.6806874472    2.9085147773    2.0776492271
     10  H        -1.9199852209    0.4844336957    2.0929418163
     11  H        -1.1620266834    0.3831695628   -2.0941526640
     12  H        -0.9227844207    2.8073786415   -2.1094521548
     13  H        -1.1563736259   -1.7272352672   -0.7773644190
     14  H        -2.7868312924   -1.5231623184   -0.1650795830
     15  H        -1.4464124027   -1.6880302185    0.9534041995
     16  H        -1.3592257852    4.9757529273   -0.9819690938
     17  H        -0.0650295957    4.8167327298    0.1905729673
     18  H        -1.7190885793    5.0217798287    0.7354400592

Z-matrix Print:
$molecule
0 1
C 
C  1 1.388427
H  2 1.076897 1 119.623950
C  2 1.385710 1 121.187917 3 179.908886 0
H  4 1.076879 2 119.186517 1 -179.875237 0
C  4 1.388437 2 121.184703 1 0.218815 0
C  6 1.389081 4 117.627437 2 -0.203446 0
H  7 1.076940 6 119.609122 4 -179.890396 0
C  7 1.385053 6 121.187669 4 0.201790 0
H  9 1.076922 7 119.201515 6 179.874588 0
C  1 1.510824 2 121.194624 3 -1.465517 0
H  11 1.084711 1 111.187237 2 29.738132 0
H  11 1.084773 1 111.198015 2 150.144614 0
H  11 1.087283 1 110.934403 2 -90.058192 0
C  6 1.510829 4 121.224618 2 178.474637 0
H  15 1.084672 6 111.190243 4 28.908684 0
H  15 1.084814 6 111.186529 4 149.305826 0
H  15 1.087280 6 110.943480 4 -90.904429 0
$end


 --------------------------------------------------------------

                    Orbital Energies (a.u.)
 --------------------------------------------------------------

 Alpha MOs
 -- Occupied --
-11.2340 -11.2340 -11.2253 -11.2252 -11.2240 -11.2239 -11.2195 -11.2195
 -1.1585  -1.0627  -1.0119  -0.9741  -0.8978  -0.8284  -0.7847  -0.6706
 -0.6464  -0.6265  -0.5808  -0.5793  -0.5700  -0.5558  -0.5483  -0.5252
 -0.4807  -0.4803  -0.4774  -0.3328  -0.3138
 -- Virtual --
  0.0400   0.0487   0.0501   0.0652   0.0681   0.0687   0.0776   0.0923
  0.0966   0.1118   0.1142   0.1231   0.1275   0.1376   0.1489   0.1554
  0.1661   0.1732   0.1764   0.1882   0.1891   0.1904   0.1952   0.2010
  0.2094   0.2106   0.2126   0.2237   0.2242   0.2317   0.2330   0.2457
  0.2460   0.2499   0.2602   0.2746   0.2773   0.2888   0.2980   0.3144
  0.3159   0.3172   0.3274   0.3476   0.3593   0.3640   0.3646   0.3980
  0.4035   0.4158   0.4195   0.4275   0.4361   0.4514   0.4637   0.4791
  0.5195   0.5320   0.5388   0.5549   0.6010   0.6163   0.6354   0.6438
  0.6695   0.7109   0.7315   0.7319   0.7432   0.7440   0.7657   0.7768
  0.7839   0.7992   0.8298   0.8491   0.8534   0.8587   0.8633   0.8718
  0.8820   0.8989   0.9085   0.9248   0.9272   0.9277   0.9694   0.9809
  0.9847   1.0076   1.0399   1.0503   1.0723   1.0824   1.0964   1.1310
  1.1384   1.1682   1.1775   1.1841   1.2111   1.2385   1.2515   1.2621
  1.2856   1.3009   1.3388   1.3598   1.3994   1.5379   1.5721   1.6338
  1.6412   1.6729   1.6771   1.7280   1.7537   1.7671   1.8098   1.8147
  1.8194   1.8455   1.8463   1.8497   1.8779   1.8888   1.8911   1.8958
  1.9130   1.9607   1.9626   1.9938   2.0011   2.0672   2.0823   2.0969
  2.1161   2.1337   2.1491   2.2075   2.2445   2.2494   2.2609   2.2699
  2.2938   2.3159   2.3663   2.3667   2.3906   2.4075   2.4410   2.4800
  2.5204   2.5390   2.6337   2.6628   2.6651   2.7322   2.7518   2.8037
  2.8270   2.8410   2.8448   2.8891   2.9024   2.9103   2.9122   2.9198
  2.9438   2.9665   2.9772   3.0080   3.0349   3.0469   3.0729   3.0824
  3.0854   3.1473   3.1505   3.1851   3.2210   3.2727   3.2763   3.2958
  3.3375   3.3378   3.3621   3.3845   3.5233   3.6000   3.6471   3.6655
  3.8111   3.8816   3.9435   4.0296   4.1028   4.1428   4.2309   4.2377
  4.2437   4.2624   4.4337   4.5875   4.6002   4.7242   4.8154   5.3043
 24.7565  25.1045  25.1349  25.1618  25.1843  25.2841  25.3077  25.3975
 --------------------------------------------------------------

          Ground-State Mulliken Net Atomic Charges

     Atom                 Charge (a.u.)
  ----------------------------------------
      1 C                    -0.414228
      2 C                    -0.430944
      3 C                     0.744149
      4 C                    -0.458093
      5 C                    -0.474803
      6 C                     0.744348
      7 C                    -0.644005
      8 C                    -0.644173
      9 H                     0.184175
     10 H                     0.183393
     11 H                     0.182883
     12 H                     0.182065
     13 H                     0.135003
     14 H                     0.153179
     15 H                     0.134384
     16 H                     0.135433
     17 H                     0.153164
     18 H                     0.134072
  ----------------------------------------
  Sum of atomic charges =     0.000000

 -----------------------------------------------------------------
                    Cartesian Multipole Moments
 -----------------------------------------------------------------
    Charge (ESU x 10^10)
                -0.0000
    Dipole Moment (Debye)
         X      -0.0012      Y       0.0002      Z       0.0047
       Tot       0.0048
    Quadrupole Moments (Debye-Ang)
        XX     -53.1514     XY       1.0054     YY     -44.6386
        XZ      -1.3830     YZ       0.1675     ZZ     -45.9374
    Octopole Moments (Debye-Ang^2)
       XXX     226.6499    XXY     -90.3412    XYY      66.7707
       YYY    -220.4133    XXZ       4.4177    XYZ      -2.5188
       YYZ       0.9084    XZZ      65.3683    YZZ     -75.6166
       ZZZ       1.0674
    Hexadecapole Moments (Debye-Ang^3)
      XXXX    -740.4885   XXXY     328.7729   XXYY    -439.1047
      XYYY     267.0238   YYYY   -1797.6563   XXXZ      15.3417
      XXYZ       8.6734   XYYZ      -0.2764   YYYZ       3.1450
      XXZZ    -167.2770   XYZZ      87.9561   YYZZ    -343.8145
      XZZZ      12.1348   YZZZ      -0.3930   ZZZZ    -292.2954
 -----------------------------------------------------------------
Archival summary:
1\1\february\OPT\HF\BasisUnspecified\810\taweetha\SatDec1408:53:552019SatDec1408:53:552019\0\\#,OPT,HF,BasisUnspecified,\\0,1\C\C,1,1.38843\H,2,1.0769,1,119.624\C,2,1.38571,1,121.188,3,179.909,0\H,4,1.07688,2,119.187,1,-179.875,0\C,4,1.38844,2,121.185,1,0.218815,0\C,6,1.38908,4,117.627,2,-0.203446,0\H,7,1.07694,6,119.609,4,-179.89,0\C,7,1.38505,6,121.188,4,0.20179,0\H,9,1.07692,7,119.202,6,179.875,0\C,1,1.51082,2,121.195,3,-1.46552,0\H,11,1.08471,1,111.187,2,29.7381,0\H,11,1.08477,1,111.198,2,150.145,0\H,11,1.08728,1,110.934,2,-90.0582,0\C,6,1.51083,4,121.225,2,178.475,0\H,15,1.08467,6,111.19,4,28.9087,0\H,15,1.08481,6,111.187,4,149.306,0\H,15,1.08728,6,110.943,4,-90.9044,0\\HF=-308.848436\\@

 Total job time:  51.79s(wall), 278.12s(cpu) 
 Sat Dec 14 08:53:55 2019

        *************************************************************
        *                                                           *
        *  Thank you very much for using Q-Chem.  Have a nice day.  *
        *                                                           *
        *************************************************************


 
User input: 2 of 2 
 
                  Welcome to Q-Chem
     A Quantum Leap Into The Future Of Chemistry


 Q-Chem 5.2 (devel), Q-Chem, Inc., Pleasanton, CA (2019)

 Yihan Shao,  Zhengting Gan,  E. Epifanovsky,  A. T. B. Gilbert,  M. Wormit,  
 J. Kussmann,  A. W. Lange,  A. Behn,  Jia Deng,  Xintian Feng,  D. Ghosh,  
 M. Goldey,  P. R. Horn,  L. D. Jacobson,  I. Kaliman,  T. Kus,  A. Landau,  
 Jie Liu,  E. I. Proynov,  R. M. Richard,  R. P. Steele,  E. J. Sundstrom,  
 H. L. Woodcock III,  P. M. Zimmerman,  D. Zuev,  B. Albrecht,  E. Alguire,  
 S. A. Baeppler,  D. Barton,  Z. Benda,  Y. A. Bernard,  E. J. Berquist,  
 K. B. Bravaya,  H. Burton,  D. Casanova,  Chun-Min Chang,  Yunqing Chen,  
 A. Chien,  K. D. Closser,  M. P. Coons,  S. Coriani,  S. Dasgupta,  
 A. L. Dempwolff,  M. Diedenhofen,  Hainam Do,  R. G. Edgar,  Po-Tung Fang,  
 S. Faraji,  S. Fatehi,  Qingguo Feng,  K. D. Fenk,  J. Fosso-Tande,  
 J. Gayvert,  Qinghui Ge,  A. Ghysels,  G. Gidofalvi,  J. Gomes,  
 J. Gonthier,  A. Gunina,  D. Hait,  M. W. D. Hanson-Heine,  
 P. H. P. Harbach,  A. W. Hauser,  M. F. Herbst,  J. E. Herr,  
 E. G. Hohenstein,  Z. C. Holden,  Kerwin Hui,  B. C. Huynh,  T.-C. Jagau,  
 Hyunjun Ji,  B. Kaduk,  K. Khistyaev,  Jaehoon Kim,  P. Klunzinger,  K. Koh,  
 D. Kosenkov,  L. Koulias,  T. Kowalczyk,  C. M. Krauter,  A. Kunitsa,  
 Ka Un Lao,  A. Laurent,  K. V. Lawler,  Joonho Lee,  D. Lefrancois,  
 S. Lehtola,  D. S. Levine,  Yi-Pei Li,  You-Sheng Lin,  Fenglai Liu,  
 E. Livshits,  A. Luenser,  P. Manohar,  E. Mansoor,  S. F. Manzer,  
 Shan-Ping Mao,  Yuezhi Mao,  N. Mardirossian,  A. V. Marenich,  
 T. Markovich,  L. A. Martinez-Martinez,  S. A. Maurer,  N. J. Mayhall,  
 S. C. McKenzie,  J.-M. Mewes,  P. Morgante,  A. F. Morrison,  
 J. W. Mullinax,  K. Nanda,  T. S. Nguyen-Beck,  R. Olivares-Amaya,  
 J. A. Parkhill,  Zheng Pei,  T. M. Perrine,  F. Plasser,  P. Pokhilko,  
 S. Prager,  A. Prociuk,  E. Ramos,  D. R. Rehn,  F. Rob,  M. Scheurer,  
 M. Schneider,  N. Sergueev,  S. M. Sharada,  S. Sharma,  D. W. Small,  
 T. Stauch,  T. Stein,  Yu-Chuan Su,  A. J. W. Thom,  A. Tkatchenko,  
 T. Tsuchimochi,  N. M. Tubman,  L. Vogt,  M. L. Vidal,  O. Vydrov,  
 M. A. Watson,  J. Wenzel,  M. de Wergifosse,  T. A. Wesolowski,  A. White,  
 J. Witte,  A. Yamada,  Jun Yang,  K. Yao,  S. Yeganeh,  S. R. Yost,  
 Zhi-Qiang You,  A. Zech,  Igor Ying Zhang,  Xing Zhang,  Yan Zhao,  
 Ying Zhu,  B. R. Brooks,  G. K. L. Chan,  C. J. Cramer,  M. S. Gordon,  
 W. J. Hehre,  A. Klamt,  M. W. Schmidt,  C. D. Sherrill,  D. G. Truhlar,  
 A. Aspuru-Guzik,  R. Baer,  A. T. Bell,  N. A. Besley,  Jeng-Da Chai,  
 A. E. DePrince, III,  R. A. DiStasio Jr.,  A. Dreuw,  B. D. Dunietz,  
 T. R. Furlani,  Chao-Ping Hsu,  Yousung Jung,  Jing Kong,  D. S. Lambrecht,  
 WanZhen Liang,  C. Ochsenfeld,  V. A. Rassolov,  L. V. Slipchenko,  
 J. E. Subotnik,  T. Van Voorhis,  J. M. Herbert,  A. I. Krylov,  
 P. M. W. Gill,  M. Head-Gordon

 Contributors to earlier versions of Q-Chem not listed above: 
 R. D. Adamson,  B. Austin,  J. Baker,  G. J. O. Beran,  K. Brandhorst,  
 S. T. Brown,  E. F. C. Byrd,  A. K. Chakraborty,  C.-L. Cheng,  
 Siu Hung Chien,  D. M. Chipman,  D. L. Crittenden,  H. Dachsel,  
 R. J. Doerksen,  A. D. Dutoi,  L. Fusti-Molnar,  W. A. Goddard III,  
 A. Golubeva-Zadorozhnaya,  S. R. Gwaltney,  G. Hawkins,  A. Heyden,  
 S. Hirata,  G. Kedziora,  F. J. Keil,  C. Kelley,  Jihan Kim,  R. A. King,  
 R. Z. Khaliullin,  P. P. Korambath,  W. Kurlancheek,  A. M. Lee,  M. S. Lee,  
 S. V. Levchenko,  Ching Yeh Lin,  D. Liotard,  R. C. Lochan,  I. Lotan,  
 P. E. Maslen,  N. Nair,  D. P. O'Neill,  D. Neuhauser,  E. Neuscamman,  
 C. M. Oana,  R. Olson,  B. Peters,  R. Peverati,  P. A. Pieniazek,  
 Y. M. Rhee,  J. Ritchie,  M. A. Rohrdanz,  E. Rosta,  N. J. Russ,  
 H. F. Schaefer III,  N. E. Schultz,  N. Shenvi,  A. C. Simmonett,  A. Sodt,  
 D. Stuck,  K. S. Thanthiriwatte,  V. Vanovschi,  Tao Wang,  A. Warshel,  
 C. F. Williams,  Q. Wu,  X. Xu,  W. Zhang

 Please cite Q-Chem as follows:
 Y. Shao et al., Mol. Phys. 113, 184-215 (2015)
 DOI: 10.1080/00268976.2014.952696

 Q-Chem 5.2.1 for Intel X86 EM64T Linux

 Parts of Q-Chem use Armadillo 8.300.2 (Tropical Shenanigans).
 http://arma.sourceforge.net/

 Q-Chem begins on Sat Dec 14 08:53:55 2019  

Host: 
0

     Scratch files written to /scratch/taweetham/qchem28046//
NAlpha2: 58
NElect   58
Mult     1
The previous job contains 0 fragments, simply inherited here

Checking the input file for inconsistencies... 	...done.

--------------------------------------------------------------
User input:
--------------------------------------------------------------

$MOLECULE
READ
$END

$REM
   JOB_TYPE 	FREQUENCY
   BASIS 	6-311++G**
   METHOD	HF
   SYM_IGNORE	TRUE
   THRESH	14
   MEM_TOTAL	31000
   SCF_CONVERGENCE 10
$END


--------------------------------------------------------------
 ----------------------------------------------------------------
             Standard Nuclear Orientation (Angstroms)
    I     Atom           X                Y                Z
 ----------------------------------------------------------------
    1      C      -1.5648329023     2.3632531969     1.1562011105
    2      C      -1.7012038757     0.9849570764     1.1648404434
    3      C      -1.5626695239     0.2411672799    -0.0001324394
    4      C      -1.2781005861     0.9281817538    -1.1726344165
    5      C      -1.1416991385     2.3071351028    -1.1812810303
    6      C      -1.2802945858     3.0505994305    -0.0168881836
    7      C      -1.7457833410    -1.2585152756     0.0033378074
    8      C      -1.0981594931     4.5504088765    -0.0189318464
    9      H      -1.6806874472     2.9085147773     2.0776492271
   10      H      -1.9199852209     0.4844336957     2.0929418163
   11      H      -1.1620266834     0.3831695628    -2.0941526640
   12      H      -0.9227844207     2.8073786415    -2.1094521548
   13      H      -1.1563736259    -1.7272352672    -0.7773644190
   14      H      -2.7868312924    -1.5231623184    -0.1650795830
   15      H      -1.4464124027    -1.6880302185     0.9534041995
   16      H      -1.3592257852     4.9757529273    -0.9819690938
   17      H      -0.0650295957     4.8167327298     0.1905729673
   18      H      -1.7190885793     5.0217798287     0.7354400592
 ----------------------------------------------------------------
 Nuclear Repulsion Energy =         341.57541626 hartrees
 There are       29 alpha and       29 beta electrons
 Requested basis set is 6-311++G(d,p)
 There are 98 shells and 246 basis functions

 Total QAlloc Memory Limit  31000 MB
 Mega-Array Size       188 MB
 MEM_STATIC part       192 MB
 A cutoff of  1.0D-14 yielded   4530 shell pairs
 There are     29185 function pairs (     31166 Cartesian)
 Smallest overlap matrix eigenvalue = 8.55E-07
 Linear dependence detected in AO basis
 Tighter screening thresholds may be required for diffuse basis sets
 Use S2THRESH > 14 and THRESH = 14 in case of SCF convergence issues
 Number of orthogonalized atomic orbitals = 245
 Maximum deviation from orthogonality = 8.294E-11
 Guess from superposition of atomic densities
 Warning:  Energy on first SCF cycle will be non-variational
 SAD guess density has 58.000000 electrons

 -----------------------------------------------------------------------
  General SCF calculation program by
  Eric Jon Sundstrom, Paul Horn, Yuezhi Mao, Dmitri Zuev, Alec White,
  David Stuck, Shaama M.S., Shane Yost, Joonho Lee, David Small,
  Daniel Levine, Susi Lehtola, Hugh Burton, Evgeny Epifanovsky,
  Bang C. Huynh
 -----------------------------------------------------------------------
 Hartree-Fock
 using 6 threads for integral computing
 -------------------------------------------------------
 OpenMP Integral computing Module                
 Release: version 2.0, May 2017, Q-Chem Inc. Pleasanton 
 -------------------------------------------------------
 A restricted SCF calculation will be
 performed using DIIS
 SCF converges when DIIS error is below 1.0e-10
 ---------------------------------------
  Cycle       Energy         DIIS error
 ---------------------------------------
    1    -312.3261917306      4.35e-02  
    2    -308.7597075387      2.78e-03  
    3    -308.8415165005      7.41e-04  
    4    -308.8478030904      2.62e-04  
    5    -308.8484114051      4.00e-05  
    6    -308.8484334250      1.24e-05  
    7    -308.8484354655      3.00e-06  
    8    -308.8484356337      7.10e-07  
    9    -308.8484356424      2.68e-07  
   10    -308.8484356431      5.85e-08  
   11    -308.8484356432      2.07e-08  
   12    -308.8484356432      1.15e-08  
   13    -308.8484356432      4.27e-09  
   14    -308.8484356432      1.41e-09  
   15    -308.8484356432      3.44e-10  
   16    -308.8484356432      6.09e-11  Convergence criterion met
 ---------------------------------------
 SCF time:   CPU 70.06s  wall 13.00s 
 SCF   energy in the final basis set =     -308.8484356432
 Total energy in the final basis set =     -308.8484356432

 --------------------------------------------------------------

                    Orbital Energies (a.u.)
 --------------------------------------------------------------

 Alpha MOs
 -- Occupied --
-11.2340 -11.2340 -11.2253 -11.2252 -11.2240 -11.2239 -11.2195 -11.2195
 -1.1585  -1.0627  -1.0119  -0.9741  -0.8978  -0.8284  -0.7847  -0.6706
 -0.6464  -0.6265  -0.5808  -0.5793  -0.5700  -0.5558  -0.5483  -0.5252
 -0.4807  -0.4803  -0.4774  -0.3328  -0.3138
 -- Virtual --
  0.0400   0.0487   0.0501   0.0652   0.0681   0.0687   0.0776   0.0923
  0.0966   0.1118   0.1142   0.1231   0.1275   0.1376   0.1489   0.1554
  0.1661   0.1732   0.1764   0.1882   0.1891   0.1904   0.1952   0.2010
  0.2094   0.2106   0.2126   0.2237   0.2242   0.2317   0.2330   0.2457
  0.2460   0.2499   0.2602   0.2746   0.2773   0.2888   0.2980   0.3144
  0.3159   0.3172   0.3274   0.3476   0.3593   0.3640   0.3646   0.3980
  0.4035   0.4158   0.4195   0.4275   0.4361   0.4514   0.4637   0.4791
  0.5195   0.5320   0.5388   0.5549   0.6010   0.6163   0.6354   0.6438
  0.6695   0.7109   0.7315   0.7319   0.7432   0.7440   0.7657   0.7768
  0.7839   0.7992   0.8298   0.8491   0.8534   0.8587   0.8633   0.8718
  0.8820   0.8989   0.9085   0.9248   0.9272   0.9277   0.9694   0.9809
  0.9847   1.0076   1.0399   1.0503   1.0723   1.0824   1.0964   1.1310
  1.1384   1.1682   1.1775   1.1841   1.2111   1.2385   1.2515   1.2621
  1.2856   1.3009   1.3388   1.3598   1.3994   1.5379   1.5721   1.6338
  1.6412   1.6729   1.6771   1.7280   1.7537   1.7671   1.8098   1.8147
  1.8194   1.8455   1.8463   1.8497   1.8779   1.8888   1.8911   1.8958
  1.9130   1.9607   1.9626   1.9938   2.0011   2.0672   2.0823   2.0969
  2.1161   2.1337   2.1491   2.2075   2.2445   2.2494   2.2609   2.2699
  2.2938   2.3159   2.3663   2.3667   2.3906   2.4075   2.4410   2.4800
  2.5204   2.5390   2.6337   2.6628   2.6651   2.7322   2.7518   2.8037
  2.8270   2.8410   2.8448   2.8891   2.9024   2.9103   2.9122   2.9198
  2.9438   2.9665   2.9772   3.0080   3.0349   3.0469   3.0729   3.0824
  3.0854   3.1473   3.1505   3.1851   3.2210   3.2727   3.2763   3.2958
  3.3375   3.3378   3.3621   3.3845   3.5233   3.6000   3.6471   3.6655
  3.8111   3.8816   3.9435   4.0296   4.1028   4.1428   4.2309   4.2377
  4.2437   4.2624   4.4337   4.5875   4.6002   4.7242   4.8154   5.3043
 24.7565  25.1045  25.1349  25.1618  25.1843  25.2841  25.3077  25.3975
 --------------------------------------------------------------

          Ground-State Mulliken Net Atomic Charges

     Atom                 Charge (a.u.)
  ----------------------------------------
      1 C                    -0.414228
      2 C                    -0.430944
      3 C                     0.744149
      4 C                    -0.458093
      5 C                    -0.474803
      6 C                     0.744348
      7 C                    -0.644005
      8 C                    -0.644173
      9 H                     0.184175
     10 H                     0.183393
     11 H                     0.182883
     12 H                     0.182065
     13 H                     0.135003
     14 H                     0.153179
     15 H                     0.134384
     16 H                     0.135433
     17 H                     0.153164
     18 H                     0.134072
  ----------------------------------------
  Sum of atomic charges =     0.000000

 -----------------------------------------------------------------
                    Cartesian Multipole Moments
 -----------------------------------------------------------------
    Charge (ESU x 10^10)
                 0.0000
    Dipole Moment (Debye)
         X      -0.0012      Y       0.0002      Z       0.0047
       Tot       0.0048
    Quadrupole Moments (Debye-Ang)
        XX     -53.1514     XY       1.0054     YY     -44.6386
        XZ      -1.3830     YZ       0.1675     ZZ     -45.9374
    Octopole Moments (Debye-Ang^2)
       XXX     226.6499    XXY     -90.3412    XYY      66.7707
       YYY    -220.4133    XXZ       4.4177    XYZ      -2.5188
       YYZ       0.9084    XZZ      65.3683    YZZ     -75.6166
       ZZZ       1.0674
    Hexadecapole Moments (Debye-Ang^3)
      XXXX    -740.4885   XXXY     328.7729   XXYY    -439.1047
      XYYY     267.0238   YYYY   -1797.6563   XXXZ      15.3417
      XXYZ       8.6734   XYYZ      -0.2764   YYYZ       3.1450
      XXZZ    -167.2770   XYZZ      87.9561   YYZZ    -343.8145
      XZZZ      12.1348   YZZZ      -0.3930   ZZZZ    -292.2954
 -----------------------------------------------------------------
 Calculating MO derivatives via CPSCF
    1     0    57    0.0581965  
    2     0    57    0.0085350  
    3     0    57    0.0020478  
    4     0    57    0.0004980  
    5     2    55    0.0000728  
    6    42    15    0.0000088  
    7    57     0    0.0000009  Converged
 Time for AOints: 129.4 s (CPU) 22.0 s (wall)
 ------------------------------------------------------------------------------
                     AOints        : Timing summary (seconds)
 ------------------------------------------------------------------------------
     job step          cpu (% of tot)      sys (% of tot)     wall (% of tot)
 ------------------------------------------------------------------------------
  AOints            0.1294E+03 (10.8)   0.4000E-05 ( 6.3)   0.2197E+02 (10.7)
 ------------------------------------------------------------------------------
   Grand Totals     0.1193E+04          0.6300E-04          0.2053E+03
 ------------------------------------------------------------------------------
 Polarizability Matrix (a.u.)
            1           2           3
    1 -60.6814035  -6.4975184   5.7059516
    2  -6.4975184-112.5881716  -0.6919736
    3   5.7059516  -0.6919736 -90.3061930
 Calculating analytic Hessian of the SCF energy

 Direct stationary perturbation theory relativistic correction:

 rels  =       0.077586002720
 relv  =      -0.355831323468
 rel2e =       0.150881101178
 E_rel =      -0.127364219570

 Hessian of the SCF Energy
            1           2           3           4           5           6
    1   0.1886314   0.0498864  -0.1071765  -0.0801461  -0.0194557   0.0202052
    2   0.0498864   0.7566596   0.0534075  -0.0387591  -0.3593251   0.0521614
    3  -0.1071765   0.0534075   0.7693912   0.0107506  -0.0531617  -0.1589525
    4  -0.0801461  -0.0387591   0.0107506   0.1906949   0.0650333  -0.1130818
    5  -0.0194557  -0.3593251  -0.0531617   0.0650333   0.7524594  -0.0309162
    6   0.0202052   0.0521614  -0.1589525  -0.1130818  -0.0309162   0.7714791
    7   0.0117498   0.0183961  -0.0145599  -0.0860441  -0.0090605   0.0237595
    8   0.0016926  -0.0285287  -0.0305874   0.0114484  -0.2117994  -0.1359147
    9  -0.0206111  -0.1174871   0.0635897   0.0329079  -0.0270330  -0.2861178
   10  -0.0085611  -0.0160135   0.0093989   0.0073166   0.0161561   0.0174102
   11  -0.0160354  -0.0871171   0.0490923   0.0009806   0.1025333   0.0388594
   12   0.0093903   0.0489769  -0.0333475   0.0105074  -0.0440540  -0.0683197
   13   0.0073250   0.0010113   0.0104866  -0.0054210   0.0014883   0.0005261
   14   0.0161842   0.1025259  -0.0441674   0.0015144  -0.0918856  -0.0489955
   15   0.0174013   0.0387459  -0.0683208   0.0005412  -0.0488832  -0.0317459
   16  -0.0925234  -0.0165679   0.0507441   0.0063011  -0.0245210  -0.0053987
   17  -0.0359535  -0.2042728   0.1273004  -0.0094000  -0.0213045   0.0334697
   18   0.0415643   0.0182861  -0.2871665   0.0007015   0.1207101   0.0617628
   19   0.0073383   0.0007560   0.0032165   0.0059469   0.0043856  -0.0002431
   20   0.0001964   0.0022500  -0.0015920  -0.0026131  -0.0206645  -0.0017034
   21   0.0008716  -0.0017867  -0.0053998  -0.0045587  -0.0327042   0.0061543
   22   0.0042780  -0.0075995  -0.0000570   0.0070550   0.0001228   0.0014852
   23  -0.0030654  -0.0191056   0.0019767  -0.0002265   0.0024956   0.0012446
   24   0.0043082   0.0334334   0.0061408   0.0038390   0.0015932  -0.0053694
   25  -0.0500961   0.0136762   0.0319572   0.0050101  -0.0022476  -0.0033815
   26   0.0138163  -0.1462615  -0.1270539   0.0043889  -0.0105356  -0.0331239
   27   0.0316918  -0.1265628  -0.2854109   0.0002996   0.0029597   0.0044690
   28   0.0038553  -0.0010198   0.0035049  -0.0586094  -0.0297039   0.0555387
   29  -0.0076292  -0.0090761   0.0332157  -0.0297269  -0.1344903   0.1167303
   30  -0.0001745  -0.0028672   0.0041576   0.0558088   0.1161999  -0.2886875
   31  -0.0010212  -0.0000481  -0.0002036   0.0072536  -0.0018229   0.0023217
   32  -0.0001868  -0.0010520   0.0010697  -0.0015413  -0.0006552   0.0039774
   33  -0.0001253   0.0011341   0.0001744   0.0026261   0.0042033  -0.0037965
   34   0.0075103  -0.0002165   0.0018902  -0.0009751   0.0003448  -0.0002515
   35  -0.0000447  -0.0010709  -0.0044228   0.0001844  -0.0011564  -0.0010056
   36   0.0015737  -0.0047277  -0.0036436  -0.0003250  -0.0010173   0.0002327
   37  -0.0001393  -0.0011200   0.0000240   0.0004385  -0.0005543   0.0003281
   38  -0.0007124   0.0002480  -0.0017617  -0.0006986  -0.0069602   0.0021179
   39   0.0000556   0.0001315  -0.0000679   0.0005095  -0.0006057   0.0002234
   40   0.0000752  -0.0008585   0.0002265   0.0003549   0.0003828   0.0007652
   41   0.0014949  -0.0004677   0.0008612   0.0002217  -0.0006419   0.0010820
   42   0.0007041   0.0015744  -0.0008189   0.0002481  -0.0024266  -0.0004420
   43  -0.0001334   0.0004421  -0.0002284   0.0005695  -0.0000244  -0.0003072
   44  -0.0005224  -0.0003004   0.0003640  -0.0008001   0.0025161   0.0014291
   45   0.0006520   0.0008573   0.0002825   0.0003496  -0.0018733   0.0000201
   46   0.0007098  -0.0008038  -0.0001370  -0.0001017  -0.0009937   0.0000254
   47  -0.0000073  -0.0070932  -0.0019031  -0.0012651   0.0003216   0.0014141
   48  -0.0003314   0.0006795   0.0000565  -0.0000202  -0.0005388  -0.0001359
   49   0.0006211  -0.0005128  -0.0003607   0.0002882  -0.0002574   0.0001913
   50   0.0006034  -0.0005136  -0.0009174   0.0016724  -0.0005617  -0.0003145
   51   0.0001412   0.0024031  -0.0007366  -0.0003757  -0.0018139  -0.0009094
   52   0.0005262  -0.0006486   0.0005238   0.0000682   0.0007277   0.0001069
   53  -0.0002617   0.0025011  -0.0017202  -0.0004131  -0.0003454  -0.0005121
   54  -0.0001404   0.0016399   0.0000717  -0.0007281  -0.0006387   0.0001350
            7           8           9          10          11          12
    1   0.0117498   0.0016926  -0.0206111  -0.0085611  -0.0160354   0.0093903
    2   0.0183961  -0.0285287  -0.1174871  -0.0160135  -0.0871171   0.0489769
    3  -0.0145599  -0.0305874   0.0635897   0.0093989   0.0490923  -0.0333475
    4  -0.0860441   0.0114484   0.0329079   0.0073166   0.0009806   0.0105074
    5  -0.0090605  -0.2117994  -0.0270330   0.0161561   0.1025333  -0.0440540
    6   0.0237595  -0.1359147  -0.2861178   0.0174102   0.0388594  -0.0683197
    7   0.2268683   0.0574490  -0.0916390  -0.0924318  -0.0168053   0.0511102
    8   0.0574490   0.7349903   0.0093058  -0.0362100  -0.2049597   0.1281103
    9  -0.0916390   0.0093058   0.7080717   0.0419027   0.0188412  -0.2882378
   10  -0.0924318  -0.0362100   0.0419027   0.1886979   0.0498811  -0.1075730
   11  -0.0168053  -0.2049597   0.0188412   0.0498811   0.7553898   0.0528314
   12   0.0511102   0.1281103  -0.2882378  -0.1075730   0.0528314   0.7706438
   13   0.0062402  -0.0093995   0.0007520  -0.0802505  -0.0385502   0.0107042
   14  -0.0244893  -0.0210271   0.1207922  -0.0192829  -0.3576722  -0.0531206
   15  -0.0053416   0.0335989   0.0615589   0.0201589   0.0521146  -0.1588441
   16  -0.0105179   0.0014727   0.0215303   0.0117033   0.0184569  -0.0145409
   17   0.0014308   0.0027706  -0.0027491   0.0017523  -0.0282617  -0.0307303
   18   0.0214786  -0.0030005  -0.1255157  -0.0205878  -0.1175762   0.0633834
   19  -0.0861932  -0.0167728   0.0040477   0.0043889  -0.0075367  -0.0000477
   20  -0.0201114  -0.2448942  -0.0001241  -0.0030425  -0.0188282   0.0018556
   21   0.0040793   0.0002096  -0.1054413   0.0043358   0.0333076   0.0060519
   22  -0.0007425  -0.0005551  -0.0000933   0.0075554   0.0006560   0.0032617
   23   0.0002174  -0.0009621  -0.0001549   0.0001222   0.0019853  -0.0014422
   24  -0.0000569  -0.0001661  -0.0004233   0.0008959  -0.0016821  -0.0052566
   25   0.0082355  -0.0013935   0.0015152  -0.0010142  -0.0000414  -0.0002068
   26  -0.0018177  -0.0064364   0.0011271  -0.0001856  -0.0010534   0.0010655
   27   0.0012863   0.0005900   0.0024393  -0.0001256   0.0011307   0.0001803
   28   0.0046370  -0.0018968   0.0029142   0.0074833  -0.0002124   0.0018801
   29   0.0037303   0.0128089  -0.0158762  -0.0000431  -0.0010821  -0.0044219
   30   0.0063072   0.0184043  -0.0194239   0.0015654  -0.0047318  -0.0036409
   31   0.0047539   0.0050193   0.0060265  -0.0500620   0.0136925   0.0320307
   32  -0.0018851   0.0125752   0.0146065   0.0138565  -0.1462072  -0.1271398
   33   0.0026700  -0.0194162  -0.0193627   0.0317654  -0.1265647  -0.2855022
   34   0.0083639  -0.0011833   0.0007631   0.0038224  -0.0010215   0.0034954
   35  -0.0013827  -0.0065266  -0.0012769  -0.0076232  -0.0090544   0.0331983
   36   0.0010047  -0.0006394   0.0023496  -0.0001792  -0.0028643   0.0041574
   37   0.0035748  -0.0044732  -0.0062593   0.0004807  -0.0006307   0.0004810
   38   0.0206736  -0.0143485  -0.0288514  -0.0002002   0.0025570  -0.0017699
   39  -0.0020750   0.0009971   0.0003866  -0.0001350   0.0016358   0.0000764
   40   0.0008066  -0.0018533  -0.0000074   0.0005414  -0.0005329  -0.0003670
   41  -0.0367571  -0.0103112  -0.0058361   0.0005501  -0.0006923  -0.0009777
   42   0.0007939  -0.0000189   0.0012889   0.0001154   0.0024002  -0.0007549
   43   0.0007407  -0.0037419   0.0068084   0.0006254  -0.0007934  -0.0001307
   44   0.0100505  -0.0130297   0.0346674   0.0000322  -0.0069038  -0.0018937
   45   0.0017398  -0.0016662   0.0019687  -0.0003348   0.0007471   0.0000233
   46  -0.0001689   0.0001270   0.0006625  -0.0001479   0.0004297  -0.0002403
   47   0.0003218  -0.0000407  -0.0004955  -0.0004823  -0.0003320   0.0003583
   48  -0.0000803  -0.0001312   0.0006418   0.0006222   0.0008084   0.0003049
   49   0.0000029   0.0002541  -0.0003364   0.0000442  -0.0008112   0.0002197
   50  -0.0001099  -0.0002516   0.0000032   0.0015346  -0.0005134   0.0008418
   51  -0.0003419   0.0001177   0.0018788   0.0007358   0.0015292  -0.0008186
   52   0.0001248   0.0000163  -0.0008839  -0.0001921  -0.0011257   0.0000259
   53   0.0001496  -0.0000289   0.0005411  -0.0008017   0.0002120  -0.0016876
   54  -0.0001347   0.0002067   0.0003482   0.0000290   0.0001219  -0.0000991
           13          14          15          16          17          18
    1   0.0073250   0.0161842   0.0174013  -0.0925234  -0.0359535   0.0415643
    2   0.0010113   0.1025259   0.0387459  -0.0165679  -0.2042728   0.0182861
    3   0.0104866  -0.0441674  -0.0683208   0.0507441   0.1273004  -0.2871665
    4  -0.0054210   0.0015144   0.0005412   0.0063011  -0.0094000   0.0007015
    5   0.0014883  -0.0918856  -0.0488832  -0.0245210  -0.0213045   0.1207101
    6   0.0005261  -0.0489955  -0.0317459  -0.0053987   0.0334697   0.0617628
    7   0.0062402  -0.0244893  -0.0053416  -0.0105179   0.0014308   0.0214786
    8  -0.0093995  -0.0210271   0.0335989   0.0014727   0.0027706  -0.0030005
    9   0.0007520   0.1207922   0.0615589   0.0215303  -0.0027491  -0.1255157
   10  -0.0802505  -0.0192829   0.0201589   0.0117033   0.0017523  -0.0205878
   11  -0.0385502  -0.3576722   0.0521146   0.0184569  -0.0282617  -0.1175762
   12   0.0107042  -0.0531206  -0.1588441  -0.0145409  -0.0307303   0.0633834
   13   0.1907014   0.0647531  -0.1133352  -0.0858863   0.0115315   0.0331208
   14   0.0647531   0.7512651  -0.0302489  -0.0090319  -0.2125669  -0.0276572
   15  -0.1133352  -0.0302489   0.7727228   0.0239194  -0.1367856  -0.2871810
   16  -0.0858863  -0.0090319   0.0239194   0.2267542   0.0569693  -0.0914132
   17   0.0115315  -0.2125669  -0.1367856   0.0569693   0.7351120   0.0111372
   18   0.0331208  -0.0276572  -0.2871810  -0.0914132   0.0111372   0.7080670
   19   0.0072856   0.0000714   0.0014694  -0.0007550  -0.0005762  -0.0000158
   20  -0.0002536   0.0022174   0.0010970   0.0001644  -0.0009520   0.0001444
   21   0.0038562   0.0014739  -0.0052294  -0.0000680  -0.0000522  -0.0004176
   22   0.0060456   0.0044080  -0.0001822  -0.0861815  -0.0167446   0.0039756
   23  -0.0026068  -0.0203776  -0.0015923  -0.0199560  -0.2449109  -0.0006074
   24  -0.0044921  -0.0325740   0.0060726   0.0041316   0.0004884  -0.1054364
   25   0.0072261  -0.0018249   0.0023122   0.0047330   0.0050258   0.0060337
   26  -0.0015396  -0.0006659   0.0039787  -0.0018749   0.0126604   0.0146305
   27   0.0026186   0.0042092  -0.0037938   0.0026564  -0.0194371  -0.0193433
   28  -0.0009697   0.0003387  -0.0002535   0.0084258  -0.0011902   0.0007801
   29   0.0001831  -0.0011564  -0.0010007  -0.0013863  -0.0065234  -0.0012896
   30  -0.0003247  -0.0010137   0.0002386   0.0010160  -0.0006398   0.0023428
   31   0.0049772  -0.0022350  -0.0033815   0.0081743  -0.0013889   0.0014945
   32   0.0043938  -0.0105152  -0.0331059  -0.0018075  -0.0064401   0.0011186
   33   0.0002924   0.0029576   0.0044693   0.0012739   0.0005921   0.0024459
   34  -0.0585815  -0.0297064   0.0556213   0.0046560  -0.0019082   0.0029180
   35  -0.0297519  -0.1344283   0.1168015   0.0037154   0.0127250  -0.0158529
   36   0.0558698   0.1161888  -0.2887822   0.0063143   0.0183836  -0.0194433
   37   0.0000439   0.0006989   0.0001032   0.0001251   0.0000288  -0.0008645
   38  -0.0003762  -0.0003759  -0.0004897   0.0001273  -0.0000126   0.0005899
   39  -0.0007191  -0.0005911   0.0001652  -0.0001229   0.0001907   0.0003210
   40   0.0002725  -0.0002322   0.0001899   0.0000096   0.0002591  -0.0003657
   41   0.0017028  -0.0006028  -0.0002836  -0.0001199  -0.0002517   0.0000526
   42  -0.0004171  -0.0017557  -0.0009273  -0.0003505   0.0000887   0.0018725
   43  -0.0001620  -0.0010074   0.0000137  -0.0001761   0.0001219   0.0006726
   44  -0.0013225   0.0002849   0.0013166   0.0003250  -0.0000551  -0.0004427
   45  -0.0000024  -0.0005293  -0.0001558  -0.0000809  -0.0001483   0.0006715
   46   0.0005203  -0.0000086  -0.0002858   0.0003578  -0.0035896   0.0066906
   47  -0.0007599   0.0025707   0.0014935   0.0087651  -0.0127850   0.0351432
   48   0.0003213  -0.0018694   0.0000278   0.0016002  -0.0018032   0.0020237
   49   0.0002698   0.0003613   0.0007479   0.0008217  -0.0018233  -0.0000389
   50   0.0001500  -0.0008221   0.0011300  -0.0364430  -0.0103639  -0.0074474
   51   0.0002517  -0.0024218  -0.0004578   0.0008730  -0.0001289   0.0013362
   52   0.0003634  -0.0005114   0.0003013   0.0039783  -0.0045451  -0.0061443
   53  -0.0006537  -0.0067686   0.0021133   0.0217125  -0.0145675  -0.0279391
   54   0.0004910  -0.0006768   0.0001828  -0.0020842   0.0008236   0.0002778
           19          20          21          22          23          24
    1   0.0073383   0.0001964   0.0008716   0.0042780  -0.0030654   0.0043082
    2   0.0007560   0.0022500  -0.0017867  -0.0075995  -0.0191056   0.0334334
    3   0.0032165  -0.0015920  -0.0053998  -0.0000570   0.0019767   0.0061408
    4   0.0059469  -0.0026131  -0.0045587   0.0070550  -0.0002265   0.0038390
    5   0.0043856  -0.0206645  -0.0327042   0.0001228   0.0024956   0.0015932
    6  -0.0002431  -0.0017034   0.0061543   0.0014852   0.0012446  -0.0053694
    7  -0.0861932  -0.0201114   0.0040793  -0.0007425   0.0002174  -0.0000569
    8  -0.0167728  -0.2448942   0.0002096  -0.0005551  -0.0009621  -0.0001661
    9   0.0040477  -0.0001241  -0.1054413  -0.0000933  -0.0001549  -0.0004233
   10   0.0043889  -0.0030425   0.0043358   0.0075554   0.0001222   0.0008959
   11  -0.0075367  -0.0188282   0.0333076   0.0006560   0.0019853  -0.0016821
   12  -0.0000477   0.0018556   0.0060519   0.0032617  -0.0014422  -0.0052566
   13   0.0072856  -0.0002536   0.0038562   0.0060456  -0.0026068  -0.0044921
   14   0.0000714   0.0022174   0.0014739   0.0044080  -0.0203776  -0.0325740
   15   0.0014694   0.0010970  -0.0052294  -0.0001822  -0.0015923   0.0060726
   16  -0.0007550   0.0001644  -0.0000680  -0.0861815  -0.0199560   0.0041316
   17  -0.0005762  -0.0009520  -0.0000522  -0.0167446  -0.2449109   0.0004884
   18  -0.0000158   0.0001444  -0.0004176   0.0039756  -0.0006074  -0.1054364
   19   0.5969563  -0.0145883  -0.0082563  -0.0009217  -0.0000222  -0.0002251
   20  -0.0145883   0.5526498  -0.0001273  -0.0000233   0.0001006   0.0000059
   21  -0.0082563  -0.0001273   0.6434252  -0.0002026  -0.0000025   0.0001855
   22  -0.0009217  -0.0000233  -0.0002026   0.5970785  -0.0143355  -0.0084471
   23  -0.0000222   0.0001006  -0.0000025  -0.0143355   0.5525684  -0.0010949
   24  -0.0002251   0.0000059   0.0001855  -0.0084471  -0.0010949   0.6433775
   25  -0.0000053  -0.0001640  -0.0000763  -0.0036814   0.0002617  -0.0016629
   26   0.0004344  -0.0001199  -0.0015184   0.0002657   0.0010172   0.0007040
   27  -0.0000074   0.0001504   0.0000276  -0.0004030  -0.0016871   0.0007184
   28  -0.0038595  -0.0003018  -0.0000300  -0.0000296  -0.0000985   0.0000746
   29   0.0004822   0.0010749  -0.0005881  -0.0001278  -0.0000530   0.0015830
   30  -0.0013057   0.0016863   0.0007868  -0.0000093  -0.0001926  -0.0000127
   31  -0.0038289   0.0002865  -0.0016809  -0.0000040  -0.0001640  -0.0000762
   32   0.0002732   0.0010335   0.0007504   0.0004306  -0.0001209  -0.0015046
   33  -0.0004277  -0.0017251   0.0006642  -0.0000058   0.0001524   0.0000259
   34  -0.0000281  -0.0000978   0.0000738  -0.0040074  -0.0002941  -0.0000527
   35  -0.0001261  -0.0000551   0.0015689   0.0005066   0.0010909  -0.0006309
   36  -0.0000097  -0.0001946  -0.0000143  -0.0013181   0.0017257   0.0007353
   37  -0.1399869   0.0676615   0.1123546   0.0000313  -0.0000204  -0.0000036
   38   0.0645657  -0.1066981  -0.0820786  -0.0000839   0.0000501   0.0000802
   39   0.1113594  -0.0860658  -0.2039637   0.0001577  -0.0000209   0.0000662
   40  -0.3090353  -0.0597214  -0.0410810  -0.0001416  -0.0000112  -0.0000262
   41  -0.0620582  -0.0686976  -0.0101672  -0.0003071  -0.0000117  -0.0000747
   42  -0.0410437  -0.0097622  -0.0623006  -0.0000088   0.0000011  -0.0000181
   43  -0.0772776   0.0326611  -0.0696031   0.0000861  -0.0000245   0.0000196
   44   0.0311671  -0.0984990   0.0917819  -0.0000546   0.0000432  -0.0001203
   45  -0.0685131   0.0963751  -0.2745905  -0.0001527   0.0000174   0.0000141
   46   0.0000842  -0.0000255   0.0000131  -0.0721601   0.0284991  -0.0616954
   47  -0.0000551   0.0000448  -0.0001102   0.0270777  -0.0978163   0.0921347
   48  -0.0001422   0.0000109   0.0000175  -0.0605866   0.0970555  -0.2808377
   49  -0.0001399  -0.0000099  -0.0000183  -0.3051918  -0.0597046  -0.0507633
   50  -0.0003131  -0.0000111  -0.0000467  -0.0620265  -0.0688926  -0.0125161
   51  -0.0000250  -0.0000041  -0.0000203  -0.0506746  -0.0120625  -0.0659630
   52   0.0000313  -0.0000173  -0.0000089  -0.1490683   0.0714291   0.1142326
   53  -0.0000871   0.0000489   0.0000897   0.0683906  -0.1071004  -0.0796589
   54   0.0001693  -0.0000269   0.0000645   0.1132611  -0.0833160  -0.1940192
           25          26          27          28          29          30
    1  -0.0500961   0.0138163   0.0316918   0.0038553  -0.0076292  -0.0001745
    2   0.0136762  -0.1462615  -0.1265628  -0.0010198  -0.0090761  -0.0028672
    3   0.0319572  -0.1270539  -0.2854109   0.0035049   0.0332157   0.0041576
    4   0.0050101   0.0043889   0.0002996  -0.0586094  -0.0297269   0.0558088
    5  -0.0022476  -0.0105356   0.0029597  -0.0297039  -0.1344903   0.1161999
    6  -0.0033815  -0.0331239   0.0044690   0.0555387   0.1167303  -0.2886875
    7   0.0082355  -0.0018177   0.0012863   0.0046370   0.0037303   0.0063072
    8  -0.0013935  -0.0064364   0.0005900  -0.0018968   0.0128089   0.0184043
    9   0.0015152   0.0011271   0.0024393   0.0029142  -0.0158762  -0.0194239
   10  -0.0010142  -0.0001856  -0.0001256   0.0074833  -0.0000431   0.0015654
   11  -0.0000414  -0.0010534   0.0011307  -0.0002124  -0.0010821  -0.0047318
   12  -0.0002068   0.0010655   0.0001803   0.0018801  -0.0044219  -0.0036409
   13   0.0072261  -0.0015396   0.0026186  -0.0009697   0.0001831  -0.0003247
   14  -0.0018249  -0.0006659   0.0042092   0.0003387  -0.0011564  -0.0010137
   15   0.0023122   0.0039787  -0.0037938  -0.0002535  -0.0010007   0.0002386
   16   0.0047330  -0.0018749   0.0026564   0.0084258  -0.0013863   0.0010160
   17   0.0050258   0.0126604  -0.0194371  -0.0011902  -0.0065234  -0.0006398
   18   0.0060337   0.0146305  -0.0193433   0.0007801  -0.0012896   0.0023428
   19  -0.0000053   0.0004344  -0.0000074  -0.0038595   0.0004822  -0.0013057
   20  -0.0001640  -0.0001199   0.0001504  -0.0003018   0.0010749   0.0016863
   21  -0.0000763  -0.0015184   0.0000276  -0.0000300  -0.0005881   0.0007868
   22  -0.0036814   0.0002657  -0.0004030  -0.0000296  -0.0001278  -0.0000093
   23   0.0002617   0.0010172  -0.0016871  -0.0000985  -0.0000530  -0.0001926
   24  -0.0016629   0.0007040   0.0007184   0.0000746   0.0015830  -0.0000127
   25   0.0359040  -0.0139398  -0.0361218  -0.0047781   0.0006940  -0.0009793
   26  -0.0139398   0.1501552   0.1386202   0.0004765   0.0010359   0.0006957
   27  -0.0361218   0.1386202   0.3004068  -0.0011408  -0.0004854   0.0008081
   28  -0.0047781   0.0004765  -0.0011408   0.0452614   0.0335083  -0.0622856
   29   0.0006940   0.0010359  -0.0004854   0.0335083   0.1373351  -0.1270064
   30  -0.0009793   0.0006957   0.0008081  -0.0622856  -0.1270064   0.3039224
   31  -0.0008995   0.0001104  -0.0001763  -0.0001347   0.0001998   0.0003122
   32   0.0001105   0.0000040  -0.0000728  -0.0001178   0.0006557   0.0008232
   33  -0.0001765  -0.0000728  -0.0000557   0.0001070  -0.0009052  -0.0012595
   34  -0.0001349  -0.0001192   0.0001079  -0.0009089   0.0000788  -0.0001464
   35   0.0001988   0.0006560  -0.0009022   0.0000787   0.0000121   0.0001054
   36   0.0003117   0.0008262  -0.0012596  -0.0001467   0.0001054  -0.0000535
   37  -0.0000846  -0.0000629  -0.0000171  -0.0000297  -0.0000765   0.0000616
   38  -0.0000819  -0.0005149  -0.0000321   0.0003649   0.0000758   0.0000315
   39  -0.0000152  -0.0000555  -0.0000147  -0.0000139   0.0001217   0.0005006
   40   0.0000190  -0.0000807  -0.0000113  -0.0003867  -0.0000124  -0.0000684
   41  -0.0000368  -0.0001217  -0.0000761  -0.0006884   0.0001361  -0.0005280
   42  -0.0000455  -0.0000054  -0.0000312  -0.0003279  -0.0000456  -0.0001599
   43  -0.0000136   0.0000343  -0.0000079   0.0001688   0.0002194   0.0002090
   44   0.0000292   0.0000205  -0.0000315   0.0005955  -0.0001424  -0.0010947
   45  -0.0000382   0.0000928  -0.0000012  -0.0006772  -0.0000950   0.0004903
   46   0.0000410  -0.0000365  -0.0002308  -0.0000917  -0.0000820  -0.0000068
   47   0.0003383   0.0000732   0.0001133  -0.0000912  -0.0005141   0.0000244
   48  -0.0001654  -0.0001266   0.0004197  -0.0000070   0.0000528  -0.0000149
   49  -0.0005053  -0.0000276  -0.0000420  -0.0000077  -0.0000771   0.0000248
   50  -0.0008144   0.0001588   0.0002524  -0.0000605  -0.0001140   0.0000633
   51   0.0002247   0.0000267  -0.0000814   0.0000555  -0.0000200  -0.0000082
   52   0.0000444   0.0001581  -0.0003765  -0.0000258   0.0000656  -0.0000044
   53   0.0002098  -0.0000718   0.0012612   0.0000187   0.0000172   0.0000403
   54   0.0005148   0.0001889   0.0005223   0.0000276  -0.0000746   0.0000140
           31          32          33          34          35          36
    1  -0.0010212  -0.0001868  -0.0001253   0.0075103  -0.0000447   0.0015737
    2  -0.0000481  -0.0010520   0.0011341  -0.0002165  -0.0010709  -0.0047277
    3  -0.0002036   0.0010697   0.0001744   0.0018902  -0.0044228  -0.0036436
    4   0.0072536  -0.0015413   0.0026261  -0.0009751   0.0001844  -0.0003250
    5  -0.0018229  -0.0006552   0.0042033   0.0003448  -0.0011564  -0.0010173
    6   0.0023217   0.0039774  -0.0037965  -0.0002515  -0.0010056   0.0002327
    7   0.0047539  -0.0018851   0.0026700   0.0083639  -0.0013827   0.0010047
    8   0.0050193   0.0125752  -0.0194162  -0.0011833  -0.0065266  -0.0006394
    9   0.0060265   0.0146065  -0.0193627   0.0007631  -0.0012769   0.0023496
   10  -0.0500620   0.0138565   0.0317654   0.0038224  -0.0076232  -0.0001792
   11   0.0136925  -0.1462072  -0.1265647  -0.0010215  -0.0090544  -0.0028643
   12   0.0320307  -0.1271398  -0.2855022   0.0034954   0.0331983   0.0041574
   13   0.0049772   0.0043938   0.0002924  -0.0585815  -0.0297519   0.0558698
   14  -0.0022350  -0.0105152   0.0029576  -0.0297064  -0.1344283   0.1161888
   15  -0.0033815  -0.0331059   0.0044693   0.0556213   0.1168015  -0.2887822
   16   0.0081743  -0.0018075   0.0012739   0.0046560   0.0037154   0.0063143
   17  -0.0013889  -0.0064401   0.0005921  -0.0019082   0.0127250   0.0183836
   18   0.0014945   0.0011186   0.0024459   0.0029180  -0.0158529  -0.0194433
   19  -0.0038289   0.0002732  -0.0004277  -0.0000281  -0.0001261  -0.0000097
   20   0.0002865   0.0010335  -0.0017251  -0.0000978  -0.0000551  -0.0001946
   21  -0.0016809   0.0007504   0.0006642   0.0000738   0.0015689  -0.0000143
   22  -0.0000040   0.0004306  -0.0000058  -0.0040074   0.0005066  -0.0013181
   23  -0.0001640  -0.0001209   0.0001524  -0.0002941   0.0010909   0.0017257
   24  -0.0000762  -0.0015046   0.0000259  -0.0000527  -0.0006309   0.0007353
   25  -0.0008995   0.0001105  -0.0001765  -0.0001349   0.0001988   0.0003117
   26   0.0001104   0.0000040  -0.0000728  -0.0001192   0.0006560   0.0008262
   27  -0.0001763  -0.0000728  -0.0000557   0.0001079  -0.0009022  -0.0012596
   28  -0.0001347  -0.0001178   0.0001070  -0.0009089   0.0000787  -0.0001467
   29   0.0001998   0.0006557  -0.0009052   0.0000788   0.0000121   0.0001054
   30   0.0003122   0.0008232  -0.0012595  -0.0001464   0.0001054  -0.0000535
   31   0.0359197  -0.0139663  -0.0361865  -0.0047363   0.0006904  -0.0009721
   32  -0.0139663   0.1501766   0.1386359   0.0004716   0.0010325   0.0006966
   33  -0.0361865   0.1386359   0.3005003  -0.0011336  -0.0004876   0.0008062
   34  -0.0047363   0.0004716  -0.0011336   0.0452830   0.0335263  -0.0623443
   35   0.0006904   0.0010325  -0.0004876   0.0335263   0.1373483  -0.1270108
   36  -0.0009721   0.0006966   0.0008062  -0.0623443  -0.1270108   0.3040187
   37   0.0000798   0.0001438  -0.0003572  -0.0000277   0.0000638  -0.0000045
   38   0.0001746  -0.0000898   0.0012833   0.0000164   0.0000193   0.0000376
   39   0.0004957   0.0002060   0.0005665   0.0000261  -0.0000768   0.0000144
   40  -0.0004804  -0.0000197  -0.0000680  -0.0000057  -0.0000778   0.0000251
   41  -0.0008193   0.0001534   0.0002284  -0.0000561  -0.0001285   0.0000635
   42   0.0002768   0.0000266  -0.0000514   0.0000609  -0.0000155  -0.0000087
   43   0.0000768  -0.0000460  -0.0002202  -0.0000811  -0.0000818  -0.0000044
   44   0.0003621   0.0000689   0.0001230  -0.0000944  -0.0005047   0.0000251
   45  -0.0001846  -0.0001157   0.0004239  -0.0000079   0.0000541  -0.0000163
   46  -0.0000158   0.0000318  -0.0000086   0.0002030   0.0002103   0.0001873
   47   0.0000264   0.0000227  -0.0000299   0.0005711  -0.0001621  -0.0011234
   48  -0.0000374   0.0000941  -0.0000007  -0.0006584  -0.0001133   0.0005348
   49   0.0000226  -0.0000798  -0.0000100  -0.0003507  -0.0000044  -0.0000419
   50  -0.0000327  -0.0001367  -0.0000741  -0.0007034   0.0001321  -0.0005071
   51  -0.0000493  -0.0000092  -0.0000330  -0.0003757  -0.0000413  -0.0001392
   52  -0.0000751  -0.0000614  -0.0000154  -0.0000012  -0.0000819   0.0000594
   53  -0.0000848  -0.0005055  -0.0000345   0.0003921   0.0000706   0.0000321
   54  -0.0000098  -0.0000570  -0.0000149   0.0000138   0.0001084   0.0005115
           37          38          39          40          41          42
    1  -0.0001393  -0.0007124   0.0000556   0.0000752   0.0014949   0.0007041
    2  -0.0011200   0.0002480   0.0001315  -0.0008585  -0.0004677   0.0015744
    3   0.0000240  -0.0017617  -0.0000679   0.0002265   0.0008612  -0.0008189
    4   0.0004385  -0.0006986   0.0005095   0.0003549   0.0002217   0.0002481
    5  -0.0005543  -0.0069602  -0.0006057   0.0003828  -0.0006419  -0.0024266
    6   0.0003281   0.0021179   0.0002234   0.0007652   0.0010820  -0.0004420
    7   0.0035748   0.0206736  -0.0020750   0.0008066  -0.0367571   0.0007939
    8  -0.0044732  -0.0143485   0.0009971  -0.0018533  -0.0103112  -0.0000189
    9  -0.0062593  -0.0288514   0.0003866  -0.0000074  -0.0058361   0.0012889
   10   0.0004807  -0.0002002  -0.0001350   0.0005414   0.0005501   0.0001154
   11  -0.0006307   0.0025570   0.0016358  -0.0005329  -0.0006923   0.0024002
   12   0.0004810  -0.0017699   0.0000764  -0.0003670  -0.0009777  -0.0007549
   13   0.0000439  -0.0003762  -0.0007191   0.0002725   0.0017028  -0.0004171
   14   0.0006989  -0.0003759  -0.0005911  -0.0002322  -0.0006028  -0.0017557
   15   0.0001032  -0.0004897   0.0001652   0.0001899  -0.0002836  -0.0009273
   16   0.0001251   0.0001273  -0.0001229   0.0000096  -0.0001199  -0.0003505
   17   0.0000288  -0.0000126   0.0001907   0.0002591  -0.0002517   0.0000887
   18  -0.0008645   0.0005899   0.0003210  -0.0003657   0.0000526   0.0018725
   19  -0.1399869   0.0645657   0.1113594  -0.3090353  -0.0620582  -0.0410437
   20   0.0676615  -0.1066981  -0.0860658  -0.0597214  -0.0686976  -0.0097622
   21   0.1123546  -0.0820786  -0.2039637  -0.0410810  -0.0101672  -0.0623006
   22   0.0000313  -0.0000839   0.0001577  -0.0001416  -0.0003071  -0.0000088
   23  -0.0000204   0.0000501  -0.0000209  -0.0000112  -0.0000117   0.0000011
   24  -0.0000036   0.0000802   0.0000662  -0.0000262  -0.0000747  -0.0000181
   25  -0.0000846  -0.0000819  -0.0000152   0.0000190  -0.0000368  -0.0000455
   26  -0.0000629  -0.0005149  -0.0000555  -0.0000807  -0.0001217  -0.0000054
   27  -0.0000171  -0.0000321  -0.0000147  -0.0000113  -0.0000761  -0.0000312
   28  -0.0000297   0.0003649  -0.0000139  -0.0003867  -0.0006884  -0.0003279
   29  -0.0000765   0.0000758   0.0001217  -0.0000124   0.0001361  -0.0000456
   30   0.0000616   0.0000315   0.0005006  -0.0000684  -0.0005280  -0.0001599
   31   0.0000798   0.0001746   0.0004957  -0.0004804  -0.0008193   0.0002768
   32   0.0001438  -0.0000898   0.0002060  -0.0000197   0.0001534   0.0000266
   33  -0.0003572   0.0012833   0.0005665  -0.0000680   0.0002284  -0.0000514
   34  -0.0000277   0.0000164   0.0000261  -0.0000057  -0.0000561   0.0000609
   35   0.0000638   0.0000193  -0.0000768  -0.0000778  -0.0001285  -0.0000155
   36  -0.0000045   0.0000376   0.0000144   0.0000251   0.0000635  -0.0000087
   37   0.1470933  -0.0702890  -0.1246950  -0.0187462   0.0150439   0.0270130
   38  -0.0702890   0.1156039   0.0939702  -0.0036786   0.0037658   0.0071284
   39  -0.1246950   0.0939702   0.2172540  -0.0032833   0.0039704   0.0060189
   40  -0.0187462  -0.0036786  -0.0032833   0.3354208   0.0676347   0.0458429
   41   0.0150439   0.0037658   0.0039704   0.0676347   0.0749214   0.0108191
   42   0.0270130   0.0071284   0.0060189   0.0458429   0.0108191   0.0600056
   43   0.0071577  -0.0098288   0.0184729  -0.0087296   0.0141667  -0.0328721
   44  -0.0064839   0.0068560  -0.0138074  -0.0011453   0.0033583  -0.0080070
   45  -0.0081808   0.0097397  -0.0215423  -0.0017862   0.0008446  -0.0036372
   46  -0.0000032   0.0000064  -0.0000086   0.0000076   0.0000405  -0.0000086
   47   0.0000166  -0.0000643  -0.0000243  -0.0000077  -0.0000984   0.0000213
   48   0.0000045   0.0000325   0.0000052   0.0000147  -0.0000159  -0.0000066
   49   0.0000084  -0.0000007  -0.0000087   0.0000094  -0.0000438   0.0000061
   50   0.0000317  -0.0000994   0.0000362  -0.0000438  -0.0002033  -0.0000031
   51   0.0000123  -0.0000171  -0.0000079   0.0000083  -0.0000037  -0.0000227
   52  -0.0000159   0.0000216  -0.0000002   0.0000086   0.0000314   0.0000130
   53   0.0000219  -0.0000122  -0.0000120  -0.0000011  -0.0001060  -0.0000197
   54  -0.0000002  -0.0000106  -0.0000018  -0.0000081   0.0000414  -0.0000064
           43          44          45          46          47          48
    1  -0.0001334  -0.0005224   0.0006520   0.0007098  -0.0000073  -0.0003314
    2   0.0004421  -0.0003004   0.0008573  -0.0008038  -0.0070932   0.0006795
    3  -0.0002284   0.0003640   0.0002825  -0.0001370  -0.0019031   0.0000565
    4   0.0005695  -0.0008001   0.0003496  -0.0001017  -0.0012651  -0.0000202
    5  -0.0000244   0.0025161  -0.0018733  -0.0009937   0.0003216  -0.0005388
    6  -0.0003072   0.0014291   0.0000201   0.0000254   0.0014141  -0.0001359
    7   0.0007407   0.0100505   0.0017398  -0.0001689   0.0003218  -0.0000803
    8  -0.0037419  -0.0130297  -0.0016662   0.0001270  -0.0000407  -0.0001312
    9   0.0068084   0.0346674   0.0019687   0.0006625  -0.0004955   0.0006418
   10   0.0006254   0.0000322  -0.0003348  -0.0001479  -0.0004823   0.0006222
   11  -0.0007934  -0.0069038   0.0007471   0.0004297  -0.0003320   0.0008084
   12  -0.0001307  -0.0018937   0.0000233  -0.0002403   0.0003583   0.0003049
   13  -0.0001620  -0.0013225  -0.0000024   0.0005203  -0.0007599   0.0003213
   14  -0.0010074   0.0002849  -0.0005293  -0.0000086   0.0025707  -0.0018694
   15   0.0000137   0.0013166  -0.0001558  -0.0002858   0.0014935   0.0000278
   16  -0.0001761   0.0003250  -0.0000809   0.0003578   0.0087651   0.0016002
   17   0.0001219  -0.0000551  -0.0001483  -0.0035896  -0.0127850  -0.0018032
   18   0.0006726  -0.0004427   0.0006715   0.0066906   0.0351432   0.0020237
   19  -0.0772776   0.0311671  -0.0685131   0.0000842  -0.0000551  -0.0001422
   20   0.0326611  -0.0984990   0.0963751  -0.0000255   0.0000448   0.0000109
   21  -0.0696031   0.0917819  -0.2745905   0.0000131  -0.0001102   0.0000175
   22   0.0000861  -0.0000546  -0.0001527  -0.0721601   0.0270777  -0.0605866
   23  -0.0000245   0.0000432   0.0000174   0.0284991  -0.0978163   0.0970555
   24   0.0000196  -0.0001203   0.0000141  -0.0616954   0.0921347  -0.2808377
   25  -0.0000136   0.0000292  -0.0000382   0.0000410   0.0003383  -0.0001654
   26   0.0000343   0.0000205   0.0000928  -0.0000365   0.0000732  -0.0001266
   27  -0.0000079  -0.0000315  -0.0000012  -0.0002308   0.0001133   0.0004197
   28   0.0001688   0.0005955  -0.0006772  -0.0000917  -0.0000912  -0.0000070
   29   0.0002194  -0.0001424  -0.0000950  -0.0000820  -0.0005141   0.0000528
   30   0.0002090  -0.0010947   0.0004903  -0.0000068   0.0000244  -0.0000149
   31   0.0000768   0.0003621  -0.0001846  -0.0000158   0.0000264  -0.0000374
   32  -0.0000460   0.0000689  -0.0001157   0.0000318   0.0000227   0.0000941
   33  -0.0002202   0.0001230   0.0004239  -0.0000086  -0.0000299  -0.0000007
   34  -0.0000811  -0.0000944  -0.0000079   0.0002030   0.0005711  -0.0006584
   35  -0.0000818  -0.0005047   0.0000541   0.0002103  -0.0001621  -0.0001133
   36  -0.0000044   0.0000251  -0.0000163   0.0001873  -0.0011234   0.0005348
   37   0.0071577  -0.0064839  -0.0081808  -0.0000032   0.0000166   0.0000045
   38  -0.0098288   0.0068560   0.0097397   0.0000064  -0.0000643   0.0000325
   39   0.0184729  -0.0138074  -0.0215423  -0.0000086  -0.0000243   0.0000052
   40  -0.0087296  -0.0011453  -0.0017862   0.0000076  -0.0000077   0.0000147
   41   0.0141667   0.0033583   0.0008446   0.0000405  -0.0000984  -0.0000159
   42  -0.0328721  -0.0080070  -0.0036372  -0.0000086   0.0000213  -0.0000066
   43   0.0771574  -0.0321634   0.0772030  -0.0000136   0.0000159  -0.0000055
   44  -0.0321634   0.1064695  -0.1043292   0.0000157  -0.0000089   0.0000186
   45   0.0772030  -0.1043292   0.2960562  -0.0000055   0.0000172  -0.0000055
   46  -0.0000136   0.0000157  -0.0000055   0.0713569  -0.0276802   0.0683950
   47   0.0000159  -0.0000089   0.0000172  -0.0276802   0.1057196  -0.1047530
   48  -0.0000055   0.0000186  -0.0000055   0.0683950  -0.1047530   0.3030186
   49   0.0000084  -0.0000090   0.0000139  -0.0072845  -0.0008296  -0.0019047
   50   0.0000420  -0.0001049  -0.0000205   0.0139907   0.0033383   0.0013750
   51  -0.0000097   0.0000239  -0.0000054  -0.0330170  -0.0081299  -0.0049866
   52  -0.0000037   0.0000182   0.0000060   0.0067068  -0.0059544  -0.0070188
   53   0.0000083  -0.0000686   0.0000321  -0.0101313   0.0068241   0.0092241
   54  -0.0000099  -0.0000230   0.0000036   0.0196706  -0.0141506  -0.0210626
           49          50          51          52          53          54
    1   0.0006211   0.0006034   0.0001412   0.0005262  -0.0002617  -0.0001404
    2  -0.0005128  -0.0005136   0.0024031  -0.0006486   0.0025011   0.0016399
    3  -0.0003607  -0.0009174  -0.0007366   0.0005238  -0.0017202   0.0000717
    4   0.0002882   0.0016724  -0.0003757   0.0000682  -0.0004131  -0.0007281
    5  -0.0002574  -0.0005617  -0.0018139   0.0007277  -0.0003454  -0.0006387
    6   0.0001913  -0.0003145  -0.0009094   0.0001069  -0.0005121   0.0001350
    7   0.0000029  -0.0001099  -0.0003419   0.0001248   0.0001496  -0.0001347
    8   0.0002541  -0.0002516   0.0001177   0.0000163  -0.0000289   0.0002067
    9  -0.0003364   0.0000032   0.0018788  -0.0008839   0.0005411   0.0003482
   10   0.0000442   0.0015346   0.0007358  -0.0001921  -0.0008017   0.0000290
   11  -0.0008112  -0.0005134   0.0015292  -0.0011257   0.0002120   0.0001219
   12   0.0002197   0.0008418  -0.0008186   0.0000259  -0.0016876  -0.0000991
   13   0.0002698   0.0001500   0.0002517   0.0003634  -0.0006537   0.0004910
   14   0.0003613  -0.0008221  -0.0024218  -0.0005114  -0.0067686  -0.0006768
   15   0.0007479   0.0011300  -0.0004578   0.0003013   0.0021133   0.0001828
   16   0.0008217  -0.0364430   0.0008730   0.0039783   0.0217125  -0.0020842
   17  -0.0018233  -0.0103639  -0.0001289  -0.0045451  -0.0145675   0.0008236
   18  -0.0000389  -0.0074474   0.0013362  -0.0061443  -0.0279391   0.0002778
   19  -0.0001399  -0.0003131  -0.0000250   0.0000313  -0.0000871   0.0001693
   20  -0.0000099  -0.0000111  -0.0000041  -0.0000173   0.0000489  -0.0000269
   21  -0.0000183  -0.0000467  -0.0000203  -0.0000089   0.0000897   0.0000645
   22  -0.3051918  -0.0620265  -0.0506746  -0.1490683   0.0683906   0.1132611
   23  -0.0597046  -0.0688926  -0.0120625   0.0714291  -0.1071004  -0.0833160
   24  -0.0507633  -0.0125161  -0.0659630   0.1142326  -0.0796589  -0.1940192
   25  -0.0005053  -0.0008144   0.0002247   0.0000444   0.0002098   0.0005148
   26  -0.0000276   0.0001588   0.0000267   0.0001581  -0.0000718   0.0001889
   27  -0.0000420   0.0002524  -0.0000814  -0.0003765   0.0012612   0.0005223
   28  -0.0000077  -0.0000605   0.0000555  -0.0000258   0.0000187   0.0000276
   29  -0.0000771  -0.0001140  -0.0000200   0.0000656   0.0000172  -0.0000746
   30   0.0000248   0.0000633  -0.0000082  -0.0000044   0.0000403   0.0000140
   31   0.0000226  -0.0000327  -0.0000493  -0.0000751  -0.0000848  -0.0000098
   32  -0.0000798  -0.0001367  -0.0000092  -0.0000614  -0.0005055  -0.0000570
   33  -0.0000100  -0.0000741  -0.0000330  -0.0000154  -0.0000345  -0.0000149
   34  -0.0003507  -0.0007034  -0.0003757  -0.0000012   0.0003921   0.0000138
   35  -0.0000044   0.0001321  -0.0000413  -0.0000819   0.0000706   0.0001084
   36  -0.0000419  -0.0005071  -0.0001392   0.0000594   0.0000321   0.0005115
   37   0.0000084   0.0000317   0.0000123  -0.0000159   0.0000219  -0.0000002
   38  -0.0000007  -0.0000994  -0.0000171   0.0000216  -0.0000122  -0.0000106
   39  -0.0000087   0.0000362  -0.0000079  -0.0000002  -0.0000120  -0.0000018
   40   0.0000094  -0.0000438   0.0000083   0.0000086  -0.0000011  -0.0000081
   41  -0.0000438  -0.0002033  -0.0000037   0.0000314  -0.0001060   0.0000414
   42   0.0000061  -0.0000031  -0.0000227   0.0000130  -0.0000197  -0.0000064
   43   0.0000084   0.0000420  -0.0000097  -0.0000037   0.0000083  -0.0000099
   44  -0.0000090  -0.0001049   0.0000239   0.0000182  -0.0000686  -0.0000230
   45   0.0000139  -0.0000205  -0.0000054   0.0000060   0.0000321   0.0000036
   46  -0.0072845   0.0139907  -0.0330170   0.0067068  -0.0101313   0.0196706
   47  -0.0008296   0.0033383  -0.0081299  -0.0059544   0.0068241  -0.0141506
   48  -0.0019047   0.0013750  -0.0049866  -0.0070188   0.0092241  -0.0210626
   49   0.3311302   0.0675715   0.0566244  -0.0197469  -0.0039955  -0.0043031
   50   0.0675715   0.0751365   0.0135697   0.0149511   0.0038226   0.0045754
   51   0.0566244   0.0135697   0.0640850   0.0259420   0.0069822   0.0068900
   52  -0.0197469   0.0149511   0.0259420   0.1572767  -0.0744735  -0.1267586
   53  -0.0039955   0.0038226   0.0069822  -0.0744735   0.1160783   0.0912681
   54  -0.0043031   0.0045754   0.0068900  -0.1267586   0.0912681   0.2061827
 **********************************************************************
 **                                                                  **
 **                       VIBRATIONAL ANALYSIS                       **
 **                       --------------------                       **
 **                                                                  **
 **        VIBRATIONAL FREQUENCIES (CM**-1) AND NORMAL MODES         **
 **     FORCE CONSTANTS (mDYN/ANGSTROM) AND REDUCED MASSES (AMU)     **
 **                  INFRARED INTENSITIES (KM/MOL)                   **
 **                                                                  **
 **********************************************************************


 Mode:                 1                      2                      3
 Frequency:       -34.71                  38.44                 146.91
 Force Cnst:      0.0007                 0.0009                 0.0380
 Red. Mass:       1.0117                 1.0606                 2.9876
 IR Active:          YES                    YES                    YES
 IR Intens:        0.392                  0.001                  2.561
 Raman Active:       YES                    YES                    YES
               X      Y      Z        X      Y      Z        X      Y      Z
 C          0.001 -0.003 -0.002   -0.035  0.001 -0.005   -0.122  0.015 -0.022
 C          0.000  0.003 -0.002   -0.034  0.001 -0.008   -0.122  0.015 -0.023
 C          0.001 -0.000 -0.008    0.000 -0.000 -0.004   -0.045  0.006 -0.008
 C         -0.000 -0.003 -0.002    0.034 -0.000  0.004   -0.124  0.015 -0.023
 C          0.001  0.003 -0.002    0.032 -0.000  0.008   -0.124  0.015 -0.023
 C          0.002 -0.000 -0.008   -0.001  0.000  0.003   -0.045  0.006 -0.008
 C         -0.002  0.000  0.009    0.001 -0.000  0.004    0.232 -0.028  0.043
 C         -0.003  0.000  0.009    0.003 -0.000 -0.004    0.231 -0.028  0.043
 H          0.002 -0.001 -0.003   -0.063  0.001 -0.009   -0.116  0.014 -0.021
 H          0.000  0.001 -0.003   -0.061  0.000 -0.014   -0.116  0.014 -0.021
 H         -0.000 -0.001 -0.003    0.060 -0.000  0.008   -0.118  0.014 -0.022
 H          0.001  0.001 -0.003    0.058 -0.000  0.013   -0.118  0.014 -0.022
 H         -0.314  0.029 -0.243   -0.310  0.034 -0.250    0.332  0.064  0.063
 H         -0.070  0.009  0.416   -0.067  0.008  0.409    0.288 -0.254  0.052
 H          0.376 -0.037 -0.126    0.379 -0.042 -0.133    0.323  0.070  0.058
 H          0.383 -0.038 -0.112   -0.375  0.043  0.117    0.339  0.061  0.053
 H         -0.089  0.013  0.417    0.087 -0.013 -0.401    0.284 -0.253  0.070
 H         -0.308  0.027 -0.258    0.302 -0.031  0.261    0.320  0.073  0.052
 TransDip  -0.004  0.001  0.020    0.001 -0.000  0.000    0.050 -0.008  0.009

 Mode:                 4                      5                      6
 Frequency:       304.51                 333.76                 412.79
 Force Cnst:      0.1397                 0.2141                 0.2529
 Red. Mass:       2.5570                 3.2628                 2.5189
 IR Active:          YES                    YES                    YES
 IR Intens:        0.740                  0.000                  0.001
 Raman Active:       YES                    YES                    YES
               X      Y      Z        X      Y      Z        X      Y      Z
 C          0.011 -0.014 -0.097    0.141 -0.013  0.022   -0.026 -0.074  0.098
 C          0.024  0.009 -0.095   -0.140  0.013 -0.030    0.010 -0.079 -0.098
 C          0.015 -0.002 -0.078   -0.219  0.014 -0.040    0.025 -0.004 -0.138
 C          0.012 -0.014 -0.097   -0.139  0.013 -0.022    0.026  0.074 -0.098
 C          0.023  0.009 -0.095    0.138 -0.013  0.029   -0.009  0.079  0.098
 C          0.013 -0.002 -0.079    0.219 -0.014  0.040   -0.025  0.004  0.138
 C         -0.038  0.006  0.208    0.104 -0.031  0.021   -0.023  0.003  0.129
 C         -0.037  0.004  0.208   -0.104  0.031 -0.019    0.024 -0.002 -0.129
 H          0.005 -0.012 -0.099    0.199 -0.024  0.036   -0.048 -0.193  0.166
 H          0.030  0.008 -0.095   -0.199  0.024 -0.038    0.012 -0.200 -0.163
 H          0.007 -0.013 -0.099   -0.195  0.024 -0.036    0.048  0.192 -0.165
 H          0.029  0.009 -0.095    0.196 -0.024  0.036   -0.011  0.199  0.163
 H         -0.047 -0.225  0.339    0.250  0.102  0.052   -0.048 -0.240  0.256
 H         -0.049  0.012  0.267    0.185 -0.359  0.040   -0.039  0.009  0.216
 H         -0.074  0.238  0.324    0.247  0.111  0.039   -0.043  0.249  0.246
 H         -0.073  0.242  0.323   -0.257 -0.097 -0.034    0.043 -0.253 -0.245
 H         -0.048 -0.003  0.268   -0.184  0.359 -0.048    0.040  0.004 -0.216
 H         -0.046 -0.220  0.341   -0.244 -0.115 -0.043    0.048  0.236 -0.257
 TransDip  -0.005  0.001  0.027    0.000 -0.000 -0.000   -0.000 -0.001 -0.000

 Mode:                 7                      8                      9
 Frequency:       454.14                 491.81                 540.93
 Force Cnst:      0.3522                 0.6746                 0.4113
 Red. Mass:       2.8985                 4.7335                 2.3860
 IR Active:          YES                    YES                    YES
 IR Intens:        0.009                  0.000                 26.060
 Raman Active:       YES                    YES                    YES
               X      Y      Z        X      Y      Z        X      Y      Z
 C          0.203 -0.023  0.035    0.007  0.027 -0.094   -0.068  0.002 -0.013
 C         -0.202  0.023 -0.039    0.026 -0.031 -0.089   -0.069  0.002 -0.012
 C          0.001  0.000 -0.004   -0.007 -0.217  0.004    0.225 -0.023  0.041
 C          0.203 -0.023  0.035   -0.006 -0.027  0.093   -0.068  0.002 -0.013
 C         -0.203  0.023 -0.039   -0.027  0.031  0.088   -0.069  0.002 -0.012
 C         -0.000 -0.000 -0.004    0.007  0.217 -0.004    0.225 -0.023  0.041
 C         -0.002  0.001  0.007   -0.045 -0.318  0.000    0.001  0.007  0.000
 C         -0.001 -0.000  0.007    0.044  0.318  0.002    0.001  0.007  0.000
 H          0.445 -0.046  0.080   -0.026 -0.105 -0.017   -0.389  0.032 -0.071
 H         -0.444  0.046 -0.084    0.032  0.105 -0.011   -0.390  0.032 -0.071
 H          0.447 -0.046  0.080    0.028  0.104  0.017   -0.388  0.032 -0.071
 H         -0.445  0.046 -0.084   -0.033 -0.104  0.010   -0.388  0.032 -0.071
 H         -0.001  0.001  0.007   -0.052 -0.324 -0.004   -0.112 -0.098 -0.021
 H         -0.001  0.002  0.002   -0.049 -0.296 -0.001   -0.064  0.269 -0.018
 H         -0.003 -0.001  0.007   -0.053 -0.325  0.001   -0.113 -0.104 -0.015
 H         -0.001 -0.001  0.007    0.053  0.325  0.001   -0.113 -0.095 -0.015
 H          0.001 -0.003  0.002    0.049  0.296  0.003   -0.064  0.269 -0.018
 H          0.001  0.002  0.008    0.051  0.325  0.005   -0.112 -0.107 -0.021
 TransDip  -0.000  0.000  0.003    0.000 -0.000 -0.000   -0.161  0.009 -0.029

 Mode:                10                     11                     12
 Frequency:       702.36                 767.62                 773.83
 Force Cnst:      1.9733                 1.3072                 1.0466
 Red. Mass:       6.7892                 3.7655                 2.9665
 IR Active:          YES                    YES                    YES
 IR Intens:        0.000                  0.444                  0.000
 Raman Active:       YES                    YES                    YES
               X      Y      Z        X      Y      Z        X      Y      Z
 C         -0.008  0.289  0.201   -0.018 -0.159 -0.022    0.150 -0.014  0.022
 C          0.066  0.279 -0.205   -0.027 -0.158  0.021   -0.149  0.015 -0.032
 C          0.021 -0.003 -0.114   -0.006  0.024 -0.001    0.198 -0.025  0.036
 C          0.008 -0.287 -0.201   -0.019 -0.160 -0.023   -0.150  0.015 -0.022
 C         -0.065 -0.277  0.204   -0.026 -0.159  0.022    0.149 -0.014  0.032
 C         -0.021  0.003  0.114   -0.008  0.024 -0.002   -0.198  0.025 -0.036
 C          0.009 -0.002 -0.051    0.040  0.266  0.000    0.033 -0.004  0.006
 C         -0.009  0.000  0.051    0.039  0.266  0.002   -0.033  0.002 -0.006
 H         -0.031  0.186  0.259    0.034 -0.254  0.044    0.372 -0.041  0.067
 H          0.063  0.173 -0.262    0.042 -0.255 -0.018   -0.371  0.043 -0.070
 H          0.031 -0.183 -0.259    0.031 -0.255  0.043   -0.373  0.043 -0.067
 H         -0.063 -0.171  0.262    0.044 -0.257 -0.017    0.372 -0.041  0.070
 H          0.011  0.063 -0.091    0.023  0.268 -0.007   -0.090 -0.114 -0.019
 H          0.015 -0.004 -0.084    0.029  0.307 -0.002   -0.036  0.274 -0.013
 H          0.021 -0.069 -0.087    0.022  0.267  0.002   -0.093 -0.120 -0.008
 H         -0.021  0.068  0.086    0.022  0.268  0.002    0.092  0.109  0.008
 H         -0.016 -0.001  0.084    0.029  0.305 -0.002    0.036 -0.275  0.013
 H         -0.011 -0.064  0.092    0.024  0.269 -0.007    0.090  0.122  0.020
 TransDip  -0.000 -0.000 -0.000    0.019  0.010  0.003   -0.000  0.000  0.000

 Mode:                13                     14                     15
 Frequency:       886.07                 895.82                 941.70
 Force Cnst:      2.4157                 0.6096                 0.6538
 Red. Mass:       5.2222                 1.2894                 1.2514
 IR Active:          YES                    YES                    YES
 IR Intens:        0.000                 53.909                  0.000
 Raman Active:       YES                    YES                    YES
               X      Y      Z        X      Y      Z        X      Y      Z
 C         -0.043  0.052  0.272   -0.065  0.013 -0.013   -0.073  0.008 -0.014
 C         -0.056 -0.038  0.272   -0.066  0.013 -0.011   -0.073  0.008 -0.012
 C          0.019  0.076  0.001    0.051 -0.009  0.010    0.000 -0.000 -0.000
 C          0.043 -0.052 -0.272   -0.065  0.013 -0.013    0.072 -0.008  0.014
 C          0.056  0.039 -0.272   -0.066  0.013 -0.011    0.073 -0.008  0.012
 C         -0.019 -0.076 -0.002    0.051 -0.009  0.010    0.000 -0.000  0.000
 C         -0.023 -0.167 -0.000    0.024 -0.014  0.005    0.001 -0.000 -0.004
 C          0.023  0.167  0.000    0.024 -0.014  0.005   -0.001  0.000  0.004
 H          0.012  0.255  0.171    0.441 -0.028  0.075    0.485 -0.043  0.087
 H         -0.074 -0.247  0.168    0.440 -0.027  0.086    0.484 -0.043  0.091
 H         -0.013 -0.256 -0.171    0.442 -0.028  0.075   -0.484  0.043 -0.087
 H          0.074  0.247 -0.168    0.440 -0.027  0.086   -0.484  0.043 -0.091
 H         -0.022 -0.197  0.013   -0.090 -0.101 -0.029    0.002 -0.011  0.005
 H         -0.018 -0.199  0.001   -0.032  0.210 -0.011   -0.002  0.000  0.011
 H         -0.018 -0.197 -0.010   -0.094 -0.105  0.000   -0.003  0.011  0.003
 H          0.018  0.198  0.010   -0.095 -0.097 -0.000    0.004 -0.011 -0.003
 H          0.018  0.198 -0.002   -0.032  0.210 -0.011    0.002 -0.000 -0.011
 H          0.022  0.197 -0.013   -0.088 -0.108 -0.028   -0.001  0.010 -0.005
 TransDip  -0.000  0.000  0.000    0.228 -0.037  0.042   -0.000 -0.000 -0.000

 Mode:                16                     17                     18
 Frequency:      1051.51                1054.91                1094.37
 Force Cnst:      1.0672                 0.8371                 0.9657
 Red. Mass:       1.6382                 1.2768                 1.3686
 IR Active:          YES                    YES                    YES
 IR Intens:        0.221                  0.000                  0.000
 Raman Active:       YES                    YES                    YES
               X      Y      Z        X      Y      Z        X      Y      Z
 C         -0.009 -0.009  0.072    0.072 -0.006  0.015   -0.090  0.010 -0.014
 C         -0.017  0.012  0.070   -0.073  0.006 -0.011    0.089 -0.010  0.018
 C          0.016 -0.003 -0.088   -0.008 -0.002 -0.001    0.000 -0.000 -0.002
 C         -0.011 -0.009  0.072   -0.073  0.006 -0.017   -0.088  0.010 -0.014
 C         -0.015  0.013  0.070    0.075 -0.006  0.010    0.087 -0.010  0.018
 C          0.016 -0.001 -0.088    0.008  0.002  0.002    0.000 -0.000 -0.002
 C          0.018 -0.002 -0.098    0.031 -0.004  0.007    0.000 -0.000 -0.003
 C          0.017 -0.002 -0.098   -0.032  0.004 -0.005    0.001 -0.000 -0.003
 H         -0.025  0.040  0.047   -0.448  0.041 -0.078    0.487 -0.039  0.088
 H          0.006 -0.038  0.054    0.446 -0.041  0.086   -0.486  0.039 -0.090
 H         -0.016  0.039  0.048    0.457 -0.042  0.079    0.478 -0.038  0.087
 H         -0.001 -0.038  0.051   -0.455  0.042 -0.089   -0.477  0.038 -0.088
 H         -0.033 -0.445  0.133   -0.077 -0.076 -0.031   -0.003 -0.015  0.003
 H         -0.031  0.014  0.180   -0.016  0.188 -0.009   -0.000 -0.001  0.002
 H         -0.015  0.445  0.117   -0.083 -0.086  0.005    0.002  0.016  0.003
 H         -0.011  0.455  0.114    0.084  0.073 -0.005    0.002  0.016  0.003
 H         -0.036 -0.013  0.180    0.017 -0.188  0.005   -0.000  0.001  0.002
 H         -0.029 -0.435  0.137    0.076  0.089  0.030   -0.003 -0.016  0.003
 TransDip  -0.002  0.002  0.015   -0.000 -0.000  0.000   -0.000  0.000  0.001

 Mode:                19                     20                     21
 Frequency:      1108.24                1109.63                1158.44
 Force Cnst:      1.8073                 1.0321                 1.2203
 Red. Mass:       2.4975                 1.4227                 1.5434
 IR Active:          YES                    YES                    YES
 IR Intens:        1.010                  0.298                  0.000
 Raman Active:       YES                    YES                    YES
               X      Y      Z        X      Y      Z        X      Y      Z
 C          0.038 -0.018 -0.186   -0.001  0.029  0.025   -0.039  0.006 -0.005
 C         -0.030 -0.009  0.188    0.008  0.028 -0.025    0.038 -0.006  0.009
 C         -0.007  0.031 -0.012    0.006 -0.010 -0.017   -0.099  0.008 -0.018
 C          0.028 -0.039 -0.157   -0.019 -0.011  0.079    0.039 -0.007  0.005
 C         -0.029 -0.031  0.159    0.009 -0.015 -0.080   -0.038  0.007 -0.009
 C         -0.011  0.032  0.007   -0.001 -0.009  0.019    0.099 -0.008  0.018
 C          0.019 -0.017 -0.051    0.015  0.002 -0.100    0.103 -0.013  0.019
 C          0.000 -0.014  0.055   -0.021  0.007  0.099   -0.103  0.013 -0.019
 H          0.062  0.274 -0.360   -0.007  0.048  0.012    0.151 -0.015  0.032
 H         -0.066  0.291  0.346   -0.002  0.047 -0.016   -0.153  0.015 -0.024
 H          0.051  0.155 -0.272   -0.028 -0.177  0.179   -0.154  0.012 -0.032
 H         -0.047  0.168  0.265    0.035 -0.185 -0.169    0.155 -0.012  0.025
 H         -0.042 -0.269  0.055   -0.024 -0.407  0.119   -0.199 -0.207 -0.088
 H         -0.019  0.036  0.096   -0.030  0.002  0.184   -0.027  0.492 -0.019
 H         -0.032  0.177  0.056   -0.003  0.434  0.103   -0.218 -0.216  0.024
 H         -0.023 -0.271 -0.053    0.015 -0.416 -0.100    0.218  0.197 -0.021
 H          0.017  0.035 -0.098    0.038  0.000 -0.183    0.028 -0.491  0.013
 H         -0.010  0.171 -0.072    0.036  0.426 -0.119    0.196  0.224  0.089
 TransDip  -0.008  0.031 -0.002    0.002 -0.017  0.001   -0.000 -0.000  0.000

 Mode:                22                     23                     24
 Frequency:      1161.46                1178.45                1295.40
 Force Cnst:      1.2258                 1.5686                 1.2174
 Red. Mass:       1.5422                 1.9171                 1.2314
 IR Active:          YES                    YES                    YES
 IR Intens:       13.909                  6.763                  0.000
 Raman Active:       YES                    YES                    YES
               X      Y      Z        X      Y      Z        X      Y      Z
 C          0.025  0.002  0.019   -0.019 -0.139  0.007   -0.010 -0.061  0.019
 C          0.030  0.001 -0.009    0.016  0.139  0.007    0.003  0.062  0.019
 C         -0.101  0.010 -0.018    0.007 -0.003 -0.040    0.003  0.032  0.003
 C          0.025  0.002  0.019   -0.019 -0.140  0.007    0.011  0.063 -0.022
 C          0.031  0.001 -0.009    0.017  0.141  0.006   -0.003 -0.064 -0.022
 C         -0.101  0.010 -0.019    0.007  0.001 -0.040   -0.004 -0.032  0.003
 C          0.104 -0.017  0.019   -0.001  0.001  0.005   -0.001 -0.016 -0.001
 C          0.105 -0.017  0.019   -0.000 -0.001  0.005    0.001  0.016 -0.002
 H         -0.130 -0.005  0.004   -0.069 -0.437  0.171   -0.082 -0.439  0.231
 H         -0.121 -0.007 -0.049    0.008  0.444  0.163   -0.000  0.450  0.225
 H         -0.131 -0.005  0.003   -0.067 -0.437  0.169    0.080  0.423 -0.224
 H         -0.123 -0.006 -0.049    0.008  0.444  0.161    0.000 -0.433 -0.217
 H         -0.203 -0.210 -0.091    0.018  0.064 -0.018   -0.009 -0.026 -0.003
 H         -0.027  0.497 -0.019    0.007 -0.003 -0.040   -0.001 -0.025  0.004
 H         -0.223 -0.219  0.027   -0.008 -0.059 -0.020   -0.011 -0.016  0.003
 H         -0.225 -0.202  0.023   -0.011 -0.066 -0.021    0.010  0.026 -0.001
 H         -0.029  0.498 -0.013    0.008  0.002 -0.040   -0.001  0.025  0.003
 H         -0.201 -0.230 -0.094    0.015  0.057 -0.019    0.009  0.016  0.006
 TransDip  -0.081 -0.087 -0.013   -0.015  0.002  0.082   -0.000  0.000  0.001

 Mode:                25                     26                     27
 Frequency:      1298.54                1301.52                1326.69
 Force Cnst:      3.6474                 2.4207                 2.2350
 Red. Mass:       3.6713                 2.4254                 2.1552
 IR Active:          YES                    YES                    YES
 IR Intens:        0.014                  0.101                  1.961
 Raman Active:       YES                    YES                    YES
               X      Y      Z        X      Y      Z        X      Y      Z
 C          0.013 -0.075 -0.103    0.021  0.090 -0.056    0.005 -0.018 -0.042
 C          0.024  0.070 -0.105   -0.000 -0.093 -0.056   -0.010 -0.017  0.041
 C          0.015  0.264  0.072   -0.039 -0.073  0.173    0.024  0.207  0.001
 C          0.005  0.122  0.039    0.022  0.029 -0.095    0.005 -0.018 -0.042
 C         -0.019 -0.120  0.040    0.012 -0.033 -0.096   -0.010 -0.017  0.041
 C         -0.041 -0.261  0.074   -0.023  0.079  0.172    0.024  0.207 -0.000
 C         -0.005 -0.111 -0.029    0.016  0.031 -0.068   -0.010 -0.067 -0.001
 C          0.016  0.109 -0.030    0.009 -0.033 -0.068   -0.010 -0.067 -0.001
 H          0.028  0.013 -0.179   -0.063 -0.356  0.200   -0.061 -0.388  0.175
 H          0.037 -0.020 -0.176   -0.008  0.369  0.195    0.001 -0.393 -0.165
 H         -0.075 -0.307  0.306   -0.041 -0.301  0.081   -0.060 -0.386  0.173
 H         -0.034  0.324  0.299    0.012  0.309  0.078    0.001 -0.392 -0.164
 H         -0.046 -0.317  0.054    0.006 -0.183  0.060   -0.028 -0.167  0.035
 H         -0.012 -0.166  0.072   -0.027  0.057  0.158    0.007 -0.154  0.005
 H         -0.041 -0.106 -0.004   -0.008  0.305  0.063   -0.016 -0.165 -0.034
 H          0.027  0.321  0.052   -0.024  0.189  0.045   -0.015 -0.167 -0.034
 H         -0.014  0.168  0.063   -0.033 -0.052  0.160    0.006 -0.154  0.007
 H          0.042  0.107  0.006   -0.016 -0.298  0.077   -0.029 -0.166  0.035
 TransDip  -0.001  0.000  0.004   -0.002  0.001  0.010    0.017  0.042  0.002

 Mode:                28                     29                     30
 Frequency:      1449.53                1537.15                1538.59
 Force Cnst:      1.6188                 1.7502                 1.7591
 Red. Mass:       1.3076                 1.2572                 1.2612
 IR Active:          YES                    YES                    YES
 IR Intens:        0.002                  0.458                  0.000
 Raman Active:       YES                    YES                    YES
               X      Y      Z        X      Y      Z        X      Y      Z
 C          0.006  0.034 -0.015    0.002  0.003 -0.010    0.001  0.009 -0.000
 C          0.001  0.035  0.014   -0.001  0.003  0.010   -0.001 -0.009 -0.000
 C         -0.017  0.002  0.097    0.001  0.017 -0.000   -0.000 -0.018  0.002
 C         -0.006 -0.034  0.015    0.002  0.003 -0.010   -0.001 -0.012 -0.000
 C         -0.001 -0.035 -0.015   -0.001  0.003  0.010    0.001  0.012 -0.000
 C          0.017 -0.002 -0.097    0.000  0.017 -0.000   -0.000  0.018  0.001
 C          0.006 -0.001 -0.033   -0.020 -0.102 -0.001    0.019  0.103  0.000
 C         -0.006  0.001  0.033   -0.020 -0.102 -0.002   -0.019 -0.103 -0.002
 H         -0.084 -0.409  0.236   -0.009 -0.056  0.021   -0.001 -0.009  0.009
 H          0.000 -0.420 -0.231   -0.002 -0.057 -0.020   -0.002  0.010  0.008
 H          0.085  0.411 -0.236   -0.010 -0.056  0.021    0.003  0.015 -0.015
 H         -0.000  0.422  0.232   -0.002 -0.058 -0.021    0.002 -0.016 -0.014
 H          0.027 -0.074  0.033    0.196  0.322 -0.080   -0.193 -0.323  0.084
 H         -0.017  0.004  0.099   -0.130  0.409 -0.033    0.130 -0.412  0.035
 H         -0.037  0.076  0.020    0.164  0.327  0.125   -0.162 -0.327 -0.127
 H          0.035 -0.075 -0.017    0.154  0.326  0.130    0.151  0.329  0.133
 H          0.021  0.001 -0.099   -0.129  0.407 -0.034   -0.131  0.414 -0.032
 H         -0.028  0.074 -0.037    0.201  0.321 -0.072    0.201  0.324 -0.075
 TransDip  -0.000 -0.001 -0.000   -0.000 -0.022  0.001    0.000 -0.000 -0.000

 Mode:                31                     32                     33
 Frequency:      1545.71                1605.38                1607.29
 Force Cnst:      3.1255                 1.6219                 1.5963
 Red. Mass:       2.2203                 1.0681                 1.0487
 IR Active:          YES                    YES                    YES
 IR Intens:        0.409                  0.061                  0.006
 Raman Active:       YES                    YES                    YES
               X      Y      Z        X      Y      Z        X      Y      Z
 C         -0.007 -0.127 -0.027   -0.004 -0.012  0.018    0.001 -0.004  0.000
 C          0.018  0.126 -0.029    0.003 -0.012 -0.018   -0.001  0.005  0.001
 C         -0.024  0.004  0.130   -0.002  0.000  0.011    0.012  0.001  0.003
 C         -0.007 -0.127 -0.027    0.004  0.011 -0.018   -0.001  0.003 -0.000
 C          0.018  0.126 -0.029   -0.003  0.012  0.018    0.001 -0.004 -0.001
 C         -0.024  0.002  0.130    0.001 -0.000 -0.011   -0.012 -0.001 -0.001
 C          0.011 -0.004 -0.060    0.006 -0.001 -0.040    0.036 -0.018  0.009
 C          0.011  0.001 -0.060   -0.011  0.002  0.039   -0.036  0.018 -0.008
 H          0.078  0.269 -0.272    0.005  0.060 -0.021    0.004  0.011 -0.008
 H          0.020 -0.282 -0.269   -0.002  0.061  0.018   -0.001 -0.016 -0.010
 H          0.078  0.271 -0.273   -0.005 -0.059  0.020   -0.004 -0.009  0.006
 H          0.020 -0.284 -0.270    0.002 -0.059 -0.018    0.001  0.013  0.007
 H          0.138 -0.026  0.064    0.290  0.166  0.092   -0.278  0.188 -0.343
 H         -0.051  0.015  0.295   -0.085  0.018  0.496    0.075 -0.219 -0.015
 H         -0.150  0.040  0.022   -0.287 -0.174 -0.011   -0.336  0.225  0.226
 H         -0.148  0.026  0.006    0.326  0.155  0.002    0.367 -0.210 -0.210
 H         -0.060 -0.002  0.294    0.097  0.006 -0.496   -0.068  0.218 -0.026
 H          0.134 -0.039  0.080   -0.260 -0.186 -0.068    0.243 -0.202  0.348
 TransDip   0.004 -0.000 -0.020    0.008 -0.001  0.001    0.000 -0.000 -0.002

 Mode:                34                     35                     36
 Frequency:      1607.91                1616.53                1675.11
 Force Cnst:      1.5973                 1.7172                 4.2280
 Red. Mass:       1.0486                 1.1153                 2.5574
 IR Active:          YES                    YES                    YES
 IR Intens:       12.179                 18.414                 31.129
 Raman Active:       YES                    YES                    YES
               X      Y      Z        X      Y      Z        X      Y      Z
 C          0.001  0.000  0.001    0.001  0.031  0.008   -0.028 -0.096  0.102
 C          0.002  0.000 -0.001   -0.004 -0.030  0.009    0.008 -0.101 -0.101
 C         -0.013 -0.004 -0.003    0.008 -0.001 -0.045    0.018  0.168  0.001
 C          0.001 -0.002  0.004    0.001  0.032  0.008   -0.028 -0.095  0.099
 C          0.002 -0.001 -0.004   -0.004 -0.031  0.008    0.008 -0.100 -0.098
 C         -0.013 -0.004 -0.001    0.008 -0.001 -0.045    0.018  0.168 -0.002
 C         -0.036  0.019 -0.004    0.005 -0.001 -0.027   -0.005 -0.043  0.000
 C         -0.035  0.019 -0.009    0.004  0.001 -0.027   -0.005 -0.043  0.000
 H         -0.001  0.012 -0.005   -0.013 -0.053  0.062    0.076  0.425 -0.174
 H         -0.002  0.012  0.003   -0.009  0.057  0.060    0.014  0.433  0.170
 H          0.001  0.021 -0.008   -0.014 -0.055  0.063    0.076  0.420 -0.174
 H         -0.002  0.020  0.006   -0.009  0.060  0.062    0.014  0.428  0.169
 H          0.241 -0.213  0.333    0.274  0.209  0.066    0.005 -0.008 -0.015
 H         -0.064  0.220 -0.049   -0.078  0.006  0.472   -0.013 -0.006 -0.004
 H          0.373 -0.203 -0.226   -0.298 -0.197 -0.007    0.002 -0.004  0.017
 H          0.351 -0.219 -0.210   -0.271 -0.216 -0.035   -0.001 -0.007  0.016
 H         -0.073  0.220 -0.002   -0.101  0.024  0.468   -0.014 -0.006 -0.001
 H          0.255 -0.193  0.351    0.289  0.192  0.104    0.008 -0.005 -0.015
 TransDip   0.107 -0.027  0.019   -0.024  0.003  0.135    0.029  0.176  0.001

 Mode:                37                     38                     39
 Frequency:      1752.25                1805.11                3161.47
 Force Cnst:      9.6733                10.8836                 6.1257
 Red. Mass:       5.3473                 5.6691                 1.0402
 IR Active:          YES                    YES                    YES
 IR Intens:        0.005                  0.000                 85.940
 Raman Active:       YES                    YES                    YES
               X      Y      Z        X      Y      Z        X      Y      Z
 C         -0.044 -0.085  0.191   -0.042 -0.274  0.078   -0.000  0.000  0.000
 C          0.025 -0.094 -0.190    0.014  0.278  0.075    0.000  0.000 -0.000
 C         -0.058  0.005  0.318   -0.024 -0.212  0.002    0.000  0.001  0.000
 C          0.045  0.087 -0.193    0.042  0.273 -0.079   -0.000  0.000  0.000
 C         -0.025  0.096  0.192   -0.014 -0.276 -0.075    0.000  0.000 -0.000
 C          0.057 -0.010 -0.318    0.024  0.212  0.000    0.000  0.001  0.000
 C          0.005 -0.000 -0.026    0.004  0.035 -0.000   -0.021 -0.033 -0.003
 C         -0.005  0.001  0.026   -0.004 -0.035  0.000   -0.020 -0.032 -0.004
 H          0.031  0.295 -0.004    0.074  0.281 -0.245    0.001 -0.004 -0.006
 H          0.031  0.295  0.001    0.014 -0.292 -0.241   -0.001 -0.004  0.006
 H         -0.033 -0.303  0.007   -0.073 -0.280  0.242    0.001 -0.004 -0.006
 H         -0.031 -0.303 -0.003   -0.014  0.291  0.239   -0.001 -0.004  0.006
 H         -0.115 -0.197  0.000    0.005 -0.003  0.025   -0.182  0.132  0.233
 H          0.022  0.000 -0.135    0.005  0.025 -0.001    0.527  0.123  0.086
 H          0.113  0.194  0.027    0.014 -0.002 -0.022   -0.096  0.121 -0.287
 H         -0.108 -0.200 -0.034   -0.013  0.004  0.022   -0.082  0.115 -0.280
 H         -0.029  0.010  0.133   -0.005 -0.025 -0.002    0.509  0.120  0.103
 H          0.117  0.192  0.009   -0.005  0.000 -0.026   -0.189  0.131  0.221
 TransDip  -0.000 -0.002 -0.000   -0.000  0.000  0.000   -0.096 -0.281 -0.011

 Mode:                40                     41                     42
 Frequency:      3161.90                3214.89                3215.02
 Force Cnst:      6.1282                 6.6817                 6.6837
 Red. Mass:       1.0404                 1.0972                 1.0975
 IR Active:          YES                    YES                    YES
 IR Intens:        0.021                  0.047                 58.659
 Raman Active:       YES                    YES                    YES
               X      Y      Z        X      Y      Z        X      Y      Z
 C          0.000  0.001  0.001    0.000 -0.001 -0.001    0.000 -0.001 -0.001
 C         -0.000 -0.001  0.001    0.000  0.000 -0.001   -0.000 -0.001  0.001
 C         -0.000 -0.001  0.000    0.000  0.001  0.000   -0.000 -0.001 -0.000
 C          0.000 -0.001 -0.001   -0.000  0.000  0.001    0.000 -0.001 -0.001
 C          0.000  0.001 -0.001   -0.000 -0.000  0.001   -0.000 -0.000  0.001
 C          0.000  0.001  0.000   -0.000 -0.001 -0.000   -0.000 -0.001 -0.000
 C          0.021  0.032  0.003    0.058 -0.018  0.011   -0.062  0.018 -0.012
 C         -0.021 -0.033 -0.004   -0.062  0.019 -0.011   -0.059  0.017 -0.010
 H          0.001 -0.005 -0.008   -0.002  0.006  0.009   -0.002  0.006  0.010
 H          0.002  0.004 -0.008   -0.001 -0.005  0.009    0.001  0.006 -0.011
 H         -0.001  0.005  0.008    0.002 -0.005 -0.009   -0.002  0.006  0.010
 H         -0.002 -0.004  0.008    0.001  0.005 -0.009    0.001  0.006 -0.010
 H          0.177 -0.128 -0.225   -0.193  0.155  0.274    0.203 -0.164 -0.289
 H         -0.515 -0.120 -0.084   -0.410 -0.105 -0.066    0.436  0.111  0.070
 H          0.093 -0.118  0.278   -0.097  0.148 -0.342    0.102 -0.156  0.360
 H         -0.083  0.118 -0.286    0.081 -0.144  0.342    0.076 -0.136  0.322
 H          0.525  0.124  0.107    0.430  0.111  0.088    0.409  0.106  0.084
 H         -0.193  0.134  0.226    0.231 -0.177 -0.298    0.218 -0.166 -0.281
 TransDip  -0.001 -0.004 -0.002   -0.006  0.003  0.000   -0.215  0.110 -0.041

 Mode:                43                     44                     45
 Frequency:      3237.53                3237.54                3304.49
 Force Cnst:      6.8135                 6.8133                 7.0004
 Red. Mass:       1.1033                 1.1033                 1.0881
 IR Active:          YES                    YES                    YES
 IR Intens:        0.055                 50.843                 23.310
 Raman Active:       YES                    YES                    YES
               X      Y      Z        X      Y      Z        X      Y      Z
 C         -0.000  0.001  0.002   -0.000  0.001  0.001    0.006 -0.026 -0.049
 C          0.000  0.001 -0.002   -0.000 -0.001  0.001   -0.011 -0.024  0.049
 C         -0.000 -0.000  0.001    0.000  0.000 -0.000   -0.000 -0.003 -0.001
 C          0.000 -0.001 -0.002   -0.000  0.001  0.001    0.003 -0.010 -0.020
 C         -0.000 -0.001  0.002   -0.000 -0.001  0.002   -0.005 -0.009  0.020
 C          0.000 -0.000 -0.001    0.000 -0.000 -0.001   -0.000 -0.003  0.001
 C         -0.012  0.002  0.067    0.011 -0.002 -0.063    0.001 -0.001  0.002
 C          0.011 -0.001 -0.063    0.012 -0.001 -0.067    0.001 -0.001 -0.001
 H          0.003 -0.015 -0.022    0.002 -0.011 -0.015   -0.072  0.330  0.563
 H         -0.005 -0.014  0.024    0.003  0.009 -0.015    0.132  0.299 -0.562
 H         -0.004  0.016  0.024    0.002 -0.010 -0.015   -0.029  0.132  0.227
 H          0.005  0.014 -0.024    0.004  0.011 -0.017    0.053  0.120 -0.226
 H          0.288 -0.221 -0.370   -0.272  0.209  0.350   -0.001  0.002  0.001
 H          0.003  0.002  0.015   -0.003 -0.002 -0.015   -0.002  0.000 -0.000
 H         -0.146  0.197 -0.440    0.138 -0.186  0.416   -0.006  0.011 -0.020
 H          0.126 -0.192  0.441    0.133 -0.204  0.468   -0.000  0.002 -0.001
 H          0.014  0.003 -0.011    0.015  0.003 -0.012   -0.002  0.000 -0.001
 H         -0.273  0.200  0.321   -0.290  0.213  0.341   -0.013  0.011  0.015
 TransDip  -0.002  0.003  0.006    0.040 -0.004 -0.225   -0.014 -0.154  0.000

 Mode:                46                     47                     48
 Frequency:      3305.16                3323.95                3327.13
 Force Cnst:      7.0065                 7.1330                 7.1496
 Red. Mass:       1.0886                 1.0958                 1.0962
 IR Active:          YES                    YES                    YES
 IR Intens:        4.276                 54.553                  0.259
 Raman Active:       YES                    YES                    YES
               X      Y      Z        X      Y      Z        X      Y      Z
 C         -0.003  0.011  0.020    0.005 -0.026 -0.039   -0.004  0.022  0.035
 C          0.005  0.010 -0.020    0.010  0.024 -0.040   -0.008 -0.020  0.035
 C         -0.000 -0.001  0.002   -0.001  0.000  0.003   -0.000 -0.003  0.000
 C          0.006 -0.027 -0.049    0.004 -0.022 -0.034    0.005 -0.025 -0.040
 C         -0.011 -0.024  0.049    0.008  0.021 -0.035    0.010  0.023 -0.041
 C          0.000 -0.001 -0.002   -0.001 -0.000  0.003    0.000  0.003  0.000
 C          0.001 -0.000 -0.003    0.000 -0.000 -0.003    0.001 -0.001 -0.000
 C         -0.000 -0.000  0.003    0.001 -0.000 -0.003   -0.001  0.001 -0.000
 H          0.028 -0.133 -0.225   -0.057  0.270  0.450    0.050 -0.235 -0.393
 H         -0.053 -0.121  0.225   -0.108 -0.250  0.458    0.094  0.218 -0.400
 H         -0.072  0.330  0.562   -0.049  0.235  0.392   -0.057  0.269  0.451
 H          0.132  0.300 -0.561   -0.094 -0.218  0.399   -0.108 -0.250  0.458
 H         -0.017  0.014  0.023   -0.010  0.007  0.013   -0.008  0.009  0.011
 H         -0.001 -0.000 -0.001   -0.000 -0.000 -0.001    0.001  0.002  0.000
 H          0.005 -0.007  0.018    0.005 -0.008  0.017   -0.003  0.007 -0.011
 H         -0.008  0.013 -0.028    0.004 -0.007  0.017    0.004 -0.008  0.014
 H         -0.002 -0.000  0.000    0.001  0.000 -0.001   -0.001 -0.002 -0.000
 H          0.011 -0.008 -0.014   -0.011  0.008  0.014    0.007 -0.007 -0.008
 TransDip  -0.006 -0.066  0.000    0.042 -0.005 -0.233    0.003 -0.000 -0.016

 STANDARD THERMODYNAMIC QUANTITIES AT   298.15 K  AND     1.00 ATM

   This Molecule has  1 Imaginary Frequencies
   Zero point vibrational energy:      103.014 kcal/mol

   Atom    1 Element C  Has Mass   12.00000
   Atom    2 Element C  Has Mass   12.00000
   Atom    3 Element C  Has Mass   12.00000
   Atom    4 Element C  Has Mass   12.00000
   Atom    5 Element C  Has Mass   12.00000
   Atom    6 Element C  Has Mass   12.00000
   Atom    7 Element C  Has Mass   12.00000
   Atom    8 Element C  Has Mass   12.00000
   Atom    9 Element H  Has Mass    1.00783
   Atom   10 Element H  Has Mass    1.00783
   Atom   11 Element H  Has Mass    1.00783
   Atom   12 Element H  Has Mass    1.00783
   Atom   13 Element H  Has Mass    1.00783
   Atom   14 Element H  Has Mass    1.00783
   Atom   15 Element H  Has Mass    1.00783
   Atom   16 Element H  Has Mass    1.00783
   Atom   17 Element H  Has Mass    1.00783
   Atom   18 Element H  Has Mass    1.00783
   Molecular Mass:   106.078300 amu
   Principal axes and moments of inertia in amu*Bohr^2:
                             1           2           3
    Eigenvalues --      329.32861  1254.56144  1561.71014
          X               0.10857    -0.17808     0.97801
          Y               0.99408     0.02362    -0.10605
          Z              -0.00421     0.98373     0.17959
   Rotational Symmetry Number is   1
   The Molecule is an Asymmetric Top
   Translational Enthalpy:        0.889 kcal/mol
   Rotational Enthalpy:           0.889 kcal/mol
   Vibrational Enthalpy:        105.525 kcal/mol
   gas constant (RT):             0.592 kcal/mol
   Translational Entropy:        39.894  cal/mol.K
   Rotational Entropy:           27.958  cal/mol.K
   Vibrational Entropy:          15.473  cal/mol.K

   Total Enthalpy:              107.895 kcal/mol
   Total Entropy:                83.325  cal/mol.K

 ======================================================================

 STANDARD THERMODYNAMIC QUANTITIES FOR ANHARMONIC VIBRATION -- TOSH

   Zero point vibrational energy: ************ kcal/mol

   Vibrational Enthalpy:       Infinity kcal/mol
   Vibrational Entropy:             NaN  cal/mol.K

   Total Enthalpy:             Infinity kcal/mol
   Total Entropy:                   NaN  cal/mol.K

 ======================================================================

 STANDARD THERMODYNAMIC QUANTITIES FOR ANHARMONIC VIBRATION -- VPT2

   Zero point vibrational energy: ************ kcal/mol

   Vibrational Enthalpy:       Infinity kcal/mol
   Vibrational Entropy:             NaN  cal/mol.K

   Total Enthalpy:             Infinity kcal/mol
   Total Entropy:                   NaN  cal/mol.K

 ======================================================================

Archival summary:
1\1\february\FREQ\HF\BasisUnspecified\810\taweetha\SatDec1408:58:142019SatDec1408:58:142019\0\\#,FREQ,HF,BasisUnspecified,\\0,1\C\C,1,1.38843\H,2,1.0769,1,119.624\C,2,1.38571,1,121.188,3,179.909,0\H,4,1.07688,2,119.187,1,-179.875,0\C,4,1.38844,2,121.185,1,0.218815,0\C,6,1.38908,4,117.627,2,-0.203446,0\H,7,1.07694,6,119.609,4,-179.89,0\C,7,1.38505,6,121.188,4,0.20179,0\H,9,1.07692,7,119.202,6,179.875,0\C,1,1.51082,2,121.195,3,-1.46552,0\H,11,1.08471,1,111.187,2,29.7381,0\H,11,1.08477,1,111.198,2,150.145,0\H,11,1.08728,1,110.934,2,-90.0582,0\C,6,1.51083,4,121.225,2,178.475,0\H,15,1.08467,6,111.19,4,28.9087,0\H,15,1.08481,6,111.187,4,149.306,0\H,15,1.08728,6,110.943,4,-90.9044,0\\HF=-308.848436\\@

 Total job time:  259.11s(wall), 1472.52s(cpu) 
 Sat Dec 14 08:58:14 2019

        *************************************************************
        *                                                           *
        *  Thank you very much for using Q-Chem.  Have a nice day.  *
        *                                                           *
        *************************************************************
