# Supplementary material for: Geometric and energetic data from quantum chemical calculations of halobenzenes and xylenes
Source: Data Brief. 2020 Mar 5;30:105386. doi: 10.1016/j.dib.2020.105386 (PMC7114895; doi:10.1016/j.dib.2020.105386)
Supplement: Supplementary file 2 [file mmc2.zip › xylene/HF/not_used/p-xylene4.out]

                  Welcome to Q-Chem
     A Quantum Leap Into The Future Of Chemistry


 Q-Chem 5.2 (devel), Q-Chem, Inc., Pleasanton, CA (2019)

 Yihan Shao,  Zhengting Gan,  E. Epifanovsky,  A. T. B. Gilbert,  M. Wormit,  
 J. Kussmann,  A. W. Lange,  A. Behn,  Jia Deng,  Xintian Feng,  D. Ghosh,  
 M. Goldey,  P. R. Horn,  L. D. Jacobson,  I. Kaliman,  T. Kus,  A. Landau,  
 Jie Liu,  E. I. Proynov,  R. M. Richard,  R. P. Steele,  E. J. Sundstrom,  
 H. L. Woodcock III,  P. M. Zimmerman,  D. Zuev,  B. Albrecht,  E. Alguire,  
 S. A. Baeppler,  D. Barton,  Z. Benda,  Y. A. Bernard,  E. J. Berquist,  
 K. B. Bravaya,  H. Burton,  D. Casanova,  Chun-Min Chang,  Yunqing Chen,  
 A. Chien,  K. D. Closser,  M. P. Coons,  S. Coriani,  S. Dasgupta,  
 A. L. Dempwolff,  M. Diedenhofen,  Hainam Do,  R. G. Edgar,  Po-Tung Fang,  
 S. Faraji,  S. Fatehi,  Qingguo Feng,  K. D. Fenk,  J. Fosso-Tande,  
 J. Gayvert,  Qinghui Ge,  A. Ghysels,  G. Gidofalvi,  J. Gomes,  
 J. Gonthier,  A. Gunina,  D. Hait,  M. W. D. Hanson-Heine,  
 P. H. P. Harbach,  A. W. Hauser,  M. F. Herbst,  J. E. Herr,  
 E. G. Hohenstein,  Z. C. Holden,  Kerwin Hui,  B. C. Huynh,  T.-C. Jagau,  
 Hyunjun Ji,  B. Kaduk,  K. Khistyaev,  Jaehoon Kim,  P. Klunzinger,  K. Koh,  
 D. Kosenkov,  L. Koulias,  T. Kowalczyk,  C. M. Krauter,  A. Kunitsa,  
 Ka Un Lao,  A. Laurent,  K. V. Lawler,  Joonho Lee,  D. Lefrancois,  
 S. Lehtola,  D. S. Levine,  Yi-Pei Li,  You-Sheng Lin,  Fenglai Liu,  
 E. Livshits,  A. Luenser,  P. Manohar,  E. Mansoor,  S. F. Manzer,  
 Shan-Ping Mao,  Yuezhi Mao,  N. Mardirossian,  A. V. Marenich,  
 T. Markovich,  L. A. Martinez-Martinez,  S. A. Maurer,  N. J. Mayhall,  
 S. C. McKenzie,  J.-M. Mewes,  P. Morgante,  A. F. Morrison,  
 J. W. Mullinax,  K. Nanda,  T. S. Nguyen-Beck,  R. Olivares-Amaya,  
 J. A. Parkhill,  Zheng Pei,  T. M. Perrine,  F. Plasser,  P. Pokhilko,  
 S. Prager,  A. Prociuk,  E. Ramos,  D. R. Rehn,  F. Rob,  M. Scheurer,  
 M. Schneider,  N. Sergueev,  S. M. Sharada,  S. Sharma,  D. W. Small,  
 T. Stauch,  T. Stein,  Yu-Chuan Su,  A. J. W. Thom,  A. Tkatchenko,  
 T. Tsuchimochi,  N. M. Tubman,  L. Vogt,  M. L. Vidal,  O. Vydrov,  
 M. A. Watson,  J. Wenzel,  M. de Wergifosse,  T. A. Wesolowski,  A. White,  
 J. Witte,  A. Yamada,  Jun Yang,  K. Yao,  S. Yeganeh,  S. R. Yost,  
 Zhi-Qiang You,  A. Zech,  Igor Ying Zhang,  Xing Zhang,  Yan Zhao,  
 Ying Zhu,  B. R. Brooks,  G. K. L. Chan,  C. J. Cramer,  M. S. Gordon,  
 W. J. Hehre,  A. Klamt,  M. W. Schmidt,  C. D. Sherrill,  D. G. Truhlar,  
 A. Aspuru-Guzik,  R. Baer,  A. T. Bell,  N. A. Besley,  Jeng-Da Chai,  
 A. E. DePrince, III,  R. A. DiStasio Jr.,  A. Dreuw,  B. D. Dunietz,  
 T. R. Furlani,  Chao-Ping Hsu,  Yousung Jung,  Jing Kong,  D. S. Lambrecht,  
 WanZhen Liang,  C. Ochsenfeld,  V. A. Rassolov,  L. V. Slipchenko,  
 J. E. Subotnik,  T. Van Voorhis,  J. M. Herbert,  A. I. Krylov,  
 P. M. W. Gill,  M. Head-Gordon

 Contributors to earlier versions of Q-Chem not listed above: 
 R. D. Adamson,  B. Austin,  J. Baker,  G. J. O. Beran,  K. Brandhorst,  
 S. T. Brown,  E. F. C. Byrd,  A. K. Chakraborty,  C.-L. Cheng,  
 Siu Hung Chien,  D. M. Chipman,  D. L. Crittenden,  H. Dachsel,  
 R. J. Doerksen,  A. D. Dutoi,  L. Fusti-Molnar,  W. A. Goddard III,  
 A. Golubeva-Zadorozhnaya,  S. R. Gwaltney,  G. Hawkins,  A. Heyden,  
 S. Hirata,  G. Kedziora,  F. J. Keil,  C. Kelley,  Jihan Kim,  R. A. King,  
 R. Z. Khaliullin,  P. P. Korambath,  W. Kurlancheek,  A. M. Lee,  M. S. Lee,  
 S. V. Levchenko,  Ching Yeh Lin,  D. Liotard,  R. C. Lochan,  I. Lotan,  
 P. E. Maslen,  N. Nair,  D. P. O'Neill,  D. Neuhauser,  E. Neuscamman,  
 C. M. Oana,  R. Olson,  B. Peters,  R. Peverati,  P. A. Pieniazek,  
 Y. M. Rhee,  J. Ritchie,  M. A. Rohrdanz,  E. Rosta,  N. J. Russ,  
 H. F. Schaefer III,  N. E. Schultz,  N. Shenvi,  A. C. Simmonett,  A. Sodt,  
 D. Stuck,  K. S. Thanthiriwatte,  V. Vanovschi,  Tao Wang,  A. Warshel,  
 C. F. Williams,  Q. Wu,  X. Xu,  W. Zhang

 Please cite Q-Chem as follows:
 Y. Shao et al., Mol. Phys. 113, 184-215 (2015)
 DOI: 10.1080/00268976.2014.952696

 Q-Chem 5.2.1 for Intel X86 EM64T Linux

 Parts of Q-Chem use Armadillo 8.300.2 (Tropical Shenanigans).
 http://arma.sourceforge.net/

 Q-Chem begins on Sat Dec 14 09:00:06 2019  

Host: 
0

     Scratch files written to /scratch/taweetham/qchem28117//
NAlpha2: 58
NElect   58
Mult     1

Checking the input file for inconsistencies... 	...done.

--------------------------------------------------------------
User input:
--------------------------------------------------------------
$molecule
0 1
  C   -2.5035529    2.4707049   -0.0001643
  C   -2.6656000    1.0947165   -0.0001334
  C   -1.5696207    0.2417547   -0.0001500
  C   -0.3057706    0.8173426   -0.0001992
  C   -0.1437235    2.1933309   -0.0002300
  C   -1.2397029    3.0462927   -0.0002135
  C   -1.7363401   -1.2600639   -0.0001122
  C   -1.0729833    4.5481113   -0.0002513
  H   -3.3760491    3.1025989   -0.0001498
  H   -3.6604043    0.6830681   -0.0000956
  H    0.5667256    0.1854485   -0.0002138
  H    0.8510808    2.6049793   -0.0002677
  H   -2.7844027   -1.5376023   -0.0001175
  H   -1.2738733   -1.7045401    0.8765883
  H   -1.2738514   -1.7045871   -0.8767770
  H   -0.0249208    4.8256497   -0.0002489
  H   -1.5354696    4.9926343    0.8764150
  H   -1.5354528    4.9925878   -0.8769502
$end

$REM
   JOB_TYPE	OPTIMIZATION
   BASIS	6-311++G**
   METHOD	HF
   SYM_IGNORE	TRUE
   GEOM_OPT_COORDS 0
   THRESH	14
   SCF_CONVERGENCE 10
   GEOM_OPT_TOL_GRADIENT 10
   GEOM_OPT_TOL_DISPLACEMENT 30
   GEOM_OPT_TOL_ENERGY 3
$END

--------------------------------------------------------------
 ----------------------------------------------------------------
             Standard Nuclear Orientation (Angstroms)
    I     Atom           X                Y                Z
 ----------------------------------------------------------------
    1      C      -2.5035529000     2.4707049000    -0.0001643000
    2      C      -2.6656000000     1.0947165000    -0.0001334000
    3      C      -1.5696207000     0.2417547000    -0.0001500000
    4      C      -0.3057706000     0.8173426000    -0.0001992000
    5      C      -0.1437235000     2.1933309000    -0.0002300000
    6      C      -1.2397029000     3.0462927000    -0.0002135000
    7      C      -1.7363401000    -1.2600639000    -0.0001122000
    8      C      -1.0729833000     4.5481113000    -0.0002513000
    9      H      -3.3760491000     3.1025989000    -0.0001498000
   10      H      -3.6604043000     0.6830681000    -0.0000956000
   11      H       0.5667256000     0.1854485000    -0.0002138000
   12      H       0.8510808000     2.6049793000    -0.0002677000
   13      H      -2.7844027000    -1.5376023000    -0.0001175000
   14      H      -1.2738733000    -1.7045401000     0.8765883000
   15      H      -1.2738514000    -1.7045871000    -0.8767770000
   16      H      -0.0249208000     4.8256497000    -0.0002489000
   17      H      -1.5354696000     4.9926343000     0.8764150000
   18      H      -1.5354528000     4.9925878000    -0.8769502000
 ----------------------------------------------------------------
 Nuclear Repulsion Energy =         341.55219978 hartrees
 There are       29 alpha and       29 beta electrons
 Requested basis set is 6-311++G(d,p)
 There are 98 shells and 246 basis functions

 Total QAlloc Memory Limit   2000 MB
 Mega-Array Size       188 MB
 MEM_STATIC part       192 MB
 A cutoff of  1.0D-14 yielded   4530 shell pairs
 There are     29175 function pairs (     31154 Cartesian)
 Smallest overlap matrix eigenvalue = 7.94E-07
 Linear dependence detected in AO basis
 Tighter screening thresholds may be required for diffuse basis sets
 Use S2THRESH > 14 and THRESH = 14 in case of SCF convergence issues
 Number of orthogonalized atomic orbitals = 245
 Maximum deviation from orthogonality = 2.114E-10

 Scale SEOQF with 1.000000e-01/1.000000e-01/1.000000e-01

 Standard Electronic Orientation quadrupole field applied
 Nucleus-field energy     =     0.0000000318 hartrees
 Guess from superposition of atomic densities
 Warning:  Energy on first SCF cycle will be non-variational
 SAD guess density has 58.000000 electrons

 -----------------------------------------------------------------------
  General SCF calculation program by
  Eric Jon Sundstrom, Paul Horn, Yuezhi Mao, Dmitri Zuev, Alec White,
  David Stuck, Shaama M.S., Shane Yost, Joonho Lee, David Small,
  Daniel Levine, Susi Lehtola, Hugh Burton, Evgeny Epifanovsky,
  Bang C. Huynh
 -----------------------------------------------------------------------
 Hartree-Fock
 using 6 threads for integral computing
 -------------------------------------------------------
 OpenMP Integral computing Module                
 Release: version 2.0, May 2017, Q-Chem Inc. Pleasanton 
 -------------------------------------------------------
 A restricted SCF calculation will be
 performed using DIIS
 SCF converges when DIIS error is below 1.0e-10
 ---------------------------------------
  Cycle       Energy         DIIS error
 ---------------------------------------
    1    -312.3247897418      4.35e-02  
    2    -308.7596552288      2.78e-03  
    3    -308.8414614482      7.41e-04  
    4    -308.8477468647      2.62e-04  
    5    -308.8483523138      3.99e-05  
    6    -308.8483742840      1.24e-05  
    7    -308.8483763163      3.00e-06  
    8    -308.8483764831      7.01e-07  
    9    -308.8483764916      2.61e-07  
   10    -308.8483764922      5.08e-08  
   11    -308.8483764923      1.29e-08  
   12    -308.8483764923      2.43e-09  
   13    -308.8483764923      7.26e-10  
   14    -308.8483764923      2.55e-10  
   15    -308.8483764923      5.48e-11  Convergence criterion met
 ---------------------------------------
 SCF time:   CPU 65.08s  wall 12.00s 
 SCF   energy in the final basis set =     -308.8483764923
 Total energy in the final basis set =     -308.8483764923

 --------------------------------------------------------------

                    Orbital Energies (a.u.)
 --------------------------------------------------------------

 Alpha MOs
 -- Occupied --
-11.2340 -11.2340 -11.2254 -11.2253 -11.2239 -11.2238 -11.2195 -11.2195
 -1.1585  -1.0627  -1.0118  -0.9741  -0.8978  -0.8284  -0.7846  -0.6706
 -0.6464  -0.6262  -0.5807  -0.5795  -0.5701  -0.5556  -0.5483  -0.5249
 -0.4812  -0.4797  -0.4775  -0.3328  -0.3138
 -- Virtual --
  0.0398   0.0480   0.0498   0.0643   0.0680   0.0708   0.0815   0.0911
  0.0955   0.1043   0.1094   0.1286   0.1359   0.1363   0.1426   0.1555
  0.1660   0.1740   0.1824   0.1887   0.1907   0.1923   0.1934   0.2005
  0.2017   0.2115   0.2127   0.2225   0.2232   0.2311   0.2348   0.2458
  0.2492   0.2533   0.2588   0.2777   0.2786   0.2885   0.2977   0.2989
  0.3182   0.3194   0.3410   0.3472   0.3660   0.3665   0.3694   0.3905
  0.3965   0.4177   0.4334   0.4403   0.4457   0.4555   0.4642   0.4790
  0.5342   0.5399   0.5424   0.5610   0.5983   0.6080   0.6272   0.6342
  0.6841   0.7162   0.7342   0.7391   0.7416   0.7523   0.7671   0.7733
  0.7893   0.8006   0.8305   0.8333   0.8535   0.8608   0.8634   0.8701
  0.8776   0.8915   0.9054   0.9161   0.9365   0.9397   0.9742   0.9793
  1.0071   1.0138   1.0488   1.0638   1.0793   1.0930   1.1058   1.1383
  1.1569   1.1601   1.1623   1.1856   1.2330   1.2348   1.2449   1.2693
  1.2902   1.3036   1.3398   1.3472   1.4058   1.5375   1.5869   1.6209
  1.6370   1.6664   1.6996   1.7320   1.7347   1.7349   1.8079   1.8182
  1.8267   1.8288   1.8293   1.8728   1.8747   1.8770   1.8857   1.9069
  1.9193   1.9574   1.9680   2.0159   2.0195   2.0643   2.0663   2.1079
  2.1145   2.1205   2.1584   2.1988   2.2377   2.2625   2.2630   2.2836
  2.2878   2.2878   2.3366   2.3798   2.3943   2.4605   2.4665   2.4887
  2.5117   2.5447   2.5968   2.6370   2.7030   2.7396   2.7513   2.8001
  2.8342   2.8435   2.8439   2.8504   2.8571   2.8835   2.9659   2.9689
  2.9696   2.9768   2.9917   3.0046   3.0240   3.0347   3.0391   3.0594
  3.0699   3.0994   3.1871   3.2179   3.2240   3.2811   3.3022   3.3077
  3.3261   3.3574   3.3774   3.3862   3.5185   3.5980   3.6581   3.6638
  3.8229   3.8810   3.9482   4.0300   4.1042   4.1435   4.2228   4.2233
  4.2583   4.2682   4.4361   4.5897   4.6023   4.7258   4.8174   5.3074
 24.7589  25.1048  25.1392  25.1619  25.1893  25.2854  25.3075  25.3976
 --------------------------------------------------------------

          Ground-State Mulliken Net Atomic Charges

     Atom                 Charge (a.u.)
  ----------------------------------------
      1 C                     0.021989
      2 C                    -0.852200
      3 C                     0.696884
      4 C                     0.021989
      5 C                    -0.852200
      6 C                     0.696885
      7 C                    -0.680376
      8 C                    -0.680376
      9 H                     0.203265
     10 H                     0.161558
     11 H                     0.203265
     12 H                     0.161558
     13 H                     0.151896
     14 H                     0.148494
     15 H                     0.148490
     16 H                     0.151896
     17 H                     0.148490
     18 H                     0.148494
  ----------------------------------------
  Sum of atomic charges =     0.000000

 -----------------------------------------------------------------
                    Cartesian Multipole Moments
 -----------------------------------------------------------------
    Charge (ESU x 10^10)
                -0.0000
    Dipole Moment (Debye)
         X       0.0000      Y      -0.0000      Z       0.0000
       Tot       0.0000
    Quadrupole Moments (Debye-Ang)
        XX     -45.6936     XY       0.0341     YY     -44.5334
        XZ      -0.0002     YZ      -0.0002     ZZ     -53.5162
    Octopole Moments (Debye-Ang^2)
       XXX     192.5521    XXY     -75.2171    XYY      62.6665
       YYY    -219.6421    XXZ       0.0090    XYZ      -0.0001
       YYZ       0.0075    XZZ      75.1721    YZZ     -87.9819
       ZZZ       0.0292
    Hexadecapole Moments (Debye-Ang^3)
      XXXX    -846.0465   XXXY     278.4672   XXYY    -435.8782
      XYYY     262.9602   YYYY   -1797.0372   XXXZ      -0.0331
      XXYZ       0.0180   XYYZ      -0.0101   YYYZ       0.0500
      XXZZ    -181.8629   XYZZ     106.1525   YYZZ    -335.7876
      XZZZ      -0.0354   YZZZ       0.0591   ZZZZ     -76.7120
 -----------------------------------------------------------------
 Calculating analytic gradient of the SCF energy
 Gradient of SCF Energy
            1           2           3           4           5           6
    1  -0.0000046  -0.0000045  -0.0000329   0.0000047   0.0000045   0.0000328
    2   0.0000863  -0.0000749  -0.0000354  -0.0000862   0.0000749   0.0000354
    3  -0.0000000  -0.0000000   0.0000000   0.0000000   0.0000000  -0.0000000
            7           8           9          10          11          12
    1   0.0000529  -0.0000527  -0.0000031  -0.0000121   0.0000031   0.0000121
    2   0.0000034  -0.0000034   0.0000333  -0.0000200  -0.0000334   0.0000200
    3   0.0000000  -0.0000001   0.0000000   0.0000000  -0.0000000   0.0000000
           13          14          15          16          17          18
    1  -0.0000324  -0.0000003  -0.0000003   0.0000323   0.0000002   0.0000003
    2  -0.0000131   0.0000052   0.0000052   0.0000131  -0.0000052  -0.0000052
    3   0.0000000   0.0000175  -0.0000175   0.0000000   0.0000175  -0.0000174
 Max gradient component =       8.626E-05
 RMS gradient           =       2.839E-05
 Gradient time:  CPU 21.97 s  wall 3.82 s
 Geometry Optimization Parameters
   NAtoms,    NIC,     NZ,  NCons,   NDum,   NFix, NCnnct, MaxDiis
       18       0       0       0       0       0       0       0


** GEOMETRY OPTIMIZATION IN CARTESIAN COORDINATES **
   Searching for a Minimum

   Optimization Cycle:   1

                       Coordinates (Angstroms)
     ATOM                X               Y               Z
      1  C        -2.5035529000    2.4707049000   -0.0001643000
      2  C        -2.6656000000    1.0947165000   -0.0001334000
      3  C        -1.5696207000    0.2417547000   -0.0001500000
      4  C        -0.3057706000    0.8173426000   -0.0001992000
      5  C        -0.1437235000    2.1933309000   -0.0002300000
      6  C        -1.2397029000    3.0462927000   -0.0002135000
      7  C        -1.7363401000   -1.2600639000   -0.0001122000
      8  C        -1.0729833000    4.5481113000   -0.0002513000
      9  H        -3.3760491000    3.1025989000   -0.0001498000
     10  H        -3.6604043000    0.6830681000   -0.0000956000
     11  H         0.5667256000    0.1854485000   -0.0002138000
     12  H         0.8510808000    2.6049793000   -0.0002677000
     13  H        -2.7844027000   -1.5376023000   -0.0001175000
     14  H        -1.2738733000   -1.7045401000    0.8765883000
     15  H        -1.2738514000   -1.7045871000   -0.8767770000
     16  H        -0.0249208000    4.8256497000   -0.0002489000
     17  H        -1.5354696000    4.9926343000    0.8764150000
     18  H        -1.5354528000    4.9925878000   -0.8769502000
   Point Group: c1    Number of degrees of freedom:    48


   Energy is   -308.848376492


 Translations and Rotations Projected Out of Hessian

 48 Hessian modes will be used to form the next step
  Hessian Eigenvalues:
     1.000000    1.000000    1.000000    1.000000    1.000000    1.000000
     1.000000    1.000000    1.000000    1.000000    1.000000    1.000000
     1.000000    1.000000    1.000000    1.000000    1.000000    1.000000
     1.000000    1.000000    1.000000    1.000000    1.000000    1.000000
     1.000000    1.000000    1.000000    1.000000    1.000000    1.000000
     1.000000    1.000000    1.000000    1.000000    1.000000    1.000000
     1.000000    1.000000    1.000000    1.000000    1.000000    1.000000
     1.000000    1.000000    1.000000    1.000000    1.000000    1.000000

 Minimum search - taking simple RFO step
 Searching for Lamda that Minimizes Along All modes
 Value Taken    Lamda =   0.00000000
 Step Taken.  Stepsize is  0.000209

                             Maximum     Tolerance    Cnvgd?
         Gradient           0.000086      0.000010      NO
         Displacement       0.000086      0.000030      NO
         Energy change     *********      0.000000      NO

 ----------------------------------------------------------------
             Standard Nuclear Orientation (Angstroms)
    I     Atom           X                Y                Z
 ----------------------------------------------------------------
    1      C      -2.5035504411     2.4706592523    -0.0001642892
    2      C      -2.6655976093     1.0947561303    -0.0001333930
    3      C      -1.5696033046     0.2417734392    -0.0001500000
    4      C      -0.3057730719     0.8173881912    -0.0001992085
    5      C      -0.1437259039     2.1932912834    -0.0002300095
    6      C      -1.2397202363     3.0462739883    -0.0002135000
    7      C      -1.7363680722    -1.2600656851    -0.0001122093
    8      C      -1.0729554050     4.5481130915    -0.0002512569
    9      H      -3.3760474828     3.1025812585    -0.0001498068
   10      H      -3.6603978941     0.6830786735    -0.0000956000
   11      H       0.5667239672     0.1854661573    -0.0002137935
   12      H       0.8510743917     2.6049687293    -0.0002677000
   13      H      -2.7843855669    -1.5375953410    -0.0001175000
   14      H      -1.2738731517    -1.7045428699     0.8765790560
   15      H      -1.2738512500    -1.7045898696    -0.8767677489
   16      H      -0.0249379019     4.8256427456    -0.0002489000
   17      H      -1.5354697282     4.9926370533     0.8764057282
   18      H      -1.5354529390     4.9925905717    -0.8769409666
 ----------------------------------------------------------------
 Nuclear Repulsion Energy =         341.55417204 hartrees
 There are       29 alpha and       29 beta electrons
 Applying Cartesian multipole field
    Component          Value
    ---------          -----
     (2,0,0)        1.00000E-11
     (0,2,0)        2.00000E-11
     (0,0,2)       -3.00000E-11
 Nucleus-field energy     =     0.0000000318 hartrees
 Requested basis set is 6-311++G(d,p)
 There are 98 shells and 246 basis functions
 A cutoff of  1.0D-14 yielded   4532 shell pairs
 There are     29185 function pairs (     31166 Cartesian)
 Smallest overlap matrix eigenvalue = 7.93E-07
 Linear dependence detected in AO basis
 Tighter screening thresholds may be required for diffuse basis sets
 Use S2THRESH > 14 and THRESH = 14 in case of SCF convergence issues
 Number of orthogonalized atomic orbitals = 245
 Maximum deviation from orthogonality = 1.404E-10
 Guess MOs from SCF MO coefficient file

 -----------------------------------------------------------------------
  General SCF calculation program by
  Eric Jon Sundstrom, Paul Horn, Yuezhi Mao, Dmitri Zuev, Alec White,
  David Stuck, Shaama M.S., Shane Yost, Joonho Lee, David Small,
  Daniel Levine, Susi Lehtola, Hugh Burton, Evgeny Epifanovsky,
  Bang C. Huynh
 -----------------------------------------------------------------------
 Hartree-Fock
 using 6 threads for integral computing
 -------------------------------------------------------
 OpenMP Integral computing Module                
 Release: version 2.0, May 2017, Q-Chem Inc. Pleasanton 
 -------------------------------------------------------
 A restricted SCF calculation will be
 performed using DIIS
 SCF converges when DIIS error is below 1.0e-10
 ---------------------------------------
  Cycle       Energy         DIIS error
 ---------------------------------------
    1    -308.8483765072      1.01e-06  
    2    -308.8483765156      2.54e-07  
    3    -308.8483765162      1.04e-07  
    4    -308.8483765163      2.42e-08  
    5    -308.8483765163      5.70e-09  
    6    -308.8483765163      1.76e-09  
    7    -308.8483765163      3.23e-10  
    8    -308.8483765163      1.34e-10  
    9    -308.8483765163      3.70e-11  Convergence criterion met
 ---------------------------------------
 SCF time:   CPU 39.40s  wall 8.00s 
 SCF   energy in the final basis set =     -308.8483765163
 Total energy in the final basis set =     -308.8483765163

 --------------------------------------------------------------

                    Orbital Energies (a.u.)
 --------------------------------------------------------------

 Alpha MOs
 -- Occupied --
-11.2340 -11.2340 -11.2254 -11.2253 -11.2239 -11.2238 -11.2195 -11.2195
 -1.1585  -1.0627  -1.0118  -0.9741  -0.8978  -0.8284  -0.7846  -0.6706
 -0.6464  -0.6262  -0.5807  -0.5795  -0.5701  -0.5556  -0.5483  -0.5249
 -0.4812  -0.4797  -0.4775  -0.3328  -0.3138
 -- Virtual --
  0.0398   0.0480   0.0498   0.0643   0.0680   0.0708   0.0815   0.0911
  0.0955   0.1043   0.1094   0.1286   0.1359   0.1363   0.1426   0.1555
  0.1660   0.1740   0.1824   0.1887   0.1907   0.1923   0.1934   0.2005
  0.2017   0.2115   0.2127   0.2225   0.2232   0.2311   0.2348   0.2458
  0.2492   0.2533   0.2588   0.2777   0.2786   0.2885   0.2977   0.2989
  0.3182   0.3194   0.3410   0.3472   0.3661   0.3665   0.3694   0.3905
  0.3965   0.4177   0.4334   0.4403   0.4457   0.4555   0.4642   0.4790
  0.5342   0.5399   0.5424   0.5610   0.5983   0.6080   0.6272   0.6342
  0.6841   0.7162   0.7342   0.7391   0.7416   0.7523   0.7671   0.7733
  0.7893   0.8006   0.8305   0.8333   0.8535   0.8608   0.8634   0.8701
  0.8776   0.8915   0.9054   0.9161   0.9365   0.9397   0.9742   0.9793
  1.0071   1.0138   1.0488   1.0638   1.0793   1.0930   1.1058   1.1383
  1.1569   1.1601   1.1623   1.1856   1.2330   1.2348   1.2449   1.2693
  1.2902   1.3036   1.3398   1.3472   1.4059   1.5375   1.5869   1.6209
  1.6370   1.6664   1.6996   1.7320   1.7347   1.7349   1.8079   1.8182
  1.8267   1.8288   1.8293   1.8728   1.8747   1.8770   1.8857   1.9069
  1.9193   1.9574   1.9680   2.0159   2.0195   2.0643   2.0663   2.1079
  2.1145   2.1205   2.1584   2.1988   2.2377   2.2625   2.2630   2.2836
  2.2878   2.2878   2.3366   2.3798   2.3944   2.4605   2.4665   2.4887
  2.5117   2.5447   2.5968   2.6370   2.7030   2.7396   2.7513   2.8001
  2.8342   2.8435   2.8439   2.8504   2.8571   2.8835   2.9658   2.9689
  2.9696   2.9768   2.9916   3.0047   3.0240   3.0347   3.0391   3.0594
  3.0699   3.0994   3.1870   3.2179   3.2240   3.2812   3.3022   3.3077
  3.3261   3.3574   3.3774   3.3863   3.5185   3.5980   3.6581   3.6638
  3.8229   3.8812   3.9482   4.0301   4.1041   4.1435   4.2228   4.2232
  4.2584   4.2683   4.4361   4.5897   4.6023   4.7258   4.8174   5.3074
 24.7588  25.1048  25.1393  25.1618  25.1894  25.2854  25.3076  25.3977
 --------------------------------------------------------------

          Ground-State Mulliken Net Atomic Charges

     Atom                 Charge (a.u.)
  ----------------------------------------
      1 C                     0.021960
      2 C                    -0.852107
      3 C                     0.696794
      4 C                     0.021960
      5 C                    -0.852107
      6 C                     0.696794
      7 C                    -0.680340
      8 C                    -0.680340
      9 H                     0.203261
     10 H                     0.161553
     11 H                     0.203261
     12 H                     0.161553
     13 H                     0.151901
     14 H                     0.148491
     15 H                     0.148487
     16 H                     0.151901
     17 H                     0.148487
     18 H                     0.148491
  ----------------------------------------
  Sum of atomic charges =     0.000000

 -----------------------------------------------------------------
                    Cartesian Multipole Moments
 -----------------------------------------------------------------
    Charge (ESU x 10^10)
                 0.0000
    Dipole Moment (Debye)
         X      -0.0000      Y      -0.0000      Z       0.0000
       Tot       0.0000
    Quadrupole Moments (Debye-Ang)
        XX     -45.6936     XY       0.0346     YY     -44.5332
        XZ      -0.0002     YZ      -0.0002     ZZ     -53.5159
    Octopole Moments (Debye-Ang^2)
       XXX     192.5520    XXY     -75.2184    XYY      62.6677
       YYY    -219.6407    XXZ       0.0090    XYZ      -0.0001
       YYZ       0.0075    XZZ      75.1718    YZZ     -87.9815
       ZZZ       0.0292
    Hexadecapole Moments (Debye-Ang^3)
      XXXX    -846.0463   XXXY     278.4712   XXYY    -435.8778
      XYYY     262.9670   YYYY   -1797.0135   XXXZ      -0.0331
      XXYZ       0.0180   XYYZ      -0.0101   YYYZ       0.0500
      XXZZ    -181.8611   XYZZ     106.1517   YYZZ    -335.7863
      XZZZ      -0.0354   YZZZ       0.0591   ZZZZ     -76.7109
 -----------------------------------------------------------------
 Calculating analytic gradient of the SCF energy
 Gradient of SCF Energy
            1           2           3           4           5           6
    1   0.0000074  -0.0000087   0.0000014  -0.0000074   0.0000087  -0.0000014
    2  -0.0000082   0.0000211  -0.0000351   0.0000082  -0.0000211   0.0000351
    3  -0.0000000  -0.0000000   0.0000000   0.0000000   0.0000000  -0.0000000
            7           8           9          10          11          12
    1   0.0000051  -0.0000051  -0.0000105  -0.0000159   0.0000105   0.0000159
    2  -0.0000162   0.0000162   0.0000411  -0.0000239  -0.0000411   0.0000239
    3   0.0000000  -0.0000000   0.0000000   0.0000000  -0.0000000   0.0000000
           13          14          15          16          17          18
    1  -0.0000027   0.0000036   0.0000036   0.0000027  -0.0000036  -0.0000036
    2  -0.0000081   0.0000040   0.0000040   0.0000081  -0.0000040  -0.0000040
    3   0.0000000   0.0000178  -0.0000178  -0.0000000   0.0000178  -0.0000178
 Max gradient component =       4.111E-05
 RMS gradient           =       1.435E-05
 Gradient time:  CPU 21.89 s  wall 3.78 s
 Geometry Optimization Parameters
   NAtoms,    NIC,     NZ,  NCons,   NDum,   NFix, NCnnct, MaxDiis
       18       0       0       0       0       0       0       0

 Cartesian Hessian Update
 Hessian updated using BFGS update


** GEOMETRY OPTIMIZATION IN CARTESIAN COORDINATES **
   Searching for a Minimum

   Optimization Cycle:   2

                       Coordinates (Angstroms)
     ATOM                X               Y               Z
      1  C        -2.5035504411    2.4706592523   -0.0001642892
      2  C        -2.6655976093    1.0947561303   -0.0001333930
      3  C        -1.5696033046    0.2417734392   -0.0001500000
      4  C        -0.3057730719    0.8173881912   -0.0001992085
      5  C        -0.1437259039    2.1932912834   -0.0002300095
      6  C        -1.2397202363    3.0462739883   -0.0002135000
      7  C        -1.7363680722   -1.2600656851   -0.0001122093
      8  C        -1.0729554050    4.5481130915   -0.0002512569
      9  H        -3.3760474828    3.1025812585   -0.0001498068
     10  H        -3.6603978941    0.6830786735   -0.0000956000
     11  H         0.5667239672    0.1854661573   -0.0002137935
     12  H         0.8510743917    2.6049687293   -0.0002677000
     13  H        -2.7843855669   -1.5375953410   -0.0001175000
     14  H        -1.2738731517   -1.7045428699    0.8765790560
     15  H        -1.2738512500   -1.7045898696   -0.8767677489
     16  H        -0.0249379019    4.8256427456   -0.0002489000
     17  H        -1.5354697282    4.9926370533    0.8764057282
     18  H        -1.5354529390    4.9925905717   -0.8769409666
   Point Group: c1    Number of degrees of freedom:    48


   Energy is   -308.848376516


 Translations and Rotations Projected Out of Hessian

  2 Hessian modes will be used to form the next step
  Hessian Eigenvalues:
     0.559499    1.618158

 Minimum search - taking simple RFO step
 Searching for Lamda that Minimizes Along All modes
 Value Taken    Lamda =   0.00000000
 Step Taken.  Stepsize is  0.000142

                             Maximum     Tolerance    Cnvgd?
         Gradient           0.000041      0.000010      NO
         Displacement       0.000055      0.000030      NO
         Energy change     -0.000000      0.000000     YES

 ----------------------------------------------------------------
             Standard Nuclear Orientation (Angstroms)
    I     Atom           X                Y                Z
 ----------------------------------------------------------------
    1      C      -2.5035540165     2.4706503095    -0.0001642765
    2      C      -2.6655917999     1.0947557073    -0.0001333832
    3      C      -1.5695988860     0.2417996139    -0.0001500000
    4      C      -0.3057695040     0.8173971028    -0.0001992190
    5      C      -0.1437317201     2.1932917183    -0.0002300227
    6      C      -1.2397246194     3.0462478185    -0.0002135000
    7      C      -1.7363794658    -1.2600567573    -0.0001122093
    8      C      -1.0729440431     4.5481041744    -0.0002512369
    9      H      -3.3760408402     3.1025519273    -0.0001498154
   10      H      -3.6603866693     0.6830958137    -0.0000956000
   11      H       0.5667173156     0.1854954975    -0.0002137849
   12      H       0.8510631628     2.6049515908    -0.0002677000
   13      H      -2.7843788140    -1.5375884862    -0.0001175000
   14      H      -1.2738752116    -1.7045460179     0.8765658556
   15      H      -1.2738533045    -1.7045930193    -0.8767545465
   16      H      -0.0249446500     4.8256358912    -0.0002489000
   17      H      -1.5354676624     4.9926401933     0.8763925244
   18      H      -1.5354508717     4.9925937224    -0.8769277794
 ----------------------------------------------------------------
 Nuclear Repulsion Energy =         341.55577257 hartrees
 There are       29 alpha and       29 beta electrons
 Applying Cartesian multipole field
    Component          Value
    ---------          -----
     (2,0,0)        1.00000E-11
     (0,2,0)        2.00000E-11
     (0,0,2)       -3.00000E-11
 Nucleus-field energy     =     0.0000000318 hartrees
 Requested basis set is 6-311++G(d,p)
 There are 98 shells and 246 basis functions
 A cutoff of  1.0D-14 yielded   4532 shell pairs
 There are     29185 function pairs (     31166 Cartesian)
 Smallest overlap matrix eigenvalue = 7.93E-07
 Linear dependence detected in AO basis
 Tighter screening thresholds may be required for diffuse basis sets
 Use S2THRESH > 14 and THRESH = 14 in case of SCF convergence issues
 Number of orthogonalized atomic orbitals = 245
 Maximum deviation from orthogonality = 1.870E-10
 Guess MOs from SCF MO coefficient file

 -----------------------------------------------------------------------
  General SCF calculation program by
  Eric Jon Sundstrom, Paul Horn, Yuezhi Mao, Dmitri Zuev, Alec White,
  David Stuck, Shaama M.S., Shane Yost, Joonho Lee, David Small,
  Daniel Levine, Susi Lehtola, Hugh Burton, Evgeny Epifanovsky,
  Bang C. Huynh
 -----------------------------------------------------------------------
 Hartree-Fock
 using 6 threads for integral computing
 -------------------------------------------------------
 OpenMP Integral computing Module                
 Release: version 2.0, May 2017, Q-Chem Inc. Pleasanton 
 -------------------------------------------------------
 A restricted SCF calculation will be
 performed using DIIS
 SCF converges when DIIS error is below 1.0e-10
 ---------------------------------------
  Cycle       Energy         DIIS error
 ---------------------------------------
    1    -308.8483765251      4.05e-07  
    2    -308.8483765263      8.95e-08  
    3    -308.8483765264      3.32e-08  
    4    -308.8483765264      8.99e-09  
    5    -308.8483765264      2.31e-09  
    6    -308.8483765264      6.34e-10  
    7    -308.8483765264      1.58e-10  
    8    -308.8483765264      4.95e-11  Convergence criterion met
 ---------------------------------------
 SCF time:   CPU 35.51s  wall 7.00s 
 SCF   energy in the final basis set =     -308.8483765264
 Total energy in the final basis set =     -308.8483765264

 --------------------------------------------------------------

                    Orbital Energies (a.u.)
 --------------------------------------------------------------

 Alpha MOs
 -- Occupied --
-11.2340 -11.2340 -11.2254 -11.2253 -11.2239 -11.2238 -11.2195 -11.2195
 -1.1585  -1.0627  -1.0118  -0.9741  -0.8978  -0.8284  -0.7846  -0.6706
 -0.6464  -0.6262  -0.5807  -0.5795  -0.5701  -0.5556  -0.5483  -0.5249
 -0.4812  -0.4797  -0.4775  -0.3328  -0.3138
 -- Virtual --
  0.0398   0.0480   0.0498   0.0643   0.0680   0.0708   0.0815   0.0911
  0.0955   0.1043   0.1094   0.1286   0.1359   0.1363   0.1426   0.1555
  0.1660   0.1740   0.1824   0.1887   0.1907   0.1923   0.1934   0.2005
  0.2017   0.2115   0.2127   0.2225   0.2232   0.2311   0.2348   0.2458
  0.2492   0.2533   0.2588   0.2777   0.2786   0.2885   0.2977   0.2989
  0.3182   0.3194   0.3410   0.3472   0.3661   0.3665   0.3694   0.3905
  0.3965   0.4177   0.4334   0.4403   0.4457   0.4555   0.4642   0.4790
  0.5342   0.5399   0.5424   0.5610   0.5983   0.6080   0.6272   0.6342
  0.6841   0.7162   0.7342   0.7391   0.7416   0.7523   0.7671   0.7733
  0.7893   0.8006   0.8305   0.8333   0.8535   0.8608   0.8634   0.8701
  0.8776   0.8915   0.9054   0.9161   0.9365   0.9397   0.9742   0.9793
  1.0071   1.0138   1.0488   1.0638   1.0793   1.0930   1.1058   1.1383
  1.1569   1.1601   1.1623   1.1856   1.2330   1.2348   1.2449   1.2693
  1.2902   1.3036   1.3398   1.3473   1.4059   1.5375   1.5869   1.6209
  1.6370   1.6664   1.6996   1.7320   1.7347   1.7349   1.8079   1.8182
  1.8267   1.8288   1.8293   1.8728   1.8747   1.8771   1.8857   1.9069
  1.9193   1.9574   1.9680   2.0159   2.0195   2.0643   2.0663   2.1079
  2.1145   2.1205   2.1584   2.1988   2.2377   2.2625   2.2630   2.2836
  2.2878   2.2878   2.3366   2.3798   2.3944   2.4606   2.4665   2.4887
  2.5117   2.5447   2.5968   2.6370   2.7030   2.7396   2.7513   2.8001
  2.8342   2.8435   2.8439   2.8504   2.8571   2.8836   2.9658   2.9689
  2.9696   2.9768   2.9916   3.0047   3.0240   3.0347   3.0391   3.0594
  3.0699   3.0994   3.1871   3.2179   3.2240   3.2812   3.3022   3.3077
  3.3261   3.3574   3.3775   3.3863   3.5185   3.5980   3.6581   3.6638
  3.8229   3.8812   3.9483   4.0301   4.1042   4.1436   4.2228   4.2232
  4.2584   4.2683   4.4361   4.5897   4.6023   4.7258   4.8174   5.3075
 24.7588  25.1048  25.1393  25.1619  25.1894  25.2855  25.3077  25.3977
 --------------------------------------------------------------

          Ground-State Mulliken Net Atomic Charges

     Atom                 Charge (a.u.)
  ----------------------------------------
      1 C                     0.021948
      2 C                    -0.852130
      3 C                     0.696855
      4 C                     0.021948
      5 C                    -0.852130
      6 C                     0.696855
      7 C                    -0.680353
      8 C                    -0.680353
      9 H                     0.203253
     10 H                     0.161548
     11 H                     0.203253
     12 H                     0.161548
     13 H                     0.151903
     14 H                     0.148490
     15 H                     0.148486
     16 H                     0.151903
     17 H                     0.148486
     18 H                     0.148490
  ----------------------------------------
  Sum of atomic charges =     0.000000

 -----------------------------------------------------------------
                    Cartesian Multipole Moments
 -----------------------------------------------------------------
    Charge (ESU x 10^10)
                -0.0000
    Dipole Moment (Debye)
         X      -0.0000      Y      -0.0000      Z       0.0000
       Tot       0.0000
    Quadrupole Moments (Debye-Ang)
        XX     -45.6931     XY       0.0345     YY     -44.5334
        XZ      -0.0002     YZ      -0.0002     ZZ     -53.5158
    Octopole Moments (Debye-Ang^2)
       XXX     192.5500    XXY     -75.2175    XYY      62.6679
       YYY    -219.6420    XXZ       0.0090    XYZ      -0.0001
       YYZ       0.0075    XZZ      75.1716    YZZ     -87.9813
       ZZZ       0.0292
    Hexadecapole Moments (Debye-Ang^3)
      XXXX    -846.0360   XXXY     278.4667   XXYY    -435.8740
      XYYY     262.9681   YYYY   -1797.0050   XXXZ      -0.0331
      XXYZ       0.0180   XYYZ      -0.0101   YYYZ       0.0500
      XXZZ    -181.8598   XYZZ     106.1513   YYZZ    -335.7855
      XZZZ      -0.0354   YZZZ       0.0591   ZZZZ     -76.7102
 -----------------------------------------------------------------
 Calculating analytic gradient of the SCF energy
 Gradient of SCF Energy
            1           2           3           4           5           6
    1  -0.0000011  -0.0000040   0.0000005   0.0000011   0.0000040  -0.0000005
    2  -0.0000038   0.0000125  -0.0000024   0.0000037  -0.0000125   0.0000024
    3  -0.0000000  -0.0000000   0.0000000   0.0000000   0.0000000  -0.0000000
            7           8           9          10          11          12
    1  -0.0000110   0.0000109  -0.0000001  -0.0000094   0.0000001   0.0000094
    2  -0.0000249   0.0000249   0.0000308  -0.0000174  -0.0000308   0.0000174
    3   0.0000000   0.0000000   0.0000000   0.0000000  -0.0000000   0.0000000
           13          14          15          16          17          18
    1   0.0000086   0.0000042   0.0000042  -0.0000086  -0.0000042  -0.0000042
    2  -0.0000069   0.0000025   0.0000025   0.0000069  -0.0000025  -0.0000025
    3   0.0000000   0.0000145  -0.0000145  -0.0000000   0.0000145  -0.0000145
 Max gradient component =       3.083E-05
 RMS gradient           =       1.030E-05
 Gradient time:  CPU 21.88 s  wall 3.78 s
 Geometry Optimization Parameters
   NAtoms,    NIC,     NZ,  NCons,   NDum,   NFix, NCnnct, MaxDiis
       18       0       0       0       0       0       0       0

 Cartesian Hessian Update
 Hessian updated using BFGS update
**WARNING** Hereditary positive definiteness endangered
 due to small product of step size times gradient change
**WARNING** Small scalar product
 Hessian update skipped this cycle


** GEOMETRY OPTIMIZATION IN CARTESIAN COORDINATES **
   Searching for a Minimum

   Optimization Cycle:   3

                       Coordinates (Angstroms)
     ATOM                X               Y               Z
      1  C        -2.5035540165    2.4706503095   -0.0001642765
      2  C        -2.6655917999    1.0947557073   -0.0001333832
      3  C        -1.5695988860    0.2417996139   -0.0001500000
      4  C        -0.3057695040    0.8173971028   -0.0001992190
      5  C        -0.1437317201    2.1932917183   -0.0002300227
      6  C        -1.2397246194    3.0462478185   -0.0002135000
      7  C        -1.7363794658   -1.2600567573   -0.0001122093
      8  C        -1.0729440431    4.5481041744   -0.0002512369
      9  H        -3.3760408402    3.1025519273   -0.0001498154
     10  H        -3.6603866693    0.6830958137   -0.0000956000
     11  H         0.5667173156    0.1854954975   -0.0002137849
     12  H         0.8510631628    2.6049515908   -0.0002677000
     13  H        -2.7843788140   -1.5375884862   -0.0001175000
     14  H        -1.2738752116   -1.7045460179    0.8765658556
     15  H        -1.2738533045   -1.7045930193   -0.8767545465
     16  H        -0.0249446500    4.8256358912   -0.0002489000
     17  H        -1.5354676624    4.9926401933    0.8763925244
     18  H        -1.5354508717    4.9925937224   -0.8769277794
   Point Group: c1    Number of degrees of freedom:    48


   Energy is   -308.848376526


 Translations and Rotations Projected Out of Hessian

 48 Hessian modes will be used to form the next step
  Hessian Eigenvalues:
     0.559499    1.000000    1.000000    1.000000    1.000000    1.000000
     1.000000    1.000000    1.000000    1.000000    1.000000    1.000000
     1.000000    1.000000    1.000000    1.000000    1.000000    1.000000
     1.000000    1.000000    1.000000    1.000000    1.000000    1.000000
     1.000000    1.000000    1.000000    1.000000    1.000000    1.000000
     1.000000    1.000000    1.000000    1.000000    1.000000    1.000000
     1.000000    1.000000    1.000000    1.000000    1.000000    1.000000
     1.000000    1.000000    1.000000    1.000000    1.000000    1.618158

 Minimum search - taking simple RFO step
 Searching for Lamda that Minimizes Along All modes
 Value Taken    Lamda =   0.00000000
 Step Taken.  Stepsize is  0.000083

                             Maximum     Tolerance    Cnvgd?
         Gradient           0.000031      0.000010      NO
         Displacement       0.000036      0.000030      NO
         Energy change     -0.000000      0.000000     YES

 ----------------------------------------------------------------
             Standard Nuclear Orientation (Angstroms)
    I     Atom           X                Y                Z
 ----------------------------------------------------------------
    1      C      -2.5035530271     2.4706449131    -0.0001642686
    2      C      -2.6655892904     1.0947554829    -0.0001333763
    3      C      -1.5695963379     0.2418039149    -0.0001500000
    4      C      -0.3057704940     0.8174025000    -0.0001992255
    5      C      -0.1437342282     2.1932919427    -0.0002300315
    6      C      -1.2397271655     3.0462435126    -0.0002135000
    7      C      -1.7363781852    -1.2600438710    -0.0001122093
    8      C      -1.0729453182     4.5480912921    -0.0002512369
    9      H      -3.3760405058     3.1025327584    -0.0001498154
   10      H      -3.6603806729     0.6831067402    -0.0000956000
   11      H       0.5667169816     0.1855146664    -0.0002137849
   12      H       0.8510571642     2.6049406652    -0.0002677000
   13      H      -2.7843806209    -1.5375837074    -0.0001175000
   14      H      -1.2738774088    -1.7045477774     0.8765566794
   15      H      -1.2738554965    -1.7045947803    -0.8767453669
   16      H      -0.0249428533     4.8256311114    -0.0002489000
   17      H      -1.5354654708     4.9926419531     0.8763833575
   18      H      -1.5354486704     4.9925954832    -0.8769186097
 ----------------------------------------------------------------
 Nuclear Repulsion Energy =         341.55678510 hartrees
 There are       29 alpha and       29 beta electrons
 Applying Cartesian multipole field
    Component          Value
    ---------          -----
     (2,0,0)        1.00000E-11
     (0,2,0)        2.00000E-11
     (0,0,2)       -3.00000E-11
 Nucleus-field energy     =     0.0000000318 hartrees
 Requested basis set is 6-311++G(d,p)
 There are 98 shells and 246 basis functions
 A cutoff of  1.0D-14 yielded   4532 shell pairs
 There are     29185 function pairs (     31166 Cartesian)
 Smallest overlap matrix eigenvalue = 7.93E-07
 Linear dependence detected in AO basis
 Tighter screening thresholds may be required for diffuse basis sets
 Use S2THRESH > 14 and THRESH = 14 in case of SCF convergence issues
 Number of orthogonalized atomic orbitals = 245
 Maximum deviation from orthogonality = 8.794E-11
 Guess MOs from SCF MO coefficient file

 -----------------------------------------------------------------------
  General SCF calculation program by
  Eric Jon Sundstrom, Paul Horn, Yuezhi Mao, Dmitri Zuev, Alec White,
  David Stuck, Shaama M.S., Shane Yost, Joonho Lee, David Small,
  Daniel Levine, Susi Lehtola, Hugh Burton, Evgeny Epifanovsky,
  Bang C. Huynh
 -----------------------------------------------------------------------
 Hartree-Fock
 using 6 threads for integral computing
 -------------------------------------------------------
 OpenMP Integral computing Module                
 Release: version 2.0, May 2017, Q-Chem Inc. Pleasanton 
 -------------------------------------------------------
 A restricted SCF calculation will be
 performed using DIIS
 SCF converges when DIIS error is below 1.0e-10
 ---------------------------------------
  Cycle       Energy         DIIS error
 ---------------------------------------
    1    -308.8483765313      1.57e-07  
    2    -308.8483765315      3.20e-08  
    3    -308.8483765315      1.09e-08  
    4    -308.8483765315      3.40e-09  
    5    -308.8483765315      8.18e-10  
    6    -308.8483765315      2.41e-10  
    7    -308.8483765315      5.98e-11  Convergence criterion met
 ---------------------------------------
 SCF time:   CPU 31.57s  wall 6.00s 
 SCF   energy in the final basis set =     -308.8483765315
 Total energy in the final basis set =     -308.8483765315

 --------------------------------------------------------------

                    Orbital Energies (a.u.)
 --------------------------------------------------------------

 Alpha MOs
 -- Occupied --
-11.2340 -11.2340 -11.2254 -11.2253 -11.2239 -11.2238 -11.2195 -11.2195
 -1.1585  -1.0627  -1.0118  -0.9741  -0.8978  -0.8284  -0.7846  -0.6706
 -0.6464  -0.6262  -0.5807  -0.5795  -0.5701  -0.5556  -0.5483  -0.5249
 -0.4812  -0.4797  -0.4775  -0.3328  -0.3138
 -- Virtual --
  0.0398   0.0480   0.0498   0.0643   0.0680   0.0708   0.0815   0.0911
  0.0955   0.1043   0.1094   0.1286   0.1359   0.1363   0.1426   0.1555
  0.1660   0.1740   0.1824   0.1887   0.1907   0.1923   0.1934   0.2005
  0.2017   0.2115   0.2127   0.2225   0.2232   0.2311   0.2348   0.2458
  0.2492   0.2533   0.2588   0.2777   0.2786   0.2885   0.2977   0.2989
  0.3182   0.3194   0.3410   0.3472   0.3661   0.3665   0.3694   0.3905
  0.3965   0.4177   0.4334   0.4403   0.4457   0.4555   0.4642   0.4790
  0.5342   0.5399   0.5424   0.5610   0.5983   0.6080   0.6272   0.6342
  0.6841   0.7162   0.7342   0.7391   0.7416   0.7523   0.7671   0.7733
  0.7893   0.8006   0.8305   0.8333   0.8535   0.8608   0.8634   0.8701
  0.8776   0.8915   0.9054   0.9161   0.9366   0.9397   0.9742   0.9793
  1.0072   1.0138   1.0488   1.0638   1.0793   1.0930   1.1058   1.1383
  1.1569   1.1601   1.1623   1.1856   1.2330   1.2348   1.2449   1.2693
  1.2902   1.3036   1.3398   1.3473   1.4059   1.5375   1.5869   1.6209
  1.6370   1.6664   1.6996   1.7320   1.7347   1.7349   1.8079   1.8182
  1.8267   1.8288   1.8293   1.8728   1.8748   1.8771   1.8858   1.9069
  1.9193   1.9574   1.9680   2.0159   2.0195   2.0643   2.0663   2.1079
  2.1145   2.1205   2.1584   2.1988   2.2377   2.2625   2.2630   2.2836
  2.2878   2.2878   2.3366   2.3798   2.3944   2.4606   2.4665   2.4887
  2.5117   2.5447   2.5968   2.6370   2.7030   2.7396   2.7513   2.8002
  2.8342   2.8435   2.8439   2.8504   2.8571   2.8835   2.9659   2.9689
  2.9696   2.9768   2.9916   3.0047   3.0240   3.0347   3.0391   3.0594
  3.0699   3.0994   3.1871   3.2179   3.2240   3.2812   3.3022   3.3076
  3.3261   3.3574   3.3775   3.3863   3.5185   3.5980   3.6581   3.6638
  3.8229   3.8812   3.9483   4.0302   4.1042   4.1436   4.2228   4.2232
  4.2584   4.2683   4.4361   4.5897   4.6023   4.7258   4.8174   5.3075
 24.7588  25.1048  25.1393  25.1619  25.1894  25.2855  25.3077  25.3978
 --------------------------------------------------------------

          Ground-State Mulliken Net Atomic Charges

     Atom                 Charge (a.u.)
  ----------------------------------------
      1 C                     0.021946
      2 C                    -0.852134
      3 C                     0.696886
      4 C                     0.021946
      5 C                    -0.852134
      6 C                     0.696886
      7 C                    -0.680374
      8 C                    -0.680374
      9 H                     0.203249
     10 H                     0.161545
     11 H                     0.203249
     12 H                     0.161545
     13 H                     0.151903
     14 H                     0.148490
     15 H                     0.148486
     16 H                     0.151903
     17 H                     0.148486
     18 H                     0.148490
  ----------------------------------------
  Sum of atomic charges =     0.000000

 -----------------------------------------------------------------
                    Cartesian Multipole Moments
 -----------------------------------------------------------------
    Charge (ESU x 10^10)
                -0.0000
    Dipole Moment (Debye)
         X      -0.0000      Y      -0.0000      Z       0.0000
       Tot       0.0000
    Quadrupole Moments (Debye-Ang)
        XX     -45.6930     XY       0.0345     YY     -44.5334
        XZ      -0.0002     YZ      -0.0002     ZZ     -53.5158
    Octopole Moments (Debye-Ang^2)
       XXX     192.5495    XXY     -75.2172    XYY      62.6677
       YYY    -219.6420    XXZ       0.0090    XYZ      -0.0001
       YYZ       0.0075    XZZ      75.1716    YZZ     -87.9812
       ZZZ       0.0292
    Hexadecapole Moments (Debye-Ang^3)
      XXXX    -846.0325   XXXY     278.4651   XXYY    -435.8724
      XYYY     262.9672   YYYY   -1796.9937   XXXZ      -0.0331
      XXYZ       0.0180   XYYZ      -0.0101   YYYZ       0.0500
      XXZZ    -181.8592   XYZZ     106.1512   YYZZ    -335.7848
      XZZZ      -0.0354   YZZZ       0.0591   ZZZZ     -76.7098
 -----------------------------------------------------------------
 Calculating analytic gradient of the SCF energy
 Gradient of SCF Energy
            1           2           3           4           5           6
    1  -0.0000030  -0.0000068   0.0000010   0.0000030   0.0000068  -0.0000010
    2  -0.0000039   0.0000122  -0.0000017   0.0000039  -0.0000122   0.0000018
    3  -0.0000000  -0.0000000   0.0000000   0.0000000   0.0000000  -0.0000000
            7           8           9          10          11          12
    1  -0.0000060   0.0000060   0.0000035  -0.0000049  -0.0000035   0.0000049
    2  -0.0000170   0.0000170   0.0000264  -0.0000139  -0.0000264   0.0000139
    3   0.0000000   0.0000000   0.0000000   0.0000000  -0.0000000   0.0000000
           13          14          15          16          17          18
    1   0.0000058   0.0000033   0.0000033  -0.0000058  -0.0000033  -0.0000033
    2  -0.0000088   0.0000016   0.0000016   0.0000088  -0.0000016  -0.0000016
    3   0.0000000   0.0000115  -0.0000115  -0.0000000   0.0000115  -0.0000115
 Max gradient component =       2.637E-05
 RMS gradient           =       8.340E-06
 Gradient time:  CPU 21.87 s  wall 3.78 s
 Geometry Optimization Parameters
   NAtoms,    NIC,     NZ,  NCons,   NDum,   NFix, NCnnct, MaxDiis
       18       0       0       0       0       0       0       0

 Cartesian Hessian Update
 Hessian updated using BFGS update
**WARNING** Hereditary positive definiteness endangered
 due to small product of step size times gradient change
**WARNING** Small scalar product
 Hessian update skipped this cycle


** GEOMETRY OPTIMIZATION IN CARTESIAN COORDINATES **
   Searching for a Minimum

   Optimization Cycle:   4

                       Coordinates (Angstroms)
     ATOM                X               Y               Z
      1  C        -2.5035530271    2.4706449131   -0.0001642686
      2  C        -2.6655892904    1.0947554829   -0.0001333763
      3  C        -1.5695963379    0.2418039149   -0.0001500000
      4  C        -0.3057704940    0.8174025000   -0.0001992255
      5  C        -0.1437342282    2.1932919427   -0.0002300315
      6  C        -1.2397271655    3.0462435126   -0.0002135000
      7  C        -1.7363781852   -1.2600438710   -0.0001122093
      8  C        -1.0729453182    4.5480912921   -0.0002512369
      9  H        -3.3760405058    3.1025327584   -0.0001498154
     10  H        -3.6603806729    0.6831067402   -0.0000956000
     11  H         0.5667169816    0.1855146664   -0.0002137849
     12  H         0.8510571642    2.6049406652   -0.0002677000
     13  H        -2.7843806209   -1.5375837074   -0.0001175000
     14  H        -1.2738774088   -1.7045477774    0.8765566794
     15  H        -1.2738554965   -1.7045947803   -0.8767453669
     16  H        -0.0249428533    4.8256311114   -0.0002489000
     17  H        -1.5354654708    4.9926419531    0.8763833575
     18  H        -1.5354486704    4.9925954832   -0.8769186097
   Point Group: c1    Number of degrees of freedom:    48


   Energy is   -308.848376532


 Translations and Rotations Projected Out of Hessian

 48 Hessian modes will be used to form the next step
  Hessian Eigenvalues:
     0.559499    1.000000    1.000000    1.000000    1.000000    1.000000
     1.000000    1.000000    1.000000    1.000000    1.000000    1.000000
     1.000000    1.000000    1.000000    1.000000    1.000000    1.000000
     1.000000    1.000000    1.000000    1.000000    1.000000    1.000000
     1.000000    1.000000    1.000000    1.000000    1.000000    1.000000
     1.000000    1.000000    1.000000    1.000000    1.000000    1.000000
     1.000000    1.000000    1.000000    1.000000    1.000000    1.000000
     1.000000    1.000000    1.000000    1.000000    1.000000    1.618158

 Minimum search - taking simple RFO step
 Searching for Lamda that Minimizes Along All modes
 Value Taken    Lamda =   0.00000000
 Step Taken.  Stepsize is  0.000067

                             Maximum     Tolerance    Cnvgd?
         Gradient           0.000026      0.000010      NO
         Displacement       0.000031      0.000030      NO
         Energy change     -0.000000      0.000000     YES

 ----------------------------------------------------------------
             Standard Nuclear Orientation (Angstroms)
    I     Atom           X                Y                Z
 ----------------------------------------------------------------
    1      C      -2.5035511391     2.4706409572    -0.0001642616
    2      C      -2.6655853547     1.0947542325    -0.0001333701
    3      C      -1.5695946003     0.2418073073    -0.0001500000
    4      C      -0.3057723814     0.8174064567    -0.0001992315
    5      C      -0.1437381631     2.1932931920    -0.0002300391
    6      C      -1.2397289032     3.0462401190    -0.0002135000
    7      C      -1.7363786810    -1.2600351021    -0.0001122093
    8      C      -1.0729448228     4.5480825244    -0.0002512369
    9      H      -3.3760421648     3.1025164792    -0.0001498154
   10      H      -3.6603772361     0.6831155147    -0.0000956000
   11      H       0.5667186412     0.1855309454    -0.0002137849
   12      H       0.8510537264     2.6049318918    -0.0002677000
   13      H      -2.7843814234    -1.5375781420    -0.0001175000
   14      H      -1.2738791326    -1.7045489900     0.8765493762
   15      H      -1.2738572156    -1.7045959942    -0.8767380605
   16      H      -0.0249420560     4.8256255464    -0.0002489000
   17      H      -1.5354637512     4.9926431652     0.8763760609
   18      H      -1.5354469424     4.9925966965    -0.8769113108
 ----------------------------------------------------------------
 Nuclear Repulsion Energy =         341.55760998 hartrees
 There are       29 alpha and       29 beta electrons
 Applying Cartesian multipole field
    Component          Value
    ---------          -----
     (2,0,0)        1.00000E-11
     (0,2,0)        2.00000E-11
     (0,0,2)       -3.00000E-11
 Nucleus-field energy     =     0.0000000318 hartrees
 Requested basis set is 6-311++G(d,p)
 There are 98 shells and 246 basis functions
 A cutoff of  1.0D-14 yielded   4532 shell pairs
 There are     29185 function pairs (     31166 Cartesian)
 Smallest overlap matrix eigenvalue = 7.93E-07
 Linear dependence detected in AO basis
 Tighter screening thresholds may be required for diffuse basis sets
 Use S2THRESH > 14 and THRESH = 14 in case of SCF convergence issues
 Number of orthogonalized atomic orbitals = 245
 Maximum deviation from orthogonality = 1.106E-10
 Guess MOs from SCF MO coefficient file

 -----------------------------------------------------------------------
  General SCF calculation program by
  Eric Jon Sundstrom, Paul Horn, Yuezhi Mao, Dmitri Zuev, Alec White,
  David Stuck, Shaama M.S., Shane Yost, Joonho Lee, David Small,
  Daniel Levine, Susi Lehtola, Hugh Burton, Evgeny Epifanovsky,
  Bang C. Huynh
 -----------------------------------------------------------------------
 Hartree-Fock
 using 6 threads for integral computing
 -------------------------------------------------------
 OpenMP Integral computing Module                
 Release: version 2.0, May 2017, Q-Chem Inc. Pleasanton 
 -------------------------------------------------------
 A restricted SCF calculation will be
 performed using DIIS
 SCF converges when DIIS error is below 1.0e-10
 ---------------------------------------
  Cycle       Energy         DIIS error
 ---------------------------------------
    1    -308.8483765349      1.14e-07  
    2    -308.8483765350      2.42e-08  
    3    -308.8483765350      8.86e-09  
    4    -308.8483765350      2.47e-09  
    5    -308.8483765350      5.77e-10  
    6    -308.8483765350      1.81e-10  
    7    -308.8483765350      4.18e-11  Convergence criterion met
 ---------------------------------------
 SCF time:   CPU 31.40s  wall 6.00s 
 SCF   energy in the final basis set =     -308.8483765350
 Total energy in the final basis set =     -308.8483765350

 --------------------------------------------------------------

                    Orbital Energies (a.u.)
 --------------------------------------------------------------

 Alpha MOs
 -- Occupied --
-11.2340 -11.2340 -11.2254 -11.2253 -11.2239 -11.2238 -11.2195 -11.2195
 -1.1585  -1.0627  -1.0118  -0.9741  -0.8978  -0.8284  -0.7846  -0.6706
 -0.6464  -0.6262  -0.5808  -0.5795  -0.5701  -0.5556  -0.5483  -0.5249
 -0.4812  -0.4797  -0.4775  -0.3328  -0.3138
 -- Virtual --
  0.0398   0.0480   0.0498   0.0643   0.0680   0.0708   0.0815   0.0911
  0.0955   0.1043   0.1094   0.1286   0.1359   0.1363   0.1426   0.1555
  0.1660   0.1740   0.1824   0.1887   0.1907   0.1923   0.1934   0.2005
  0.2017   0.2115   0.2127   0.2225   0.2232   0.2311   0.2348   0.2458
  0.2492   0.2533   0.2588   0.2777   0.2786   0.2885   0.2977   0.2989
  0.3182   0.3194   0.3410   0.3472   0.3661   0.3665   0.3694   0.3905
  0.3965   0.4177   0.4334   0.4403   0.4457   0.4555   0.4642   0.4790
  0.5342   0.5399   0.5424   0.5611   0.5983   0.6080   0.6271   0.6342
  0.6841   0.7162   0.7342   0.7391   0.7416   0.7523   0.7671   0.7733
  0.7893   0.8006   0.8305   0.8333   0.8535   0.8608   0.8634   0.8701
  0.8776   0.8915   0.9054   0.9161   0.9366   0.9397   0.9742   0.9793
  1.0072   1.0138   1.0488   1.0639   1.0793   1.0930   1.1058   1.1383
  1.1569   1.1601   1.1623   1.1856   1.2330   1.2348   1.2449   1.2693
  1.2902   1.3036   1.3398   1.3473   1.4059   1.5375   1.5869   1.6209
  1.6370   1.6664   1.6996   1.7320   1.7347   1.7349   1.8079   1.8182
  1.8267   1.8288   1.8293   1.8728   1.8748   1.8771   1.8858   1.9069
  1.9193   1.9574   1.9680   2.0159   2.0195   2.0643   2.0663   2.1079
  2.1145   2.1205   2.1584   2.1988   2.2377   2.2625   2.2630   2.2836
  2.2878   2.2878   2.3366   2.3798   2.3944   2.4606   2.4665   2.4887
  2.5117   2.5448   2.5968   2.6370   2.7030   2.7396   2.7513   2.8002
  2.8342   2.8435   2.8439   2.8504   2.8571   2.8835   2.9659   2.9689
  2.9696   2.9768   2.9916   3.0047   3.0240   3.0347   3.0391   3.0594
  3.0699   3.0994   3.1871   3.2179   3.2240   3.2812   3.3022   3.3076
  3.3261   3.3574   3.3775   3.3864   3.5185   3.5980   3.6581   3.6638
  3.8229   3.8812   3.9483   4.0302   4.1042   4.1436   4.2228   4.2232
  4.2584   4.2683   4.4361   4.5897   4.6024   4.7258   4.8174   5.3075
 24.7589  25.1049  25.1393  25.1619  25.1894  25.2855  25.3077  25.3978
 --------------------------------------------------------------

          Ground-State Mulliken Net Atomic Charges

     Atom                 Charge (a.u.)
  ----------------------------------------
      1 C                     0.021944
      2 C                    -0.852136
      3 C                     0.696906
      4 C                     0.021944
      5 C                    -0.852136
      6 C                     0.696906
      7 C                    -0.680385
      8 C                    -0.680385
      9 H                     0.203247
     10 H                     0.161544
     11 H                     0.203247
     12 H                     0.161544
     13 H                     0.151903
     14 H                     0.148491
     15 H                     0.148487
     16 H                     0.151903
     17 H                     0.148487
     18 H                     0.148491
  ----------------------------------------
  Sum of atomic charges =     0.000000

 -----------------------------------------------------------------
                    Cartesian Multipole Moments
 -----------------------------------------------------------------
    Charge (ESU x 10^10)
                 0.0000
    Dipole Moment (Debye)
         X      -0.0000      Y      -0.0000      Z       0.0000
       Tot       0.0000
    Quadrupole Moments (Debye-Ang)
        XX     -45.6929     XY       0.0344     YY     -44.5334
        XZ      -0.0002     YZ      -0.0002     ZZ     -53.5157
    Octopole Moments (Debye-Ang^2)
       XXX     192.5491    XXY     -75.2169    XYY      62.6676
       YYY    -219.6421    XXZ       0.0090    XYZ      -0.0001
       YYZ       0.0075    XZZ      75.1715    YZZ     -87.9811
       ZZZ       0.0292
    Hexadecapole Moments (Debye-Ang^3)
      XXXX    -846.0294   XXXY     278.4638   XXYY    -435.8710
      XYYY     262.9665   YYYY   -1796.9857   XXXZ      -0.0331
      XXYZ       0.0180   XYYZ      -0.0101   YYYZ       0.0500
      XXZZ    -181.8587   XYZZ     106.1511   YYZZ    -335.7843
      XZZZ      -0.0354   YZZZ       0.0591   ZZZZ     -76.7095
 -----------------------------------------------------------------
 Calculating analytic gradient of the SCF energy
 Gradient of SCF Energy
            1           2           3           4           5           6
    1  -0.0000025  -0.0000055   0.0000006   0.0000025   0.0000055  -0.0000006
    2  -0.0000031   0.0000101   0.0000011   0.0000031  -0.0000101  -0.0000011
    3  -0.0000000  -0.0000000   0.0000000   0.0000000   0.0000000  -0.0000000
            7           8           9          10          11          12
    1  -0.0000044   0.0000044   0.0000053  -0.0000031  -0.0000053   0.0000031
    2  -0.0000126   0.0000126   0.0000234  -0.0000117  -0.0000234   0.0000117
    3   0.0000000   0.0000000   0.0000000   0.0000000  -0.0000000   0.0000000
           13          14          15          16          17          18
    1   0.0000053   0.0000028   0.0000028  -0.0000053  -0.0000028  -0.0000028
    2  -0.0000095   0.0000011   0.0000011   0.0000095  -0.0000011  -0.0000011
    3   0.0000000   0.0000091  -0.0000091  -0.0000000   0.0000091  -0.0000091
 Max gradient component =       2.336E-05
 RMS gradient           =       7.068E-06
 Gradient time:  CPU 21.87 s  wall 3.78 s
 Geometry Optimization Parameters
   NAtoms,    NIC,     NZ,  NCons,   NDum,   NFix, NCnnct, MaxDiis
       18       0       0       0       0       0       0       0

 Cartesian Hessian Update
 Hessian updated using BFGS update
**WARNING** Hereditary positive definiteness endangered
 due to small product of step size times gradient change
**WARNING** Small scalar product
 Hessian update skipped this cycle


** GEOMETRY OPTIMIZATION IN CARTESIAN COORDINATES **
   Searching for a Minimum

   Optimization Cycle:   5

                       Coordinates (Angstroms)
     ATOM                X               Y               Z
      1  C        -2.5035511391    2.4706409572   -0.0001642616
      2  C        -2.6655853547    1.0947542325   -0.0001333701
      3  C        -1.5695946003    0.2418073073   -0.0001500000
      4  C        -0.3057723814    0.8174064567   -0.0001992315
      5  C        -0.1437381631    2.1932931920   -0.0002300391
      6  C        -1.2397289032    3.0462401190   -0.0002135000
      7  C        -1.7363786810   -1.2600351021   -0.0001122093
      8  C        -1.0729448228    4.5480825244   -0.0002512369
      9  H        -3.3760421648    3.1025164792   -0.0001498154
     10  H        -3.6603772361    0.6831155147   -0.0000956000
     11  H         0.5667186412    0.1855309454   -0.0002137849
     12  H         0.8510537264    2.6049318918   -0.0002677000
     13  H        -2.7843814234   -1.5375781420   -0.0001175000
     14  H        -1.2738791326   -1.7045489900    0.8765493762
     15  H        -1.2738572156   -1.7045959942   -0.8767380605
     16  H        -0.0249420560    4.8256255464   -0.0002489000
     17  H        -1.5354637512    4.9926431652    0.8763760609
     18  H        -1.5354469424    4.9925966965   -0.8769113108
   Point Group: c1    Number of degrees of freedom:    48


   Energy is   -308.848376535


 Translations and Rotations Projected Out of Hessian

 48 Hessian modes will be used to form the next step
  Hessian Eigenvalues:
     0.559499    1.000000    1.000000    1.000000    1.000000    1.000000
     1.000000    1.000000    1.000000    1.000000    1.000000    1.000000
     1.000000    1.000000    1.000000    1.000000    1.000000    1.000000
     1.000000    1.000000    1.000000    1.000000    1.000000    1.000000
     1.000000    1.000000    1.000000    1.000000    1.000000    1.000000
     1.000000    1.000000    1.000000    1.000000    1.000000    1.000000
     1.000000    1.000000    1.000000    1.000000    1.000000    1.000000
     1.000000    1.000000    1.000000    1.000000    1.000000    1.618158

 Minimum search - taking simple RFO step
 Searching for Lamda that Minimizes Along All modes
 Value Taken    Lamda =   0.00000000
 Step Taken.  Stepsize is  0.000056

                             Maximum     Tolerance    Cnvgd?
         Gradient           0.000023      0.000010      NO
         Displacement       0.000027      0.000030     YES
         Energy change     -0.000000      0.000000     YES

 ----------------------------------------------------------------
             Standard Nuclear Orientation (Angstroms)
    I     Atom           X                Y                Z
 ----------------------------------------------------------------
    1      C      -2.5035495420     2.4706378141    -0.0001642555
    2      C      -2.6655821967     1.0947530432    -0.0001333645
    3      C      -1.5695930998     0.2418086643    -0.0001500000
    4      C      -0.3057739775     0.8174096010    -0.0001992315
    5      C      -0.1437413204     2.1932943805    -0.0002300463
    6      C      -1.2397304050     3.0462387611    -0.0002135000
    7      C      -1.7363792582    -1.2600286395    -0.0001122093
    8      C      -1.0729442460     4.5480760625    -0.0002512369
    9      H      -3.3760448150     3.1025022743    -0.0001498154
   10      H      -3.6603749072     0.6831228219    -0.0000956000
   11      H       0.5667212924     0.1855451498    -0.0002137849
   12      H       0.8510513968     2.6049245856    -0.0002677000
   13      H      -2.7843824253    -1.5375723793    -0.0001175000
   14      H      -1.2738805816    -1.7045498509     0.8765435964
   15      H      -1.2738586608    -1.7045968564    -0.8767322787
   16      H      -0.0249410585     4.8256197842    -0.0002489000
   17      H      -1.5354623055     4.9926440255     0.8763702865
   18      H      -1.5354454896     4.9925975582    -0.8769055348
 ----------------------------------------------------------------
 Nuclear Repulsion Energy =         341.55822245 hartrees
 There are       29 alpha and       29 beta electrons
 Applying Cartesian multipole field
    Component          Value
    ---------          -----
     (2,0,0)        1.00000E-11
     (0,2,0)        2.00000E-11
     (0,0,2)       -3.00000E-11
 Nucleus-field energy     =     0.0000000318 hartrees
 Requested basis set is 6-311++G(d,p)
 There are 98 shells and 246 basis functions
 A cutoff of  1.0D-14 yielded   4532 shell pairs
 There are     29185 function pairs (     31166 Cartesian)
 Smallest overlap matrix eigenvalue = 7.93E-07
 Linear dependence detected in AO basis
 Tighter screening thresholds may be required for diffuse basis sets
 Use S2THRESH > 14 and THRESH = 14 in case of SCF convergence issues
 Number of orthogonalized atomic orbitals = 245
 Maximum deviation from orthogonality = 1.568E-10
 Guess MOs from SCF MO coefficient file

 -----------------------------------------------------------------------
  General SCF calculation program by
  Eric Jon Sundstrom, Paul Horn, Yuezhi Mao, Dmitri Zuev, Alec White,
  David Stuck, Shaama M.S., Shane Yost, Joonho Lee, David Small,
  Daniel Levine, Susi Lehtola, Hugh Burton, Evgeny Epifanovsky,
  Bang C. Huynh
 -----------------------------------------------------------------------
 Hartree-Fock
 using 6 threads for integral computing
 -------------------------------------------------------
 OpenMP Integral computing Module                
 Release: version 2.0, May 2017, Q-Chem Inc. Pleasanton 
 -------------------------------------------------------
 A restricted SCF calculation will be
 performed using DIIS
 SCF converges when DIIS error is below 1.0e-10
 ---------------------------------------
  Cycle       Energy         DIIS error
 ---------------------------------------
    1    -308.8483765374      9.16e-08  
    2    -308.8483765375      1.97e-08  
    3    -308.8483765375      6.78e-09  
    4    -308.8483765375      2.00e-09  
    5    -308.8483765375      4.67e-10  
    6    -308.8483765375      1.44e-10  
    7    -308.8483765375      3.53e-11  Convergence criterion met
 ---------------------------------------
 SCF time:   CPU 31.27s  wall 6.00s 
 SCF   energy in the final basis set =     -308.8483765375
 Total energy in the final basis set =     -308.8483765375

 --------------------------------------------------------------

                    Orbital Energies (a.u.)
 --------------------------------------------------------------

 Alpha MOs
 -- Occupied --
-11.2340 -11.2340 -11.2254 -11.2253 -11.2239 -11.2238 -11.2195 -11.2195
 -1.1585  -1.0627  -1.0118  -0.9741  -0.8978  -0.8284  -0.7846  -0.6706
 -0.6464  -0.6262  -0.5808  -0.5795  -0.5701  -0.5556  -0.5483  -0.5249
 -0.4812  -0.4797  -0.4775  -0.3328  -0.3138
 -- Virtual --
  0.0398   0.0480   0.0498   0.0643   0.0680   0.0708   0.0815   0.0911
  0.0955   0.1043   0.1094   0.1286   0.1359   0.1363   0.1426   0.1555
  0.1660   0.1740   0.1824   0.1887   0.1907   0.1923   0.1934   0.2005
  0.2017   0.2115   0.2127   0.2225   0.2232   0.2311   0.2348   0.2458
  0.2492   0.2533   0.2588   0.2777   0.2786   0.2885   0.2977   0.2989
  0.3182   0.3194   0.3410   0.3472   0.3661   0.3666   0.3694   0.3905
  0.3965   0.4178   0.4334   0.4403   0.4457   0.4555   0.4642   0.4790
  0.5342   0.5399   0.5424   0.5611   0.5983   0.6080   0.6271   0.6342
  0.6841   0.7162   0.7342   0.7391   0.7416   0.7523   0.7671   0.7733
  0.7893   0.8006   0.8305   0.8333   0.8535   0.8608   0.8634   0.8701
  0.8776   0.8915   0.9054   0.9161   0.9366   0.9397   0.9742   0.9793
  1.0072   1.0138   1.0488   1.0639   1.0793   1.0930   1.1058   1.1383
  1.1569   1.1601   1.1623   1.1856   1.2330   1.2348   1.2449   1.2693
  1.2902   1.3036   1.3398   1.3473   1.4059   1.5375   1.5869   1.6209
  1.6370   1.6664   1.6996   1.7320   1.7347   1.7349   1.8079   1.8182
  1.8267   1.8288   1.8293   1.8728   1.8748   1.8771   1.8858   1.9069
  1.9193   1.9574   1.9680   2.0159   2.0195   2.0643   2.0663   2.1079
  2.1145   2.1205   2.1584   2.1988   2.2377   2.2625   2.2630   2.2836
  2.2878   2.2878   2.3366   2.3798   2.3944   2.4606   2.4665   2.4887
  2.5117   2.5448   2.5968   2.6370   2.7030   2.7396   2.7513   2.8002
  2.8342   2.8435   2.8439   2.8504   2.8571   2.8835   2.9659   2.9689
  2.9696   2.9768   2.9916   3.0047   3.0240   3.0347   3.0391   3.0594
  3.0699   3.0994   3.1871   3.2180   3.2240   3.2812   3.3022   3.3076
  3.3261   3.3574   3.3775   3.3864   3.5185   3.5980   3.6581   3.6638
  3.8229   3.8812   3.9483   4.0302   4.1042   4.1436   4.2228   4.2232
  4.2585   4.2683   4.4361   4.5897   4.6024   4.7258   4.8174   5.3075
 24.7589  25.1049  25.1393  25.1619  25.1895  25.2855  25.3077  25.3978
 --------------------------------------------------------------

          Ground-State Mulliken Net Atomic Charges

     Atom                 Charge (a.u.)
  ----------------------------------------
      1 C                     0.021942
      2 C                    -0.852135
      3 C                     0.696916
      4 C                     0.021942
      5 C                    -0.852135
      6 C                     0.696916
      7 C                    -0.680392
      8 C                    -0.680392
      9 H                     0.203245
     10 H                     0.161543
     11 H                     0.203245
     12 H                     0.161543
     13 H                     0.151903
     14 H                     0.148491
     15 H                     0.148487
     16 H                     0.151903
     17 H                     0.148487
     18 H                     0.148491
  ----------------------------------------
  Sum of atomic charges =     0.000000

 -----------------------------------------------------------------
                    Cartesian Multipole Moments
 -----------------------------------------------------------------
    Charge (ESU x 10^10)
                -0.0000
    Dipole Moment (Debye)
         X      -0.0000      Y      -0.0000      Z       0.0000
       Tot       0.0000
    Quadrupole Moments (Debye-Ang)
        XX     -45.6928     XY       0.0344     YY     -44.5334
        XZ      -0.0002     YZ      -0.0002     ZZ     -53.5157
    Octopole Moments (Debye-Ang^2)
       XXX     192.5488    XXY     -75.2167    XYY      62.6675
       YYY    -219.6421    XXZ       0.0090    XYZ      -0.0001
       YYZ       0.0075    XZZ      75.1715    YZZ     -87.9811
       ZZZ       0.0292
    Hexadecapole Moments (Debye-Ang^3)
      XXXX    -846.0269   XXXY     278.4627   XXYY    -435.8701
      XYYY     262.9658   YYYY   -1796.9797   XXXZ      -0.0331
      XXYZ       0.0180   XYYZ      -0.0101   YYYZ       0.0500
      XXZZ    -181.8584   XYZZ     106.1510   YYZZ    -335.7839
      XZZZ      -0.0354   YZZZ       0.0591   ZZZZ     -76.7093
 -----------------------------------------------------------------
 Calculating analytic gradient of the SCF energy
 Gradient of SCF Energy
            1           2           3           4           5           6
    1  -0.0000020  -0.0000049   0.0000004   0.0000020   0.0000049  -0.0000004
    2  -0.0000026   0.0000087   0.0000020   0.0000026  -0.0000087  -0.0000020
    3  -0.0000000  -0.0000000   0.0000000   0.0000000   0.0000000  -0.0000000
            7           8           9          10          11          12
    1  -0.0000033   0.0000033   0.0000064  -0.0000019  -0.0000064   0.0000019
    2  -0.0000091   0.0000091   0.0000210  -0.0000100  -0.0000210   0.0000100
    3   0.0000000   0.0000000   0.0000000   0.0000000  -0.0000000   0.0000000
           13          14          15          16          17          18
    1   0.0000050   0.0000024   0.0000024  -0.0000050  -0.0000024  -0.0000024
    2  -0.0000098   0.0000008   0.0000008   0.0000098  -0.0000008  -0.0000008
    3   0.0000000   0.0000071  -0.0000071  -0.0000000   0.0000071  -0.0000071
 Max gradient component =       2.101E-05
 RMS gradient           =       6.173E-06
 Gradient time:  CPU 21.90 s  wall 3.79 s
 Geometry Optimization Parameters
   NAtoms,    NIC,     NZ,  NCons,   NDum,   NFix, NCnnct, MaxDiis
       18       0       0       0       0       0       0       0

 Cartesian Hessian Update
 Hessian updated using BFGS update
**WARNING** Hereditary positive definiteness endangered
 due to small product of step size times gradient change
**WARNING** Small scalar product
 Hessian update skipped this cycle


** GEOMETRY OPTIMIZATION IN CARTESIAN COORDINATES **
   Searching for a Minimum

   Optimization Cycle:   6

                       Coordinates (Angstroms)
     ATOM                X               Y               Z
      1  C        -2.5035495420    2.4706378141   -0.0001642555
      2  C        -2.6655821967    1.0947530432   -0.0001333645
      3  C        -1.5695930998    0.2418086643   -0.0001500000
      4  C        -0.3057739775    0.8174096010   -0.0001992315
      5  C        -0.1437413204    2.1932943805   -0.0002300463
      6  C        -1.2397304050    3.0462387611   -0.0002135000
      7  C        -1.7363792582   -1.2600286395   -0.0001122093
      8  C        -1.0729442460    4.5480760625   -0.0002512369
      9  H        -3.3760448150    3.1025022743   -0.0001498154
     10  H        -3.6603749072    0.6831228219   -0.0000956000
     11  H         0.5667212924    0.1855451498   -0.0002137849
     12  H         0.8510513968    2.6049245856   -0.0002677000
     13  H        -2.7843824253   -1.5375723793   -0.0001175000
     14  H        -1.2738805816   -1.7045498509    0.8765435964
     15  H        -1.2738586608   -1.7045968564   -0.8767322787
     16  H        -0.0249410585    4.8256197842   -0.0002489000
     17  H        -1.5354623055    4.9926440255    0.8763702865
     18  H        -1.5354454896    4.9925975582   -0.8769055348
   Point Group: c1    Number of degrees of freedom:    48


   Energy is   -308.848376538


 Translations and Rotations Projected Out of Hessian

 48 Hessian modes will be used to form the next step
  Hessian Eigenvalues:
     0.559499    1.000000    1.000000    1.000000    1.000000    1.000000
     1.000000    1.000000    1.000000    1.000000    1.000000    1.000000
     1.000000    1.000000    1.000000    1.000000    1.000000    1.000000
     1.000000    1.000000    1.000000    1.000000    1.000000    1.000000
     1.000000    1.000000    1.000000    1.000000    1.000000    1.000000
     1.000000    1.000000    1.000000    1.000000    1.000000    1.000000
     1.000000    1.000000    1.000000    1.000000    1.000000    1.000000
     1.000000    1.000000    1.000000    1.000000    1.000000    1.618158

 Minimum search - taking simple RFO step
 Searching for Lamda that Minimizes Along All modes
 Value Taken    Lamda =   0.00000000
 Step Taken.  Stepsize is  0.000049

                             Maximum     Tolerance    Cnvgd?
         Gradient           0.000021      0.000010      NO
         Displacement       0.000024      0.000030     YES
         Energy change     -0.000000      0.000000     YES

 ----------------------------------------------------------------
             Standard Nuclear Orientation (Angstroms)
    I     Atom           X                Y                Z
 ----------------------------------------------------------------
    1      C      -2.5035482631     2.4706352310    -0.0001642555
    2      C      -2.6655794093     1.0947518591    -0.0001333588
    3      C      -1.5695918012     0.2418092153    -0.0001500000
    4      C      -0.3057752556     0.8174121852    -0.0001992373
    5      C      -0.1437441073     2.1932955639    -0.0002300516
    6      C      -1.2397317051     3.0462382095    -0.0002135000
    7      C      -1.7363799426    -1.2600239761    -0.0001122093
    8      C      -1.0729435624     4.5480713996    -0.0002512369
    9      H      -3.3760480810     3.1024896370    -0.0001498154
   10      H      -3.6603733645     0.6831290154    -0.0000956000
   11      H       0.5667245594     0.1855577865    -0.0002137849
   12      H       0.8510498537     2.6049183931    -0.0002677000
   13      H      -2.7843835913    -1.5375665680    -0.0001175000
   14      H      -1.2738818209    -1.7045505273     0.8765390335
   15      H      -1.2738598965    -1.7045975340    -0.8767277124
   16      H      -0.0249398959     4.8256139736    -0.0002489000
   17      H      -1.5354610693     4.9926447011     0.8763657276
   18      H      -1.5354442471     4.9925982352    -0.8769009735
 ----------------------------------------------------------------
 Nuclear Repulsion Energy =         341.55869103 hartrees
 There are       29 alpha and       29 beta electrons
 Applying Cartesian multipole field
    Component          Value
    ---------          -----
     (2,0,0)        1.00000E-11
     (0,2,0)        2.00000E-11
     (0,0,2)       -3.00000E-11
 Nucleus-field energy     =     0.0000000318 hartrees
 Requested basis set is 6-311++G(d,p)
 There are 98 shells and 246 basis functions
 A cutoff of  1.0D-14 yielded   4532 shell pairs
 There are     29185 function pairs (     31166 Cartesian)
 Smallest overlap matrix eigenvalue = 7.93E-07
 Linear dependence detected in AO basis
 Tighter screening thresholds may be required for diffuse basis sets
 Use S2THRESH > 14 and THRESH = 14 in case of SCF convergence issues
 Number of orthogonalized atomic orbitals = 245
 Maximum deviation from orthogonality = 1.427E-10
 Guess MOs from SCF MO coefficient file

 -----------------------------------------------------------------------
  General SCF calculation program by
  Eric Jon Sundstrom, Paul Horn, Yuezhi Mao, Dmitri Zuev, Alec White,
  David Stuck, Shaama M.S., Shane Yost, Joonho Lee, David Small,
  Daniel Levine, Susi Lehtola, Hugh Burton, Evgeny Epifanovsky,
  Bang C. Huynh
 -----------------------------------------------------------------------
 Hartree-Fock
 using 6 threads for integral computing
 -------------------------------------------------------
 OpenMP Integral computing Module                
 Release: version 2.0, May 2017, Q-Chem Inc. Pleasanton 
 -------------------------------------------------------
 A restricted SCF calculation will be
 performed using DIIS
 SCF converges when DIIS error is below 1.0e-10
 ---------------------------------------
  Cycle       Energy         DIIS error
 ---------------------------------------
    1    -308.8483765394      7.60e-08  
    2    -308.8483765394      1.66e-08  
    3    -308.8483765394      5.50e-09  
    4    -308.8483765394      1.66e-09  
    5    -308.8483765395      3.84e-10  
    6    -308.8483765394      1.16e-10  
    7    -308.8483765394      2.88e-11  Convergence criterion met
 ---------------------------------------
 SCF time:   CPU 31.14s  wall 6.00s 
 SCF   energy in the final basis set =     -308.8483765394
 Total energy in the final basis set =     -308.8483765394

 --------------------------------------------------------------

                    Orbital Energies (a.u.)
 --------------------------------------------------------------

 Alpha MOs
 -- Occupied --
-11.2340 -11.2340 -11.2254 -11.2253 -11.2239 -11.2238 -11.2195 -11.2195
 -1.1585  -1.0627  -1.0118  -0.9741  -0.8978  -0.8284  -0.7846  -0.6706
 -0.6464  -0.6262  -0.5808  -0.5795  -0.5701  -0.5556  -0.5483  -0.5249
 -0.4812  -0.4797  -0.4775  -0.3328  -0.3138
 -- Virtual --
  0.0398   0.0480   0.0498   0.0643   0.0680   0.0708   0.0815   0.0911
  0.0955   0.1043   0.1094   0.1286   0.1359   0.1363   0.1426   0.1555
  0.1660   0.1740   0.1824   0.1887   0.1907   0.1923   0.1934   0.2005
  0.2017   0.2115   0.2127   0.2225   0.2232   0.2311   0.2348   0.2458
  0.2492   0.2533   0.2588   0.2777   0.2786   0.2885   0.2977   0.2989
  0.3182   0.3194   0.3410   0.3472   0.3661   0.3666   0.3694   0.3905
  0.3965   0.4178   0.4334   0.4403   0.4457   0.4555   0.4642   0.4790
  0.5342   0.5399   0.5424   0.5611   0.5983   0.6080   0.6271   0.6342
  0.6841   0.7162   0.7342   0.7391   0.7416   0.7523   0.7671   0.7733
  0.7893   0.8006   0.8305   0.8333   0.8535   0.8608   0.8634   0.8701
  0.8776   0.8915   0.9054   0.9161   0.9366   0.9397   0.9742   0.9793
  1.0072   1.0138   1.0488   1.0639   1.0793   1.0930   1.1058   1.1383
  1.1569   1.1601   1.1623   1.1856   1.2330   1.2348   1.2449   1.2693
  1.2902   1.3036   1.3398   1.3473   1.4059   1.5375   1.5869   1.6209
  1.6370   1.6664   1.6996   1.7320   1.7347   1.7349   1.8079   1.8182
  1.8267   1.8288   1.8293   1.8728   1.8748   1.8771   1.8858   1.9069
  1.9193   1.9574   1.9680   2.0159   2.0196   2.0643   2.0663   2.1079
  2.1145   2.1205   2.1584   2.1988   2.2377   2.2625   2.2630   2.2836
  2.2878   2.2878   2.3366   2.3798   2.3944   2.4606   2.4665   2.4887
  2.5117   2.5448   2.5968   2.6370   2.7030   2.7396   2.7513   2.8002
  2.8342   2.8435   2.8439   2.8504   2.8571   2.8835   2.9659   2.9689
  2.9696   2.9768   2.9916   3.0047   3.0240   3.0347   3.0391   3.0594
  3.0699   3.0994   3.1871   3.2180   3.2240   3.2812   3.3022   3.3076
  3.3261   3.3574   3.3775   3.3864   3.5185   3.5980   3.6581   3.6638
  3.8230   3.8812   3.9483   4.0302   4.1042   4.1436   4.2228   4.2232
  4.2585   4.2684   4.4361   4.5897   4.6024   4.7258   4.8174   5.3075
 24.7589  25.1049  25.1393  25.1619  25.1895  25.2855  25.3077  25.3978
 --------------------------------------------------------------

          Ground-State Mulliken Net Atomic Charges

     Atom                 Charge (a.u.)
  ----------------------------------------
      1 C                     0.021939
      2 C                    -0.852132
      3 C                     0.696922
      4 C                     0.021939
      5 C                    -0.852132
      6 C                     0.696922
      7 C                    -0.680396
      8 C                    -0.680396
      9 H                     0.203244
     10 H                     0.161542
     11 H                     0.203244
     12 H                     0.161542
     13 H                     0.151903
     14 H                     0.148491
     15 H                     0.148487
     16 H                     0.151903
     17 H                     0.148487
     18 H                     0.148491
  ----------------------------------------
  Sum of atomic charges =     0.000000

 -----------------------------------------------------------------
                    Cartesian Multipole Moments
 -----------------------------------------------------------------
    Charge (ESU x 10^10)
                 0.0000
    Dipole Moment (Debye)
         X      -0.0000      Y      -0.0000      Z       0.0000
       Tot       0.0000
    Quadrupole Moments (Debye-Ang)
        XX     -45.6927     XY       0.0344     YY     -44.5334
        XZ      -0.0002     YZ      -0.0002     ZZ     -53.5157
    Octopole Moments (Debye-Ang^2)
       XXX     192.5485    XXY     -75.2165    XYY      62.6674
       YYY    -219.6421    XXZ       0.0090    XYZ      -0.0001
       YYZ       0.0075    XZZ      75.1715    YZZ     -87.9811
       ZZZ       0.0292
    Hexadecapole Moments (Debye-Ang^3)
      XXXX    -846.0249   XXXY     278.4618   XXYY    -435.8693
      XYYY     262.9652   YYYY   -1796.9754   XXXZ      -0.0331
      XXYZ       0.0180   XYYZ      -0.0101   YYYZ       0.0500
      XXZZ    -181.8581   XYZZ     106.1510   YYZZ    -335.7836
      XZZZ      -0.0354   YZZZ       0.0591   ZZZZ     -76.7091
 -----------------------------------------------------------------
 Calculating analytic gradient of the SCF energy
 Gradient of SCF Energy
            1           2           3           4           5           6
    1  -0.0000015  -0.0000042   0.0000001   0.0000015   0.0000042  -0.0000001
    2  -0.0000021   0.0000076   0.0000025   0.0000021  -0.0000076  -0.0000025
    3  -0.0000000  -0.0000000   0.0000000   0.0000000   0.0000000  -0.0000000
            7           8           9          10          11          12
    1  -0.0000025   0.0000025   0.0000071  -0.0000011  -0.0000071   0.0000011
    2  -0.0000067   0.0000067   0.0000191  -0.0000086  -0.0000191   0.0000086
    3   0.0000000   0.0000000   0.0000000   0.0000000  -0.0000000   0.0000000
           13          14          15          16          17          18
    1   0.0000049   0.0000021   0.0000021  -0.0000049  -0.0000021  -0.0000021
    2  -0.0000099   0.0000007   0.0000007   0.0000099  -0.0000007  -0.0000007
    3   0.0000000   0.0000055  -0.0000055  -0.0000000   0.0000055  -0.0000055
 Max gradient component =       1.909E-05
 RMS gradient           =       5.515E-06
 Gradient time:  CPU 21.88 s  wall 3.78 s
 Geometry Optimization Parameters
   NAtoms,    NIC,     NZ,  NCons,   NDum,   NFix, NCnnct, MaxDiis
       18       0       0       0       0       0       0       0

 Cartesian Hessian Update
 Hessian updated using BFGS update
**WARNING** Hereditary positive definiteness endangered
 due to small product of step size times gradient change
**WARNING** Small scalar product
 Hessian update skipped this cycle


** GEOMETRY OPTIMIZATION IN CARTESIAN COORDINATES **
   Searching for a Minimum

   Optimization Cycle:   7

                       Coordinates (Angstroms)
     ATOM                X               Y               Z
      1  C        -2.5035482631    2.4706352310   -0.0001642555
      2  C        -2.6655794093    1.0947518591   -0.0001333588
      3  C        -1.5695918012    0.2418092153   -0.0001500000
      4  C        -0.3057752556    0.8174121852   -0.0001992373
      5  C        -0.1437441073    2.1932955639   -0.0002300516
      6  C        -1.2397317051    3.0462382095   -0.0002135000
      7  C        -1.7363799426   -1.2600239761   -0.0001122093
      8  C        -1.0729435624    4.5480713996   -0.0002512369
      9  H        -3.3760480810    3.1024896370   -0.0001498154
     10  H        -3.6603733645    0.6831290154   -0.0000956000
     11  H         0.5667245594    0.1855577865   -0.0002137849
     12  H         0.8510498537    2.6049183931   -0.0002677000
     13  H        -2.7843835913   -1.5375665680   -0.0001175000
     14  H        -1.2738818209   -1.7045505273    0.8765390335
     15  H        -1.2738598965   -1.7045975340   -0.8767277124
     16  H        -0.0249398959    4.8256139736   -0.0002489000
     17  H        -1.5354610693    4.9926447011    0.8763657276
     18  H        -1.5354442471    4.9925982352   -0.8769009735
   Point Group: c1    Number of degrees of freedom:    48


   Energy is   -308.848376539


 Translations and Rotations Projected Out of Hessian

 48 Hessian modes will be used to form the next step
  Hessian Eigenvalues:
     0.559499    1.000000    1.000000    1.000000    1.000000    1.000000
     1.000000    1.000000    1.000000    1.000000    1.000000    1.000000
     1.000000    1.000000    1.000000    1.000000    1.000000    1.000000
     1.000000    1.000000    1.000000    1.000000    1.000000    1.000000
     1.000000    1.000000    1.000000    1.000000    1.000000    1.000000
     1.000000    1.000000    1.000000    1.000000    1.000000    1.000000
     1.000000    1.000000    1.000000    1.000000    1.000000    1.000000
     1.000000    1.000000    1.000000    1.000000    1.000000    1.618158

 Minimum search - taking simple RFO step
 Searching for Lamda that Minimizes Along All modes
 Value Taken    Lamda =   0.00000000
 Step Taken.  Stepsize is  0.000043

                             Maximum     Tolerance    Cnvgd?
         Gradient           0.000019      0.000010      NO
         Displacement       0.000022      0.000030     YES
         Energy change     -0.000000      0.000000     YES

 ----------------------------------------------------------------
             Standard Nuclear Orientation (Angstroms)
    I     Atom           X                Y                Z
 ----------------------------------------------------------------
    1      C      -2.5035472887     2.4706330469    -0.0001642496
    2      C      -2.6655770106     1.0947507200    -0.0001333588
    3      C      -1.5695905775     0.2418092604    -0.0001500000
    4      C      -0.3057762293     0.8174143700    -0.0001992373
    5      C      -0.1437465057     2.1932967026    -0.0002300516
    6      C      -1.2397329302     3.0462381641    -0.0002135000
    7      C      -1.7363806345    -1.2600205506    -0.0001122093
    8      C      -1.0729428713     4.5480679743    -0.0002512369
    9      H      -3.3760517226     3.1024782582    -0.0001498154
   10      H      -3.6603723213     0.6831343319    -0.0000956000
   11      H       0.5667282017     0.1855691649    -0.0002137849
   12      H       0.8510488102     2.6049130774    -0.0002677000
   13      H      -2.7843849452    -1.5375608304    -0.0001175000
   14      H      -1.2738829108    -1.7045511143     0.8765354528
   15      H      -1.2738609836    -1.7045981224    -0.8767241293
   16      H      -0.0249385448     4.8256082366    -0.0002489000
   17      H      -1.5354599814     4.9926452874     0.8763621488
   18      H      -1.5354431545     4.9925988228    -0.8768973959
 ----------------------------------------------------------------
 Nuclear Repulsion Energy =         341.55905135 hartrees
 There are       29 alpha and       29 beta electrons
 Applying Cartesian multipole field
    Component          Value
    ---------          -----
     (2,0,0)        1.00000E-11
     (0,2,0)        2.00000E-11
     (0,0,2)       -3.00000E-11
 Nucleus-field energy     =     0.0000000318 hartrees
 Requested basis set is 6-311++G(d,p)
 There are 98 shells and 246 basis functions
 A cutoff of  1.0D-14 yielded   4532 shell pairs
 There are     29185 function pairs (     31166 Cartesian)
 Smallest overlap matrix eigenvalue = 7.93E-07
 Linear dependence detected in AO basis
 Tighter screening thresholds may be required for diffuse basis sets
 Use S2THRESH > 14 and THRESH = 14 in case of SCF convergence issues
 Number of orthogonalized atomic orbitals = 245
 Maximum deviation from orthogonality = 2.084E-10
 Guess MOs from SCF MO coefficient file

 -----------------------------------------------------------------------
  General SCF calculation program by
  Eric Jon Sundstrom, Paul Horn, Yuezhi Mao, Dmitri Zuev, Alec White,
  David Stuck, Shaama M.S., Shane Yost, Joonho Lee, David Small,
  Daniel Levine, Susi Lehtola, Hugh Burton, Evgeny Epifanovsky,
  Bang C. Huynh
 -----------------------------------------------------------------------
 Hartree-Fock
 using 6 threads for integral computing
 -------------------------------------------------------
 OpenMP Integral computing Module                
 Release: version 2.0, May 2017, Q-Chem Inc. Pleasanton 
 -------------------------------------------------------
 A restricted SCF calculation will be
 performed using DIIS
 SCF converges when DIIS error is below 1.0e-10
 ---------------------------------------
  Cycle       Energy         DIIS error
 ---------------------------------------
    1    -308.8483765410      6.50e-08  
    2    -308.8483765410      1.44e-08  
    3    -308.8483765410      4.49e-09  
    4    -308.8483765410      1.42e-09  
    5    -308.8483765410      3.20e-10  
    6    -308.8483765410      9.54e-11  Convergence criterion met
 ---------------------------------------
 SCF time:   CPU 27.67s  wall 5.00s 
 SCF   energy in the final basis set =     -308.8483765410
 Total energy in the final basis set =     -308.8483765410

 --------------------------------------------------------------

                    Orbital Energies (a.u.)
 --------------------------------------------------------------

 Alpha MOs
 -- Occupied --
-11.2340 -11.2340 -11.2254 -11.2253 -11.2239 -11.2238 -11.2195 -11.2195
 -1.1585  -1.0627  -1.0119  -0.9741  -0.8978  -0.8284  -0.7846  -0.6706
 -0.6464  -0.6262  -0.5808  -0.5795  -0.5701  -0.5556  -0.5483  -0.5249
 -0.4812  -0.4797  -0.4775  -0.3328  -0.3138
 -- Virtual --
  0.0398   0.0480   0.0498   0.0643   0.0680   0.0708   0.0815   0.0911
  0.0955   0.1043   0.1094   0.1286   0.1359   0.1363   0.1426   0.1555
  0.1660   0.1740   0.1824   0.1887   0.1907   0.1923   0.1934   0.2005
  0.2017   0.2115   0.2127   0.2225   0.2232   0.2311   0.2348   0.2458
  0.2492   0.2533   0.2588   0.2777   0.2786   0.2885   0.2977   0.2989
  0.3182   0.3194   0.3410   0.3472   0.3661   0.3666   0.3694   0.3905
  0.3965   0.4178   0.4334   0.4403   0.4457   0.4555   0.4642   0.4790
  0.5342   0.5399   0.5424   0.5611   0.5983   0.6080   0.6271   0.6342
  0.6841   0.7162   0.7342   0.7391   0.7416   0.7523   0.7671   0.7733
  0.7893   0.8006   0.8305   0.8333   0.8535   0.8608   0.8634   0.8701
  0.8776   0.8915   0.9054   0.9161   0.9366   0.9397   0.9742   0.9793
  1.0072   1.0138   1.0488   1.0639   1.0793   1.0930   1.1058   1.1383
  1.1569   1.1601   1.1623   1.1856   1.2330   1.2348   1.2449   1.2693
  1.2902   1.3036   1.3398   1.3473   1.4059   1.5375   1.5869   1.6209
  1.6370   1.6664   1.6996   1.7320   1.7347   1.7349   1.8080   1.8182
  1.8267   1.8288   1.8293   1.8728   1.8748   1.8771   1.8858   1.9069
  1.9193   1.9574   1.9680   2.0159   2.0196   2.0643   2.0663   2.1079
  2.1145   2.1205   2.1584   2.1988   2.2377   2.2625   2.2630   2.2836
  2.2878   2.2878   2.3366   2.3798   2.3944   2.4606   2.4665   2.4887
  2.5117   2.5448   2.5968   2.6370   2.7030   2.7396   2.7513   2.8002
  2.8342   2.8435   2.8440   2.8504   2.8571   2.8835   2.9659   2.9689
  2.9696   2.9768   2.9916   3.0047   3.0240   3.0347   3.0391   3.0594
  3.0699   3.0994   3.1871   3.2180   3.2240   3.2812   3.3022   3.3076
  3.3261   3.3574   3.3775   3.3864   3.5185   3.5981   3.6581   3.6638
  3.8230   3.8812   3.9483   4.0302   4.1042   4.1436   4.2228   4.2232
  4.2585   4.2684   4.4361   4.5897   4.6024   4.7258   4.8174   5.3075
 24.7589  25.1049  25.1393  25.1619  25.1895  25.2855  25.3077  25.3978
 --------------------------------------------------------------

          Ground-State Mulliken Net Atomic Charges

     Atom                 Charge (a.u.)
  ----------------------------------------
      1 C                     0.021936
      2 C                    -0.852128
      3 C                     0.696926
      4 C                     0.021936
      5 C                    -0.852128
      6 C                     0.696926
      7 C                    -0.680398
      8 C                    -0.680398
      9 H                     0.203242
     10 H                     0.161541
     11 H                     0.203242
     12 H                     0.161541
     13 H                     0.151903
     14 H                     0.148491
     15 H                     0.148487
     16 H                     0.151903
     17 H                     0.148487
     18 H                     0.148491
  ----------------------------------------
  Sum of atomic charges =     0.000000

 -----------------------------------------------------------------
                    Cartesian Multipole Moments
 -----------------------------------------------------------------
    Charge (ESU x 10^10)
                 0.0000
    Dipole Moment (Debye)
         X      -0.0000      Y      -0.0000      Z       0.0000
       Tot       0.0000
    Quadrupole Moments (Debye-Ang)
        XX     -45.6927     XY       0.0343     YY     -44.5335
        XZ      -0.0002     YZ      -0.0002     ZZ     -53.5157
    Octopole Moments (Debye-Ang^2)
       XXX     192.5482    XXY     -75.2163    XYY      62.6674
       YYY    -219.6422    XXZ       0.0090    XYZ      -0.0001
       YYZ       0.0075    XZZ      75.1714    YZZ     -87.9811
       ZZZ       0.0292
    Hexadecapole Moments (Debye-Ang^3)
      XXXX    -846.0232   XXXY     278.4609   XXYY    -435.8687
      XYYY     262.9646   YYYY   -1796.9724   XXXZ      -0.0331
      XXYZ       0.0180   XYYZ      -0.0101   YYYZ       0.0500
      XXZZ    -181.8579   XYZZ     106.1509   YYZZ    -335.7833
      XZZZ      -0.0354   YZZZ       0.0591   ZZZZ     -76.7090
 -----------------------------------------------------------------
 Calculating analytic gradient of the SCF energy
 Gradient of SCF Energy
            1           2           3           4           5           6
    1  -0.0000010  -0.0000037  -0.0000002   0.0000010   0.0000037   0.0000002
    2  -0.0000018   0.0000067   0.0000026   0.0000017  -0.0000067  -0.0000026
    3  -0.0000000  -0.0000000   0.0000000   0.0000000   0.0000000  -0.0000000
            7           8           9          10          11          12
    1  -0.0000020   0.0000020   0.0000075  -0.0000006  -0.0000075   0.0000006
    2  -0.0000050   0.0000050   0.0000175  -0.0000074  -0.0000175   0.0000074
    3   0.0000000   0.0000000   0.0000000   0.0000000  -0.0000000   0.0000000
           13          14          15          16          17          18
    1   0.0000048   0.0000019   0.0000019  -0.0000048  -0.0000019  -0.0000019
    2  -0.0000098   0.0000007   0.0000007   0.0000098  -0.0000007  -0.0000007
    3   0.0000000   0.0000042  -0.0000042  -0.0000000   0.0000042  -0.0000042
 Max gradient component =       1.748E-05
 RMS gradient           =       5.014E-06
 Gradient time:  CPU 21.88 s  wall 3.78 s
 Geometry Optimization Parameters
   NAtoms,    NIC,     NZ,  NCons,   NDum,   NFix, NCnnct, MaxDiis
       18       0       0       0       0       0       0       0

 Cartesian Hessian Update
 Hessian updated using BFGS update
**WARNING** Hereditary positive definiteness endangered
 due to small product of step size times gradient change
**WARNING** Small scalar product
 Hessian update skipped this cycle


** GEOMETRY OPTIMIZATION IN CARTESIAN COORDINATES **
   Searching for a Minimum

   Optimization Cycle:   8

                       Coordinates (Angstroms)
     ATOM                X               Y               Z
      1  C        -2.5035472887    2.4706330469   -0.0001642496
      2  C        -2.6655770106    1.0947507200   -0.0001333588
      3  C        -1.5695905775    0.2418092604   -0.0001500000
      4  C        -0.3057762293    0.8174143700   -0.0001992373
      5  C        -0.1437465057    2.1932967026   -0.0002300516
      6  C        -1.2397329302    3.0462381641   -0.0002135000
      7  C        -1.7363806345   -1.2600205506   -0.0001122093
      8  C        -1.0729428713    4.5480679743   -0.0002512369
      9  H        -3.3760517226    3.1024782582   -0.0001498154
     10  H        -3.6603723213    0.6831343319   -0.0000956000
     11  H         0.5667282017    0.1855691649   -0.0002137849
     12  H         0.8510488102    2.6049130774   -0.0002677000
     13  H        -2.7843849452   -1.5375608304   -0.0001175000
     14  H        -1.2738829108   -1.7045511143    0.8765354528
     15  H        -1.2738609836   -1.7045981224   -0.8767241293
     16  H        -0.0249385448    4.8256082366   -0.0002489000
     17  H        -1.5354599814    4.9926452874    0.8763621488
     18  H        -1.5354431545    4.9925988228   -0.8768973959
   Point Group: c1    Number of degrees of freedom:    48


   Energy is   -308.848376541


 Translations and Rotations Projected Out of Hessian

 48 Hessian modes will be used to form the next step
  Hessian Eigenvalues:
     0.559499    1.000000    1.000000    1.000000    1.000000    1.000000
     1.000000    1.000000    1.000000    1.000000    1.000000    1.000000
     1.000000    1.000000    1.000000    1.000000    1.000000    1.000000
     1.000000    1.000000    1.000000    1.000000    1.000000    1.000000
     1.000000    1.000000    1.000000    1.000000    1.000000    1.000000
     1.000000    1.000000    1.000000    1.000000    1.000000    1.000000
     1.000000    1.000000    1.000000    1.000000    1.000000    1.000000
     1.000000    1.000000    1.000000    1.000000    1.000000    1.618158

 Minimum search - taking simple RFO step
 Searching for Lamda that Minimizes Along All modes
 Value Taken    Lamda =   0.00000000
 Step Taken.  Stepsize is  0.000039

                             Maximum     Tolerance    Cnvgd?
         Gradient           0.000017      0.000010      NO
         Displacement       0.000020      0.000030     YES
         Energy change     -0.000000      0.000000     YES

 ----------------------------------------------------------------
             Standard Nuclear Orientation (Angstroms)
    I     Atom           X                Y                Z
 ----------------------------------------------------------------
    1      C      -2.5035465986     2.4706311459    -0.0001642496
    2      C      -2.6655749045     1.0947496256    -0.0001333588
    3      C      -1.5695894036     0.2418090273    -0.0001500000
    4      C      -0.3057769189     0.8174162718    -0.0001992373
    5      C      -0.1437486116     2.1932977967    -0.0002300516
    6      C      -1.2397341051     3.0462383969    -0.0002135000
    7      C      -1.7363813066    -1.2600180099    -0.0001122093
    8      C      -1.0729421999     4.5480654338    -0.0002512369
    9      H      -3.3760555828     3.1024679152    -0.0001498154
   10      H      -3.6603716163     0.6831389307    -0.0000956000
   11      H       0.5667320627     0.1855795075    -0.0002137849
   12      H       0.8510481051     2.6049084795    -0.0002677000
   13      H      -2.7843864430    -1.5375552270    -0.0001175000
   14      H      -1.2738839021    -1.7045516644     0.8765326532
   15      H      -1.2738619727    -1.7045986740    -0.8767213272
   16      H      -0.0249370496     4.8256026339    -0.0002489000
   17      H      -1.5354589918     4.9926458370     0.8763593509
   18      H      -1.5354421607     4.9925993736    -0.8768945979
 ----------------------------------------------------------------
 Nuclear Repulsion Energy =         341.55933163 hartrees
 There are       29 alpha and       29 beta electrons
 Applying Cartesian multipole field
    Component          Value
    ---------          -----
     (2,0,0)        1.00000E-11
     (0,2,0)        2.00000E-11
     (0,0,2)       -3.00000E-11
 Nucleus-field energy     =     0.0000000318 hartrees
 Requested basis set is 6-311++G(d,p)
 There are 98 shells and 246 basis functions
 A cutoff of  1.0D-14 yielded   4532 shell pairs
 There are     29185 function pairs (     31166 Cartesian)
 Smallest overlap matrix eigenvalue = 7.93E-07
 Linear dependence detected in AO basis
 Tighter screening thresholds may be required for diffuse basis sets
 Use S2THRESH > 14 and THRESH = 14 in case of SCF convergence issues
 Number of orthogonalized atomic orbitals = 245
 Maximum deviation from orthogonality = 3.530E-10
 Guess MOs from SCF MO coefficient file

 -----------------------------------------------------------------------
  General SCF calculation program by
  Eric Jon Sundstrom, Paul Horn, Yuezhi Mao, Dmitri Zuev, Alec White,
  David Stuck, Shaama M.S., Shane Yost, Joonho Lee, David Small,
  Daniel Levine, Susi Lehtola, Hugh Burton, Evgeny Epifanovsky,
  Bang C. Huynh
 -----------------------------------------------------------------------
 Hartree-Fock
 using 6 threads for integral computing
 -------------------------------------------------------
 OpenMP Integral computing Module                
 Release: version 2.0, May 2017, Q-Chem Inc. Pleasanton 
 -------------------------------------------------------
 A restricted SCF calculation will be
 performed using DIIS
 SCF converges when DIIS error is below 1.0e-10
 ---------------------------------------
  Cycle       Energy         DIIS error
 ---------------------------------------
    1    -308.8483765423      5.70e-08  
    2    -308.8483765423      1.27e-08  
    3    -308.8483765423      3.72e-09  
    4    -308.8483765423      1.23e-09  
    5    -308.8483765423      2.68e-10  
    6    -308.8483765423      8.03e-11  Convergence criterion met
 ---------------------------------------
 SCF time:   CPU 27.60s  wall 5.00s 
 SCF   energy in the final basis set =     -308.8483765423
 Total energy in the final basis set =     -308.8483765423

 --------------------------------------------------------------

                    Orbital Energies (a.u.)
 --------------------------------------------------------------

 Alpha MOs
 -- Occupied --
-11.2340 -11.2340 -11.2254 -11.2253 -11.2239 -11.2238 -11.2195 -11.2195
 -1.1585  -1.0627  -1.0119  -0.9741  -0.8978  -0.8284  -0.7846  -0.6706
 -0.6464  -0.6262  -0.5808  -0.5795  -0.5701  -0.5556  -0.5483  -0.5249
 -0.4812  -0.4797  -0.4775  -0.3328  -0.3138
 -- Virtual --
  0.0398   0.0480   0.0498   0.0643   0.0680   0.0708   0.0815   0.0911
  0.0955   0.1043   0.1094   0.1286   0.1359   0.1363   0.1426   0.1555
  0.1660   0.1740   0.1824   0.1887   0.1907   0.1923   0.1934   0.2005
  0.2017   0.2115   0.2127   0.2225   0.2232   0.2311   0.2348   0.2458
  0.2492   0.2533   0.2588   0.2777   0.2786   0.2885   0.2977   0.2989
  0.3182   0.3194   0.3410   0.3472   0.3661   0.3666   0.3694   0.3905
  0.3965   0.4178   0.4334   0.4403   0.4457   0.4555   0.4642   0.4790
  0.5342   0.5399   0.5424   0.5611   0.5983   0.6080   0.6271   0.6342
  0.6841   0.7162   0.7342   0.7391   0.7416   0.7523   0.7671   0.7733
  0.7893   0.8006   0.8305   0.8333   0.8535   0.8608   0.8634   0.8701
  0.8776   0.8915   0.9054   0.9161   0.9366   0.9397   0.9742   0.9793
  1.0072   1.0138   1.0488   1.0639   1.0793   1.0930   1.1058   1.1383
  1.1569   1.1601   1.1623   1.1856   1.2330   1.2348   1.2449   1.2693
  1.2902   1.3036   1.3398   1.3473   1.4059   1.5375   1.5869   1.6209
  1.6370   1.6664   1.6996   1.7320   1.7347   1.7349   1.8080   1.8182
  1.8267   1.8288   1.8293   1.8728   1.8748   1.8771   1.8858   1.9069
  1.9193   1.9574   1.9680   2.0159   2.0196   2.0643   2.0663   2.1079
  2.1145   2.1205   2.1585   2.1988   2.2377   2.2625   2.2630   2.2836
  2.2878   2.2878   2.3366   2.3798   2.3944   2.4606   2.4665   2.4887
  2.5117   2.5448   2.5968   2.6370   2.7030   2.7396   2.7514   2.8002
  2.8342   2.8435   2.8440   2.8504   2.8571   2.8835   2.9659   2.9689
  2.9696   2.9769   2.9916   3.0047   3.0240   3.0348   3.0391   3.0594
  3.0699   3.0994   3.1871   3.2180   3.2240   3.2812   3.3022   3.3076
  3.3261   3.3574   3.3775   3.3864   3.5185   3.5981   3.6581   3.6638
  3.8230   3.8812   3.9483   4.0302   4.1042   4.1436   4.2228   4.2232
  4.2585   4.2684   4.4361   4.5897   4.6024   4.7258   4.8174   5.3075
 24.7589  25.1049  25.1393  25.1619  25.1895  25.2855  25.3078  25.3978
 --------------------------------------------------------------

          Ground-State Mulliken Net Atomic Charges

     Atom                 Charge (a.u.)
  ----------------------------------------
      1 C                     0.021933
      2 C                    -0.852124
      3 C                     0.696928
      4 C                     0.021933
      5 C                    -0.852124
      6 C                     0.696928
      7 C                    -0.680399
      8 C                    -0.680399
      9 H                     0.203242
     10 H                     0.161540
     11 H                     0.203242
     12 H                     0.161540
     13 H                     0.151903
     14 H                     0.148491
     15 H                     0.148487
     16 H                     0.151903
     17 H                     0.148487
     18 H                     0.148491
  ----------------------------------------
  Sum of atomic charges =     0.000000

 -----------------------------------------------------------------
                    Cartesian Multipole Moments
 -----------------------------------------------------------------
    Charge (ESU x 10^10)
                -0.0000
    Dipole Moment (Debye)
         X      -0.0000      Y      -0.0000      Z       0.0000
       Tot       0.0000
    Quadrupole Moments (Debye-Ang)
        XX     -45.6926     XY       0.0343     YY     -44.5335
        XZ      -0.0002     YZ      -0.0002     ZZ     -53.5157
    Octopole Moments (Debye-Ang^2)
       XXX     192.5480    XXY     -75.2162    XYY      62.6673
       YYY    -219.6423    XXZ       0.0090    XYZ      -0.0001
       YYZ       0.0075    XZZ      75.1714    YZZ     -87.9810
       ZZZ       0.0292
    Hexadecapole Moments (Debye-Ang^3)
      XXXX    -846.0218   XXXY     278.4602   XXYY    -435.8683
      XYYY     262.9642   YYYY   -1796.9703   XXXZ      -0.0331
      XXYZ       0.0180   XYYZ      -0.0101   YYYZ       0.0500
      XXZZ    -181.8578   XYZZ     106.1509   YYZZ    -335.7831
      XZZZ      -0.0354   YZZZ       0.0591   ZZZZ     -76.7089
 -----------------------------------------------------------------
 Calculating analytic gradient of the SCF energy
 Gradient of SCF Energy
            1           2           3           4           5           6
    1  -0.0000006  -0.0000033  -0.0000004   0.0000006   0.0000033   0.0000004
    2  -0.0000014   0.0000060   0.0000026   0.0000014  -0.0000060  -0.0000026
    3  -0.0000000  -0.0000000   0.0000000   0.0000000   0.0000000  -0.0000000
            7           8           9          10          11          12
    1  -0.0000016   0.0000016   0.0000077  -0.0000003  -0.0000077   0.0000003
    2  -0.0000038   0.0000038   0.0000161  -0.0000065  -0.0000161   0.0000065
    3   0.0000000   0.0000000   0.0000000   0.0000000  -0.0000000   0.0000000
           13          14          15          16          17          18
    1   0.0000048   0.0000018   0.0000018  -0.0000047  -0.0000018  -0.0000018
    2  -0.0000096   0.0000007   0.0000007   0.0000096  -0.0000007  -0.0000007
    3   0.0000000   0.0000032  -0.0000032  -0.0000000   0.0000032  -0.0000032
 Max gradient component =       1.611E-05
 RMS gradient           =       4.617E-06
 Gradient time:  CPU 21.87 s  wall 3.78 s
 Geometry Optimization Parameters
   NAtoms,    NIC,     NZ,  NCons,   NDum,   NFix, NCnnct, MaxDiis
       18       0       0       0       0       0       0       0

 Cartesian Hessian Update
 Hessian updated using BFGS update
**WARNING** Hereditary positive definiteness endangered
 due to small product of step size times gradient change
**WARNING** Small scalar product
 Hessian update skipped this cycle


** GEOMETRY OPTIMIZATION IN CARTESIAN COORDINATES **
   Searching for a Minimum

   Optimization Cycle:   9

                       Coordinates (Angstroms)
     ATOM                X               Y               Z
      1  C        -2.5035465986    2.4706311459   -0.0001642496
      2  C        -2.6655749045    1.0947496256   -0.0001333588
      3  C        -1.5695894036    0.2418090273   -0.0001500000
      4  C        -0.3057769189    0.8174162718   -0.0001992373
      5  C        -0.1437486116    2.1932977967   -0.0002300516
      6  C        -1.2397341051    3.0462383969   -0.0002135000
      7  C        -1.7363813066   -1.2600180099   -0.0001122093
      8  C        -1.0729421999    4.5480654338   -0.0002512369
      9  H        -3.3760555828    3.1024679152   -0.0001498154
     10  H        -3.6603716163    0.6831389307   -0.0000956000
     11  H         0.5667320627    0.1855795075   -0.0002137849
     12  H         0.8510481051    2.6049084795   -0.0002677000
     13  H        -2.7843864430   -1.5375552270   -0.0001175000
     14  H        -1.2738839021   -1.7045516644    0.8765326532
     15  H        -1.2738619727   -1.7045986740   -0.8767213272
     16  H        -0.0249370496    4.8256026339   -0.0002489000
     17  H        -1.5354589918    4.9926458370    0.8763593509
     18  H        -1.5354421607    4.9925993736   -0.8768945979
   Point Group: c1    Number of degrees of freedom:    48


   Energy is   -308.848376542


 Translations and Rotations Projected Out of Hessian

 48 Hessian modes will be used to form the next step
  Hessian Eigenvalues:
     0.559499    1.000000    1.000000    1.000000    1.000000    1.000000
     1.000000    1.000000    1.000000    1.000000    1.000000    1.000000
     1.000000    1.000000    1.000000    1.000000    1.000000    1.000000
     1.000000    1.000000    1.000000    1.000000    1.000000    1.000000
     1.000000    1.000000    1.000000    1.000000    1.000000    1.000000
     1.000000    1.000000    1.000000    1.000000    1.000000    1.000000
     1.000000    1.000000    1.000000    1.000000    1.000000    1.000000
     1.000000    1.000000    1.000000    1.000000    1.000000    1.618158

 Minimum search - taking simple RFO step
 Searching for Lamda that Minimizes Along All modes
 Value Taken    Lamda =   0.00000000
 Step Taken.  Stepsize is  0.000036

                             Maximum     Tolerance    Cnvgd?
         Gradient           0.000016      0.000010      NO
         Displacement       0.000018      0.000030     YES
         Energy change     -0.000000      0.000000     YES

 ----------------------------------------------------------------
             Standard Nuclear Orientation (Angstroms)
    I     Atom           X                Y                Z
 ----------------------------------------------------------------
    1      C      -2.5035461472     2.4706294577    -0.0001642496
    2      C      -2.6655730404     1.0947485708    -0.0001333588
    3      C      -1.5695882450     0.2418086372    -0.0001500000
    4      C      -0.3057773700     0.8174179605    -0.0001992373
    5      C      -0.1437504755     2.1932988513    -0.0002300516
    6      C      -1.2397352646     3.0462387869    -0.0002135000
    7      C      -1.7363819447    -1.2600161058    -0.0001122093
    8      C      -1.0729415625     4.5480635298    -0.0002512369
    9      H      -3.3760595579     3.1024584440    -0.0001498154
   10      H      -3.6603711328     0.6831429291    -0.0000956000
   11      H       0.5667360385     0.1855889784    -0.0002137849
   12      H       0.8510476213     2.6049044819    -0.0002677000
   13      H      -2.7843880371    -1.5375497914    -0.0001175000
   14      H      -1.2738848355    -1.7045522053     0.8765304697
   15      H      -1.2738629039    -1.7045992163    -0.8767191413
   16      H      -0.0249354575     4.8255971988    -0.0002489000
   17      H      -1.5354580601     4.9926463774     0.8763571688
   18      H      -1.5354412252     4.9925999151    -0.8768924157
 ----------------------------------------------------------------
 Nuclear Repulsion Energy =         341.55955169 hartrees
 There are       29 alpha and       29 beta electrons
 Applying Cartesian multipole field
    Component          Value
    ---------          -----
     (2,0,0)        1.00000E-11
     (0,2,0)        2.00000E-11
     (0,0,2)       -3.00000E-11
 Nucleus-field energy     =     0.0000000318 hartrees
 Requested basis set is 6-311++G(d,p)
 There are 98 shells and 246 basis functions
 A cutoff of  1.0D-14 yielded   4532 shell pairs
 There are     29185 function pairs (     31166 Cartesian)
 Smallest overlap matrix eigenvalue = 7.93E-07
 Linear dependence detected in AO basis
 Tighter screening thresholds may be required for diffuse basis sets
 Use S2THRESH > 14 and THRESH = 14 in case of SCF convergence issues
 Number of orthogonalized atomic orbitals = 245
 Maximum deviation from orthogonality = 9.001E-11
 Guess MOs from SCF MO coefficient file

 -----------------------------------------------------------------------
  General SCF calculation program by
  Eric Jon Sundstrom, Paul Horn, Yuezhi Mao, Dmitri Zuev, Alec White,
  David Stuck, Shaama M.S., Shane Yost, Joonho Lee, David Small,
  Daniel Levine, Susi Lehtola, Hugh Burton, Evgeny Epifanovsky,
  Bang C. Huynh
 -----------------------------------------------------------------------
 Hartree-Fock
 using 6 threads for integral computing
 -------------------------------------------------------
 OpenMP Integral computing Module                
 Release: version 2.0, May 2017, Q-Chem Inc. Pleasanton 
 -------------------------------------------------------
 A restricted SCF calculation will be
 performed using DIIS
 SCF converges when DIIS error is below 1.0e-10
 ---------------------------------------
  Cycle       Energy         DIIS error
 ---------------------------------------
    1    -308.8483765434      5.10e-08  
    2    -308.8483765434      1.14e-08  
    3    -308.8483765434      3.12e-09  
    4    -308.8483765434      1.08e-09  
    5    -308.8483765434      2.27e-10  
    6    -308.8483765434      6.89e-11  Convergence criterion met
 ---------------------------------------
 SCF time:   CPU 27.53s  wall 5.00s 
 SCF   energy in the final basis set =     -308.8483765434
 Total energy in the final basis set =     -308.8483765434

 --------------------------------------------------------------

                    Orbital Energies (a.u.)
 --------------------------------------------------------------

 Alpha MOs
 -- Occupied --
-11.2340 -11.2340 -11.2254 -11.2253 -11.2239 -11.2238 -11.2195 -11.2195
 -1.1585  -1.0627  -1.0119  -0.9741  -0.8978  -0.8284  -0.7846  -0.6706
 -0.6464  -0.6262  -0.5808  -0.5795  -0.5701  -0.5556  -0.5483  -0.5249
 -0.4812  -0.4797  -0.4775  -0.3328  -0.3138
 -- Virtual --
  0.0398   0.0480   0.0498   0.0643   0.0680   0.0708   0.0815   0.0911
  0.0955   0.1043   0.1094   0.1286   0.1359   0.1363   0.1426   0.1555
  0.1660   0.1740   0.1824   0.1887   0.1907   0.1923   0.1934   0.2005
  0.2017   0.2115   0.2127   0.2225   0.2232   0.2311   0.2348   0.2458
  0.2492   0.2533   0.2588   0.2777   0.2786   0.2885   0.2977   0.2989
  0.3182   0.3194   0.3410   0.3472   0.3661   0.3666   0.3694   0.3905
  0.3965   0.4178   0.4334   0.4403   0.4457   0.4555   0.4642   0.4790
  0.5342   0.5399   0.5424   0.5611   0.5983   0.6080   0.6271   0.6342
  0.6841   0.7162   0.7342   0.7391   0.7416   0.7523   0.7671   0.7733
  0.7893   0.8006   0.8305   0.8333   0.8535   0.8608   0.8634   0.8701
  0.8776   0.8915   0.9054   0.9161   0.9366   0.9397   0.9742   0.9793
  1.0072   1.0138   1.0488   1.0639   1.0793   1.0930   1.1058   1.1383
  1.1569   1.1601   1.1623   1.1856   1.2330   1.2348   1.2449   1.2693
  1.2902   1.3036   1.3398   1.3473   1.4059   1.5375   1.5869   1.6209
  1.6370   1.6664   1.6996   1.7320   1.7347   1.7349   1.8080   1.8182
  1.8267   1.8288   1.8293   1.8728   1.8748   1.8771   1.8858   1.9069
  1.9193   1.9574   1.9680   2.0159   2.0196   2.0643   2.0663   2.1079
  2.1145   2.1205   2.1585   2.1988   2.2377   2.2625   2.2630   2.2836
  2.2878   2.2878   2.3366   2.3798   2.3944   2.4606   2.4665   2.4887
  2.5117   2.5448   2.5968   2.6370   2.7030   2.7396   2.7514   2.8002
  2.8342   2.8435   2.8440   2.8504   2.8571   2.8836   2.9659   2.9689
  2.9696   2.9769   2.9916   3.0047   3.0240   3.0348   3.0391   3.0594
  3.0699   3.0994   3.1872   3.2180   3.2240   3.2812   3.3022   3.3076
  3.3261   3.3574   3.3775   3.3864   3.5185   3.5981   3.6581   3.6638
  3.8230   3.8812   3.9483   4.0302   4.1042   4.1436   4.2228   4.2232
  4.2585   4.2684   4.4361   4.5897   4.6024   4.7258   4.8174   5.3075
 24.7589  25.1049  25.1393  25.1619  25.1895  25.2855  25.3078  25.3978
 --------------------------------------------------------------

          Ground-State Mulliken Net Atomic Charges

     Atom                 Charge (a.u.)
  ----------------------------------------
      1 C                     0.021929
      2 C                    -0.852121
      3 C                     0.696928
      4 C                     0.021929
      5 C                    -0.852121
      6 C                     0.696928
      7 C                    -0.680399
      8 C                    -0.680399
      9 H                     0.203241
     10 H                     0.161540
     11 H                     0.203241
     12 H                     0.161540
     13 H                     0.151903
     14 H                     0.148491
     15 H                     0.148487
     16 H                     0.151903
     17 H                     0.148487
     18 H                     0.148491
  ----------------------------------------
  Sum of atomic charges =     0.000000

 -----------------------------------------------------------------
                    Cartesian Multipole Moments
 -----------------------------------------------------------------
    Charge (ESU x 10^10)
                 0.0000
    Dipole Moment (Debye)
         X      -0.0000      Y      -0.0000      Z       0.0000
       Tot       0.0000
    Quadrupole Moments (Debye-Ang)
        XX     -45.6926     XY       0.0343     YY     -44.5335
        XZ      -0.0002     YZ      -0.0002     ZZ     -53.5157
    Octopole Moments (Debye-Ang^2)
       XXX     192.5478    XXY     -75.2160    XYY      62.6673
       YYY    -219.6425    XXZ       0.0090    XYZ      -0.0001
       YYZ       0.0075    XZZ      75.1714    YZZ     -87.9810
       ZZZ       0.0292
    Hexadecapole Moments (Debye-Ang^3)
      XXXX    -846.0205   XXXY     278.4595   XXYY    -435.8679
      XYYY     262.9638   YYYY   -1796.9690   XXXZ      -0.0331
      XXYZ       0.0180   XYYZ      -0.0101   YYYZ       0.0500
      XXZZ    -181.8577   XYZZ     106.1508   YYZZ    -335.7830
      XZZZ      -0.0354   YZZZ       0.0591   ZZZZ     -76.7088
 -----------------------------------------------------------------
 Calculating analytic gradient of the SCF energy
 Gradient of SCF Energy
            1           2           3           4           5           6
    1  -0.0000002  -0.0000029  -0.0000006   0.0000002   0.0000029   0.0000006
    2  -0.0000012   0.0000055   0.0000026   0.0000012  -0.0000055  -0.0000026
    3  -0.0000000  -0.0000000   0.0000000   0.0000000   0.0000000  -0.0000000
            7           8           9          10          11          12
    1  -0.0000014   0.0000014   0.0000077  -0.0000001  -0.0000077   0.0000001
    2  -0.0000029   0.0000029   0.0000149  -0.0000056  -0.0000149   0.0000056
    3   0.0000000   0.0000000   0.0000000   0.0000000  -0.0000000   0.0000000
           13          14          15          16          17          18
    1   0.0000046   0.0000017   0.0000017  -0.0000046  -0.0000017  -0.0000017
    2  -0.0000093   0.0000008   0.0000008   0.0000093  -0.0000008  -0.0000008
    3   0.0000000   0.0000024  -0.0000024  -0.0000000   0.0000024  -0.0000024
 Max gradient component =       1.491E-05
 RMS gradient           =       4.294E-06
 Gradient time:  CPU 21.87 s  wall 3.78 s
 Geometry Optimization Parameters
   NAtoms,    NIC,     NZ,  NCons,   NDum,   NFix, NCnnct, MaxDiis
       18       0       0       0       0       0       0       0

 Cartesian Hessian Update
 Hessian updated using BFGS update
**WARNING** Hereditary positive definiteness endangered
 due to small product of step size times gradient change
**WARNING** Small scalar product
 Hessian update skipped this cycle


** GEOMETRY OPTIMIZATION IN CARTESIAN COORDINATES **
   Searching for a Minimum

   Optimization Cycle:  10

                       Coordinates (Angstroms)
     ATOM                X               Y               Z
      1  C        -2.5035461472    2.4706294577   -0.0001642496
      2  C        -2.6655730404    1.0947485708   -0.0001333588
      3  C        -1.5695882450    0.2418086372   -0.0001500000
      4  C        -0.3057773700    0.8174179605   -0.0001992373
      5  C        -0.1437504755    2.1932988513   -0.0002300516
      6  C        -1.2397352646    3.0462387869   -0.0002135000
      7  C        -1.7363819447   -1.2600161058   -0.0001122093
      8  C        -1.0729415625    4.5480635298   -0.0002512369
      9  H        -3.3760595579    3.1024584440   -0.0001498154
     10  H        -3.6603711328    0.6831429291   -0.0000956000
     11  H         0.5667360385    0.1855889784   -0.0002137849
     12  H         0.8510476213    2.6049044819   -0.0002677000
     13  H        -2.7843880371   -1.5375497914   -0.0001175000
     14  H        -1.2738848355   -1.7045522053    0.8765304697
     15  H        -1.2738629039   -1.7045992163   -0.8767191413
     16  H        -0.0249354575    4.8255971988   -0.0002489000
     17  H        -1.5354580601    4.9926463774    0.8763571688
     18  H        -1.5354412252    4.9925999151   -0.8768924157
   Point Group: c1    Number of degrees of freedom:    48


   Energy is   -308.848376543


 Translations and Rotations Projected Out of Hessian

 48 Hessian modes will be used to form the next step
  Hessian Eigenvalues:
     0.559499    1.000000    1.000000    1.000000    1.000000    1.000000
     1.000000    1.000000    1.000000    1.000000    1.000000    1.000000
     1.000000    1.000000    1.000000    1.000000    1.000000    1.000000
     1.000000    1.000000    1.000000    1.000000    1.000000    1.000000
     1.000000    1.000000    1.000000    1.000000    1.000000    1.000000
     1.000000    1.000000    1.000000    1.000000    1.000000    1.000000
     1.000000    1.000000    1.000000    1.000000    1.000000    1.000000
     1.000000    1.000000    1.000000    1.000000    1.000000    1.618158

 Minimum search - taking simple RFO step
 Searching for Lamda that Minimizes Along All modes
 Value Taken    Lamda =   0.00000000
 Step Taken.  Stepsize is  0.000033

                             Maximum     Tolerance    Cnvgd?
         Gradient           0.000015      0.000010      NO
         Displacement       0.000016      0.000030     YES
         Energy change     -0.000000      0.000000     YES

 ----------------------------------------------------------------
             Standard Nuclear Orientation (Angstroms)
    I     Atom           X                Y                Z
 ----------------------------------------------------------------
    1      C      -2.5035459004     2.4706279308    -0.0001642496
    2      C      -2.6655713672     1.0947475501    -0.0001333588
    3      C      -1.5695870921     0.2418081615    -0.0001500000
    4      C      -0.3057776164     0.8174194878    -0.0001992373
    5      C      -0.1437521485     2.1932998719    -0.0002300516
    6      C      -1.2397364182     3.0462392624    -0.0002135000
    7      C      -1.7363825423    -1.2600146651    -0.0001122093
    8      C      -1.0729409655     4.5480620891    -0.0002512369
    9      H      -3.3760635750     3.1024497184    -0.0001498154
   10      H      -3.6603707925     0.6831464136    -0.0000956000
   11      H       0.5667400561     0.1855977037    -0.0002137849
   12      H       0.8510472808     2.6049009980    -0.0002677000
   13      H      -2.7843896842    -1.5375445393    -0.0001175000
   14      H      -1.2738857416    -1.7045527513     0.8765287699
   15      H      -1.2738638078    -1.7045997637    -0.8767174393
   16      H      -0.0249338122     4.8255919473    -0.0002489000
   17      H      -1.5354571557     4.9926469229     0.8763554701
   18      H      -1.5354403172     4.9926004616    -0.8768907168
 ----------------------------------------------------------------
 Nuclear Repulsion Energy =         341.55972613 hartrees
 There are       29 alpha and       29 beta electrons
 Applying Cartesian multipole field
    Component          Value
    ---------          -----
     (2,0,0)        1.00000E-11
     (0,2,0)        2.00000E-11
     (0,0,2)       -3.00000E-11
 Nucleus-field energy     =     0.0000000318 hartrees
 Requested basis set is 6-311++G(d,p)
 There are 98 shells and 246 basis functions
 A cutoff of  1.0D-14 yielded   4532 shell pairs
 There are     29185 function pairs (     31166 Cartesian)
 Smallest overlap matrix eigenvalue = 7.93E-07
 Linear dependence detected in AO basis
 Tighter screening thresholds may be required for diffuse basis sets
 Use S2THRESH > 14 and THRESH = 14 in case of SCF convergence issues
 Number of orthogonalized atomic orbitals = 245
 Maximum deviation from orthogonality = 9.247E-11
 Guess MOs from SCF MO coefficient file

 -----------------------------------------------------------------------
  General SCF calculation program by
  Eric Jon Sundstrom, Paul Horn, Yuezhi Mao, Dmitri Zuev, Alec White,
  David Stuck, Shaama M.S., Shane Yost, Joonho Lee, David Small,
  Daniel Levine, Susi Lehtola, Hugh Burton, Evgeny Epifanovsky,
  Bang C. Huynh
 -----------------------------------------------------------------------
 Hartree-Fock
 using 6 threads for integral computing
 -------------------------------------------------------
 OpenMP Integral computing Module                
 Release: version 2.0, May 2017, Q-Chem Inc. Pleasanton 
 -------------------------------------------------------
 A restricted SCF calculation will be
 performed using DIIS
 SCF converges when DIIS error is below 1.0e-10
 ---------------------------------------
  Cycle       Energy         DIIS error
 ---------------------------------------
    1    -308.8483765444      4.65e-08  
    2    -308.8483765444      1.05e-08  
    3    -308.8483765444      2.64e-09  
    4    -308.8483765444      9.50e-10  
    5    -308.8483765444      1.94e-10  
    6    -308.8483765444      6.00e-11  Convergence criterion met
 ---------------------------------------
 SCF time:   CPU 27.46s  wall 5.00s 
 SCF   energy in the final basis set =     -308.8483765444
 Total energy in the final basis set =     -308.8483765444

 --------------------------------------------------------------

                    Orbital Energies (a.u.)
 --------------------------------------------------------------

 Alpha MOs
 -- Occupied --
-11.2340 -11.2340 -11.2254 -11.2253 -11.2239 -11.2238 -11.2195 -11.2195
 -1.1585  -1.0627  -1.0119  -0.9741  -0.8978  -0.8284  -0.7846  -0.6706
 -0.6464  -0.6262  -0.5808  -0.5795  -0.5701  -0.5556  -0.5483  -0.5249
 -0.4812  -0.4797  -0.4775  -0.3328  -0.3138
 -- Virtual --
  0.0398   0.0480   0.0498   0.0643   0.0680   0.0708   0.0815   0.0911
  0.0955   0.1043   0.1094   0.1286   0.1359   0.1363   0.1426   0.1555
  0.1660   0.1740   0.1824   0.1887   0.1907   0.1923   0.1934   0.2005
  0.2017   0.2115   0.2127   0.2225   0.2232   0.2311   0.2348   0.2458
  0.2492   0.2533   0.2588   0.2777   0.2786   0.2885   0.2977   0.2989
  0.3182   0.3194   0.3410   0.3472   0.3661   0.3666   0.3694   0.3905
  0.3965   0.4178   0.4334   0.4403   0.4457   0.4555   0.4642   0.4790
  0.5342   0.5399   0.5424   0.5611   0.5983   0.6080   0.6271   0.6342
  0.6841   0.7162   0.7342   0.7391   0.7416   0.7523   0.7671   0.7733
  0.7893   0.8006   0.8305   0.8333   0.8535   0.8608   0.8634   0.8701
  0.8776   0.8915   0.9054   0.9161   0.9366   0.9397   0.9742   0.9793
  1.0072   1.0138   1.0488   1.0639   1.0793   1.0930   1.1058   1.1383
  1.1569   1.1601   1.1623   1.1856   1.2330   1.2348   1.2449   1.2693
  1.2902   1.3036   1.3398   1.3473   1.4059   1.5375   1.5869   1.6209
  1.6370   1.6664   1.6996   1.7320   1.7347   1.7349   1.8080   1.8182
  1.8267   1.8288   1.8293   1.8728   1.8748   1.8771   1.8858   1.9069
  1.9193   1.9574   1.9680   2.0159   2.0196   2.0643   2.0663   2.1079
  2.1145   2.1205   2.1585   2.1988   2.2377   2.2625   2.2630   2.2836
  2.2878   2.2878   2.3366   2.3798   2.3944   2.4606   2.4665   2.4887
  2.5117   2.5448   2.5968   2.6370   2.7030   2.7396   2.7514   2.8002
  2.8342   2.8435   2.8440   2.8504   2.8571   2.8836   2.9659   2.9689
  2.9696   2.9769   2.9916   3.0047   3.0240   3.0348   3.0391   3.0594
  3.0699   3.0994   3.1872   3.2180   3.2240   3.2812   3.3022   3.3076
  3.3261   3.3574   3.3775   3.3864   3.5185   3.5981   3.6581   3.6638
  3.8230   3.8812   3.9483   4.0302   4.1042   4.1436   4.2228   4.2232
  4.2585   4.2684   4.4361   4.5897   4.6024   4.7258   4.8174   5.3075
 24.7589  25.1049  25.1393  25.1619  25.1895  25.2855  25.3078  25.3978
 --------------------------------------------------------------

          Ground-State Mulliken Net Atomic Charges

     Atom                 Charge (a.u.)
  ----------------------------------------
      1 C                     0.021926
      2 C                    -0.852117
      3 C                     0.696929
      4 C                     0.021926
      5 C                    -0.852117
      6 C                     0.696929
      7 C                    -0.680399
      8 C                    -0.680399
      9 H                     0.203240
     10 H                     0.161540
     11 H                     0.203240
     12 H                     0.161540
     13 H                     0.151902
     14 H                     0.148491
     15 H                     0.148487
     16 H                     0.151902
     17 H                     0.148487
     18 H                     0.148491
  ----------------------------------------
  Sum of atomic charges =     0.000000

 -----------------------------------------------------------------
                    Cartesian Multipole Moments
 -----------------------------------------------------------------
    Charge (ESU x 10^10)
                 0.0000
    Dipole Moment (Debye)
         X      -0.0000      Y      -0.0000      Z       0.0000
       Tot       0.0000
    Quadrupole Moments (Debye-Ang)
        XX     -45.6925     XY       0.0343     YY     -44.5335
        XZ      -0.0002     YZ      -0.0002     ZZ     -53.5157
    Octopole Moments (Debye-Ang^2)
       XXX     192.5476    XXY     -75.2159    XYY      62.6673
       YYY    -219.6426    XXZ       0.0090    XYZ      -0.0001
       YYZ       0.0075    XZZ      75.1714    YZZ     -87.9810
       ZZZ       0.0292
    Hexadecapole Moments (Debye-Ang^3)
      XXXX    -846.0194   XXXY     278.4589   XXYY    -435.8677
      XYYY     262.9635   YYYY   -1796.9682   XXXZ      -0.0331
      XXYZ       0.0180   XYYZ      -0.0101   YYYZ       0.0500
      XXZZ    -181.8576   XYZZ     106.1508   YYZZ    -335.7828
      XZZZ      -0.0354   YZZZ       0.0591   ZZZZ     -76.7087
 -----------------------------------------------------------------
 Calculating analytic gradient of the SCF energy
 Gradient of SCF Energy
            1           2           3           4           5           6
    1   0.0000001  -0.0000027  -0.0000008  -0.0000001   0.0000027   0.0000008
    2  -0.0000010   0.0000050   0.0000025   0.0000010  -0.0000050  -0.0000025
    3  -0.0000000  -0.0000000   0.0000000   0.0000000   0.0000000  -0.0000000
            7           8           9          10          11          12
    1  -0.0000012   0.0000012   0.0000077   0.0000000  -0.0000077  -0.0000000
    2  -0.0000022   0.0000022   0.0000139  -0.0000049  -0.0000139   0.0000049
    3   0.0000000   0.0000000   0.0000000   0.0000000  -0.0000000   0.0000000
           13          14          15          16          17          18
    1   0.0000045   0.0000017   0.0000017  -0.0000045  -0.0000017  -0.0000017
    2  -0.0000090   0.0000008   0.0000008   0.0000090  -0.0000008  -0.0000008
    3   0.0000000   0.0000018  -0.0000018  -0.0000000   0.0000018  -0.0000018
 Max gradient component =       1.387E-05
 RMS gradient           =       4.023E-06
 Gradient time:  CPU 21.87 s  wall 3.78 s
 Geometry Optimization Parameters
   NAtoms,    NIC,     NZ,  NCons,   NDum,   NFix, NCnnct, MaxDiis
       18       0       0       0       0       0       0       0

 Cartesian Hessian Update
 Hessian updated using BFGS update
**WARNING** Hereditary positive definiteness endangered
 due to small product of step size times gradient change
**WARNING** Small scalar product
 Hessian update skipped this cycle


** GEOMETRY OPTIMIZATION IN CARTESIAN COORDINATES **
   Searching for a Minimum

   Optimization Cycle:  11

                       Coordinates (Angstroms)
     ATOM                X               Y               Z
      1  C        -2.5035459004    2.4706279308   -0.0001642496
      2  C        -2.6655713672    1.0947475501   -0.0001333588
      3  C        -1.5695870921    0.2418081615   -0.0001500000
      4  C        -0.3057776164    0.8174194878   -0.0001992373
      5  C        -0.1437521485    2.1932998719   -0.0002300516
      6  C        -1.2397364182    3.0462392624   -0.0002135000
      7  C        -1.7363825423   -1.2600146651   -0.0001122093
      8  C        -1.0729409655    4.5480620891   -0.0002512369
      9  H        -3.3760635750    3.1024497184   -0.0001498154
     10  H        -3.6603707925    0.6831464136   -0.0000956000
     11  H         0.5667400561    0.1855977037   -0.0002137849
     12  H         0.8510472808    2.6049009980   -0.0002677000
     13  H        -2.7843896842   -1.5375445393   -0.0001175000
     14  H        -1.2738857416   -1.7045527513    0.8765287699
     15  H        -1.2738638078   -1.7045997637   -0.8767174393
     16  H        -0.0249338122    4.8255919473   -0.0002489000
     17  H        -1.5354571557    4.9926469229    0.8763554701
     18  H        -1.5354403172    4.9926004616   -0.8768907168
   Point Group: c1    Number of degrees of freedom:    48


   Energy is   -308.848376544


 Translations and Rotations Projected Out of Hessian

 48 Hessian modes will be used to form the next step
  Hessian Eigenvalues:
     0.559499    1.000000    1.000000    1.000000    1.000000    1.000000
     1.000000    1.000000    1.000000    1.000000    1.000000    1.000000
     1.000000    1.000000    1.000000    1.000000    1.000000    1.000000
     1.000000    1.000000    1.000000    1.000000    1.000000    1.000000
     1.000000    1.000000    1.000000    1.000000    1.000000    1.000000
     1.000000    1.000000    1.000000    1.000000    1.000000    1.000000
     1.000000    1.000000    1.000000    1.000000    1.000000    1.000000
     1.000000    1.000000    1.000000    1.000000    1.000000    1.618158

 Minimum search - taking simple RFO step
 Searching for Lamda that Minimizes Along All modes
 Value Taken    Lamda =   0.00000000
 Step Taken.  Stepsize is  0.000031

                             Maximum     Tolerance    Cnvgd?
         Gradient           0.000014      0.000010      NO
         Displacement       0.000015      0.000030     YES
         Energy change     -0.000000      0.000000     YES

 ----------------------------------------------------------------
             Standard Nuclear Orientation (Angstroms)
    I     Atom           X                Y                Z
 ----------------------------------------------------------------
    1      C      -2.5035458231     2.4706265309    -0.0001642496
    2      C      -2.6655698488     1.0947465579    -0.0001333588
    3      C      -1.5695859364     0.2418076436    -0.0001500000
    4      C      -0.3057776935     0.8174208881    -0.0001992373
    5      C      -0.1437536668     2.1933008640    -0.0002300516
    6      C      -1.2397375745     3.0462397803    -0.0002135000
    7      C      -1.7363830983    -1.2600135647    -0.0001122093
    8      C      -1.0729404100     4.5480609888    -0.0002512369
    9      H      -3.3760675840     3.1024416391    -0.0001498154
   10      H      -3.6603705393     0.6831494520    -0.0000956000
   11      H       0.5667440656     0.1856057829    -0.0002137849
   12      H       0.8510470275     2.6048979603    -0.0002677000
   13      H      -2.7843913491    -1.5375394762    -0.0001175000
   14      H      -1.2738866420    -1.7045533092     0.8765274491
   15      H      -1.2738647060    -1.7046003231    -0.8767161164
   16      H      -0.0249321488     4.8255868848    -0.0002489000
   17      H      -1.5354562571     4.9926474804     0.8763541500
   18      H      -1.5354394153     4.9926010202    -0.8768893967
 ----------------------------------------------------------------
 Nuclear Repulsion Energy =         341.55986571 hartrees
 There are       29 alpha and       29 beta electrons
 Applying Cartesian multipole field
    Component          Value
    ---------          -----
     (2,0,0)        1.00000E-11
     (0,2,0)        2.00000E-11
     (0,0,2)       -3.00000E-11
 Nucleus-field energy     =     0.0000000318 hartrees
 Requested basis set is 6-311++G(d,p)
 There are 98 shells and 246 basis functions
 A cutoff of  1.0D-14 yielded   4532 shell pairs
 There are     29185 function pairs (     31166 Cartesian)
 Smallest overlap matrix eigenvalue = 7.93E-07
 Linear dependence detected in AO basis
 Tighter screening thresholds may be required for diffuse basis sets
 Use S2THRESH > 14 and THRESH = 14 in case of SCF convergence issues
 Number of orthogonalized atomic orbitals = 245
 Maximum deviation from orthogonality = 8.137E-11
 Guess MOs from SCF MO coefficient file

 -----------------------------------------------------------------------
  General SCF calculation program by
  Eric Jon Sundstrom, Paul Horn, Yuezhi Mao, Dmitri Zuev, Alec White,
  David Stuck, Shaama M.S., Shane Yost, Joonho Lee, David Small,
  Daniel Levine, Susi Lehtola, Hugh Burton, Evgeny Epifanovsky,
  Bang C. Huynh
 -----------------------------------------------------------------------
 Hartree-Fock
 using 6 threads for integral computing
 -------------------------------------------------------
 OpenMP Integral computing Module                
 Release: version 2.0, May 2017, Q-Chem Inc. Pleasanton 
 -------------------------------------------------------
 A restricted SCF calculation will be
 performed using DIIS
 SCF converges when DIIS error is below 1.0e-10
 ---------------------------------------
  Cycle       Energy         DIIS error
 ---------------------------------------
    1    -308.8483765452      4.30e-08  
    2    -308.8483765452      9.70e-09  
    3    -308.8483765452      2.28e-09  
    4    -308.8483765452      8.32e-10  
    5    -308.8483765452      1.68e-10  
    6    -308.8483765452      5.26e-11  Convergence criterion met
 ---------------------------------------
 SCF time:   CPU 27.41s  wall 6.00s 
 SCF   energy in the final basis set =     -308.8483765452
 Total energy in the final basis set =     -308.8483765452

 --------------------------------------------------------------

                    Orbital Energies (a.u.)
 --------------------------------------------------------------

 Alpha MOs
 -- Occupied --
-11.2340 -11.2340 -11.2254 -11.2253 -11.2239 -11.2238 -11.2195 -11.2195
 -1.1585  -1.0627  -1.0119  -0.9741  -0.8978  -0.8284  -0.7846  -0.6706
 -0.6464  -0.6262  -0.5808  -0.5795  -0.5701  -0.5556  -0.5483  -0.5249
 -0.4812  -0.4797  -0.4775  -0.3328  -0.3138
 -- Virtual --
  0.0398   0.0480   0.0498   0.0643   0.0680   0.0708   0.0815   0.0911
  0.0955   0.1043   0.1094   0.1286   0.1359   0.1363   0.1426   0.1555
  0.1660   0.1740   0.1824   0.1887   0.1907   0.1923   0.1934   0.2005
  0.2017   0.2115   0.2127   0.2225   0.2232   0.2311   0.2348   0.2458
  0.2492   0.2533   0.2588   0.2777   0.2786   0.2885   0.2977   0.2989
  0.3182   0.3194   0.3410   0.3472   0.3661   0.3666   0.3694   0.3905
  0.3965   0.4178   0.4334   0.4403   0.4457   0.4555   0.4642   0.4790
  0.5342   0.5399   0.5424   0.5611   0.5983   0.6080   0.6271   0.6342
  0.6841   0.7162   0.7342   0.7391   0.7416   0.7523   0.7671   0.7733
  0.7893   0.8006   0.8305   0.8333   0.8535   0.8608   0.8634   0.8701
  0.8776   0.8915   0.9054   0.9161   0.9366   0.9397   0.9742   0.9793
  1.0072   1.0138   1.0488   1.0639   1.0793   1.0930   1.1058   1.1383
  1.1569   1.1601   1.1623   1.1856   1.2330   1.2348   1.2449   1.2693
  1.2902   1.3036   1.3398   1.3473   1.4059   1.5375   1.5869   1.6209
  1.6370   1.6664   1.6996   1.7320   1.7347   1.7349   1.8080   1.8182
  1.8267   1.8288   1.8293   1.8728   1.8748   1.8771   1.8858   1.9069
  1.9193   1.9574   1.9680   2.0159   2.0196   2.0643   2.0663   2.1079
  2.1145   2.1205   2.1585   2.1988   2.2377   2.2625   2.2630   2.2836
  2.2878   2.2878   2.3366   2.3798   2.3944   2.4606   2.4665   2.4887
  2.5117   2.5448   2.5968   2.6370   2.7030   2.7396   2.7514   2.8002
  2.8342   2.8435   2.8440   2.8504   2.8571   2.8836   2.9659   2.9689
  2.9696   2.9769   2.9916   3.0047   3.0240   3.0348   3.0391   3.0594
  3.0699   3.0994   3.1872   3.2180   3.2240   3.2812   3.3022   3.3076
  3.3261   3.3574   3.3775   3.3864   3.5185   3.5981   3.6582   3.6638
  3.8230   3.8812   3.9483   4.0302   4.1042   4.1436   4.2228   4.2232
  4.2585   4.2684   4.4361   4.5897   4.6024   4.7258   4.8174   5.3075
 24.7589  25.1049  25.1393  25.1619  25.1895  25.2855  25.3078  25.3978
 --------------------------------------------------------------

          Ground-State Mulliken Net Atomic Charges

     Atom                 Charge (a.u.)
  ----------------------------------------
      1 C                     0.021923
      2 C                    -0.852113
      3 C                     0.696928
      4 C                     0.021923
      5 C                    -0.852113
      6 C                     0.696928
      7 C                    -0.680399
      8 C                    -0.680399
      9 H                     0.203240
     10 H                     0.161539
     11 H                     0.203240
     12 H                     0.161539
     13 H                     0.151902
     14 H                     0.148491
     15 H                     0.148487
     16 H                     0.151902
     17 H                     0.148487
     18 H                     0.148491
  ----------------------------------------
  Sum of atomic charges =     0.000000

 -----------------------------------------------------------------
                    Cartesian Multipole Moments
 -----------------------------------------------------------------
    Charge (ESU x 10^10)
                 0.0000
    Dipole Moment (Debye)
         X       0.0000      Y      -0.0000      Z       0.0000
       Tot       0.0000
    Quadrupole Moments (Debye-Ang)
        XX     -45.6925     XY       0.0343     YY     -44.5336
        XZ      -0.0002     YZ      -0.0002     ZZ     -53.5157
    Octopole Moments (Debye-Ang^2)
       XXX     192.5475    XXY     -75.2158    XYY      62.6673
       YYY    -219.6428    XXZ       0.0090    XYZ      -0.0001
       YYZ       0.0075    XZZ      75.1714    YZZ     -87.9810
       ZZZ       0.0292
    Hexadecapole Moments (Debye-Ang^3)
      XXXX    -846.0184   XXXY     278.4583   XXYY    -435.8674
      XYYY     262.9632   YYYY   -1796.9678   XXXZ      -0.0331
      XXYZ       0.0180   XYYZ      -0.0101   YYYZ       0.0500
      XXZZ    -181.8575   XYZZ     106.1507   YYZZ    -335.7827
      XZZZ      -0.0354   YZZZ       0.0591   ZZZZ     -76.7086
 -----------------------------------------------------------------
 Calculating analytic gradient of the SCF energy
 Gradient of SCF Energy
            1           2           3           4           5           6
    1   0.0000003  -0.0000025  -0.0000010  -0.0000003   0.0000025   0.0000010
    2  -0.0000008   0.0000047   0.0000023   0.0000008  -0.0000047  -0.0000023
    3  -0.0000000  -0.0000000   0.0000000   0.0000000   0.0000000  -0.0000000
            7           8           9          10          11          12
    1  -0.0000010   0.0000010   0.0000076   0.0000001  -0.0000076  -0.0000001
    2  -0.0000017   0.0000017   0.0000129  -0.0000042  -0.0000129   0.0000042
    3   0.0000000   0.0000000   0.0000000   0.0000000  -0.0000000   0.0000000
           13          14          15          16          17          18
    1   0.0000043   0.0000017   0.0000017  -0.0000043  -0.0000017  -0.0000017
    2  -0.0000087   0.0000009   0.0000009   0.0000087  -0.0000009  -0.0000009
    3   0.0000000   0.0000013  -0.0000013  -0.0000000   0.0000013  -0.0000013
 Max gradient component =       1.294E-05
 RMS gradient           =       3.790E-06
 Gradient time:  CPU 21.88 s  wall 3.78 s
 Geometry Optimization Parameters
   NAtoms,    NIC,     NZ,  NCons,   NDum,   NFix, NCnnct, MaxDiis
       18       0       0       0       0       0       0       0

 Cartesian Hessian Update
 Hessian updated using BFGS update
**WARNING** Hereditary positive definiteness endangered
 due to small product of step size times gradient change
**WARNING** Small scalar product
 Hessian update skipped this cycle


** GEOMETRY OPTIMIZATION IN CARTESIAN COORDINATES **
   Searching for a Minimum

   Optimization Cycle:  12

                       Coordinates (Angstroms)
     ATOM                X               Y               Z
      1  C        -2.5035458231    2.4706265309   -0.0001642496
      2  C        -2.6655698488    1.0947465579   -0.0001333588
      3  C        -1.5695859364    0.2418076436   -0.0001500000
      4  C        -0.3057776935    0.8174208881   -0.0001992373
      5  C        -0.1437536668    2.1933008640   -0.0002300516
      6  C        -1.2397375745    3.0462397803   -0.0002135000
      7  C        -1.7363830983   -1.2600135647   -0.0001122093
      8  C        -1.0729404100    4.5480609888   -0.0002512369
      9  H        -3.3760675840    3.1024416391   -0.0001498154
     10  H        -3.6603705393    0.6831494520   -0.0000956000
     11  H         0.5667440656    0.1856057829   -0.0002137849
     12  H         0.8510470275    2.6048979603   -0.0002677000
     13  H        -2.7843913491   -1.5375394762   -0.0001175000
     14  H        -1.2738866420   -1.7045533092    0.8765274491
     15  H        -1.2738647060   -1.7046003231   -0.8767161164
     16  H        -0.0249321488    4.8255868848   -0.0002489000
     17  H        -1.5354562571    4.9926474804    0.8763541500
     18  H        -1.5354394153    4.9926010202   -0.8768893967
   Point Group: c1    Number of degrees of freedom:    48


   Energy is   -308.848376545


 Translations and Rotations Projected Out of Hessian

 48 Hessian modes will be used to form the next step
  Hessian Eigenvalues:
     0.559499    1.000000    1.000000    1.000000    1.000000    1.000000
     1.000000    1.000000    1.000000    1.000000    1.000000    1.000000
     1.000000    1.000000    1.000000    1.000000    1.000000    1.000000
     1.000000    1.000000    1.000000    1.000000    1.000000    1.000000
     1.000000    1.000000    1.000000    1.000000    1.000000    1.000000
     1.000000    1.000000    1.000000    1.000000    1.000000    1.000000
     1.000000    1.000000    1.000000    1.000000    1.000000    1.000000
     1.000000    1.000000    1.000000    1.000000    1.000000    1.618158

 Minimum search - taking simple RFO step
 Searching for Lamda that Minimizes Along All modes
 Value Taken    Lamda =   0.00000000
 Step Taken.  Stepsize is  0.000029

                             Maximum     Tolerance    Cnvgd?
         Gradient           0.000013      0.000010      NO
         Displacement       0.000014      0.000030     YES
         Energy change     -0.000000      0.000000     YES

 ----------------------------------------------------------------
             Standard Nuclear Orientation (Angstroms)
    I     Atom           X                Y                Z
 ----------------------------------------------------------------
    1      C      -2.5035458869     2.4706252324    -0.0001642496
    2      C      -2.6655684552     1.0947455902    -0.0001333588
    3      C      -1.5695847761     0.2418071095    -0.0001500000
    4      C      -0.3057776295     0.8174221869    -0.0001992373
    5      C      -0.1437550604     2.1933018317    -0.0002300516
    6      C      -1.2397387354     3.0462403143    -0.0002135000
    7      C      -1.7363836139    -1.2600127161    -0.0001122093
    8      C      -1.0729398949     4.5480601401    -0.0002512369
    9      H      -3.3760715499     3.1024341258    -0.0001498154
   10      H      -3.6603703342     0.6831520977    -0.0000956000
   11      H       0.5667480318     0.1856132960    -0.0002137849
   12      H       0.8510468222     2.6048953153    -0.0002677000
   13      H      -2.7843930055    -1.5375346019    -0.0001175000
   14      H      -1.2738875513    -1.7045538824     0.8765264253
   15      H      -1.2738656132    -1.7046008976    -0.8767150905
   16      H      -0.0249304937     4.8255820109    -0.0002489000
   17      H      -1.5354553494     4.9926480532     0.8763531265
   18      H      -1.5354385047     4.9926015940    -0.8768883733
 ----------------------------------------------------------------
 Nuclear Repulsion Energy =         341.55997845 hartrees
 There are       29 alpha and       29 beta electrons
 Applying Cartesian multipole field
    Component          Value
    ---------          -----
     (2,0,0)        1.00000E-11
     (0,2,0)        2.00000E-11
     (0,0,2)       -3.00000E-11
 Nucleus-field energy     =     0.0000000318 hartrees
 Requested basis set is 6-311++G(d,p)
 There are 98 shells and 246 basis functions
 A cutoff of  1.0D-14 yielded   4532 shell pairs
 There are     29185 function pairs (     31166 Cartesian)
 Smallest overlap matrix eigenvalue = 7.93E-07
 Linear dependence detected in AO basis
 Tighter screening thresholds may be required for diffuse basis sets
 Use S2THRESH > 14 and THRESH = 14 in case of SCF convergence issues
 Number of orthogonalized atomic orbitals = 245
 Maximum deviation from orthogonality = 2.126E-10
 Guess MOs from SCF MO coefficient file

 -----------------------------------------------------------------------
  General SCF calculation program by
  Eric Jon Sundstrom, Paul Horn, Yuezhi Mao, Dmitri Zuev, Alec White,
  David Stuck, Shaama M.S., Shane Yost, Joonho Lee, David Small,
  Daniel Levine, Susi Lehtola, Hugh Burton, Evgeny Epifanovsky,
  Bang C. Huynh
 -----------------------------------------------------------------------
 Hartree-Fock
 using 6 threads for integral computing
 -------------------------------------------------------
 OpenMP Integral computing Module                
 Release: version 2.0, May 2017, Q-Chem Inc. Pleasanton 
 -------------------------------------------------------
 A restricted SCF calculation will be
 performed using DIIS
 SCF converges when DIIS error is below 1.0e-10
 ---------------------------------------
  Cycle       Energy         DIIS error
 ---------------------------------------
    1    -308.8483765460      4.02e-08  
    2    -308.8483765460      9.08e-09  
    3    -308.8483765460      2.00e-09  
    4    -308.8483765460      7.23e-10  
    5    -308.8483765460      1.48e-10  
    6    -308.8483765460      4.65e-11  Convergence criterion met
 ---------------------------------------
 SCF time:   CPU 27.35s  wall 5.00s 
 SCF   energy in the final basis set =     -308.8483765460
 Total energy in the final basis set =     -308.8483765460

 --------------------------------------------------------------

                    Orbital Energies (a.u.)
 --------------------------------------------------------------

 Alpha MOs
 -- Occupied --
-11.2340 -11.2340 -11.2254 -11.2253 -11.2239 -11.2238 -11.2195 -11.2195
 -1.1585  -1.0627  -1.0119  -0.9741  -0.8978  -0.8284  -0.7846  -0.6706
 -0.6464  -0.6262  -0.5808  -0.5795  -0.5701  -0.5556  -0.5483  -0.5249
 -0.4812  -0.4797  -0.4775  -0.3328  -0.3138
 -- Virtual --
  0.0398   0.0480   0.0498   0.0643   0.0680   0.0708   0.0815   0.0911
  0.0955   0.1043   0.1094   0.1286   0.1359   0.1363   0.1426   0.1555
  0.1660   0.1740   0.1824   0.1887   0.1907   0.1923   0.1934   0.2005
  0.2017   0.2115   0.2127   0.2225   0.2232   0.2311   0.2348   0.2458
  0.2492   0.2533   0.2588   0.2777   0.2786   0.2885   0.2977   0.2989
  0.3182   0.3194   0.3410   0.3472   0.3661   0.3666   0.3694   0.3905
  0.3965   0.4178   0.4334   0.4403   0.4457   0.4555   0.4642   0.4790
  0.5342   0.5399   0.5424   0.5611   0.5983   0.6080   0.6271   0.6342
  0.6841   0.7162   0.7342   0.7391   0.7416   0.7523   0.7671   0.7733
  0.7893   0.8006   0.8305   0.8333   0.8535   0.8608   0.8634   0.8701
  0.8776   0.8915   0.9054   0.9161   0.9366   0.9397   0.9742   0.9793
  1.0072   1.0138   1.0488   1.0639   1.0793   1.0930   1.1058   1.1383
  1.1569   1.1601   1.1623   1.1856   1.2330   1.2348   1.2449   1.2693
  1.2902   1.3036   1.3398   1.3473   1.4059   1.5375   1.5869   1.6209
  1.6370   1.6664   1.6996   1.7320   1.7347   1.7349   1.8080   1.8182
  1.8267   1.8288   1.8293   1.8728   1.8748   1.8771   1.8858   1.9069
  1.9193   1.9574   1.9680   2.0159   2.0196   2.0643   2.0663   2.1079
  2.1145   2.1205   2.1585   2.1988   2.2377   2.2625   2.2630   2.2836
  2.2878   2.2878   2.3366   2.3798   2.3944   2.4606   2.4665   2.4887
  2.5117   2.5448   2.5968   2.6370   2.7030   2.7396   2.7514   2.8002
  2.8343   2.8435   2.8440   2.8504   2.8571   2.8836   2.9659   2.9689
  2.9696   2.9769   2.9916   3.0047   3.0240   3.0348   3.0391   3.0594
  3.0699   3.0994   3.1872   3.2180   3.2240   3.2812   3.3022   3.3076
  3.3261   3.3574   3.3775   3.3864   3.5185   3.5981   3.6582   3.6638
  3.8230   3.8812   3.9483   4.0302   4.1042   4.1436   4.2228   4.2232
  4.2585   4.2684   4.4361   4.5897   4.6024   4.7258   4.8174   5.3075
 24.7589  25.1049  25.1393  25.1619  25.1895  25.2855  25.3078  25.3978
 --------------------------------------------------------------

          Ground-State Mulliken Net Atomic Charges

     Atom                 Charge (a.u.)
  ----------------------------------------
      1 C                     0.021920
      2 C                    -0.852109
      3 C                     0.696928
      4 C                     0.021920
      5 C                    -0.852109
      6 C                     0.696928
      7 C                    -0.680398
      8 C                    -0.680398
      9 H                     0.203239
     10 H                     0.161539
     11 H                     0.203239
     12 H                     0.161539
     13 H                     0.151902
     14 H                     0.148491
     15 H                     0.148487
     16 H                     0.151902
     17 H                     0.148487
     18 H                     0.148491
  ----------------------------------------
  Sum of atomic charges =     0.000000

 -----------------------------------------------------------------
                    Cartesian Multipole Moments
 -----------------------------------------------------------------
    Charge (ESU x 10^10)
                 0.0000
    Dipole Moment (Debye)
         X       0.0000      Y      -0.0000      Z       0.0000
       Tot       0.0000
    Quadrupole Moments (Debye-Ang)
        XX     -45.6925     XY       0.0342     YY     -44.5336
        XZ      -0.0002     YZ      -0.0002     ZZ     -53.5157
    Octopole Moments (Debye-Ang^2)
       XXX     192.5473    XXY     -75.2157    XYY      62.6673
       YYY    -219.6430    XXZ       0.0090    XYZ      -0.0001
       YYZ       0.0075    XZZ      75.1714    YZZ     -87.9810
       ZZZ       0.0292
    Hexadecapole Moments (Debye-Ang^3)
      XXXX    -846.0175   XXXY     278.4578   XXYY    -435.8673
      XYYY     262.9629   YYYY   -1796.9677   XXXZ      -0.0331
      XXYZ       0.0180   XYYZ      -0.0101   YYYZ       0.0500
      XXZZ    -181.8575   XYZZ     106.1507   YYZZ    -335.7826
      XZZZ      -0.0354   YZZZ       0.0591   ZZZZ     -76.7086
 -----------------------------------------------------------------
 Calculating analytic gradient of the SCF energy
 Gradient of SCF Energy
            1           2           3           4           5           6
    1   0.0000005  -0.0000023  -0.0000011  -0.0000005   0.0000023   0.0000011
    2  -0.0000007   0.0000044   0.0000022   0.0000006  -0.0000043  -0.0000022
    3  -0.0000000  -0.0000000   0.0000000   0.0000000   0.0000000  -0.0000000
            7           8           9          10          11          12
    1  -0.0000009   0.0000009   0.0000075   0.0000001  -0.0000075  -0.0000001
    2  -0.0000014   0.0000014   0.0000121  -0.0000037  -0.0000121   0.0000037
    3   0.0000000   0.0000000   0.0000000   0.0000000  -0.0000000   0.0000000
           13          14          15          16          17          18
    1   0.0000042   0.0000018   0.0000018  -0.0000042  -0.0000018  -0.0000018
    2  -0.0000084   0.0000009   0.0000009   0.0000084  -0.0000009  -0.0000009
    3   0.0000000   0.0000009  -0.0000009  -0.0000000   0.0000009  -0.0000009
 Max gradient component =       1.212E-05
 RMS gradient           =       3.587E-06
 Gradient time:  CPU 21.86 s  wall 3.78 s
 Geometry Optimization Parameters
   NAtoms,    NIC,     NZ,  NCons,   NDum,   NFix, NCnnct, MaxDiis
       18       0       0       0       0       0       0       0

 Cartesian Hessian Update
 Hessian updated using BFGS update
**WARNING** Hereditary positive definiteness endangered
 due to small product of step size times gradient change
**WARNING** Small scalar product
 Hessian update skipped this cycle


** GEOMETRY OPTIMIZATION IN CARTESIAN COORDINATES **
   Searching for a Minimum

   Optimization Cycle:  13

                       Coordinates (Angstroms)
     ATOM                X               Y               Z
      1  C        -2.5035458869    2.4706252324   -0.0001642496
      2  C        -2.6655684552    1.0947455902   -0.0001333588
      3  C        -1.5695847761    0.2418071095   -0.0001500000
      4  C        -0.3057776295    0.8174221869   -0.0001992373
      5  C        -0.1437550604    2.1933018317   -0.0002300516
      6  C        -1.2397387354    3.0462403143   -0.0002135000
      7  C        -1.7363836139   -1.2600127161   -0.0001122093
      8  C        -1.0729398949    4.5480601401   -0.0002512369
      9  H        -3.3760715499    3.1024341258   -0.0001498154
     10  H        -3.6603703342    0.6831520977   -0.0000956000
     11  H         0.5667480318    0.1856132960   -0.0002137849
     12  H         0.8510468222    2.6048953153   -0.0002677000
     13  H        -2.7843930055   -1.5375346019   -0.0001175000
     14  H        -1.2738875513   -1.7045538824    0.8765264253
     15  H        -1.2738656132   -1.7046008976   -0.8767150905
     16  H        -0.0249304937    4.8255820109   -0.0002489000
     17  H        -1.5354553494    4.9926480532    0.8763531265
     18  H        -1.5354385047    4.9926015940   -0.8768883733
   Point Group: c1    Number of degrees of freedom:    48


   Energy is   -308.848376546


 Translations and Rotations Projected Out of Hessian

 48 Hessian modes will be used to form the next step
  Hessian Eigenvalues:
     0.559499    1.000000    1.000000    1.000000    1.000000    1.000000
     1.000000    1.000000    1.000000    1.000000    1.000000    1.000000
     1.000000    1.000000    1.000000    1.000000    1.000000    1.000000
     1.000000    1.000000    1.000000    1.000000    1.000000    1.000000
     1.000000    1.000000    1.000000    1.000000    1.000000    1.000000
     1.000000    1.000000    1.000000    1.000000    1.000000    1.000000
     1.000000    1.000000    1.000000    1.000000    1.000000    1.000000
     1.000000    1.000000    1.000000    1.000000    1.000000    1.618158

 Minimum search - taking simple RFO step
 Searching for Lamda that Minimizes Along All modes
 Value Taken    Lamda =   0.00000000
 Step Taken.  Stepsize is  0.000027

                             Maximum     Tolerance    Cnvgd?
         Gradient           0.000012      0.000010      NO
         Displacement       0.000013      0.000030     YES
         Energy change     -0.000000      0.000000     YES

 ----------------------------------------------------------------
             Standard Nuclear Orientation (Angstroms)
    I     Atom           X                Y                Z
 ----------------------------------------------------------------
    1      C      -2.5035460668     2.4706240171    -0.0001642496
    2      C      -2.6655671636     1.0947446436    -0.0001333588
    3      C      -1.5695836104     0.2418065752    -0.0001500000
    4      C      -0.3057774494     0.8174234025    -0.0001992373
    5      C      -0.1437563519     2.1933027782    -0.0002300516
    6      C      -1.2397399014     3.0462408484    -0.0002135000
    7      C      -1.7363840917    -1.2600120548    -0.0001122093
    8      C      -1.0729394174     4.5480594788    -0.0002512369
    9      H      -3.3760754481     3.1024271131    -0.0001498154
   10      H      -3.6603701491     0.6831543941    -0.0000956000
   11      H       0.5667519304     0.1856203087    -0.0002137849
   12      H       0.8510466369     2.6048930194    -0.0002677000
   13      H      -2.7843946347    -1.5375299120    -0.0001175000
   14      H      -1.2738884787    -1.7045544717     0.8765256343
   15      H      -1.2738665385    -1.7046014884    -0.8767142975
   16      H      -0.0249288656     4.8255773215    -0.0002489000
   17      H      -1.5354544238     4.9926486422     0.8763523357
   18      H      -1.5354375762     4.9926021840    -0.8768875826
 ----------------------------------------------------------------
 Nuclear Repulsion Energy =         341.56007041 hartrees
 There are       29 alpha and       29 beta electrons
 Applying Cartesian multipole field
    Component          Value
    ---------          -----
     (2,0,0)        1.00000E-11
     (0,2,0)        2.00000E-11
     (0,0,2)       -3.00000E-11
 Nucleus-field energy     =     0.0000000318 hartrees
 Requested basis set is 6-311++G(d,p)
 There are 98 shells and 246 basis functions
 A cutoff of  1.0D-14 yielded   4532 shell pairs
 There are     29185 function pairs (     31166 Cartesian)
 Smallest overlap matrix eigenvalue = 7.93E-07
 Linear dependence detected in AO basis
 Tighter screening thresholds may be required for diffuse basis sets
 Use S2THRESH > 14 and THRESH = 14 in case of SCF convergence issues
 Number of orthogonalized atomic orbitals = 245
 Maximum deviation from orthogonality = 5.745E-11
 Guess MOs from SCF MO coefficient file

 -----------------------------------------------------------------------
  General SCF calculation program by
  Eric Jon Sundstrom, Paul Horn, Yuezhi Mao, Dmitri Zuev, Alec White,
  David Stuck, Shaama M.S., Shane Yost, Joonho Lee, David Small,
  Daniel Levine, Susi Lehtola, Hugh Burton, Evgeny Epifanovsky,
  Bang C. Huynh
 -----------------------------------------------------------------------
 Hartree-Fock
 using 6 threads for integral computing
 -------------------------------------------------------
 OpenMP Integral computing Module                
 Release: version 2.0, May 2017, Q-Chem Inc. Pleasanton 
 -------------------------------------------------------
 A restricted SCF calculation will be
 performed using DIIS
 SCF converges when DIIS error is below 1.0e-10
 ---------------------------------------
  Cycle       Energy         DIIS error
 ---------------------------------------
    1    -308.8483765466      3.79e-08  
    2    -308.8483765466      8.56e-09  
    3    -308.8483765466      1.80e-09  
    4    -308.8483765467      6.24e-10  
    5    -308.8483765466      1.32e-10  
    6    -308.8483765466      4.13e-11  Convergence criterion met
 ---------------------------------------
 SCF time:   CPU 27.32s  wall 5.00s 
 SCF   energy in the final basis set =     -308.8483765466
 Total energy in the final basis set =     -308.8483765466

 --------------------------------------------------------------

                    Orbital Energies (a.u.)
 --------------------------------------------------------------

 Alpha MOs
 -- Occupied --
-11.2340 -11.2340 -11.2254 -11.2253 -11.2239 -11.2238 -11.2195 -11.2195
 -1.1585  -1.0627  -1.0119  -0.9741  -0.8978  -0.8284  -0.7846  -0.6706
 -0.6464  -0.6262  -0.5808  -0.5795  -0.5701  -0.5556  -0.5483  -0.5249
 -0.4812  -0.4797  -0.4775  -0.3328  -0.3138
 -- Virtual --
  0.0398   0.0480   0.0498   0.0643   0.0680   0.0708   0.0815   0.0911
  0.0955   0.1043   0.1094   0.1286   0.1359   0.1363   0.1426   0.1555
  0.1660   0.1740   0.1824   0.1887   0.1907   0.1923   0.1934   0.2005
  0.2017   0.2115   0.2127   0.2225   0.2232   0.2311   0.2348   0.2458
  0.2492   0.2533   0.2588   0.2777   0.2786   0.2885   0.2977   0.2989
  0.3182   0.3194   0.3410   0.3472   0.3661   0.3666   0.3694   0.3905
  0.3965   0.4178   0.4334   0.4403   0.4457   0.4555   0.4642   0.4790
  0.5342   0.5399   0.5424   0.5611   0.5983   0.6080   0.6271   0.6342
  0.6841   0.7162   0.7342   0.7391   0.7416   0.7523   0.7671   0.7733
  0.7893   0.8006   0.8305   0.8333   0.8535   0.8608   0.8634   0.8701
  0.8776   0.8915   0.9054   0.9161   0.9366   0.9397   0.9742   0.9793
  1.0072   1.0138   1.0488   1.0639   1.0793   1.0930   1.1058   1.1383
  1.1569   1.1601   1.1623   1.1856   1.2330   1.2348   1.2449   1.2693
  1.2902   1.3036   1.3398   1.3473   1.4059   1.5375   1.5869   1.6209
  1.6370   1.6664   1.6996   1.7320   1.7347   1.7349   1.8080   1.8182
  1.8267   1.8288   1.8293   1.8728   1.8748   1.8771   1.8858   1.9069
  1.9193   1.9574   1.9680   2.0159   2.0196   2.0643   2.0663   2.1079
  2.1145   2.1205   2.1585   2.1988   2.2377   2.2625   2.2630   2.2836
  2.2878   2.2878   2.3366   2.3798   2.3944   2.4606   2.4665   2.4887
  2.5117   2.5448   2.5968   2.6370   2.7030   2.7396   2.7514   2.8002
  2.8343   2.8435   2.8440   2.8504   2.8571   2.8836   2.9659   2.9689
  2.9696   2.9769   2.9916   3.0047   3.0240   3.0348   3.0391   3.0594
  3.0699   3.0994   3.1872   3.2180   3.2240   3.2812   3.3022   3.3076
  3.3261   3.3574   3.3775   3.3864   3.5185   3.5981   3.6582   3.6638
  3.8230   3.8812   3.9483   4.0302   4.1042   4.1436   4.2228   4.2232
  4.2585   4.2684   4.4361   4.5897   4.6024   4.7258   4.8174   5.3075
 24.7589  25.1049  25.1393  25.1619  25.1895  25.2855  25.3078  25.3978
 --------------------------------------------------------------

          Ground-State Mulliken Net Atomic Charges

     Atom                 Charge (a.u.)
  ----------------------------------------
      1 C                     0.021917
      2 C                    -0.852105
      3 C                     0.696928
      4 C                     0.021917
      5 C                    -0.852105
      6 C                     0.696928
      7 C                    -0.680398
      8 C                    -0.680398
      9 H                     0.203239
     10 H                     0.161539
     11 H                     0.203239
     12 H                     0.161539
     13 H                     0.151902
     14 H                     0.148491
     15 H                     0.148487
     16 H                     0.151902
     17 H                     0.148487
     18 H                     0.148491
  ----------------------------------------
  Sum of atomic charges =     0.000000

 -----------------------------------------------------------------
                    Cartesian Multipole Moments
 -----------------------------------------------------------------
    Charge (ESU x 10^10)
                 0.0000
    Dipole Moment (Debye)
         X       0.0000      Y      -0.0000      Z       0.0000
       Tot       0.0000
    Quadrupole Moments (Debye-Ang)
        XX     -45.6924     XY       0.0342     YY     -44.5336
        XZ      -0.0002     YZ      -0.0002     ZZ     -53.5156
    Octopole Moments (Debye-Ang^2)
       XXX     192.5472    XXY     -75.2156    XYY      62.6673
       YYY    -219.6431    XXZ       0.0090    XYZ      -0.0001
       YYZ       0.0075    XZZ      75.1714    YZZ     -87.9810
       ZZZ       0.0292
    Hexadecapole Moments (Debye-Ang^3)
      XXXX    -846.0167   XXXY     278.4573   XXYY    -435.8672
      XYYY     262.9627   YYYY   -1796.9678   XXXZ      -0.0331
      XXYZ       0.0180   XYYZ      -0.0101   YYYZ       0.0500
      XXZZ    -181.8575   XYZZ     106.1506   YYZZ    -335.7825
      XZZZ      -0.0354   YZZZ       0.0591   ZZZZ     -76.7086
 -----------------------------------------------------------------
 Calculating analytic gradient of the SCF energy
 Gradient of SCF Energy
            1           2           3           4           5           6
    1   0.0000007  -0.0000021  -0.0000012  -0.0000007   0.0000021   0.0000012
    2  -0.0000005   0.0000041   0.0000021   0.0000005  -0.0000041  -0.0000021
    3  -0.0000000  -0.0000000   0.0000000   0.0000000   0.0000000  -0.0000000
            7           8           9          10          11          12
    1  -0.0000008   0.0000008   0.0000073   0.0000000  -0.0000073  -0.0000000
    2  -0.0000011   0.0000011   0.0000114  -0.0000031  -0.0000114   0.0000031
    3   0.0000000   0.0000000   0.0000000   0.0000000  -0.0000000   0.0000000
           13          14          15          16          17          18
    1   0.0000040   0.0000018   0.0000018  -0.0000040  -0.0000018  -0.0000018
    2  -0.0000081   0.0000010   0.0000010   0.0000081  -0.0000010  -0.0000010
    3   0.0000000   0.0000006  -0.0000006  -0.0000000   0.0000006  -0.0000006
 Max gradient component =       1.137E-05
 RMS gradient           =       3.406E-06
 Gradient time:  CPU 21.86 s  wall 3.78 s
 Geometry Optimization Parameters
   NAtoms,    NIC,     NZ,  NCons,   NDum,   NFix, NCnnct, MaxDiis
       18       0       0       0       0       0       0       0

 Cartesian Hessian Update
 Hessian updated using BFGS update
**WARNING** Hereditary positive definiteness endangered
 due to small product of step size times gradient change
**WARNING** Small scalar product
 Hessian update skipped this cycle


** GEOMETRY OPTIMIZATION IN CARTESIAN COORDINATES **
   Searching for a Minimum

   Optimization Cycle:  14

                       Coordinates (Angstroms)
     ATOM                X               Y               Z
      1  C        -2.5035460668    2.4706240171   -0.0001642496
      2  C        -2.6655671636    1.0947446436   -0.0001333588
      3  C        -1.5695836104    0.2418065752   -0.0001500000
      4  C        -0.3057774494    0.8174234025   -0.0001992373
      5  C        -0.1437563519    2.1933027782   -0.0002300516
      6  C        -1.2397399014    3.0462408484   -0.0002135000
      7  C        -1.7363840917   -1.2600120548   -0.0001122093
      8  C        -1.0729394174    4.5480594788   -0.0002512369
      9  H        -3.3760754481    3.1024271131   -0.0001498154
     10  H        -3.6603701491    0.6831543941   -0.0000956000
     11  H         0.5667519304    0.1856203087   -0.0002137849
     12  H         0.8510466369    2.6048930194   -0.0002677000
     13  H        -2.7843946347   -1.5375299120   -0.0001175000
     14  H        -1.2738884787   -1.7045544717    0.8765256343
     15  H        -1.2738665385   -1.7046014884   -0.8767142975
     16  H        -0.0249288656    4.8255773215   -0.0002489000
     17  H        -1.5354544238    4.9926486422    0.8763523357
     18  H        -1.5354375762    4.9926021840   -0.8768875826
   Point Group: c1    Number of degrees of freedom:    48


   Energy is   -308.848376547


 Translations and Rotations Projected Out of Hessian

 48 Hessian modes will be used to form the next step
  Hessian Eigenvalues:
     0.559499    1.000000    1.000000    1.000000    1.000000    1.000000
     1.000000    1.000000    1.000000    1.000000    1.000000    1.000000
     1.000000    1.000000    1.000000    1.000000    1.000000    1.000000
     1.000000    1.000000    1.000000    1.000000    1.000000    1.000000
     1.000000    1.000000    1.000000    1.000000    1.000000    1.000000
     1.000000    1.000000    1.000000    1.000000    1.000000    1.000000
     1.000000    1.000000    1.000000    1.000000    1.000000    1.000000
     1.000000    1.000000    1.000000    1.000000    1.000000    1.618158

 Minimum search - taking simple RFO step
 Searching for Lamda that Minimizes Along All modes
 Value Taken    Lamda =   0.00000000
 Step Taken.  Stepsize is  0.000026

                             Maximum     Tolerance    Cnvgd?
         Gradient           0.000011      0.000010      NO
         Displacement       0.000012      0.000030     YES
         Energy change     -0.000000      0.000000     YES

 ----------------------------------------------------------------
             Standard Nuclear Orientation (Angstroms)
    I     Atom           X                Y                Z
 ----------------------------------------------------------------
    1      C      -2.5035463424     2.4706228712    -0.0001642496
    2      C      -2.6655659562     1.0947437158    -0.0001333588
    3      C      -1.5695824408     0.2418060507    -0.0001500000
    4      C      -0.3057771736     0.8174245486    -0.0001992373
    5      C      -0.1437575593     2.1933037060    -0.0002300516
    6      C      -1.2397410714     3.0462413729    -0.0002135000
    7      C      -1.7363845350    -1.2600115336    -0.0001122093
    8      C      -1.0729389744     4.5480589576    -0.0002512369
    9      H      -3.3760792622     3.1024205463    -0.0001498154
   10      H      -3.6603699644     0.6831563774    -0.0000956000
   11      H       0.5667557447     0.1856268753    -0.0002137849
   12      H       0.8510464520     2.6048910366    -0.0002677000
   13      H      -2.7843962243    -1.5375254005    -0.0001175000
   14      H      -1.2738894293    -1.7045550771     0.8765250262
   15      H      -1.2738674870    -1.7046020951    -0.8767136876
   16      H      -0.0249272769     4.8255728104    -0.0002489000
   17      H      -1.5354534749     4.9926492473     0.8763517277
   18      H      -1.5354366247     4.9926027900    -0.8768869747
 ----------------------------------------------------------------
 Nuclear Repulsion Energy =         341.56014615 hartrees
 There are       29 alpha and       29 beta electrons
 Applying Cartesian multipole field
    Component          Value
    ---------          -----
     (2,0,0)        1.00000E-11
     (0,2,0)        2.00000E-11
     (0,0,2)       -3.00000E-11
 Nucleus-field energy     =     0.0000000318 hartrees
 Requested basis set is 6-311++G(d,p)
 There are 98 shells and 246 basis functions
 A cutoff of  1.0D-14 yielded   4532 shell pairs
 There are     29185 function pairs (     31166 Cartesian)
 Smallest overlap matrix eigenvalue = 7.93E-07
 Linear dependence detected in AO basis
 Tighter screening thresholds may be required for diffuse basis sets
 Use S2THRESH > 14 and THRESH = 14 in case of SCF convergence issues
 Number of orthogonalized atomic orbitals = 245
 Maximum deviation from orthogonality = 9.171E-11
 Guess MOs from SCF MO coefficient file

 -----------------------------------------------------------------------
  General SCF calculation program by
  Eric Jon Sundstrom, Paul Horn, Yuezhi Mao, Dmitri Zuev, Alec White,
  David Stuck, Shaama M.S., Shane Yost, Joonho Lee, David Small,
  Daniel Levine, Susi Lehtola, Hugh Burton, Evgeny Epifanovsky,
  Bang C. Huynh
 -----------------------------------------------------------------------
 Hartree-Fock
 using 6 threads for integral computing
 -------------------------------------------------------
 OpenMP Integral computing Module                
 Release: version 2.0, May 2017, Q-Chem Inc. Pleasanton 
 -------------------------------------------------------
 A restricted SCF calculation will be
 performed using DIIS
 SCF converges when DIIS error is below 1.0e-10
 ---------------------------------------
  Cycle       Energy         DIIS error
 ---------------------------------------
    1    -308.8483765472      3.59e-08  
    2    -308.8483765473      8.12e-09  
    3    -308.8483765473      1.64e-09  
    4    -308.8483765473      5.36e-10  
    5    -308.8483765473      1.20e-10  
    6    -308.8483765473      3.69e-11  Convergence criterion met
 ---------------------------------------
 SCF time:   CPU 27.28s  wall 5.00s 
 SCF   energy in the final basis set =     -308.8483765473
 Total energy in the final basis set =     -308.8483765473

 --------------------------------------------------------------

                    Orbital Energies (a.u.)
 --------------------------------------------------------------

 Alpha MOs
 -- Occupied --
-11.2340 -11.2340 -11.2254 -11.2253 -11.2239 -11.2238 -11.2195 -11.2195
 -1.1585  -1.0627  -1.0119  -0.9741  -0.8978  -0.8284  -0.7846  -0.6706
 -0.6464  -0.6262  -0.5808  -0.5795  -0.5701  -0.5556  -0.5483  -0.5249
 -0.4812  -0.4797  -0.4775  -0.3328  -0.3138
 -- Virtual --
  0.0398   0.0480   0.0498   0.0643   0.0680   0.0708   0.0815   0.0911
  0.0955   0.1043   0.1094   0.1286   0.1359   0.1363   0.1426   0.1555
  0.1660   0.1740   0.1824   0.1887   0.1907   0.1923   0.1934   0.2005
  0.2017   0.2115   0.2127   0.2225   0.2232   0.2311   0.2348   0.2458
  0.2492   0.2533   0.2588   0.2777   0.2786   0.2885   0.2977   0.2989
  0.3182   0.3194   0.3410   0.3472   0.3661   0.3666   0.3694   0.3905
  0.3965   0.4178   0.4334   0.4403   0.4457   0.4555   0.4642   0.4790
  0.5342   0.5399   0.5424   0.5611   0.5983   0.6080   0.6271   0.6342
  0.6841   0.7162   0.7342   0.7391   0.7416   0.7523   0.7671   0.7733
  0.7893   0.8006   0.8305   0.8333   0.8535   0.8608   0.8634   0.8701
  0.8776   0.8915   0.9054   0.9161   0.9366   0.9397   0.9742   0.9793
  1.0072   1.0138   1.0488   1.0639   1.0793   1.0930   1.1058   1.1383
  1.1569   1.1601   1.1623   1.1856   1.2330   1.2348   1.2449   1.2693
  1.2902   1.3036   1.3398   1.3473   1.4059   1.5375   1.5869   1.6209
  1.6370   1.6664   1.6996   1.7320   1.7347   1.7349   1.8080   1.8182
  1.8267   1.8288   1.8293   1.8728   1.8748   1.8771   1.8858   1.9069
  1.9193   1.9574   1.9680   2.0159   2.0196   2.0643   2.0663   2.1079
  2.1145   2.1205   2.1585   2.1988   2.2377   2.2625   2.2630   2.2836
  2.2878   2.2878   2.3366   2.3798   2.3944   2.4606   2.4665   2.4887
  2.5117   2.5448   2.5968   2.6370   2.7030   2.7396   2.7514   2.8002
  2.8343   2.8435   2.8440   2.8505   2.8571   2.8836   2.9659   2.9689
  2.9696   2.9769   2.9916   3.0047   3.0240   3.0348   3.0391   3.0594
  3.0699   3.0994   3.1872   3.2180   3.2240   3.2812   3.3022   3.3076
  3.3261   3.3574   3.3775   3.3864   3.5185   3.5981   3.6582   3.6638
  3.8230   3.8812   3.9483   4.0302   4.1042   4.1436   4.2228   4.2232
  4.2585   4.2684   4.4361   4.5897   4.6024   4.7258   4.8174   5.3075
 24.7589  25.1049  25.1393  25.1619  25.1895  25.2855  25.3078  25.3978
 --------------------------------------------------------------

          Ground-State Mulliken Net Atomic Charges

     Atom                 Charge (a.u.)
  ----------------------------------------
      1 C                     0.021914
      2 C                    -0.852102
      3 C                     0.696927
      4 C                     0.021914
      5 C                    -0.852102
      6 C                     0.696927
      7 C                    -0.680397
      8 C                    -0.680397
      9 H                     0.203239
     10 H                     0.161538
     11 H                     0.203239
     12 H                     0.161538
     13 H                     0.151902
     14 H                     0.148491
     15 H                     0.148487
     16 H                     0.151902
     17 H                     0.148487
     18 H                     0.148491
  ----------------------------------------
  Sum of atomic charges =     0.000000

 -----------------------------------------------------------------
                    Cartesian Multipole Moments
 -----------------------------------------------------------------
    Charge (ESU x 10^10)
                -0.0000
    Dipole Moment (Debye)
         X       0.0000      Y      -0.0000      Z       0.0000
       Tot       0.0000
    Quadrupole Moments (Debye-Ang)
        XX     -45.6924     XY       0.0342     YY     -44.5337
        XZ      -0.0002     YZ      -0.0002     ZZ     -53.5156
    Octopole Moments (Debye-Ang^2)
       XXX     192.5470    XXY     -75.2155    XYY      62.6673
       YYY    -219.6433    XXZ       0.0090    XYZ      -0.0001
       YYZ       0.0075    XZZ      75.1714    YZZ     -87.9810
       ZZZ       0.0292
    Hexadecapole Moments (Debye-Ang^3)
      XXXX    -846.0160   XXXY     278.4568   XXYY    -435.8671
      XYYY     262.9625   YYYY   -1796.9681   XXXZ      -0.0331
      XXYZ       0.0180   XYYZ      -0.0101   YYYZ       0.0500
      XXZZ    -181.8574   XYZZ     106.1506   YYZZ    -335.7824
      XZZZ      -0.0354   YZZZ       0.0591   ZZZZ     -76.7086
 -----------------------------------------------------------------
 Calculating analytic gradient of the SCF energy
 Gradient of SCF Energy
            1           2           3           4           5           6
    1   0.0000008  -0.0000020  -0.0000013  -0.0000008   0.0000020   0.0000013
    2  -0.0000004   0.0000039   0.0000020   0.0000004  -0.0000039  -0.0000020
    3  -0.0000000  -0.0000000   0.0000000   0.0000000   0.0000000  -0.0000000
            7           8           9          10          11          12
    1  -0.0000007   0.0000007   0.0000071  -0.0000000  -0.0000071   0.0000000
    2  -0.0000009   0.0000009   0.0000107  -0.0000026  -0.0000107   0.0000026
    3   0.0000000   0.0000000   0.0000000   0.0000000  -0.0000000   0.0000000
           13          14          15          16          17          18
    1   0.0000038   0.0000018   0.0000018  -0.0000038  -0.0000018  -0.0000018
    2  -0.0000078   0.0000010   0.0000010   0.0000078  -0.0000010  -0.0000010
    3   0.0000000   0.0000004  -0.0000004  -0.0000000   0.0000004  -0.0000004
 Max gradient component =       1.070E-05
 RMS gradient           =       3.243E-06
 Gradient time:  CPU 21.87 s  wall 3.78 s
 Geometry Optimization Parameters
   NAtoms,    NIC,     NZ,  NCons,   NDum,   NFix, NCnnct, MaxDiis
       18       0       0       0       0       0       0       0

 Cartesian Hessian Update
 Hessian updated using BFGS update
**WARNING** Hereditary positive definiteness endangered
 due to small product of step size times gradient change
**WARNING** Small scalar product
 Hessian update skipped this cycle


** GEOMETRY OPTIMIZATION IN CARTESIAN COORDINATES **
   Searching for a Minimum

   Optimization Cycle:  15

                       Coordinates (Angstroms)
     ATOM                X               Y               Z
      1  C        -2.5035463424    2.4706228712   -0.0001642496
      2  C        -2.6655659562    1.0947437158   -0.0001333588
      3  C        -1.5695824408    0.2418060507   -0.0001500000
      4  C        -0.3057771736    0.8174245486   -0.0001992373
      5  C        -0.1437575593    2.1933037060   -0.0002300516
      6  C        -1.2397410714    3.0462413729   -0.0002135000
      7  C        -1.7363845350   -1.2600115336   -0.0001122093
      8  C        -1.0729389744    4.5480589576   -0.0002512369
      9  H        -3.3760792622    3.1024205463   -0.0001498154
     10  H        -3.6603699644    0.6831563774   -0.0000956000
     11  H         0.5667557447    0.1856268753   -0.0002137849
     12  H         0.8510464520    2.6048910366   -0.0002677000
     13  H        -2.7843962243   -1.5375254005   -0.0001175000
     14  H        -1.2738894293   -1.7045550771    0.8765250262
     15  H        -1.2738674870   -1.7046020951   -0.8767136876
     16  H        -0.0249272769    4.8255728104   -0.0002489000
     17  H        -1.5354534749    4.9926492473    0.8763517277
     18  H        -1.5354366247    4.9926027900   -0.8768869747
   Point Group: c1    Number of degrees of freedom:    48


   Energy is   -308.848376547


 Translations and Rotations Projected Out of Hessian

 47 Hessian modes will be used to form the next step
  Hessian Eigenvalues:
     0.559499    1.000000    1.000000    1.000000    1.000000    1.000000
     1.000000    1.000000    1.000000    1.000000    1.000000    1.000000
     1.000000    1.000000    1.000000    1.000000    1.000000    1.000000
     1.000000    1.000000    1.000000    1.000000    1.000000    1.000000
     1.000000    1.000000    1.000000    1.000000    1.000000    1.000000
     1.000000    1.000000    1.000000    1.000000    1.000000    1.000000
     1.000000    1.000000    1.000000    1.000000    1.000000    1.000000
     1.000000    1.000000    1.000000    1.000000    1.618158

 Minimum search - taking simple RFO step
 Searching for Lamda that Minimizes Along All modes
 Value Taken    Lamda =   0.00000000
 Step Taken.  Stepsize is  0.000025

                             Maximum     Tolerance    Cnvgd?
         Gradient           0.000011      0.000010      NO
         Displacement       0.000012      0.000030     YES
         Energy change     -0.000000      0.000000     YES

 ----------------------------------------------------------------
             Standard Nuclear Orientation (Angstroms)
    I     Atom           X                Y                Z
 ----------------------------------------------------------------
    1      C      -2.5035466964     2.4706217842    -0.0001642496
    2      C      -2.6655648192     1.0947428050    -0.0001333588
    3      C      -1.5695812686     0.2418055417    -0.0001500000
    4      C      -0.3057768194     0.8174256357    -0.0001992373
    5      C      -0.1437586963     2.1933046170    -0.0002300516
    6      C      -1.2397422441     3.0462418818    -0.0002135000
    7      C      -1.7363849470    -1.2600111178    -0.0001122093
    8      C      -1.0729385624     4.5480585417    -0.0002512369
    9      H      -3.3760829812     3.1024143798    -0.0001498154
   10      H      -3.6603697663     0.6831580784    -0.0000956000
   11      H       0.5667594638     0.1856330419    -0.0002137849
   12      H       0.8510462538     2.6048893362    -0.0002677000
   13      H      -2.7843977666    -1.5375210600    -0.0001175000
   14      H      -1.2738904054    -1.7045556978     0.8765245624
   15      H      -1.2738684610    -1.7046027171    -0.8767132218
   16      H      -0.0249257353     4.8255684704    -0.0002489000
   17      H      -1.5354525005     4.9926498676     0.8763512636
   18      H      -1.5354356479     4.9926034113    -0.8768865109
 ----------------------------------------------------------------
 Nuclear Repulsion Energy =         341.56020912 hartrees
 There are       29 alpha and       29 beta electrons
 Applying Cartesian multipole field
    Component          Value
    ---------          -----
     (2,0,0)        1.00000E-11
     (0,2,0)        2.00000E-11
     (0,0,2)       -3.00000E-11
 Nucleus-field energy     =     0.0000000318 hartrees
 Requested basis set is 6-311++G(d,p)
 There are 98 shells and 246 basis functions
 A cutoff of  1.0D-14 yielded   4532 shell pairs
 There are     29185 function pairs (     31166 Cartesian)
 Smallest overlap matrix eigenvalue = 7.93E-07
 Linear dependence detected in AO basis
 Tighter screening thresholds may be required for diffuse basis sets
 Use S2THRESH > 14 and THRESH = 14 in case of SCF convergence issues
 Number of orthogonalized atomic orbitals = 245
 Maximum deviation from orthogonality = 9.290E-11
 Guess MOs from SCF MO coefficient file

 -----------------------------------------------------------------------
  General SCF calculation program by
  Eric Jon Sundstrom, Paul Horn, Yuezhi Mao, Dmitri Zuev, Alec White,
  David Stuck, Shaama M.S., Shane Yost, Joonho Lee, David Small,
  Daniel Levine, Susi Lehtola, Hugh Burton, Evgeny Epifanovsky,
  Bang C. Huynh
 -----------------------------------------------------------------------
 Hartree-Fock
 using 6 threads for integral computing
 -------------------------------------------------------
 OpenMP Integral computing Module                
 Release: version 2.0, May 2017, Q-Chem Inc. Pleasanton 
 -------------------------------------------------------
 A restricted SCF calculation will be
 performed using DIIS
 SCF converges when DIIS error is below 1.0e-10
 ---------------------------------------
  Cycle       Energy         DIIS error
 ---------------------------------------
    1    -308.8483765478      3.43e-08  
    2    -308.8483765478      7.75e-09  
    3    -308.8483765478      1.52e-09  
    4    -308.8483765478      4.65e-10  
    5    -308.8483765478      1.10e-10  
    6    -308.8483765478      3.33e-11  Convergence criterion met
 ---------------------------------------
 SCF time:   CPU 27.23s  wall 5.00s 
 SCF   energy in the final basis set =     -308.8483765478
 Total energy in the final basis set =     -308.8483765478

 --------------------------------------------------------------

                    Orbital Energies (a.u.)
 --------------------------------------------------------------

 Alpha MOs
 -- Occupied --
-11.2340 -11.2340 -11.2254 -11.2253 -11.2239 -11.2238 -11.2195 -11.2195
 -1.1585  -1.0627  -1.0119  -0.9741  -0.8978  -0.8284  -0.7847  -0.6706
 -0.6464  -0.6262  -0.5808  -0.5795  -0.5701  -0.5556  -0.5483  -0.5249
 -0.4812  -0.4797  -0.4775  -0.3328  -0.3138
 -- Virtual --
  0.0398   0.0480   0.0498   0.0643   0.0680   0.0708   0.0815   0.0911
  0.0955   0.1043   0.1094   0.1286   0.1359   0.1363   0.1426   0.1555
  0.1660   0.1740   0.1824   0.1887   0.1907   0.1923   0.1934   0.2005
  0.2017   0.2115   0.2127   0.2225   0.2232   0.2311   0.2348   0.2458
  0.2492   0.2533   0.2588   0.2777   0.2786   0.2885   0.2977   0.2989
  0.3182   0.3194   0.3410   0.3472   0.3661   0.3666   0.3694   0.3905
  0.3965   0.4178   0.4334   0.4403   0.4457   0.4555   0.4642   0.4790
  0.5342   0.5399   0.5424   0.5611   0.5983   0.6080   0.6271   0.6342
  0.6841   0.7162   0.7342   0.7391   0.7416   0.7523   0.7671   0.7733
  0.7893   0.8006   0.8305   0.8333   0.8535   0.8608   0.8634   0.8701
  0.8776   0.8915   0.9054   0.9161   0.9366   0.9397   0.9742   0.9793
  1.0072   1.0138   1.0488   1.0639   1.0793   1.0930   1.1058   1.1383
  1.1569   1.1601   1.1623   1.1856   1.2330   1.2348   1.2449   1.2693
  1.2902   1.3036   1.3398   1.3473   1.4059   1.5375   1.5869   1.6209
  1.6370   1.6664   1.6996   1.7320   1.7347   1.7349   1.8080   1.8182
  1.8267   1.8288   1.8293   1.8728   1.8748   1.8771   1.8858   1.9069
  1.9193   1.9574   1.9680   2.0159   2.0196   2.0643   2.0663   2.1079
  2.1145   2.1205   2.1585   2.1988   2.2377   2.2625   2.2630   2.2836
  2.2878   2.2878   2.3366   2.3798   2.3944   2.4606   2.4665   2.4887
  2.5117   2.5448   2.5968   2.6370   2.7030   2.7396   2.7514   2.8002
  2.8343   2.8435   2.8440   2.8505   2.8571   2.8836   2.9659   2.9689
  2.9696   2.9769   2.9916   3.0047   3.0240   3.0348   3.0391   3.0594
  3.0699   3.0994   3.1872   3.2180   3.2240   3.2812   3.3022   3.3076
  3.3261   3.3574   3.3775   3.3864   3.5185   3.5981   3.6582   3.6638
  3.8230   3.8812   3.9483   4.0302   4.1042   4.1436   4.2228   4.2232
  4.2585   4.2684   4.4361   4.5897   4.6024   4.7258   4.8174   5.3075
 24.7589  25.1049  25.1393  25.1619  25.1895  25.2855  25.3078  25.3978
 --------------------------------------------------------------

          Ground-State Mulliken Net Atomic Charges

     Atom                 Charge (a.u.)
  ----------------------------------------
      1 C                     0.021911
      2 C                    -0.852098
      3 C                     0.696927
      4 C                     0.021911
      5 C                    -0.852098
      6 C                     0.696927
      7 C                    -0.680396
      8 C                    -0.680396
      9 H                     0.203238
     10 H                     0.161538
     11 H                     0.203238
     12 H                     0.161538
     13 H                     0.151902
     14 H                     0.148491
     15 H                     0.148487
     16 H                     0.151902
     17 H                     0.148487
     18 H                     0.148491
  ----------------------------------------
  Sum of atomic charges =     0.000000

 -----------------------------------------------------------------
                    Cartesian Multipole Moments
 -----------------------------------------------------------------
    Charge (ESU x 10^10)
                -0.0000
    Dipole Moment (Debye)
         X       0.0000      Y      -0.0000      Z       0.0000
       Tot       0.0000
    Quadrupole Moments (Debye-Ang)
        XX     -45.6924     XY       0.0342     YY     -44.5337
        XZ      -0.0002     YZ      -0.0002     ZZ     -53.5156
    Octopole Moments (Debye-Ang^2)
       XXX     192.5469    XXY     -75.2154    XYY      62.6673
       YYY    -219.6434    XXZ       0.0090    XYZ      -0.0001
       YYZ       0.0075    XZZ      75.1714    YZZ     -87.9810
       ZZZ       0.0292
    Hexadecapole Moments (Debye-Ang^3)
      XXXX    -846.0154   XXXY     278.4564   XXYY    -435.8670
      XYYY     262.9624   YYYY   -1796.9684   XXXZ      -0.0331
      XXYZ       0.0180   XYYZ      -0.0101   YYYZ       0.0500
      XXZZ    -181.8574   XYZZ     106.1506   YYZZ    -335.7823
      XZZZ      -0.0354   YZZZ       0.0591   ZZZZ     -76.7085
 -----------------------------------------------------------------
 Calculating analytic gradient of the SCF energy
 Gradient of SCF Energy
            1           2           3           4           5           6
    1   0.0000009  -0.0000019  -0.0000013  -0.0000009   0.0000019   0.0000014
    2  -0.0000003   0.0000037   0.0000019   0.0000003  -0.0000037  -0.0000019
    3  -0.0000000  -0.0000000   0.0000000   0.0000000   0.0000000  -0.0000000
            7           8           9          10          11          12
    1  -0.0000007   0.0000007   0.0000069  -0.0000001  -0.0000069   0.0000001
    2  -0.0000007   0.0000007   0.0000101  -0.0000022  -0.0000101   0.0000022
    3   0.0000000   0.0000000   0.0000000   0.0000000  -0.0000000   0.0000000
           13          14          15          16          17          18
    1   0.0000037   0.0000019   0.0000019  -0.0000037  -0.0000019  -0.0000019
    2  -0.0000075   0.0000011   0.0000011   0.0000075  -0.0000011  -0.0000011
    3   0.0000000   0.0000002  -0.0000002  -0.0000000   0.0000002  -0.0000002
 Max gradient component =       1.009E-05
 RMS gradient           =       3.096E-06
 Gradient time:  CPU 21.90 s  wall 3.79 s
 Geometry Optimization Parameters
   NAtoms,    NIC,     NZ,  NCons,   NDum,   NFix, NCnnct, MaxDiis
       18       0       0       0       0       0       0       0

 Cartesian Hessian Update
 Hessian updated using BFGS update
**WARNING** Hereditary positive definiteness endangered
 due to small product of step size times gradient change
**WARNING** Small scalar product
 Hessian update skipped this cycle


** GEOMETRY OPTIMIZATION IN CARTESIAN COORDINATES **
   Searching for a Minimum

   Optimization Cycle:  16

                       Coordinates (Angstroms)
     ATOM                X               Y               Z
      1  C        -2.5035466964    2.4706217842   -0.0001642496
      2  C        -2.6655648192    1.0947428050   -0.0001333588
      3  C        -1.5695812686    0.2418055417   -0.0001500000
      4  C        -0.3057768194    0.8174256357   -0.0001992373
      5  C        -0.1437586963    2.1933046170   -0.0002300516
      6  C        -1.2397422441    3.0462418818   -0.0002135000
      7  C        -1.7363849470   -1.2600111178   -0.0001122093
      8  C        -1.0729385624    4.5480585417   -0.0002512369
      9  H        -3.3760829812    3.1024143798   -0.0001498154
     10  H        -3.6603697663    0.6831580784   -0.0000956000
     11  H         0.5667594638    0.1856330419   -0.0002137849
     12  H         0.8510462538    2.6048893362   -0.0002677000
     13  H        -2.7843977666   -1.5375210600   -0.0001175000
     14  H        -1.2738904054   -1.7045556978    0.8765245624
     15  H        -1.2738684610   -1.7046027171   -0.8767132218
     16  H        -0.0249257353    4.8255684704   -0.0002489000
     17  H        -1.5354525005    4.9926498676    0.8763512636
     18  H        -1.5354356479    4.9926034113   -0.8768865109
   Point Group: c1    Number of degrees of freedom:    48


   Energy is   -308.848376548


 Translations and Rotations Projected Out of Hessian

 48 Hessian modes will be used to form the next step
  Hessian Eigenvalues:
     0.559499    1.000000    1.000000    1.000000    1.000000    1.000000
     1.000000    1.000000    1.000000    1.000000    1.000000    1.000000
     1.000000    1.000000    1.000000    1.000000    1.000000    1.000000
     1.000000    1.000000    1.000000    1.000000    1.000000    1.000000
     1.000000    1.000000    1.000000    1.000000    1.000000    1.000000
     1.000000    1.000000    1.000000    1.000000    1.000000    1.000000
     1.000000    1.000000    1.000000    1.000000    1.000000    1.000000
     1.000000    1.000000    1.000000    1.000000    1.000000    1.618158

 Minimum search - taking simple RFO step
 Searching for Lamda that Minimizes Along All modes
 Value Taken    Lamda =   0.00000000
 Step Taken.  Stepsize is  0.000023

                             Maximum     Tolerance    Cnvgd?
         Gradient           0.000010      0.000010      NO
         Displacement       0.000011      0.000030     YES
         Energy change     -0.000000      0.000000     YES

 ----------------------------------------------------------------
             Standard Nuclear Orientation (Angstroms)
    I     Atom           X                Y                Z
 ----------------------------------------------------------------
    1      C      -2.5035471150     2.4706207482    -0.0001642496
    2      C      -2.6655637412     1.0947419098    -0.0001333588
    3      C      -1.5695800963     0.2418050516    -0.0001500000
    4      C      -0.3057764010     0.8174266720    -0.0001992373
    5      C      -0.1437597742     2.1933055121    -0.0002300516
    6      C      -1.2397434164     3.0462423719    -0.0002135000
    7      C      -1.7363853316    -1.2600107817    -0.0001122093
    8      C      -1.0729381781     4.5480582056    -0.0002512369
    9      H      -3.3760865981     3.1024085743    -0.0001498154
   10      H      -3.6603695459     0.6831595231    -0.0000956000
   11      H       0.5667630810     0.1856388472    -0.0002137849
   12      H       0.8510460332     2.6048878919    -0.0002677000
   13      H      -2.7843992576    -1.5375168825    -0.0001175000
   14      H      -1.2738914070    -1.7045563326     0.8765242124
   15      H      -1.2738694606    -1.7046033532    -0.8767128700
   16      H      -0.0249242450     4.8255642933    -0.0002489000
   17      H      -1.5354515005     4.9926505022     0.8763509133
   18      H      -1.5354346456     4.9926040468    -0.8768861609
 ----------------------------------------------------------------
 Nuclear Repulsion Energy =         341.56026201 hartrees
 There are       29 alpha and       29 beta electrons
 Applying Cartesian multipole field
    Component          Value
    ---------          -----
     (2,0,0)        1.00000E-11
     (0,2,0)        2.00000E-11
     (0,0,2)       -3.00000E-11
 Nucleus-field energy     =     0.0000000318 hartrees
 Requested basis set is 6-311++G(d,p)
 There are 98 shells and 246 basis functions
 A cutoff of  1.0D-14 yielded   4532 shell pairs
 There are     29185 function pairs (     31166 Cartesian)
 Smallest overlap matrix eigenvalue = 7.93E-07
 Linear dependence detected in AO basis
 Tighter screening thresholds may be required for diffuse basis sets
 Use S2THRESH > 14 and THRESH = 14 in case of SCF convergence issues
 Number of orthogonalized atomic orbitals = 245
 Maximum deviation from orthogonality = 1.317E-10
 Guess MOs from SCF MO coefficient file

 -----------------------------------------------------------------------
  General SCF calculation program by
  Eric Jon Sundstrom, Paul Horn, Yuezhi Mao, Dmitri Zuev, Alec White,
  David Stuck, Shaama M.S., Shane Yost, Joonho Lee, David Small,
  Daniel Levine, Susi Lehtola, Hugh Burton, Evgeny Epifanovsky,
  Bang C. Huynh
 -----------------------------------------------------------------------
 Hartree-Fock
 using 6 threads for integral computing
 -------------------------------------------------------
 OpenMP Integral computing Module                
 Release: version 2.0, May 2017, Q-Chem Inc. Pleasanton 
 -------------------------------------------------------
 A restricted SCF calculation will be
 performed using DIIS
 SCF converges when DIIS error is below 1.0e-10
 ---------------------------------------
  Cycle       Energy         DIIS error
 ---------------------------------------
    1    -308.8483765483      3.28e-08  
    2    -308.8483765483      7.41e-09  
    3    -308.8483765483      1.42e-09  
    4    -308.8483765483      4.10e-10  
    5    -308.8483765483      1.02e-10  
    6    -308.8483765483      3.02e-11  Convergence criterion met
 ---------------------------------------
 SCF time:   CPU 27.19s  wall 6.00s 
 SCF   energy in the final basis set =     -308.8483765483
 Total energy in the final basis set =     -308.8483765483

 --------------------------------------------------------------

                    Orbital Energies (a.u.)
 --------------------------------------------------------------

 Alpha MOs
 -- Occupied --
-11.2340 -11.2340 -11.2254 -11.2253 -11.2239 -11.2238 -11.2195 -11.2195
 -1.1585  -1.0627  -1.0119  -0.9741  -0.8978  -0.8284  -0.7847  -0.6706
 -0.6464  -0.6262  -0.5808  -0.5795  -0.5701  -0.5556  -0.5483  -0.5249
 -0.4812  -0.4797  -0.4775  -0.3328  -0.3138
 -- Virtual --
  0.0398   0.0480   0.0498   0.0643   0.0680   0.0708   0.0815   0.0911
  0.0955   0.1043   0.1094   0.1286   0.1359   0.1363   0.1426   0.1555
  0.1660   0.1740   0.1824   0.1887   0.1907   0.1923   0.1934   0.2005
  0.2017   0.2115   0.2127   0.2225   0.2232   0.2311   0.2348   0.2458
  0.2492   0.2533   0.2588   0.2777   0.2786   0.2885   0.2977   0.2989
  0.3182   0.3194   0.3410   0.3472   0.3661   0.3666   0.3694   0.3905
  0.3965   0.4178   0.4334   0.4403   0.4457   0.4555   0.4642   0.4790
  0.5342   0.5399   0.5424   0.5611   0.5983   0.6080   0.6271   0.6342
  0.6841   0.7162   0.7342   0.7391   0.7416   0.7523   0.7671   0.7733
  0.7893   0.8006   0.8305   0.8333   0.8535   0.8608   0.8634   0.8701
  0.8776   0.8915   0.9054   0.9161   0.9366   0.9397   0.9742   0.9793
  1.0072   1.0138   1.0488   1.0639   1.0793   1.0930   1.1058   1.1383
  1.1569   1.1601   1.1623   1.1856   1.2330   1.2348   1.2449   1.2693
  1.2902   1.3036   1.3398   1.3473   1.4059   1.5375   1.5869   1.6209
  1.6370   1.6664   1.6996   1.7320   1.7347   1.7349   1.8080   1.8182
  1.8267   1.8288   1.8293   1.8728   1.8748   1.8771   1.8858   1.9069
  1.9193   1.9574   1.9680   2.0159   2.0196   2.0643   2.0663   2.1079
  2.1145   2.1205   2.1585   2.1988   2.2377   2.2625   2.2630   2.2836
  2.2878   2.2878   2.3366   2.3798   2.3944   2.4606   2.4665   2.4887
  2.5117   2.5448   2.5968   2.6370   2.7030   2.7396   2.7514   2.8002
  2.8343   2.8435   2.8440   2.8505   2.8571   2.8836   2.9659   2.9689
  2.9696   2.9769   2.9916   3.0047   3.0240   3.0348   3.0391   3.0594
  3.0699   3.0994   3.1872   3.2180   3.2240   3.2812   3.3022   3.3076
  3.3261   3.3574   3.3775   3.3864   3.5185   3.5981   3.6582   3.6638
  3.8230   3.8812   3.9483   4.0302   4.1042   4.1436   4.2228   4.2232
  4.2585   4.2684   4.4361   4.5897   4.6024   4.7258   4.8174   5.3075
 24.7589  25.1049  25.1393  25.1619  25.1895  25.2855  25.3078  25.3978
 --------------------------------------------------------------

          Ground-State Mulliken Net Atomic Charges

     Atom                 Charge (a.u.)
  ----------------------------------------
      1 C                     0.021908
      2 C                    -0.852095
      3 C                     0.696926
      4 C                     0.021908
      5 C                    -0.852095
      6 C                     0.696926
      7 C                    -0.680395
      8 C                    -0.680395
      9 H                     0.203238
     10 H                     0.161538
     11 H                     0.203238
     12 H                     0.161538
     13 H                     0.151902
     14 H                     0.148491
     15 H                     0.148487
     16 H                     0.151902
     17 H                     0.148487
     18 H                     0.148491
  ----------------------------------------
  Sum of atomic charges =     0.000000

 -----------------------------------------------------------------
                    Cartesian Multipole Moments
 -----------------------------------------------------------------
    Charge (ESU x 10^10)
                -0.0000
    Dipole Moment (Debye)
         X       0.0000      Y      -0.0000      Z       0.0000
       Tot       0.0000
    Quadrupole Moments (Debye-Ang)
        XX     -45.6923     XY       0.0342     YY     -44.5337
        XZ      -0.0002     YZ      -0.0002     ZZ     -53.5156
    Octopole Moments (Debye-Ang^2)
       XXX     192.5468    XXY     -75.2154    XYY      62.6673
       YYY    -219.6436    XXZ       0.0090    XYZ      -0.0001
       YYZ       0.0075    XZZ      75.1714    YZZ     -87.9810
       ZZZ       0.0292
    Hexadecapole Moments (Debye-Ang^3)
      XXXX    -846.0148   XXXY     278.4560   XXYY    -435.8670
      XYYY     262.9622   YYYY   -1796.9688   XXXZ      -0.0331
      XXYZ       0.0180   XYYZ      -0.0101   YYYZ       0.0500
      XXZZ    -181.8574   XYZZ     106.1505   YYZZ    -335.7822
      XZZZ      -0.0354   YZZZ       0.0591   ZZZZ     -76.7085
 -----------------------------------------------------------------
 Calculating analytic gradient of the SCF energy
 Gradient of SCF Energy
            1           2           3           4           5           6
    1   0.0000010  -0.0000018  -0.0000014  -0.0000010   0.0000018   0.0000014
    2  -0.0000002   0.0000035   0.0000018   0.0000002  -0.0000035  -0.0000018
    3  -0.0000000  -0.0000000   0.0000000   0.0000000   0.0000000  -0.0000000
            7           8           9          10          11          12
    1  -0.0000006   0.0000006   0.0000067  -0.0000002  -0.0000067   0.0000002
    2  -0.0000006   0.0000006   0.0000095  -0.0000018  -0.0000095   0.0000018
    3   0.0000000   0.0000000   0.0000000   0.0000000  -0.0000000   0.0000000
           13          14          15          16          17          18
    1   0.0000035   0.0000019   0.0000019  -0.0000035  -0.0000019  -0.0000019
    2  -0.0000073   0.0000011   0.0000011   0.0000073  -0.0000011  -0.0000011
    3   0.0000000   0.0000001  -0.0000001  -0.0000000   0.0000001  -0.0000001
 Max gradient component =       9.535E-06
 RMS gradient           =       2.962E-06
 Gradient time:  CPU 21.87 s  wall 3.78 s
 Geometry Optimization Parameters
   NAtoms,    NIC,     NZ,  NCons,   NDum,   NFix, NCnnct, MaxDiis
       18       0       0       0       0       0       0       0

 Cartesian Hessian Update
 Hessian updated using BFGS update
**WARNING** Hereditary positive definiteness endangered
 due to small product of step size times gradient change
**WARNING** Small scalar product
 Hessian update skipped this cycle


** GEOMETRY OPTIMIZATION IN CARTESIAN COORDINATES **
   Searching for a Minimum

   Optimization Cycle:  17

                       Coordinates (Angstroms)
     ATOM                X               Y               Z
      1  C        -2.5035471150    2.4706207482   -0.0001642496
      2  C        -2.6655637412    1.0947419098   -0.0001333588
      3  C        -1.5695800963    0.2418050516   -0.0001500000
      4  C        -0.3057764010    0.8174266720   -0.0001992373
      5  C        -0.1437597742    2.1933055121   -0.0002300516
      6  C        -1.2397434164    3.0462423719   -0.0002135000
      7  C        -1.7363853316   -1.2600107817   -0.0001122093
      8  C        -1.0729381781    4.5480582056   -0.0002512369
      9  H        -3.3760865981    3.1024085743   -0.0001498154
     10  H        -3.6603695459    0.6831595231   -0.0000956000
     11  H         0.5667630810    0.1856388472   -0.0002137849
     12  H         0.8510460332    2.6048878919   -0.0002677000
     13  H        -2.7843992576   -1.5375168825   -0.0001175000
     14  H        -1.2738914070   -1.7045563326    0.8765242124
     15  H        -1.2738694606   -1.7046033532   -0.8767128700
     16  H        -0.0249242450    4.8255642933   -0.0002489000
     17  H        -1.5354515005    4.9926505022    0.8763509133
     18  H        -1.5354346456    4.9926040468   -0.8768861609
   Point Group: c1    Number of degrees of freedom:    48


   Energy is   -308.848376548


 Translations and Rotations Projected Out of Hessian

 48 Hessian modes will be used to form the next step
  Hessian Eigenvalues:
     0.559499    1.000000    1.000000    1.000000    1.000000    1.000000
     1.000000    1.000000    1.000000    1.000000    1.000000    1.000000
     1.000000    1.000000    1.000000    1.000000    1.000000    1.000000
     1.000000    1.000000    1.000000    1.000000    1.000000    1.000000
     1.000000    1.000000    1.000000    1.000000    1.000000    1.000000
     1.000000    1.000000    1.000000    1.000000    1.000000    1.000000
     1.000000    1.000000    1.000000    1.000000    1.000000    1.000000
     1.000000    1.000000    1.000000    1.000000    1.000000    1.618158

 Minimum search - taking simple RFO step
 Searching for Lamda that Minimizes Along All modes
 Value Taken    Lamda =   0.00000000
 Step Taken.  Stepsize is  0.000022

                             Maximum     Tolerance    Cnvgd?
         Gradient           0.000010      0.000010     YES
         Displacement       0.000010      0.000030     YES
         Energy change     -0.000000      0.000000     YES

 Final energy is   -308.84837654832012     


 ******************************
 **  OPTIMIZATION CONVERGED  **
 ******************************

                       Coordinates (Angstroms)
     ATOM                X               Y               Z
      1  C        -2.5035471150    2.4706207482   -0.0001642496
      2  C        -2.6655637412    1.0947419098   -0.0001333588
      3  C        -1.5695800963    0.2418050516   -0.0001500000
      4  C        -0.3057764010    0.8174266720   -0.0001992373
      5  C        -0.1437597742    2.1933055121   -0.0002300516
      6  C        -1.2397434164    3.0462423719   -0.0002135000
      7  C        -1.7363853316   -1.2600107817   -0.0001122093
      8  C        -1.0729381781    4.5480582056   -0.0002512369
      9  H        -3.3760865981    3.1024085743   -0.0001498154
     10  H        -3.6603695459    0.6831595231   -0.0000956000
     11  H         0.5667630810    0.1856388472   -0.0002137849
     12  H         0.8510460332    2.6048878919   -0.0002677000
     13  H        -2.7843992576   -1.5375168825   -0.0001175000
     14  H        -1.2738914070   -1.7045563326    0.8765242124
     15  H        -1.2738694606   -1.7046033532   -0.8767128700
     16  H        -0.0249242450    4.8255642933   -0.0002489000
     17  H        -1.5354515005    4.9926505022    0.8763509133
     18  H        -1.5354346456    4.9926040468   -0.8768861609

Z-matrix Print:
$molecule
0 1
C 
C  1 1.388719
H  2 1.077256 1 119.604752
C  2 1.385385 1 121.203664 3 -180.000000 0
H  4 1.076587 2 119.192352 1 180.000000 0
C  4 1.388770 2 121.175496 1 -0.000000 0
C  6 1.388719 4 117.620839 2 0.000000 0
H  7 1.077256 6 119.604752 4 180.000000 0
C  7 1.385385 6 121.203664 4 -0.000000 0
H  9 1.076587 7 119.192353 6 -180.000000 0
C  1 1.511051 2 120.825537 3 0.000000 0
H  11 1.084132 1 111.168922 2 -179.997635 0
H  11 1.086284 1 111.085164 2 -59.868436 0
H  11 1.086284 1 111.085132 2 59.873238 0
C  6 1.511051 4 121.553623 2 -180.000000 0
H  15 1.084132 6 111.168921 4 -0.002367 0
H  15 1.086284 6 111.085166 4 -120.131566 0
H  15 1.086284 6 111.085131 4 120.126760 0
$end


 --------------------------------------------------------------

                    Orbital Energies (a.u.)
 --------------------------------------------------------------

 Alpha MOs
 -- Occupied --
-11.2340 -11.2340 -11.2254 -11.2253 -11.2239 -11.2238 -11.2195 -11.2195
 -1.1585  -1.0627  -1.0119  -0.9741  -0.8978  -0.8284  -0.7847  -0.6706
 -0.6464  -0.6262  -0.5808  -0.5795  -0.5701  -0.5556  -0.5483  -0.5249
 -0.4812  -0.4797  -0.4775  -0.3328  -0.3138
 -- Virtual --
  0.0398   0.0480   0.0498   0.0643   0.0680   0.0708   0.0815   0.0911
  0.0955   0.1043   0.1094   0.1286   0.1359   0.1363   0.1426   0.1555
  0.1660   0.1740   0.1824   0.1887   0.1907   0.1923   0.1934   0.2005
  0.2017   0.2115   0.2127   0.2225   0.2232   0.2311   0.2348   0.2458
  0.2492   0.2533   0.2588   0.2777   0.2786   0.2885   0.2977   0.2989
  0.3182   0.3194   0.3410   0.3472   0.3661   0.3666   0.3694   0.3905
  0.3965   0.4178   0.4334   0.4403   0.4457   0.4555   0.4642   0.4790
  0.5342   0.5399   0.5424   0.5611   0.5983   0.6080   0.6271   0.6342
  0.6841   0.7162   0.7342   0.7391   0.7416   0.7523   0.7671   0.7733
  0.7893   0.8006   0.8305   0.8333   0.8535   0.8608   0.8634   0.8701
  0.8776   0.8915   0.9054   0.9161   0.9366   0.9397   0.9742   0.9793
  1.0072   1.0138   1.0488   1.0639   1.0793   1.0930   1.1058   1.1383
  1.1569   1.1601   1.1623   1.1856   1.2330   1.2348   1.2449   1.2693
  1.2902   1.3036   1.3398   1.3473   1.4059   1.5375   1.5869   1.6209
  1.6370   1.6664   1.6996   1.7320   1.7347   1.7349   1.8080   1.8182
  1.8267   1.8288   1.8293   1.8728   1.8748   1.8771   1.8858   1.9069
  1.9193   1.9574   1.9680   2.0159   2.0196   2.0643   2.0663   2.1079
  2.1145   2.1205   2.1585   2.1988   2.2377   2.2625   2.2630   2.2836
  2.2878   2.2878   2.3366   2.3798   2.3944   2.4606   2.4665   2.4887
  2.5117   2.5448   2.5968   2.6370   2.7030   2.7396   2.7514   2.8002
  2.8343   2.8435   2.8440   2.8505   2.8571   2.8836   2.9659   2.9689
  2.9696   2.9769   2.9916   3.0047   3.0240   3.0348   3.0391   3.0594
  3.0699   3.0994   3.1872   3.2180   3.2240   3.2812   3.3022   3.3076
  3.3261   3.3574   3.3775   3.3864   3.5185   3.5981   3.6582   3.6638
  3.8230   3.8812   3.9483   4.0302   4.1042   4.1436   4.2228   4.2232
  4.2585   4.2684   4.4361   4.5897   4.6024   4.7258   4.8174   5.3075
 24.7589  25.1049  25.1393  25.1619  25.1895  25.2855  25.3078  25.3978
 --------------------------------------------------------------

          Ground-State Mulliken Net Atomic Charges

     Atom                 Charge (a.u.)
  ----------------------------------------
      1 C                     0.021908
      2 C                    -0.852095
      3 C                     0.696926
      4 C                     0.021908
      5 C                    -0.852095
      6 C                     0.696926
      7 C                    -0.680395
      8 C                    -0.680395
      9 H                     0.203238
     10 H                     0.161538
     11 H                     0.203238
     12 H                     0.161538
     13 H                     0.151902
     14 H                     0.148491
     15 H                     0.148487
     16 H                     0.151902
     17 H                     0.148487
     18 H                     0.148491
  ----------------------------------------
  Sum of atomic charges =     0.000000

 -----------------------------------------------------------------
                    Cartesian Multipole Moments
 -----------------------------------------------------------------
    Charge (ESU x 10^10)
                -0.0000
    Dipole Moment (Debye)
         X       0.0000      Y      -0.0000      Z       0.0000
       Tot       0.0000
    Quadrupole Moments (Debye-Ang)
        XX     -45.6923     XY       0.0342     YY     -44.5337
        XZ      -0.0002     YZ      -0.0002     ZZ     -53.5156
    Octopole Moments (Debye-Ang^2)
       XXX     192.5468    XXY     -75.2154    XYY      62.6673
       YYY    -219.6436    XXZ       0.0090    XYZ      -0.0001
       YYZ       0.0075    XZZ      75.1714    YZZ     -87.9810
       ZZZ       0.0292
    Hexadecapole Moments (Debye-Ang^3)
      XXXX    -846.0148   XXXY     278.4560   XXYY    -435.8670
      XYYY     262.9622   YYYY   -1796.9688   XXXZ      -0.0331
      XXYZ       0.0180   XYYZ      -0.0101   YYYZ       0.0500
      XXZZ    -181.8574   XYZZ     106.1505   YYZZ    -335.7822
      XZZZ      -0.0354   YZZZ       0.0591   ZZZZ     -76.7085
 -----------------------------------------------------------------
Archival summary:
1\1\february\OPT\HF\BasisUnspecified\810\taweetha\SatDec1409:02:562019SatDec1409:02:562019\0\\#,OPT,HF,BasisUnspecified,\\0,1\C\C,1,1.38872\H,2,1.07726,1,119.605\C,2,1.38539,1,121.204,3,-180,0\H,4,1.07659,2,119.192,1,180,0\C,4,1.38877,2,121.175,1,-0,0\C,6,1.38872,4,117.621,2,0,0\H,7,1.07726,6,119.605,4,180,0\C,7,1.38539,6,121.204,4,-0,0\H,9,1.07659,7,119.192,6,-180,0\C,1,1.51105,2,120.826,3,0,0\H,11,1.08413,1,111.169,2,-179.998,0\H,11,1.08628,1,111.085,2,-59.8684,0\H,11,1.08628,1,111.085,2,59.8732,0\C,6,1.51105,4,121.554,2,-180,0\H,15,1.08413,6,111.169,4,-0.0023666,0\H,15,1.08628,6,111.085,4,-120.132,0\H,15,1.08628,6,111.085,4,120.127,0\\HF=-308.848377\\@

 Total job time:  170.49s(wall), 917.91s(cpu) 
 Sat Dec 14 09:02:56 2019

        *************************************************************
        *                                                           *
        *  Thank you very much for using Q-Chem.  Have a nice day.  *
        *                                                           *
        *************************************************************


 
User input: 2 of 2 
 
                  Welcome to Q-Chem
     A Quantum Leap Into The Future Of Chemistry


 Q-Chem 5.2 (devel), Q-Chem, Inc., Pleasanton, CA (2019)

 Yihan Shao,  Zhengting Gan,  E. Epifanovsky,  A. T. B. Gilbert,  M. Wormit,  
 J. Kussmann,  A. W. Lange,  A. Behn,  Jia Deng,  Xintian Feng,  D. Ghosh,  
 M. Goldey,  P. R. Horn,  L. D. Jacobson,  I. Kaliman,  T. Kus,  A. Landau,  
 Jie Liu,  E. I. Proynov,  R. M. Richard,  R. P. Steele,  E. J. Sundstrom,  
 H. L. Woodcock III,  P. M. Zimmerman,  D. Zuev,  B. Albrecht,  E. Alguire,  
 S. A. Baeppler,  D. Barton,  Z. Benda,  Y. A. Bernard,  E. J. Berquist,  
 K. B. Bravaya,  H. Burton,  D. Casanova,  Chun-Min Chang,  Yunqing Chen,  
 A. Chien,  K. D. Closser,  M. P. Coons,  S. Coriani,  S. Dasgupta,  
 A. L. Dempwolff,  M. Diedenhofen,  Hainam Do,  R. G. Edgar,  Po-Tung Fang,  
 S. Faraji,  S. Fatehi,  Qingguo Feng,  K. D. Fenk,  J. Fosso-Tande,  
 J. Gayvert,  Qinghui Ge,  A. Ghysels,  G. Gidofalvi,  J. Gomes,  
 J. Gonthier,  A. Gunina,  D. Hait,  M. W. D. Hanson-Heine,  
 P. H. P. Harbach,  A. W. Hauser,  M. F. Herbst,  J. E. Herr,  
 E. G. Hohenstein,  Z. C. Holden,  Kerwin Hui,  B. C. Huynh,  T.-C. Jagau,  
 Hyunjun Ji,  B. Kaduk,  K. Khistyaev,  Jaehoon Kim,  P. Klunzinger,  K. Koh,  
 D. Kosenkov,  L. Koulias,  T. Kowalczyk,  C. M. Krauter,  A. Kunitsa,  
 Ka Un Lao,  A. Laurent,  K. V. Lawler,  Joonho Lee,  D. Lefrancois,  
 S. Lehtola,  D. S. Levine,  Yi-Pei Li,  You-Sheng Lin,  Fenglai Liu,  
 E. Livshits,  A. Luenser,  P. Manohar,  E. Mansoor,  S. F. Manzer,  
 Shan-Ping Mao,  Yuezhi Mao,  N. Mardirossian,  A. V. Marenich,  
 T. Markovich,  L. A. Martinez-Martinez,  S. A. Maurer,  N. J. Mayhall,  
 S. C. McKenzie,  J.-M. Mewes,  P. Morgante,  A. F. Morrison,  
 J. W. Mullinax,  K. Nanda,  T. S. Nguyen-Beck,  R. Olivares-Amaya,  
 J. A. Parkhill,  Zheng Pei,  T. M. Perrine,  F. Plasser,  P. Pokhilko,  
 S. Prager,  A. Prociuk,  E. Ramos,  D. R. Rehn,  F. Rob,  M. Scheurer,  
 M. Schneider,  N. Sergueev,  S. M. Sharada,  S. Sharma,  D. W. Small,  
 T. Stauch,  T. Stein,  Yu-Chuan Su,  A. J. W. Thom,  A. Tkatchenko,  
 T. Tsuchimochi,  N. M. Tubman,  L. Vogt,  M. L. Vidal,  O. Vydrov,  
 M. A. Watson,  J. Wenzel,  M. de Wergifosse,  T. A. Wesolowski,  A. White,  
 J. Witte,  A. Yamada,  Jun Yang,  K. Yao,  S. Yeganeh,  S. R. Yost,  
 Zhi-Qiang You,  A. Zech,  Igor Ying Zhang,  Xing Zhang,  Yan Zhao,  
 Ying Zhu,  B. R. Brooks,  G. K. L. Chan,  C. J. Cramer,  M. S. Gordon,  
 W. J. Hehre,  A. Klamt,  M. W. Schmidt,  C. D. Sherrill,  D. G. Truhlar,  
 A. Aspuru-Guzik,  R. Baer,  A. T. Bell,  N. A. Besley,  Jeng-Da Chai,  
 A. E. DePrince, III,  R. A. DiStasio Jr.,  A. Dreuw,  B. D. Dunietz,  
 T. R. Furlani,  Chao-Ping Hsu,  Yousung Jung,  Jing Kong,  D. S. Lambrecht,  
 WanZhen Liang,  C. Ochsenfeld,  V. A. Rassolov,  L. V. Slipchenko,  
 J. E. Subotnik,  T. Van Voorhis,  J. M. Herbert,  A. I. Krylov,  
 P. M. W. Gill,  M. Head-Gordon

 Contributors to earlier versions of Q-Chem not listed above: 
 R. D. Adamson,  B. Austin,  J. Baker,  G. J. O. Beran,  K. Brandhorst,  
 S. T. Brown,  E. F. C. Byrd,  A. K. Chakraborty,  C.-L. Cheng,  
 Siu Hung Chien,  D. M. Chipman,  D. L. Crittenden,  H. Dachsel,  
 R. J. Doerksen,  A. D. Dutoi,  L. Fusti-Molnar,  W. A. Goddard III,  
 A. Golubeva-Zadorozhnaya,  S. R. Gwaltney,  G. Hawkins,  A. Heyden,  
 S. Hirata,  G. Kedziora,  F. J. Keil,  C. Kelley,  Jihan Kim,  R. A. King,  
 R. Z. Khaliullin,  P. P. Korambath,  W. Kurlancheek,  A. M. Lee,  M. S. Lee,  
 S. V. Levchenko,  Ching Yeh Lin,  D. Liotard,  R. C. Lochan,  I. Lotan,  
 P. E. Maslen,  N. Nair,  D. P. O'Neill,  D. Neuhauser,  E. Neuscamman,  
 C. M. Oana,  R. Olson,  B. Peters,  R. Peverati,  P. A. Pieniazek,  
 Y. M. Rhee,  J. Ritchie,  M. A. Rohrdanz,  E. Rosta,  N. J. Russ,  
 H. F. Schaefer III,  N. E. Schultz,  N. Shenvi,  A. C. Simmonett,  A. Sodt,  
 D. Stuck,  K. S. Thanthiriwatte,  V. Vanovschi,  Tao Wang,  A. Warshel,  
 C. F. Williams,  Q. Wu,  X. Xu,  W. Zhang

 Please cite Q-Chem as follows:
 Y. Shao et al., Mol. Phys. 113, 184-215 (2015)
 DOI: 10.1080/00268976.2014.952696

 Q-Chem 5.2.1 for Intel X86 EM64T Linux

 Parts of Q-Chem use Armadillo 8.300.2 (Tropical Shenanigans).
 http://arma.sourceforge.net/

 Q-Chem begins on Sat Dec 14 09:02:56 2019  

Host: 
0

     Scratch files written to /scratch/taweetham/qchem28117//
NAlpha2: 58
NElect   58
Mult     1
The previous job contains 0 fragments, simply inherited here

Checking the input file for inconsistencies... 	...done.

--------------------------------------------------------------
User input:
--------------------------------------------------------------

$MOLECULE
READ
$END

$REM
   JOB_TYPE 	FREQUENCY
   BASIS 	6-311++G**
   METHOD	HF
   SYM_IGNORE	TRUE
   THRESH	14
   MEM_TOTAL	31000
   SCF_CONVERGENCE 10
$END


--------------------------------------------------------------
 ----------------------------------------------------------------
             Standard Nuclear Orientation (Angstroms)
    I     Atom           X                Y                Z
 ----------------------------------------------------------------
    1      C      -2.5035471150     2.4706207482    -0.0001642496
    2      C      -2.6655637412     1.0947419098    -0.0001333588
    3      C      -1.5695800963     0.2418050516    -0.0001500000
    4      C      -0.3057764010     0.8174266720    -0.0001992373
    5      C      -0.1437597742     2.1933055121    -0.0002300516
    6      C      -1.2397434164     3.0462423719    -0.0002135000
    7      C      -1.7363853316    -1.2600107817    -0.0001122093
    8      C      -1.0729381781     4.5480582056    -0.0002512369
    9      H      -3.3760865981     3.1024085743    -0.0001498154
   10      H      -3.6603695459     0.6831595231    -0.0000956000
   11      H       0.5667630810     0.1856388472    -0.0002137849
   12      H       0.8510460332     2.6048878919    -0.0002677000
   13      H      -2.7843992576    -1.5375168825    -0.0001175000
   14      H      -1.2738914070    -1.7045563326     0.8765242124
   15      H      -1.2738694606    -1.7046033532    -0.8767128700
   16      H      -0.0249242450     4.8255642933    -0.0002489000
   17      H      -1.5354515005     4.9926505022     0.8763509133
   18      H      -1.5354346456     4.9926040468    -0.8768861609
 ----------------------------------------------------------------
 Nuclear Repulsion Energy =         341.56026201 hartrees
 There are       29 alpha and       29 beta electrons
 Requested basis set is 6-311++G(d,p)
 There are 98 shells and 246 basis functions

 Total QAlloc Memory Limit  31000 MB
 Mega-Array Size       188 MB
 MEM_STATIC part       192 MB
 A cutoff of  1.0D-14 yielded   4532 shell pairs
 There are     29185 function pairs (     31166 Cartesian)
 Smallest overlap matrix eigenvalue = 7.93E-07
 Linear dependence detected in AO basis
 Tighter screening thresholds may be required for diffuse basis sets
 Use S2THRESH > 14 and THRESH = 14 in case of SCF convergence issues
 Number of orthogonalized atomic orbitals = 245
 Maximum deviation from orthogonality = 1.680E-10
 Guess from superposition of atomic densities
 Warning:  Energy on first SCF cycle will be non-variational
 SAD guess density has 58.000000 electrons

 -----------------------------------------------------------------------
  General SCF calculation program by
  Eric Jon Sundstrom, Paul Horn, Yuezhi Mao, Dmitri Zuev, Alec White,
  David Stuck, Shaama M.S., Shane Yost, Joonho Lee, David Small,
  Daniel Levine, Susi Lehtola, Hugh Burton, Evgeny Epifanovsky,
  Bang C. Huynh
 -----------------------------------------------------------------------
 Hartree-Fock
 using 6 threads for integral computing
 -------------------------------------------------------
 OpenMP Integral computing Module                
 Release: version 2.0, May 2017, Q-Chem Inc. Pleasanton 
 -------------------------------------------------------
 A restricted SCF calculation will be
 performed using DIIS
 SCF converges when DIIS error is below 1.0e-10
 ---------------------------------------
  Cycle       Energy         DIIS error
 ---------------------------------------
    1    -312.3255871061      4.35e-02  
    2    -308.7596532285      2.78e-03  
    3    -308.8414610279      7.41e-04  
    4    -308.8477465397      2.62e-04  
    5    -308.8483523644      3.99e-05  
    6    -308.8483743391      1.24e-05  
    7    -308.8483763724      3.00e-06  
    8    -308.8483765393      7.01e-07  
    9    -308.8483765478      2.61e-07  
   10    -308.8483765485      5.08e-08  
   11    -308.8483765485      1.29e-08  
   12    -308.8483765485      2.43e-09  
   13    -308.8483765485      7.25e-10  
   14    -308.8483765485      2.54e-10  
   15    -308.8483765485      5.48e-11  Convergence criterion met
 ---------------------------------------
 SCF time:   CPU 65.11s  wall 12.00s 
 SCF   energy in the final basis set =     -308.8483765485
 Total energy in the final basis set =     -308.8483765485

 --------------------------------------------------------------

                    Orbital Energies (a.u.)
 --------------------------------------------------------------

 Alpha MOs
 -- Occupied --
-11.2340 -11.2340 -11.2254 -11.2253 -11.2239 -11.2238 -11.2195 -11.2195
 -1.1585  -1.0627  -1.0119  -0.9741  -0.8978  -0.8284  -0.7847  -0.6706
 -0.6464  -0.6262  -0.5808  -0.5795  -0.5701  -0.5556  -0.5483  -0.5249
 -0.4812  -0.4797  -0.4775  -0.3328  -0.3138
 -- Virtual --
  0.0398   0.0480   0.0498   0.0643   0.0680   0.0708   0.0815   0.0911
  0.0955   0.1043   0.1094   0.1286   0.1359   0.1363   0.1426   0.1555
  0.1660   0.1740   0.1824   0.1887   0.1907   0.1923   0.1934   0.2005
  0.2017   0.2115   0.2127   0.2225   0.2232   0.2311   0.2348   0.2458
  0.2492   0.2533   0.2588   0.2777   0.2786   0.2885   0.2977   0.2989
  0.3182   0.3194   0.3410   0.3472   0.3661   0.3666   0.3694   0.3905
  0.3965   0.4178   0.4334   0.4403   0.4457   0.4555   0.4642   0.4790
  0.5342   0.5399   0.5424   0.5611   0.5983   0.6080   0.6271   0.6342
  0.6841   0.7162   0.7342   0.7391   0.7416   0.7523   0.7671   0.7733
  0.7893   0.8006   0.8305   0.8333   0.8535   0.8608   0.8634   0.8701
  0.8776   0.8915   0.9054   0.9161   0.9366   0.9397   0.9742   0.9793
  1.0072   1.0138   1.0488   1.0639   1.0793   1.0930   1.1058   1.1383
  1.1569   1.1601   1.1623   1.1856   1.2330   1.2348   1.2449   1.2693
  1.2902   1.3036   1.3398   1.3473   1.4059   1.5375   1.5869   1.6209
  1.6370   1.6664   1.6996   1.7320   1.7347   1.7349   1.8080   1.8182
  1.8267   1.8288   1.8293   1.8728   1.8748   1.8771   1.8858   1.9069
  1.9193   1.9574   1.9680   2.0159   2.0196   2.0643   2.0663   2.1079
  2.1145   2.1205   2.1585   2.1988   2.2377   2.2625   2.2630   2.2836
  2.2878   2.2878   2.3366   2.3798   2.3944   2.4606   2.4665   2.4887
  2.5117   2.5448   2.5968   2.6370   2.7030   2.7396   2.7514   2.8002
  2.8343   2.8435   2.8440   2.8505   2.8571   2.8836   2.9659   2.9689
  2.9696   2.9769   2.9916   3.0047   3.0240   3.0348   3.0391   3.0594
  3.0699   3.0994   3.1872   3.2180   3.2240   3.2812   3.3022   3.3076
  3.3261   3.3574   3.3775   3.3864   3.5185   3.5981   3.6582   3.6638
  3.8230   3.8812   3.9483   4.0302   4.1042   4.1436   4.2228   4.2232
  4.2585   4.2684   4.4361   4.5897   4.6024   4.7258   4.8174   5.3075
 24.7589  25.1049  25.1393  25.1619  25.1895  25.2855  25.3078  25.3978
 --------------------------------------------------------------

          Ground-State Mulliken Net Atomic Charges

     Atom                 Charge (a.u.)
  ----------------------------------------
      1 C                     0.021908
      2 C                    -0.852095
      3 C                     0.696926
      4 C                     0.021908
      5 C                    -0.852095
      6 C                     0.696926
      7 C                    -0.680395
      8 C                    -0.680395
      9 H                     0.203238
     10 H                     0.161538
     11 H                     0.203238
     12 H                     0.161538
     13 H                     0.151902
     14 H                     0.148491
     15 H                     0.148487
     16 H                     0.151902
     17 H                     0.148487
     18 H                     0.148491
  ----------------------------------------
  Sum of atomic charges =     0.000000

 -----------------------------------------------------------------
                    Cartesian Multipole Moments
 -----------------------------------------------------------------
    Charge (ESU x 10^10)
                -0.0000
    Dipole Moment (Debye)
         X      -0.0000      Y      -0.0000      Z       0.0000
       Tot       0.0000
    Quadrupole Moments (Debye-Ang)
        XX     -45.6923     XY       0.0342     YY     -44.5337
        XZ      -0.0002     YZ      -0.0002     ZZ     -53.5156
    Octopole Moments (Debye-Ang^2)
       XXX     192.5468    XXY     -75.2154    XYY      62.6673
       YYY    -219.6436    XXZ       0.0090    XYZ      -0.0001
       YYZ       0.0075    XZZ      75.1714    YZZ     -87.9810
       ZZZ       0.0292
    Hexadecapole Moments (Debye-Ang^3)
      XXXX    -846.0148   XXXY     278.4560   XXYY    -435.8670
      XYYY     262.9622   YYYY   -1796.9688   XXXZ      -0.0331
      XXYZ       0.0180   XYYZ      -0.0101   YYYZ       0.0500
      XXZZ    -181.8574   XYZZ     106.1505   YYZZ    -335.7822
      XZZZ      -0.0354   YZZZ       0.0591   ZZZZ     -76.7085
 -----------------------------------------------------------------
 Calculating MO derivatives via CPSCF
    1     0    57    0.0631135  
    2     0    57    0.0085904  
    3     0    57    0.0020468  
    4     0    57    0.0004893  
    5     2    55    0.0000718  
    6    43    14    0.0000083  
    7    57     0    0.0000008  Converged
 Time for AOints: 129.2 s (CPU) 21.9 s (wall)
 ------------------------------------------------------------------------------
                     AOints        : Timing summary (seconds)
 ------------------------------------------------------------------------------
     job step          cpu (% of tot)      sys (% of tot)     wall (% of tot)
 ------------------------------------------------------------------------------
  AOints            0.1292E+03 (10.8)   0.5000E-05 ( 8.6)   0.2193E+02 (10.7)
 ------------------------------------------------------------------------------
   Grand Totals     0.1197E+04          0.5800E-04          0.2059E+03
 ------------------------------------------------------------------------------
 Polarizability Matrix (a.u.)
            1           2           3
    1 -91.1732835  -1.2193582   0.0010194
    2  -1.2193582-112.7716473   0.0012330
    3   0.0010194   0.0012330 -58.7232918
 Calculating analytic Hessian of the SCF energy

 Direct stationary perturbation theory relativistic correction:

 rels  =       0.077585882483
 relv  =      -0.355826224353
 rel2e =       0.150876491926
 E_rel =      -0.127363849944

 Hessian of the SCF Energy
            1           2           3           4           5           6
    1   0.7794114  -0.0442048  -0.0000179  -0.1643373   0.0309696   0.0000022
    2  -0.0442048   0.7716733  -0.0000103  -0.0764864  -0.3588998   0.0000078
    3  -0.0000179  -0.0000103   0.1642650   0.0000041   0.0000046  -0.0746496
    4  -0.1643373  -0.0764864   0.0000041   0.8025618   0.0378877  -0.0000198
    5   0.0309696  -0.3588998   0.0000046   0.0378877   0.7485294  -0.0000124
    6   0.0000022   0.0000078  -0.0746496  -0.0000198  -0.0000124   0.1639351
    7   0.0807090   0.1089460  -0.0000041  -0.2741900   0.0309729   0.0000050
    8   0.0215696  -0.0401515   0.0000003   0.1440610  -0.2313232  -0.0000014
    9  -0.0000028  -0.0000024   0.0075059   0.0000031   0.0000021  -0.0801214
   10  -0.0463069  -0.0553830   0.0000022  -0.0683979   0.0632589   0.0000012
   11  -0.0553835  -0.0768502   0.0000029  -0.0213288   0.1007219  -0.0000010
   12   0.0000022   0.0000029  -0.0051167   0.0000027  -0.0000035   0.0093403
   13  -0.0683963  -0.0213286   0.0000027  -0.0223051   0.0416277  -0.0000002
   14   0.0632589   0.1007217  -0.0000035   0.0416267  -0.1016802   0.0000004
   15   0.0000012  -0.0000010   0.0093403  -0.0000002   0.0000004  -0.0058778
   16  -0.3113241  -0.0117856   0.0000074   0.0457542  -0.1303700   0.0000012
   17  -0.1210776  -0.1908039   0.0000057  -0.0406324  -0.0077803   0.0000016
   18   0.0000093   0.0000025  -0.0828398  -0.0000002   0.0000042   0.0077425
   19  -0.0043806   0.0016040   0.0000002   0.0090067   0.0293362  -0.0000008
   20   0.0005966  -0.0000931   0.0000001  -0.0023184  -0.0210861   0.0000006
   21   0.0000005   0.0000000   0.0089552  -0.0000000  -0.0000005   0.0062203
   22   0.0022436  -0.0377016   0.0000009  -0.0072385  -0.0014315   0.0000006
   23  -0.0055968  -0.0175683   0.0000006  -0.0010576   0.0050116  -0.0000000
   24   0.0000002   0.0000015   0.0045574   0.0000003  -0.0000001   0.0063654
   25  -0.2637479   0.1381285   0.0000040   0.0076721  -0.0050784   0.0000000
   26   0.1380778  -0.1719739  -0.0000018   0.0319835  -0.0133548  -0.0000006
   27   0.0000040  -0.0000018  -0.0458090  -0.0000007   0.0000005   0.0047384
   28   0.0005695   0.0017017   0.0000001  -0.3225805  -0.1028954   0.0000103
   29  -0.0349972  -0.0062530   0.0000013  -0.1039679  -0.1140930   0.0000044
   30   0.0000008   0.0000002   0.0044775   0.0000103   0.0000044  -0.0453888
   31   0.0000119  -0.0011603  -0.0000000  -0.0050156  -0.0041478   0.0000005
   32  -0.0011592  -0.0007864   0.0000000  -0.0037855  -0.0000566   0.0000003
   33  -0.0000000   0.0000000  -0.0011261   0.0000004   0.0000003   0.0080275
   34  -0.0031074   0.0048008   0.0000002   0.0004689   0.0009628  -0.0000001
   35   0.0045450  -0.0019639   0.0000000   0.0008701  -0.0013585  -0.0000000
   36   0.0000003   0.0000001   0.0076525  -0.0000001  -0.0000000  -0.0009992
   37   0.0002586  -0.0005980   0.0000001   0.0000273   0.0021475   0.0000000
   38  -0.0003893  -0.0004115   0.0000000  -0.0017345   0.0027806   0.0000001
   39  -0.0000000  -0.0000000  -0.0002017  -0.0000000  -0.0000000   0.0001463
   40  -0.0006772  -0.0007260   0.0002675  -0.0005184   0.0014017   0.0000295
   41   0.0002744  -0.0005039  -0.0017056  -0.0021408  -0.0036388   0.0002428
   42  -0.0000974  -0.0003775  -0.0002770   0.0002884  -0.0000123  -0.0001839
   43  -0.0006771  -0.0007258  -0.0002674  -0.0005184   0.0014014  -0.0000294
   44   0.0002747  -0.0005038   0.0017055  -0.0021410  -0.0036393  -0.0002427
   45   0.0000974   0.0003778  -0.0002771  -0.0002883   0.0000124  -0.0001838
   46   0.0004201  -0.0012342  -0.0000000  -0.0001683   0.0006577   0.0000000
   47   0.0010797  -0.0083630   0.0000001  -0.0020615   0.0005446   0.0000002
   48  -0.0000000   0.0000002   0.0012384   0.0000001   0.0000001   0.0004861
   49  -0.0003347  -0.0019232  -0.0001094  -0.0001103   0.0016497  -0.0002006
   50   0.0010809   0.0013661   0.0009806   0.0006129  -0.0003385   0.0011485
   51   0.0006354   0.0002129   0.0011524  -0.0000638  -0.0006527   0.0002013
   52  -0.0003348  -0.0019233   0.0001095  -0.0001104   0.0016499   0.0002005
   53   0.0010808   0.0013659  -0.0009806   0.0006129  -0.0003385  -0.0011487
   54  -0.0006354  -0.0002127   0.0011524   0.0000638   0.0006526   0.0002013
            7           8           9          10          11          12
    1   0.0807090   0.0215696  -0.0000028  -0.0463069  -0.0553835   0.0000022
    2   0.1089460  -0.0401515  -0.0000024  -0.0553830  -0.0768502   0.0000029
    3  -0.0000041   0.0000003   0.0075059   0.0000022   0.0000029  -0.0051167
    4  -0.2741900   0.1440610   0.0000031  -0.0683979  -0.0213288   0.0000027
    5   0.0309729  -0.2313232   0.0000021   0.0632589   0.1007219  -0.0000035
    6   0.0000050  -0.0000014  -0.0801214   0.0000012  -0.0000010   0.0093403
    7   0.7241686  -0.0024555  -0.0000157  -0.3113250  -0.0117857   0.0000074
    8  -0.0024555   0.7420814  -0.0000110  -0.1210771  -0.1908039   0.0000057
    9  -0.0000157  -0.0000110   0.2043327   0.0000093   0.0000025  -0.0828398
   10  -0.3113250  -0.1210771   0.0000093   0.7794140  -0.0442051  -0.0000179
   11  -0.0117857  -0.1908039   0.0000025  -0.0442051   0.7716725  -0.0000103
   12   0.0000074   0.0000057  -0.0828398  -0.0000179  -0.0000103   0.1642650
   13   0.0457531  -0.0406328  -0.0000002  -0.1643371  -0.0764865   0.0000041
   14  -0.1303700  -0.0077807   0.0000042   0.0309696  -0.3589000   0.0000046
   15   0.0000012   0.0000016   0.0077425   0.0000022   0.0000078  -0.0746496
   16  -0.1281736   0.0129706   0.0000034   0.0807088   0.1089471  -0.0000041
   17   0.0129705   0.0016491  -0.0000006   0.0215687  -0.0401520   0.0000003
   18   0.0000034  -0.0000006  -0.0065839  -0.0000028  -0.0000024   0.0075060
   19  -0.1078320  -0.0188003   0.0000012   0.0022436  -0.0377017   0.0000010
   20  -0.0126524  -0.2449896   0.0000040  -0.0055967  -0.0175684   0.0000006
   21   0.0000010   0.0000037  -0.0836822   0.0000002   0.0000015   0.0045574
   22  -0.0000384   0.0007615  -0.0000000  -0.0043807   0.0016038   0.0000002
   23   0.0022677  -0.0013152  -0.0000001   0.0005966  -0.0000931   0.0000001
   24  -0.0000001   0.0000001  -0.0010481   0.0000005   0.0000000   0.0089552
   25   0.0018291  -0.0016102   0.0000002   0.0000119  -0.0011603  -0.0000000
   26  -0.0022517  -0.0063050   0.0000004  -0.0011591  -0.0007864   0.0000000
   27   0.0000003   0.0000003   0.0085770  -0.0000000   0.0000000  -0.0011261
   28  -0.0202595  -0.0153627   0.0000011  -0.0031074   0.0048008   0.0000002
   29   0.0191475   0.0121234  -0.0000007   0.0045450  -0.0019639   0.0000000
   30   0.0000004   0.0000002   0.0053233   0.0000003   0.0000001   0.0076525
   31  -0.0193150   0.0233388   0.0000003  -0.2637478   0.1381285   0.0000040
   32  -0.0119687   0.0127175   0.0000002   0.1380778  -0.1719739  -0.0000019
   33   0.0000010  -0.0000009   0.0053849   0.0000040  -0.0000019  -0.0458090
   34   0.0022961  -0.0003881   0.0000002   0.0005695   0.0017017   0.0000001
   35   0.0002183  -0.0067146   0.0000003  -0.0349972  -0.0062530   0.0000013
   36   0.0000002   0.0000003   0.0087822   0.0000008   0.0000002   0.0044775
   37  -0.0021714   0.0013463   0.0000001   0.0004201  -0.0012342  -0.0000000
   38  -0.0384202  -0.0071295  -0.0000002   0.0010796  -0.0083630   0.0000001
   39   0.0000012   0.0000003  -0.0014011  -0.0000000   0.0000002   0.0012384
   40   0.0028039  -0.0014672   0.0050533  -0.0003348  -0.0019233   0.0001095
   41   0.0174853  -0.0159224   0.0300236   0.0010808   0.0013659  -0.0009806
   42   0.0019494  -0.0016587   0.0040492  -0.0006354  -0.0002127   0.0011524
   43   0.0028038  -0.0014674  -0.0050532  -0.0003347  -0.0019232  -0.0001094
   44   0.0174862  -0.0159237  -0.0300222   0.0010809   0.0013661   0.0009806
   45  -0.0019504   0.0016600   0.0040504   0.0006354   0.0002129   0.0011524
   46   0.0005041  -0.0000050  -0.0000000   0.0002586  -0.0005980   0.0000001
   47   0.0006687   0.0000458  -0.0000000  -0.0003893  -0.0004115   0.0000000
   48   0.0000001  -0.0000000   0.0000138  -0.0000000  -0.0000000  -0.0002017
   49   0.0012181  -0.0003905  -0.0001090  -0.0006771  -0.0007258  -0.0002674
   50  -0.0001301  -0.0001290  -0.0002300   0.0002747  -0.0005038   0.0017055
   51  -0.0004869   0.0001795  -0.0000427   0.0000974   0.0003778  -0.0002771
   52   0.0012183  -0.0003906   0.0001090  -0.0006773  -0.0007260   0.0002675
   53  -0.0001300  -0.0001290   0.0002300   0.0002744  -0.0005038  -0.0017056
   54   0.0004867  -0.0001795  -0.0000427  -0.0000974  -0.0003775  -0.0002770
           13          14          15          16          17          18
    1  -0.0683963   0.0632589   0.0000012  -0.3113241  -0.1210776   0.0000093
    2  -0.0213286   0.1007217  -0.0000010  -0.0117856  -0.1908039   0.0000025
    3   0.0000027  -0.0000035   0.0093403   0.0000074   0.0000057  -0.0828398
    4  -0.0223051   0.0416267  -0.0000002   0.0457542  -0.0406324  -0.0000002
    5   0.0416277  -0.1016802   0.0000004  -0.1303700  -0.0077803   0.0000042
    6  -0.0000002   0.0000004  -0.0058778   0.0000012   0.0000016   0.0077425
    7   0.0457531  -0.1303700   0.0000012  -0.1281736   0.0129705   0.0000034
    8  -0.0406328  -0.0077807   0.0000016   0.0129706   0.0016491  -0.0000006
    9  -0.0000002   0.0000042   0.0077425   0.0000034  -0.0000006  -0.0065839
   10  -0.1643371   0.0309696   0.0000022   0.0807088   0.0215687  -0.0000028
   11  -0.0764865  -0.3589000   0.0000078   0.1089471  -0.0401520  -0.0000024
   12   0.0000041   0.0000046  -0.0746496  -0.0000041   0.0000003   0.0075060
   13   0.8025595   0.0378870  -0.0000198  -0.2741885   0.1440613   0.0000031
   14   0.0378870   0.7485300  -0.0000124   0.0309733  -0.2313236   0.0000021
   15  -0.0000198  -0.0000124   0.1639350   0.0000050  -0.0000013  -0.0801214
   16  -0.2741885   0.0309733   0.0000050   0.7241673  -0.0024550  -0.0000157
   17   0.1440613  -0.2313236  -0.0000013  -0.0024550   0.7420811  -0.0000110
   18   0.0000031   0.0000021  -0.0801214  -0.0000157  -0.0000110   0.2043327
   19  -0.0072384  -0.0014316   0.0000006  -0.0000385   0.0007614  -0.0000000
   20  -0.0010577   0.0050116  -0.0000000   0.0022677  -0.0013150  -0.0000001
   21   0.0000003  -0.0000001   0.0063654  -0.0000001   0.0000001  -0.0010481
   22   0.0090066   0.0293362  -0.0000008  -0.1078316  -0.0188003   0.0000012
   23  -0.0023184  -0.0210862   0.0000006  -0.0126525  -0.2449894   0.0000039
   24  -0.0000000  -0.0000005   0.0062203   0.0000010   0.0000037  -0.0836822
   25  -0.0050156  -0.0041478   0.0000005  -0.0193149   0.0233388   0.0000003
   26  -0.0037856  -0.0000566   0.0000003  -0.0119687   0.0127175   0.0000002
   27   0.0000004   0.0000003   0.0080275   0.0000010  -0.0000009   0.0053849
   28   0.0004689   0.0009628  -0.0000001   0.0022961  -0.0003881   0.0000002
   29   0.0008702  -0.0013585  -0.0000000   0.0002183  -0.0067146   0.0000003
   30  -0.0000001  -0.0000000  -0.0009992   0.0000002   0.0000003   0.0087822
   31   0.0076721  -0.0050784   0.0000000   0.0018291  -0.0016102   0.0000002
   32   0.0319836  -0.0133548  -0.0000006  -0.0022517  -0.0063050   0.0000004
   33  -0.0000007   0.0000005   0.0047384   0.0000003   0.0000003   0.0085770
   34  -0.3225806  -0.1028954   0.0000103  -0.0202595  -0.0153627   0.0000011
   35  -0.1039679  -0.1140930   0.0000044   0.0191476   0.0121234  -0.0000007
   36   0.0000102   0.0000044  -0.0453888   0.0000004   0.0000002   0.0053233
   37  -0.0001683   0.0006577   0.0000000   0.0005041  -0.0000051  -0.0000000
   38  -0.0020615   0.0005446   0.0000002   0.0006687   0.0000458  -0.0000000
   39   0.0000001   0.0000001   0.0004861   0.0000001  -0.0000000   0.0000138
   40  -0.0001104   0.0016499   0.0002005   0.0012183  -0.0003906   0.0001090
   41   0.0006129  -0.0003385  -0.0011487  -0.0001300  -0.0001290   0.0002300
   42   0.0000638   0.0006526   0.0002013   0.0004867  -0.0001795  -0.0000427
   43  -0.0001103   0.0016497  -0.0002007   0.0012181  -0.0003905  -0.0001090
   44   0.0006129  -0.0003385   0.0011485  -0.0001301  -0.0001290  -0.0002300
   45  -0.0000638  -0.0006527   0.0002013  -0.0004869   0.0001795  -0.0000427
   46   0.0000273   0.0021475   0.0000000  -0.0021714   0.0013463   0.0000001
   47  -0.0017345   0.0027806   0.0000001  -0.0384202  -0.0071295  -0.0000001
   48  -0.0000000  -0.0000000   0.0001463   0.0000012   0.0000003  -0.0014011
   49  -0.0005184   0.0014014  -0.0000294   0.0028038  -0.0014674  -0.0050532
   50  -0.0021410  -0.0036393  -0.0002427   0.0174861  -0.0159237  -0.0300222
   51  -0.0002883   0.0000124  -0.0001838  -0.0019503   0.0016600   0.0040504
   52  -0.0005184   0.0014017   0.0000295   0.0028039  -0.0014672   0.0050533
   53  -0.0021408  -0.0036388   0.0002428   0.0174854  -0.0159224   0.0300235
   54   0.0002884  -0.0000123  -0.0001839   0.0019494  -0.0016587   0.0040492
           19          20          21          22          23          24
    1  -0.0043806   0.0005966   0.0000005   0.0022436  -0.0055968   0.0000002
    2   0.0016040  -0.0000931   0.0000000  -0.0377016  -0.0175683   0.0000015
    3   0.0000002   0.0000001   0.0089552   0.0000009   0.0000006   0.0045574
    4   0.0090067  -0.0023184  -0.0000000  -0.0072385  -0.0010576   0.0000003
    5   0.0293362  -0.0210861  -0.0000005  -0.0014315   0.0050116  -0.0000001
    6  -0.0000008   0.0000006   0.0062203   0.0000006  -0.0000000   0.0063654
    7  -0.1078320  -0.0126524   0.0000010  -0.0000384   0.0022677  -0.0000001
    8  -0.0188003  -0.2449896   0.0000037   0.0007615  -0.0013152   0.0000001
    9   0.0000012   0.0000040  -0.0836822  -0.0000000  -0.0000001  -0.0010481
   10   0.0022436  -0.0055967   0.0000002  -0.0043807   0.0005966   0.0000005
   11  -0.0377017  -0.0175684   0.0000015   0.0016038  -0.0000931   0.0000000
   12   0.0000010   0.0000006   0.0045574   0.0000002   0.0000001   0.0089552
   13  -0.0072384  -0.0010577   0.0000003   0.0090066  -0.0023184  -0.0000000
   14  -0.0014316   0.0050116  -0.0000001   0.0293362  -0.0210862  -0.0000005
   15   0.0000006  -0.0000000   0.0063654  -0.0000008   0.0000006   0.0062203
   16  -0.0000385   0.0022677  -0.0000001  -0.1078316  -0.0126525   0.0000010
   17   0.0007614  -0.0013150   0.0000001  -0.0188003  -0.2449894   0.0000037
   18  -0.0000000  -0.0000001  -0.0010481   0.0000012   0.0000039  -0.0836822
   19   0.6444582  -0.0030940  -0.0000013  -0.0000829  -0.0000738  -0.0000000
   20  -0.0030940   0.5490313   0.0000023  -0.0000738   0.0000495   0.0000000
   21  -0.0000013   0.0000023   0.5993767  -0.0000001   0.0000000  -0.0005396
   22  -0.0000829  -0.0000738  -0.0000001   0.6444579  -0.0030941  -0.0000013
   23  -0.0000738   0.0000495   0.0000000  -0.0030941   0.5490313   0.0000023
   24  -0.0000000   0.0000000  -0.0005396  -0.0000013   0.0000023   0.5993767
   25   0.0001360  -0.0002141  -0.0000000   0.0014212   0.0012774  -0.0000001
   26   0.0014371  -0.0002397  -0.0000001  -0.0002965   0.0007750  -0.0000001
   27  -0.0000000   0.0000000  -0.0000718  -0.0000002  -0.0000000  -0.0030145
   28   0.0003671  -0.0018899  -0.0000002  -0.0001469   0.0001695   0.0000000
   29   0.0010443   0.0013118  -0.0000001  -0.0016548   0.0001105   0.0000000
   30  -0.0000001  -0.0000000  -0.0049290   0.0000000   0.0000000  -0.0000008
   31   0.0014212   0.0012774  -0.0000001   0.0001360  -0.0002141  -0.0000000
   32  -0.0002965   0.0007750  -0.0000001   0.0014371  -0.0002397  -0.0000001
   33  -0.0000002  -0.0000000  -0.0030145  -0.0000000   0.0000000  -0.0000718
   34  -0.0001469   0.0001695   0.0000000   0.0003671  -0.0018899  -0.0000002
   35  -0.0016548   0.0001105   0.0000000   0.0010443   0.0013118  -0.0000001
   36   0.0000000   0.0000000  -0.0000008  -0.0000001  -0.0000000  -0.0049290
   37  -0.3227915  -0.0698801  -0.0000013   0.0001086   0.0000046  -0.0000000
   38  -0.0629208  -0.0743694  -0.0000005   0.0001328  -0.0000298  -0.0000000
   39  -0.0000016  -0.0000006  -0.0563898   0.0000000  -0.0000000  -0.0000106
   40  -0.1076876   0.0462345  -0.0966324   0.0000749  -0.0000077  -0.0001723
   41   0.0457084  -0.0982917   0.0903317   0.0001169  -0.0000024   0.0000682
   42  -0.0970613   0.0904836  -0.2378433  -0.0000134  -0.0000047  -0.0000580
   43  -0.1076928   0.0462421   0.0966335   0.0000749  -0.0000076   0.0001724
   44   0.0457156  -0.0983017  -0.0903380   0.0001169  -0.0000024  -0.0000681
   45   0.0970624  -0.0904906  -0.2378293   0.0000134   0.0000047  -0.0000580
   46   0.0001086   0.0000046  -0.0000000  -0.3227915  -0.0698801  -0.0000006
   47   0.0001328  -0.0000298  -0.0000000  -0.0629208  -0.0743694  -0.0000003
   48   0.0000000  -0.0000000  -0.0000106  -0.0000008  -0.0000004  -0.0563898
   49   0.0000749  -0.0000077   0.0001724  -0.1076922   0.0462418   0.0966331
   50   0.0001169  -0.0000024  -0.0000681   0.0457153  -0.0983017  -0.0903381
   51   0.0000134   0.0000047  -0.0000580   0.0970621  -0.0904906  -0.2378299
   52   0.0000749  -0.0000077  -0.0001723  -0.1076882   0.0462348  -0.0966328
   53   0.0001169  -0.0000024   0.0000682   0.0457087  -0.0982918   0.0903316
   54  -0.0000134  -0.0000047  -0.0000580  -0.0970617   0.0904835  -0.2378427
           25          26          27          28          29          30
    1  -0.2637479   0.1380778   0.0000040   0.0005695  -0.0349972   0.0000008
    2   0.1381285  -0.1719739  -0.0000018   0.0017017  -0.0062530   0.0000002
    3   0.0000040  -0.0000018  -0.0458090   0.0000001   0.0000013   0.0044775
    4   0.0076721   0.0319835  -0.0000007  -0.3225805  -0.1039679   0.0000103
    5  -0.0050784  -0.0133548   0.0000005  -0.1028954  -0.1140930   0.0000044
    6   0.0000000  -0.0000006   0.0047384   0.0000103   0.0000044  -0.0453888
    7   0.0018291  -0.0022517   0.0000003  -0.0202595   0.0191475   0.0000004
    8  -0.0016102  -0.0063050   0.0000003  -0.0153627   0.0121234   0.0000002
    9   0.0000002   0.0000004   0.0085770   0.0000011  -0.0000007   0.0053233
   10   0.0000119  -0.0011591  -0.0000000  -0.0031074   0.0045450   0.0000003
   11  -0.0011603  -0.0007864   0.0000000   0.0048008  -0.0019639   0.0000001
   12  -0.0000000   0.0000000  -0.0011261   0.0000002   0.0000000   0.0076525
   13  -0.0050156  -0.0037856   0.0000004   0.0004689   0.0008702  -0.0000001
   14  -0.0041478  -0.0000566   0.0000003   0.0009628  -0.0013585  -0.0000000
   15   0.0000005   0.0000003   0.0080275  -0.0000001  -0.0000000  -0.0009992
   16  -0.0193149  -0.0119687   0.0000010   0.0022961   0.0002183   0.0000002
   17   0.0233388   0.0127175  -0.0000009  -0.0003881  -0.0067146   0.0000003
   18   0.0000003   0.0000002   0.0053849   0.0000002   0.0000003   0.0087822
   19   0.0001360   0.0014371  -0.0000000   0.0003671   0.0010443  -0.0000001
   20  -0.0002141  -0.0002397   0.0000000  -0.0018899   0.0013118  -0.0000000
   21  -0.0000000  -0.0000001  -0.0000718  -0.0000002  -0.0000001  -0.0049290
   22   0.0014212  -0.0002965  -0.0000002  -0.0001469  -0.0016548   0.0000000
   23   0.0012774   0.0007750  -0.0000000   0.0001695   0.0001105   0.0000000
   24  -0.0000001  -0.0000001  -0.0030145   0.0000000   0.0000000  -0.0000008
   25   0.2772023  -0.1508908  -0.0000046   0.0010016   0.0006081  -0.0000002
   26  -0.1508908   0.1776279   0.0000018  -0.0006032   0.0010946  -0.0000001
   27  -0.0000046   0.0000018   0.0305107  -0.0000002  -0.0000001  -0.0050076
   28   0.0010016  -0.0006032  -0.0000002   0.3409811   0.1130496  -0.0000115
   29   0.0006081   0.0010946  -0.0000001   0.1130496   0.1160432  -0.0000050
   30  -0.0000002  -0.0000001  -0.0050076  -0.0000115  -0.0000050   0.0307472
   31  -0.0000019   0.0000969  -0.0000000  -0.0012781   0.0010900   0.0000000
   32   0.0000969   0.0000076  -0.0000000  -0.0006803   0.0006335   0.0000000
   33  -0.0000000  -0.0000000  -0.0009866   0.0000001  -0.0000000  -0.0000939
   34  -0.0012781  -0.0006803   0.0000001  -0.0000462  -0.0000846  -0.0000000
   35   0.0010900   0.0006335  -0.0000000  -0.0000846   0.0000263  -0.0000000
   36   0.0000000   0.0000000  -0.0000939  -0.0000000  -0.0000000  -0.0008981
   37   0.0000029  -0.0000935  -0.0000000   0.0010483   0.0001819  -0.0000001
   38   0.0000267   0.0000498  -0.0000000   0.0012213  -0.0004563  -0.0000001
   39  -0.0000000  -0.0000000  -0.0000408  -0.0000000  -0.0000000   0.0003363
   40  -0.0000172   0.0000126  -0.0000672   0.0003597  -0.0000177  -0.0004039
   41   0.0000186  -0.0003527  -0.0000265   0.0001032   0.0000471   0.0007282
   42  -0.0000008   0.0000175   0.0000303   0.0000470  -0.0000704   0.0000829
   43  -0.0000172   0.0000126   0.0000672   0.0003598  -0.0000177   0.0004039
   44   0.0000186  -0.0003527   0.0000265   0.0001031   0.0000471  -0.0007281
   45   0.0000008  -0.0000175   0.0000303  -0.0000470   0.0000704   0.0000830
   46   0.0004043   0.0001585  -0.0000000  -0.0000213  -0.0001111  -0.0000000
   47  -0.0000265   0.0000956  -0.0000000  -0.0000800  -0.0005611   0.0000000
   48  -0.0000000  -0.0000000  -0.0003089  -0.0000000   0.0000000  -0.0001546
   49  -0.0001442  -0.0000249   0.0003408  -0.0000060   0.0000481   0.0000137
   50  -0.0007378   0.0002101  -0.0007532  -0.0000638  -0.0000186  -0.0000509
   51  -0.0003678  -0.0001450  -0.0004199  -0.0000163  -0.0000673  -0.0000064
   52  -0.0001443  -0.0000249  -0.0003407  -0.0000060   0.0000481  -0.0000137
   53  -0.0007377   0.0002101   0.0007532  -0.0000638  -0.0000186   0.0000509
   54   0.0003678   0.0001450  -0.0004200   0.0000164   0.0000673  -0.0000064
           31          32          33          34          35          36
    1   0.0000119  -0.0011592  -0.0000000  -0.0031074   0.0045450   0.0000003
    2  -0.0011603  -0.0007864   0.0000000   0.0048008  -0.0019639   0.0000001
    3  -0.0000000   0.0000000  -0.0011261   0.0000002   0.0000000   0.0076525
    4  -0.0050156  -0.0037855   0.0000004   0.0004689   0.0008701  -0.0000001
    5  -0.0041478  -0.0000566   0.0000003   0.0009628  -0.0013585  -0.0000000
    6   0.0000005   0.0000003   0.0080275  -0.0000001  -0.0000000  -0.0009992
    7  -0.0193150  -0.0119687   0.0000010   0.0022961   0.0002183   0.0000002
    8   0.0233388   0.0127175  -0.0000009  -0.0003881  -0.0067146   0.0000003
    9   0.0000003   0.0000002   0.0053849   0.0000002   0.0000003   0.0087822
   10  -0.2637478   0.1380778   0.0000040   0.0005695  -0.0349972   0.0000008
   11   0.1381285  -0.1719739  -0.0000019   0.0017017  -0.0062530   0.0000002
   12   0.0000040  -0.0000019  -0.0458090   0.0000001   0.0000013   0.0044775
   13   0.0076721   0.0319836  -0.0000007  -0.3225806  -0.1039679   0.0000102
   14  -0.0050784  -0.0133548   0.0000005  -0.1028954  -0.1140930   0.0000044
   15   0.0000000  -0.0000006   0.0047384   0.0000103   0.0000044  -0.0453888
   16   0.0018291  -0.0022517   0.0000003  -0.0202595   0.0191476   0.0000004
   17  -0.0016102  -0.0063050   0.0000003  -0.0153627   0.0121234   0.0000002
   18   0.0000002   0.0000004   0.0085770   0.0000011  -0.0000007   0.0053233
   19   0.0014212  -0.0002965  -0.0000002  -0.0001469  -0.0016548   0.0000000
   20   0.0012774   0.0007750  -0.0000000   0.0001695   0.0001105   0.0000000
   21  -0.0000001  -0.0000001  -0.0030145   0.0000000   0.0000000  -0.0000008
   22   0.0001360   0.0014371  -0.0000000   0.0003671   0.0010443  -0.0000001
   23  -0.0002141  -0.0002397   0.0000000  -0.0018899   0.0013118  -0.0000000
   24  -0.0000000  -0.0000001  -0.0000718  -0.0000002  -0.0000001  -0.0049290
   25  -0.0000019   0.0000969  -0.0000000  -0.0012781   0.0010900   0.0000000
   26   0.0000969   0.0000076  -0.0000000  -0.0006803   0.0006335   0.0000000
   27  -0.0000000  -0.0000000  -0.0009866   0.0000001  -0.0000000  -0.0000939
   28  -0.0012781  -0.0006803   0.0000001  -0.0000462  -0.0000846  -0.0000000
   29   0.0010900   0.0006335  -0.0000000  -0.0000846   0.0000263  -0.0000000
   30   0.0000000   0.0000000  -0.0000939  -0.0000000  -0.0000000  -0.0008981
   31   0.2772023  -0.1508908  -0.0000046   0.0010016   0.0006081  -0.0000002
   32  -0.1508908   0.1776279   0.0000018  -0.0006032   0.0010946  -0.0000001
   33  -0.0000046   0.0000018   0.0305107  -0.0000002  -0.0000001  -0.0050076
   34   0.0010016  -0.0006032  -0.0000002   0.3409811   0.1130496  -0.0000114
   35   0.0006081   0.0010946  -0.0000001   0.1130496   0.1160432  -0.0000050
   36  -0.0000002  -0.0000001  -0.0050076  -0.0000114  -0.0000050   0.0307472
   37   0.0004043   0.0001585  -0.0000000  -0.0000213  -0.0001111  -0.0000000
   38  -0.0000265   0.0000956  -0.0000000  -0.0000800  -0.0005611   0.0000000
   39  -0.0000000  -0.0000000  -0.0003089  -0.0000000   0.0000000  -0.0001546
   40  -0.0001443  -0.0000249  -0.0003407  -0.0000060   0.0000481  -0.0000137
   41  -0.0007376   0.0002101   0.0007532  -0.0000638  -0.0000186   0.0000509
   42   0.0003678   0.0001450  -0.0004200   0.0000164   0.0000673  -0.0000064
   43  -0.0001442  -0.0000249   0.0003408  -0.0000060   0.0000481   0.0000137
   44  -0.0007378   0.0002101  -0.0007532  -0.0000638  -0.0000186  -0.0000509
   45  -0.0003678  -0.0001450  -0.0004199  -0.0000163  -0.0000673  -0.0000064
   46   0.0000029  -0.0000935  -0.0000000   0.0010483   0.0001819  -0.0000001
   47   0.0000267   0.0000498  -0.0000000   0.0012213  -0.0004563  -0.0000000
   48  -0.0000000  -0.0000000  -0.0000408  -0.0000000  -0.0000000   0.0003363
   49  -0.0000172   0.0000126   0.0000672   0.0003598  -0.0000177   0.0004039
   50   0.0000186  -0.0003527   0.0000265   0.0001031   0.0000471  -0.0007282
   51   0.0000008  -0.0000175   0.0000303  -0.0000470   0.0000704   0.0000830
   52  -0.0000172   0.0000126  -0.0000672   0.0003597  -0.0000177  -0.0004039
   53   0.0000186  -0.0003527  -0.0000265   0.0001032   0.0000471   0.0007282
   54  -0.0000008   0.0000175   0.0000303   0.0000470  -0.0000704   0.0000829
           37          38          39          40          41          42
    1   0.0002586  -0.0003893  -0.0000000  -0.0006772   0.0002744  -0.0000974
    2  -0.0005980  -0.0004115  -0.0000000  -0.0007260  -0.0005039  -0.0003775
    3   0.0000001   0.0000000  -0.0002017   0.0002675  -0.0017056  -0.0002770
    4   0.0000273  -0.0017345  -0.0000000  -0.0005184  -0.0021408   0.0002884
    5   0.0021475   0.0027806  -0.0000000   0.0014017  -0.0036388  -0.0000123
    6   0.0000000   0.0000001   0.0001463   0.0000295   0.0002428  -0.0001839
    7  -0.0021714  -0.0384202   0.0000012   0.0028039   0.0174853   0.0019494
    8   0.0013463  -0.0071295   0.0000003  -0.0014672  -0.0159224  -0.0016587
    9   0.0000001  -0.0000002  -0.0014011   0.0050533   0.0300236   0.0040492
   10   0.0004201   0.0010796  -0.0000000  -0.0003348   0.0010808  -0.0006354
   11  -0.0012342  -0.0083630   0.0000002  -0.0019233   0.0013659  -0.0002127
   12  -0.0000000   0.0000001   0.0012384   0.0001095  -0.0009806   0.0011524
   13  -0.0001683  -0.0020615   0.0000001  -0.0001104   0.0006129   0.0000638
   14   0.0006577   0.0005446   0.0000001   0.0016499  -0.0003385   0.0006526
   15   0.0000000   0.0000002   0.0004861   0.0002005  -0.0011487   0.0002013
   16   0.0005041   0.0006687   0.0000001   0.0012183  -0.0001300   0.0004867
   17  -0.0000051   0.0000458  -0.0000000  -0.0003906  -0.0001290  -0.0001795
   18  -0.0000000  -0.0000000   0.0000138   0.0001090   0.0002300  -0.0000427
   19  -0.3227915  -0.0629208  -0.0000016  -0.1076876   0.0457084  -0.0970613
   20  -0.0698801  -0.0743694  -0.0000006   0.0462345  -0.0982917   0.0904836
   21  -0.0000013  -0.0000005  -0.0563898  -0.0966324   0.0903317  -0.2378433
   22   0.0001086   0.0001328   0.0000000   0.0000749   0.0001169  -0.0000134
   23   0.0000046  -0.0000298  -0.0000000  -0.0000077  -0.0000024  -0.0000047
   24  -0.0000000  -0.0000000  -0.0000106  -0.0001723   0.0000682  -0.0000580
   25   0.0000029   0.0000267  -0.0000000  -0.0000172   0.0000186  -0.0000008
   26  -0.0000935   0.0000498  -0.0000000   0.0000126  -0.0003527   0.0000175
   27  -0.0000000  -0.0000000  -0.0000408  -0.0000672  -0.0000265   0.0000303
   28   0.0010483   0.0012213  -0.0000000   0.0003597   0.0001032   0.0000470
   29   0.0001819  -0.0004563  -0.0000000  -0.0000177   0.0000471  -0.0000704
   30  -0.0000001  -0.0000001   0.0003363  -0.0004039   0.0007282   0.0000829
   31   0.0004043  -0.0000265  -0.0000000  -0.0001443  -0.0007376   0.0003678
   32   0.0001585   0.0000956  -0.0000000  -0.0000249   0.0002101   0.0001450
   33  -0.0000000  -0.0000000  -0.0003089  -0.0003407   0.0007532  -0.0004200
   34  -0.0000213  -0.0000800  -0.0000000  -0.0000060  -0.0000638   0.0000164
   35  -0.0001111  -0.0005611   0.0000000   0.0000481  -0.0000186   0.0000673
   36  -0.0000000   0.0000000  -0.0001546  -0.0000137   0.0000509  -0.0000064
   37   0.3495981   0.0733506   0.0000016  -0.0135927  -0.0029183   0.0002270
   38   0.0733506   0.0803849   0.0000002   0.0145839   0.0037597  -0.0018205
   39   0.0000016   0.0000002   0.0526145  -0.0301206  -0.0085734   0.0018343
   40  -0.0135927   0.0145839  -0.0301206   0.1101667  -0.0514900   0.1081563
   41  -0.0029183   0.0037597  -0.0085734  -0.0514900   0.1076671  -0.0985496
   42   0.0002270  -0.0018205   0.0018343   0.1081563  -0.0985496   0.2559821
   43  -0.0135934   0.0145855   0.0301193   0.0085353  -0.0077926  -0.0138112
   44  -0.0029186   0.0037603   0.0085733  -0.0077921   0.0064422   0.0114729
   45  -0.0002273   0.0018208   0.0018345   0.0138124  -0.0114747  -0.0245156
   46  -0.0000154   0.0000117  -0.0000000  -0.0000092  -0.0000501   0.0000120
   47   0.0000117   0.0000182  -0.0000000  -0.0000141  -0.0000595   0.0000109
   48  -0.0000000  -0.0000000   0.0000017  -0.0000023   0.0000048   0.0000008
   49  -0.0000092  -0.0000141   0.0000023  -0.0000447  -0.0000686  -0.0000053
   50  -0.0000501  -0.0000595  -0.0000048  -0.0000686  -0.0001125   0.0000053
   51  -0.0000120  -0.0000109   0.0000008   0.0000053  -0.0000053   0.0000138
   52  -0.0000092  -0.0000141  -0.0000023  -0.0000163  -0.0000085   0.0000099
   53  -0.0000501  -0.0000595   0.0000048  -0.0000085  -0.0001222   0.0000309
   54   0.0000120   0.0000109   0.0000008   0.0000099   0.0000309  -0.0000002
           43          44          45          46          47          48
    1  -0.0006771   0.0002747   0.0000974   0.0004201   0.0010797  -0.0000000
    2  -0.0007258  -0.0005038   0.0003778  -0.0012342  -0.0083630   0.0000002
    3  -0.0002674   0.0017055  -0.0002771  -0.0000000   0.0000001   0.0012384
    4  -0.0005184  -0.0021410  -0.0002883  -0.0001683  -0.0020615   0.0000001
    5   0.0014014  -0.0036393   0.0000124   0.0006577   0.0005446   0.0000001
    6  -0.0000294  -0.0002427  -0.0001838   0.0000000   0.0000002   0.0004861
    7   0.0028038   0.0174862  -0.0019504   0.0005041   0.0006687   0.0000001
    8  -0.0014674  -0.0159237   0.0016600  -0.0000050   0.0000458  -0.0000000
    9  -0.0050532  -0.0300222   0.0040504  -0.0000000  -0.0000000   0.0000138
   10  -0.0003347   0.0010809   0.0006354   0.0002586  -0.0003893  -0.0000000
   11  -0.0019232   0.0013661   0.0002129  -0.0005980  -0.0004115  -0.0000000
   12  -0.0001094   0.0009806   0.0011524   0.0000001   0.0000000  -0.0002017
   13  -0.0001103   0.0006129  -0.0000638   0.0000273  -0.0017345  -0.0000000
   14   0.0016497  -0.0003385  -0.0006527   0.0021475   0.0027806  -0.0000000
   15  -0.0002007   0.0011485   0.0002013   0.0000000   0.0000001   0.0001463
   16   0.0012181  -0.0001301  -0.0004869  -0.0021714  -0.0384202   0.0000012
   17  -0.0003905  -0.0001290   0.0001795   0.0013463  -0.0071295   0.0000003
   18  -0.0001090  -0.0002300  -0.0000427   0.0000001  -0.0000001  -0.0014011
   19  -0.1076928   0.0457156   0.0970624   0.0001086   0.0001328   0.0000000
   20   0.0462421  -0.0983017  -0.0904906   0.0000046  -0.0000298  -0.0000000
   21   0.0966335  -0.0903380  -0.2378293  -0.0000000  -0.0000000  -0.0000106
   22   0.0000749   0.0001169   0.0000134  -0.3227915  -0.0629208  -0.0000008
   23  -0.0000076  -0.0000024   0.0000047  -0.0698801  -0.0743694  -0.0000004
   24   0.0001724  -0.0000681  -0.0000580  -0.0000006  -0.0000003  -0.0563898
   25  -0.0000172   0.0000186   0.0000008   0.0004043  -0.0000265  -0.0000000
   26   0.0000126  -0.0003527  -0.0000175   0.0001585   0.0000956  -0.0000000
   27   0.0000672   0.0000265   0.0000303  -0.0000000  -0.0000000  -0.0003089
   28   0.0003598   0.0001031  -0.0000470  -0.0000213  -0.0000800  -0.0000000
   29  -0.0000177   0.0000471   0.0000704  -0.0001111  -0.0005611   0.0000000
   30   0.0004039  -0.0007281   0.0000830  -0.0000000   0.0000000  -0.0001546
   31  -0.0001442  -0.0007378  -0.0003678   0.0000029   0.0000267  -0.0000000
   32  -0.0000249   0.0002101  -0.0001450  -0.0000935   0.0000498  -0.0000000
   33   0.0003408  -0.0007532  -0.0004199  -0.0000000  -0.0000000  -0.0000408
   34  -0.0000060  -0.0000638  -0.0000163   0.0010483   0.0012213  -0.0000000
   35   0.0000481  -0.0000186  -0.0000673   0.0001819  -0.0004563  -0.0000000
   36   0.0000137  -0.0000509  -0.0000064  -0.0000001  -0.0000000   0.0003363
   37  -0.0135934  -0.0029186  -0.0002273  -0.0000154   0.0000117  -0.0000000
   38   0.0145855   0.0037603   0.0018208   0.0000117   0.0000182  -0.0000000
   39   0.0301193   0.0085733   0.0018345  -0.0000000  -0.0000000   0.0000017
   40   0.0085353  -0.0077921   0.0138124  -0.0000092  -0.0000141  -0.0000023
   41  -0.0077926   0.0064422  -0.0114747  -0.0000501  -0.0000595   0.0000048
   42  -0.0138112   0.0114729  -0.0245156   0.0000120   0.0000109   0.0000008
   43   0.1101724  -0.0514984  -0.1081575  -0.0000092  -0.0000141   0.0000023
   44  -0.0514984   0.1076780   0.0985564  -0.0000501  -0.0000595  -0.0000048
   45  -0.1081575   0.0985564   0.2559665  -0.0000120  -0.0000109   0.0000008
   46  -0.0000092  -0.0000501  -0.0000120   0.3495981   0.0733506   0.0000008
   47  -0.0000141  -0.0000595  -0.0000109   0.0733506   0.0803849  -0.0000000
   48   0.0000023  -0.0000048   0.0000008   0.0000008  -0.0000000   0.0526145
   49  -0.0000163  -0.0000085  -0.0000099  -0.0135933   0.0145855   0.0301194
   50  -0.0000085  -0.0001222  -0.0000309  -0.0029185   0.0037603   0.0085733
   51  -0.0000099  -0.0000309  -0.0000002  -0.0002273   0.0018208   0.0018345
   52  -0.0000447  -0.0000686   0.0000053  -0.0135928   0.0145839  -0.0301205
   53  -0.0000686  -0.0001125  -0.0000053  -0.0029184   0.0037597  -0.0085734
   54  -0.0000053   0.0000053   0.0000138   0.0002271  -0.0018205   0.0018344
           49          50          51          52          53          54
    1  -0.0003347   0.0010809   0.0006354  -0.0003348   0.0010808  -0.0006354
    2  -0.0019232   0.0013661   0.0002129  -0.0019233   0.0013659  -0.0002127
    3  -0.0001094   0.0009806   0.0011524   0.0001095  -0.0009806   0.0011524
    4  -0.0001103   0.0006129  -0.0000638  -0.0001104   0.0006129   0.0000638
    5   0.0016497  -0.0003385  -0.0006527   0.0016499  -0.0003385   0.0006526
    6  -0.0002006   0.0011485   0.0002013   0.0002005  -0.0011487   0.0002013
    7   0.0012181  -0.0001301  -0.0004869   0.0012183  -0.0001300   0.0004867
    8  -0.0003905  -0.0001290   0.0001795  -0.0003906  -0.0001290  -0.0001795
    9  -0.0001090  -0.0002300  -0.0000427   0.0001090   0.0002300  -0.0000427
   10  -0.0006771   0.0002747   0.0000974  -0.0006773   0.0002744  -0.0000974
   11  -0.0007258  -0.0005038   0.0003778  -0.0007260  -0.0005038  -0.0003775
   12  -0.0002674   0.0017055  -0.0002771   0.0002675  -0.0017056  -0.0002770
   13  -0.0005184  -0.0021410  -0.0002883  -0.0005184  -0.0021408   0.0002884
   14   0.0014014  -0.0036393   0.0000124   0.0014017  -0.0036388  -0.0000123
   15  -0.0000294  -0.0002427  -0.0001838   0.0000295   0.0002428  -0.0001839
   16   0.0028038   0.0174861  -0.0019503   0.0028039   0.0174854   0.0019494
   17  -0.0014674  -0.0159237   0.0016600  -0.0014672  -0.0159224  -0.0016587
   18  -0.0050532  -0.0300222   0.0040504   0.0050533   0.0300235   0.0040492
   19   0.0000749   0.0001169   0.0000134   0.0000749   0.0001169  -0.0000134
   20  -0.0000077  -0.0000024   0.0000047  -0.0000077  -0.0000024  -0.0000047
   21   0.0001724  -0.0000681  -0.0000580  -0.0001723   0.0000682  -0.0000580
   22  -0.1076922   0.0457153   0.0970621  -0.1076882   0.0457087  -0.0970617
   23   0.0462418  -0.0983017  -0.0904906   0.0462348  -0.0982918   0.0904835
   24   0.0966331  -0.0903381  -0.2378299  -0.0966328   0.0903316  -0.2378427
   25  -0.0001442  -0.0007378  -0.0003678  -0.0001443  -0.0007377   0.0003678
   26  -0.0000249   0.0002101  -0.0001450  -0.0000249   0.0002101   0.0001450
   27   0.0003408  -0.0007532  -0.0004199  -0.0003407   0.0007532  -0.0004200
   28  -0.0000060  -0.0000638  -0.0000163  -0.0000060  -0.0000638   0.0000164
   29   0.0000481  -0.0000186  -0.0000673   0.0000481  -0.0000186   0.0000673
   30   0.0000137  -0.0000509  -0.0000064  -0.0000137   0.0000509  -0.0000064
   31  -0.0000172   0.0000186   0.0000008  -0.0000172   0.0000186  -0.0000008
   32   0.0000126  -0.0003527  -0.0000175   0.0000126  -0.0003527   0.0000175
   33   0.0000672   0.0000265   0.0000303  -0.0000672  -0.0000265   0.0000303
   34   0.0003598   0.0001031  -0.0000470   0.0003597   0.0001032   0.0000470
   35  -0.0000177   0.0000471   0.0000704  -0.0000177   0.0000471  -0.0000704
   36   0.0004039  -0.0007282   0.0000830  -0.0004039   0.0007282   0.0000829
   37  -0.0000092  -0.0000501  -0.0000120  -0.0000092  -0.0000501   0.0000120
   38  -0.0000141  -0.0000595  -0.0000109  -0.0000141  -0.0000595   0.0000109
   39   0.0000023  -0.0000048   0.0000008  -0.0000023   0.0000048   0.0000008
   40  -0.0000447  -0.0000686   0.0000053  -0.0000163  -0.0000085   0.0000099
   41  -0.0000686  -0.0001125  -0.0000053  -0.0000085  -0.0001222   0.0000309
   42  -0.0000053   0.0000053   0.0000138   0.0000099   0.0000309  -0.0000002
   43  -0.0000163  -0.0000085  -0.0000099  -0.0000447  -0.0000686  -0.0000053
   44  -0.0000085  -0.0001222  -0.0000309  -0.0000686  -0.0001125   0.0000053
   45  -0.0000099  -0.0000309  -0.0000002   0.0000053  -0.0000053   0.0000138
   46  -0.0135933  -0.0029185  -0.0002273  -0.0135928  -0.0029184   0.0002271
   47   0.0145855   0.0037603   0.0018208   0.0145839   0.0037597  -0.0018205
   48   0.0301194   0.0085733   0.0018345  -0.0301205  -0.0085734   0.0018344
   49   0.1101717  -0.0514981  -0.1081571   0.0085353  -0.0077926  -0.0138113
   50  -0.0514981   0.1076779   0.0985565  -0.0077921   0.0064422   0.0114729
   51  -0.1081571   0.0985565   0.2559672   0.0138123  -0.0114747  -0.0245156
   52   0.0085353  -0.0077921   0.0138123   0.1101674  -0.0514904   0.1081567
   53  -0.0077926   0.0064422  -0.0114747  -0.0514904   0.1076672  -0.0985495
   54  -0.0138113   0.0114729  -0.0245156   0.1081567  -0.0985495   0.2559814
 **********************************************************************
 **                                                                  **
 **                       VIBRATIONAL ANALYSIS                       **
 **                       --------------------                       **
 **                                                                  **
 **        VIBRATIONAL FREQUENCIES (CM**-1) AND NORMAL MODES         **
 **     FORCE CONSTANTS (mDYN/ANGSTROM) AND REDUCED MASSES (AMU)     **
 **                  INFRARED INTENSITIES (KM/MOL)                   **
 **                                                                  **
 **********************************************************************


 Mode:                 1                      2                      3
 Frequency:       -34.95                 -29.11                 149.71
 Force Cnst:      0.0008                 0.0005                 0.0372
 Red. Mass:       1.0697                 1.0291                 2.8209
 IR Active:          YES                    YES                    YES
 IR Intens:        0.000                  0.235                  2.326
 Raman Active:       YES                    YES                    YES
               X      Y      Z        X      Y      Z        X      Y      Z
 C          0.000  0.000  0.043    0.000  0.000  0.012   -0.000 -0.000 -0.122
 C          0.000  0.000  0.025    0.000 -0.000  0.012   -0.000 -0.000 -0.119
 C         -0.000 -0.000 -0.016   -0.000  0.000  0.008   -0.000 -0.000 -0.043
 C         -0.000 -0.000 -0.043    0.000  0.000  0.012   -0.000 -0.000 -0.122
 C         -0.000 -0.000 -0.025    0.000 -0.000  0.012   -0.000 -0.000 -0.119
 C          0.000  0.000  0.016   -0.000  0.000  0.008   -0.000 -0.000 -0.043
 C         -0.000  0.000  0.008    0.000 -0.000 -0.025    0.000  0.000  0.227
 C          0.000 -0.000 -0.008    0.000 -0.000 -0.025    0.000  0.000  0.227
 H          0.000  0.000  0.078    0.000  0.000  0.022   -0.000 -0.000 -0.114
 H          0.000  0.000  0.045    0.000  0.000  0.021   -0.000 -0.000 -0.109
 H         -0.000 -0.000 -0.078    0.000  0.000  0.022   -0.000 -0.000 -0.114
 H         -0.000 -0.000 -0.045    0.000  0.000  0.021   -0.000 -0.000 -0.109
 H          0.000 -0.000 -0.385   -0.000  0.000  0.367    0.000  0.000  0.434
 H         -0.346  0.054  0.219    0.347 -0.060 -0.240    0.127  0.165  0.243
 H          0.346 -0.054  0.219   -0.347  0.060 -0.240   -0.126 -0.165  0.243
 H         -0.000  0.000  0.385   -0.000  0.000  0.367    0.000  0.000  0.434
 H         -0.346  0.054 -0.219   -0.347  0.060 -0.240   -0.126 -0.165  0.243
 H          0.346 -0.054 -0.219    0.347 -0.060 -0.240    0.127  0.165  0.243
 TransDip  -0.000  0.000 -0.000    0.000 -0.000 -0.016    0.000  0.000  0.049

 Mode:                 4                      5                      6
 Frequency:       303.90                 337.15                 412.29
 Force Cnst:      0.1402                 0.2123                 0.2539
 Red. Mass:       2.5757                 3.1705                 2.5350
 IR Active:          YES                    YES                    YES
 IR Intens:        0.882                  0.000                  0.000
 Raman Active:       YES                    YES                    YES
               X      Y      Z        X      Y      Z        X      Y      Z
 C         -0.096  0.022  0.000    0.000  0.000  0.134    0.102  0.064 -0.000
 C         -0.099 -0.003  0.000   -0.000 -0.000 -0.146   -0.095  0.090  0.000
 C         -0.080  0.010  0.000   -0.000 -0.000 -0.218   -0.138  0.030  0.000
 C         -0.096  0.022  0.000   -0.000 -0.000 -0.134   -0.102 -0.064  0.000
 C         -0.099 -0.003  0.000    0.000  0.000  0.146    0.095 -0.090 -0.000
 C         -0.080  0.010  0.000    0.000  0.000  0.218    0.138 -0.030 -0.000
 C          0.212 -0.022 -0.000    0.000  0.000  0.106    0.133  0.006 -0.000
 C          0.212 -0.022 -0.000   -0.000 -0.000 -0.106   -0.133 -0.006  0.000
 H         -0.099  0.019  0.000    0.000  0.000  0.182    0.190  0.186 -0.000
 H         -0.099 -0.006  0.000   -0.000 -0.000 -0.214   -0.143  0.204  0.000
 H         -0.099  0.019  0.000   -0.000 -0.000 -0.182   -0.190 -0.186  0.000
 H         -0.099 -0.006  0.000    0.000  0.000  0.214    0.143 -0.204 -0.000
 H          0.284 -0.293 -0.000    0.000 -0.000  0.321    0.209 -0.281 -0.000
 H          0.333  0.101 -0.002    0.097  0.257  0.185    0.263  0.135 -0.003
 H          0.333  0.101  0.002   -0.097 -0.257  0.185    0.263  0.135  0.003
 H          0.284 -0.293 -0.000   -0.000  0.000 -0.321   -0.209  0.281  0.000
 H          0.333  0.101  0.002    0.097  0.257 -0.185   -0.263 -0.135 -0.003
 H          0.333  0.101 -0.002   -0.097 -0.257 -0.185   -0.263 -0.135  0.003
 TransDip   0.028 -0.010 -0.000    0.000  0.000 -0.000   -0.000  0.000  0.000

 Mode:                 7                      8                      9
 Frequency:       454.58                 491.94                 542.28
 Force Cnst:      0.3515                 0.6727                 0.4122
 Red. Mass:       2.8867                 4.7180                 2.3788
 IR Active:          YES                    YES                    YES
 IR Intens:        0.053                  0.000                 25.726
 Raman Active:       YES                    YES                    YES
               X      Y      Z        X      Y      Z        X      Y      Z
 C          0.000  0.000  0.208   -0.109 -0.023  0.000   -0.000 -0.000 -0.061
 C         -0.000 -0.000 -0.205   -0.075  0.028  0.000   -0.000 -0.000 -0.077
 C         -0.000 -0.000 -0.008    0.043  0.212 -0.000    0.000  0.000  0.230
 C          0.000  0.000  0.208    0.109  0.023 -0.000   -0.000 -0.000 -0.061
 C         -0.000 -0.000 -0.205    0.075 -0.028 -0.000   -0.000 -0.000 -0.077
 C         -0.000 -0.000 -0.008   -0.043 -0.212  0.000    0.000  0.000  0.230
 C          0.000 -0.000 -0.000    0.019  0.320 -0.000   -0.000 -0.000  0.000
 C          0.000  0.000 -0.000   -0.019 -0.320  0.000   -0.000 -0.000  0.000
 H          0.000  0.000  0.474   -0.026  0.087 -0.000   -0.000 -0.000 -0.383
 H         -0.000 -0.000 -0.434   -0.007 -0.129  0.000   -0.000 -0.000 -0.412
 H          0.000  0.000  0.474    0.026 -0.087  0.000   -0.000 -0.000 -0.383
 H         -0.000 -0.000 -0.434    0.007  0.129 -0.000   -0.000 -0.000 -0.412
 H          0.000 -0.000  0.011    0.015  0.347 -0.000   -0.000  0.000 -0.106
 H          0.001  0.018  0.008    0.006  0.305 -0.000   -0.025 -0.213 -0.096
 H         -0.001 -0.018  0.008    0.006  0.305  0.000    0.025  0.213 -0.096
 H          0.000 -0.000  0.011   -0.015 -0.347  0.000   -0.000  0.000 -0.106
 H         -0.001 -0.018  0.008   -0.006 -0.305 -0.000    0.025  0.213 -0.096
 H          0.001  0.018  0.008   -0.006 -0.305  0.000   -0.025 -0.213 -0.096
 TransDip   0.000  0.000  0.007   -0.000 -0.000  0.000   -0.000 -0.000 -0.162

 Mode:                10                     11                     12
 Frequency:       702.42                 767.15                 775.47
 Force Cnst:      1.9750                 1.3207                 1.0441
 Red. Mass:       6.7938                 3.8087                 2.9468
 IR Active:          YES                    YES                    YES
 IR Intens:        0.000                  0.191                  0.000
 Raman Active:       YES                    YES                    YES
               X      Y      Z        X      Y      Z        X      Y      Z
 C          0.171 -0.307  0.000    0.012 -0.160  0.000   -0.000 -0.000 -0.150
 C         -0.239 -0.258  0.000   -0.033 -0.163  0.000    0.000  0.000  0.154
 C         -0.115  0.016  0.000   -0.004  0.024  0.000   -0.000 -0.000 -0.202
 C         -0.171  0.307 -0.000    0.012 -0.160  0.000    0.000  0.000  0.150
 C          0.239  0.258 -0.000   -0.033 -0.163  0.000   -0.000 -0.000 -0.154
 C          0.115 -0.016 -0.000   -0.004  0.024  0.000    0.000  0.000  0.202
 C         -0.051  0.009  0.000    0.019  0.270 -0.000   -0.000 -0.000 -0.034
 C          0.051 -0.009 -0.000    0.019  0.270 -0.000    0.000 -0.000  0.034
 H          0.241 -0.209 -0.000   -0.055 -0.249 -0.000   -0.000 -0.000 -0.395
 H         -0.285 -0.147  0.000    0.008 -0.253 -0.000    0.000  0.000  0.368
 H         -0.241  0.209  0.000   -0.055 -0.249 -0.000    0.000  0.000  0.395
 H          0.285  0.147 -0.000    0.008 -0.253 -0.000   -0.000 -0.000 -0.368
 H         -0.073  0.084  0.000    0.030  0.249 -0.000    0.000 -0.000  0.082
 H         -0.096 -0.026  0.004    0.043  0.297 -0.001    0.021  0.227  0.072
 H         -0.096 -0.026 -0.004    0.043  0.297  0.001   -0.021 -0.227  0.072
 H          0.073 -0.084 -0.000    0.030  0.249 -0.000   -0.000  0.000 -0.082
 H          0.096  0.026  0.004    0.043  0.297  0.001    0.021  0.227 -0.072
 H          0.096  0.026 -0.004    0.043  0.297 -0.001   -0.021 -0.227 -0.072
 TransDip   0.000  0.000  0.000    0.008  0.012 -0.000   -0.000 -0.000  0.000

 Mode:                13                     14                     15
 Frequency:       885.94                 896.56                 941.86
 Force Cnst:      2.4156                 0.6090                 0.6543
 Red. Mass:       5.2236                 1.2859                 1.2519
 IR Active:          YES                    YES                    YES
 IR Intens:        0.000                 55.059                  0.000
 Raman Active:       YES                    YES                    YES
               X      Y      Z        X      Y      Z        X      Y      Z
 C         -0.268  0.078  0.000   -0.000 -0.000 -0.068   -0.000 -0.000 -0.075
 C         -0.281 -0.012  0.000   -0.000 -0.000 -0.068   -0.000 -0.000 -0.073
 C          0.009  0.077 -0.000    0.000  0.000  0.053   -0.000 -0.000 -0.005
 C          0.268 -0.078 -0.000   -0.000 -0.000 -0.068    0.000  0.000  0.075
 C          0.281  0.012 -0.000   -0.000 -0.000 -0.068    0.000  0.000  0.073
 C         -0.009 -0.077  0.000    0.000  0.000  0.053    0.000  0.000  0.005
 C         -0.015 -0.168  0.000    0.000  0.000  0.026   -0.000  0.000  0.003
 C          0.015  0.168 -0.000    0.000  0.000  0.026    0.000 -0.000 -0.003
 H         -0.138  0.277 -0.000    0.000  0.000  0.447    0.000  0.000  0.487
 H         -0.204 -0.227  0.000    0.000  0.000  0.451    0.000  0.000  0.502
 H          0.138 -0.277  0.000    0.000  0.000  0.447   -0.000 -0.000 -0.487
 H          0.204  0.227 -0.000    0.000  0.000  0.451   -0.000 -0.000 -0.502
 H         -0.015 -0.187  0.000    0.000  0.000 -0.100    0.000 -0.000 -0.009
 H         -0.037 -0.202 -0.002   -0.016 -0.183 -0.059    0.004 -0.003 -0.003
 H         -0.037 -0.202  0.002    0.016  0.183 -0.059   -0.004  0.003 -0.003
 H          0.015  0.187 -0.000   -0.000  0.000 -0.100   -0.000  0.000  0.009
 H          0.037  0.202 -0.002    0.016  0.183 -0.059    0.004 -0.003  0.003
 H          0.037  0.202  0.002   -0.016 -0.183 -0.059   -0.004  0.003  0.003
 TransDip  -0.000 -0.000  0.000    0.000  0.000  0.238   -0.000  0.000  0.000

 Mode:                16                     17                     18
 Frequency:      1049.82                1055.29                1094.54
 Force Cnst:      1.0655                 0.8383                 0.9676
 Red. Mass:       1.6409                 1.2776                 1.3708
 IR Active:          YES                    YES                    YES
 IR Intens:        3.079                  0.000                  0.001
 Raman Active:       YES                    YES                    YES
               X      Y      Z        X      Y      Z        X      Y      Z
 C         -0.083 -0.006  0.000    0.000  0.000  0.076   -0.000 -0.000 -0.092
 C         -0.061  0.013  0.000   -0.000 -0.000 -0.073    0.000  0.000  0.090
 C          0.088 -0.010 -0.000   -0.000  0.000 -0.008   -0.000  0.000  0.003
 C         -0.083 -0.006  0.000   -0.000 -0.000 -0.076   -0.000 -0.000 -0.092
 C         -0.061  0.013  0.000    0.000  0.000  0.073    0.000  0.000  0.090
 C          0.088 -0.010 -0.000    0.000 -0.000  0.008   -0.000  0.000  0.003
 C          0.101  0.001 -0.000    0.000  0.000  0.033   -0.000 -0.000 -0.003
 C          0.101  0.001 -0.000   -0.000 -0.000 -0.033   -0.000 -0.000 -0.003
 H         -0.070  0.020  0.000   -0.000 -0.000 -0.467    0.000  0.000  0.495
 H         -0.037 -0.054 -0.000    0.000  0.000  0.454   -0.000 -0.000 -0.488
 H         -0.070  0.020  0.000    0.000  0.000  0.467    0.000  0.000  0.495
 H         -0.037 -0.054 -0.000   -0.000 -0.000 -0.454   -0.000 -0.000 -0.488
 H         -0.039  0.519 -0.000    0.000  0.000 -0.084    0.000 -0.000  0.008
 H         -0.198 -0.234  0.037   -0.001 -0.161 -0.050   -0.003  0.006  0.003
 H         -0.198 -0.234 -0.037    0.001  0.161 -0.050    0.003 -0.006  0.003
 H         -0.039  0.519 -0.000    0.000 -0.000  0.084    0.000 -0.000  0.008
 H         -0.198 -0.234 -0.037   -0.001 -0.161  0.050    0.003 -0.006  0.003
 H         -0.198 -0.234  0.037    0.001  0.161  0.050   -0.003  0.006  0.003
 TransDip  -0.010  0.055 -0.000    0.000  0.000 -0.000    0.000 -0.000 -0.001

 Mode:                19                     20                     21
 Frequency:      1109.13                1109.37                1158.77
 Force Cnst:      2.1320                 0.9536                 1.2213
 Red. Mass:       2.9415                 1.3152                 1.5438
 IR Active:          YES                    YES                    YES
 IR Intens:        2.072                  0.000                  0.000
 Raman Active:       YES                    YES                    YES
               X      Y      Z        X      Y      Z        X      Y      Z
 C         -0.192  0.051  0.000   -0.033 -0.015  0.000    0.000  0.000  0.038
 C          0.216  0.004 -0.000    0.023 -0.027  0.000   -0.000 -0.000 -0.041
 C         -0.016 -0.034 -0.000   -0.019 -0.001  0.000    0.000  0.000  0.101
 C         -0.192  0.051  0.000    0.034  0.015 -0.000   -0.000 -0.000 -0.038
 C          0.216  0.004 -0.000   -0.023  0.027 -0.000    0.000  0.000  0.041
 C         -0.016 -0.034 -0.000    0.019  0.001 -0.000   -0.000 -0.000 -0.101
 C         -0.006  0.016  0.000   -0.104  0.010  0.000   -0.000 -0.000 -0.105
 C         -0.006  0.016  0.000    0.104 -0.010 -0.000    0.000  0.000  0.105
 H         -0.399 -0.230  0.000   -0.101 -0.105  0.000   -0.000 -0.000 -0.146
 H          0.340 -0.283 -0.000    0.066 -0.128 -0.000    0.000  0.000  0.168
 H         -0.398 -0.230  0.000    0.101  0.105 -0.000    0.000  0.000  0.146
 H          0.340 -0.283 -0.000   -0.066  0.128  0.000   -0.000 -0.000 -0.168
 H          0.003 -0.014 -0.000    0.034 -0.501  0.000   -0.000 -0.000  0.212
 H          0.019  0.045 -0.000    0.196  0.236 -0.043   -0.011  0.419  0.121
 H          0.019  0.045  0.000    0.196  0.236  0.043    0.011 -0.419  0.121
 H          0.003 -0.014 -0.000   -0.034  0.501 -0.000    0.000  0.000 -0.212
 H          0.019  0.044  0.000   -0.196 -0.236 -0.043   -0.011  0.419 -0.121
 H          0.019  0.044 -0.000   -0.196 -0.236  0.043    0.011 -0.419 -0.121
 TransDip  -0.006 -0.046 -0.000    0.000  0.000  0.000   -0.000 -0.000 -0.000

 Mode:                22                     23                     24
 Frequency:      1163.73                1178.30                1295.62
 Force Cnst:      1.2245                 1.5709                 1.2172
 Red. Mass:       1.5346                 1.9204                 1.2307
 IR Active:          YES                    YES                    YES
 IR Intens:        5.120                  7.246                  0.000
 Raman Active:       YES                    YES                    YES
               X      Y      Z        X      Y      Z        X      Y      Z
 C         -0.000  0.000 -0.028    0.020  0.142 -0.000    0.027  0.059 -0.000
 C          0.000 -0.000 -0.028   -0.006 -0.138  0.000    0.014 -0.066  0.000
 C          0.000  0.000  0.104   -0.041 -0.007  0.000   -0.002 -0.032  0.000
 C         -0.000  0.000 -0.028    0.020  0.142 -0.000   -0.027 -0.059  0.000
 C          0.000 -0.000 -0.028   -0.006 -0.138  0.000   -0.014  0.066 -0.000
 C          0.000  0.000  0.104   -0.041 -0.007  0.000    0.002  0.032 -0.000
 C         -0.000 -0.000 -0.108    0.006  0.002  0.000    0.002  0.016 -0.000
 C         -0.000 -0.000 -0.108    0.006  0.002  0.000   -0.002 -0.016  0.000
 H          0.000  0.000  0.111    0.224  0.436 -0.000    0.280  0.413 -0.000
 H          0.000 -0.000  0.144    0.114 -0.441  0.000    0.174 -0.457  0.000
 H          0.000  0.000  0.111    0.224  0.436 -0.000   -0.280 -0.413  0.000
 H          0.000 -0.000  0.144    0.114 -0.441  0.000   -0.174  0.457 -0.000
 H         -0.000 -0.000  0.219   -0.016  0.082 -0.000    0.002  0.022 -0.000
 H         -0.013  0.427  0.123   -0.032 -0.030  0.005   -0.003  0.023  0.005
 H          0.013 -0.427  0.123   -0.032 -0.030 -0.005   -0.003  0.023 -0.005
 H         -0.000 -0.000  0.219   -0.016  0.082 -0.000   -0.002 -0.022  0.000
 H          0.013 -0.427  0.123   -0.032 -0.030 -0.005    0.003 -0.023  0.005
 H         -0.013  0.427  0.123   -0.032 -0.030  0.005    0.003 -0.023 -0.005
 TransDip   0.000 -0.000  0.072    0.085  0.011 -0.000   -0.000  0.000 -0.000

 Mode:                25                     26                     27
 Frequency:      1298.78                1299.98                1327.88
 Force Cnst:      4.0691                 2.2314                 2.2751
 Red. Mass:       4.0943                 2.2411                 2.1899
 IR Active:          YES                    YES                    YES
 IR Intens:        0.000                  1.899                  2.606
 Raman Active:       YES                    YES                    YES
               X      Y      Z        X      Y      Z        X      Y      Z
 C         -0.066  0.120 -0.000   -0.080 -0.055  0.000    0.057 -0.004 -0.000
 C         -0.095 -0.098  0.000   -0.074  0.064  0.000   -0.031 -0.033  0.000
 C         -0.036 -0.294  0.000    0.179  0.019 -0.000   -0.011  0.209 -0.000
 C          0.066 -0.120  0.000   -0.080 -0.055  0.000    0.057 -0.004 -0.000
 C          0.095  0.098 -0.000   -0.074  0.064  0.000   -0.031 -0.033  0.000
 C          0.036  0.294 -0.000    0.179  0.019 -0.000   -0.011  0.209 -0.000
 C          0.018  0.123 -0.000   -0.070 -0.003  0.000    0.005 -0.068  0.000
 C         -0.018 -0.123  0.000   -0.070 -0.003  0.000    0.005 -0.068  0.000
 H         -0.286 -0.145  0.000    0.135  0.250 -0.000   -0.236 -0.402  0.000
 H         -0.247  0.208  0.000    0.131 -0.436  0.000    0.111 -0.361  0.000
 H          0.286  0.145 -0.000    0.135  0.250 -0.000   -0.236 -0.402  0.000
 H          0.247 -0.208 -0.000    0.131 -0.436  0.000    0.111 -0.361  0.000
 H         -0.006  0.255 -0.000    0.015 -0.314  0.000    0.010 -0.121  0.000
 H          0.039  0.204  0.022    0.128  0.096 -0.052   -0.069 -0.175 -0.008
 H          0.039  0.204 -0.022    0.128  0.096  0.052   -0.069 -0.175  0.008
 H          0.006 -0.255  0.000    0.015 -0.314  0.000    0.010 -0.121  0.000
 H         -0.039 -0.204  0.022    0.128  0.096  0.052   -0.069 -0.175  0.008
 H         -0.039 -0.204 -0.022    0.128  0.096 -0.052   -0.069 -0.175 -0.008
 TransDip  -0.000  0.000  0.000    0.005 -0.044  0.000   -0.000  0.052 -0.000

 Mode:                28                     29                     30
 Frequency:      1449.66                1537.64                1538.88
 Force Cnst:      1.6189                 1.7541                 1.7608
 Red. Mass:       1.3075                 1.2592                 1.2620
 IR Active:          YES                    YES                    YES
 IR Intens:        0.000                  0.405                  0.000
 Raman Active:       YES                    YES                    YES
               X      Y      Z        X      Y      Z        X      Y      Z
 C          0.019  0.032 -0.000    0.009  0.001 -0.000   -0.003 -0.011  0.000
 C         -0.010  0.037 -0.000   -0.011  0.004  0.000    0.003  0.009 -0.000
 C         -0.098  0.011  0.000    0.005  0.017 -0.000   -0.000  0.018 -0.000
 C         -0.019 -0.032  0.000    0.009  0.001 -0.000    0.003  0.011 -0.000
 C          0.010 -0.037  0.000   -0.011  0.004  0.000   -0.003 -0.009  0.000
 C          0.098 -0.011 -0.000    0.005  0.017 -0.000    0.000 -0.018  0.000
 C          0.034 -0.001 -0.000   -0.005 -0.104  0.000   -0.005 -0.105  0.000
 C         -0.034  0.001  0.000   -0.005 -0.104  0.000    0.005  0.105 -0.000
 H         -0.280 -0.382  0.000   -0.026 -0.050  0.000    0.012  0.011 -0.000
 H          0.191 -0.448  0.000    0.015 -0.064  0.000    0.012 -0.016 -0.000
 H          0.280  0.382 -0.000   -0.026 -0.050  0.000   -0.012 -0.011  0.000
 H         -0.191  0.448 -0.000    0.015 -0.064  0.000   -0.012  0.016  0.000
 H          0.009  0.072  0.000   -0.119  0.354 -0.000   -0.119  0.354 -0.000
 H         -0.083 -0.040  0.039    0.077  0.364  0.179    0.074  0.368  0.183
 H         -0.083 -0.040 -0.039    0.077  0.364 -0.179    0.074  0.368 -0.183
 H         -0.009 -0.072 -0.000   -0.119  0.354 -0.000    0.119 -0.354  0.000
 H          0.083  0.040  0.039    0.077  0.364 -0.179   -0.074 -0.368  0.183
 H          0.083  0.040 -0.039    0.077  0.364  0.179   -0.074 -0.368 -0.183
 TransDip  -0.000 -0.000 -0.000   -0.005 -0.020  0.000    0.000 -0.000  0.000

 Mode:                31                     32                     33
 Frequency:      1545.37                1604.56                1604.90
 Force Cnst:      3.1387                 1.5845                 1.5844
 Red. Mass:       2.2307                 1.0446                 1.0440
 IR Active:          YES                    YES                    YES
 IR Intens:        0.684                  0.000                 11.929
 Raman Active:       YES                    YES                    YES
               X      Y      Z        X      Y      Z        X      Y      Z
 C         -0.014  0.130 -0.000    0.000  0.000  0.002    0.000  0.000  0.002
 C         -0.043 -0.123  0.000   -0.000  0.000 -0.000   -0.000 -0.000  0.001
 C          0.132 -0.013 -0.000    0.000  0.000  0.012    0.000  0.000 -0.012
 C         -0.014  0.130 -0.000   -0.000 -0.000 -0.002    0.000  0.000  0.002
 C         -0.043 -0.123  0.000    0.000 -0.000  0.000   -0.000 -0.000  0.001
 C          0.132 -0.013 -0.000   -0.000 -0.000 -0.012    0.000  0.000 -0.012
 C         -0.061 -0.000  0.000   -0.000  0.000  0.039   -0.000 -0.000 -0.039
 C         -0.061 -0.000  0.000    0.000 -0.000 -0.039   -0.000 -0.000 -0.039
 H         -0.309 -0.247  0.000   -0.000 -0.000 -0.003   -0.000 -0.000 -0.006
 H         -0.242  0.308  0.000    0.000 -0.000 -0.007   -0.000  0.000  0.001
 H         -0.309 -0.247  0.000    0.000  0.000  0.003   -0.000 -0.000 -0.006
 H         -0.242  0.308  0.000   -0.000  0.000  0.007   -0.000 -0.000  0.001
 H         -0.050  0.005 -0.000    0.000 -0.000 -0.507   -0.000  0.000  0.506
 H          0.217  0.002 -0.138    0.291  0.187 -0.036   -0.291 -0.188  0.036
 H          0.217  0.002  0.138   -0.291 -0.187 -0.036    0.291  0.188  0.036
 H         -0.050  0.005 -0.000   -0.000  0.000  0.507   -0.000  0.000  0.506
 H          0.217  0.002  0.138    0.291  0.187  0.036    0.291  0.188  0.036
 H          0.217  0.002 -0.138   -0.291 -0.187  0.036   -0.291 -0.188  0.036
 TransDip  -0.022 -0.014  0.000    0.000 -0.000  0.000    0.000  0.000  0.111

 Mode:                34                     35                     36
 Frequency:      1608.28                1619.41                1675.24
 Force Cnst:      1.6330                 1.7234                 4.2255
 Red. Mass:       1.0715                 1.1154                 2.5555
 IR Active:          YES                    YES                    YES
 IR Intens:        0.000                 18.917                 31.461
 Raman Active:       YES                    YES                    YES
               X      Y      Z        X      Y      Z        X      Y      Z
 C          0.019  0.007 -0.000    0.007 -0.031  0.000   -0.111 -0.086  0.000
 C         -0.017  0.017  0.000    0.009  0.030 -0.000    0.091 -0.109 -0.000
 C          0.011  0.001 -0.000   -0.044  0.009  0.000    0.016  0.168 -0.000
 C         -0.019 -0.007  0.000    0.007 -0.031  0.000   -0.111 -0.086  0.000
 C          0.017 -0.017 -0.000    0.009  0.030 -0.000    0.091 -0.109 -0.000
 C         -0.011 -0.001  0.000   -0.044  0.009  0.000    0.016  0.168 -0.000
 C         -0.041 -0.008 -0.000   -0.028 -0.008  0.000   -0.005 -0.043  0.000
 C          0.041  0.008  0.000   -0.028 -0.008  0.000   -0.005 -0.043  0.000
 H         -0.019 -0.047  0.000    0.061  0.034 -0.000    0.227  0.408 -0.000
 H          0.019 -0.076  0.000    0.059 -0.079 -0.000   -0.121  0.443 -0.000
 H          0.019  0.047 -0.000    0.061  0.034 -0.000    0.227  0.408 -0.000
 H         -0.019  0.076 -0.000    0.059 -0.079 -0.000   -0.121  0.443 -0.000
 H         -0.105  0.289  0.000   -0.102  0.320 -0.000   -0.017 -0.000  0.000
 H          0.346 -0.118 -0.251    0.323 -0.140 -0.244    0.010 -0.010  0.009
 H          0.346 -0.118  0.252    0.323 -0.140  0.244    0.010 -0.010 -0.009
 H          0.105 -0.289 -0.000   -0.102  0.320 -0.000   -0.017 -0.000  0.000
 H         -0.346  0.118 -0.252    0.323 -0.140  0.244    0.010 -0.010 -0.009
 H         -0.346  0.118  0.251    0.323 -0.140 -0.244    0.010 -0.010  0.009
 TransDip   0.000 -0.000  0.000    0.139  0.003 -0.000    0.016  0.179 -0.000

 Mode:                37                     38                     39
 Frequency:      1752.27                1805.20                3163.63
 Force Cnst:      9.6624                10.8800                 6.1185
 Red. Mass:       5.3412                 5.6667                 1.0376
 IR Active:          YES                    YES                    YES
 IR Intens:        0.000                  0.000                 88.817
 Raman Active:       YES                    YES                    YES
               X      Y      Z        X      Y      Z        X      Y      Z
 C          0.206  0.073 -0.000    0.107  0.265 -0.000    0.000 -0.001  0.000
 C         -0.182  0.107  0.000    0.048 -0.285  0.000   -0.001  0.000  0.000
 C          0.321 -0.035 -0.000    0.018  0.213 -0.000    0.000 -0.001  0.000
 C         -0.206 -0.073  0.000   -0.107 -0.265  0.000    0.000 -0.001  0.000
 C          0.182 -0.107 -0.000   -0.048  0.285 -0.000   -0.001  0.000  0.000
 C         -0.321  0.035  0.000   -0.018 -0.213  0.000    0.000 -0.001  0.000
 C         -0.026  0.004  0.000   -0.004 -0.035  0.000   -0.006  0.036 -0.000
 C          0.026 -0.004 -0.000    0.004  0.035 -0.000   -0.006  0.036 -0.000
 H         -0.045 -0.303  0.000   -0.281 -0.258  0.000   -0.006  0.005  0.000
 H         -0.036 -0.292  0.000   -0.207  0.313  0.000    0.007  0.004 -0.000
 H          0.045  0.303 -0.000    0.281  0.258 -0.000   -0.006  0.005  0.000
 H          0.036  0.292 -0.000    0.207 -0.313 -0.000    0.007  0.004 -0.000
 H          0.040 -0.248  0.000   -0.020  0.015  0.000   -0.309 -0.073 -0.000
 H         -0.075  0.128  0.088    0.018 -0.020 -0.004    0.190 -0.173  0.365
 H         -0.075  0.128 -0.088    0.018 -0.020  0.004    0.190 -0.173 -0.365
 H         -0.040  0.248 -0.000    0.020 -0.015 -0.000   -0.309 -0.073 -0.000
 H          0.075 -0.128  0.088   -0.018  0.020 -0.004    0.190 -0.173 -0.365
 H          0.075 -0.128 -0.088   -0.018  0.020  0.004    0.190 -0.173  0.365
 TransDip  -0.000  0.000  0.000    0.000 -0.000 -0.000    0.003  0.302 -0.000

 Mode:                40                     41                     42
 Frequency:      3164.17                3212.86                3213.01
 Force Cnst:      6.1207                 6.7020                 6.7034
 Red. Mass:       1.0376                 1.1020                 1.1021
 IR Active:          YES                    YES                    YES
 IR Intens:        0.000                  0.000                 55.426
 Raman Active:       YES                    YES                    YES
               X      Y      Z        X      Y      Z        X      Y      Z
 C          0.001 -0.001  0.000    0.000 -0.000 -0.000   -0.000  0.000  0.000
 C          0.001  0.001 -0.000    0.000  0.000 -0.000    0.000  0.000 -0.000
 C          0.000  0.001 -0.000    0.000  0.000 -0.000   -0.000  0.000 -0.000
 C         -0.001  0.001 -0.000   -0.000  0.000  0.000   -0.000  0.000  0.000
 C         -0.001 -0.001  0.000   -0.000 -0.000  0.000    0.000  0.000 -0.000
 C         -0.000 -0.001  0.000   -0.000 -0.000  0.000   -0.000  0.000 -0.000
 C          0.006 -0.036  0.000   -0.000 -0.000 -0.065   -0.000 -0.000 -0.065
 C         -0.006  0.036 -0.000    0.000  0.000  0.065   -0.000 -0.000 -0.065
 H         -0.008  0.006  0.000   -0.000  0.000  0.002    0.000 -0.000 -0.002
 H         -0.009 -0.004  0.000   -0.000 -0.000 -0.000   -0.000 -0.000 -0.000
 H          0.008 -0.006 -0.000    0.000 -0.000 -0.002    0.000 -0.000 -0.002
 H          0.009  0.004 -0.000    0.000  0.000  0.000   -0.000 -0.000 -0.000
 H          0.308  0.073  0.000    0.000  0.000 -0.013    0.000  0.000 -0.014
 H         -0.190  0.173 -0.365    0.220 -0.203  0.398    0.220 -0.202  0.398
 H         -0.190  0.173  0.365   -0.220  0.203  0.398   -0.220  0.202  0.398
 H         -0.308 -0.073 -0.000   -0.000 -0.000  0.013    0.000  0.000 -0.014
 H          0.190 -0.173 -0.365    0.220 -0.203 -0.398   -0.220  0.202  0.398
 H          0.190 -0.173  0.365   -0.220  0.203 -0.398    0.220 -0.202  0.398
 TransDip   0.000  0.000  0.000    0.000 -0.000 -0.000   -0.000 -0.000 -0.238

 Mode:                43                     44                     45
 Frequency:      3238.07                3238.14                3303.79
 Force Cnst:      6.8058                 6.8057                 6.9984
 Red. Mass:       1.1017                 1.1016                 1.0882
 IR Active:          YES                    YES                    YES
 IR Intens:        0.000                 52.400                 28.389
 Raman Active:       YES                    YES                    YES
               X      Y      Z        X      Y      Z        X      Y      Z
 C          0.001 -0.001 -0.000    0.000 -0.001 -0.000   -0.041  0.028  0.000
 C         -0.003 -0.001  0.000    0.003  0.002 -0.000    0.032  0.011 -0.000
 C          0.001 -0.001 -0.000   -0.001  0.001 -0.000    0.001  0.003 -0.000
 C         -0.001  0.001  0.000    0.000 -0.001 -0.000   -0.041  0.028  0.000
 C          0.003  0.001 -0.000    0.003  0.002 -0.000    0.032  0.011 -0.000
 C         -0.001  0.001  0.000   -0.000  0.001 -0.000    0.001  0.003 -0.000
 C          0.065 -0.001 -0.000   -0.065  0.001  0.000    0.001  0.000  0.000
 C         -0.065  0.001  0.000   -0.065  0.001  0.000    0.001  0.000  0.000
 H         -0.014  0.012  0.000   -0.004  0.004  0.000    0.471 -0.338 -0.000
 H          0.036  0.016 -0.000   -0.030 -0.014  0.000   -0.370 -0.150  0.000
 H          0.014 -0.012 -0.000   -0.004  0.004  0.000    0.471 -0.338 -0.000
 H         -0.036 -0.016  0.000   -0.030 -0.014  0.000   -0.370 -0.150  0.000
 H         -0.611 -0.156 -0.000    0.612  0.157  0.000   -0.016 -0.006 -0.000
 H         -0.083  0.088 -0.182    0.083 -0.088  0.183    0.001 -0.002  0.002
 H         -0.083  0.088  0.182    0.083 -0.088 -0.183    0.001 -0.002 -0.002
 H          0.612  0.156  0.000    0.611  0.156  0.000   -0.016 -0.006 -0.000
 H          0.083 -0.088 -0.182    0.083 -0.088 -0.183    0.001 -0.002 -0.002
 H          0.083 -0.088  0.182    0.083 -0.088  0.183    0.001 -0.002  0.002
 TransDip  -0.000 -0.000  0.000   -0.231 -0.021  0.000   -0.021  0.169 -0.000

 Mode:                46                     47                     48
 Frequency:      3304.31                3324.52                3327.61
 Force Cnst:      7.0048                 7.1337                 7.1504
 Red. Mass:       1.0889                 1.0955                 1.0960
 IR Active:          YES                    YES                    YES
 IR Intens:        0.000                 54.311                  0.000
 Raman Active:       YES                    YES                    YES
               X      Y      Z        X      Y      Z        X      Y      Z
 C         -0.041  0.028  0.000   -0.028  0.023  0.000   -0.029  0.023  0.000
 C          0.033  0.012 -0.000   -0.047 -0.021  0.000   -0.047 -0.020  0.000
 C         -0.002 -0.000  0.000    0.003 -0.001 -0.000   -0.000 -0.003  0.000
 C          0.041 -0.028 -0.000   -0.028  0.023  0.000    0.029 -0.023 -0.000
 C         -0.033 -0.012  0.000   -0.047 -0.021  0.000    0.047  0.020 -0.000
 C          0.002  0.000 -0.000    0.003 -0.001 -0.000    0.000  0.003 -0.000
 C          0.003 -0.000 -0.000   -0.003 -0.000  0.000   -0.002 -0.001 -0.000
 C         -0.003  0.000  0.000   -0.003 -0.000  0.000    0.002  0.001  0.000
 H          0.464 -0.334 -0.000    0.321 -0.236 -0.000    0.331 -0.242 -0.000
 H         -0.379 -0.155  0.000    0.534  0.224 -0.000    0.528  0.221 -0.000
 H         -0.464  0.334  0.000    0.321 -0.236 -0.000   -0.331  0.242  0.000
 H          0.379  0.155 -0.000    0.534  0.224 -0.000   -0.528 -0.221  0.000
 H         -0.031 -0.008 -0.000    0.027  0.007  0.000    0.024  0.008  0.000
 H         -0.005  0.006 -0.011    0.003 -0.003  0.006   -0.000  0.003 -0.002
 H         -0.005  0.006  0.011    0.003 -0.003 -0.006   -0.000  0.003  0.002
 H          0.031  0.008  0.000    0.027  0.007  0.000   -0.024 -0.008 -0.000
 H          0.005 -0.006 -0.011    0.003 -0.003 -0.006    0.000 -0.003 -0.002
 H          0.005 -0.006  0.011    0.003 -0.003  0.006    0.000 -0.003  0.002
 TransDip  -0.000  0.000 -0.000   -0.236 -0.004  0.000   -0.000 -0.000 -0.000

 STANDARD THERMODYNAMIC QUANTITIES AT   298.15 K  AND     1.00 ATM

   This Molecule has  2 Imaginary Frequencies
   Zero point vibrational energy:      102.978 kcal/mol

   Atom    1 Element C  Has Mass   12.00000
   Atom    2 Element C  Has Mass   12.00000
   Atom    3 Element C  Has Mass   12.00000
   Atom    4 Element C  Has Mass   12.00000
   Atom    5 Element C  Has Mass   12.00000
   Atom    6 Element C  Has Mass   12.00000
   Atom    7 Element C  Has Mass   12.00000
   Atom    8 Element C  Has Mass   12.00000
   Atom    9 Element H  Has Mass    1.00783
   Atom   10 Element H  Has Mass    1.00783
   Atom   11 Element H  Has Mass    1.00783
   Atom   12 Element H  Has Mass    1.00783
   Atom   13 Element H  Has Mass    1.00783
   Atom   14 Element H  Has Mass    1.00783
   Atom   15 Element H  Has Mass    1.00783
   Atom   16 Element H  Has Mass    1.00783
   Atom   17 Element H  Has Mass    1.00783
   Atom   18 Element H  Has Mass    1.00783
   Molecular Mass:   106.078300 amu
   Principal axes and moments of inertia in amu*Bohr^2:
                             1           2           3
    Eigenvalues --      329.27159  1254.88536  1562.03129
          X               0.11318     0.99357     0.00003
          Y               0.99357    -0.11318     0.00002
          Z              -0.00002    -0.00003     1.00000
   Rotational Symmetry Number is   1
   The Molecule is an Asymmetric Top
   Translational Enthalpy:        0.889 kcal/mol
   Rotational Enthalpy:           0.889 kcal/mol
   Vibrational Enthalpy:        104.943 kcal/mol
   gas constant (RT):             0.592 kcal/mol
   Translational Entropy:        39.894  cal/mol.K
   Rotational Entropy:           27.958  cal/mol.K
   Vibrational Entropy:          10.082  cal/mol.K

   Total Enthalpy:              107.313 kcal/mol
   Total Entropy:                77.934  cal/mol.K

 ======================================================================

 STANDARD THERMODYNAMIC QUANTITIES FOR ANHARMONIC VIBRATION -- TOSH

   Zero point vibrational energy: ************ kcal/mol

   Vibrational Enthalpy:       Infinity kcal/mol
   Vibrational Entropy:             NaN  cal/mol.K

   Total Enthalpy:             Infinity kcal/mol
   Total Entropy:                   NaN  cal/mol.K

 ======================================================================

 STANDARD THERMODYNAMIC QUANTITIES FOR ANHARMONIC VIBRATION -- VPT2

   Zero point vibrational energy: ************ kcal/mol

   Vibrational Enthalpy:       Infinity kcal/mol
   Vibrational Entropy:             NaN  cal/mol.K

   Total Enthalpy:             Infinity kcal/mol
   Total Entropy:                   NaN  cal/mol.K

 ======================================================================

Archival summary:
1\1\february\FREQ\HF\BasisUnspecified\810\taweetha\SatDec1409:07:152019SatDec1409:07:152019\0\\#,FREQ,HF,BasisUnspecified,\\0,1\C\C,1,1.38872\H,2,1.07726,1,119.605\C,2,1.38539,1,121.204,3,-180,0\H,4,1.07659,2,119.192,1,180,0\C,4,1.38877,2,121.175,1,-0,0\C,6,1.38872,4,117.621,2,0,0\H,7,1.07726,6,119.605,4,180,0\C,7,1.38539,6,121.204,4,-0,0\H,9,1.07659,7,119.192,6,-180,0\C,1,1.51105,2,120.826,3,0,0\H,11,1.08413,1,111.169,2,-179.998,0\H,11,1.08628,1,111.085,2,-59.8684,0\H,11,1.08628,1,111.085,2,59.8732,0\C,6,1.51105,4,121.554,2,-180,0\H,15,1.08413,6,111.169,4,-0.0023666,0\H,15,1.08628,6,111.085,4,-120.132,0\H,15,1.08628,6,111.085,4,120.127,0\\HF=-308.848377\\@

 Total job time:  258.92s(wall), 1472.05s(cpu) 
 Sat Dec 14 09:07:15 2019

        *************************************************************
        *                                                           *
        *  Thank you very much for using Q-Chem.  Have a nice day.  *
        *                                                           *
        *************************************************************
