# Supplementary material for: Geometric and energetic data from quantum chemical calculations of halobenzenes and xylenes
Source: Data Brief. 2020 Mar 5;30:105386. doi: 10.1016/j.dib.2020.105386 (PMC7114895; doi:10.1016/j.dib.2020.105386)
Supplement: Supplementary file 2 [file mmc2.zip › xylene/HF/not_used/p-xylene5.out]

                  Welcome to Q-Chem
     A Quantum Leap Into The Future Of Chemistry


 Q-Chem 5.2 (devel), Q-Chem, Inc., Pleasanton, CA (2019)

 Yihan Shao,  Zhengting Gan,  E. Epifanovsky,  A. T. B. Gilbert,  M. Wormit,  
 J. Kussmann,  A. W. Lange,  A. Behn,  Jia Deng,  Xintian Feng,  D. Ghosh,  
 M. Goldey,  P. R. Horn,  L. D. Jacobson,  I. Kaliman,  T. Kus,  A. Landau,  
 Jie Liu,  E. I. Proynov,  R. M. Richard,  R. P. Steele,  E. J. Sundstrom,  
 H. L. Woodcock III,  P. M. Zimmerman,  D. Zuev,  B. Albrecht,  E. Alguire,  
 S. A. Baeppler,  D. Barton,  Z. Benda,  Y. A. Bernard,  E. J. Berquist,  
 K. B. Bravaya,  H. Burton,  D. Casanova,  Chun-Min Chang,  Yunqing Chen,  
 A. Chien,  K. D. Closser,  M. P. Coons,  S. Coriani,  S. Dasgupta,  
 A. L. Dempwolff,  M. Diedenhofen,  Hainam Do,  R. G. Edgar,  Po-Tung Fang,  
 S. Faraji,  S. Fatehi,  Qingguo Feng,  K. D. Fenk,  J. Fosso-Tande,  
 J. Gayvert,  Qinghui Ge,  A. Ghysels,  G. Gidofalvi,  J. Gomes,  
 J. Gonthier,  A. Gunina,  D. Hait,  M. W. D. Hanson-Heine,  
 P. H. P. Harbach,  A. W. Hauser,  M. F. Herbst,  J. E. Herr,  
 E. G. Hohenstein,  Z. C. Holden,  Kerwin Hui,  B. C. Huynh,  T.-C. Jagau,  
 Hyunjun Ji,  B. Kaduk,  K. Khistyaev,  Jaehoon Kim,  P. Klunzinger,  K. Koh,  
 D. Kosenkov,  L. Koulias,  T. Kowalczyk,  C. M. Krauter,  A. Kunitsa,  
 Ka Un Lao,  A. Laurent,  K. V. Lawler,  Joonho Lee,  D. Lefrancois,  
 S. Lehtola,  D. S. Levine,  Yi-Pei Li,  You-Sheng Lin,  Fenglai Liu,  
 E. Livshits,  A. Luenser,  P. Manohar,  E. Mansoor,  S. F. Manzer,  
 Shan-Ping Mao,  Yuezhi Mao,  N. Mardirossian,  A. V. Marenich,  
 T. Markovich,  L. A. Martinez-Martinez,  S. A. Maurer,  N. J. Mayhall,  
 S. C. McKenzie,  J.-M. Mewes,  P. Morgante,  A. F. Morrison,  
 J. W. Mullinax,  K. Nanda,  T. S. Nguyen-Beck,  R. Olivares-Amaya,  
 J. A. Parkhill,  Zheng Pei,  T. M. Perrine,  F. Plasser,  P. Pokhilko,  
 S. Prager,  A. Prociuk,  E. Ramos,  D. R. Rehn,  F. Rob,  M. Scheurer,  
 M. Schneider,  N. Sergueev,  S. M. Sharada,  S. Sharma,  D. W. Small,  
 T. Stauch,  T. Stein,  Yu-Chuan Su,  A. J. W. Thom,  A. Tkatchenko,  
 T. Tsuchimochi,  N. M. Tubman,  L. Vogt,  M. L. Vidal,  O. Vydrov,  
 M. A. Watson,  J. Wenzel,  M. de Wergifosse,  T. A. Wesolowski,  A. White,  
 J. Witte,  A. Yamada,  Jun Yang,  K. Yao,  S. Yeganeh,  S. R. Yost,  
 Zhi-Qiang You,  A. Zech,  Igor Ying Zhang,  Xing Zhang,  Yan Zhao,  
 Ying Zhu,  B. R. Brooks,  G. K. L. Chan,  C. J. Cramer,  M. S. Gordon,  
 W. J. Hehre,  A. Klamt,  M. W. Schmidt,  C. D. Sherrill,  D. G. Truhlar,  
 A. Aspuru-Guzik,  R. Baer,  A. T. Bell,  N. A. Besley,  Jeng-Da Chai,  
 A. E. DePrince, III,  R. A. DiStasio Jr.,  A. Dreuw,  B. D. Dunietz,  
 T. R. Furlani,  Chao-Ping Hsu,  Yousung Jung,  Jing Kong,  D. S. Lambrecht,  
 WanZhen Liang,  C. Ochsenfeld,  V. A. Rassolov,  L. V. Slipchenko,  
 J. E. Subotnik,  T. Van Voorhis,  J. M. Herbert,  A. I. Krylov,  
 P. M. W. Gill,  M. Head-Gordon

 Contributors to earlier versions of Q-Chem not listed above: 
 R. D. Adamson,  B. Austin,  J. Baker,  G. J. O. Beran,  K. Brandhorst,  
 S. T. Brown,  E. F. C. Byrd,  A. K. Chakraborty,  C.-L. Cheng,  
 Siu Hung Chien,  D. M. Chipman,  D. L. Crittenden,  H. Dachsel,  
 R. J. Doerksen,  A. D. Dutoi,  L. Fusti-Molnar,  W. A. Goddard III,  
 A. Golubeva-Zadorozhnaya,  S. R. Gwaltney,  G. Hawkins,  A. Heyden,  
 S. Hirata,  G. Kedziora,  F. J. Keil,  C. Kelley,  Jihan Kim,  R. A. King,  
 R. Z. Khaliullin,  P. P. Korambath,  W. Kurlancheek,  A. M. Lee,  M. S. Lee,  
 S. V. Levchenko,  Ching Yeh Lin,  D. Liotard,  R. C. Lochan,  I. Lotan,  
 P. E. Maslen,  N. Nair,  D. P. O'Neill,  D. Neuhauser,  E. Neuscamman,  
 C. M. Oana,  R. Olson,  B. Peters,  R. Peverati,  P. A. Pieniazek,  
 Y. M. Rhee,  J. Ritchie,  M. A. Rohrdanz,  E. Rosta,  N. J. Russ,  
 H. F. Schaefer III,  N. E. Schultz,  N. Shenvi,  A. C. Simmonett,  A. Sodt,  
 D. Stuck,  K. S. Thanthiriwatte,  V. Vanovschi,  Tao Wang,  A. Warshel,  
 C. F. Williams,  Q. Wu,  X. Xu,  W. Zhang

 Please cite Q-Chem as follows:
 Y. Shao et al., Mol. Phys. 113, 184-215 (2015)
 DOI: 10.1080/00268976.2014.952696

 Q-Chem 5.2.1 for Intel X86 EM64T Linux

 Parts of Q-Chem use Armadillo 8.300.2 (Tropical Shenanigans).
 http://arma.sourceforge.net/

 Q-Chem begins on Sat Dec 14 09:10:32 2019  

Host: 
0

     Scratch files written to /scratch/taweetham/qchem28217//
NAlpha2: 58
NElect   58
Mult     1

Checking the input file for inconsistencies... 	...done.

--------------------------------------------------------------
User input:
--------------------------------------------------------------
$molecule
0 1
  C   -1.5659296    2.3610006    1.1549482
  C   -1.7050527    0.9852649    1.1613843
  C   -1.5668187    0.2416053   -0.0064123
  C   -1.2822928    0.9287289   -1.1761771
  C   -1.1427157    2.3097244   -1.1826771
  C   -1.2791617    3.0505385   -0.0190250
  C   -1.7434725   -1.2588274    0.0059754
  C   -1.0953763    4.5501500   -0.0174153
  H   -1.6817121    2.9059315    2.0765925
  H   -1.9264906    0.4828960    2.0881189
  H   -1.1687003    0.3859780   -2.0990918
  H   -0.9240688    2.8103566   -2.1107020
  H   -1.3816122   -1.7034372   -0.9143516
  H   -2.7913212   -1.5267417    0.1142772
  H   -1.2019007   -1.7100983    0.8314774
  H   -1.3607183    4.9787035   -0.9778134
  H   -0.0609956    4.8147273    0.1880941
  H   -1.7120766    5.0199479    0.7414530
$end

$REM
   JOB_TYPE	OPTIMIZATION
   BASIS	6-311++G**
   METHOD	HF
   SYM_IGNORE	TRUE
   GEOM_OPT_COORDS 0
   THRESH	14
   SCF_CONVERGENCE 10
   GEOM_OPT_TOL_GRADIENT 10
   GEOM_OPT_TOL_DISPLACEMENT 30
   GEOM_OPT_TOL_ENERGY 3
$END

--------------------------------------------------------------
 ----------------------------------------------------------------
             Standard Nuclear Orientation (Angstroms)
    I     Atom           X                Y                Z
 ----------------------------------------------------------------
    1      C      -1.5659296000     2.3610006000     1.1549482000
    2      C      -1.7050527000     0.9852649000     1.1613843000
    3      C      -1.5668187000     0.2416053000    -0.0064123000
    4      C      -1.2822928000     0.9287289000    -1.1761771000
    5      C      -1.1427157000     2.3097244000    -1.1826771000
    6      C      -1.2791617000     3.0505385000    -0.0190250000
    7      C      -1.7434725000    -1.2588274000     0.0059754000
    8      C      -1.0953763000     4.5501500000    -0.0174153000
    9      H      -1.6817121000     2.9059315000     2.0765925000
   10      H      -1.9264906000     0.4828960000     2.0881189000
   11      H      -1.1687003000     0.3859780000    -2.0990918000
   12      H      -0.9240688000     2.8103566000    -2.1107020000
   13      H      -1.3816122000    -1.7034372000    -0.9143516000
   14      H      -2.7913212000    -1.5267417000     0.1142772000
   15      H      -1.2019007000    -1.7100983000     0.8314774000
   16      H      -1.3607183000     4.9787035000    -0.9778134000
   17      H      -0.0609956000     4.8147273000     0.1880941000
   18      H      -1.7120766000     5.0199479000     0.7414530000
 ----------------------------------------------------------------
 Nuclear Repulsion Energy =         341.57184863 hartrees
 There are       29 alpha and       29 beta electrons
 Requested basis set is 6-311++G(d,p)
 There are 98 shells and 246 basis functions

 Total QAlloc Memory Limit   2000 MB
 Mega-Array Size       188 MB
 MEM_STATIC part       192 MB
 A cutoff of  1.0D-14 yielded   4530 shell pairs
 There are     29176 function pairs (     31157 Cartesian)
 Smallest overlap matrix eigenvalue = 8.39E-07
 Linear dependence detected in AO basis
 Tighter screening thresholds may be required for diffuse basis sets
 Use S2THRESH > 14 and THRESH = 14 in case of SCF convergence issues
 Number of orthogonalized atomic orbitals = 245
 Maximum deviation from orthogonality = 1.483E-10

 Scale SEOQF with 1.000000e-01/1.000000e-01/1.000000e-01

 Standard Electronic Orientation quadrupole field applied
 Nucleus-field energy     =     0.0000000248 hartrees
 Guess from superposition of atomic densities
 Warning:  Energy on first SCF cycle will be non-variational
 SAD guess density has 58.000000 electrons

 -----------------------------------------------------------------------
  General SCF calculation program by
  Eric Jon Sundstrom, Paul Horn, Yuezhi Mao, Dmitri Zuev, Alec White,
  David Stuck, Shaama M.S., Shane Yost, Joonho Lee, David Small,
  Daniel Levine, Susi Lehtola, Hugh Burton, Evgeny Epifanovsky,
  Bang C. Huynh
 -----------------------------------------------------------------------
 Hartree-Fock
 using 6 threads for integral computing
 -------------------------------------------------------
 OpenMP Integral computing Module                
 Release: version 2.0, May 2017, Q-Chem Inc. Pleasanton 
 -------------------------------------------------------
 A restricted SCF calculation will be
 performed using DIIS
 SCF converges when DIIS error is below 1.0e-10
 ---------------------------------------
  Cycle       Energy         DIIS error
 ---------------------------------------
    1    -312.3260013175      4.35e-02  
    2    -308.7597006461      2.78e-03  
    3    -308.8415164408      7.41e-04  
    4    -308.8478043841      2.62e-04  
    5    -308.8484129799      4.01e-05  
    6    -308.8484352268      1.26e-05  
    7    -308.8484373633      3.19e-06  
    8    -308.8484375691      1.02e-06  
    9    -308.8484375907      4.59e-07  
   10    -308.8484375958      1.92e-07  
   11    -308.8484375979      7.89e-08  
   12    -308.8484375982      3.12e-08  
   13    -308.8484375982      6.92e-09  
   14    -308.8484375982      1.68e-09  
   15    -308.8484375982      7.66e-10  
   16    -308.8484375982      2.10e-10  
   17    -308.8484375982      3.70e-11  Convergence criterion met
 ---------------------------------------
 SCF time:   CPU 74.33s  wall 14.00s 
 SCF   energy in the final basis set =     -308.8484375982
 Total energy in the final basis set =     -308.8484375982

 --------------------------------------------------------------

                    Orbital Energies (a.u.)
 --------------------------------------------------------------

 Alpha MOs
 -- Occupied --
-11.2340 -11.2340 -11.2254 -11.2251 -11.2241 -11.2238 -11.2195 -11.2195
 -1.1585  -1.0627  -1.0119  -0.9741  -0.8978  -0.8284  -0.7846  -0.6706
 -0.6464  -0.6264  -0.5808  -0.5794  -0.5700  -0.5557  -0.5483  -0.5251
 -0.4808  -0.4802  -0.4774  -0.3328  -0.3139
 -- Virtual --
  0.0400   0.0485   0.0500   0.0650   0.0680   0.0693   0.0784   0.0921
  0.0961   0.1100   0.1136   0.1249   0.1278   0.1378   0.1479   0.1553
  0.1664   0.1742   0.1770   0.1877   0.1890   0.1907   0.1948   0.2017
  0.2077   0.2104   0.2126   0.2235   0.2243   0.2320   0.2329   0.2458
  0.2469   0.2514   0.2593   0.2754   0.2778   0.2889   0.2981   0.3119
  0.3158   0.3187   0.3272   0.3495   0.3600   0.3650   0.3656   0.3944
  0.4042   0.4162   0.4234   0.4303   0.4382   0.4524   0.4634   0.4796
  0.5214   0.5344   0.5402   0.5560   0.6035   0.6134   0.6281   0.6471
  0.6710   0.7140   0.7324   0.7325   0.7433   0.7460   0.7657   0.7760
  0.7849   0.7996   0.8291   0.8477   0.8513   0.8587   0.8647   0.8712
  0.8816   0.8926   0.9076   0.9243   0.9250   0.9367   0.9694   0.9806
  0.9920   1.0078   1.0418   1.0536   1.0748   1.0848   1.0982   1.1341
  1.1390   1.1660   1.1822   1.1899   1.2000   1.2408   1.2495   1.2630
  1.2924   1.2988   1.3389   1.3575   1.4012   1.5380   1.5754   1.6302
  1.6403   1.6710   1.6815   1.7288   1.7471   1.7620   1.8105   1.8131
  1.8221   1.8355   1.8488   1.8537   1.8776   1.8869   1.8893   1.8979
  1.9160   1.9609   1.9639   1.9963   2.0074   2.0646   2.0759   2.1049
  2.1143   2.1395   2.1446   2.2057   2.2334   2.2562   2.2628   2.2733
  2.2904   2.3148   2.3578   2.3676   2.3916   2.4239   2.4452   2.4802
  2.5205   2.5411   2.6342   2.6421   2.6762   2.7384   2.7538   2.8003
  2.8298   2.8421   2.8442   2.8671   2.8917   2.9076   2.9113   2.9439
  2.9545   2.9682   2.9821   3.0078   3.0308   3.0504   3.0569   3.0786
  3.0852   3.1268   3.1691   3.1856   3.2231   3.2734   3.2862   3.3011
  3.3349   3.3473   3.3604   3.3858   3.5221   3.6006   3.6469   3.6669
  3.8141   3.8806   3.9455   4.0298   4.1029   4.1433   4.2270   4.2344
  4.2467   4.2661   4.4343   4.5880   4.6010   4.7246   4.8160   5.3050
 24.7569  25.1045  25.1353  25.1614  25.1857  25.2849  25.3082  25.3977
 --------------------------------------------------------------

          Ground-State Mulliken Net Atomic Charges

     Atom                 Charge (a.u.)
  ----------------------------------------
      1 C                    -0.415545
      2 C                    -0.131177
      3 C                     0.721484
      4 C                    -0.742777
      5 C                    -0.461011
      6 C                     0.741369
      7 C                    -0.656480
      8 C                    -0.645008
      9 H                     0.182076
     10 H                     0.192514
     11 H                     0.170138
     12 H                     0.186548
     13 H                     0.145269
     14 H                     0.153992
     15 H                     0.136142
     16 H                     0.134976
     17 H                     0.153152
     18 H                     0.134337
  ----------------------------------------
  Sum of atomic charges =     0.000000

 -----------------------------------------------------------------
                    Cartesian Multipole Moments
 -----------------------------------------------------------------
    Charge (ESU x 10^10)
                 0.0000
    Dipole Moment (Debye)
         X       0.0046      Y       0.0001      Z       0.0349
       Tot       0.0352
    Quadrupole Moments (Debye-Ang)
        XX     -53.1675     XY       1.0130     YY     -44.6456
        XZ      -1.4271     YZ       0.1801     ZZ     -45.9371
    Octopole Moments (Debye-Ang^2)
       XXX     226.7925    XXY     -90.3708    XYY      66.8289
       YYY    -220.4231    XXZ       5.0388    XYZ      -2.5933
       YYZ       0.9687    XZZ      65.4353    YZZ     -75.6228
       ZZZ       0.8107
    Hexadecapole Moments (Debye-Ang^3)
      XXXX    -741.1874   XXXY     328.9344   XXYY    -439.3231
      XYYY     267.0685   YYYY   -1797.7435   XXXZ      12.3218
      XXYZ       8.2453   XYYZ      -0.1273   YYYZ       3.8023
      XXZZ    -167.5118   XYZZ      87.8645   YYZZ    -343.8055
      XZZZ      12.6724   YZZZ       0.7805   ZZZZ    -292.3332
 -----------------------------------------------------------------
 Calculating analytic gradient of the SCF energy
 Gradient of SCF Energy
            1           2           3           4           5           6
    1  -0.0000779  -0.0000078   0.0000427  -0.0000601   0.0000330   0.0000666
    2  -0.0002259   0.0002391   0.0000051  -0.0002455   0.0002452  -0.0000143
    3   0.0001310   0.0001825  -0.0003263   0.0001842   0.0001380  -0.0002793
            7           8           9          10          11          12
    1  -0.0000115   0.0000096   0.0000074  -0.0000009   0.0000038   0.0000018
    2  -0.0000048  -0.0000026   0.0000160  -0.0000235   0.0000108  -0.0000108
    3   0.0000450  -0.0000385  -0.0000081  -0.0000296  -0.0000245  -0.0000021
           13          14          15          16          17          18
    1   0.0000023   0.0000015   0.0000093  -0.0000304  -0.0000012   0.0000118
    2  -0.0000146  -0.0000005   0.0000136  -0.0000032   0.0000047   0.0000110
    3  -0.0000017  -0.0000151  -0.0000034   0.0000271  -0.0000136   0.0000343
 Max gradient component =       3.263E-04
 RMS gradient           =       1.004E-04
 Gradient time:  CPU 21.95 s  wall 3.79 s
 Geometry Optimization Parameters
   NAtoms,    NIC,     NZ,  NCons,   NDum,   NFix, NCnnct, MaxDiis
       18       0       0       0       0       0       0       0


** GEOMETRY OPTIMIZATION IN CARTESIAN COORDINATES **
   Searching for a Minimum

   Optimization Cycle:   1

                       Coordinates (Angstroms)
     ATOM                X               Y               Z
      1  C        -1.5659296000    2.3610006000    1.1549482000
      2  C        -1.7050527000    0.9852649000    1.1613843000
      3  C        -1.5668187000    0.2416053000   -0.0064123000
      4  C        -1.2822928000    0.9287289000   -1.1761771000
      5  C        -1.1427157000    2.3097244000   -1.1826771000
      6  C        -1.2791617000    3.0505385000   -0.0190250000
      7  C        -1.7434725000   -1.2588274000    0.0059754000
      8  C        -1.0953763000    4.5501500000   -0.0174153000
      9  H        -1.6817121000    2.9059315000    2.0765925000
     10  H        -1.9264906000    0.4828960000    2.0881189000
     11  H        -1.1687003000    0.3859780000   -2.0990918000
     12  H        -0.9240688000    2.8103566000   -2.1107020000
     13  H        -1.3816122000   -1.7034372000   -0.9143516000
     14  H        -2.7913212000   -1.5267417000    0.1142772000
     15  H        -1.2019007000   -1.7100983000    0.8314774000
     16  H        -1.3607183000    4.9787035000   -0.9778134000
     17  H        -0.0609956000    4.8147273000    0.1880941000
     18  H        -1.7120766000    5.0199479000    0.7414530000
   Point Group: c1    Number of degrees of freedom:    48


   Energy is   -308.848437598


 Translations and Rotations Projected Out of Hessian

 48 Hessian modes will be used to form the next step
  Hessian Eigenvalues:
     1.000000    1.000000    1.000000    1.000000    1.000000    1.000000
     1.000000    1.000000    1.000000    1.000000    1.000000    1.000000
     1.000000    1.000000    1.000000    1.000000    1.000000    1.000000
     1.000000    1.000000    1.000000    1.000000    1.000000    1.000000
     1.000000    1.000000    1.000000    1.000000    1.000000    1.000000
     1.000000    1.000000    1.000000    1.000000    1.000000    1.000000
     1.000000    1.000000    1.000000    1.000000    1.000000    1.000000
     1.000000    1.000000    1.000000    1.000000    1.000000    1.000000

 Minimum search - taking simple RFO step
 Searching for Lamda that Minimizes Along All modes
 Value Taken    Lamda =   0.00000000
 Step Taken.  Stepsize is  0.000738

                             Maximum     Tolerance    Cnvgd?
         Gradient           0.000326      0.000010      NO
         Displacement       0.000326      0.000030      NO
         Energy change     *********      0.000000      NO

 ----------------------------------------------------------------
             Standard Nuclear Orientation (Angstroms)
    I     Atom           X                Y                Z
 ----------------------------------------------------------------
    1      C      -1.5658883882     2.3611201215     1.1548788620
    2      C      -1.7050485854     0.9851383496     1.1612877341
    3      C      -1.5668412748     0.2416025973    -0.0062396397
    4      C      -1.2822609845     0.9288587873    -1.1762745680
    5      C      -1.1427331841     2.3095946257    -1.1827501388
    6      C      -1.2791969393     3.0505460526    -0.0188772216
    7      C      -1.7434663909    -1.2588248536     0.0059515815
    8      C      -1.0953813777     4.5501513684    -0.0173949478
    9      H      -1.6817160405     2.9059230075     2.0765967890
   10      H      -1.9264901372     0.4829084567     2.0881345766
   11      H      -1.1687023073     0.3859722795    -2.0990788146
   12      H      -0.9240697283     2.8103623222    -2.1107008962
   13      H      -1.3816134177    -1.7034294832    -0.9143506825
   14      H      -2.7913219889    -1.5267414511     0.1142851798
   15      H      -1.2019056459    -1.7101054856     0.8314791858
   16      H      -1.3607022164     4.9787052025    -0.9778277205
   17      H      -0.0609949420     4.8147248293     0.1881012894
   18      H      -1.7120828511     5.0199420736     0.7414348314
 ----------------------------------------------------------------
 Nuclear Repulsion Energy =         341.57188204 hartrees
 There are       29 alpha and       29 beta electrons
 Applying Cartesian multipole field
    Component          Value
    ---------          -----
     (2,0,0)        1.00000E-11
     (0,2,0)        2.00000E-11
     (0,0,2)       -3.00000E-11
 Nucleus-field energy     =     0.0000000248 hartrees
 Requested basis set is 6-311++G(d,p)
 There are 98 shells and 246 basis functions
 A cutoff of  1.0D-14 yielded   4530 shell pairs
 There are     29176 function pairs (     31157 Cartesian)
 Smallest overlap matrix eigenvalue = 8.39E-07
 Linear dependence detected in AO basis
 Tighter screening thresholds may be required for diffuse basis sets
 Use S2THRESH > 14 and THRESH = 14 in case of SCF convergence issues
 Number of orthogonalized atomic orbitals = 245
 Maximum deviation from orthogonality = 1.084E-10
 Guess MOs from SCF MO coefficient file

 -----------------------------------------------------------------------
  General SCF calculation program by
  Eric Jon Sundstrom, Paul Horn, Yuezhi Mao, Dmitri Zuev, Alec White,
  David Stuck, Shaama M.S., Shane Yost, Joonho Lee, David Small,
  Daniel Levine, Susi Lehtola, Hugh Burton, Evgeny Epifanovsky,
  Bang C. Huynh
 -----------------------------------------------------------------------
 Hartree-Fock
 using 6 threads for integral computing
 -------------------------------------------------------
 OpenMP Integral computing Module                
 Release: version 2.0, May 2017, Q-Chem Inc. Pleasanton 
 -------------------------------------------------------
 A restricted SCF calculation will be
 performed using DIIS
 SCF converges when DIIS error is below 1.0e-10
 ---------------------------------------
  Cycle       Energy         DIIS error
 ---------------------------------------
    1    -308.8484375819      5.04e-06  
    2    -308.8484378812      1.37e-06  
    3    -308.8484379368      5.81e-07  
    4    -308.8484379558      3.09e-07  
    5    -308.8484379615      1.28e-07  
    6    -308.8484379621      2.87e-08  
    7    -308.8484379621      5.47e-09  
    8    -308.8484379621      2.15e-09  
    9    -308.8484379621      3.98e-10  
   10    -308.8484379621      1.89e-10  
   11    -308.8484379621      5.56e-11  Convergence criterion met
 ---------------------------------------
 SCF time:   CPU 49.04s  wall 9.00s 
 SCF   energy in the final basis set =     -308.8484379621
 Total energy in the final basis set =     -308.8484379621

 --------------------------------------------------------------

                    Orbital Energies (a.u.)
 --------------------------------------------------------------

 Alpha MOs
 -- Occupied --
-11.2340 -11.2340 -11.2254 -11.2251 -11.2241 -11.2238 -11.2195 -11.2195
 -1.1585  -1.0627  -1.0119  -0.9741  -0.8978  -0.8284  -0.7846  -0.6706
 -0.6464  -0.6264  -0.5808  -0.5794  -0.5700  -0.5557  -0.5483  -0.5251
 -0.4808  -0.4802  -0.4774  -0.3328  -0.3139
 -- Virtual --
  0.0400   0.0485   0.0500   0.0650   0.0680   0.0693   0.0784   0.0921
  0.0961   0.1100   0.1136   0.1249   0.1278   0.1378   0.1479   0.1553
  0.1664   0.1742   0.1770   0.1877   0.1890   0.1907   0.1948   0.2016
  0.2077   0.2104   0.2126   0.2235   0.2243   0.2320   0.2329   0.2458
  0.2469   0.2514   0.2593   0.2754   0.2778   0.2889   0.2981   0.3119
  0.3158   0.3187   0.3272   0.3495   0.3600   0.3650   0.3656   0.3944
  0.4042   0.4162   0.4234   0.4303   0.4382   0.4524   0.4634   0.4796
  0.5214   0.5344   0.5401   0.5560   0.6035   0.6134   0.6281   0.6470
  0.6710   0.7140   0.7324   0.7325   0.7433   0.7460   0.7657   0.7760
  0.7849   0.7996   0.8291   0.8477   0.8513   0.8587   0.8647   0.8712
  0.8816   0.8926   0.9076   0.9243   0.9250   0.9367   0.9694   0.9806
  0.9920   1.0078   1.0418   1.0536   1.0748   1.0848   1.0982   1.1341
  1.1389   1.1660   1.1821   1.1899   1.2000   1.2408   1.2495   1.2630
  1.2924   1.2988   1.3389   1.3575   1.4012   1.5380   1.5754   1.6303
  1.6403   1.6710   1.6815   1.7288   1.7471   1.7620   1.8105   1.8131
  1.8221   1.8355   1.8488   1.8537   1.8776   1.8869   1.8894   1.8979
  1.9160   1.9609   1.9639   1.9963   2.0074   2.0647   2.0759   2.1049
  2.1143   2.1395   2.1446   2.2057   2.2334   2.2562   2.2628   2.2732
  2.2905   2.3148   2.3579   2.3676   2.3916   2.4238   2.4451   2.4802
  2.5204   2.5411   2.6342   2.6421   2.6762   2.7383   2.7538   2.8003
  2.8298   2.8421   2.8443   2.8671   2.8917   2.9075   2.9114   2.9439
  2.9545   2.9683   2.9821   3.0078   3.0308   3.0504   3.0569   3.0786
  3.0852   3.1268   3.1691   3.1856   3.2231   3.2734   3.2862   3.3011
  3.3349   3.3473   3.3604   3.3858   3.5221   3.6007   3.6470   3.6669
  3.8141   3.8807   3.9455   4.0297   4.1029   4.1433   4.2270   4.2344
  4.2467   4.2661   4.4343   4.5880   4.6010   4.7246   4.8160   5.3050
 24.7569  25.1045  25.1354  25.1615  25.1858  25.2848  25.3081  25.3977
 --------------------------------------------------------------

          Ground-State Mulliken Net Atomic Charges

     Atom                 Charge (a.u.)
  ----------------------------------------
      1 C                    -0.414742
      2 C                    -0.130696
      3 C                     0.721300
      4 C                    -0.743332
      5 C                    -0.461536
      6 C                     0.741210
      7 C                    -0.656370
      8 C                    -0.644971
      9 H                     0.182076
     10 H                     0.192495
     11 H                     0.170125
     12 H                     0.186554
     13 H                     0.145269
     14 H                     0.153998
     15 H                     0.136154
     16 H                     0.134967
     17 H                     0.153154
     18 H                     0.134344
  ----------------------------------------
  Sum of atomic charges =     0.000000

 -----------------------------------------------------------------
                    Cartesian Multipole Moments
 -----------------------------------------------------------------
    Charge (ESU x 10^10)
                -0.0000
    Dipole Moment (Debye)
         X       0.0047      Y       0.0001      Z       0.0346
       Tot       0.0349
    Quadrupole Moments (Debye-Ang)
        XX     -53.1676     XY       1.0131     YY     -44.6456
        XZ      -1.4267     YZ       0.1801     ZZ     -45.9372
    Octopole Moments (Debye-Ang^2)
       XXX     226.7929    XXY     -90.3709    XYY      66.8297
       YYY    -220.4236    XXZ       5.0388    XYZ      -2.5938
       YYZ       0.9651    XZZ      65.4348    YZZ     -75.6230
       ZZZ       0.8142
    Hexadecapole Moments (Debye-Ang^3)
      XXXX    -741.1876   XXXY     328.9346   XXYY    -439.3245
      XYYY     267.0726   YYYY   -1797.7454   XXXZ      12.3198
      XXYZ       8.2471   XYYZ      -0.1249   YYYZ       3.7871
      XXZZ    -167.5101   XYZZ      87.8639   YYZZ    -343.8053
      XZZZ      12.6665   YZZZ       0.7873   ZZZZ    -292.3344
 -----------------------------------------------------------------
 Calculating analytic gradient of the SCF energy
 Gradient of SCF Energy
            1           2           3           4           5           6
    1  -0.0000399  -0.0000040  -0.0000008  -0.0000130   0.0000241   0.0000345
    2  -0.0000757   0.0000806  -0.0000085  -0.0000755   0.0000742  -0.0000006
    3   0.0000573   0.0000436  -0.0000806   0.0000344   0.0000574  -0.0001123
            7           8           9          10          11          12
    1   0.0000003   0.0000031   0.0000047  -0.0000053  -0.0000001   0.0000035
    2   0.0000026  -0.0000019   0.0000124  -0.0000251   0.0000122  -0.0000047
    3  -0.0000079  -0.0000165  -0.0000033  -0.0000062  -0.0000021   0.0000002
           13          14          15          16          17          18
    1  -0.0000050  -0.0000051   0.0000149  -0.0000307   0.0000001   0.0000188
    2  -0.0000166   0.0000007   0.0000161   0.0000086   0.0000049  -0.0000037
    3   0.0000139  -0.0000079   0.0000090   0.0000129  -0.0000129   0.0000210
 Max gradient component =       1.123E-04
 RMS gradient           =       3.349E-05
 Gradient time:  CPU 21.96 s  wall 3.80 s
 Geometry Optimization Parameters
   NAtoms,    NIC,     NZ,  NCons,   NDum,   NFix, NCnnct, MaxDiis
       18       0       0       0       0       0       0       0

 Cartesian Hessian Update
 Hessian updated using BFGS update


** GEOMETRY OPTIMIZATION IN CARTESIAN COORDINATES **
   Searching for a Minimum

   Optimization Cycle:   2

                       Coordinates (Angstroms)
     ATOM                X               Y               Z
      1  C        -1.5658883882    2.3611201215    1.1548788620
      2  C        -1.7050485854    0.9851383496    1.1612877341
      3  C        -1.5668412748    0.2416025973   -0.0062396397
      4  C        -1.2822609845    0.9288587873   -1.1762745680
      5  C        -1.1427331841    2.3095946257   -1.1827501388
      6  C        -1.2791969393    3.0505460526   -0.0188772216
      7  C        -1.7434663909   -1.2588248536    0.0059515815
      8  C        -1.0953813777    4.5501513684   -0.0173949478
      9  H        -1.6817160405    2.9059230075    2.0765967890
     10  H        -1.9264901372    0.4829084567    2.0881345766
     11  H        -1.1687023073    0.3859722795   -2.0990788146
     12  H        -0.9240697283    2.8103623222   -2.1107008962
     13  H        -1.3816134177   -1.7034294832   -0.9143506825
     14  H        -2.7913219889   -1.5267414511    0.1142851798
     15  H        -1.2019056459   -1.7101054856    0.8314791858
     16  H        -1.3607022164    4.9787052025   -0.9778277205
     17  H        -0.0609949420    4.8147248293    0.1881012894
     18  H        -1.7120828511    5.0199420736    0.7414348314
   Point Group: c1    Number of degrees of freedom:    48


   Energy is   -308.848437962


 Translations and Rotations Projected Out of Hessian

  2 Hessian modes will be used to form the next step
  Hessian Eigenvalues:
     0.652600    1.048051

 Minimum search - taking simple RFO step
 Searching for Lamda that Minimizes Along All modes
 Value Taken    Lamda =   0.00000000
 Step Taken.  Stepsize is  0.000377

                             Maximum     Tolerance    Cnvgd?
         Gradient           0.000112      0.000010      NO
         Displacement       0.000171      0.000030      NO
         Energy change     -0.000000      0.000000      NO

 ----------------------------------------------------------------
             Standard Nuclear Orientation (Angstroms)
    I     Atom           X                Y                Z
 ----------------------------------------------------------------
    1      C      -1.5658565124     2.3611816249     1.1548328665
    2      C      -1.7050453653     0.9850729153     1.1612516450
    3      C      -1.5668412272     0.2416090836    -0.0061730327
    4      C      -1.2822501336     0.9289203337    -1.1763035975
    5      C      -1.1427522899     2.3095340584    -1.1827963463
    6      C      -1.2792244810     3.0505467372    -0.0187867396
    7      C      -1.7434664412    -1.2588268330     0.0059571043
    8      C      -1.0953838908     4.5501528766    -0.0173816643
    9      H      -1.6817197387     2.9059131921     2.0765994681
   10      H      -1.9264859926     0.4829281952     2.0881397306
   11      H      -1.1687022645     0.3859626868    -2.0990768693
   12      H      -0.9240724675     2.8103661150    -2.1107009874
   13      H      -1.3816095564    -1.7034164265    -0.9143614328
   14      H      -2.7913180469    -1.5267420132     0.1142914779
   15      H      -1.2019173204    -1.7101180848     0.8314722928
   16      H      -1.3606781059     4.9786985626    -0.9778380789
   17      H      -0.0609949941     4.8147210161     0.1881114499
   18      H      -1.7120975718     5.0199447599     0.7414181137
 ----------------------------------------------------------------
 Nuclear Repulsion Energy =         341.57213483 hartrees
 There are       29 alpha and       29 beta electrons
 Applying Cartesian multipole field
    Component          Value
    ---------          -----
     (2,0,0)        1.00000E-11
     (0,2,0)        2.00000E-11
     (0,0,2)       -3.00000E-11
 Nucleus-field energy     =     0.0000000248 hartrees
 Requested basis set is 6-311++G(d,p)
 There are 98 shells and 246 basis functions
 A cutoff of  1.0D-14 yielded   4530 shell pairs
 There are     29176 function pairs (     31157 Cartesian)
 Smallest overlap matrix eigenvalue = 8.39E-07
 Linear dependence detected in AO basis
 Tighter screening thresholds may be required for diffuse basis sets
 Use S2THRESH > 14 and THRESH = 14 in case of SCF convergence issues
 Number of orthogonalized atomic orbitals = 245
 Maximum deviation from orthogonality = 1.772E-10
 Guess MOs from SCF MO coefficient file

 -----------------------------------------------------------------------
  General SCF calculation program by
  Eric Jon Sundstrom, Paul Horn, Yuezhi Mao, Dmitri Zuev, Alec White,
  David Stuck, Shaama M.S., Shane Yost, Joonho Lee, David Small,
  Daniel Levine, Susi Lehtola, Hugh Burton, Evgeny Epifanovsky,
  Bang C. Huynh
 -----------------------------------------------------------------------
 Hartree-Fock
 using 6 threads for integral computing
 -------------------------------------------------------
 OpenMP Integral computing Module                
 Release: version 2.0, May 2017, Q-Chem Inc. Pleasanton 
 -------------------------------------------------------
 A restricted SCF calculation will be
 performed using DIIS
 SCF converges when DIIS error is below 1.0e-10
 ---------------------------------------
  Cycle       Energy         DIIS error
 ---------------------------------------
    1    -308.8484379204      2.47e-06  
    2    -308.8484379932      6.74e-07  
    3    -308.8484380065      2.85e-07  
    4    -308.8484380110      1.55e-07  
    5    -308.8484380124      6.75e-08  
    6    -308.8484380126      1.43e-08  
    7    -308.8484380126      3.36e-09  
    8    -308.8484380126      1.07e-09  
    9    -308.8484380126      1.73e-10  
   10    -308.8484380126      5.51e-11  Convergence criterion met
 ---------------------------------------
 SCF time:   CPU 45.05s  wall 9.00s 
 SCF   energy in the final basis set =     -308.8484380126
 Total energy in the final basis set =     -308.8484380126

 --------------------------------------------------------------

                    Orbital Energies (a.u.)
 --------------------------------------------------------------

 Alpha MOs
 -- Occupied --
-11.2340 -11.2340 -11.2254 -11.2251 -11.2241 -11.2238 -11.2195 -11.2195
 -1.1585  -1.0627  -1.0119  -0.9741  -0.8978  -0.8284  -0.7846  -0.6706
 -0.6464  -0.6264  -0.5808  -0.5794  -0.5700  -0.5557  -0.5483  -0.5251
 -0.4808  -0.4802  -0.4774  -0.3328  -0.3139
 -- Virtual --
  0.0400   0.0485   0.0500   0.0650   0.0680   0.0693   0.0784   0.0921
  0.0961   0.1100   0.1136   0.1249   0.1278   0.1378   0.1479   0.1553
  0.1664   0.1742   0.1770   0.1877   0.1890   0.1907   0.1948   0.2016
  0.2077   0.2104   0.2126   0.2235   0.2243   0.2320   0.2329   0.2458
  0.2469   0.2514   0.2593   0.2754   0.2778   0.2889   0.2981   0.3119
  0.3158   0.3187   0.3272   0.3495   0.3599   0.3650   0.3656   0.3944
  0.4042   0.4162   0.4234   0.4303   0.4382   0.4524   0.4634   0.4796
  0.5214   0.5344   0.5401   0.5560   0.6035   0.6134   0.6281   0.6470
  0.6710   0.7140   0.7324   0.7325   0.7433   0.7460   0.7657   0.7760
  0.7849   0.7996   0.8291   0.8477   0.8513   0.8587   0.8647   0.8713
  0.8816   0.8926   0.9076   0.9243   0.9250   0.9367   0.9694   0.9806
  0.9920   1.0078   1.0418   1.0536   1.0748   1.0848   1.0982   1.1341
  1.1389   1.1660   1.1821   1.1900   1.2000   1.2408   1.2495   1.2630
  1.2924   1.2988   1.3389   1.3575   1.4012   1.5380   1.5754   1.6303
  1.6403   1.6710   1.6815   1.7288   1.7471   1.7620   1.8105   1.8131
  1.8221   1.8355   1.8487   1.8537   1.8776   1.8869   1.8894   1.8979
  1.9160   1.9609   1.9639   1.9963   2.0074   2.0647   2.0759   2.1049
  2.1143   2.1395   2.1445   2.2057   2.2334   2.2562   2.2628   2.2732
  2.2905   2.3148   2.3579   2.3676   2.3916   2.4238   2.4451   2.4802
  2.5204   2.5411   2.6342   2.6421   2.6762   2.7383   2.7538   2.8003
  2.8298   2.8421   2.8443   2.8671   2.8917   2.9075   2.9114   2.9439
  2.9545   2.9683   2.9821   3.0078   3.0308   3.0504   3.0569   3.0786
  3.0852   3.1268   3.1691   3.1856   3.2231   3.2734   3.2862   3.3011
  3.3349   3.3473   3.3604   3.3858   3.5221   3.6006   3.6471   3.6668
  3.8142   3.8807   3.9454   4.0298   4.1029   4.1433   4.2270   4.2344
  4.2467   4.2661   4.4343   4.5880   4.6010   4.7246   4.8160   5.3051
 24.7569  25.1045  25.1354  25.1615  25.1858  25.2847  25.3081  25.3976
 --------------------------------------------------------------

          Ground-State Mulliken Net Atomic Charges

     Atom                 Charge (a.u.)
  ----------------------------------------
      1 C                    -0.414342
      2 C                    -0.130443
      3 C                     0.721271
      4 C                    -0.743664
      5 C                    -0.461807
      6 C                     0.741122
      7 C                    -0.656322
      8 C                    -0.644946
      9 H                     0.182076
     10 H                     0.192484
     11 H                     0.170123
     12 H                     0.186557
     13 H                     0.145262
     14 H                     0.154003
     15 H                     0.136162
     16 H                     0.134964
     17 H                     0.153155
     18 H                     0.134344
  ----------------------------------------
  Sum of atomic charges =     0.000000

 -----------------------------------------------------------------
                    Cartesian Multipole Moments
 -----------------------------------------------------------------
    Charge (ESU x 10^10)
                -0.0000
    Dipole Moment (Debye)
         X       0.0047      Y       0.0000      Z       0.0345
       Tot       0.0348
    Quadrupole Moments (Debye-Ang)
        XX     -53.1676     XY       1.0132     YY     -44.6458
        XZ      -1.4267     YZ       0.1797     ZZ     -45.9371
    Octopole Moments (Debye-Ang^2)
       XXX     226.7927    XXY     -90.3710    XYY      66.8304
       YYY    -220.4246    XXZ       5.0390    XYZ      -2.5938
       YYZ       0.9625    XZZ      65.4344    YZZ     -75.6230
       ZZZ       0.8159
    Hexadecapole Moments (Debye-Ang^3)
      XXXX    -741.1855   XXXY     328.9351   XXYY    -439.3254
      XYYY     267.0773   YYYY   -1797.7516   XXXZ      12.3178
      XXYZ       8.2477   XYYZ      -0.1237   YYYZ       3.7740
      XXZZ    -167.5087   XYZZ      87.8640   YYZZ    -343.8054
      XZZZ      12.6627   YZZZ       0.7886   ZZZZ    -292.3339
 -----------------------------------------------------------------
 Calculating analytic gradient of the SCF energy
 Gradient of SCF Energy
            1           2           3           4           5           6
    1  -0.0000097  -0.0000109  -0.0000080  -0.0000000   0.0000226   0.0000075
    2   0.0000145  -0.0000085   0.0000030  -0.0000018  -0.0000100  -0.0000029
    3  -0.0000147   0.0000092  -0.0000157   0.0000118  -0.0000102   0.0000144
            7           8           9          10          11          12
    1  -0.0000013   0.0000017   0.0000014  -0.0000049  -0.0000001   0.0000046
    2  -0.0000008   0.0000012   0.0000112  -0.0000185   0.0000061  -0.0000033
    3  -0.0000005  -0.0000084   0.0000039  -0.0000057  -0.0000051   0.0000054
           13          14          15          16          17          18
    1  -0.0000032  -0.0000026   0.0000108  -0.0000298   0.0000008   0.0000211
    2  -0.0000197   0.0000015   0.0000201   0.0000146   0.0000051  -0.0000118
    3   0.0000086  -0.0000054   0.0000047   0.0000066  -0.0000138   0.0000148
 Max gradient component =       2.976E-05
 RMS gradient           =       1.072E-05
 Gradient time:  CPU 21.96 s  wall 3.80 s
 Geometry Optimization Parameters
   NAtoms,    NIC,     NZ,  NCons,   NDum,   NFix, NCnnct, MaxDiis
       18       0       0       0       0       0       0       0

 Cartesian Hessian Update
 Hessian updated using BFGS update


** GEOMETRY OPTIMIZATION IN CARTESIAN COORDINATES **
   Searching for a Minimum

   Optimization Cycle:   3

                       Coordinates (Angstroms)
     ATOM                X               Y               Z
      1  C        -1.5658565124    2.3611816249    1.1548328665
      2  C        -1.7050453653    0.9850729153    1.1612516450
      3  C        -1.5668412272    0.2416090836   -0.0061730327
      4  C        -1.2822501336    0.9289203337   -1.1763035975
      5  C        -1.1427522899    2.3095340584   -1.1827963463
      6  C        -1.2792244810    3.0505467372   -0.0187867396
      7  C        -1.7434664412   -1.2588268330    0.0059571043
      8  C        -1.0953838908    4.5501528766   -0.0173816643
      9  H        -1.6817197387    2.9059131921    2.0765994681
     10  H        -1.9264859926    0.4829281952    2.0881397306
     11  H        -1.1687022645    0.3859626868   -2.0990768693
     12  H        -0.9240724675    2.8103661150   -2.1107009874
     13  H        -1.3816095564   -1.7034164265   -0.9143614328
     14  H        -2.7913180469   -1.5267420132    0.1142914779
     15  H        -1.2019173204   -1.7101180848    0.8314722928
     16  H        -1.3606781059    4.9786985626   -0.9778380789
     17  H        -0.0609949941    4.8147210161    0.1881114499
     18  H        -1.7120975718    5.0199447599    0.7414181137
   Point Group: c1    Number of degrees of freedom:    48


   Energy is   -308.848438013


 Translations and Rotations Projected Out of Hessian

  3 Hessian modes will be used to form the next step
  Hessian Eigenvalues:
     0.551725    1.043677    1.152040

 Minimum search - taking simple RFO step
 Searching for Lamda that Minimizes Along All modes
 Value Taken    Lamda =   0.00000000
 Step Taken.  Stepsize is  0.000089

                             Maximum     Tolerance    Cnvgd?
         Gradient           0.000030      0.000010      NO
         Displacement       0.000034      0.000030      NO
         Energy change     -0.000000      0.000000      NO

 ----------------------------------------------------------------
             Standard Nuclear Orientation (Angstroms)
    I     Atom           X                Y                Z
 ----------------------------------------------------------------
    1      C      -1.5658487840     2.3611786488     1.1548373175
    2      C      -1.7050391678     0.9850722772     1.1612436097
    3      C      -1.5668369725     0.2416078721    -0.0061588848
    4      C      -1.2822491951     0.9289263425    -1.1763125691
    5      C      -1.1427660343     2.3095345528    -1.1827944159
    6      C      -1.2792307137     3.0505484188    -0.0187874501
    7      C      -1.7434657077    -1.2588265037     0.0059576340
    8      C      -1.0953850276     4.5501523388    -0.0173760494
    9      H      -1.6817208018     2.9059063311     2.0765975349
   10      H      -1.9264830365     0.4829397579     2.0881432649
   11      H      -1.1687022048     0.3859586756    -2.0990738939
   12      H      -0.9240751599     2.8103682162    -2.1107039570
   13      H      -1.3816075192    -1.7034047295    -0.9143668781
   14      H      -2.7913163635    -1.5267428627     0.1142948808
   15      H      -1.2019240468    -1.7101299997     0.8314692663
   16      H      -1.3606600948     4.9786901372    -0.9778425069
   17      H      -0.0609954082     4.8147179682     0.1881197511
   18      H      -1.7121101620     5.0199513581     0.7414087459
 ----------------------------------------------------------------
 Nuclear Repulsion Energy =         341.57224887 hartrees
 There are       29 alpha and       29 beta electrons
 Applying Cartesian multipole field
    Component          Value
    ---------          -----
     (2,0,0)        1.00000E-11
     (0,2,0)        2.00000E-11
     (0,0,2)       -3.00000E-11
 Nucleus-field energy     =     0.0000000248 hartrees
 Requested basis set is 6-311++G(d,p)
 There are 98 shells and 246 basis functions
 A cutoff of  1.0D-14 yielded   4530 shell pairs
 There are     29176 function pairs (     31157 Cartesian)
 Smallest overlap matrix eigenvalue = 8.39E-07
 Linear dependence detected in AO basis
 Tighter screening thresholds may be required for diffuse basis sets
 Use S2THRESH > 14 and THRESH = 14 in case of SCF convergence issues
 Number of orthogonalized atomic orbitals = 245
 Maximum deviation from orthogonality = 9.570E-11
 Guess MOs from SCF MO coefficient file

 -----------------------------------------------------------------------
  General SCF calculation program by
  Eric Jon Sundstrom, Paul Horn, Yuezhi Mao, Dmitri Zuev, Alec White,
  David Stuck, Shaama M.S., Shane Yost, Joonho Lee, David Small,
  Daniel Levine, Susi Lehtola, Hugh Burton, Evgeny Epifanovsky,
  Bang C. Huynh
 -----------------------------------------------------------------------
 Hartree-Fock
 using 6 threads for integral computing
 -------------------------------------------------------
 OpenMP Integral computing Module                
 Release: version 2.0, May 2017, Q-Chem Inc. Pleasanton 
 -------------------------------------------------------
 A restricted SCF calculation will be
 performed using DIIS
 SCF converges when DIIS error is below 1.0e-10
 ---------------------------------------
  Cycle       Energy         DIIS error
 ---------------------------------------
    1    -308.8484380172      2.87e-07  
    2    -308.8484380184      7.02e-08  
    3    -308.8484380185      2.81e-08  
    4    -308.8484380185      1.28e-08  
    5    -308.8484380185      5.37e-09  
    6    -308.8484380185      2.78e-09  
    7    -308.8484380185      6.84e-10  
    8    -308.8484380185      1.77e-10  
    9    -308.8484380185      7.66e-11  Convergence criterion met
 ---------------------------------------
 SCF time:   CPU 39.99s  wall 7.00s 
 SCF   energy in the final basis set =     -308.8484380185
 Total energy in the final basis set =     -308.8484380185

 --------------------------------------------------------------

                    Orbital Energies (a.u.)
 --------------------------------------------------------------

 Alpha MOs
 -- Occupied --
-11.2340 -11.2340 -11.2254 -11.2251 -11.2241 -11.2238 -11.2195 -11.2195
 -1.1585  -1.0627  -1.0119  -0.9741  -0.8978  -0.8284  -0.7846  -0.6706
 -0.6464  -0.6264  -0.5808  -0.5794  -0.5700  -0.5557  -0.5483  -0.5251
 -0.4808  -0.4802  -0.4774  -0.3328  -0.3139
 -- Virtual --
  0.0400   0.0485   0.0500   0.0650   0.0680   0.0693   0.0784   0.0921
  0.0961   0.1100   0.1136   0.1249   0.1278   0.1378   0.1479   0.1553
  0.1664   0.1742   0.1770   0.1877   0.1890   0.1907   0.1948   0.2016
  0.2077   0.2104   0.2126   0.2235   0.2243   0.2320   0.2329   0.2458
  0.2469   0.2514   0.2593   0.2754   0.2778   0.2889   0.2981   0.3119
  0.3158   0.3187   0.3272   0.3495   0.3599   0.3650   0.3656   0.3944
  0.4042   0.4162   0.4234   0.4303   0.4382   0.4524   0.4634   0.4796
  0.5214   0.5344   0.5401   0.5560   0.6035   0.6134   0.6281   0.6470
  0.6710   0.7140   0.7324   0.7325   0.7433   0.7460   0.7657   0.7760
  0.7849   0.7996   0.8291   0.8477   0.8513   0.8587   0.8647   0.8713
  0.8816   0.8926   0.9076   0.9243   0.9250   0.9367   0.9694   0.9806
  0.9920   1.0078   1.0418   1.0536   1.0748   1.0848   1.0982   1.1341
  1.1389   1.1660   1.1821   1.1900   1.2000   1.2408   1.2495   1.2630
  1.2924   1.2988   1.3389   1.3575   1.4012   1.5380   1.5754   1.6303
  1.6402   1.6710   1.6815   1.7289   1.7471   1.7620   1.8104   1.8131
  1.8221   1.8355   1.8487   1.8537   1.8776   1.8869   1.8894   1.8979
  1.9160   1.9609   1.9639   1.9963   2.0074   2.0647   2.0759   2.1049
  2.1143   2.1395   2.1445   2.2057   2.2334   2.2562   2.2628   2.2732
  2.2905   2.3148   2.3579   2.3676   2.3916   2.4238   2.4451   2.4802
  2.5204   2.5411   2.6342   2.6421   2.6762   2.7383   2.7538   2.8003
  2.8298   2.8421   2.8443   2.8671   2.8917   2.9075   2.9114   2.9439
  2.9545   2.9683   2.9821   3.0078   3.0308   3.0504   3.0569   3.0786
  3.0852   3.1268   3.1691   3.1856   3.2231   3.2734   3.2862   3.3011
  3.3349   3.3473   3.3604   3.3858   3.5221   3.6007   3.6471   3.6668
  3.8142   3.8807   3.9454   4.0298   4.1029   4.1433   4.2270   4.2344
  4.2467   4.2661   4.4343   4.5880   4.6010   4.7246   4.8160   5.3051
 24.7569  25.1045  25.1354  25.1615  25.1858  25.2847  25.3081  25.3977
 --------------------------------------------------------------

          Ground-State Mulliken Net Atomic Charges

     Atom                 Charge (a.u.)
  ----------------------------------------
      1 C                    -0.414267
      2 C                    -0.130420
      3 C                     0.721229
      4 C                    -0.743662
      5 C                    -0.461849
      6 C                     0.741094
      7 C                    -0.656315
      8 C                    -0.644938
      9 H                     0.182075
     10 H                     0.192482
     11 H                     0.170122
     12 H                     0.186559
     13 H                     0.145260
     14 H                     0.154005
     15 H                     0.136164
     16 H                     0.134965
     17 H                     0.153156
     18 H                     0.134342
  ----------------------------------------
  Sum of atomic charges =     0.000000

 -----------------------------------------------------------------
                    Cartesian Multipole Moments
 -----------------------------------------------------------------
    Charge (ESU x 10^10)
                -0.0000
    Dipole Moment (Debye)
         X       0.0047      Y       0.0000      Z       0.0345
       Tot       0.0348
    Quadrupole Moments (Debye-Ang)
        XX     -53.1676     XY       1.0132     YY     -44.6458
        XZ      -1.4268     YZ       0.1799     ZZ     -45.9371
    Octopole Moments (Debye-Ang^2)
       XXX     226.7926    XXY     -90.3709    XYY      66.8304
       YYY    -220.4247    XXZ       5.0393    XYZ      -2.5941
       YYZ       0.9628    XZZ      65.4344    YZZ     -75.6231
       ZZZ       0.8160
    Hexadecapole Moments (Debye-Ang^3)
      XXXX    -741.1845   XXXY     328.9351   XXYY    -439.3248
      XYYY     267.0781   YYYY   -1797.7519   XXXZ      12.3165
      XXYZ       8.2485   XYYZ      -0.1252   YYYZ       3.7754
      XXZZ    -167.5087   XYZZ      87.8642   YYZZ    -343.8058
      XZZZ      12.6620   YZZZ       0.7894   ZZZZ    -292.3344
 -----------------------------------------------------------------
 Calculating analytic gradient of the SCF energy
 Gradient of SCF Energy
            1           2           3           4           5           6
    1  -0.0000096  -0.0000085  -0.0000116   0.0000051   0.0000175   0.0000083
    2   0.0000083  -0.0000079   0.0000001   0.0000080  -0.0000129  -0.0000009
    3  -0.0000018  -0.0000094   0.0000113  -0.0000096   0.0000021   0.0000023
            7           8           9          10          11          12
    1  -0.0000013   0.0000011   0.0000011  -0.0000057  -0.0000007   0.0000066
    2  -0.0000003   0.0000007   0.0000094  -0.0000183   0.0000063  -0.0000018
    3  -0.0000011  -0.0000036  -0.0000002  -0.0000023  -0.0000014   0.0000012
           13          14          15          16          17          18
    1  -0.0000027  -0.0000020   0.0000093  -0.0000292   0.0000014   0.0000208
    2  -0.0000194   0.0000011   0.0000202   0.0000140   0.0000053  -0.0000118
    3   0.0000078  -0.0000042   0.0000042   0.0000058  -0.0000151   0.0000142
 Max gradient component =       2.920E-05
 RMS gradient           =       9.673E-06
 Gradient time:  CPU 21.92 s  wall 3.79 s
 Geometry Optimization Parameters
   NAtoms,    NIC,     NZ,  NCons,   NDum,   NFix, NCnnct, MaxDiis
       18       0       0       0       0       0       0       0

 Cartesian Hessian Update
 Hessian updated using BFGS update
**WARNING** Hereditary positive definiteness endangered
 due to small product of step size times gradient change
**WARNING** Small scalar product
 Hessian update skipped this cycle


** GEOMETRY OPTIMIZATION IN CARTESIAN COORDINATES **
   Searching for a Minimum

   Optimization Cycle:   4

                       Coordinates (Angstroms)
     ATOM                X               Y               Z
      1  C        -1.5658487840    2.3611786488    1.1548373175
      2  C        -1.7050391678    0.9850722772    1.1612436097
      3  C        -1.5668369725    0.2416078721   -0.0061588848
      4  C        -1.2822491951    0.9289263425   -1.1763125691
      5  C        -1.1427660343    2.3095345528   -1.1827944159
      6  C        -1.2792307137    3.0505484188   -0.0187874501
      7  C        -1.7434657077   -1.2588265037    0.0059576340
      8  C        -1.0953850276    4.5501523388   -0.0173760494
      9  H        -1.6817208018    2.9059063311    2.0765975349
     10  H        -1.9264830365    0.4829397579    2.0881432649
     11  H        -1.1687022048    0.3859586756   -2.0990738939
     12  H        -0.9240751599    2.8103682162   -2.1107039570
     13  H        -1.3816075192   -1.7034047295   -0.9143668781
     14  H        -2.7913163635   -1.5267428627    0.1142948808
     15  H        -1.2019240468   -1.7101299997    0.8314692663
     16  H        -1.3606600948    4.9786901372   -0.9778425069
     17  H        -0.0609954082    4.8147179682    0.1881197511
     18  H        -1.7121101620    5.0199513581    0.7414087459
   Point Group: c1    Number of degrees of freedom:    48


   Energy is   -308.848438019


 Translations and Rotations Projected Out of Hessian

 48 Hessian modes will be used to form the next step
  Hessian Eigenvalues:
     0.551725    1.000000    1.000000    1.000000    1.000000    1.000000
     1.000000    1.000000    1.000000    1.000000    1.000000    1.000000
     1.000000    1.000000    1.000000    1.000000    1.000000    1.000000
     1.000000    1.000000    1.000000    1.000000    1.000000    1.000000
     1.000000    1.000000    1.000000    1.000000    1.000000    1.000000
     1.000000    1.000000    1.000000    1.000000    1.000000    1.000000
     1.000000    1.000000    1.000000    1.000000    1.000000    1.000000
     1.000000    1.000000    1.000000    1.000000    1.043677    1.152040

 Minimum search - taking simple RFO step
 Searching for Lamda that Minimizes Along All modes
 Value Taken    Lamda =   0.00000000
 Step Taken.  Stepsize is  0.000071

                             Maximum     Tolerance    Cnvgd?
         Gradient           0.000029      0.000010      NO
         Displacement       0.000031      0.000030      NO
         Energy change     -0.000000      0.000000     YES

 ----------------------------------------------------------------
             Standard Nuclear Orientation (Angstroms)
    I     Atom           X                Y                Z
 ----------------------------------------------------------------
    1      C      -1.5658423808     2.3611772036     1.1548362689
    2      C      -1.7050345621     0.9850733404     1.1612465883
    3      C      -1.5668310516     0.2416079746    -0.0061611942
    4      C      -1.2822512853     0.9289251406    -1.1763093404
    5      C      -1.1427760216     2.3095383605    -1.1827975357
    6      C      -1.2792362414     3.0505490192    -0.0187846512
    7      C      -1.7434649484    -1.2588263570     0.0059581313
    8      C      -1.0953857172     4.5501520194    -0.0173735581
    9      H      -1.6817215262     2.9059009836     2.0765977831
   10      H      -1.9264799057     0.4829501095     2.0881448133
   11      H      -1.1687018625     0.3859550429    -2.0990729844
   12      H      -0.9240787381     2.8103693568    -2.1107045613
   13      H      -1.3816060176    -1.7033940264    -0.9143712624
   14      H      -2.7913151867    -1.5267434701     0.1142973600
   15      H      -1.2019293341    -1.7101411101     0.8314668788
   16      H      -1.3606438233     4.9786825846    -0.9778459972
   17      H      -0.0609961490     4.8147150263     0.1881280876
   18      H      -1.7121216483     5.0199576016     0.7414005736
 ----------------------------------------------------------------
 Nuclear Repulsion Energy =         341.57231993 hartrees
 There are       29 alpha and       29 beta electrons
 Applying Cartesian multipole field
    Component          Value
    ---------          -----
     (2,0,0)        1.00000E-11
     (0,2,0)        2.00000E-11
     (0,0,2)       -3.00000E-11
 Nucleus-field energy     =     0.0000000248 hartrees
 Requested basis set is 6-311++G(d,p)
 There are 98 shells and 246 basis functions
 A cutoff of  1.0D-14 yielded   4530 shell pairs
 There are     29176 function pairs (     31157 Cartesian)
 Smallest overlap matrix eigenvalue = 8.39E-07
 Linear dependence detected in AO basis
 Tighter screening thresholds may be required for diffuse basis sets
 Use S2THRESH > 14 and THRESH = 14 in case of SCF convergence issues
 Number of orthogonalized atomic orbitals = 245
 Maximum deviation from orthogonality = 1.845E-10
 Guess MOs from SCF MO coefficient file

 -----------------------------------------------------------------------
  General SCF calculation program by
  Eric Jon Sundstrom, Paul Horn, Yuezhi Mao, Dmitri Zuev, Alec White,
  David Stuck, Shaama M.S., Shane Yost, Joonho Lee, David Small,
  Daniel Levine, Susi Lehtola, Hugh Burton, Evgeny Epifanovsky,
  Bang C. Huynh
 -----------------------------------------------------------------------
 Hartree-Fock
 using 6 threads for integral computing
 -------------------------------------------------------
 OpenMP Integral computing Module                
 Release: version 2.0, May 2017, Q-Chem Inc. Pleasanton 
 -------------------------------------------------------
 A restricted SCF calculation will be
 performed using DIIS
 SCF converges when DIIS error is below 1.0e-10
 ---------------------------------------
  Cycle       Energy         DIIS error
 ---------------------------------------
    1    -308.8484380229      1.50e-07  
    2    -308.8484380232      3.62e-08  
    3    -308.8484380232      1.26e-08  
    4    -308.8484380232      5.41e-09  
    5    -308.8484380232      2.05e-09  
    6    -308.8484380232      9.89e-10  
    7    -308.8484380232      4.00e-10  
    8    -308.8484380232      1.08e-10  
    9    -308.8484380232      2.78e-11  Convergence criterion met
 ---------------------------------------
 SCF time:   CPU 39.35s  wall 8.00s 
 SCF   energy in the final basis set =     -308.8484380232
 Total energy in the final basis set =     -308.8484380232

 --------------------------------------------------------------

                    Orbital Energies (a.u.)
 --------------------------------------------------------------

 Alpha MOs
 -- Occupied --
-11.2340 -11.2340 -11.2254 -11.2251 -11.2241 -11.2238 -11.2195 -11.2195
 -1.1585  -1.0627  -1.0119  -0.9741  -0.8978  -0.8284  -0.7846  -0.6706
 -0.6464  -0.6264  -0.5808  -0.5794  -0.5700  -0.5557  -0.5483  -0.5251
 -0.4808  -0.4802  -0.4774  -0.3328  -0.3139
 -- Virtual --
  0.0400   0.0485   0.0500   0.0650   0.0680   0.0693   0.0784   0.0921
  0.0961   0.1100   0.1136   0.1249   0.1278   0.1378   0.1479   0.1553
  0.1664   0.1742   0.1770   0.1877   0.1890   0.1907   0.1948   0.2016
  0.2077   0.2104   0.2126   0.2235   0.2243   0.2320   0.2329   0.2458
  0.2469   0.2514   0.2593   0.2754   0.2778   0.2889   0.2981   0.3119
  0.3158   0.3187   0.3272   0.3495   0.3599   0.3650   0.3656   0.3944
  0.4042   0.4162   0.4234   0.4303   0.4382   0.4524   0.4634   0.4796
  0.5214   0.5344   0.5401   0.5560   0.6035   0.6134   0.6281   0.6470
  0.6710   0.7140   0.7324   0.7325   0.7433   0.7460   0.7657   0.7760
  0.7849   0.7996   0.8291   0.8477   0.8513   0.8587   0.8647   0.8713
  0.8816   0.8926   0.9076   0.9243   0.9250   0.9367   0.9694   0.9806
  0.9920   1.0078   1.0418   1.0537   1.0748   1.0848   1.0982   1.1341
  1.1389   1.1660   1.1821   1.1900   1.2000   1.2408   1.2495   1.2630
  1.2924   1.2988   1.3389   1.3575   1.4012   1.5380   1.5754   1.6303
  1.6402   1.6710   1.6815   1.7289   1.7471   1.7620   1.8104   1.8131
  1.8221   1.8355   1.8488   1.8537   1.8776   1.8869   1.8894   1.8979
  1.9160   1.9609   1.9639   1.9963   2.0074   2.0647   2.0759   2.1049
  2.1143   2.1395   2.1445   2.2057   2.2334   2.2562   2.2628   2.2732
  2.2905   2.3148   2.3579   2.3676   2.3916   2.4238   2.4451   2.4802
  2.5204   2.5411   2.6342   2.6421   2.6762   2.7383   2.7538   2.8003
  2.8298   2.8421   2.8443   2.8671   2.8917   2.9075   2.9114   2.9439
  2.9545   2.9683   2.9821   3.0078   3.0308   3.0504   3.0569   3.0786
  3.0852   3.1268   3.1691   3.1856   3.2231   3.2734   3.2862   3.3011
  3.3349   3.3473   3.3604   3.3858   3.5221   3.6007   3.6471   3.6668
  3.8142   3.8807   3.9454   4.0298   4.1029   4.1433   4.2270   4.2344
  4.2467   4.2661   4.4343   4.5880   4.6010   4.7246   4.8160   5.3051
 24.7569  25.1045  25.1354  25.1615  25.1858  25.2847  25.3081  25.3977
 --------------------------------------------------------------

          Ground-State Mulliken Net Atomic Charges

     Atom                 Charge (a.u.)
  ----------------------------------------
      1 C                    -0.414243
      2 C                    -0.130423
      3 C                     0.721231
      4 C                    -0.743661
      5 C                    -0.461866
      6 C                     0.741084
      7 C                    -0.656316
      8 C                    -0.644934
      9 H                     0.182075
     10 H                     0.192480
     11 H                     0.170122
     12 H                     0.186558
     13 H                     0.145258
     14 H                     0.154005
     15 H                     0.136165
     16 H                     0.134965
     17 H                     0.153156
     18 H                     0.134341
  ----------------------------------------
  Sum of atomic charges =     0.000000

 -----------------------------------------------------------------
                    Cartesian Multipole Moments
 -----------------------------------------------------------------
    Charge (ESU x 10^10)
                 0.0000
    Dipole Moment (Debye)
         X       0.0047      Y       0.0000      Z       0.0345
       Tot       0.0348
    Quadrupole Moments (Debye-Ang)
        XX     -53.1676     XY       1.0133     YY     -44.6458
        XZ      -1.4269     YZ       0.1798     ZZ     -45.9371
    Octopole Moments (Debye-Ang^2)
       XXX     226.7925    XXY     -90.3709    XYY      66.8305
       YYY    -220.4251    XXZ       5.0395    XYZ      -2.5942
       YYZ       0.9627    XZZ      65.4344    YZZ     -75.6231
       ZZZ       0.8160
    Hexadecapole Moments (Debye-Ang^3)
      XXXX    -741.1836   XXXY     328.9353   XXYY    -439.3247
      XYYY     267.0792   YYYY   -1797.7537   XXXZ      12.3154
      XXYZ       8.2488   XYYZ      -0.1259   YYYZ       3.7743
      XXZZ    -167.5086   XYZZ      87.8645   YYZZ    -343.8060
      XZZZ      12.6614   YZZZ       0.7889   ZZZZ    -292.3344
 -----------------------------------------------------------------
 Calculating analytic gradient of the SCF energy
 Gradient of SCF Energy
            1           2           3           4           5           6
    1  -0.0000067  -0.0000100  -0.0000087   0.0000035   0.0000170   0.0000058
    2   0.0000092  -0.0000079   0.0000014   0.0000045  -0.0000100  -0.0000017
    3  -0.0000067  -0.0000026   0.0000014  -0.0000019  -0.0000037   0.0000099
            7           8           9          10          11          12
    1  -0.0000017   0.0000013   0.0000004  -0.0000052  -0.0000003   0.0000071
    2  -0.0000005   0.0000007   0.0000088  -0.0000157   0.0000049  -0.0000026
    3   0.0000005  -0.0000041  -0.0000003  -0.0000051  -0.0000033   0.0000024
           13          14          15          16          17          18
    1  -0.0000022  -0.0000018   0.0000081  -0.0000284   0.0000019   0.0000198
    2  -0.0000180   0.0000005   0.0000193   0.0000131   0.0000054  -0.0000115
    3   0.0000073  -0.0000033   0.0000040   0.0000066  -0.0000160   0.0000148
 Max gradient component =       2.840E-05
 RMS gradient           =       9.032E-06
 Gradient time:  CPU 21.97 s  wall 3.80 s
 Geometry Optimization Parameters
   NAtoms,    NIC,     NZ,  NCons,   NDum,   NFix, NCnnct, MaxDiis
       18       0       0       0       0       0       0       0

 Cartesian Hessian Update
 Hessian updated using BFGS update
**WARNING** Hereditary positive definiteness endangered
 due to small product of step size times gradient change
**WARNING** Small scalar product
 Hessian update skipped this cycle


** GEOMETRY OPTIMIZATION IN CARTESIAN COORDINATES **
   Searching for a Minimum

   Optimization Cycle:   5

                       Coordinates (Angstroms)
     ATOM                X               Y               Z
      1  C        -1.5658423808    2.3611772036    1.1548362689
      2  C        -1.7050345621    0.9850733404    1.1612465883
      3  C        -1.5668310516    0.2416079746   -0.0061611942
      4  C        -1.2822512853    0.9289251406   -1.1763093404
      5  C        -1.1427760216    2.3095383605   -1.1827975357
      6  C        -1.2792362414    3.0505490192   -0.0187846512
      7  C        -1.7434649484   -1.2588263570    0.0059581313
      8  C        -1.0953857172    4.5501520194   -0.0173735581
      9  H        -1.6817215262    2.9059009836    2.0765977831
     10  H        -1.9264799057    0.4829501095    2.0881448133
     11  H        -1.1687018625    0.3859550429   -2.0990729844
     12  H        -0.9240787381    2.8103693568   -2.1107045613
     13  H        -1.3816060176   -1.7033940264   -0.9143712624
     14  H        -2.7913151867   -1.5267434701    0.1142973600
     15  H        -1.2019293341   -1.7101411101    0.8314668788
     16  H        -1.3606438233    4.9786825846   -0.9778459972
     17  H        -0.0609961490    4.8147150263    0.1881280876
     18  H        -1.7121216483    5.0199576016    0.7414005736
   Point Group: c1    Number of degrees of freedom:    48


   Energy is   -308.848438023


 Translations and Rotations Projected Out of Hessian

 48 Hessian modes will be used to form the next step
  Hessian Eigenvalues:
     0.551725    1.000000    1.000000    1.000000    1.000000    1.000000
     1.000000    1.000000    1.000000    1.000000    1.000000    1.000000
     1.000000    1.000000    1.000000    1.000000    1.000000    1.000000
     1.000000    1.000000    1.000000    1.000000    1.000000    1.000000
     1.000000    1.000000    1.000000    1.000000    1.000000    1.000000
     1.000000    1.000000    1.000000    1.000000    1.000000    1.000000
     1.000000    1.000000    1.000000    1.000000    1.000000    1.000000
     1.000000    1.000000    1.000000    1.000000    1.043677    1.152040

 Minimum search - taking simple RFO step
 Searching for Lamda that Minimizes Along All modes
 Value Taken    Lamda =   0.00000000
 Step Taken.  Stepsize is  0.000068

                             Maximum     Tolerance    Cnvgd?
         Gradient           0.000028      0.000010      NO
         Displacement       0.000030      0.000030      NO
         Energy change     -0.000000      0.000000     YES

 ----------------------------------------------------------------
             Standard Nuclear Orientation (Angstroms)
    I     Atom           X                Y                Z
 ----------------------------------------------------------------
    1      C      -1.5658373127     2.3611755270     1.1548375640
    2      C      -1.7050291075     0.9850741079     1.1612458624
    3      C      -1.5668266293     0.2416074575    -0.0061581171
    4      C      -1.2822524942     0.9289260355    -1.1763101621
    5      C      -1.1427858661     2.3095404051    -1.1827978701
    6      C      -1.2792406274     3.0505500146    -0.0187853600
    7      C      -1.7434640247    -1.2588261637     0.0059579093
    8      C      -1.0953865121     4.5501517359    -0.0173707381
    9      H      -1.6817218973     2.9058959192     2.0765980640
   10      H      -1.9264769896     0.4829592685     2.0881478087
   11      H      -1.1687017003     0.3859520265    -2.0990710725
   12      H      -0.9240826300     2.8103709107    -2.1107058092
   13      H      -1.3816047343    -1.7033839347    -0.9143755459
   14      H      -2.7913141106    -1.5267437545     0.1142994152
   15      H      -1.2019340980    -1.7101518568     0.8314644979
   16      H      -1.3606277699     4.9786753957    -0.9778499885
   17      H      -0.0609971458     4.8147119815     0.1881369872
   18      H      -1.7121327501     5.0199637242     0.7413919548
 ----------------------------------------------------------------
 Nuclear Repulsion Energy =         341.57239497 hartrees
 There are       29 alpha and       29 beta electrons
 Applying Cartesian multipole field
    Component          Value
    ---------          -----
     (2,0,0)        1.00000E-11
     (0,2,0)        2.00000E-11
     (0,0,2)       -3.00000E-11
 Nucleus-field energy     =     0.0000000248 hartrees
 Requested basis set is 6-311++G(d,p)
 There are 98 shells and 246 basis functions
 A cutoff of  1.0D-14 yielded   4530 shell pairs
 There are     29176 function pairs (     31157 Cartesian)
 Smallest overlap matrix eigenvalue = 8.39E-07
 Linear dependence detected in AO basis
 Tighter screening thresholds may be required for diffuse basis sets
 Use S2THRESH > 14 and THRESH = 14 in case of SCF convergence issues
 Number of orthogonalized atomic orbitals = 245
 Maximum deviation from orthogonality = 1.166E-10
 Guess MOs from SCF MO coefficient file

 -----------------------------------------------------------------------
  General SCF calculation program by
  Eric Jon Sundstrom, Paul Horn, Yuezhi Mao, Dmitri Zuev, Alec White,
  David Stuck, Shaama M.S., Shane Yost, Joonho Lee, David Small,
  Daniel Levine, Susi Lehtola, Hugh Burton, Evgeny Epifanovsky,
  Bang C. Huynh
 -----------------------------------------------------------------------
 Hartree-Fock
 using 6 threads for integral computing
 -------------------------------------------------------
 OpenMP Integral computing Module                
 Release: version 2.0, May 2017, Q-Chem Inc. Pleasanton 
 -------------------------------------------------------
 A restricted SCF calculation will be
 performed using DIIS
 SCF converges when DIIS error is below 1.0e-10
 ---------------------------------------
  Cycle       Energy         DIIS error
 ---------------------------------------
    1    -308.8484380273      1.21e-07  
    2    -308.8484380275      2.99e-08  
    3    -308.8484380275      9.56e-09  
    4    -308.8484380275      3.83e-09  
    5    -308.8484380275      8.72e-10  
    6    -308.8484380275      3.36e-10  
    7    -308.8484380276      1.17e-10  
    8    -308.8484380275      4.07e-11  Convergence criterion met
 ---------------------------------------
 SCF time:   CPU 35.21s  wall 6.00s 
 SCF   energy in the final basis set =     -308.8484380275
 Total energy in the final basis set =     -308.8484380275

 --------------------------------------------------------------

                    Orbital Energies (a.u.)
 --------------------------------------------------------------

 Alpha MOs
 -- Occupied --
-11.2340 -11.2340 -11.2254 -11.2251 -11.2241 -11.2238 -11.2195 -11.2195
 -1.1585  -1.0627  -1.0119  -0.9741  -0.8978  -0.8284  -0.7846  -0.6706
 -0.6464  -0.6264  -0.5808  -0.5794  -0.5700  -0.5557  -0.5483  -0.5251
 -0.4808  -0.4802  -0.4774  -0.3328  -0.3139
 -- Virtual --
  0.0400   0.0485   0.0500   0.0650   0.0680   0.0693   0.0784   0.0921
  0.0961   0.1100   0.1136   0.1249   0.1278   0.1378   0.1479   0.1553
  0.1664   0.1742   0.1770   0.1877   0.1890   0.1907   0.1948   0.2016
  0.2077   0.2104   0.2126   0.2235   0.2243   0.2320   0.2329   0.2458
  0.2469   0.2514   0.2593   0.2754   0.2778   0.2889   0.2981   0.3119
  0.3158   0.3187   0.3272   0.3495   0.3599   0.3650   0.3656   0.3944
  0.4042   0.4162   0.4234   0.4303   0.4382   0.4524   0.4634   0.4796
  0.5214   0.5344   0.5401   0.5560   0.6035   0.6134   0.6281   0.6470
  0.6710   0.7140   0.7324   0.7325   0.7433   0.7460   0.7657   0.7760
  0.7849   0.7996   0.8291   0.8477   0.8513   0.8587   0.8647   0.8713
  0.8816   0.8926   0.9076   0.9243   0.9250   0.9367   0.9694   0.9806
  0.9920   1.0078   1.0418   1.0537   1.0748   1.0848   1.0982   1.1341
  1.1389   1.1660   1.1821   1.1900   1.2000   1.2408   1.2495   1.2630
  1.2924   1.2988   1.3389   1.3575   1.4012   1.5380   1.5754   1.6303
  1.6402   1.6710   1.6815   1.7289   1.7471   1.7620   1.8104   1.8131
  1.8221   1.8355   1.8488   1.8537   1.8776   1.8869   1.8894   1.8979
  1.9160   1.9609   1.9639   1.9963   2.0074   2.0647   2.0759   2.1049
  2.1143   2.1395   2.1445   2.2057   2.2334   2.2562   2.2628   2.2732
  2.2905   2.3148   2.3579   2.3676   2.3916   2.4238   2.4451   2.4802
  2.5204   2.5411   2.6342   2.6421   2.6762   2.7383   2.7538   2.8003
  2.8298   2.8421   2.8443   2.8671   2.8917   2.9075   2.9114   2.9439
  2.9545   2.9683   2.9821   3.0078   3.0308   3.0504   3.0569   3.0786
  3.0852   3.1268   3.1691   3.1856   3.2231   3.2734   3.2862   3.3011
  3.3349   3.3473   3.3604   3.3858   3.5221   3.6007   3.6471   3.6668
  3.8142   3.8807   3.9454   4.0298   4.1029   4.1433   4.2270   4.2344
  4.2467   4.2661   4.4343   4.5880   4.6010   4.7246   4.8160   5.3051
 24.7569  25.1045  25.1354  25.1615  25.1858  25.2847  25.3081  25.3977
 --------------------------------------------------------------

          Ground-State Mulliken Net Atomic Charges

     Atom                 Charge (a.u.)
  ----------------------------------------
      1 C                    -0.414210
      2 C                    -0.130422
      3 C                     0.721219
      4 C                    -0.743654
      5 C                    -0.461887
      6 C                     0.741072
      7 C                    -0.656314
      8 C                    -0.644929
      9 H                     0.182075
     10 H                     0.192479
     11 H                     0.170122
     12 H                     0.186558
     13 H                     0.145257
     14 H                     0.154006
     15 H                     0.136166
     16 H                     0.134966
     17 H                     0.153157
     18 H                     0.134339
  ----------------------------------------
  Sum of atomic charges =     0.000000

 -----------------------------------------------------------------
                    Cartesian Multipole Moments
 -----------------------------------------------------------------
    Charge (ESU x 10^10)
                 0.0000
    Dipole Moment (Debye)
         X       0.0047      Y       0.0000      Z       0.0345
       Tot       0.0348
    Quadrupole Moments (Debye-Ang)
        XX     -53.1676     XY       1.0133     YY     -44.6458
        XZ      -1.4269     YZ       0.1798     ZZ     -45.9371
    Octopole Moments (Debye-Ang^2)
       XXX     226.7924    XXY     -90.3708    XYY      66.8306
       YYY    -220.4252    XXZ       5.0397    XYZ      -2.5943
       YYZ       0.9629    XZZ      65.4344    YZZ     -75.6232
       ZZZ       0.8160
    Hexadecapole Moments (Debye-Ang^3)
      XXXX    -741.1828   XXXY     328.9354   XXYY    -439.3244
      XYYY     267.0800   YYYY   -1797.7545   XXXZ      12.3144
      XXYZ       8.2491   XYYZ      -0.1267   YYYZ       3.7745
      XXZZ    -167.5085   XYZZ      87.8647   YYZZ    -343.8063
      XZZZ      12.6608   YZZZ       0.7890   ZZZZ    -292.3345
 -----------------------------------------------------------------
 Calculating analytic gradient of the SCF energy
 Gradient of SCF Energy
            1           2           3           4           5           6
    1  -0.0000059  -0.0000095  -0.0000085   0.0000043   0.0000149   0.0000056
    2   0.0000073  -0.0000074   0.0000010   0.0000059  -0.0000096  -0.0000014
    3  -0.0000039  -0.0000056   0.0000047  -0.0000049  -0.0000011   0.0000069
            7           8           9          10          11          12
    1  -0.0000016   0.0000010  -0.0000000  -0.0000054  -0.0000003   0.0000081
    2  -0.0000003   0.0000005   0.0000078  -0.0000146   0.0000044  -0.0000022
    3   0.0000002  -0.0000027  -0.0000015  -0.0000048  -0.0000029   0.0000014
           13          14          15          16          17          18
    1  -0.0000019  -0.0000016   0.0000072  -0.0000278   0.0000023   0.0000193
    2  -0.0000170   0.0000001   0.0000186   0.0000123   0.0000055  -0.0000111
    3   0.0000073  -0.0000024   0.0000042   0.0000069  -0.0000168   0.0000150
 Max gradient component =       2.781E-05
 RMS gradient           =       8.680E-06
 Gradient time:  CPU 21.96 s  wall 3.80 s
 Geometry Optimization Parameters
   NAtoms,    NIC,     NZ,  NCons,   NDum,   NFix, NCnnct, MaxDiis
       18       0       0       0       0       0       0       0

 Cartesian Hessian Update
 Hessian updated using BFGS update
**WARNING** Hereditary positive definiteness endangered
 due to small product of step size times gradient change
**WARNING** Small scalar product
 Hessian update skipped this cycle


** GEOMETRY OPTIMIZATION IN CARTESIAN COORDINATES **
   Searching for a Minimum

   Optimization Cycle:   6

                       Coordinates (Angstroms)
     ATOM                X               Y               Z
      1  C        -1.5658373127    2.3611755270    1.1548375640
      2  C        -1.7050291075    0.9850741079    1.1612458624
      3  C        -1.5668266293    0.2416074575   -0.0061581171
      4  C        -1.2822524942    0.9289260355   -1.1763101621
      5  C        -1.1427858661    2.3095404051   -1.1827978701
      6  C        -1.2792406274    3.0505500146   -0.0187853600
      7  C        -1.7434640247   -1.2588261637    0.0059579093
      8  C        -1.0953865121    4.5501517359   -0.0173707381
      9  H        -1.6817218973    2.9058959192    2.0765980640
     10  H        -1.9264769896    0.4829592685    2.0881478087
     11  H        -1.1687017003    0.3859520265   -2.0990710725
     12  H        -0.9240826300    2.8103709107   -2.1107058092
     13  H        -1.3816047343   -1.7033839347   -0.9143755459
     14  H        -2.7913141106   -1.5267437545    0.1142994152
     15  H        -1.2019340980   -1.7101518568    0.8314644979
     16  H        -1.3606277699    4.9786753957   -0.9778499885
     17  H        -0.0609971458    4.8147119815    0.1881369872
     18  H        -1.7121327501    5.0199637242    0.7413919548
   Point Group: c1    Number of degrees of freedom:    48


   Energy is   -308.848438028


 Translations and Rotations Projected Out of Hessian

 47 Hessian modes will be used to form the next step
  Hessian Eigenvalues:
     0.551725    1.000000    1.000000    1.000000    1.000000    1.000000
     1.000000    1.000000    1.000000    1.000000    1.000000    1.000000
     1.000000    1.000000    1.000000    1.000000    1.000000    1.000000
     1.000000    1.000000    1.000000    1.000000    1.000000    1.000000
     1.000000    1.000000    1.000000    1.000000    1.000000    1.000000
     1.000000    1.000000    1.000000    1.000000    1.000000    1.000000
     1.000000    1.000000    1.000000    1.000000    1.000000    1.000000
     1.000000    1.000000    1.000000    1.043677    1.152040

 Minimum search - taking simple RFO step
 Searching for Lamda that Minimizes Along All modes
 Value Taken    Lamda =   0.00000000
 Step Taken.  Stepsize is  0.000065

                             Maximum     Tolerance    Cnvgd?
         Gradient           0.000028      0.000010      NO
         Displacement       0.000029      0.000030     YES
         Energy change     -0.000000      0.000000     YES

 ----------------------------------------------------------------
             Standard Nuclear Orientation (Angstroms)
    I     Atom           X                Y                Z
 ----------------------------------------------------------------
    1      C      -1.5658328597     2.3611745339     1.1548376280
    2      C      -1.7050239537     0.9850749391     1.1612469262
    3      C      -1.5668222966     0.2416071032    -0.0061571527
    4      C      -1.2822541621     0.9289258795    -1.1763092643
    5      C      -1.1427944778     2.3095425283    -1.1827993232
    6      C      -1.2792447307     3.0505508200    -0.0187850190
    7      C      -1.7434631325    -1.2588260694     0.0059578009
    8      C      -1.0953871871     4.5501515135    -0.0173687424
    9      H      -1.6817220225     2.9058914144     2.0765989519
   10      H      -1.9264739833     0.4829677052     2.0881506559
   11      H      -1.1687015558     0.3859493350    -2.0990693747
   12      H      -0.9240869990     2.8103722506    -2.1107065274
   13      H      -1.3816036262    -1.7033744744    -0.9143797339
   14      H      -2.7913131273    -1.5267437988     0.1143009709
   15      H      -1.2019383165    -1.7101621413     0.8314620788
   16      H      -1.3606121739     4.9786687044    -0.9778540760
   17      H      -0.0609983408     4.8147089255     0.1881462671
   18      H      -1.7121434545     5.0199696312     0.7413833339
 ----------------------------------------------------------------
 Nuclear Repulsion Energy =         341.57245150 hartrees
 There are       29 alpha and       29 beta electrons
 Applying Cartesian multipole field
    Component          Value
    ---------          -----
     (2,0,0)        1.00000E-11
     (0,2,0)        2.00000E-11
     (0,0,2)       -3.00000E-11
 Nucleus-field energy     =     0.0000000248 hartrees
 Requested basis set is 6-311++G(d,p)
 There are 98 shells and 246 basis functions
 A cutoff of  1.0D-14 yielded   4530 shell pairs
 There are     29176 function pairs (     31157 Cartesian)
 Smallest overlap matrix eigenvalue = 8.39E-07
 Linear dependence detected in AO basis
 Tighter screening thresholds may be required for diffuse basis sets
 Use S2THRESH > 14 and THRESH = 14 in case of SCF convergence issues
 Number of orthogonalized atomic orbitals = 245
 Maximum deviation from orthogonality = 9.286E-11
 Guess MOs from SCF MO coefficient file

 -----------------------------------------------------------------------
  General SCF calculation program by
  Eric Jon Sundstrom, Paul Horn, Yuezhi Mao, Dmitri Zuev, Alec White,
  David Stuck, Shaama M.S., Shane Yost, Joonho Lee, David Small,
  Daniel Levine, Susi Lehtola, Hugh Burton, Evgeny Epifanovsky,
  Bang C. Huynh
 -----------------------------------------------------------------------
 Hartree-Fock
 using 6 threads for integral computing
 -------------------------------------------------------
 OpenMP Integral computing Module                
 Release: version 2.0, May 2017, Q-Chem Inc. Pleasanton 
 -------------------------------------------------------
 A restricted SCF calculation will be
 performed using DIIS
 SCF converges when DIIS error is below 1.0e-10
 ---------------------------------------
  Cycle       Energy         DIIS error
 ---------------------------------------
    1    -308.8484380313      1.07e-07  
    2    -308.8484380315      2.68e-08  
    3    -308.8484380315      7.69e-09  
    4    -308.8484380315      3.62e-09  
    5    -308.8484380315      1.00e-09  
    6    -308.8484380315      4.26e-10  
    7    -308.8484380315      2.01e-10  
    8    -308.8484380315      7.30e-11  Convergence criterion met
 ---------------------------------------
 SCF time:   CPU 35.40s  wall 7.00s 
 SCF   energy in the final basis set =     -308.8484380315
 Total energy in the final basis set =     -308.8484380315

 --------------------------------------------------------------

                    Orbital Energies (a.u.)
 --------------------------------------------------------------

 Alpha MOs
 -- Occupied --
-11.2340 -11.2340 -11.2254 -11.2251 -11.2241 -11.2238 -11.2195 -11.2195
 -1.1585  -1.0627  -1.0119  -0.9741  -0.8978  -0.8284  -0.7846  -0.6706
 -0.6464  -0.6264  -0.5808  -0.5794  -0.5700  -0.5557  -0.5483  -0.5251
 -0.4808  -0.4802  -0.4774  -0.3328  -0.3139
 -- Virtual --
  0.0400   0.0485   0.0500   0.0650   0.0680   0.0693   0.0784   0.0921
  0.0961   0.1100   0.1136   0.1249   0.1278   0.1378   0.1479   0.1553
  0.1664   0.1742   0.1770   0.1877   0.1890   0.1907   0.1948   0.2016
  0.2077   0.2104   0.2126   0.2235   0.2243   0.2320   0.2329   0.2458
  0.2469   0.2514   0.2593   0.2754   0.2778   0.2889   0.2981   0.3119
  0.3158   0.3187   0.3272   0.3495   0.3599   0.3650   0.3656   0.3944
  0.4042   0.4162   0.4234   0.4303   0.4382   0.4524   0.4634   0.4796
  0.5214   0.5344   0.5401   0.5560   0.6035   0.6134   0.6281   0.6470
  0.6710   0.7140   0.7324   0.7325   0.7433   0.7460   0.7657   0.7760
  0.7849   0.7996   0.8291   0.8477   0.8513   0.8587   0.8647   0.8713
  0.8816   0.8926   0.9076   0.9243   0.9250   0.9367   0.9694   0.9806
  0.9920   1.0078   1.0418   1.0537   1.0748   1.0848   1.0982   1.1341
  1.1389   1.1660   1.1821   1.1900   1.2000   1.2408   1.2495   1.2630
  1.2924   1.2988   1.3389   1.3575   1.4012   1.5380   1.5754   1.6303
  1.6402   1.6710   1.6815   1.7289   1.7471   1.7620   1.8104   1.8131
  1.8221   1.8355   1.8488   1.8537   1.8776   1.8869   1.8894   1.8979
  1.9160   1.9609   1.9639   1.9963   2.0074   2.0647   2.0759   2.1049
  2.1143   2.1395   2.1445   2.2057   2.2334   2.2562   2.2628   2.2732
  2.2905   2.3148   2.3579   2.3676   2.3916   2.4238   2.4451   2.4802
  2.5205   2.5411   2.6342   2.6421   2.6762   2.7383   2.7538   2.8003
  2.8298   2.8421   2.8443   2.8671   2.8917   2.9075   2.9114   2.9439
  2.9545   2.9683   2.9821   3.0078   3.0308   3.0504   3.0569   3.0786
  3.0852   3.1268   3.1691   3.1856   3.2231   3.2734   3.2862   3.3011
  3.3349   3.3473   3.3604   3.3858   3.5221   3.6007   3.6471   3.6668
  3.8142   3.8807   3.9454   4.0298   4.1029   4.1433   4.2270   4.2344
  4.2468   4.2661   4.4343   4.5880   4.6010   4.7246   4.8160   5.3051
 24.7569  25.1045  25.1354  25.1615  25.1858  25.2847  25.3081  25.3977
 --------------------------------------------------------------

          Ground-State Mulliken Net Atomic Charges

     Atom                 Charge (a.u.)
  ----------------------------------------
      1 C                    -0.414184
      2 C                    -0.130423
      3 C                     0.721214
      4 C                    -0.743649
      5 C                    -0.461905
      6 C                     0.741063
      7 C                    -0.656314
      8 C                    -0.644925
      9 H                     0.182075
     10 H                     0.192478
     11 H                     0.170123
     12 H                     0.186558
     13 H                     0.145256
     14 H                     0.154007
     15 H                     0.136166
     16 H                     0.134966
     17 H                     0.153158
     18 H                     0.134338
  ----------------------------------------
  Sum of atomic charges =     0.000000

 -----------------------------------------------------------------
                    Cartesian Multipole Moments
 -----------------------------------------------------------------
    Charge (ESU x 10^10)
                -0.0000
    Dipole Moment (Debye)
         X       0.0047      Y       0.0000      Z       0.0345
       Tot       0.0348
    Quadrupole Moments (Debye-Ang)
        XX     -53.1675     XY       1.0133     YY     -44.6459
        XZ      -1.4270     YZ       0.1798     ZZ     -45.9371
    Octopole Moments (Debye-Ang^2)
       XXX     226.7923    XXY     -90.3708    XYY      66.8306
       YYY    -220.4254    XXZ       5.0399    XYZ      -2.5944
       YYZ       0.9629    XZZ      65.4344    YZZ     -75.6232
       ZZZ       0.8160
    Hexadecapole Moments (Debye-Ang^3)
      XXXX    -741.1821   XXXY     328.9356   XXYY    -439.3243
      XYYY     267.0807   YYYY   -1797.7555   XXXZ      12.3136
      XXYZ       8.2494   XYYZ      -0.1274   YYYZ       3.7742
      XXZZ    -167.5084   XYZZ      87.8649   YYZZ    -343.8064
      XZZZ      12.6602   YZZZ       0.7889   ZZZZ    -292.3346
 -----------------------------------------------------------------
 Calculating analytic gradient of the SCF energy
 Gradient of SCF Energy
            1           2           3           4           5           6
    1  -0.0000047  -0.0000095  -0.0000075   0.0000040   0.0000138   0.0000048
    2   0.0000068  -0.0000070   0.0000012   0.0000052  -0.0000084  -0.0000014
    3  -0.0000046  -0.0000047   0.0000028  -0.0000038  -0.0000021   0.0000080
            7           8           9          10          11          12
    1  -0.0000016   0.0000010  -0.0000005  -0.0000055  -0.0000001   0.0000086
    2  -0.0000002   0.0000005   0.0000072  -0.0000132   0.0000039  -0.0000023
    3   0.0000005  -0.0000022  -0.0000017  -0.0000054  -0.0000032   0.0000015
           13          14          15          16          17          18
    1  -0.0000016  -0.0000015   0.0000064  -0.0000272   0.0000026   0.0000186
    2  -0.0000159  -0.0000003   0.0000178   0.0000115   0.0000055  -0.0000107
    3   0.0000072  -0.0000017   0.0000043   0.0000074  -0.0000175   0.0000154
 Max gradient component =       2.724E-05
 RMS gradient           =       8.387E-06
 Gradient time:  CPU 21.94 s  wall 3.79 s
 Geometry Optimization Parameters
   NAtoms,    NIC,     NZ,  NCons,   NDum,   NFix, NCnnct, MaxDiis
       18       0       0       0       0       0       0       0

 Cartesian Hessian Update
 Hessian updated using BFGS update
**WARNING** Hereditary positive definiteness endangered
 due to small product of step size times gradient change
**WARNING** Small scalar product
 Hessian update skipped this cycle


** GEOMETRY OPTIMIZATION IN CARTESIAN COORDINATES **
   Searching for a Minimum

   Optimization Cycle:   7

                       Coordinates (Angstroms)
     ATOM                X               Y               Z
      1  C        -1.5658328597    2.3611745339    1.1548376280
      2  C        -1.7050239537    0.9850749391    1.1612469262
      3  C        -1.5668222966    0.2416071032   -0.0061571527
      4  C        -1.2822541621    0.9289258795   -1.1763092643
      5  C        -1.1427944778    2.3095425283   -1.1827993232
      6  C        -1.2792447307    3.0505508200   -0.0187850190
      7  C        -1.7434631325   -1.2588260694    0.0059578009
      8  C        -1.0953871871    4.5501515135   -0.0173687424
      9  H        -1.6817220225    2.9058914144    2.0765989519
     10  H        -1.9264739833    0.4829677052    2.0881506559
     11  H        -1.1687015558    0.3859493350   -2.0990693747
     12  H        -0.9240869990    2.8103722506   -2.1107065274
     13  H        -1.3816036262   -1.7033744744   -0.9143797339
     14  H        -2.7913131273   -1.5267437988    0.1143009709
     15  H        -1.2019383165   -1.7101621413    0.8314620788
     16  H        -1.3606121739    4.9786687044   -0.9778540760
     17  H        -0.0609983408    4.8147089255    0.1881462671
     18  H        -1.7121434545    5.0199696312    0.7413833339
   Point Group: c1    Number of degrees of freedom:    48


   Energy is   -308.848438032


 Translations and Rotations Projected Out of Hessian

 48 Hessian modes will be used to form the next step
  Hessian Eigenvalues:
     0.551725    1.000000    1.000000    1.000000    1.000000    1.000000
     1.000000    1.000000    1.000000    1.000000    1.000000    1.000000
     1.000000    1.000000    1.000000    1.000000    1.000000    1.000000
     1.000000    1.000000    1.000000    1.000000    1.000000    1.000000
     1.000000    1.000000    1.000000    1.000000    1.000000    1.000000
     1.000000    1.000000    1.000000    1.000000    1.000000    1.000000
     1.000000    1.000000    1.000000    1.000000    1.000000    1.000000
     1.000000    1.000000    1.000000    1.000000    1.043677    1.152040

 Minimum search - taking simple RFO step
 Searching for Lamda that Minimizes Along All modes
 Value Taken    Lamda =   0.00000000
 Step Taken.  Stepsize is  0.000063

                             Maximum     Tolerance    Cnvgd?
         Gradient           0.000027      0.000010      NO
         Displacement       0.000029      0.000030     YES
         Energy change     -0.000000      0.000000     YES

 ----------------------------------------------------------------
             Standard Nuclear Orientation (Angstroms)
    I     Atom           X                Y                Z
 ----------------------------------------------------------------
    1      C      -1.5658290701     2.3611737376     1.1548381011
    2      C      -1.7050187947     0.9850756652     1.1612475828
    3      C      -1.5668184674     0.2416066709    -0.0061552487
    4      C      -1.2822557150     0.9289260252    -1.1763088929
    5      C      -1.1428024928     2.3095441193    -1.1828002030
    6      C      -1.2792483897     3.0505516268    -0.0187853205
    7      C      -1.7434622263    -1.2588260339     0.0059575532
    8      C      -1.0953878385     4.5501513187    -0.0173669933
    9      H      -1.6817219043     2.9058872544     2.0765999704
   10      H      -1.9264709498     0.4829754260     2.0881538154
   11      H      -1.1687014962     0.3859469393    -2.0990675335
   12      H      -0.9240916655     2.8103736294    -2.1107073188
   13      H      -1.3816026742    -1.7033655723    -0.9143838564
   14      H      -2.7913122169    -1.5267436298     0.1143021281
   15      H      -1.2019421001    -1.7101720184     0.8314596011
   16      H      -1.3605968751     4.9786624286    -0.9778584257
   17      H      -0.0609996890     4.8147058612     0.1881559131
   18      H      -1.7121538344     5.0199753517     0.7413745274
 ----------------------------------------------------------------
 Nuclear Repulsion Energy =         341.57250181 hartrees
 There are       29 alpha and       29 beta electrons
 Applying Cartesian multipole field
    Component          Value
    ---------          -----
     (2,0,0)        1.00000E-11
     (0,2,0)        2.00000E-11
     (0,0,2)       -3.00000E-11
 Nucleus-field energy     =     0.0000000248 hartrees
 Requested basis set is 6-311++G(d,p)
 There are 98 shells and 246 basis functions
 A cutoff of  1.0D-14 yielded   4530 shell pairs
 There are     29176 function pairs (     31157 Cartesian)
 Smallest overlap matrix eigenvalue = 8.39E-07
 Linear dependence detected in AO basis
 Tighter screening thresholds may be required for diffuse basis sets
 Use S2THRESH > 14 and THRESH = 14 in case of SCF convergence issues
 Number of orthogonalized atomic orbitals = 245
 Maximum deviation from orthogonality = 2.659E-10
 Guess MOs from SCF MO coefficient file

 -----------------------------------------------------------------------
  General SCF calculation program by
  Eric Jon Sundstrom, Paul Horn, Yuezhi Mao, Dmitri Zuev, Alec White,
  David Stuck, Shaama M.S., Shane Yost, Joonho Lee, David Small,
  Daniel Levine, Susi Lehtola, Hugh Burton, Evgeny Epifanovsky,
  Bang C. Huynh
 -----------------------------------------------------------------------
 Hartree-Fock
 using 6 threads for integral computing
 -------------------------------------------------------
 OpenMP Integral computing Module                
 Release: version 2.0, May 2017, Q-Chem Inc. Pleasanton 
 -------------------------------------------------------
 A restricted SCF calculation will be
 performed using DIIS
 SCF converges when DIIS error is below 1.0e-10
 ---------------------------------------
  Cycle       Energy         DIIS error
 ---------------------------------------
    1    -308.8484380351      1.00e-07  
    2    -308.8484380352      2.54e-08  
    3    -308.8484380353      6.81e-09  
    4    -308.8484380353      3.26e-09  
    5    -308.8484380352      7.84e-10  
    6    -308.8484380352      3.07e-10  
    7    -308.8484380352      1.46e-10  
    8    -308.8484380352      5.83e-11  Convergence criterion met
 ---------------------------------------
 SCF time:   CPU 35.23s  wall 7.00s 
 SCF   energy in the final basis set =     -308.8484380352
 Total energy in the final basis set =     -308.8484380352

 --------------------------------------------------------------

                    Orbital Energies (a.u.)
 --------------------------------------------------------------

 Alpha MOs
 -- Occupied --
-11.2340 -11.2340 -11.2254 -11.2251 -11.2241 -11.2238 -11.2195 -11.2195
 -1.1585  -1.0627  -1.0119  -0.9741  -0.8978  -0.8284  -0.7846  -0.6706
 -0.6464  -0.6264  -0.5808  -0.5794  -0.5700  -0.5557  -0.5483  -0.5251
 -0.4808  -0.4802  -0.4774  -0.3328  -0.3139
 -- Virtual --
  0.0400   0.0485   0.0500   0.0650   0.0680   0.0693   0.0784   0.0921
  0.0961   0.1100   0.1136   0.1249   0.1278   0.1378   0.1479   0.1553
  0.1664   0.1742   0.1770   0.1877   0.1890   0.1907   0.1948   0.2016
  0.2077   0.2104   0.2126   0.2235   0.2243   0.2320   0.2329   0.2458
  0.2469   0.2514   0.2593   0.2754   0.2778   0.2889   0.2981   0.3119
  0.3158   0.3187   0.3272   0.3495   0.3599   0.3650   0.3656   0.3944
  0.4042   0.4162   0.4234   0.4303   0.4382   0.4524   0.4634   0.4796
  0.5214   0.5345   0.5401   0.5560   0.6035   0.6134   0.6281   0.6470
  0.6710   0.7140   0.7324   0.7325   0.7433   0.7460   0.7657   0.7760
  0.7849   0.7996   0.8291   0.8477   0.8513   0.8586   0.8647   0.8713
  0.8816   0.8926   0.9076   0.9243   0.9250   0.9367   0.9694   0.9806
  0.9920   1.0078   1.0418   1.0537   1.0748   1.0848   1.0982   1.1341
  1.1389   1.1660   1.1821   1.1899   1.2000   1.2408   1.2495   1.2630
  1.2924   1.2988   1.3389   1.3575   1.4012   1.5380   1.5754   1.6303
  1.6402   1.6710   1.6815   1.7289   1.7471   1.7620   1.8104   1.8131
  1.8221   1.8355   1.8488   1.8537   1.8776   1.8869   1.8894   1.8979
  1.9160   1.9609   1.9639   1.9963   2.0074   2.0647   2.0759   2.1049
  2.1143   2.1395   2.1445   2.2057   2.2334   2.2562   2.2628   2.2732
  2.2905   2.3148   2.3579   2.3676   2.3916   2.4238   2.4451   2.4802
  2.5205   2.5411   2.6342   2.6421   2.6762   2.7383   2.7538   2.8003
  2.8298   2.8421   2.8443   2.8671   2.8917   2.9075   2.9114   2.9439
  2.9545   2.9683   2.9821   3.0078   3.0308   3.0504   3.0569   3.0786
  3.0852   3.1268   3.1691   3.1856   3.2231   3.2734   3.2862   3.3011
  3.3349   3.3473   3.3604   3.3858   3.5221   3.6007   3.6471   3.6668
  3.8142   3.8807   3.9454   4.0298   4.1029   4.1433   4.2270   4.2344
  4.2468   4.2661   4.4343   4.5880   4.6010   4.7246   4.8160   5.3051
 24.7569  25.1045  25.1354  25.1615  25.1858  25.2847  25.3081  25.3977
 --------------------------------------------------------------

          Ground-State Mulliken Net Atomic Charges

     Atom                 Charge (a.u.)
  ----------------------------------------
      1 C                    -0.414158
      2 C                    -0.130425
      3 C                     0.721207
      4 C                    -0.743643
      5 C                    -0.461923
      6 C                     0.741055
      7 C                    -0.656313
      8 C                    -0.644922
      9 H                     0.182075
     10 H                     0.192478
     11 H                     0.170123
     12 H                     0.186558
     13 H                     0.145255
     14 H                     0.154007
     15 H                     0.136167
     16 H                     0.134967
     17 H                     0.153158
     18 H                     0.134337
  ----------------------------------------
  Sum of atomic charges =     0.000000

 -----------------------------------------------------------------
                    Cartesian Multipole Moments
 -----------------------------------------------------------------
    Charge (ESU x 10^10)
                -0.0000
    Dipole Moment (Debye)
         X       0.0047      Y       0.0000      Z       0.0345
       Tot       0.0348
    Quadrupole Moments (Debye-Ang)
        XX     -53.1675     XY       1.0133     YY     -44.6459
        XZ      -1.4270     YZ       0.1798     ZZ     -45.9371
    Octopole Moments (Debye-Ang^2)
       XXX     226.7923    XXY     -90.3708    XYY      66.8306
       YYY    -220.4256    XXZ       5.0400    XYZ      -2.5944
       YYZ       0.9630    XZZ      65.4344    YZZ     -75.6232
       ZZZ       0.8160
    Hexadecapole Moments (Debye-Ang^3)
      XXXX    -741.1814   XXXY     328.9357   XXYY    -439.3241
      XYYY     267.0813   YYYY   -1797.7563   XXXZ      12.3128
      XXYZ       8.2496   XYYZ      -0.1280   YYYZ       3.7742
      XXZZ    -167.5083   XYZZ      87.8650   YYZZ    -343.8066
      XZZZ      12.6597   YZZZ       0.7889   ZZZZ    -292.3348
 -----------------------------------------------------------------
 Calculating analytic gradient of the SCF energy
 Gradient of SCF Energy
            1           2           3           4           5           6
    1  -0.0000040  -0.0000091  -0.0000071   0.0000041   0.0000125   0.0000044
    2   0.0000061  -0.0000068   0.0000011   0.0000054  -0.0000079  -0.0000012
    3  -0.0000041  -0.0000054   0.0000030  -0.0000043  -0.0000018   0.0000073
            7           8           9          10          11          12
    1  -0.0000016   0.0000009  -0.0000009  -0.0000056  -0.0000000   0.0000092
    2  -0.0000000   0.0000004   0.0000065  -0.0000122   0.0000035  -0.0000022
    3   0.0000005  -0.0000015  -0.0000021  -0.0000055  -0.0000031   0.0000013
           13          14          15          16          17          18
    1  -0.0000013  -0.0000014   0.0000057  -0.0000268   0.0000028   0.0000182
    2  -0.0000150  -0.0000007   0.0000171   0.0000107   0.0000055  -0.0000104
    3   0.0000071  -0.0000010   0.0000044   0.0000078  -0.0000181   0.0000157
 Max gradient component =       2.677E-05
 RMS gradient           =       8.157E-06
 Gradient time:  CPU 21.95 s  wall 3.79 s
 Geometry Optimization Parameters
   NAtoms,    NIC,     NZ,  NCons,   NDum,   NFix, NCnnct, MaxDiis
       18       0       0       0       0       0       0       0

 Cartesian Hessian Update
 Hessian updated using BFGS update
**WARNING** Hereditary positive definiteness endangered
 due to small product of step size times gradient change
**WARNING** Small scalar product
 Hessian update skipped this cycle


** GEOMETRY OPTIMIZATION IN CARTESIAN COORDINATES **
   Searching for a Minimum

   Optimization Cycle:   8

                       Coordinates (Angstroms)
     ATOM                X               Y               Z
      1  C        -1.5658290701    2.3611737376    1.1548381011
      2  C        -1.7050187947    0.9850756652    1.1612475828
      3  C        -1.5668184674    0.2416066709   -0.0061552487
      4  C        -1.2822557150    0.9289260252   -1.1763088929
      5  C        -1.1428024928    2.3095441193   -1.1828002030
      6  C        -1.2792483897    3.0505516268   -0.0187853205
      7  C        -1.7434622263   -1.2588260339    0.0059575532
      8  C        -1.0953878385    4.5501513187   -0.0173669933
      9  H        -1.6817219043    2.9058872544    2.0765999704
     10  H        -1.9264709498    0.4829754260    2.0881538154
     11  H        -1.1687014962    0.3859469393   -2.0990675335
     12  H        -0.9240916655    2.8103736294   -2.1107073188
     13  H        -1.3816026742   -1.7033655723   -0.9143838564
     14  H        -2.7913122169   -1.5267436298    0.1143021281
     15  H        -1.2019421001   -1.7101720184    0.8314596011
     16  H        -1.3605968751    4.9786624286   -0.9778584257
     17  H        -0.0609996890    4.8147058612    0.1881559131
     18  H        -1.7121538344    5.0199753517    0.7413745274
   Point Group: c1    Number of degrees of freedom:    48


   Energy is   -308.848438035


 Translations and Rotations Projected Out of Hessian

 48 Hessian modes will be used to form the next step
  Hessian Eigenvalues:
     0.551725    1.000000    1.000000    1.000000    1.000000    1.000000
     1.000000    1.000000    1.000000    1.000000    1.000000    1.000000
     1.000000    1.000000    1.000000    1.000000    1.000000    1.000000
     1.000000    1.000000    1.000000    1.000000    1.000000    1.000000
     1.000000    1.000000    1.000000    1.000000    1.000000    1.000000
     1.000000    1.000000    1.000000    1.000000    1.000000    1.000000
     1.000000    1.000000    1.000000    1.000000    1.000000    1.000000
     1.000000    1.000000    1.000000    1.000000    1.043677    1.152040

 Minimum search - taking simple RFO step
 Searching for Lamda that Minimizes Along All modes
 Value Taken    Lamda =   0.00000000
 Step Taken.  Stepsize is  0.000061

                             Maximum     Tolerance    Cnvgd?
         Gradient           0.000027      0.000010      NO
         Displacement       0.000028      0.000030     YES
         Energy change     -0.000000      0.000000     YES

 ----------------------------------------------------------------
             Standard Nuclear Orientation (Angstroms)
    I     Atom           X                Y                Z
 ----------------------------------------------------------------
    1      C      -1.5658257356     2.3611731890     1.1548383906
    2      C      -1.7050138348     0.9850763957     1.1612486765
    3      C      -1.5668148742     0.2416062704    -0.0061535981
    4      C      -1.2822573441     0.9289259518    -1.1763081608
    5      C      -1.1428098130     2.3095455438    -1.1828011718
    6      C      -1.2792518022     3.0505523558    -0.0187854507
    7      C      -1.7434613338    -1.2588260543     0.0059572790
    8      C      -1.0953884313     4.5501511455    -0.0173656517
    9      H      -1.6817215874     2.9058834750     2.0766011896
   10      H      -1.9264678375     0.4829825560     2.0881570168
   11      H      -1.1687015016     0.3859447708    -2.0990657322
   12      H      -0.9240966190     2.8103749262    -2.1107079899
   13      H      -1.3816018626    -1.7033571881    -0.9143879060
   14      H      -2.7913113809    -1.5267432903     0.1143029138
   15      H      -1.2019454797    -1.7101814985     0.8314570682
   16      H      -1.3605818753     4.9786565579    -0.9778629466
   17      H      -0.0610011591     4.8147028146     0.1881658558
   18      H      -1.7121639280     5.0199808789     0.7413656174
 ----------------------------------------------------------------
 Nuclear Repulsion Energy =         341.57254344 hartrees
 There are       29 alpha and       29 beta electrons
 Applying Cartesian multipole field
    Component          Value
    ---------          -----
     (2,0,0)        1.00000E-11
     (0,2,0)        2.00000E-11
     (0,0,2)       -3.00000E-11
 Nucleus-field energy     =     0.0000000248 hartrees
 Requested basis set is 6-311++G(d,p)
 There are 98 shells and 246 basis functions
 A cutoff of  1.0D-14 yielded   4530 shell pairs
 There are     29176 function pairs (     31157 Cartesian)
 Smallest overlap matrix eigenvalue = 8.39E-07
 Linear dependence detected in AO basis
 Tighter screening thresholds may be required for diffuse basis sets
 Use S2THRESH > 14 and THRESH = 14 in case of SCF convergence issues
 Number of orthogonalized atomic orbitals = 245
 Maximum deviation from orthogonality = 1.429E-10
 Guess MOs from SCF MO coefficient file

 -----------------------------------------------------------------------
  General SCF calculation program by
  Eric Jon Sundstrom, Paul Horn, Yuezhi Mao, Dmitri Zuev, Alec White,
  David Stuck, Shaama M.S., Shane Yost, Joonho Lee, David Small,
  Daniel Levine, Susi Lehtola, Hugh Burton, Evgeny Epifanovsky,
  Bang C. Huynh
 -----------------------------------------------------------------------
 Hartree-Fock
 using 6 threads for integral computing
 -------------------------------------------------------
 OpenMP Integral computing Module                
 Release: version 2.0, May 2017, Q-Chem Inc. Pleasanton 
 -------------------------------------------------------
 A restricted SCF calculation will be
 performed using DIIS
 SCF converges when DIIS error is below 1.0e-10
 ---------------------------------------
  Cycle       Energy         DIIS error
 ---------------------------------------
    1    -308.8484380386      9.49e-08  
    2    -308.8484380388      2.42e-08  
    3    -308.8484380388      6.18e-09  
    4    -308.8484380388      3.04e-09  
    5    -308.8484380388      7.77e-10  
    6    -308.8484380388      3.06e-10  
    7    -308.8484380388      1.46e-10  
    8    -308.8484380388      5.87e-11  Convergence criterion met
 ---------------------------------------
 SCF time:   CPU 35.17s  wall 6.00s 
 SCF   energy in the final basis set =     -308.8484380388
 Total energy in the final basis set =     -308.8484380388

 --------------------------------------------------------------

                    Orbital Energies (a.u.)
 --------------------------------------------------------------

 Alpha MOs
 -- Occupied --
-11.2340 -11.2340 -11.2254 -11.2251 -11.2241 -11.2238 -11.2195 -11.2195
 -1.1585  -1.0627  -1.0119  -0.9741  -0.8978  -0.8284  -0.7846  -0.6706
 -0.6464  -0.6264  -0.5808  -0.5794  -0.5700  -0.5557  -0.5483  -0.5251
 -0.4808  -0.4802  -0.4774  -0.3328  -0.3139
 -- Virtual --
  0.0400   0.0485   0.0500   0.0650   0.0680   0.0693   0.0784   0.0921
  0.0961   0.1100   0.1136   0.1249   0.1278   0.1378   0.1479   0.1553
  0.1664   0.1742   0.1770   0.1877   0.1890   0.1907   0.1948   0.2016
  0.2077   0.2104   0.2126   0.2235   0.2243   0.2320   0.2329   0.2458
  0.2469   0.2514   0.2593   0.2754   0.2778   0.2889   0.2981   0.3119
  0.3158   0.3187   0.3272   0.3495   0.3599   0.3650   0.3656   0.3944
  0.4042   0.4162   0.4234   0.4303   0.4382   0.4524   0.4634   0.4796
  0.5214   0.5345   0.5401   0.5560   0.6035   0.6134   0.6281   0.6470
  0.6710   0.7140   0.7324   0.7325   0.7433   0.7460   0.7657   0.7760
  0.7849   0.7996   0.8291   0.8477   0.8513   0.8586   0.8647   0.8713
  0.8816   0.8926   0.9076   0.9243   0.9250   0.9367   0.9694   0.9806
  0.9920   1.0078   1.0418   1.0537   1.0748   1.0848   1.0982   1.1341
  1.1389   1.1660   1.1821   1.1899   1.2000   1.2408   1.2495   1.2630
  1.2924   1.2988   1.3389   1.3575   1.4012   1.5380   1.5754   1.6303
  1.6402   1.6710   1.6815   1.7289   1.7471   1.7620   1.8104   1.8131
  1.8221   1.8355   1.8488   1.8537   1.8776   1.8869   1.8894   1.8979
  1.9160   1.9609   1.9639   1.9963   2.0074   2.0647   2.0759   2.1049
  2.1143   2.1395   2.1445   2.2057   2.2334   2.2562   2.2628   2.2732
  2.2905   2.3148   2.3579   2.3676   2.3916   2.4238   2.4451   2.4802
  2.5205   2.5411   2.6342   2.6421   2.6762   2.7383   2.7539   2.8003
  2.8298   2.8421   2.8443   2.8671   2.8917   2.9075   2.9114   2.9439
  2.9545   2.9683   2.9821   3.0078   3.0308   3.0504   3.0569   3.0786
  3.0852   3.1268   3.1691   3.1856   3.2231   3.2734   3.2862   3.3011
  3.3349   3.3473   3.3604   3.3858   3.5221   3.6007   3.6471   3.6668
  3.8142   3.8807   3.9454   4.0298   4.1029   4.1433   4.2270   4.2344
  4.2468   4.2661   4.4343   4.5880   4.6010   4.7246   4.8160   5.3051
 24.7569  25.1045  25.1354  25.1615  25.1858  25.2847  25.3081  25.3977
 --------------------------------------------------------------

          Ground-State Mulliken Net Atomic Charges

     Atom                 Charge (a.u.)
  ----------------------------------------
      1 C                    -0.414135
      2 C                    -0.130427
      3 C                     0.721201
      4 C                    -0.743638
      5 C                    -0.461940
      6 C                     0.741047
      7 C                    -0.656313
      8 C                    -0.644919
      9 H                     0.182076
     10 H                     0.192477
     11 H                     0.170123
     12 H                     0.186558
     13 H                     0.145254
     14 H                     0.154008
     15 H                     0.136167
     16 H                     0.134967
     17 H                     0.153159
     18 H                     0.134336
  ----------------------------------------
  Sum of atomic charges =     0.000000

 -----------------------------------------------------------------
                    Cartesian Multipole Moments
 -----------------------------------------------------------------
    Charge (ESU x 10^10)
                -0.0000
    Dipole Moment (Debye)
         X       0.0047      Y       0.0001      Z       0.0345
       Tot       0.0349
    Quadrupole Moments (Debye-Ang)
        XX     -53.1675     XY       1.0133     YY     -44.6459
        XZ      -1.4271     YZ       0.1798     ZZ     -45.9371
    Octopole Moments (Debye-Ang^2)
       XXX     226.7922    XXY     -90.3708    XYY      66.8307
       YYY    -220.4257    XXZ       5.0401    XYZ      -2.5945
       YYZ       0.9630    XZZ      65.4344    YZZ     -75.6232
       ZZZ       0.8160
    Hexadecapole Moments (Debye-Ang^3)
      XXXX    -741.1808   XXXY     328.9359   XXYY    -439.3240
      XYYY     267.0819   YYYY   -1797.7570   XXXZ      12.3121
      XXYZ       8.2498   XYYZ      -0.1285   YYYZ       3.7741
      XXZZ    -167.5083   XYZZ      87.8652   YYZZ    -343.8067
      XZZZ      12.6593   YZZZ       0.7888   ZZZZ    -292.3349
 -----------------------------------------------------------------
 Calculating analytic gradient of the SCF energy
 Gradient of SCF Energy
            1           2           3           4           5           6
    1  -0.0000033  -0.0000088  -0.0000066   0.0000040   0.0000116   0.0000040
    2   0.0000057  -0.0000065   0.0000011   0.0000052  -0.0000072  -0.0000012
    3  -0.0000042  -0.0000054   0.0000023  -0.0000042  -0.0000020   0.0000073
            7           8           9          10          11          12
    1  -0.0000016   0.0000008  -0.0000012  -0.0000058   0.0000001   0.0000096
    2   0.0000000   0.0000004   0.0000059  -0.0000112   0.0000031  -0.0000021
    3   0.0000006  -0.0000010  -0.0000023  -0.0000057  -0.0000032   0.0000013
           13          14          15          16          17          18
    1  -0.0000011  -0.0000012   0.0000050  -0.0000264   0.0000030   0.0000177
    2  -0.0000141  -0.0000009   0.0000164   0.0000101   0.0000055  -0.0000100
    3   0.0000069  -0.0000004   0.0000045   0.0000081  -0.0000186   0.0000159
 Max gradient component =       2.636E-05
 RMS gradient           =       7.962E-06
 Gradient time:  CPU 21.99 s  wall 3.82 s
 Geometry Optimization Parameters
   NAtoms,    NIC,     NZ,  NCons,   NDum,   NFix, NCnnct, MaxDiis
       18       0       0       0       0       0       0       0

 Cartesian Hessian Update
 Hessian updated using BFGS update
**WARNING** Hereditary positive definiteness endangered
 due to small product of step size times gradient change
**WARNING** Small scalar product
 Hessian update skipped this cycle


** GEOMETRY OPTIMIZATION IN CARTESIAN COORDINATES **
   Searching for a Minimum

   Optimization Cycle:   9

                       Coordinates (Angstroms)
     ATOM                X               Y               Z
      1  C        -1.5658257356    2.3611731890    1.1548383906
      2  C        -1.7050138348    0.9850763957    1.1612486765
      3  C        -1.5668148742    0.2416062704   -0.0061535981
      4  C        -1.2822573441    0.9289259518   -1.1763081608
      5  C        -1.1428098130    2.3095455438   -1.1828011718
      6  C        -1.2792518022    3.0505523558   -0.0187854507
      7  C        -1.7434613338   -1.2588260543    0.0059572790
      8  C        -1.0953884313    4.5501511455   -0.0173656517
      9  H        -1.6817215874    2.9058834750    2.0766011896
     10  H        -1.9264678375    0.4829825560    2.0881570168
     11  H        -1.1687015016    0.3859447708   -2.0990657322
     12  H        -0.9240966190    2.8103749262   -2.1107079899
     13  H        -1.3816018626   -1.7033571881   -0.9143879060
     14  H        -2.7913113809   -1.5267432903    0.1143029138
     15  H        -1.2019454797   -1.7101814985    0.8314570682
     16  H        -1.3605818753    4.9786565579   -0.9778629466
     17  H        -0.0610011591    4.8147028146    0.1881658558
     18  H        -1.7121639280    5.0199808789    0.7413656174
   Point Group: c1    Number of degrees of freedom:    48


   Energy is   -308.848438039


 Translations and Rotations Projected Out of Hessian

 48 Hessian modes will be used to form the next step
  Hessian Eigenvalues:
     0.551725    1.000000    1.000000    1.000000    1.000000    1.000000
     1.000000    1.000000    1.000000    1.000000    1.000000    1.000000
     1.000000    1.000000    1.000000    1.000000    1.000000    1.000000
     1.000000    1.000000    1.000000    1.000000    1.000000    1.000000
     1.000000    1.000000    1.000000    1.000000    1.000000    1.000000
     1.000000    1.000000    1.000000    1.000000    1.000000    1.000000
     1.000000    1.000000    1.000000    1.000000    1.000000    1.000000
     1.000000    1.000000    1.000000    1.000000    1.043677    1.152040

 Minimum search - taking simple RFO step
 Searching for Lamda that Minimizes Along All modes
 Value Taken    Lamda =   0.00000000
 Step Taken.  Stepsize is  0.000060

                             Maximum     Tolerance    Cnvgd?
         Gradient           0.000026      0.000010      NO
         Displacement       0.000028      0.000030     YES
         Energy change     -0.000000      0.000000     YES

 ----------------------------------------------------------------
             Standard Nuclear Orientation (Angstroms)
    I     Atom           X                Y                Z
 ----------------------------------------------------------------
    1      C      -1.5658227958     2.3611727924     1.1548387852
    2      C      -1.7050090385     0.9850770833     1.1612498308
    3      C      -1.5668115465     0.2416058699    -0.0061517288
    4      C      -1.2822589417     0.9289258923    -1.1763074317
    5      C      -1.1428166160     2.3095467338    -1.1828019466
    6      C      -1.2792549767     3.0505530394    -0.0187856787
    7      C      -1.7434604499    -1.2588261131     0.0059569419
    8      C      -1.0953889843     4.5501509852    -0.0173645855
    9      H      -1.6817210924     2.9058800179     2.0766024992
   10      H      -1.9264646549     0.4829891474     2.0881603142
   11      H      -1.1687015846     0.3859427971    -2.0990639170
   12      H      -0.9241017962     2.8103761771    -2.1107086472
   13      H      -1.3816011777    -1.7033492725    -0.9143918875
   14      H      -2.7913106121    -1.5267428075     0.1143033776
   15      H      -1.2019485073    -1.7101906116     0.8314544800
   16      H      -1.3605671189     4.9786510479    -0.9778676451
   17      H      -0.0610027280     4.8146997939     0.1881760574
   18      H      -1.7121737785     5.0199862271     0.7413565817
 ----------------------------------------------------------------
 Nuclear Repulsion Energy =         341.57257937 hartrees
 There are       29 alpha and       29 beta electrons
 Applying Cartesian multipole field
    Component          Value
    ---------          -----
     (2,0,0)        1.00000E-11
     (0,2,0)        2.00000E-11
     (0,0,2)       -3.00000E-11
 Nucleus-field energy     =     0.0000000248 hartrees
 Requested basis set is 6-311++G(d,p)
 There are 98 shells and 246 basis functions
 A cutoff of  1.0D-14 yielded   4530 shell pairs
 There are     29176 function pairs (     31157 Cartesian)
 Smallest overlap matrix eigenvalue = 8.39E-07
 Linear dependence detected in AO basis
 Tighter screening thresholds may be required for diffuse basis sets
 Use S2THRESH > 14 and THRESH = 14 in case of SCF convergence issues
 Number of orthogonalized atomic orbitals = 245
 Maximum deviation from orthogonality = 1.669E-10
 Guess MOs from SCF MO coefficient file

 -----------------------------------------------------------------------
  General SCF calculation program by
  Eric Jon Sundstrom, Paul Horn, Yuezhi Mao, Dmitri Zuev, Alec White,
  David Stuck, Shaama M.S., Shane Yost, Joonho Lee, David Small,
  Daniel Levine, Susi Lehtola, Hugh Burton, Evgeny Epifanovsky,
  Bang C. Huynh
 -----------------------------------------------------------------------
 Hartree-Fock
 using 6 threads for integral computing
 -------------------------------------------------------
 OpenMP Integral computing Module                
 Release: version 2.0, May 2017, Q-Chem Inc. Pleasanton 
 -------------------------------------------------------
 A restricted SCF calculation will be
 performed using DIIS
 SCF converges when DIIS error is below 1.0e-10
 ---------------------------------------
  Cycle       Energy         DIIS error
 ---------------------------------------
    1    -308.8484380420      9.10e-08  
    2    -308.8484380421      2.33e-08  
    3    -308.8484380421      5.71e-09  
    4    -308.8484380421      2.82e-09  
    5    -308.8484380421      7.09e-10  
    6    -308.8484380421      2.71e-10  
    7    -308.8484380421      1.29e-10  
    8    -308.8484380421      5.33e-11  Convergence criterion met
 ---------------------------------------
 SCF time:   CPU 35.14s  wall 7.00s 
 SCF   energy in the final basis set =     -308.8484380421
 Total energy in the final basis set =     -308.8484380421

 --------------------------------------------------------------

                    Orbital Energies (a.u.)
 --------------------------------------------------------------

 Alpha MOs
 -- Occupied --
-11.2340 -11.2340 -11.2254 -11.2251 -11.2241 -11.2238 -11.2195 -11.2195
 -1.1585  -1.0627  -1.0119  -0.9741  -0.8978  -0.8284  -0.7846  -0.6706
 -0.6464  -0.6264  -0.5808  -0.5794  -0.5700  -0.5557  -0.5483  -0.5251
 -0.4808  -0.4802  -0.4774  -0.3328  -0.3139
 -- Virtual --
  0.0400   0.0485   0.0500   0.0650   0.0680   0.0693   0.0784   0.0921
  0.0961   0.1100   0.1136   0.1249   0.1278   0.1378   0.1479   0.1553
  0.1664   0.1742   0.1770   0.1877   0.1890   0.1907   0.1948   0.2016
  0.2077   0.2104   0.2126   0.2235   0.2243   0.2320   0.2329   0.2458
  0.2469   0.2514   0.2593   0.2754   0.2778   0.2889   0.2981   0.3119
  0.3158   0.3187   0.3272   0.3495   0.3599   0.3650   0.3656   0.3944
  0.4042   0.4162   0.4234   0.4303   0.4382   0.4524   0.4634   0.4796
  0.5214   0.5345   0.5401   0.5560   0.6035   0.6134   0.6281   0.6470
  0.6710   0.7140   0.7324   0.7325   0.7433   0.7460   0.7657   0.7760
  0.7849   0.7996   0.8291   0.8477   0.8513   0.8586   0.8647   0.8713
  0.8816   0.8926   0.9076   0.9243   0.9250   0.9367   0.9694   0.9806
  0.9920   1.0078   1.0418   1.0537   1.0748   1.0848   1.0982   1.1341
  1.1389   1.1660   1.1821   1.1899   1.2000   1.2408   1.2495   1.2630
  1.2924   1.2988   1.3389   1.3575   1.4012   1.5380   1.5754   1.6303
  1.6402   1.6710   1.6815   1.7289   1.7471   1.7620   1.8104   1.8131
  1.8221   1.8355   1.8488   1.8537   1.8776   1.8869   1.8894   1.8979
  1.9160   1.9609   1.9639   1.9963   2.0074   2.0647   2.0759   2.1049
  2.1143   2.1395   2.1445   2.2057   2.2334   2.2562   2.2628   2.2732
  2.2905   2.3148   2.3579   2.3676   2.3916   2.4238   2.4451   2.4802
  2.5205   2.5411   2.6342   2.6421   2.6762   2.7383   2.7539   2.8003
  2.8298   2.8421   2.8443   2.8671   2.8917   2.9075   2.9114   2.9439
  2.9545   2.9683   2.9821   3.0078   3.0308   3.0504   3.0569   3.0786
  3.0852   3.1268   3.1691   3.1856   3.2231   3.2734   3.2862   3.3011
  3.3349   3.3473   3.3604   3.3858   3.5221   3.6007   3.6471   3.6668
  3.8142   3.8807   3.9454   4.0298   4.1029   4.1433   4.2270   4.2344
  4.2468   4.2661   4.4343   4.5880   4.6010   4.7246   4.8160   5.3051
 24.7569  25.1045  25.1354  25.1615  25.1858  25.2847  25.3081  25.3977
 --------------------------------------------------------------

          Ground-State Mulliken Net Atomic Charges

     Atom                 Charge (a.u.)
  ----------------------------------------
      1 C                    -0.414112
      2 C                    -0.130430
      3 C                     0.721196
      4 C                    -0.743632
      5 C                    -0.461957
      6 C                     0.741041
      7 C                    -0.656313
      8 C                    -0.644917
      9 H                     0.182076
     10 H                     0.192476
     11 H                     0.170123
     12 H                     0.186557
     13 H                     0.145253
     14 H                     0.154008
     15 H                     0.136167
     16 H                     0.134968
     17 H                     0.153159
     18 H                     0.134335
  ----------------------------------------
  Sum of atomic charges =     0.000000

 -----------------------------------------------------------------
                    Cartesian Multipole Moments
 -----------------------------------------------------------------
    Charge (ESU x 10^10)
                 0.0000
    Dipole Moment (Debye)
         X       0.0047      Y       0.0001      Z       0.0345
       Tot       0.0349
    Quadrupole Moments (Debye-Ang)
        XX     -53.1675     XY       1.0133     YY     -44.6459
        XZ      -1.4271     YZ       0.1798     ZZ     -45.9371
    Octopole Moments (Debye-Ang^2)
       XXX     226.7922    XXY     -90.3707    XYY      66.8307
       YYY    -220.4258    XXZ       5.0403    XYZ      -2.5945
       YYZ       0.9630    XZZ      65.4344    YZZ     -75.6232
       ZZZ       0.8160
    Hexadecapole Moments (Debye-Ang^3)
      XXXX    -741.1803   XXXY     328.9360   XXYY    -439.3239
      XYYY     267.0824   YYYY   -1797.7577   XXXZ      12.3114
      XXYZ       8.2500   XYYZ      -0.1290   YYYZ       3.7740
      XXZZ    -167.5082   XYZZ      87.8653   YYZZ    -343.8068
      XZZZ      12.6589   YZZZ       0.7887   ZZZZ    -292.3350
 -----------------------------------------------------------------
 Calculating analytic gradient of the SCF energy
 Gradient of SCF Energy
            1           2           3           4           5           6
    1  -0.0000028  -0.0000085  -0.0000062   0.0000040   0.0000107   0.0000038
    2   0.0000052  -0.0000063   0.0000010   0.0000051  -0.0000068  -0.0000011
    3  -0.0000041  -0.0000056   0.0000021  -0.0000044  -0.0000020   0.0000070
            7           8           9          10          11          12
    1  -0.0000016   0.0000008  -0.0000015  -0.0000059   0.0000003   0.0000100
    2   0.0000001   0.0000004   0.0000053  -0.0000104   0.0000028  -0.0000020
    3   0.0000007  -0.0000005  -0.0000024  -0.0000058  -0.0000031   0.0000012
           13          14          15          16          17          18
    1  -0.0000009  -0.0000011   0.0000044  -0.0000260   0.0000031   0.0000174
    2  -0.0000134  -0.0000012   0.0000158   0.0000095   0.0000054  -0.0000097
    3   0.0000068   0.0000001   0.0000046   0.0000084  -0.0000191   0.0000162
 Max gradient component =       2.600E-05
 RMS gradient           =       7.800E-06
 Gradient time:  CPU 21.98 s  wall 3.82 s
 Geometry Optimization Parameters
   NAtoms,    NIC,     NZ,  NCons,   NDum,   NFix, NCnnct, MaxDiis
       18       0       0       0       0       0       0       0

 Cartesian Hessian Update
 Hessian updated using BFGS update
**WARNING** Hereditary positive definiteness endangered
 due to small product of step size times gradient change
**WARNING** Small scalar product
 Hessian update skipped this cycle


** GEOMETRY OPTIMIZATION IN CARTESIAN COORDINATES **
   Searching for a Minimum

   Optimization Cycle:  10

                       Coordinates (Angstroms)
     ATOM                X               Y               Z
      1  C        -1.5658227958    2.3611727924    1.1548387852
      2  C        -1.7050090385    0.9850770833    1.1612498308
      3  C        -1.5668115465    0.2416058699   -0.0061517288
      4  C        -1.2822589417    0.9289258923   -1.1763074317
      5  C        -1.1428166160    2.3095467338   -1.1828019466
      6  C        -1.2792549767    3.0505530394   -0.0187856787
      7  C        -1.7434604499   -1.2588261131    0.0059569419
      8  C        -1.0953889843    4.5501509852   -0.0173645855
      9  H        -1.6817210924    2.9058800179    2.0766024992
     10  H        -1.9264646549    0.4829891474    2.0881603142
     11  H        -1.1687015846    0.3859427971   -2.0990639170
     12  H        -0.9241017962    2.8103761771   -2.1107086472
     13  H        -1.3816011777   -1.7033492725   -0.9143918875
     14  H        -2.7913106121   -1.5267428075    0.1143033776
     15  H        -1.2019485073   -1.7101906116    0.8314544800
     16  H        -1.3605671189    4.9786510479   -0.9778676451
     17  H        -0.0610027280    4.8146997939    0.1881760574
     18  H        -1.7121737785    5.0199862271    0.7413565817
   Point Group: c1    Number of degrees of freedom:    48


   Energy is   -308.848438042


 Translations and Rotations Projected Out of Hessian

 48 Hessian modes will be used to form the next step
  Hessian Eigenvalues:
     0.551725    1.000000    1.000000    1.000000    1.000000    1.000000
     1.000000    1.000000    1.000000    1.000000    1.000000    1.000000
     1.000000    1.000000    1.000000    1.000000    1.000000    1.000000
     1.000000    1.000000    1.000000    1.000000    1.000000    1.000000
     1.000000    1.000000    1.000000    1.000000    1.000000    1.000000
     1.000000    1.000000    1.000000    1.000000    1.000000    1.000000
     1.000000    1.000000    1.000000    1.000000    1.000000    1.000000
     1.000000    1.000000    1.000000    1.000000    1.043677    1.152040

 Minimum search - taking simple RFO step
 Searching for Lamda that Minimizes Along All modes
 Value Taken    Lamda =   0.00000000
 Step Taken.  Stepsize is  0.000058

                             Maximum     Tolerance    Cnvgd?
         Gradient           0.000026      0.000010      NO
         Displacement       0.000027      0.000030     YES
         Energy change     -0.000000      0.000000     YES

 ----------------------------------------------------------------
             Standard Nuclear Orientation (Angstroms)
    I     Atom           X                Y                Z
 ----------------------------------------------------------------
    1      C      -1.5658201638     2.3611725253     1.1548391925
    2      C      -1.7050044401     0.9850777505     1.1612511613
    3      C      -1.5668084139     0.2416054860    -0.0061498461
    4      C      -1.2822605271     0.9289257721    -1.1763065718
    5      C      -1.1428229469     2.3095477728    -1.1828026423
    6      C      -1.2792579729     3.0505536711    -0.0187858589
    7      C      -1.7434595805    -1.2588262013     0.0059565617
    8      C      -1.0953894942     4.5501508346    -0.0173637909
    9      H      -1.6817204443     2.9058768718     2.0766038921
   10      H      -1.9264613958     0.4829952605     2.0881636524
   11      H      -1.1687017427     0.3859409874    -2.0990621157
   12      H      -0.9241071678     2.8103773575    -2.1107092608
   13      H      -1.3816006074    -1.7033417851    -0.9143958000
   14      H      -2.7913099062    -1.5267422070     0.1143035534
   15      H      -1.2019512181    -1.7101993787     0.8314518406
   16      H      -1.3605525796     4.9786458682    -0.9778724865
   17      H      -0.0610043780     4.8146968091     0.1881864763
   18      H      -1.7121834206     5.0199914053     0.7413474427
 ----------------------------------------------------------------
 Nuclear Repulsion Energy =         341.57261005 hartrees
 There are       29 alpha and       29 beta electrons
 Applying Cartesian multipole field
    Component          Value
    ---------          -----
     (2,0,0)        1.00000E-11
     (0,2,0)        2.00000E-11
     (0,0,2)       -3.00000E-11
 Nucleus-field energy     =     0.0000000248 hartrees
 Requested basis set is 6-311++G(d,p)
 There are 98 shells and 246 basis functions
 A cutoff of  1.0D-14 yielded   4530 shell pairs
 There are     29176 function pairs (     31157 Cartesian)
 Smallest overlap matrix eigenvalue = 8.39E-07
 Linear dependence detected in AO basis
 Tighter screening thresholds may be required for diffuse basis sets
 Use S2THRESH > 14 and THRESH = 14 in case of SCF convergence issues
 Number of orthogonalized atomic orbitals = 245
 Maximum deviation from orthogonality = 3.655E-10
 Guess MOs from SCF MO coefficient file

 -----------------------------------------------------------------------
  General SCF calculation program by
  Eric Jon Sundstrom, Paul Horn, Yuezhi Mao, Dmitri Zuev, Alec White,
  David Stuck, Shaama M.S., Shane Yost, Joonho Lee, David Small,
  Daniel Levine, Susi Lehtola, Hugh Burton, Evgeny Epifanovsky,
  Bang C. Huynh
 -----------------------------------------------------------------------
 Hartree-Fock
 using 6 threads for integral computing
 -------------------------------------------------------
 OpenMP Integral computing Module                
 Release: version 2.0, May 2017, Q-Chem Inc. Pleasanton 
 -------------------------------------------------------
 A restricted SCF calculation will be
 performed using DIIS
 SCF converges when DIIS error is below 1.0e-10
 ---------------------------------------
  Cycle       Energy         DIIS error
 ---------------------------------------
    1    -308.8484380452      8.76e-08  
    2    -308.8484380453      2.26e-08  
    3    -308.8484380454      5.33e-09  
    4    -308.8484380454      2.63e-09  
    5    -308.8484380454      6.78e-10  
    6    -308.8484380454      2.56e-10  
    7    -308.8484380454      1.22e-10  
    8    -308.8484380454      5.09e-11  Convergence criterion met
 ---------------------------------------
 SCF time:   CPU 35.10s  wall 7.00s 
 SCF   energy in the final basis set =     -308.8484380454
 Total energy in the final basis set =     -308.8484380454

 --------------------------------------------------------------

                    Orbital Energies (a.u.)
 --------------------------------------------------------------

 Alpha MOs
 -- Occupied --
-11.2340 -11.2340 -11.2254 -11.2251 -11.2241 -11.2238 -11.2195 -11.2195
 -1.1585  -1.0627  -1.0119  -0.9741  -0.8978  -0.8284  -0.7846  -0.6706
 -0.6464  -0.6264  -0.5808  -0.5794  -0.5700  -0.5557  -0.5483  -0.5251
 -0.4808  -0.4802  -0.4774  -0.3328  -0.3139
 -- Virtual --
  0.0400   0.0485   0.0500   0.0650   0.0680   0.0693   0.0784   0.0921
  0.0961   0.1100   0.1136   0.1249   0.1278   0.1378   0.1479   0.1553
  0.1664   0.1742   0.1770   0.1877   0.1890   0.1907   0.1948   0.2016
  0.2077   0.2104   0.2126   0.2235   0.2243   0.2320   0.2329   0.2458
  0.2469   0.2514   0.2593   0.2754   0.2778   0.2889   0.2981   0.3119
  0.3158   0.3187   0.3272   0.3495   0.3599   0.3650   0.3656   0.3944
  0.4042   0.4162   0.4234   0.4303   0.4382   0.4524   0.4634   0.4796
  0.5214   0.5345   0.5401   0.5560   0.6035   0.6134   0.6281   0.6470
  0.6710   0.7140   0.7324   0.7325   0.7433   0.7460   0.7657   0.7760
  0.7849   0.7996   0.8291   0.8477   0.8513   0.8586   0.8647   0.8713
  0.8816   0.8926   0.9076   0.9243   0.9250   0.9367   0.9694   0.9806
  0.9920   1.0078   1.0418   1.0537   1.0748   1.0848   1.0982   1.1341
  1.1389   1.1660   1.1821   1.1899   1.2000   1.2408   1.2495   1.2630
  1.2924   1.2988   1.3389   1.3575   1.4012   1.5380   1.5754   1.6303
  1.6402   1.6710   1.6815   1.7289   1.7471   1.7620   1.8104   1.8131
  1.8221   1.8355   1.8488   1.8537   1.8776   1.8869   1.8894   1.8979
  1.9160   1.9609   1.9639   1.9963   2.0074   2.0647   2.0759   2.1049
  2.1143   2.1395   2.1445   2.2057   2.2334   2.2562   2.2628   2.2732
  2.2905   2.3148   2.3579   2.3676   2.3916   2.4238   2.4451   2.4802
  2.5205   2.5411   2.6342   2.6422   2.6762   2.7383   2.7539   2.8003
  2.8298   2.8421   2.8443   2.8671   2.8917   2.9075   2.9114   2.9439
  2.9545   2.9683   2.9821   3.0078   3.0308   3.0504   3.0569   3.0786
  3.0852   3.1268   3.1691   3.1856   3.2231   3.2734   3.2862   3.3011
  3.3349   3.3473   3.3604   3.3858   3.5221   3.6007   3.6471   3.6668
  3.8142   3.8807   3.9454   4.0298   4.1029   4.1433   4.2270   4.2344
  4.2468   4.2661   4.4343   4.5880   4.6010   4.7246   4.8160   5.3051
 24.7569  25.1045  25.1354  25.1615  25.1858  25.2847  25.3081  25.3977
 --------------------------------------------------------------

          Ground-State Mulliken Net Atomic Charges

     Atom                 Charge (a.u.)
  ----------------------------------------
      1 C                    -0.414090
      2 C                    -0.130433
      3 C                     0.721191
      4 C                    -0.743626
      5 C                    -0.461973
      6 C                     0.741034
      7 C                    -0.656312
      8 C                    -0.644914
      9 H                     0.182076
     10 H                     0.192476
     11 H                     0.170123
     12 H                     0.186557
     13 H                     0.145252
     14 H                     0.154009
     15 H                     0.136168
     16 H                     0.134968
     17 H                     0.153160
     18 H                     0.134334
  ----------------------------------------
  Sum of atomic charges =     0.000000

 -----------------------------------------------------------------
                    Cartesian Multipole Moments
 -----------------------------------------------------------------
    Charge (ESU x 10^10)
                -0.0000
    Dipole Moment (Debye)
         X       0.0047      Y       0.0001      Z       0.0345
       Tot       0.0349
    Quadrupole Moments (Debye-Ang)
        XX     -53.1675     XY       1.0133     YY     -44.6459
        XZ      -1.4271     YZ       0.1798     ZZ     -45.9371
    Octopole Moments (Debye-Ang^2)
       XXX     226.7922    XXY     -90.3707    XYY      66.8307
       YYY    -220.4259    XXZ       5.0403    XYZ      -2.5945
       YYZ       0.9631    XZZ      65.4343    YZZ     -75.6232
       ZZZ       0.8160
    Hexadecapole Moments (Debye-Ang^3)
      XXXX    -741.1798   XXXY     328.9362   XXYY    -439.3238
      XYYY     267.0828   YYYY   -1797.7584   XXXZ      12.3109
      XXYZ       8.2502   XYYZ      -0.1294   YYYZ       3.7740
      XXZZ    -167.5082   XYZZ      87.8655   YYZZ    -343.8069
      XZZZ      12.6585   YZZZ       0.7886   ZZZZ    -292.3351
 -----------------------------------------------------------------
 Calculating analytic gradient of the SCF energy
 Gradient of SCF Energy
            1           2           3           4           5           6
    1  -0.0000024  -0.0000081  -0.0000059   0.0000039   0.0000100   0.0000035
    2   0.0000049  -0.0000061   0.0000010   0.0000050  -0.0000064  -0.0000010
    3  -0.0000041  -0.0000057   0.0000018  -0.0000044  -0.0000022   0.0000068
            7           8           9          10          11          12
    1  -0.0000015   0.0000007  -0.0000017  -0.0000061   0.0000004   0.0000103
    2   0.0000001   0.0000004   0.0000048  -0.0000096   0.0000026  -0.0000018
    3   0.0000008  -0.0000002  -0.0000025  -0.0000059  -0.0000031   0.0000011
           13          14          15          16          17          18
    1  -0.0000007  -0.0000010   0.0000039  -0.0000257   0.0000032   0.0000171
    2  -0.0000126  -0.0000013   0.0000152   0.0000089   0.0000053  -0.0000094
    3   0.0000067   0.0000006   0.0000047   0.0000087  -0.0000194   0.0000164
 Max gradient component =       2.569E-05
 RMS gradient           =       7.662E-06
 Gradient time:  CPU 21.97 s  wall 3.82 s
 Geometry Optimization Parameters
   NAtoms,    NIC,     NZ,  NCons,   NDum,   NFix, NCnnct, MaxDiis
       18       0       0       0       0       0       0       0

 Cartesian Hessian Update
 Hessian updated using BFGS update
**WARNING** Hereditary positive definiteness endangered
 due to small product of step size times gradient change
**WARNING** Small scalar product
 Hessian update skipped this cycle


** GEOMETRY OPTIMIZATION IN CARTESIAN COORDINATES **
   Searching for a Minimum

   Optimization Cycle:  11

                       Coordinates (Angstroms)
     ATOM                X               Y               Z
      1  C        -1.5658201638    2.3611725253    1.1548391925
      2  C        -1.7050044401    0.9850777505    1.1612511613
      3  C        -1.5668084139    0.2416054860   -0.0061498461
      4  C        -1.2822605271    0.9289257721   -1.1763065718
      5  C        -1.1428229469    2.3095477728   -1.1828026423
      6  C        -1.2792579729    3.0505536711   -0.0187858589
      7  C        -1.7434595805   -1.2588262013    0.0059565617
      8  C        -1.0953894942    4.5501508346   -0.0173637909
      9  H        -1.6817204443    2.9058768718    2.0766038921
     10  H        -1.9264613958    0.4829952605    2.0881636524
     11  H        -1.1687017427    0.3859409874   -2.0990621157
     12  H        -0.9241071678    2.8103773575   -2.1107092608
     13  H        -1.3816006074   -1.7033417851   -0.9143958000
     14  H        -2.7913099062   -1.5267422070    0.1143035534
     15  H        -1.2019512181   -1.7101993787    0.8314518406
     16  H        -1.3605525796    4.9786458682   -0.9778724865
     17  H        -0.0610043780    4.8146968091    0.1881864763
     18  H        -1.7121834206    5.0199914053    0.7413474427
   Point Group: c1    Number of degrees of freedom:    48


   Energy is   -308.848438045


 Translations and Rotations Projected Out of Hessian

 48 Hessian modes will be used to form the next step
  Hessian Eigenvalues:
     0.551725    1.000000    1.000000    1.000000    1.000000    1.000000
     1.000000    1.000000    1.000000    1.000000    1.000000    1.000000
     1.000000    1.000000    1.000000    1.000000    1.000000    1.000000
     1.000000    1.000000    1.000000    1.000000    1.000000    1.000000
     1.000000    1.000000    1.000000    1.000000    1.000000    1.000000
     1.000000    1.000000    1.000000    1.000000    1.000000    1.000000
     1.000000    1.000000    1.000000    1.000000    1.000000    1.000000
     1.000000    1.000000    1.000000    1.000000    1.043677    1.152040

 Minimum search - taking simple RFO step
 Searching for Lamda that Minimizes Along All modes
 Value Taken    Lamda =   0.00000000
 Step Taken.  Stepsize is  0.000057

                             Maximum     Tolerance    Cnvgd?
         Gradient           0.000026      0.000010      NO
         Displacement       0.000027      0.000030     YES
         Energy change     -0.000000      0.000000     YES

 ----------------------------------------------------------------
             Standard Nuclear Orientation (Angstroms)
    I     Atom           X                Y                Z
 ----------------------------------------------------------------
    1      C      -1.5658177875     2.3611723560     1.1548396630
    2      C      -1.7050000304     0.9850783864     1.1612525901
    3      C      -1.5668054599     0.2416051144    -0.0061478856
    4      C      -1.2822620758     0.9289256346    -1.1763056476
    5      C      -1.1428288858     2.3095486708    -1.1828032180
    6      C      -1.2792608126     3.0505542595    -0.0187860311
    7      C      -1.7434587260    -1.2588263103     0.0059561350
    8      C      -1.0953899666     4.5501506912    -0.0173632192
    9      H      -1.6817196611     2.9058740096     2.0766053356
   10      H      -1.9264580647     0.4830009390     2.0881670300
   11      H      -1.1687019776     0.3859393200    -2.0990603179
   12      H      -0.9241126999     2.8103784708    -2.1107098492
   13      H      -1.3816001409    -1.7033346877    -0.9143996453
   14      H      -2.7913092576    -1.5267415087     0.1143034755
   15      H      -1.2019536472    -1.7102078220     0.8314491539
   16      H      -1.3605382256     4.9786409848    -0.9778774544
   17      H      -0.0610060954     4.8146938656     0.1881970801
   18      H      -1.7121928857     5.0199964260     0.7413382052
 ----------------------------------------------------------------
 Nuclear Repulsion Energy =         341.57263657 hartrees
 There are       29 alpha and       29 beta electrons
 Applying Cartesian multipole field
    Component          Value
    ---------          -----
     (2,0,0)        1.00000E-11
     (0,2,0)        2.00000E-11
     (0,0,2)       -3.00000E-11
 Nucleus-field energy     =     0.0000000248 hartrees
 Requested basis set is 6-311++G(d,p)
 There are 98 shells and 246 basis functions
 A cutoff of  1.0D-14 yielded   4530 shell pairs
 There are     29176 function pairs (     31157 Cartesian)
 Smallest overlap matrix eigenvalue = 8.39E-07
 Linear dependence detected in AO basis
 Tighter screening thresholds may be required for diffuse basis sets
 Use S2THRESH > 14 and THRESH = 14 in case of SCF convergence issues
 Number of orthogonalized atomic orbitals = 245
 Maximum deviation from orthogonality = 1.216E-10
 Guess MOs from SCF MO coefficient file

 -----------------------------------------------------------------------
  General SCF calculation program by
  Eric Jon Sundstrom, Paul Horn, Yuezhi Mao, Dmitri Zuev, Alec White,
  David Stuck, Shaama M.S., Shane Yost, Joonho Lee, David Small,
  Daniel Levine, Susi Lehtola, Hugh Burton, Evgeny Epifanovsky,
  Bang C. Huynh
 -----------------------------------------------------------------------
 Hartree-Fock
 using 6 threads for integral computing
 -------------------------------------------------------
 OpenMP Integral computing Module                
 Release: version 2.0, May 2017, Q-Chem Inc. Pleasanton 
 -------------------------------------------------------
 A restricted SCF calculation will be
 performed using DIIS
 SCF converges when DIIS error is below 1.0e-10
 ---------------------------------------
  Cycle       Energy         DIIS error
 ---------------------------------------
    1    -308.8484380484      8.48e-08  
    2    -308.8484380485      2.20e-08  
    3    -308.8484380485      5.02e-09  
    4    -308.8484380485      2.44e-09  
    5    -308.8484380485      6.42e-10  
    6    -308.8484380485      2.38e-10  
    7    -308.8484380485      1.13e-10  
    8    -308.8484380485      4.78e-11  Convergence criterion met
 ---------------------------------------
 SCF time:   CPU 35.00s  wall 7.00s 
 SCF   energy in the final basis set =     -308.8484380485
 Total energy in the final basis set =     -308.8484380485

 --------------------------------------------------------------

                    Orbital Energies (a.u.)
 --------------------------------------------------------------

 Alpha MOs
 -- Occupied --
-11.2340 -11.2340 -11.2254 -11.2251 -11.2241 -11.2238 -11.2195 -11.2195
 -1.1585  -1.0627  -1.0119  -0.9741  -0.8978  -0.8284  -0.7846  -0.6706
 -0.6464  -0.6264  -0.5808  -0.5794  -0.5700  -0.5557  -0.5483  -0.5251
 -0.4808  -0.4802  -0.4774  -0.3328  -0.3139
 -- Virtual --
  0.0400   0.0485   0.0500   0.0650   0.0680   0.0693   0.0784   0.0921
  0.0961   0.1100   0.1136   0.1249   0.1278   0.1378   0.1479   0.1553
  0.1664   0.1742   0.1770   0.1877   0.1890   0.1907   0.1948   0.2016
  0.2077   0.2104   0.2126   0.2235   0.2243   0.2320   0.2329   0.2458
  0.2469   0.2514   0.2593   0.2754   0.2778   0.2889   0.2981   0.3119
  0.3158   0.3187   0.3272   0.3495   0.3599   0.3650   0.3656   0.3944
  0.4042   0.4162   0.4234   0.4303   0.4382   0.4524   0.4634   0.4796
  0.5214   0.5345   0.5401   0.5560   0.6035   0.6134   0.6281   0.6470
  0.6710   0.7140   0.7324   0.7325   0.7433   0.7460   0.7657   0.7760
  0.7849   0.7996   0.8291   0.8477   0.8513   0.8586   0.8647   0.8713
  0.8816   0.8926   0.9076   0.9243   0.9250   0.9367   0.9694   0.9806
  0.9920   1.0078   1.0418   1.0537   1.0748   1.0848   1.0982   1.1341
  1.1389   1.1660   1.1821   1.1899   1.2000   1.2408   1.2495   1.2630
  1.2924   1.2988   1.3389   1.3575   1.4012   1.5380   1.5754   1.6303
  1.6402   1.6710   1.6815   1.7289   1.7471   1.7620   1.8104   1.8131
  1.8221   1.8355   1.8488   1.8537   1.8777   1.8869   1.8894   1.8979
  1.9160   1.9609   1.9639   1.9963   2.0074   2.0647   2.0759   2.1049
  2.1143   2.1395   2.1446   2.2057   2.2334   2.2562   2.2628   2.2732
  2.2905   2.3148   2.3579   2.3676   2.3916   2.4238   2.4451   2.4802
  2.5205   2.5411   2.6342   2.6422   2.6762   2.7383   2.7539   2.8003
  2.8298   2.8421   2.8443   2.8671   2.8917   2.9075   2.9114   2.9439
  2.9544   2.9683   2.9821   3.0078   3.0308   3.0504   3.0569   3.0786
  3.0852   3.1268   3.1691   3.1856   3.2231   3.2734   3.2862   3.3011
  3.3349   3.3473   3.3604   3.3858   3.5221   3.6007   3.6471   3.6668
  3.8142   3.8807   3.9454   4.0298   4.1029   4.1433   4.2270   4.2344
  4.2468   4.2661   4.4343   4.5880   4.6010   4.7246   4.8160   5.3051
 24.7569  25.1045  25.1354  25.1615  25.1858  25.2847  25.3081  25.3977
 --------------------------------------------------------------

          Ground-State Mulliken Net Atomic Charges

     Atom                 Charge (a.u.)
  ----------------------------------------
      1 C                    -0.414068
      2 C                    -0.130436
      3 C                     0.721186
      4 C                    -0.743620
      5 C                    -0.461989
      6 C                     0.741029
      7 C                    -0.656312
      8 C                    -0.644912
      9 H                     0.182077
     10 H                     0.192475
     11 H                     0.170123
     12 H                     0.186556
     13 H                     0.145252
     14 H                     0.154009
     15 H                     0.136168
     16 H                     0.134968
     17 H                     0.153160
     18 H                     0.134333
  ----------------------------------------
  Sum of atomic charges =     0.000000

 -----------------------------------------------------------------
                    Cartesian Multipole Moments
 -----------------------------------------------------------------
    Charge (ESU x 10^10)
                 0.0000
    Dipole Moment (Debye)
         X       0.0047      Y       0.0001      Z       0.0346
       Tot       0.0349
    Quadrupole Moments (Debye-Ang)
        XX     -53.1675     XY       1.0133     YY     -44.6459
        XZ      -1.4272     YZ       0.1798     ZZ     -45.9371
    Octopole Moments (Debye-Ang^2)
       XXX     226.7922    XXY     -90.3707    XYY      66.8307
       YYY    -220.4260    XXZ       5.0404    XYZ      -2.5946
       YYZ       0.9631    XZZ      65.4343    YZZ     -75.6232
       ZZZ       0.8160
    Hexadecapole Moments (Debye-Ang^3)
      XXXX    -741.1793   XXXY     328.9364   XXYY    -439.3237
      XYYY     267.0832   YYYY   -1797.7590   XXXZ      12.3103
      XXYZ       8.2503   XYYZ      -0.1297   YYYZ       3.7739
      XXZZ    -167.5081   XYZZ      87.8656   YYZZ    -343.8070
      XZZZ      12.6582   YZZZ       0.7886   ZZZZ    -292.3352
 -----------------------------------------------------------------
 Calculating analytic gradient of the SCF energy
 Gradient of SCF Energy
            1           2           3           4           5           6
    1  -0.0000020  -0.0000078  -0.0000056   0.0000038   0.0000094   0.0000033
    2   0.0000046  -0.0000059   0.0000010   0.0000049  -0.0000060  -0.0000009
    3  -0.0000041  -0.0000058   0.0000016  -0.0000045  -0.0000023   0.0000065
            7           8           9          10          11          12
    1  -0.0000015   0.0000006  -0.0000019  -0.0000062   0.0000006   0.0000106
    2   0.0000002   0.0000004   0.0000043  -0.0000089   0.0000024  -0.0000017
    3   0.0000009   0.0000002  -0.0000026  -0.0000060  -0.0000031   0.0000011
           13          14          15          16          17          18
    1  -0.0000005  -0.0000009   0.0000035  -0.0000254   0.0000034   0.0000168
    2  -0.0000120  -0.0000015   0.0000147   0.0000084   0.0000053  -0.0000091
    3   0.0000066   0.0000010   0.0000048   0.0000089  -0.0000197   0.0000166
 Max gradient component =       2.543E-05
 RMS gradient           =       7.545E-06
 Gradient time:  CPU 21.94 s  wall 3.79 s
 Geometry Optimization Parameters
   NAtoms,    NIC,     NZ,  NCons,   NDum,   NFix, NCnnct, MaxDiis
       18       0       0       0       0       0       0       0

 Cartesian Hessian Update
 Hessian updated using BFGS update
**WARNING** Hereditary positive definiteness endangered
 due to small product of step size times gradient change
**WARNING** Small scalar product
 Hessian update skipped this cycle


** GEOMETRY OPTIMIZATION IN CARTESIAN COORDINATES **
   Searching for a Minimum

   Optimization Cycle:  12

                       Coordinates (Angstroms)
     ATOM                X               Y               Z
      1  C        -1.5658177875    2.3611723560    1.1548396630
      2  C        -1.7050000304    0.9850783864    1.1612525901
      3  C        -1.5668054599    0.2416051144   -0.0061478856
      4  C        -1.2822620758    0.9289256346   -1.1763056476
      5  C        -1.1428288858    2.3095486708   -1.1828032180
      6  C        -1.2792608126    3.0505542595   -0.0187860311
      7  C        -1.7434587260   -1.2588263103    0.0059561350
      8  C        -1.0953899666    4.5501506912   -0.0173632192
      9  H        -1.6817196611    2.9058740096    2.0766053356
     10  H        -1.9264580647    0.4830009390    2.0881670300
     11  H        -1.1687019776    0.3859393200   -2.0990603179
     12  H        -0.9241126999    2.8103784708   -2.1107098492
     13  H        -1.3816001409   -1.7033346877   -0.9143996453
     14  H        -2.7913092576   -1.5267415087    0.1143034755
     15  H        -1.2019536472   -1.7102078220    0.8314491539
     16  H        -1.3605382256    4.9786409848   -0.9778774544
     17  H        -0.0610060954    4.8146938656    0.1881970801
     18  H        -1.7121928857    5.0199964260    0.7413382052
   Point Group: c1    Number of degrees of freedom:    48


   Energy is   -308.848438049


 Translations and Rotations Projected Out of Hessian

 48 Hessian modes will be used to form the next step
  Hessian Eigenvalues:
     0.551725    1.000000    1.000000    1.000000    1.000000    1.000000
     1.000000    1.000000    1.000000    1.000000    1.000000    1.000000
     1.000000    1.000000    1.000000    1.000000    1.000000    1.000000
     1.000000    1.000000    1.000000    1.000000    1.000000    1.000000
     1.000000    1.000000    1.000000    1.000000    1.000000    1.000000
     1.000000    1.000000    1.000000    1.000000    1.000000    1.000000
     1.000000    1.000000    1.000000    1.000000    1.000000    1.000000
     1.000000    1.000000    1.000000    1.000000    1.043677    1.152040

 Minimum search - taking simple RFO step
 Searching for Lamda that Minimizes Along All modes
 Value Taken    Lamda =   0.00000000
 Step Taken.  Stepsize is  0.000057

                             Maximum     Tolerance    Cnvgd?
         Gradient           0.000025      0.000010      NO
         Displacement       0.000027      0.000030     YES
         Energy change     -0.000000      0.000000     YES

 ----------------------------------------------------------------
             Standard Nuclear Orientation (Angstroms)
    I     Atom           X                Y                Z
 ----------------------------------------------------------------
    1      C      -1.5658156197     2.3611722657     1.1548401819
    2      C      -1.7049958075     0.9850789955     1.1612541223
    3      C      -1.5668026559     0.2416047572    -0.0061458906
    4      C      -1.2822635866     0.9289254733    -1.1763046446
    5      C      -1.1428344830     2.3095494567    -1.1828036991
    6      C      -1.2792635214     3.0505548078    -0.0187861685
    7      C      -1.7434578879    -1.2588264340     0.0059556670
    8      C      -1.0953904030     4.5501505534    -0.0173628462
    9      H      -1.6817187593     2.9058714131     2.0766068176
   10      H      -1.9264546647     0.4830062234     2.0881704299
   11      H      -1.1687022873     0.3859377763    -2.0990585270
   12      H      -0.9241183676     2.8103795122    -2.1107104084
   13      H      -1.3815997680    -1.7033279467    -0.9144034248
   14      H      -2.7913086609    -1.5267407297     0.1143031726
   15      H      -1.2019558240    -1.7102159612     0.8314464244
   16      H      -1.3605240329     4.9786363686    -0.9778825276
   17      H      -0.0610078691     4.8146909678     0.1882078399
   18      H      -1.7122022009     5.0200013005     0.7413288812
 ----------------------------------------------------------------
 Nuclear Repulsion Energy =         341.57265955 hartrees
 There are       29 alpha and       29 beta electrons
 Applying Cartesian multipole field
    Component          Value
    ---------          -----
     (2,0,0)        1.00000E-11
     (0,2,0)        2.00000E-11
     (0,0,2)       -3.00000E-11
 Nucleus-field energy     =     0.0000000248 hartrees
 Requested basis set is 6-311++G(d,p)
 There are 98 shells and 246 basis functions
 A cutoff of  1.0D-14 yielded   4530 shell pairs
 There are     29176 function pairs (     31157 Cartesian)
 Smallest overlap matrix eigenvalue = 8.39E-07
 Linear dependence detected in AO basis
 Tighter screening thresholds may be required for diffuse basis sets
 Use S2THRESH > 14 and THRESH = 14 in case of SCF convergence issues
 Number of orthogonalized atomic orbitals = 245
 Maximum deviation from orthogonality = 1.371E-10
 Guess MOs from SCF MO coefficient file

 -----------------------------------------------------------------------
  General SCF calculation program by
  Eric Jon Sundstrom, Paul Horn, Yuezhi Mao, Dmitri Zuev, Alec White,
  David Stuck, Shaama M.S., Shane Yost, Joonho Lee, David Small,
  Daniel Levine, Susi Lehtola, Hugh Burton, Evgeny Epifanovsky,
  Bang C. Huynh
 -----------------------------------------------------------------------
 Hartree-Fock
 using 6 threads for integral computing
 -------------------------------------------------------
 OpenMP Integral computing Module                
 Release: version 2.0, May 2017, Q-Chem Inc. Pleasanton 
 -------------------------------------------------------
 A restricted SCF calculation will be
 performed using DIIS
 SCF converges when DIIS error is below 1.0e-10
 ---------------------------------------
  Cycle       Energy         DIIS error
 ---------------------------------------
    1    -308.8484380514      8.24e-08  
    2    -308.8484380515      2.15e-08  
    3    -308.8484380515      4.76e-09  
    4    -308.8484380515      2.25e-09  
    5    -308.8484380515      6.16e-10  
    6    -308.8484380515      2.24e-10  
    7    -308.8484380515      1.06e-10  
    8    -308.8484380515      4.56e-11  Convergence criterion met
 ---------------------------------------
 SCF time:   CPU 35.03s  wall 6.00s 
 SCF   energy in the final basis set =     -308.8484380515
 Total energy in the final basis set =     -308.8484380515

 --------------------------------------------------------------

                    Orbital Energies (a.u.)
 --------------------------------------------------------------

 Alpha MOs
 -- Occupied --
-11.2340 -11.2340 -11.2254 -11.2251 -11.2241 -11.2238 -11.2195 -11.2195
 -1.1585  -1.0627  -1.0119  -0.9741  -0.8978  -0.8284  -0.7846  -0.6706
 -0.6464  -0.6264  -0.5808  -0.5794  -0.5700  -0.5557  -0.5483  -0.5251
 -0.4808  -0.4802  -0.4774  -0.3328  -0.3139
 -- Virtual --
  0.0400   0.0485   0.0500   0.0650   0.0680   0.0693   0.0784   0.0921
  0.0961   0.1100   0.1136   0.1249   0.1278   0.1378   0.1479   0.1553
  0.1664   0.1742   0.1770   0.1877   0.1890   0.1907   0.1948   0.2016
  0.2077   0.2104   0.2126   0.2235   0.2243   0.2320   0.2329   0.2458
  0.2469   0.2514   0.2593   0.2754   0.2778   0.2889   0.2981   0.3119
  0.3158   0.3187   0.3272   0.3495   0.3599   0.3650   0.3656   0.3944
  0.4042   0.4162   0.4234   0.4303   0.4382   0.4524   0.4634   0.4796
  0.5214   0.5345   0.5401   0.5560   0.6035   0.6134   0.6281   0.6470
  0.6710   0.7140   0.7324   0.7325   0.7433   0.7460   0.7657   0.7760
  0.7849   0.7996   0.8291   0.8477   0.8513   0.8586   0.8647   0.8713
  0.8816   0.8926   0.9076   0.9243   0.9250   0.9367   0.9694   0.9806
  0.9920   1.0078   1.0418   1.0537   1.0748   1.0848   1.0982   1.1341
  1.1389   1.1660   1.1821   1.1899   1.2000   1.2408   1.2495   1.2630
  1.2924   1.2988   1.3389   1.3575   1.4012   1.5380   1.5754   1.6303
  1.6402   1.6710   1.6815   1.7289   1.7471   1.7620   1.8104   1.8131
  1.8221   1.8355   1.8488   1.8537   1.8777   1.8869   1.8894   1.8979
  1.9160   1.9609   1.9639   1.9963   2.0074   2.0647   2.0759   2.1049
  2.1143   2.1395   2.1446   2.2057   2.2334   2.2562   2.2628   2.2732
  2.2905   2.3148   2.3579   2.3676   2.3916   2.4238   2.4451   2.4802
  2.5205   2.5411   2.6342   2.6422   2.6762   2.7383   2.7539   2.8003
  2.8298   2.8421   2.8443   2.8671   2.8917   2.9075   2.9114   2.9439
  2.9544   2.9683   2.9821   3.0078   3.0308   3.0504   3.0569   3.0786
  3.0852   3.1268   3.1691   3.1856   3.2231   3.2734   3.2862   3.3011
  3.3349   3.3473   3.3604   3.3858   3.5221   3.6007   3.6471   3.6668
  3.8142   3.8807   3.9454   4.0298   4.1029   4.1433   4.2270   4.2344
  4.2468   4.2661   4.4343   4.5880   4.6010   4.7246   4.8160   5.3051
 24.7569  25.1045  25.1354  25.1615  25.1858  25.2847  25.3081  25.3977
 --------------------------------------------------------------

          Ground-State Mulliken Net Atomic Charges

     Atom                 Charge (a.u.)
  ----------------------------------------
      1 C                    -0.414047
      2 C                    -0.130439
      3 C                     0.721182
      4 C                    -0.743615
      5 C                    -0.462005
      6 C                     0.741023
      7 C                    -0.656312
      8 C                    -0.644910
      9 H                     0.182077
     10 H                     0.192475
     11 H                     0.170123
     12 H                     0.186556
     13 H                     0.145251
     14 H                     0.154010
     15 H                     0.136168
     16 H                     0.134969
     17 H                     0.153161
     18 H                     0.134333
  ----------------------------------------
  Sum of atomic charges =     0.000000

 -----------------------------------------------------------------
                    Cartesian Multipole Moments
 -----------------------------------------------------------------
    Charge (ESU x 10^10)
                -0.0000
    Dipole Moment (Debye)
         X       0.0047      Y       0.0001      Z       0.0346
       Tot       0.0349
    Quadrupole Moments (Debye-Ang)
        XX     -53.1675     XY       1.0133     YY     -44.6459
        XZ      -1.4272     YZ       0.1798     ZZ     -45.9371
    Octopole Moments (Debye-Ang^2)
       XXX     226.7921    XXY     -90.3707    XYY      66.8307
       YYY    -220.4261    XXZ       5.0405    XYZ      -2.5946
       YYZ       0.9632    XZZ      65.4343    YZZ     -75.6232
       ZZZ       0.8160
    Hexadecapole Moments (Debye-Ang^3)
      XXXX    -741.1789   XXXY     328.9365   XXYY    -439.3236
      XYYY     267.0836   YYYY   -1797.7595   XXXZ      12.3099
      XXYZ       8.2505   XYYZ      -0.1300   YYYZ       3.7739
      XXZZ    -167.5081   XYZZ      87.8657   YYZZ    -343.8071
      XZZZ      12.6579   YZZZ       0.7885   ZZZZ    -292.3352
 -----------------------------------------------------------------
 Calculating analytic gradient of the SCF energy
 Gradient of SCF Energy
            1           2           3           4           5           6
    1  -0.0000018  -0.0000074  -0.0000053   0.0000037   0.0000089   0.0000032
    2   0.0000044  -0.0000057   0.0000009   0.0000048  -0.0000057  -0.0000008
    3  -0.0000041  -0.0000059   0.0000014  -0.0000045  -0.0000023   0.0000063
            7           8           9          10          11          12
    1  -0.0000015   0.0000006  -0.0000021  -0.0000063   0.0000007   0.0000108
    2   0.0000002   0.0000003   0.0000039  -0.0000082   0.0000022  -0.0000016
    3   0.0000010   0.0000005  -0.0000027  -0.0000060  -0.0000031   0.0000010
           13          14          15          16          17          18
    1  -0.0000004  -0.0000009   0.0000031  -0.0000252   0.0000034   0.0000166
    2  -0.0000114  -0.0000016   0.0000141   0.0000080   0.0000052  -0.0000089
    3   0.0000065   0.0000013   0.0000049   0.0000091  -0.0000200   0.0000167
 Max gradient component =       2.520E-05
 RMS gradient           =       7.444E-06
 Gradient time:  CPU 21.96 s  wall 3.82 s
 Geometry Optimization Parameters
   NAtoms,    NIC,     NZ,  NCons,   NDum,   NFix, NCnnct, MaxDiis
       18       0       0       0       0       0       0       0

 Cartesian Hessian Update
 Hessian updated using BFGS update
**WARNING** Hereditary positive definiteness endangered
 due to small product of step size times gradient change
**WARNING** Small scalar product
 Hessian update skipped this cycle


** GEOMETRY OPTIMIZATION IN CARTESIAN COORDINATES **
   Searching for a Minimum

   Optimization Cycle:  13

                       Coordinates (Angstroms)
     ATOM                X               Y               Z
      1  C        -1.5658156197    2.3611722657    1.1548401819
      2  C        -1.7049958075    0.9850789955    1.1612541223
      3  C        -1.5668026559    0.2416047572   -0.0061458906
      4  C        -1.2822635866    0.9289254733   -1.1763046446
      5  C        -1.1428344830    2.3095494567   -1.1828036991
      6  C        -1.2792635214    3.0505548078   -0.0187861685
      7  C        -1.7434578879   -1.2588264340    0.0059556670
      8  C        -1.0953904030    4.5501505534   -0.0173628462
      9  H        -1.6817187593    2.9058714131    2.0766068176
     10  H        -1.9264546647    0.4830062234    2.0881704299
     11  H        -1.1687022873    0.3859377763   -2.0990585270
     12  H        -0.9241183676    2.8103795122   -2.1107104084
     13  H        -1.3815997680   -1.7033279467   -0.9144034248
     14  H        -2.7913086609   -1.5267407297    0.1143031726
     15  H        -1.2019558240   -1.7102159612    0.8314464244
     16  H        -1.3605240329    4.9786363686   -0.9778825276
     17  H        -0.0610078691    4.8146909678    0.1882078399
     18  H        -1.7122022009    5.0200013005    0.7413288812
   Point Group: c1    Number of degrees of freedom:    48


   Energy is   -308.848438052


 Translations and Rotations Projected Out of Hessian

 48 Hessian modes will be used to form the next step
  Hessian Eigenvalues:
     0.551725    1.000000    1.000000    1.000000    1.000000    1.000000
     1.000000    1.000000    1.000000    1.000000    1.000000    1.000000
     1.000000    1.000000    1.000000    1.000000    1.000000    1.000000
     1.000000    1.000000    1.000000    1.000000    1.000000    1.000000
     1.000000    1.000000    1.000000    1.000000    1.000000    1.000000
     1.000000    1.000000    1.000000    1.000000    1.000000    1.000000
     1.000000    1.000000    1.000000    1.000000    1.000000    1.000000
     1.000000    1.000000    1.000000    1.000000    1.043677    1.152040

 Minimum search - taking simple RFO step
 Searching for Lamda that Minimizes Along All modes
 Value Taken    Lamda =   0.00000000
 Step Taken.  Stepsize is  0.000056

                             Maximum     Tolerance    Cnvgd?
         Gradient           0.000025      0.000010      NO
         Displacement       0.000027      0.000030     YES
         Energy change     -0.000000      0.000000     YES

 ----------------------------------------------------------------
             Standard Nuclear Orientation (Angstroms)
    I     Atom           X                Y                Z
 ----------------------------------------------------------------
    1      C      -1.5658136251     2.3611722389     1.1548407563
    2      C      -1.7049917603     0.9850795758     1.1612557334
    3      C      -1.5667999858     0.2416044137    -0.0061438587
    4      C      -1.2822650540     0.9289252988    -1.1763035800
    5      C      -1.1428397878     2.3095501452    -1.1828040853
    6      C      -1.2792661154     3.0505553204    -0.0187862768
    7      C      -1.7434570670    -1.2588265679     0.0059551593
    8      C      -1.0953908066     4.5501504204    -0.0173626434
    9      H      -1.6817177523     2.9058690623     2.0766083244
   10      H      -1.9264512012     0.4830111477     2.0881738451
   11      H      -1.1687026702     0.3859363414    -2.0990567401
   12      H      -0.9241241484     2.8103804827    -2.1107109422
   13      H      -1.3815994800    -1.7033215316    -0.9144071408
   14      H      -2.7913081113    -1.5267398842     0.1143026713
   15      H      -1.2019577752    -1.7102238149     0.8314436566
   16      H      -1.3605099795     4.9786319923    -0.9778876899
   17      H      -0.0610096901     4.8146881188     0.1882187315
   18      H      -1.7122113897     5.0200060402     0.7413194793
 ----------------------------------------------------------------
 Nuclear Repulsion Energy =         341.57267958 hartrees
 There are       29 alpha and       29 beta electrons
 Applying Cartesian multipole field
    Component          Value
    ---------          -----
     (2,0,0)        1.00000E-11
     (0,2,0)        2.00000E-11
     (0,0,2)       -3.00000E-11
 Nucleus-field energy     =     0.0000000248 hartrees
 Requested basis set is 6-311++G(d,p)
 There are 98 shells and 246 basis functions
 A cutoff of  1.0D-14 yielded   4530 shell pairs
 There are     29176 function pairs (     31157 Cartesian)
 Smallest overlap matrix eigenvalue = 8.39E-07
 Linear dependence detected in AO basis
 Tighter screening thresholds may be required for diffuse basis sets
 Use S2THRESH > 14 and THRESH = 14 in case of SCF convergence issues
 Number of orthogonalized atomic orbitals = 245
 Maximum deviation from orthogonality = 7.259E-11
 Guess MOs from SCF MO coefficient file

 -----------------------------------------------------------------------
  General SCF calculation program by
  Eric Jon Sundstrom, Paul Horn, Yuezhi Mao, Dmitri Zuev, Alec White,
  David Stuck, Shaama M.S., Shane Yost, Joonho Lee, David Small,
  Daniel Levine, Susi Lehtola, Hugh Burton, Evgeny Epifanovsky,
  Bang C. Huynh
 -----------------------------------------------------------------------
 Hartree-Fock
 using 6 threads for integral computing
 -------------------------------------------------------
 OpenMP Integral computing Module                
 Release: version 2.0, May 2017, Q-Chem Inc. Pleasanton 
 -------------------------------------------------------
 A restricted SCF calculation will be
 performed using DIIS
 SCF converges when DIIS error is below 1.0e-10
 ---------------------------------------
  Cycle       Energy         DIIS error
 ---------------------------------------
    1    -308.8484380544      8.05e-08  
    2    -308.8484380545      2.11e-08  
    3    -308.8484380545      4.54e-09  
    4    -308.8484380545      2.06e-09  
    5    -308.8484380545      5.92e-10  
    6    -308.8484380545      2.12e-10  
    7    -308.8484380545      9.97e-11  Convergence criterion met
 ---------------------------------------
 SCF time:   CPU 31.51s  wall 6.00s 
 SCF   energy in the final basis set =     -308.8484380545
 Total energy in the final basis set =     -308.8484380545

 --------------------------------------------------------------

                    Orbital Energies (a.u.)
 --------------------------------------------------------------

 Alpha MOs
 -- Occupied --
-11.2340 -11.2340 -11.2254 -11.2251 -11.2241 -11.2238 -11.2195 -11.2195
 -1.1585  -1.0627  -1.0119  -0.9741  -0.8978  -0.8284  -0.7846  -0.6706
 -0.6464  -0.6264  -0.5808  -0.5794  -0.5700  -0.5557  -0.5483  -0.5251
 -0.4808  -0.4802  -0.4774  -0.3328  -0.3139
 -- Virtual --
  0.0400   0.0485   0.0500   0.0650   0.0680   0.0693   0.0784   0.0921
  0.0961   0.1100   0.1136   0.1249   0.1278   0.1378   0.1479   0.1553
  0.1664   0.1742   0.1770   0.1877   0.1890   0.1907   0.1948   0.2016
  0.2077   0.2104   0.2126   0.2235   0.2243   0.2320   0.2329   0.2458
  0.2469   0.2514   0.2593   0.2754   0.2778   0.2889   0.2981   0.3119
  0.3158   0.3187   0.3272   0.3495   0.3599   0.3650   0.3656   0.3944
  0.4042   0.4162   0.4234   0.4303   0.4382   0.4524   0.4634   0.4796
  0.5214   0.5345   0.5401   0.5560   0.6035   0.6134   0.6281   0.6470
  0.6710   0.7140   0.7324   0.7325   0.7433   0.7460   0.7657   0.7760
  0.7849   0.7996   0.8291   0.8477   0.8513   0.8586   0.8647   0.8713
  0.8816   0.8926   0.9076   0.9243   0.9250   0.9367   0.9694   0.9806
  0.9920   1.0078   1.0418   1.0537   1.0748   1.0848   1.0982   1.1341
  1.1389   1.1660   1.1821   1.1899   1.2000   1.2408   1.2495   1.2630
  1.2924   1.2988   1.3389   1.3575   1.4012   1.5380   1.5754   1.6303
  1.6402   1.6710   1.6815   1.7289   1.7471   1.7620   1.8104   1.8131
  1.8221   1.8355   1.8488   1.8537   1.8777   1.8869   1.8894   1.8979
  1.9160   1.9609   1.9639   1.9963   2.0074   2.0647   2.0759   2.1049
  2.1143   2.1395   2.1446   2.2057   2.2334   2.2562   2.2628   2.2732
  2.2905   2.3148   2.3579   2.3676   2.3916   2.4238   2.4451   2.4802
  2.5205   2.5411   2.6342   2.6422   2.6762   2.7383   2.7539   2.8003
  2.8298   2.8421   2.8443   2.8671   2.8917   2.9075   2.9114   2.9439
  2.9544   2.9683   2.9821   3.0078   3.0308   3.0504   3.0569   3.0786
  3.0852   3.1268   3.1691   3.1856   3.2231   3.2734   3.2862   3.3011
  3.3349   3.3473   3.3604   3.3858   3.5221   3.6007   3.6471   3.6668
  3.8142   3.8807   3.9454   4.0298   4.1029   4.1433   4.2270   4.2344
  4.2468   4.2661   4.4343   4.5880   4.6010   4.7246   4.8160   5.3051
 24.7569  25.1045  25.1354  25.1615  25.1858  25.2847  25.3081  25.3977
 --------------------------------------------------------------

          Ground-State Mulliken Net Atomic Charges

     Atom                 Charge (a.u.)
  ----------------------------------------
      1 C                    -0.414027
      2 C                    -0.130442
      3 C                     0.721178
      4 C                    -0.743609
      5 C                    -0.462020
      6 C                     0.741018
      7 C                    -0.656311
      8 C                    -0.644908
      9 H                     0.182078
     10 H                     0.192474
     11 H                     0.170123
     12 H                     0.186555
     13 H                     0.145250
     14 H                     0.154010
     15 H                     0.136168
     16 H                     0.134969
     17 H                     0.153161
     18 H                     0.134332
  ----------------------------------------
  Sum of atomic charges =     0.000000

 -----------------------------------------------------------------
                    Cartesian Multipole Moments
 -----------------------------------------------------------------
    Charge (ESU x 10^10)
                -0.0000
    Dipole Moment (Debye)
         X       0.0047      Y       0.0001      Z       0.0346
       Tot       0.0349
    Quadrupole Moments (Debye-Ang)
        XX     -53.1675     XY       1.0133     YY     -44.6459
        XZ      -1.4272     YZ       0.1798     ZZ     -45.9371
    Octopole Moments (Debye-Ang^2)
       XXX     226.7921    XXY     -90.3707    XYY      66.8308
       YYY    -220.4262    XXZ       5.0405    XYZ      -2.5946
       YYZ       0.9632    XZZ      65.4343    YZZ     -75.6232
       ZZZ       0.8159
    Hexadecapole Moments (Debye-Ang^3)
      XXXX    -741.1785   XXXY     328.9367   XXYY    -439.3236
      XYYY     267.0839   YYYY   -1797.7600   XXXZ      12.3095
      XXYZ       8.2506   XYYZ      -0.1303   YYYZ       3.7738
      XXZZ    -167.5081   XYZZ      87.8658   YYZZ    -343.8071
      XZZZ      12.6576   YZZZ       0.7884   ZZZZ    -292.3353
 -----------------------------------------------------------------
 Calculating analytic gradient of the SCF energy
 Gradient of SCF Energy
            1           2           3           4           5           6
    1  -0.0000015  -0.0000071  -0.0000051   0.0000036   0.0000084   0.0000030
    2   0.0000042  -0.0000056   0.0000009   0.0000047  -0.0000055  -0.0000008
    3  -0.0000041  -0.0000060   0.0000012  -0.0000046  -0.0000024   0.0000061
            7           8           9          10          11          12
    1  -0.0000015   0.0000005  -0.0000023  -0.0000065   0.0000008   0.0000110
    2   0.0000002   0.0000003   0.0000035  -0.0000076   0.0000020  -0.0000015
    3   0.0000010   0.0000008  -0.0000027  -0.0000060  -0.0000031   0.0000010
           13          14          15          16          17          18
    1  -0.0000002  -0.0000008   0.0000027  -0.0000250   0.0000035   0.0000164
    2  -0.0000109  -0.0000017   0.0000137   0.0000076   0.0000051  -0.0000087
    3   0.0000064   0.0000017   0.0000050   0.0000092  -0.0000202   0.0000169
 Max gradient component =       2.501E-05
 RMS gradient           =       7.357E-06
 Gradient time:  CPU 21.95 s  wall 3.79 s
 Geometry Optimization Parameters
   NAtoms,    NIC,     NZ,  NCons,   NDum,   NFix, NCnnct, MaxDiis
       18       0       0       0       0       0       0       0

 Cartesian Hessian Update
 Hessian updated using BFGS update
**WARNING** Hereditary positive definiteness endangered
 due to small product of step size times gradient change
**WARNING** Small scalar product
 Hessian update skipped this cycle


** GEOMETRY OPTIMIZATION IN CARTESIAN COORDINATES **
   Searching for a Minimum

   Optimization Cycle:  14

                       Coordinates (Angstroms)
     ATOM                X               Y               Z
      1  C        -1.5658136251    2.3611722389    1.1548407563
      2  C        -1.7049917603    0.9850795758    1.1612557334
      3  C        -1.5667999858    0.2416044137   -0.0061438587
      4  C        -1.2822650540    0.9289252988   -1.1763035800
      5  C        -1.1428397878    2.3095501452   -1.1828040853
      6  C        -1.2792661154    3.0505553204   -0.0187862768
      7  C        -1.7434570670   -1.2588265679    0.0059551593
      8  C        -1.0953908066    4.5501504204   -0.0173626434
      9  H        -1.6817177523    2.9058690623    2.0766083244
     10  H        -1.9264512012    0.4830111477    2.0881738451
     11  H        -1.1687026702    0.3859363414   -2.0990567401
     12  H        -0.9241241484    2.8103804827   -2.1107109422
     13  H        -1.3815994800   -1.7033215316   -0.9144071408
     14  H        -2.7913081113   -1.5267398842    0.1143026713
     15  H        -1.2019577752   -1.7102238149    0.8314436566
     16  H        -1.3605099795    4.9786319923   -0.9778876899
     17  H        -0.0610096901    4.8146881188    0.1882187315
     18  H        -1.7122113897    5.0200060402    0.7413194793
   Point Group: c1    Number of degrees of freedom:    48


   Energy is   -308.848438054


 Translations and Rotations Projected Out of Hessian

 47 Hessian modes will be used to form the next step
  Hessian Eigenvalues:
     0.551725    1.000000    1.000000    1.000000    1.000000    1.000000
     1.000000    1.000000    1.000000    1.000000    1.000000    1.000000
     1.000000    1.000000    1.000000    1.000000    1.000000    1.000000
     1.000000    1.000000    1.000000    1.000000    1.000000    1.000000
     1.000000    1.000000    1.000000    1.000000    1.000000    1.000000
     1.000000    1.000000    1.000000    1.000000    1.000000    1.000000
     1.000000    1.000000    1.000000    1.000000    1.000000    1.000000
     1.000000    1.000000    1.000000    1.043677    1.152040

 Minimum search - taking simple RFO step
 Searching for Lamda that Minimizes Along All modes
 Value Taken    Lamda =   0.00000000
 Step Taken.  Stepsize is  0.000055

                             Maximum     Tolerance    Cnvgd?
         Gradient           0.000025      0.000010      NO
         Displacement       0.000026      0.000030     YES
         Energy change     -0.000000      0.000000     YES

 ----------------------------------------------------------------
             Standard Nuclear Orientation (Angstroms)
    I     Atom           X                Y                Z
 ----------------------------------------------------------------
    1      C      -1.5658117740     2.3611722650     1.1548413809
    2      C      -1.7049878780     0.9850801266     1.1612574135
    3      C      -1.5667974335     0.2416040842    -0.0061418008
    4      C      -1.2822664773     0.9289251151    -1.1763024591
    5      C      -1.1428448394     2.3095507493    -1.1828043888
    6      C      -1.2792686097     3.0505558013    -0.0187863482
    7      C      -1.7434562636    -1.2588267088     0.0059546146
    8      C      -1.0953911798     4.5501502915    -0.0173625877
    9      H      -1.6817166513     2.9058669394     2.0766098474
   10      H      -1.9264476788     0.4830157432     2.0881772667
   11      H      -1.1687031234     0.3859350023    -2.0990549569
   12      H      -0.9241300237     2.8103813828    -2.1107114509
   13      H      -1.3815992683    -1.7033154148    -0.9144107955
   14      H      -2.7913076043    -1.5267389842     0.1143019945
   15      H      -1.2019595246    -1.7102314003     0.8314408547
   16      H      -1.3604960460     4.9786278311    -0.9778929266
   17      H      -0.0610115511     4.8146853205     0.1882297342
   18      H      -1.7122204731     5.0200106560     0.7413100080
 ----------------------------------------------------------------
 Nuclear Repulsion Energy =         341.57269711 hartrees
 There are       29 alpha and       29 beta electrons
 Applying Cartesian multipole field
    Component          Value
    ---------          -----
     (2,0,0)        1.00000E-11
     (0,2,0)        2.00000E-11
     (0,0,2)       -3.00000E-11
 Nucleus-field energy     =     0.0000000248 hartrees
 Requested basis set is 6-311++G(d,p)
 There are 98 shells and 246 basis functions
 A cutoff of  1.0D-14 yielded   4530 shell pairs
 There are     29176 function pairs (     31157 Cartesian)
 Smallest overlap matrix eigenvalue = 8.39E-07
 Linear dependence detected in AO basis
 Tighter screening thresholds may be required for diffuse basis sets
 Use S2THRESH > 14 and THRESH = 14 in case of SCF convergence issues
 Number of orthogonalized atomic orbitals = 245
 Maximum deviation from orthogonality = 1.584E-10
 Guess MOs from SCF MO coefficient file

 -----------------------------------------------------------------------
  General SCF calculation program by
  Eric Jon Sundstrom, Paul Horn, Yuezhi Mao, Dmitri Zuev, Alec White,
  David Stuck, Shaama M.S., Shane Yost, Joonho Lee, David Small,
  Daniel Levine, Susi Lehtola, Hugh Burton, Evgeny Epifanovsky,
  Bang C. Huynh
 -----------------------------------------------------------------------
 Hartree-Fock
 using 6 threads for integral computing
 -------------------------------------------------------
 OpenMP Integral computing Module                
 Release: version 2.0, May 2017, Q-Chem Inc. Pleasanton 
 -------------------------------------------------------
 A restricted SCF calculation will be
 performed using DIIS
 SCF converges when DIIS error is below 1.0e-10
 ---------------------------------------
  Cycle       Energy         DIIS error
 ---------------------------------------
    1    -308.8484380573      7.88e-08  
    2    -308.8484380574      2.07e-08  
    3    -308.8484380574      4.35e-09  
    4    -308.8484380574      1.88e-09  
    5    -308.8484380574      5.71e-10  
    6    -308.8484380574      2.02e-10  
    7    -308.8484380574      9.45e-11  Convergence criterion met
 ---------------------------------------
 SCF time:   CPU 31.52s  wall 6.00s 
 SCF   energy in the final basis set =     -308.8484380574
 Total energy in the final basis set =     -308.8484380574

 --------------------------------------------------------------

                    Orbital Energies (a.u.)
 --------------------------------------------------------------

 Alpha MOs
 -- Occupied --
-11.2340 -11.2340 -11.2254 -11.2251 -11.2241 -11.2238 -11.2195 -11.2195
 -1.1585  -1.0627  -1.0119  -0.9741  -0.8978  -0.8284  -0.7846  -0.6706
 -0.6464  -0.6264  -0.5808  -0.5794  -0.5700  -0.5557  -0.5483  -0.5251
 -0.4808  -0.4802  -0.4774  -0.3328  -0.3139
 -- Virtual --
  0.0400   0.0485   0.0500   0.0650   0.0680   0.0693   0.0784   0.0921
  0.0961   0.1100   0.1136   0.1249   0.1278   0.1378   0.1479   0.1553
  0.1664   0.1742   0.1770   0.1877   0.1890   0.1907   0.1948   0.2016
  0.2077   0.2104   0.2126   0.2235   0.2243   0.2320   0.2329   0.2458
  0.2469   0.2514   0.2593   0.2754   0.2778   0.2889   0.2981   0.3119
  0.3158   0.3187   0.3272   0.3495   0.3599   0.3650   0.3656   0.3944
  0.4042   0.4162   0.4234   0.4303   0.4382   0.4524   0.4634   0.4796
  0.5214   0.5345   0.5401   0.5560   0.6035   0.6134   0.6281   0.6470
  0.6710   0.7140   0.7324   0.7325   0.7433   0.7460   0.7657   0.7760
  0.7849   0.7996   0.8291   0.8477   0.8513   0.8586   0.8647   0.8713
  0.8816   0.8926   0.9076   0.9243   0.9250   0.9367   0.9694   0.9806
  0.9920   1.0078   1.0418   1.0537   1.0748   1.0848   1.0982   1.1341
  1.1389   1.1660   1.1821   1.1899   1.2000   1.2408   1.2495   1.2630
  1.2924   1.2988   1.3389   1.3575   1.4012   1.5380   1.5754   1.6303
  1.6402   1.6710   1.6815   1.7289   1.7471   1.7620   1.8104   1.8131
  1.8221   1.8355   1.8488   1.8537   1.8777   1.8869   1.8894   1.8979
  1.9160   1.9609   1.9639   1.9963   2.0074   2.0647   2.0759   2.1049
  2.1143   2.1395   2.1446   2.2057   2.2334   2.2562   2.2628   2.2732
  2.2905   2.3148   2.3579   2.3676   2.3916   2.4238   2.4451   2.4802
  2.5205   2.5411   2.6342   2.6422   2.6762   2.7383   2.7539   2.8003
  2.8298   2.8421   2.8443   2.8671   2.8917   2.9075   2.9114   2.9439
  2.9544   2.9683   2.9821   3.0078   3.0308   3.0504   3.0569   3.0786
  3.0852   3.1268   3.1691   3.1856   3.2231   3.2734   3.2862   3.3011
  3.3349   3.3473   3.3604   3.3858   3.5221   3.6007   3.6471   3.6668
  3.8142   3.8807   3.9454   4.0298   4.1029   4.1433   4.2270   4.2344
  4.2468   4.2661   4.4343   4.5880   4.6010   4.7246   4.8160   5.3051
 24.7569  25.1045  25.1354  25.1615  25.1858  25.2847  25.3081  25.3977
 --------------------------------------------------------------

          Ground-State Mulliken Net Atomic Charges

     Atom                 Charge (a.u.)
  ----------------------------------------
      1 C                    -0.414007
      2 C                    -0.130445
      3 C                     0.721174
      4 C                    -0.743603
      5 C                    -0.462035
      6 C                     0.741013
      7 C                    -0.656311
      8 C                    -0.644906
      9 H                     0.182078
     10 H                     0.192474
     11 H                     0.170123
     12 H                     0.186555
     13 H                     0.145250
     14 H                     0.154011
     15 H                     0.136169
     16 H                     0.134969
     17 H                     0.153162
     18 H                     0.134331
  ----------------------------------------
  Sum of atomic charges =     0.000000

 -----------------------------------------------------------------
                    Cartesian Multipole Moments
 -----------------------------------------------------------------
    Charge (ESU x 10^10)
                -0.0000
    Dipole Moment (Debye)
         X       0.0047      Y       0.0001      Z       0.0346
       Tot       0.0349
    Quadrupole Moments (Debye-Ang)
        XX     -53.1675     XY       1.0133     YY     -44.6459
        XZ      -1.4272     YZ       0.1798     ZZ     -45.9370
    Octopole Moments (Debye-Ang^2)
       XXX     226.7921    XXY     -90.3707    XYY      66.8308
       YYY    -220.4263    XXZ       5.0406    XYZ      -2.5946
       YYZ       0.9632    XZZ      65.4343    YZZ     -75.6232
       ZZZ       0.8159
    Hexadecapole Moments (Debye-Ang^3)
      XXXX    -741.1781   XXXY     328.9368   XXYY    -439.3235
      XYYY     267.0842   YYYY   -1797.7605   XXXZ      12.3091
      XXYZ       8.2507   XYYZ      -0.1305   YYYZ       3.7737
      XXZZ    -167.5080   XYZZ      87.8659   YYZZ    -343.8072
      XZZZ      12.6574   YZZZ       0.7883   ZZZZ    -292.3354
 -----------------------------------------------------------------
 Calculating analytic gradient of the SCF energy
 Gradient of SCF Energy
            1           2           3           4           5           6
    1  -0.0000013  -0.0000069  -0.0000049   0.0000035   0.0000081   0.0000029
    2   0.0000040  -0.0000054   0.0000009   0.0000046  -0.0000052  -0.0000007
    3  -0.0000042  -0.0000060   0.0000010  -0.0000046  -0.0000025   0.0000059
            7           8           9          10          11          12
    1  -0.0000014   0.0000005  -0.0000025  -0.0000066   0.0000010   0.0000111
    2   0.0000002   0.0000003   0.0000031  -0.0000071   0.0000019  -0.0000013
    3   0.0000011   0.0000010  -0.0000027  -0.0000061  -0.0000031   0.0000009
           13          14          15          16          17          18
    1  -0.0000001  -0.0000007   0.0000024  -0.0000248   0.0000036   0.0000162
    2  -0.0000104  -0.0000018   0.0000132   0.0000072   0.0000050  -0.0000084
    3   0.0000063   0.0000019   0.0000050   0.0000094  -0.0000204   0.0000170
 Max gradient component =       2.484E-05
 RMS gradient           =       7.282E-06
 Gradient time:  CPU 21.94 s  wall 3.79 s
 Geometry Optimization Parameters
   NAtoms,    NIC,     NZ,  NCons,   NDum,   NFix, NCnnct, MaxDiis
       18       0       0       0       0       0       0       0

 Cartesian Hessian Update
 Hessian updated using BFGS update
**WARNING** Hereditary positive definiteness endangered
 due to small product of step size times gradient change
**WARNING** Small scalar product
 Hessian update skipped this cycle


** GEOMETRY OPTIMIZATION IN CARTESIAN COORDINATES **
   Searching for a Minimum

   Optimization Cycle:  15

                       Coordinates (Angstroms)
     ATOM                X               Y               Z
      1  C        -1.5658117740    2.3611722650    1.1548413809
      2  C        -1.7049878780    0.9850801266    1.1612574135
      3  C        -1.5667974335    0.2416040842   -0.0061418008
      4  C        -1.2822664773    0.9289251151   -1.1763024591
      5  C        -1.1428448394    2.3095507493   -1.1828043888
      6  C        -1.2792686097    3.0505558013   -0.0187863482
      7  C        -1.7434562636   -1.2588267088    0.0059546146
      8  C        -1.0953911798    4.5501502915   -0.0173625877
      9  H        -1.6817166513    2.9058669394    2.0766098474
     10  H        -1.9264476788    0.4830157432    2.0881772667
     11  H        -1.1687031234    0.3859350023   -2.0990549569
     12  H        -0.9241300237    2.8103813828   -2.1107114509
     13  H        -1.3815992683   -1.7033154148   -0.9144107955
     14  H        -2.7913076043   -1.5267389842    0.1143019945
     15  H        -1.2019595246   -1.7102314003    0.8314408547
     16  H        -1.3604960460    4.9786278311   -0.9778929266
     17  H        -0.0610115511    4.8146853205    0.1882297342
     18  H        -1.7122204731    5.0200106560    0.7413100080
   Point Group: c1    Number of degrees of freedom:    48


   Energy is   -308.848438057


 Translations and Rotations Projected Out of Hessian

 48 Hessian modes will be used to form the next step
  Hessian Eigenvalues:
     0.551725    1.000000    1.000000    1.000000    1.000000    1.000000
     1.000000    1.000000    1.000000    1.000000    1.000000    1.000000
     1.000000    1.000000    1.000000    1.000000    1.000000    1.000000
     1.000000    1.000000    1.000000    1.000000    1.000000    1.000000
     1.000000    1.000000    1.000000    1.000000    1.000000    1.000000
     1.000000    1.000000    1.000000    1.000000    1.000000    1.000000
     1.000000    1.000000    1.000000    1.000000    1.000000    1.000000
     1.000000    1.000000    1.000000    1.000000    1.043677    1.152040

 Minimum search - taking simple RFO step
 Searching for Lamda that Minimizes Along All modes
 Value Taken    Lamda =   0.00000000
 Step Taken.  Stepsize is  0.000054

                             Maximum     Tolerance    Cnvgd?
         Gradient           0.000025      0.000010      NO
         Displacement       0.000026      0.000030     YES
         Energy change     -0.000000      0.000000     YES

 ----------------------------------------------------------------
             Standard Nuclear Orientation (Angstroms)
    I     Atom           X                Y                Z
 ----------------------------------------------------------------
    1      C      -1.5658100437     2.3611723322     1.1548420563
    2      C      -1.7049841485     0.9850806524     1.1612591531
    3      C      -1.5667949874     0.2416037667    -0.0061397282
    4      C      -1.2822678580     0.9289249221    -1.1763012860
    5      C      -1.1428496699     2.3095512840    -1.1828046123
    6      C      -1.2792710138     3.0505562530    -0.0187863916
    7      C      -1.7434554781    -1.2588268529     0.0059540353
    8      C      -1.0953915250     4.5501501664    -0.0173626609
    9      H      -1.6817154669     2.9058650277     2.0766113799
   10      H      -1.9264441036     0.4830200354     2.0881806890
   11      H      -1.1687036444     0.3859337484    -2.0990531771
   12      H      -0.9241359765     2.8103822149    -2.1107119359
   13      H      -1.3815991259    -1.7033095724    -0.9144143916
   14      H      -2.7913071355    -1.5267380400     0.1143011633
   15      H      -1.2019610920    -1.7102387329     0.8314380239
   16      H      -1.3604822181     4.9786238633    -0.9778982238
   17      H      -0.0610134455     4.8146825748     0.1882408303
   18      H      -1.7122294672     5.0200151570     0.7413004764
 ----------------------------------------------------------------
 Nuclear Repulsion Energy =         341.57271254 hartrees
 There are       29 alpha and       29 beta electrons
 Applying Cartesian multipole field
    Component          Value
    ---------          -----
     (2,0,0)        1.00000E-11
     (0,2,0)        2.00000E-11
     (0,0,2)       -3.00000E-11
 Nucleus-field energy     =     0.0000000248 hartrees
 Requested basis set is 6-311++G(d,p)
 There are 98 shells and 246 basis functions
 A cutoff of  1.0D-14 yielded   4530 shell pairs
 There are     29176 function pairs (     31157 Cartesian)
 Smallest overlap matrix eigenvalue = 8.39E-07
 Linear dependence detected in AO basis
 Tighter screening thresholds may be required for diffuse basis sets
 Use S2THRESH > 14 and THRESH = 14 in case of SCF convergence issues
 Number of orthogonalized atomic orbitals = 245
 Maximum deviation from orthogonality = 1.716E-10
 Guess MOs from SCF MO coefficient file

 -----------------------------------------------------------------------
  General SCF calculation program by
  Eric Jon Sundstrom, Paul Horn, Yuezhi Mao, Dmitri Zuev, Alec White,
  David Stuck, Shaama M.S., Shane Yost, Joonho Lee, David Small,
  Daniel Levine, Susi Lehtola, Hugh Burton, Evgeny Epifanovsky,
  Bang C. Huynh
 -----------------------------------------------------------------------
 Hartree-Fock
 using 6 threads for integral computing
 -------------------------------------------------------
 OpenMP Integral computing Module                
 Release: version 2.0, May 2017, Q-Chem Inc. Pleasanton 
 -------------------------------------------------------
 A restricted SCF calculation will be
 performed using DIIS
 SCF converges when DIIS error is below 1.0e-10
 ---------------------------------------
  Cycle       Energy         DIIS error
 ---------------------------------------
    1    -308.8484380601      7.73e-08  
    2    -308.8484380602      2.04e-08  
    3    -308.8484380602      4.20e-09  
    4    -308.8484380602      1.70e-09  
    5    -308.8484380602      5.55e-10  
    6    -308.8484380602      1.93e-10  
    7    -308.8484380602      9.05e-11  Convergence criterion met
 ---------------------------------------
 SCF time:   CPU 31.45s  wall 6.00s 
 SCF   energy in the final basis set =     -308.8484380602
 Total energy in the final basis set =     -308.8484380602

 --------------------------------------------------------------

                    Orbital Energies (a.u.)
 --------------------------------------------------------------

 Alpha MOs
 -- Occupied --
-11.2340 -11.2340 -11.2254 -11.2251 -11.2241 -11.2238 -11.2195 -11.2195
 -1.1585  -1.0627  -1.0119  -0.9741  -0.8978  -0.8284  -0.7846  -0.6706
 -0.6464  -0.6264  -0.5808  -0.5794  -0.5700  -0.5557  -0.5483  -0.5251
 -0.4808  -0.4802  -0.4774  -0.3328  -0.3139
 -- Virtual --
  0.0400   0.0485   0.0500   0.0650   0.0680   0.0693   0.0784   0.0921
  0.0961   0.1100   0.1136   0.1249   0.1278   0.1378   0.1479   0.1553
  0.1664   0.1742   0.1770   0.1877   0.1890   0.1907   0.1948   0.2016
  0.2077   0.2104   0.2126   0.2235   0.2243   0.2320   0.2329   0.2458
  0.2469   0.2514   0.2593   0.2754   0.2778   0.2889   0.2981   0.3119
  0.3158   0.3187   0.3272   0.3495   0.3599   0.3650   0.3656   0.3944
  0.4042   0.4162   0.4234   0.4303   0.4382   0.4524   0.4634   0.4796
  0.5214   0.5345   0.5401   0.5560   0.6035   0.6134   0.6281   0.6470
  0.6710   0.7140   0.7324   0.7325   0.7433   0.7460   0.7657   0.7760
  0.7849   0.7996   0.8291   0.8477   0.8513   0.8586   0.8647   0.8713
  0.8816   0.8926   0.9076   0.9243   0.9250   0.9367   0.9694   0.9806
  0.9920   1.0078   1.0418   1.0537   1.0748   1.0848   1.0982   1.1341
  1.1389   1.1660   1.1821   1.1899   1.2000   1.2408   1.2495   1.2630
  1.2924   1.2988   1.3389   1.3575   1.4012   1.5380   1.5754   1.6303
  1.6402   1.6710   1.6815   1.7289   1.7471   1.7620   1.8104   1.8131
  1.8221   1.8355   1.8488   1.8537   1.8777   1.8869   1.8894   1.8979
  1.9160   1.9609   1.9639   1.9963   2.0074   2.0647   2.0759   2.1049
  2.1143   2.1395   2.1446   2.2057   2.2334   2.2562   2.2628   2.2732
  2.2905   2.3148   2.3579   2.3676   2.3916   2.4238   2.4451   2.4802
  2.5205   2.5411   2.6342   2.6422   2.6762   2.7383   2.7539   2.8003
  2.8298   2.8421   2.8443   2.8671   2.8917   2.9075   2.9114   2.9439
  2.9544   2.9683   2.9821   3.0078   3.0308   3.0504   3.0569   3.0786
  3.0852   3.1268   3.1691   3.1856   3.2231   3.2734   3.2862   3.3011
  3.3349   3.3473   3.3604   3.3858   3.5221   3.6007   3.6471   3.6668
  3.8142   3.8807   3.9454   4.0298   4.1029   4.1433   4.2270   4.2344
  4.2468   4.2662   4.4343   4.5880   4.6010   4.7246   4.8160   5.3051
 24.7569  25.1045  25.1354  25.1615  25.1858  25.2847  25.3081  25.3977
 --------------------------------------------------------------

          Ground-State Mulliken Net Atomic Charges

     Atom                 Charge (a.u.)
  ----------------------------------------
      1 C                    -0.413987
      2 C                    -0.130448
      3 C                     0.721170
      4 C                    -0.743598
      5 C                    -0.462051
      6 C                     0.741008
      7 C                    -0.656310
      8 C                    -0.644904
      9 H                     0.182079
     10 H                     0.192473
     11 H                     0.170123
     12 H                     0.186554
     13 H                     0.145249
     14 H                     0.154011
     15 H                     0.136169
     16 H                     0.134969
     17 H                     0.153162
     18 H                     0.134331
  ----------------------------------------
  Sum of atomic charges =     0.000000

 -----------------------------------------------------------------
                    Cartesian Multipole Moments
 -----------------------------------------------------------------
    Charge (ESU x 10^10)
                -0.0000
    Dipole Moment (Debye)
         X       0.0047      Y       0.0001      Z       0.0346
       Tot       0.0349
    Quadrupole Moments (Debye-Ang)
        XX     -53.1675     XY       1.0133     YY     -44.6459
        XZ      -1.4272     YZ       0.1798     ZZ     -45.9370
    Octopole Moments (Debye-Ang^2)
       XXX     226.7921    XXY     -90.3707    XYY      66.8308
       YYY    -220.4263    XXZ       5.0406    XYZ      -2.5946
       YYZ       0.9632    XZZ      65.4343    YZZ     -75.6232
       ZZZ       0.8159
    Hexadecapole Moments (Debye-Ang^3)
      XXXX    -741.1778   XXXY     328.9370   XXYY    -439.3235
      XYYY     267.0845   YYYY   -1797.7609   XXXZ      12.3088
      XXYZ       8.2508   XYYZ      -0.1307   YYYZ       3.7737
      XXZZ    -167.5080   XYZZ      87.8660   YYZZ    -343.8072
      XZZZ      12.6571   YZZZ       0.7882   ZZZZ    -292.3355
 -----------------------------------------------------------------
 Calculating analytic gradient of the SCF energy
 Gradient of SCF Energy
            1           2           3           4           5           6
    1  -0.0000012  -0.0000066  -0.0000047   0.0000034   0.0000077   0.0000028
    2   0.0000039  -0.0000053   0.0000008   0.0000045  -0.0000050  -0.0000007
    3  -0.0000042  -0.0000060   0.0000009  -0.0000047  -0.0000026   0.0000057
            7           8           9          10          11          12
    1  -0.0000014   0.0000004  -0.0000026  -0.0000067   0.0000011   0.0000112
    2   0.0000002   0.0000003   0.0000027  -0.0000066   0.0000017  -0.0000012
    3   0.0000012   0.0000012  -0.0000027  -0.0000061  -0.0000031   0.0000009
           13          14          15          16          17          18
    1   0.0000000  -0.0000006   0.0000021  -0.0000247   0.0000036   0.0000161
    2  -0.0000099  -0.0000019   0.0000128   0.0000069   0.0000049  -0.0000082
    3   0.0000062   0.0000022   0.0000051   0.0000095  -0.0000206   0.0000172
 Max gradient component =       2.469E-05
 RMS gradient           =       7.216E-06
 Gradient time:  CPU 21.93 s  wall 3.79 s
 Geometry Optimization Parameters
   NAtoms,    NIC,     NZ,  NCons,   NDum,   NFix, NCnnct, MaxDiis
       18       0       0       0       0       0       0       0

 Cartesian Hessian Update
 Hessian updated using BFGS update
**WARNING** Hereditary positive definiteness endangered
 due to small product of step size times gradient change
**WARNING** Small scalar product
 Hessian update skipped this cycle


** GEOMETRY OPTIMIZATION IN CARTESIAN COORDINATES **
   Searching for a Minimum

   Optimization Cycle:  16

                       Coordinates (Angstroms)
     ATOM                X               Y               Z
      1  C        -1.5658100437    2.3611723322    1.1548420563
      2  C        -1.7049841485    0.9850806524    1.1612591531
      3  C        -1.5667949874    0.2416037667   -0.0061397282
      4  C        -1.2822678580    0.9289249221   -1.1763012860
      5  C        -1.1428496699    2.3095512840   -1.1828046123
      6  C        -1.2792710138    3.0505562530   -0.0187863916
      7  C        -1.7434554781   -1.2588268529    0.0059540353
      8  C        -1.0953915250    4.5501501664   -0.0173626609
      9  H        -1.6817154669    2.9058650277    2.0766113799
     10  H        -1.9264441036    0.4830200354    2.0881806890
     11  H        -1.1687036444    0.3859337484   -2.0990531771
     12  H        -0.9241359765    2.8103822149   -2.1107119359
     13  H        -1.3815991259   -1.7033095724   -0.9144143916
     14  H        -2.7913071355   -1.5267380400    0.1143011633
     15  H        -1.2019610920   -1.7102387329    0.8314380239
     16  H        -1.3604822181    4.9786238633   -0.9778982238
     17  H        -0.0610134455    4.8146825748    0.1882408303
     18  H        -1.7122294672    5.0200151570    0.7413004764
   Point Group: c1    Number of degrees of freedom:    48


   Energy is   -308.848438060


 Translations and Rotations Projected Out of Hessian

 48 Hessian modes will be used to form the next step
  Hessian Eigenvalues:
     0.551725    1.000000    1.000000    1.000000    1.000000    1.000000
     1.000000    1.000000    1.000000    1.000000    1.000000    1.000000
     1.000000    1.000000    1.000000    1.000000    1.000000    1.000000
     1.000000    1.000000    1.000000    1.000000    1.000000    1.000000
     1.000000    1.000000    1.000000    1.000000    1.000000    1.000000
     1.000000    1.000000    1.000000    1.000000    1.000000    1.000000
     1.000000    1.000000    1.000000    1.000000    1.000000    1.000000
     1.000000    1.000000    1.000000    1.000000    1.043677    1.152040

 Minimum search - taking simple RFO step
 Searching for Lamda that Minimizes Along All modes
 Value Taken    Lamda =   0.00000000
 Step Taken.  Stepsize is  0.000054

                             Maximum     Tolerance    Cnvgd?
         Gradient           0.000025      0.000010      NO
         Displacement       0.000026      0.000030     YES
         Energy change     -0.000000      0.000000     YES

 ----------------------------------------------------------------
             Standard Nuclear Orientation (Angstroms)
    I     Atom           X                Y                Z
 ----------------------------------------------------------------
    1      C      -1.5658084144     2.3611724342     1.1548427783
    2      C      -1.7049805592     0.9850811525     1.1612609424
    3      C      -1.5667926368     0.2416034612    -0.0061376440
    4      C      -1.2822691975     0.9289247237    -1.1763000692
    5      C      -1.1428543082     2.3095517575    -1.1828047654
    6      C      -1.2792733376     3.0505566790    -0.0187864033
    7      C      -1.7434547104    -1.2588269992     0.0059534235
    8      C      -1.0953918442     4.5501500447    -0.0173628441
    9      H      -1.6817142072     2.9058633111     2.0766129161
   10      H      -1.9264404803     0.4830240496     2.0881841061
   11      H      -1.1687042300     0.3859325703    -2.0990514001
   12      H      -0.9241419931     2.8103829812    -2.1107123980
   13      H      -1.3815990460    -1.7033039817    -0.9144179316
   14      H      -2.7913067012    -1.5267370605     0.1143001962
   15      H      -1.2019624963    -1.7102458275     0.8314351682
   16      H      -1.3604684812     4.9786200689    -0.9779035712
   17      H      -0.0610153688     4.8146798823     0.1882520048
   18      H      -1.7122383878     5.0200195526     0.7412908915
 ----------------------------------------------------------------
 Nuclear Repulsion Energy =         341.57272616 hartrees
 There are       29 alpha and       29 beta electrons
 Applying Cartesian multipole field
    Component          Value
    ---------          -----
     (2,0,0)        1.00000E-11
     (0,2,0)        2.00000E-11
     (0,0,2)       -3.00000E-11
 Nucleus-field energy     =     0.0000000248 hartrees
 Requested basis set is 6-311++G(d,p)
 There are 98 shells and 246 basis functions
 A cutoff of  1.0D-14 yielded   4530 shell pairs
 There are     29176 function pairs (     31157 Cartesian)
 Smallest overlap matrix eigenvalue = 8.39E-07
 Linear dependence detected in AO basis
 Tighter screening thresholds may be required for diffuse basis sets
 Use S2THRESH > 14 and THRESH = 14 in case of SCF convergence issues
 Number of orthogonalized atomic orbitals = 245
 Maximum deviation from orthogonality = 7.418E-11
 Guess MOs from SCF MO coefficient file

 -----------------------------------------------------------------------
  General SCF calculation program by
  Eric Jon Sundstrom, Paul Horn, Yuezhi Mao, Dmitri Zuev, Alec White,
  David Stuck, Shaama M.S., Shane Yost, Joonho Lee, David Small,
  Daniel Levine, Susi Lehtola, Hugh Burton, Evgeny Epifanovsky,
  Bang C. Huynh
 -----------------------------------------------------------------------
 Hartree-Fock
 using 6 threads for integral computing
 -------------------------------------------------------
 OpenMP Integral computing Module                
 Release: version 2.0, May 2017, Q-Chem Inc. Pleasanton 
 -------------------------------------------------------
 A restricted SCF calculation will be
 performed using DIIS
 SCF converges when DIIS error is below 1.0e-10
 ---------------------------------------
  Cycle       Energy         DIIS error
 ---------------------------------------
    1    -308.8484380629      7.60e-08  
    2    -308.8484380630      2.01e-08  
    3    -308.8484380630      4.07e-09  
    4    -308.8484380630      1.52e-09  
    5    -308.8484380630      5.37e-10  
    6    -308.8484380630      1.85e-10  
    7    -308.8484380630      8.64e-11  Convergence criterion met
 ---------------------------------------
 SCF time:   CPU 31.47s  wall 6.00s 
 SCF   energy in the final basis set =     -308.8484380630
 Total energy in the final basis set =     -308.8484380630

 --------------------------------------------------------------

                    Orbital Energies (a.u.)
 --------------------------------------------------------------

 Alpha MOs
 -- Occupied --
-11.2340 -11.2340 -11.2254 -11.2251 -11.2241 -11.2238 -11.2195 -11.2195
 -1.1585  -1.0627  -1.0119  -0.9741  -0.8978  -0.8284  -0.7846  -0.6706
 -0.6464  -0.6264  -0.5808  -0.5794  -0.5700  -0.5557  -0.5483  -0.5251
 -0.4808  -0.4802  -0.4774  -0.3328  -0.3139
 -- Virtual --
  0.0400   0.0485   0.0500   0.0650   0.0680   0.0693   0.0784   0.0921
  0.0961   0.1100   0.1136   0.1249   0.1278   0.1378   0.1479   0.1553
  0.1664   0.1742   0.1770   0.1877   0.1890   0.1907   0.1948   0.2016
  0.2077   0.2104   0.2126   0.2235   0.2243   0.2320   0.2329   0.2458
  0.2469   0.2514   0.2593   0.2754   0.2778   0.2889   0.2981   0.3119
  0.3158   0.3187   0.3272   0.3495   0.3599   0.3650   0.3656   0.3944
  0.4042   0.4162   0.4234   0.4303   0.4382   0.4524   0.4634   0.4796
  0.5214   0.5345   0.5401   0.5560   0.6035   0.6134   0.6281   0.6470
  0.6710   0.7140   0.7324   0.7325   0.7433   0.7460   0.7657   0.7760
  0.7849   0.7996   0.8291   0.8477   0.8513   0.8586   0.8647   0.8713
  0.8816   0.8926   0.9076   0.9243   0.9250   0.9367   0.9694   0.9806
  0.9920   1.0078   1.0418   1.0537   1.0748   1.0848   1.0982   1.1341
  1.1389   1.1660   1.1821   1.1899   1.2000   1.2408   1.2495   1.2630
  1.2924   1.2988   1.3389   1.3575   1.4012   1.5380   1.5754   1.6303
  1.6402   1.6710   1.6815   1.7289   1.7471   1.7620   1.8104   1.8131
  1.8221   1.8355   1.8488   1.8537   1.8777   1.8869   1.8894   1.8979
  1.9160   1.9609   1.9639   1.9963   2.0074   2.0647   2.0759   2.1049
  2.1143   2.1395   2.1446   2.2057   2.2334   2.2562   2.2628   2.2732
  2.2905   2.3148   2.3579   2.3676   2.3916   2.4238   2.4451   2.4802
  2.5205   2.5411   2.6342   2.6422   2.6762   2.7383   2.7539   2.8003
  2.8298   2.8421   2.8443   2.8671   2.8917   2.9075   2.9114   2.9439
  2.9544   2.9683   2.9821   3.0078   3.0308   3.0504   3.0569   3.0786
  3.0852   3.1268   3.1691   3.1856   3.2231   3.2734   3.2862   3.3011
  3.3349   3.3473   3.3604   3.3858   3.5221   3.6007   3.6471   3.6668
  3.8142   3.8807   3.9454   4.0298   4.1029   4.1433   4.2270   4.2344
  4.2468   4.2662   4.4343   4.5880   4.6010   4.7246   4.8160   5.3051
 24.7569  25.1045  25.1354  25.1615  25.1858  25.2847  25.3081  25.3977
 --------------------------------------------------------------

          Ground-State Mulliken Net Atomic Charges

     Atom                 Charge (a.u.)
  ----------------------------------------
      1 C                    -0.413968
      2 C                    -0.130452
      3 C                     0.721166
      4 C                    -0.743592
      5 C                    -0.462066
      6 C                     0.741003
      7 C                    -0.656310
      8 C                    -0.644903
      9 H                     0.182079
     10 H                     0.192473
     11 H                     0.170123
     12 H                     0.186553
     13 H                     0.145249
     14 H                     0.154011
     15 H                     0.136169
     16 H                     0.134970
     17 H                     0.153163
     18 H                     0.134330
  ----------------------------------------
  Sum of atomic charges =     0.000000

 -----------------------------------------------------------------
                    Cartesian Multipole Moments
 -----------------------------------------------------------------
    Charge (ESU x 10^10)
                -0.0000
    Dipole Moment (Debye)
         X       0.0047      Y       0.0001      Z       0.0346
       Tot       0.0349
    Quadrupole Moments (Debye-Ang)
        XX     -53.1675     XY       1.0133     YY     -44.6459
        XZ      -1.4273     YZ       0.1798     ZZ     -45.9370
    Octopole Moments (Debye-Ang^2)
       XXX     226.7921    XXY     -90.3706    XYY      66.8308
       YYY    -220.4264    XXZ       5.0406    XYZ      -2.5946
       YYZ       0.9632    XZZ      65.4343    YZZ     -75.6232
       ZZZ       0.8158
    Hexadecapole Moments (Debye-Ang^3)
      XXXX    -741.1774   XXXY     328.9371   XXYY    -439.3234
      XYYY     267.0848   YYYY   -1797.7613   XXXZ      12.3084
      XXYZ       8.2509   XYYZ      -0.1309   YYYZ       3.7736
      XXZZ    -167.5080   XYZZ      87.8661   YYZZ    -343.8072
      XZZZ      12.6569   YZZZ       0.7881   ZZZZ    -292.3356
 -----------------------------------------------------------------
 Calculating analytic gradient of the SCF energy
 Gradient of SCF Energy
            1           2           3           4           5           6
    1  -0.0000011  -0.0000064  -0.0000045   0.0000033   0.0000074   0.0000027
    2   0.0000037  -0.0000051   0.0000008   0.0000045  -0.0000048  -0.0000007
    3  -0.0000042  -0.0000061   0.0000008  -0.0000047  -0.0000027   0.0000055
            7           8           9          10          11          12
    1  -0.0000014   0.0000004  -0.0000027  -0.0000067   0.0000012   0.0000113
    2   0.0000002   0.0000003   0.0000024  -0.0000061   0.0000016  -0.0000011
    3   0.0000012   0.0000013  -0.0000027  -0.0000060  -0.0000031   0.0000008
           13          14          15          16          17          18
    1   0.0000001  -0.0000006   0.0000018  -0.0000246   0.0000037   0.0000160
    2  -0.0000095  -0.0000019   0.0000123   0.0000066   0.0000048  -0.0000081
    3   0.0000061   0.0000024   0.0000051   0.0000096  -0.0000207   0.0000173
 Max gradient component =       2.457E-05
 RMS gradient           =       7.158E-06
 Gradient time:  CPU 21.92 s  wall 3.79 s
 Geometry Optimization Parameters
   NAtoms,    NIC,     NZ,  NCons,   NDum,   NFix, NCnnct, MaxDiis
       18       0       0       0       0       0       0       0

 Cartesian Hessian Update
 Hessian updated using BFGS update
**WARNING** Hereditary positive definiteness endangered
 due to small product of step size times gradient change
**WARNING** Small scalar product
 Hessian update skipped this cycle


** GEOMETRY OPTIMIZATION IN CARTESIAN COORDINATES **
   Searching for a Minimum

   Optimization Cycle:  17

                       Coordinates (Angstroms)
     ATOM                X               Y               Z
      1  C        -1.5658084144    2.3611724342    1.1548427783
      2  C        -1.7049805592    0.9850811525    1.1612609424
      3  C        -1.5667926368    0.2416034612   -0.0061376440
      4  C        -1.2822691975    0.9289247237   -1.1763000692
      5  C        -1.1428543082    2.3095517575   -1.1828047654
      6  C        -1.2792733376    3.0505566790   -0.0187864033
      7  C        -1.7434547104   -1.2588269992    0.0059534235
      8  C        -1.0953918442    4.5501500447   -0.0173628441
      9  H        -1.6817142072    2.9058633111    2.0766129161
     10  H        -1.9264404803    0.4830240496    2.0881841061
     11  H        -1.1687042300    0.3859325703   -2.0990514001
     12  H        -0.9241419931    2.8103829812   -2.1107123980
     13  H        -1.3815990460   -1.7033039817   -0.9144179316
     14  H        -2.7913067012   -1.5267370605    0.1143001962
     15  H        -1.2019624963   -1.7102458275    0.8314351682
     16  H        -1.3604684812    4.9786200689   -0.9779035712
     17  H        -0.0610153688    4.8146798823    0.1882520048
     18  H        -1.7122383878    5.0200195526    0.7412908915
   Point Group: c1    Number of degrees of freedom:    48


   Energy is   -308.848438063


 Translations and Rotations Projected Out of Hessian

 48 Hessian modes will be used to form the next step
  Hessian Eigenvalues:
     0.551725    1.000000    1.000000    1.000000    1.000000    1.000000
     1.000000    1.000000    1.000000    1.000000    1.000000    1.000000
     1.000000    1.000000    1.000000    1.000000    1.000000    1.000000
     1.000000    1.000000    1.000000    1.000000    1.000000    1.000000
     1.000000    1.000000    1.000000    1.000000    1.000000    1.000000
     1.000000    1.000000    1.000000    1.000000    1.000000    1.000000
     1.000000    1.000000    1.000000    1.000000    1.000000    1.000000
     1.000000    1.000000    1.000000    1.000000    1.043677    1.152040

 Minimum search - taking simple RFO step
 Searching for Lamda that Minimizes Along All modes
 Value Taken    Lamda =   0.00000000
 Step Taken.  Stepsize is  0.000054

                             Maximum     Tolerance    Cnvgd?
         Gradient           0.000025      0.000010      NO
         Displacement       0.000026      0.000030     YES
         Energy change     -0.000000      0.000000     YES

 ----------------------------------------------------------------
             Standard Nuclear Orientation (Angstroms)
    I     Atom           X                Y                Z
 ----------------------------------------------------------------
    1      C      -1.5658068702     2.3611725653     1.1548435438
    2      C      -1.7049770981     0.9850816277     1.1612627739
    3      C      -1.5667903731     0.2416031672    -0.0061355534
    4      C      -1.2822704986     0.9289245223    -1.1762988140
    5      C      -1.1428587780     2.3095521775    -1.1828048543
    6      C      -1.2792755887     3.0505570817    -0.0187863851
    7      C      -1.7434539604    -1.2588271459     0.0059527815
    8      C      -1.0953921396     4.5501499263    -0.0173631221
    9      H      -1.6817128794     2.9058617746     2.0766144518
   10      H      -1.9264368138     0.4830278077     2.0881875135
   11      H      -1.1687048770     0.3859314597    -2.0990496261
   12      H      -0.9241480610     2.8103836849    -2.1107128389
   13      H      -1.3815990224    -1.7032986226    -0.9144214181
   14      H      -2.7913062980    -1.5267360532     0.1142991098
   15      H      -1.2019637540    -1.7102526976     0.8314322916
   16      H      -1.3604548234     4.9786164300    -0.9779089589
   17      H      -0.0610173164     4.8146772435     0.1882632451
   18      H      -1.7122472478     5.0200238510     0.7412812601
 ----------------------------------------------------------------
 Nuclear Repulsion Energy =         341.57273824 hartrees
 There are       29 alpha and       29 beta electrons
 Applying Cartesian multipole field
    Component          Value
    ---------          -----
     (2,0,0)        1.00000E-11
     (0,2,0)        2.00000E-11
     (0,0,2)       -3.00000E-11
 Nucleus-field energy     =     0.0000000248 hartrees
 Requested basis set is 6-311++G(d,p)
 There are 98 shells and 246 basis functions
 A cutoff of  1.0D-14 yielded   4530 shell pairs
 There are     29176 function pairs (     31157 Cartesian)
 Smallest overlap matrix eigenvalue = 8.39E-07
 Linear dependence detected in AO basis
 Tighter screening thresholds may be required for diffuse basis sets
 Use S2THRESH > 14 and THRESH = 14 in case of SCF convergence issues
 Number of orthogonalized atomic orbitals = 245
 Maximum deviation from orthogonality = 3.539E-10
 Guess MOs from SCF MO coefficient file

 -----------------------------------------------------------------------
  General SCF calculation program by
  Eric Jon Sundstrom, Paul Horn, Yuezhi Mao, Dmitri Zuev, Alec White,
  David Stuck, Shaama M.S., Shane Yost, Joonho Lee, David Small,
  Daniel Levine, Susi Lehtola, Hugh Burton, Evgeny Epifanovsky,
  Bang C. Huynh
 -----------------------------------------------------------------------
 Hartree-Fock
 using 6 threads for integral computing
 -------------------------------------------------------
 OpenMP Integral computing Module                
 Release: version 2.0, May 2017, Q-Chem Inc. Pleasanton 
 -------------------------------------------------------
 A restricted SCF calculation will be
 performed using DIIS
 SCF converges when DIIS error is below 1.0e-10
 ---------------------------------------
  Cycle       Energy         DIIS error
 ---------------------------------------
    1    -308.8484380657      7.49e-08  
    2    -308.8484380657      1.98e-08  
    3    -308.8484380658      3.96e-09  
    4    -308.8484380658      1.36e-09  
    5    -308.8484380658      5.19e-10  
    6    -308.8484380657      1.78e-10  
    7    -308.8484380658      8.28e-11  Convergence criterion met
 ---------------------------------------
 SCF time:   CPU 31.49s  wall 6.00s 
 SCF   energy in the final basis set =     -308.8484380658
 Total energy in the final basis set =     -308.8484380658

 --------------------------------------------------------------

                    Orbital Energies (a.u.)
 --------------------------------------------------------------

 Alpha MOs
 -- Occupied --
-11.2340 -11.2340 -11.2254 -11.2251 -11.2241 -11.2238 -11.2195 -11.2195
 -1.1585  -1.0627  -1.0119  -0.9741  -0.8978  -0.8284  -0.7846  -0.6706
 -0.6464  -0.6264  -0.5808  -0.5794  -0.5700  -0.5557  -0.5483  -0.5251
 -0.4808  -0.4802  -0.4774  -0.3328  -0.3139
 -- Virtual --
  0.0400   0.0485   0.0500   0.0650   0.0680   0.0693   0.0784   0.0921
  0.0961   0.1100   0.1136   0.1249   0.1278   0.1378   0.1479   0.1553
  0.1664   0.1742   0.1770   0.1877   0.1890   0.1907   0.1948   0.2016
  0.2077   0.2104   0.2126   0.2235   0.2243   0.2320   0.2329   0.2458
  0.2469   0.2514   0.2593   0.2754   0.2778   0.2889   0.2981   0.3119
  0.3158   0.3187   0.3272   0.3495   0.3599   0.3650   0.3656   0.3944
  0.4042   0.4162   0.4234   0.4303   0.4382   0.4524   0.4634   0.4796
  0.5214   0.5345   0.5401   0.5560   0.6035   0.6134   0.6281   0.6470
  0.6710   0.7140   0.7324   0.7325   0.7433   0.7460   0.7657   0.7760
  0.7849   0.7996   0.8291   0.8477   0.8513   0.8586   0.8647   0.8713
  0.8816   0.8926   0.9076   0.9243   0.9250   0.9367   0.9694   0.9806
  0.9920   1.0078   1.0418   1.0537   1.0748   1.0848   1.0982   1.1341
  1.1389   1.1660   1.1821   1.1899   1.2000   1.2408   1.2495   1.2630
  1.2924   1.2988   1.3389   1.3575   1.4012   1.5380   1.5754   1.6303
  1.6402   1.6710   1.6815   1.7289   1.7471   1.7620   1.8104   1.8131
  1.8221   1.8355   1.8488   1.8537   1.8777   1.8869   1.8894   1.8979
  1.9160   1.9609   1.9639   1.9963   2.0074   2.0647   2.0759   2.1049
  2.1143   2.1395   2.1446   2.2057   2.2334   2.2562   2.2628   2.2732
  2.2905   2.3148   2.3579   2.3676   2.3916   2.4238   2.4451   2.4802
  2.5205   2.5411   2.6342   2.6422   2.6762   2.7383   2.7539   2.8003
  2.8298   2.8421   2.8443   2.8671   2.8917   2.9075   2.9114   2.9439
  2.9544   2.9683   2.9821   3.0078   3.0308   3.0504   3.0569   3.0786
  3.0852   3.1268   3.1691   3.1856   3.2231   3.2734   3.2862   3.3011
  3.3349   3.3473   3.3604   3.3858   3.5221   3.6007   3.6471   3.6668
  3.8142   3.8807   3.9454   4.0298   4.1029   4.1433   4.2270   4.2344
  4.2468   4.2662   4.4343   4.5880   4.6010   4.7246   4.8160   5.3051
 24.7569  25.1045  25.1354  25.1615  25.1858  25.2847  25.3081  25.3977
 --------------------------------------------------------------

          Ground-State Mulliken Net Atomic Charges

     Atom                 Charge (a.u.)
  ----------------------------------------
      1 C                    -0.413948
      2 C                    -0.130455
      3 C                     0.721162
      4 C                    -0.743587
      5 C                    -0.462081
      6 C                     0.740999
      7 C                    -0.656309
      8 C                    -0.644901
      9 H                     0.182080
     10 H                     0.192473
     11 H                     0.170124
     12 H                     0.186553
     13 H                     0.145249
     14 H                     0.154012
     15 H                     0.136169
     16 H                     0.134970
     17 H                     0.153163
     18 H                     0.134330
  ----------------------------------------
  Sum of atomic charges =     0.000000

 -----------------------------------------------------------------
                    Cartesian Multipole Moments
 -----------------------------------------------------------------
    Charge (ESU x 10^10)
                -0.0000
    Dipole Moment (Debye)
         X       0.0047      Y       0.0001      Z       0.0346
       Tot       0.0349
    Quadrupole Moments (Debye-Ang)
        XX     -53.1675     XY       1.0133     YY     -44.6459
        XZ      -1.4273     YZ       0.1798     ZZ     -45.9370
    Octopole Moments (Debye-Ang^2)
       XXX     226.7921    XXY     -90.3706    XYY      66.8308
       YYY    -220.4265    XXZ       5.0406    XYZ      -2.5946
       YYZ       0.9633    XZZ      65.4343    YZZ     -75.6232
       ZZZ       0.8158
    Hexadecapole Moments (Debye-Ang^3)
      XXXX    -741.1771   XXXY     328.9373   XXYY    -439.3234
      XYYY     267.0850   YYYY   -1797.7616   XXXZ      12.3082
      XXYZ       8.2509   XYYZ      -0.1310   YYYZ       3.7735
      XXZZ    -167.5080   XYZZ      87.8662   YYZZ    -343.8073
      XZZZ      12.6568   YZZZ       0.7880   ZZZZ    -292.3356
 -----------------------------------------------------------------
 Calculating analytic gradient of the SCF energy
 Gradient of SCF Energy
            1           2           3           4           5           6
    1  -0.0000010  -0.0000061  -0.0000044   0.0000032   0.0000072   0.0000026
    2   0.0000036  -0.0000050   0.0000008   0.0000044  -0.0000047  -0.0000006
    3  -0.0000042  -0.0000061   0.0000007  -0.0000047  -0.0000027   0.0000054
            7           8           9          10          11          12
    1  -0.0000013   0.0000004  -0.0000028  -0.0000068   0.0000013   0.0000114
    2   0.0000002   0.0000003   0.0000021  -0.0000057   0.0000015  -0.0000010
    3   0.0000013   0.0000015  -0.0000027  -0.0000060  -0.0000031   0.0000008
           13          14          15          16          17          18
    1   0.0000002  -0.0000005   0.0000016  -0.0000245   0.0000037   0.0000159
    2  -0.0000091  -0.0000020   0.0000120   0.0000063   0.0000047  -0.0000079
    3   0.0000060   0.0000026   0.0000052   0.0000096  -0.0000208   0.0000174
 Max gradient component =       2.446E-05
 RMS gradient           =       7.106E-06
 Gradient time:  CPU 21.97 s  wall 3.80 s
 Geometry Optimization Parameters
   NAtoms,    NIC,     NZ,  NCons,   NDum,   NFix, NCnnct, MaxDiis
       18       0       0       0       0       0       0       0

 Cartesian Hessian Update
 Hessian updated using BFGS update
**WARNING** Hereditary positive definiteness endangered
 due to small product of step size times gradient change
**WARNING** Small scalar product
 Hessian update skipped this cycle


** GEOMETRY OPTIMIZATION IN CARTESIAN COORDINATES **
   Searching for a Minimum

   Optimization Cycle:  18

                       Coordinates (Angstroms)
     ATOM                X               Y               Z
      1  C        -1.5658068702    2.3611725653    1.1548435438
      2  C        -1.7049770981    0.9850816277    1.1612627739
      3  C        -1.5667903731    0.2416031672   -0.0061355534
      4  C        -1.2822704986    0.9289245223   -1.1762988140
      5  C        -1.1428587780    2.3095521775   -1.1828048543
      6  C        -1.2792755887    3.0505570817   -0.0187863851
      7  C        -1.7434539604   -1.2588271459    0.0059527815
      8  C        -1.0953921396    4.5501499263   -0.0173631221
      9  H        -1.6817128794    2.9058617746    2.0766144518
     10  H        -1.9264368138    0.4830278077    2.0881875135
     11  H        -1.1687048770    0.3859314597   -2.0990496261
     12  H        -0.9241480610    2.8103836849   -2.1107128389
     13  H        -1.3815990224   -1.7032986226   -0.9144214181
     14  H        -2.7913062980   -1.5267360532    0.1142991098
     15  H        -1.2019637540   -1.7102526976    0.8314322916
     16  H        -1.3604548234    4.9786164300   -0.9779089589
     17  H        -0.0610173164    4.8146772435    0.1882632451
     18  H        -1.7122472478    5.0200238510    0.7412812601
   Point Group: c1    Number of degrees of freedom:    48


   Energy is   -308.848438066


 Translations and Rotations Projected Out of Hessian

 48 Hessian modes will be used to form the next step
  Hessian Eigenvalues:
     0.551725    1.000000    1.000000    1.000000    1.000000    1.000000
     1.000000    1.000000    1.000000    1.000000    1.000000    1.000000
     1.000000    1.000000    1.000000    1.000000    1.000000    1.000000
     1.000000    1.000000    1.000000    1.000000    1.000000    1.000000
     1.000000    1.000000    1.000000    1.000000    1.000000    1.000000
     1.000000    1.000000    1.000000    1.000000    1.000000    1.000000
     1.000000    1.000000    1.000000    1.000000    1.000000    1.000000
     1.000000    1.000000    1.000000    1.000000    1.043677    1.152040

 Minimum search - taking simple RFO step
 Searching for Lamda that Minimizes Along All modes
 Value Taken    Lamda =   0.00000000
 Step Taken.  Stepsize is  0.000053

                             Maximum     Tolerance    Cnvgd?
         Gradient           0.000024      0.000010      NO
         Displacement       0.000026      0.000030     YES
         Energy change     -0.000000      0.000000     YES

 ----------------------------------------------------------------
             Standard Nuclear Orientation (Angstroms)
    I     Atom           X                Y                Z
 ----------------------------------------------------------------
    1      C      -1.5658053977     2.3611727204     1.1548443495
    2      C      -1.7049737537     0.9850820791     1.1612646409
    3      C      -1.5667881888     0.2416028841    -0.0061334604
    4      C      -1.2822717647     0.9289243191    -1.1762975254
    5      C      -1.1428630997     2.3095525509    -1.1828048850
    6      C      -1.2792777737     3.0505574634    -0.0187863385
    7      C      -1.7434532280    -1.2588272919     0.0059521116
    8      C      -1.0953924129     4.5501498110    -0.0173634817
    9      H      -1.6817114900     2.9058604043     2.0766159837
   10      H      -1.9264331087     0.4830313292     2.0881909072
   11      H      -1.1687055823     0.3859304097    -2.0990478554
   12      H      -0.9241541698     2.8103843292    -2.1107132597
   13      H      -1.3815990495    -1.7032934770    -0.9144248535
   14      H      -2.7913059231    -1.5267350244     0.1142979188
   15      H      -1.2019648797    -1.7102593561     0.8314293980
   16      H      -1.3604412344     4.9786129306    -0.9779143789
   17      H      -0.0610192849     4.8146746586     0.1882745407
   18      H      -1.7122560583     5.0200280599     0.7412715883
 ----------------------------------------------------------------
 Nuclear Repulsion Energy =         341.57274899 hartrees
 There are       29 alpha and       29 beta electrons
 Applying Cartesian multipole field
    Component          Value
    ---------          -----
     (2,0,0)        1.00000E-11
     (0,2,0)        2.00000E-11
     (0,0,2)       -3.00000E-11
 Nucleus-field energy     =     0.0000000248 hartrees
 Requested basis set is 6-311++G(d,p)
 There are 98 shells and 246 basis functions
 A cutoff of  1.0D-14 yielded   4530 shell pairs
 There are     29176 function pairs (     31157 Cartesian)
 Smallest overlap matrix eigenvalue = 8.39E-07
 Linear dependence detected in AO basis
 Tighter screening thresholds may be required for diffuse basis sets
 Use S2THRESH > 14 and THRESH = 14 in case of SCF convergence issues
 Number of orthogonalized atomic orbitals = 245
 Maximum deviation from orthogonality = 1.555E-10
 Guess MOs from SCF MO coefficient file

 -----------------------------------------------------------------------
  General SCF calculation program by
  Eric Jon Sundstrom, Paul Horn, Yuezhi Mao, Dmitri Zuev, Alec White,
  David Stuck, Shaama M.S., Shane Yost, Joonho Lee, David Small,
  Daniel Levine, Susi Lehtola, Hugh Burton, Evgeny Epifanovsky,
  Bang C. Huynh
 -----------------------------------------------------------------------
 Hartree-Fock
 using 6 threads for integral computing
 -------------------------------------------------------
 OpenMP Integral computing Module                
 Release: version 2.0, May 2017, Q-Chem Inc. Pleasanton 
 -------------------------------------------------------
 A restricted SCF calculation will be
 performed using DIIS
 SCF converges when DIIS error is below 1.0e-10
 ---------------------------------------
  Cycle       Energy         DIIS error
 ---------------------------------------
    1    -308.8484380684      7.39e-08  
    2    -308.8484380684      1.96e-08  
    3    -308.8484380685      3.87e-09  
    4    -308.8484380685      1.22e-09  
    5    -308.8484380685      4.98e-10  
    6    -308.8484380685      1.73e-10  
    7    -308.8484380685      7.96e-11  Convergence criterion met
 ---------------------------------------
 SCF time:   CPU 31.41s  wall 6.00s 
 SCF   energy in the final basis set =     -308.8484380685
 Total energy in the final basis set =     -308.8484380685

 --------------------------------------------------------------

                    Orbital Energies (a.u.)
 --------------------------------------------------------------

 Alpha MOs
 -- Occupied --
-11.2340 -11.2340 -11.2254 -11.2251 -11.2241 -11.2238 -11.2195 -11.2195
 -1.1585  -1.0627  -1.0119  -0.9741  -0.8978  -0.8284  -0.7846  -0.6706
 -0.6464  -0.6264  -0.5808  -0.5794  -0.5700  -0.5557  -0.5483  -0.5251
 -0.4808  -0.4802  -0.4774  -0.3328  -0.3139
 -- Virtual --
  0.0400   0.0485   0.0500   0.0650   0.0680   0.0693   0.0784   0.0921
  0.0961   0.1100   0.1136   0.1249   0.1278   0.1378   0.1479   0.1553
  0.1664   0.1742   0.1770   0.1877   0.1890   0.1907   0.1948   0.2016
  0.2077   0.2104   0.2126   0.2235   0.2243   0.2320   0.2329   0.2458
  0.2469   0.2514   0.2593   0.2754   0.2778   0.2889   0.2981   0.3119
  0.3158   0.3187   0.3272   0.3495   0.3599   0.3650   0.3656   0.3944
  0.4042   0.4162   0.4234   0.4303   0.4382   0.4524   0.4634   0.4796
  0.5214   0.5345   0.5401   0.5560   0.6035   0.6134   0.6281   0.6470
  0.6710   0.7140   0.7324   0.7325   0.7433   0.7460   0.7657   0.7760
  0.7849   0.7996   0.8291   0.8477   0.8513   0.8586   0.8647   0.8713
  0.8816   0.8926   0.9076   0.9243   0.9250   0.9367   0.9694   0.9806
  0.9920   1.0078   1.0418   1.0537   1.0748   1.0848   1.0982   1.1341
  1.1389   1.1660   1.1821   1.1899   1.2000   1.2408   1.2495   1.2630
  1.2924   1.2988   1.3389   1.3575   1.4012   1.5380   1.5754   1.6303
  1.6402   1.6710   1.6815   1.7289   1.7471   1.7620   1.8104   1.8131
  1.8221   1.8355   1.8488   1.8537   1.8777   1.8869   1.8894   1.8979
  1.9160   1.9609   1.9639   1.9963   2.0074   2.0647   2.0759   2.1049
  2.1143   2.1395   2.1446   2.2057   2.2334   2.2562   2.2628   2.2732
  2.2905   2.3148   2.3579   2.3676   2.3916   2.4238   2.4451   2.4802
  2.5205   2.5411   2.6342   2.6422   2.6762   2.7383   2.7539   2.8003
  2.8298   2.8421   2.8443   2.8671   2.8917   2.9075   2.9114   2.9439
  2.9544   2.9683   2.9821   3.0078   3.0308   3.0504   3.0569   3.0786
  3.0852   3.1268   3.1691   3.1856   3.2231   3.2734   3.2862   3.3011
  3.3349   3.3473   3.3604   3.3858   3.5221   3.6007   3.6471   3.6668
  3.8142   3.8807   3.9454   4.0298   4.1029   4.1433   4.2270   4.2344
  4.2468   4.2662   4.4343   4.5880   4.6010   4.7246   4.8160   5.3051
 24.7569  25.1045  25.1354  25.1615  25.1858  25.2847  25.3081  25.3977
 --------------------------------------------------------------

          Ground-State Mulliken Net Atomic Charges

     Atom                 Charge (a.u.)
  ----------------------------------------
      1 C                    -0.413929
      2 C                    -0.130458
      3 C                     0.721159
      4 C                    -0.743582
      5 C                    -0.462096
      6 C                     0.740994
      7 C                    -0.656309
      8 C                    -0.644900
      9 H                     0.182080
     10 H                     0.192472
     11 H                     0.170124
     12 H                     0.186552
     13 H                     0.145248
     14 H                     0.154012
     15 H                     0.136169
     16 H                     0.134970
     17 H                     0.153163
     18 H                     0.134329
  ----------------------------------------
  Sum of atomic charges =     0.000000

 -----------------------------------------------------------------
                    Cartesian Multipole Moments
 -----------------------------------------------------------------
    Charge (ESU x 10^10)
                 0.0000
    Dipole Moment (Debye)
         X       0.0047      Y       0.0001      Z       0.0346
       Tot       0.0349
    Quadrupole Moments (Debye-Ang)
        XX     -53.1675     XY       1.0133     YY     -44.6460
        XZ      -1.4273     YZ       0.1798     ZZ     -45.9370
    Octopole Moments (Debye-Ang^2)
       XXX     226.7921    XXY     -90.3706    XYY      66.8308
       YYY    -220.4265    XXZ       5.0407    XYZ      -2.5946
       YYZ       0.9633    XZZ      65.4343    YZZ     -75.6231
       ZZZ       0.8157
    Hexadecapole Moments (Debye-Ang^3)
      XXXX    -741.1768   XXXY     328.9375   XXYY    -439.3234
      XYYY     267.0852   YYYY   -1797.7620   XXXZ      12.3079
      XXYZ       8.2510   XYYZ      -0.1312   YYYZ       3.7735
      XXZZ    -167.5080   XYZZ      87.8662   YYZZ    -343.8073
      XZZZ      12.6566   YZZZ       0.7879   ZZZZ    -292.3357
 -----------------------------------------------------------------
 Calculating analytic gradient of the SCF energy
 Gradient of SCF Energy
            1           2           3           4           5           6
    1  -0.0000009  -0.0000059  -0.0000042   0.0000031   0.0000069   0.0000025
    2   0.0000035  -0.0000049   0.0000008   0.0000043  -0.0000045  -0.0000006
    3  -0.0000043  -0.0000061   0.0000006  -0.0000047  -0.0000028   0.0000052
            7           8           9          10          11          12
    1  -0.0000013   0.0000003  -0.0000029  -0.0000069   0.0000014   0.0000115
    2   0.0000002   0.0000003   0.0000018  -0.0000053   0.0000014  -0.0000009
    3   0.0000013   0.0000016  -0.0000027  -0.0000060  -0.0000031   0.0000008
           13          14          15          16          17          18
    1   0.0000003  -0.0000005   0.0000013  -0.0000244   0.0000038   0.0000159
    2  -0.0000087  -0.0000020   0.0000116   0.0000061   0.0000046  -0.0000077
    3   0.0000059   0.0000028   0.0000052   0.0000097  -0.0000209   0.0000174
 Max gradient component =       2.437E-05
 RMS gradient           =       7.060E-06
 Gradient time:  CPU 21.92 s  wall 3.79 s
 Geometry Optimization Parameters
   NAtoms,    NIC,     NZ,  NCons,   NDum,   NFix, NCnnct, MaxDiis
       18       0       0       0       0       0       0       0

 Cartesian Hessian Update
 Hessian updated using BFGS update
**WARNING** Hereditary positive definiteness endangered
 due to small product of step size times gradient change
**WARNING** Small scalar product
 Hessian update skipped this cycle


** GEOMETRY OPTIMIZATION IN CARTESIAN COORDINATES **
   Searching for a Minimum

   Optimization Cycle:  19

                       Coordinates (Angstroms)
     ATOM                X               Y               Z
      1  C        -1.5658053977    2.3611727204    1.1548443495
      2  C        -1.7049737537    0.9850820791    1.1612646409
      3  C        -1.5667881888    0.2416028841   -0.0061334604
      4  C        -1.2822717647    0.9289243191   -1.1762975254
      5  C        -1.1428630997    2.3095525509   -1.1828048850
      6  C        -1.2792777737    3.0505574634   -0.0187863385
      7  C        -1.7434532280   -1.2588272919    0.0059521116
      8  C        -1.0953924129    4.5501498110   -0.0173634817
      9  H        -1.6817114900    2.9058604043    2.0766159837
     10  H        -1.9264331087    0.4830313292    2.0881909072
     11  H        -1.1687055823    0.3859304097   -2.0990478554
     12  H        -0.9241541698    2.8103843292   -2.1107132597
     13  H        -1.3815990495   -1.7032934770   -0.9144248535
     14  H        -2.7913059231   -1.5267350244    0.1142979188
     15  H        -1.2019648797   -1.7102593561    0.8314293980
     16  H        -1.3604412344    4.9786129306   -0.9779143789
     17  H        -0.0610192849    4.8146746586    0.1882745407
     18  H        -1.7122560583    5.0200280599    0.7412715883
   Point Group: c1    Number of degrees of freedom:    48


   Energy is   -308.848438068


 Translations and Rotations Projected Out of Hessian

 48 Hessian modes will be used to form the next step
  Hessian Eigenvalues:
     0.551725    1.000000    1.000000    1.000000    1.000000    1.000000
     1.000000    1.000000    1.000000    1.000000    1.000000    1.000000
     1.000000    1.000000    1.000000    1.000000    1.000000    1.000000
     1.000000    1.000000    1.000000    1.000000    1.000000    1.000000
     1.000000    1.000000    1.000000    1.000000    1.000000    1.000000
     1.000000    1.000000    1.000000    1.000000    1.000000    1.000000
     1.000000    1.000000    1.000000    1.000000    1.000000    1.000000
     1.000000    1.000000    1.000000    1.000000    1.043677    1.152040

 Minimum search - taking simple RFO step
 Searching for Lamda that Minimizes Along All modes
 Value Taken    Lamda =   0.00000000
 Step Taken.  Stepsize is  0.000053

                             Maximum     Tolerance    Cnvgd?
         Gradient           0.000024      0.000010      NO
         Displacement       0.000026      0.000030     YES
         Energy change     -0.000000      0.000000     YES

 ----------------------------------------------------------------
             Standard Nuclear Orientation (Angstroms)
    I     Atom           X                Y                Z
 ----------------------------------------------------------------
    1      C      -1.5658039859     2.3611728956     1.1548451921
    2      C      -1.7049705151     0.9850825079     1.1612665377
    3      C      -1.5667860776     0.2416026112    -0.0061313685
    4      C      -1.2822729994     0.9289241154    -1.1762962081
    5      C      -1.1428672905     2.3095528833    -1.1828048632
    6      C      -1.2792798979     3.0505578261    -0.0187862652
    7      C      -1.7434525128    -1.2588274363     0.0059514159
    8      C      -1.0953926661     4.5501496988    -0.0173639112
    9      H      -1.6817100443     2.9058591872     2.0766175092
   10      H      -1.9264293693     0.4830346323     2.0881942839
   11      H      -1.1687063431     0.3859294139    -2.0990460885
   12      H      -0.9241603100     2.8103849176    -2.1107136619
   13      H      -1.3815991223    -1.7032885284    -0.9144282403
   14      H      -2.7913055736    -1.5267339799     0.1142966366
   15      H      -1.2019658863    -1.7102658146     0.8314264913
   16      H      -1.3604277057     4.9786095564    -0.9779198241
   17      H      -0.0610212714     4.8146721273     0.1882858825
   18      H      -1.7122648287     5.0200321862     0.7412618818
 ----------------------------------------------------------------
 Nuclear Repulsion Energy =         341.57275859 hartrees
 There are       29 alpha and       29 beta electrons
 Applying Cartesian multipole field
    Component          Value
    ---------          -----
     (2,0,0)        1.00000E-11
     (0,2,0)        2.00000E-11
     (0,0,2)       -3.00000E-11
 Nucleus-field energy     =     0.0000000248 hartrees
 Requested basis set is 6-311++G(d,p)
 There are 98 shells and 246 basis functions
 A cutoff of  1.0D-14 yielded   4530 shell pairs
 There are     29176 function pairs (     31157 Cartesian)
 Smallest overlap matrix eigenvalue = 8.39E-07
 Linear dependence detected in AO basis
 Tighter screening thresholds may be required for diffuse basis sets
 Use S2THRESH > 14 and THRESH = 14 in case of SCF convergence issues
 Number of orthogonalized atomic orbitals = 245
 Maximum deviation from orthogonality = 2.272E-10
 Guess MOs from SCF MO coefficient file

 -----------------------------------------------------------------------
  General SCF calculation program by
  Eric Jon Sundstrom, Paul Horn, Yuezhi Mao, Dmitri Zuev, Alec White,
  David Stuck, Shaama M.S., Shane Yost, Joonho Lee, David Small,
  Daniel Levine, Susi Lehtola, Hugh Burton, Evgeny Epifanovsky,
  Bang C. Huynh
 -----------------------------------------------------------------------
 Hartree-Fock
 using 6 threads for integral computing
 -------------------------------------------------------
 OpenMP Integral computing Module                
 Release: version 2.0, May 2017, Q-Chem Inc. Pleasanton 
 -------------------------------------------------------
 A restricted SCF calculation will be
 performed using DIIS
 SCF converges when DIIS error is below 1.0e-10
 ---------------------------------------
  Cycle       Energy         DIIS error
 ---------------------------------------
    1    -308.8484380710      7.31e-08  
    2    -308.8484380711      1.94e-08  
    3    -308.8484380711      3.80e-09  
    4    -308.8484380711      1.09e-09  
    5    -308.8484380711      4.73e-10  
    6    -308.8484380711      1.68e-10  
    7    -308.8484380711      7.68e-11  Convergence criterion met
 ---------------------------------------
 SCF time:   CPU 31.36s  wall 6.00s 
 SCF   energy in the final basis set =     -308.8484380711
 Total energy in the final basis set =     -308.8484380711

 --------------------------------------------------------------

                    Orbital Energies (a.u.)
 --------------------------------------------------------------

 Alpha MOs
 -- Occupied --
-11.2340 -11.2340 -11.2254 -11.2251 -11.2241 -11.2238 -11.2195 -11.2195
 -1.1585  -1.0627  -1.0119  -0.9741  -0.8978  -0.8284  -0.7846  -0.6706
 -0.6464  -0.6264  -0.5808  -0.5794  -0.5700  -0.5557  -0.5483  -0.5251
 -0.4808  -0.4802  -0.4774  -0.3328  -0.3139
 -- Virtual --
  0.0400   0.0485   0.0500   0.0650   0.0680   0.0693   0.0784   0.0921
  0.0961   0.1100   0.1136   0.1249   0.1278   0.1378   0.1479   0.1553
  0.1664   0.1742   0.1770   0.1877   0.1890   0.1907   0.1948   0.2016
  0.2077   0.2104   0.2126   0.2235   0.2243   0.2320   0.2329   0.2458
  0.2469   0.2514   0.2593   0.2754   0.2778   0.2889   0.2981   0.3119
  0.3158   0.3187   0.3272   0.3495   0.3599   0.3650   0.3656   0.3944
  0.4042   0.4162   0.4234   0.4303   0.4382   0.4524   0.4634   0.4796
  0.5214   0.5345   0.5401   0.5560   0.6035   0.6134   0.6281   0.6470
  0.6710   0.7140   0.7324   0.7325   0.7433   0.7460   0.7657   0.7760
  0.7849   0.7996   0.8291   0.8477   0.8513   0.8586   0.8647   0.8713
  0.8816   0.8926   0.9076   0.9243   0.9250   0.9367   0.9694   0.9806
  0.9920   1.0078   1.0418   1.0537   1.0748   1.0848   1.0982   1.1341
  1.1389   1.1660   1.1821   1.1899   1.2000   1.2408   1.2495   1.2630
  1.2924   1.2988   1.3389   1.3575   1.4012   1.5380   1.5754   1.6303
  1.6402   1.6710   1.6815   1.7289   1.7471   1.7620   1.8104   1.8131
  1.8221   1.8355   1.8488   1.8537   1.8777   1.8869   1.8894   1.8979
  1.9160   1.9609   1.9639   1.9963   2.0074   2.0647   2.0759   2.1049
  2.1143   2.1395   2.1446   2.2057   2.2334   2.2562   2.2628   2.2732
  2.2905   2.3148   2.3579   2.3676   2.3916   2.4238   2.4451   2.4802
  2.5205   2.5411   2.6342   2.6422   2.6762   2.7383   2.7539   2.8003
  2.8298   2.8421   2.8443   2.8671   2.8917   2.9075   2.9114   2.9439
  2.9544   2.9683   2.9821   3.0078   3.0308   3.0504   3.0569   3.0786
  3.0852   3.1268   3.1691   3.1856   3.2231   3.2734   3.2862   3.3011
  3.3349   3.3473   3.3604   3.3858   3.5221   3.6007   3.6471   3.6668
  3.8142   3.8807   3.9454   4.0298   4.1029   4.1433   4.2270   4.2344
  4.2468   4.2662   4.4343   4.5880   4.6010   4.7246   4.8160   5.3051
 24.7569  25.1045  25.1354  25.1615  25.1858  25.2847  25.3081  25.3977
 --------------------------------------------------------------

          Ground-State Mulliken Net Atomic Charges

     Atom                 Charge (a.u.)
  ----------------------------------------
      1 C                    -0.413910
      2 C                    -0.130461
      3 C                     0.721155
      4 C                    -0.743577
      5 C                    -0.462111
      6 C                     0.740990
      7 C                    -0.656308
      8 C                    -0.644899
      9 H                     0.182081
     10 H                     0.192472
     11 H                     0.170124
     12 H                     0.186552
     13 H                     0.145248
     14 H                     0.154012
     15 H                     0.136169
     16 H                     0.134970
     17 H                     0.153164
     18 H                     0.134329
  ----------------------------------------
  Sum of atomic charges =     0.000000

 -----------------------------------------------------------------
                    Cartesian Multipole Moments
 -----------------------------------------------------------------
    Charge (ESU x 10^10)
                -0.0000
    Dipole Moment (Debye)
         X       0.0047      Y       0.0001      Z       0.0346
       Tot       0.0349
    Quadrupole Moments (Debye-Ang)
        XX     -53.1675     XY       1.0133     YY     -44.6460
        XZ      -1.4273     YZ       0.1798     ZZ     -45.9370
    Octopole Moments (Debye-Ang^2)
       XXX     226.7921    XXY     -90.3706    XYY      66.8308
       YYY    -220.4266    XXZ       5.0407    XYZ      -2.5946
       YYZ       0.9633    XZZ      65.4342    YZZ     -75.6231
       ZZZ       0.8157
    Hexadecapole Moments (Debye-Ang^3)
      XXXX    -741.1765   XXXY     328.9376   XXYY    -439.3234
      XYYY     267.0854   YYYY   -1797.7623   XXXZ      12.3077
      XXYZ       8.2511   XYYZ      -0.1313   YYYZ       3.7734
      XXZZ    -167.5080   XYZZ      87.8663   YYZZ    -343.8073
      XZZZ      12.6564   YZZZ       0.7877   ZZZZ    -292.3358
 -----------------------------------------------------------------
 Calculating analytic gradient of the SCF energy
 Gradient of SCF Energy
            1           2           3           4           5           6
    1  -0.0000008  -0.0000058  -0.0000041   0.0000031   0.0000067   0.0000024
    2   0.0000034  -0.0000048   0.0000007   0.0000043  -0.0000044  -0.0000005
    3  -0.0000043  -0.0000061   0.0000006  -0.0000047  -0.0000028   0.0000051
            7           8           9          10          11          12
    1  -0.0000013   0.0000003  -0.0000030  -0.0000069   0.0000015   0.0000115
    2   0.0000002   0.0000003   0.0000015  -0.0000049   0.0000013  -0.0000008
    3   0.0000014   0.0000017  -0.0000027  -0.0000060  -0.0000031   0.0000007
           13          14          15          16          17          18
    1   0.0000004  -0.0000005   0.0000012  -0.0000243   0.0000038   0.0000158
    2  -0.0000084  -0.0000020   0.0000112   0.0000059   0.0000045  -0.0000076
    3   0.0000059   0.0000029   0.0000052   0.0000097  -0.0000210   0.0000175
 Max gradient component =       2.428E-05
 RMS gradient           =       7.018E-06
 Gradient time:  CPU 21.93 s  wall 3.79 s
 Geometry Optimization Parameters
   NAtoms,    NIC,     NZ,  NCons,   NDum,   NFix, NCnnct, MaxDiis
       18       0       0       0       0       0       0       0

 Cartesian Hessian Update
 Hessian updated using BFGS update
**WARNING** Hereditary positive definiteness endangered
 due to small product of step size times gradient change
**WARNING** Small scalar product
 Hessian update skipped this cycle


** GEOMETRY OPTIMIZATION IN CARTESIAN COORDINATES **
   Searching for a Minimum

   Optimization Cycle:  20

                       Coordinates (Angstroms)
     ATOM                X               Y               Z
      1  C        -1.5658039859    2.3611728956    1.1548451921
      2  C        -1.7049705151    0.9850825079    1.1612665377
      3  C        -1.5667860776    0.2416026112   -0.0061313685
      4  C        -1.2822729994    0.9289241154   -1.1762962081
      5  C        -1.1428672905    2.3095528833   -1.1828048632
      6  C        -1.2792798979    3.0505578261   -0.0187862652
      7  C        -1.7434525128   -1.2588274363    0.0059514159
      8  C        -1.0953926661    4.5501496988   -0.0173639112
      9  H        -1.6817100443    2.9058591872    2.0766175092
     10  H        -1.9264293693    0.4830346323    2.0881942839
     11  H        -1.1687063431    0.3859294139   -2.0990460885
     12  H        -0.9241603100    2.8103849176   -2.1107136619
     13  H        -1.3815991223   -1.7032885284   -0.9144282403
     14  H        -2.7913055736   -1.5267339799    0.1142966366
     15  H        -1.2019658863   -1.7102658146    0.8314264913
     16  H        -1.3604277057    4.9786095564   -0.9779198241
     17  H        -0.0610212714    4.8146721273    0.1882858825
     18  H        -1.7122648287    5.0200321862    0.7412618818
   Point Group: c1    Number of degrees of freedom:    48


   Energy is   -308.848438071


 Translations and Rotations Projected Out of Hessian

 48 Hessian modes will be used to form the next step
  Hessian Eigenvalues:
     0.551725    1.000000    1.000000    1.000000    1.000000    1.000000
     1.000000    1.000000    1.000000    1.000000    1.000000    1.000000
     1.000000    1.000000    1.000000    1.000000    1.000000    1.000000
     1.000000    1.000000    1.000000    1.000000    1.000000    1.000000
     1.000000    1.000000    1.000000    1.000000    1.000000    1.000000
     1.000000    1.000000    1.000000    1.000000    1.000000    1.000000
     1.000000    1.000000    1.000000    1.000000    1.000000    1.000000
     1.000000    1.000000    1.000000    1.000000    1.043677    1.152040

 Minimum search - taking simple RFO step
 Searching for Lamda that Minimizes Along All modes
 Value Taken    Lamda =   0.00000000
 Step Taken.  Stepsize is  0.000052

                             Maximum     Tolerance    Cnvgd?
         Gradient           0.000024      0.000010      NO
         Displacement       0.000025      0.000030     YES
         Energy change     -0.000000      0.000000     YES

 ----------------------------------------------------------------
             Standard Nuclear Orientation (Angstroms)
    I     Atom           X                Y                Z
 ----------------------------------------------------------------
    1      C      -1.5658026253     2.3611730873     1.1548460686
    2      C      -1.7049673724     0.9850829151     1.1612684596
    3      C      -1.5667840340     0.2416023481    -0.0061292805
    4      C      -1.2822742061     0.9289239121    -1.1762948666
    5      C      -1.1428713651     2.3095531799    -1.1828047941
    6      C      -1.2792819660     3.0505581715    -0.0187861669
    7      C      -1.7434518146    -1.2588275784     0.0059506966
    8      C      -1.0953929007     4.5501495897    -0.0173644005
    9      H      -1.6817085473     2.9058581112     2.0766190265
   10      H      -1.9264255994     0.4830377332     2.0881976407
   11      H      -1.1687071565     0.3859284671    -2.0990443258
   12      H      -0.9241664737     2.8103854534    -2.1107140468
   13      H      -1.3815992364    -1.7032837617    -0.9144315806
   14      H      -2.7913052471    -1.5267329244     0.1142952749
   15      H      -1.2019667853    -1.7102720842     0.8314235747
   16      H      -1.3604142298     4.9786062947    -0.9779252885
   17      H      -0.0610232734     4.8146696493     0.1882972632
   18      H      -1.7122735670     5.0200362360     0.7412521456
 ----------------------------------------------------------------
 Nuclear Repulsion Energy =         341.57276721 hartrees
 There are       29 alpha and       29 beta electrons
 Applying Cartesian multipole field
    Component          Value
    ---------          -----
     (2,0,0)        1.00000E-11
     (0,2,0)        2.00000E-11
     (0,0,2)       -3.00000E-11
 Nucleus-field energy     =     0.0000000248 hartrees
 Requested basis set is 6-311++G(d,p)
 There are 98 shells and 246 basis functions
 A cutoff of  1.0D-14 yielded   4530 shell pairs
 There are     29176 function pairs (     31157 Cartesian)
 Smallest overlap matrix eigenvalue = 8.39E-07
 Linear dependence detected in AO basis
 Tighter screening thresholds may be required for diffuse basis sets
 Use S2THRESH > 14 and THRESH = 14 in case of SCF convergence issues
 Number of orthogonalized atomic orbitals = 245
 Maximum deviation from orthogonality = 2.414E-10
 Guess MOs from SCF MO coefficient file

 -----------------------------------------------------------------------
  General SCF calculation program by
  Eric Jon Sundstrom, Paul Horn, Yuezhi Mao, Dmitri Zuev, Alec White,
  David Stuck, Shaama M.S., Shane Yost, Joonho Lee, David Small,
  Daniel Levine, Susi Lehtola, Hugh Burton, Evgeny Epifanovsky,
  Bang C. Huynh
 -----------------------------------------------------------------------
 Hartree-Fock
 using 6 threads for integral computing
 -------------------------------------------------------
 OpenMP Integral computing Module                
 Release: version 2.0, May 2017, Q-Chem Inc. Pleasanton 
 -------------------------------------------------------
 A restricted SCF calculation will be
 performed using DIIS
 SCF converges when DIIS error is below 1.0e-10
 ---------------------------------------
  Cycle       Energy         DIIS error
 ---------------------------------------
    1    -308.8484380737      7.23e-08  
    2    -308.8484380738      1.92e-08  
    3    -308.8484380738      3.74e-09  
    4    -308.8484380738      9.86e-10  
    5    -308.8484380738      4.45e-10  
    6    -308.8484380738      1.64e-10  
    7    -308.8484380738      7.43e-11  Convergence criterion met
 ---------------------------------------
 SCF time:   CPU 31.32s  wall 6.00s 
 SCF   energy in the final basis set =     -308.8484380738
 Total energy in the final basis set =     -308.8484380738

 --------------------------------------------------------------

                    Orbital Energies (a.u.)
 --------------------------------------------------------------

 Alpha MOs
 -- Occupied --
-11.2340 -11.2340 -11.2254 -11.2251 -11.2241 -11.2238 -11.2195 -11.2195
 -1.1585  -1.0627  -1.0119  -0.9741  -0.8978  -0.8284  -0.7846  -0.6706
 -0.6464  -0.6264  -0.5808  -0.5794  -0.5700  -0.5557  -0.5483  -0.5251
 -0.4808  -0.4802  -0.4774  -0.3328  -0.3139
 -- Virtual --
  0.0400   0.0485   0.0500   0.0650   0.0680   0.0693   0.0784   0.0921
  0.0961   0.1100   0.1136   0.1249   0.1278   0.1378   0.1479   0.1553
  0.1664   0.1742   0.1770   0.1877   0.1890   0.1907   0.1948   0.2016
  0.2077   0.2104   0.2126   0.2235   0.2243   0.2320   0.2329   0.2458
  0.2469   0.2514   0.2593   0.2754   0.2778   0.2889   0.2981   0.3119
  0.3158   0.3187   0.3272   0.3495   0.3599   0.3650   0.3656   0.3944
  0.4042   0.4162   0.4234   0.4303   0.4382   0.4524   0.4634   0.4796
  0.5214   0.5345   0.5401   0.5560   0.6035   0.6134   0.6281   0.6470
  0.6710   0.7140   0.7324   0.7325   0.7433   0.7460   0.7657   0.7760
  0.7849   0.7996   0.8291   0.8477   0.8513   0.8586   0.8647   0.8713
  0.8816   0.8926   0.9076   0.9243   0.9250   0.9367   0.9694   0.9806
  0.9920   1.0078   1.0418   1.0537   1.0748   1.0848   1.0982   1.1341
  1.1389   1.1660   1.1821   1.1899   1.2000   1.2408   1.2495   1.2630
  1.2924   1.2988   1.3389   1.3575   1.4012   1.5380   1.5754   1.6303
  1.6402   1.6710   1.6815   1.7289   1.7471   1.7620   1.8104   1.8131
  1.8221   1.8355   1.8488   1.8537   1.8777   1.8869   1.8894   1.8979
  1.9160   1.9609   1.9639   1.9963   2.0074   2.0647   2.0759   2.1049
  2.1143   2.1395   2.1446   2.2057   2.2334   2.2562   2.2628   2.2732
  2.2905   2.3148   2.3579   2.3676   2.3916   2.4238   2.4451   2.4802
  2.5205   2.5411   2.6342   2.6422   2.6762   2.7383   2.7539   2.8003
  2.8298   2.8421   2.8443   2.8671   2.8917   2.9075   2.9114   2.9439
  2.9544   2.9683   2.9821   3.0078   3.0308   3.0504   3.0569   3.0786
  3.0852   3.1268   3.1691   3.1856   3.2231   3.2734   3.2862   3.3011
  3.3349   3.3473   3.3604   3.3858   3.5221   3.6007   3.6471   3.6668
  3.8142   3.8807   3.9454   4.0298   4.1029   4.1433   4.2270   4.2344
  4.2468   4.2662   4.4343   4.5880   4.6010   4.7246   4.8160   5.3051
 24.7569  25.1045  25.1354  25.1615  25.1858  25.2847  25.3081  25.3977
 --------------------------------------------------------------

          Ground-State Mulliken Net Atomic Charges

     Atom                 Charge (a.u.)
  ----------------------------------------
      1 C                    -0.413892
      2 C                    -0.130464
      3 C                     0.721152
      4 C                    -0.743572
      5 C                    -0.462126
      6 C                     0.740986
      7 C                    -0.656307
      8 C                    -0.644897
      9 H                     0.182082
     10 H                     0.192472
     11 H                     0.170124
     12 H                     0.186551
     13 H                     0.145248
     14 H                     0.154013
     15 H                     0.136169
     16 H                     0.134971
     17 H                     0.153164
     18 H                     0.134328
  ----------------------------------------
  Sum of atomic charges =     0.000000

 -----------------------------------------------------------------
                    Cartesian Multipole Moments
 -----------------------------------------------------------------
    Charge (ESU x 10^10)
                -0.0000
    Dipole Moment (Debye)
         X       0.0047      Y       0.0001      Z       0.0346
       Tot       0.0349
    Quadrupole Moments (Debye-Ang)
        XX     -53.1675     XY       1.0133     YY     -44.6460
        XZ      -1.4273     YZ       0.1798     ZZ     -45.9370
    Octopole Moments (Debye-Ang^2)
       XXX     226.7921    XXY     -90.3706    XYY      66.8308
       YYY    -220.4266    XXZ       5.0407    XYZ      -2.5946
       YYZ       0.9633    XZZ      65.4342    YZZ     -75.6231
       ZZZ       0.8156
    Hexadecapole Moments (Debye-Ang^3)
      XXXX    -741.1762   XXXY     328.9377   XXYY    -439.3233
      XYYY     267.0856   YYYY   -1797.7626   XXXZ      12.3075
      XXYZ       8.2511   XYYZ      -0.1314   YYYZ       3.7733
      XXZZ    -167.5080   XYZZ      87.8664   YYZZ    -343.8073
      XZZZ      12.6563   YZZZ       0.7876   ZZZZ    -292.3359
 -----------------------------------------------------------------
 Calculating analytic gradient of the SCF energy
 Gradient of SCF Energy
            1           2           3           4           5           6
    1  -0.0000008  -0.0000056  -0.0000040   0.0000030   0.0000065   0.0000023
    2   0.0000033  -0.0000047   0.0000007   0.0000042  -0.0000043  -0.0000005
    3  -0.0000043  -0.0000061   0.0000005  -0.0000047  -0.0000029   0.0000050
            7           8           9          10          11          12
    1  -0.0000012   0.0000003  -0.0000031  -0.0000070   0.0000016   0.0000116
    2   0.0000002   0.0000003   0.0000013  -0.0000046   0.0000012  -0.0000007
    3   0.0000014   0.0000018  -0.0000027  -0.0000059  -0.0000031   0.0000007
           13          14          15          16          17          18
    1   0.0000004  -0.0000004   0.0000010  -0.0000242   0.0000038   0.0000158
    2  -0.0000081  -0.0000020   0.0000109   0.0000057   0.0000044  -0.0000075
    3   0.0000058   0.0000030   0.0000053   0.0000098  -0.0000211   0.0000176
 Max gradient component =       2.421E-05
 RMS gradient           =       6.981E-06
 Gradient time:  CPU 21.92 s  wall 3.79 s
 Geometry Optimization Parameters
   NAtoms,    NIC,     NZ,  NCons,   NDum,   NFix, NCnnct, MaxDiis
       18       0       0       0       0       0       0       0

 Cartesian Hessian Update
 Hessian updated using BFGS update
**WARNING** Hereditary positive definiteness endangered
 due to small product of step size times gradient change
**WARNING** Small scalar product
 Hessian update skipped this cycle


** GEOMETRY OPTIMIZATION IN CARTESIAN COORDINATES **
   Searching for a Minimum

   Optimization Cycle:  21

                       Coordinates (Angstroms)
     ATOM                X               Y               Z
      1  C        -1.5658026253    2.3611730873    1.1548460686
      2  C        -1.7049673724    0.9850829151    1.1612684596
      3  C        -1.5667840340    0.2416023481   -0.0061292805
      4  C        -1.2822742061    0.9289239121   -1.1762948666
      5  C        -1.1428713651    2.3095531799   -1.1828047941
      6  C        -1.2792819660    3.0505581715   -0.0187861669
      7  C        -1.7434518146   -1.2588275784    0.0059506966
      8  C        -1.0953929007    4.5501495897   -0.0173644005
      9  H        -1.6817085473    2.9058581112    2.0766190265
     10  H        -1.9264255994    0.4830377332    2.0881976407
     11  H        -1.1687071565    0.3859284671   -2.0990443258
     12  H        -0.9241664737    2.8103854534   -2.1107140468
     13  H        -1.3815992364   -1.7032837617   -0.9144315806
     14  H        -2.7913052471   -1.5267329244    0.1142952749
     15  H        -1.2019667853   -1.7102720842    0.8314235747
     16  H        -1.3604142298    4.9786062947   -0.9779252885
     17  H        -0.0610232734    4.8146696493    0.1882972632
     18  H        -1.7122735670    5.0200362360    0.7412521456
   Point Group: c1    Number of degrees of freedom:    48


   Energy is   -308.848438074


 Translations and Rotations Projected Out of Hessian

 48 Hessian modes will be used to form the next step
  Hessian Eigenvalues:
     0.551725    1.000000    1.000000    1.000000    1.000000    1.000000
     1.000000    1.000000    1.000000    1.000000    1.000000    1.000000
     1.000000    1.000000    1.000000    1.000000    1.000000    1.000000
     1.000000    1.000000    1.000000    1.000000    1.000000    1.000000
     1.000000    1.000000    1.000000    1.000000    1.000000    1.000000
     1.000000    1.000000    1.000000    1.000000    1.000000    1.000000
     1.000000    1.000000    1.000000    1.000000    1.000000    1.000000
     1.000000    1.000000    1.000000    1.000000    1.043677    1.152040

 Minimum search - taking simple RFO step
 Searching for Lamda that Minimizes Along All modes
 Value Taken    Lamda =   0.00000000
 Step Taken.  Stepsize is  0.000052

                             Maximum     Tolerance    Cnvgd?
         Gradient           0.000024      0.000010      NO
         Displacement       0.000025      0.000030     YES
         Energy change     -0.000000      0.000000     YES

 ----------------------------------------------------------------
             Standard Nuclear Orientation (Angstroms)
    I     Atom           X                Y                Z
 ----------------------------------------------------------------
    1      C      -1.5658013079     2.3611732928     1.1548469759
    2      C      -1.7049643164     0.9850833020     1.1612704021
    3      C      -1.5667820530     0.2416020943    -0.0061271989
    4      C      -1.2822753886     0.9289237100    -1.1762935047
    5      C      -1.1428753361     2.3095534449    -1.1828046824
    6      C      -1.2792839821     3.0505585011    -0.0187860454
    7      C      -1.7434511328    -1.2588277179     0.0059499557
    8      C      -1.0953931182     4.5501494835    -0.0173649408
    9      H      -1.6817070030     2.9058571651     2.0766205339
   10      H      -1.9264218026     0.4830406467     2.0882009752
   11      H      -1.1687080197     0.3859275644    -2.0990425681
   12      H      -0.9241726537     2.8103859402    -2.1107144157
   13      H      -1.3815993878    -1.7032791632    -0.9144348764
   14      H      -2.7913049415    -1.5267318621     0.1142938443
   15      H      -1.2019675873    -1.7102781751     0.8314206515
   16      H      -1.3604008003     4.9786031339    -0.9779307669
   17      H      -0.0610252887     4.8146672241     0.1883086764
   18      H      -1.7122822802     5.0200402152     0.7412423842
 ----------------------------------------------------------------
 Nuclear Repulsion Energy =         341.57277496 hartrees
 There are       29 alpha and       29 beta electrons
 Applying Cartesian multipole field
    Component          Value
    ---------          -----
     (2,0,0)        1.00000E-11
     (0,2,0)        2.00000E-11
     (0,0,2)       -3.00000E-11
 Nucleus-field energy     =     0.0000000248 hartrees
 Requested basis set is 6-311++G(d,p)
 There are 98 shells and 246 basis functions
 A cutoff of  1.0D-14 yielded   4530 shell pairs
 There are     29176 function pairs (     31157 Cartesian)
 Smallest overlap matrix eigenvalue = 8.39E-07
 Linear dependence detected in AO basis
 Tighter screening thresholds may be required for diffuse basis sets
 Use S2THRESH > 14 and THRESH = 14 in case of SCF convergence issues
 Number of orthogonalized atomic orbitals = 245
 Maximum deviation from orthogonality = 9.209E-11
 Guess MOs from SCF MO coefficient file

 -----------------------------------------------------------------------
  General SCF calculation program by
  Eric Jon Sundstrom, Paul Horn, Yuezhi Mao, Dmitri Zuev, Alec White,
  David Stuck, Shaama M.S., Shane Yost, Joonho Lee, David Small,
  Daniel Levine, Susi Lehtola, Hugh Burton, Evgeny Epifanovsky,
  Bang C. Huynh
 -----------------------------------------------------------------------
 Hartree-Fock
 using 6 threads for integral computing
 -------------------------------------------------------
 OpenMP Integral computing Module                
 Release: version 2.0, May 2017, Q-Chem Inc. Pleasanton 
 -------------------------------------------------------
 A restricted SCF calculation will be
 performed using DIIS
 SCF converges when DIIS error is below 1.0e-10
 ---------------------------------------
  Cycle       Energy         DIIS error
 ---------------------------------------
    1    -308.8484380763      7.17e-08  
    2    -308.8484380764      1.91e-08  
    3    -308.8484380764      3.69e-09  
    4    -308.8484380764      9.10e-10  
    5    -308.8484380764      4.15e-10  
    6    -308.8484380763      1.61e-10  
    7    -308.8484380764      7.20e-11  Convergence criterion met
 ---------------------------------------
 SCF time:   CPU 31.31s  wall 6.00s 
 SCF   energy in the final basis set =     -308.8484380764
 Total energy in the final basis set =     -308.8484380764

 --------------------------------------------------------------

                    Orbital Energies (a.u.)
 --------------------------------------------------------------

 Alpha MOs
 -- Occupied --
-11.2340 -11.2340 -11.2254 -11.2251 -11.2241 -11.2238 -11.2195 -11.2195
 -1.1585  -1.0627  -1.0119  -0.9741  -0.8978  -0.8284  -0.7846  -0.6706
 -0.6464  -0.6264  -0.5808  -0.5794  -0.5700  -0.5557  -0.5483  -0.5251
 -0.4808  -0.4802  -0.4774  -0.3328  -0.3139
 -- Virtual --
  0.0400   0.0485   0.0500   0.0650   0.0680   0.0693   0.0784   0.0921
  0.0961   0.1100   0.1136   0.1249   0.1278   0.1378   0.1479   0.1553
  0.1664   0.1742   0.1770   0.1877   0.1890   0.1907   0.1948   0.2016
  0.2077   0.2104   0.2126   0.2235   0.2243   0.2320   0.2329   0.2458
  0.2469   0.2514   0.2593   0.2754   0.2778   0.2889   0.2981   0.3119
  0.3158   0.3187   0.3272   0.3495   0.3599   0.3650   0.3656   0.3944
  0.4042   0.4162   0.4234   0.4303   0.4382   0.4524   0.4634   0.4796
  0.5214   0.5345   0.5401   0.5560   0.6035   0.6134   0.6281   0.6470
  0.6710   0.7140   0.7324   0.7325   0.7433   0.7460   0.7657   0.7760
  0.7849   0.7996   0.8291   0.8477   0.8513   0.8586   0.8647   0.8713
  0.8816   0.8926   0.9076   0.9243   0.9250   0.9367   0.9694   0.9806
  0.9920   1.0078   1.0418   1.0537   1.0748   1.0848   1.0982   1.1341
  1.1389   1.1660   1.1821   1.1899   1.2000   1.2408   1.2495   1.2630
  1.2924   1.2988   1.3389   1.3575   1.4012   1.5380   1.5754   1.6303
  1.6402   1.6710   1.6815   1.7289   1.7471   1.7620   1.8104   1.8131
  1.8221   1.8355   1.8488   1.8537   1.8777   1.8869   1.8894   1.8979
  1.9160   1.9609   1.9639   1.9963   2.0074   2.0647   2.0759   2.1049
  2.1143   2.1395   2.1446   2.2057   2.2334   2.2562   2.2628   2.2732
  2.2905   2.3148   2.3579   2.3676   2.3916   2.4238   2.4451   2.4802
  2.5205   2.5411   2.6342   2.6422   2.6762   2.7383   2.7539   2.8003
  2.8298   2.8421   2.8443   2.8671   2.8917   2.9075   2.9114   2.9439
  2.9544   2.9683   2.9821   3.0078   3.0308   3.0504   3.0569   3.0786
  3.0852   3.1268   3.1691   3.1856   3.2231   3.2734   3.2862   3.3011
  3.3349   3.3473   3.3604   3.3858   3.5221   3.6007   3.6471   3.6668
  3.8142   3.8807   3.9454   4.0298   4.1029   4.1433   4.2270   4.2344
  4.2468   4.2662   4.4343   4.5880   4.6010   4.7246   4.8160   5.3051
 24.7569  25.1045  25.1354  25.1615  25.1858  25.2847  25.3081  25.3977
 --------------------------------------------------------------

          Ground-State Mulliken Net Atomic Charges

     Atom                 Charge (a.u.)
  ----------------------------------------
      1 C                    -0.413873
      2 C                    -0.130467
      3 C                     0.721149
      4 C                    -0.743567
      5 C                    -0.462142
      6 C                     0.740982
      7 C                    -0.656307
      8 C                    -0.644896
      9 H                     0.182082
     10 H                     0.192472
     11 H                     0.170124
     12 H                     0.186550
     13 H                     0.145247
     14 H                     0.154013
     15 H                     0.136169
     16 H                     0.134971
     17 H                     0.153165
     18 H                     0.134328
  ----------------------------------------
  Sum of atomic charges =     0.000000

 -----------------------------------------------------------------
                    Cartesian Multipole Moments
 -----------------------------------------------------------------
    Charge (ESU x 10^10)
                 0.0000
    Dipole Moment (Debye)
         X       0.0047      Y       0.0001      Z       0.0346
       Tot       0.0349
    Quadrupole Moments (Debye-Ang)
        XX     -53.1675     XY       1.0133     YY     -44.6460
        XZ      -1.4273     YZ       0.1798     ZZ     -45.9370
    Octopole Moments (Debye-Ang^2)
       XXX     226.7921    XXY     -90.3706    XYY      66.8308
       YYY    -220.4267    XXZ       5.0406    XYZ      -2.5946
       YYZ       0.9633    XZZ      65.4342    YZZ     -75.6231
       ZZZ       0.8156
    Hexadecapole Moments (Debye-Ang^3)
      XXXX    -741.1760   XXXY     328.9379   XXYY    -439.3233
      XYYY     267.0858   YYYY   -1797.7628   XXXZ      12.3073
      XXYZ       8.2512   XYYZ      -0.1315   YYYZ       3.7732
      XXZZ    -167.5080   XYZZ      87.8665   YYZZ    -343.8073
      XZZZ      12.6562   YZZZ       0.7875   ZZZZ    -292.3359
 -----------------------------------------------------------------
 Calculating analytic gradient of the SCF energy
 Gradient of SCF Energy
            1           2           3           4           5           6
    1  -0.0000007  -0.0000055  -0.0000038   0.0000029   0.0000064   0.0000022
    2   0.0000033  -0.0000046   0.0000007   0.0000042  -0.0000042  -0.0000005
    3  -0.0000043  -0.0000061   0.0000005  -0.0000047  -0.0000029   0.0000049
            7           8           9          10          11          12
    1  -0.0000012   0.0000002  -0.0000032  -0.0000070   0.0000017   0.0000116
    2   0.0000002   0.0000003   0.0000011  -0.0000042   0.0000012  -0.0000006
    3   0.0000014   0.0000018  -0.0000027  -0.0000059  -0.0000031   0.0000007
           13          14          15          16          17          18
    1   0.0000005  -0.0000004   0.0000008  -0.0000242   0.0000038   0.0000158
    2  -0.0000078  -0.0000020   0.0000106   0.0000055   0.0000043  -0.0000073
    3   0.0000057   0.0000032   0.0000053   0.0000098  -0.0000211   0.0000176
 Max gradient component =       2.415E-05
 RMS gradient           =       6.946E-06
 Gradient time:  CPU 21.94 s  wall 3.79 s
 Geometry Optimization Parameters
   NAtoms,    NIC,     NZ,  NCons,   NDum,   NFix, NCnnct, MaxDiis
       18       0       0       0       0       0       0       0

 Cartesian Hessian Update
 Hessian updated using BFGS update
**WARNING** Hereditary positive definiteness endangered
 due to small product of step size times gradient change
**WARNING** Small scalar product
 Hessian update skipped this cycle


** GEOMETRY OPTIMIZATION IN CARTESIAN COORDINATES **
   Searching for a Minimum

   Optimization Cycle:  22

                       Coordinates (Angstroms)
     ATOM                X               Y               Z
      1  C        -1.5658013079    2.3611732928    1.1548469759
      2  C        -1.7049643164    0.9850833020    1.1612704021
      3  C        -1.5667820530    0.2416020943   -0.0061271989
      4  C        -1.2822753886    0.9289237100   -1.1762935047
      5  C        -1.1428753361    2.3095534449   -1.1828046824
      6  C        -1.2792839821    3.0505585011   -0.0187860454
      7  C        -1.7434511328   -1.2588277179    0.0059499557
      8  C        -1.0953931182    4.5501494835   -0.0173649408
      9  H        -1.6817070030    2.9058571651    2.0766205339
     10  H        -1.9264218026    0.4830406467    2.0882009752
     11  H        -1.1687080197    0.3859275644   -2.0990425681
     12  H        -0.9241726537    2.8103859402   -2.1107144157
     13  H        -1.3815993878   -1.7032791632   -0.9144348764
     14  H        -2.7913049415   -1.5267318621    0.1142938443
     15  H        -1.2019675873   -1.7102781751    0.8314206515
     16  H        -1.3604008003    4.9786031339   -0.9779307669
     17  H        -0.0610252887    4.8146672241    0.1883086764
     18  H        -1.7122822802    5.0200402152    0.7412423842
   Point Group: c1    Number of degrees of freedom:    48


   Energy is   -308.848438076


 Translations and Rotations Projected Out of Hessian

 48 Hessian modes will be used to form the next step
  Hessian Eigenvalues:
     0.551725    1.000000    1.000000    1.000000    1.000000    1.000000
     1.000000    1.000000    1.000000    1.000000    1.000000    1.000000
     1.000000    1.000000    1.000000    1.000000    1.000000    1.000000
     1.000000    1.000000    1.000000    1.000000    1.000000    1.000000
     1.000000    1.000000    1.000000    1.000000    1.000000    1.000000
     1.000000    1.000000    1.000000    1.000000    1.000000    1.000000
     1.000000    1.000000    1.000000    1.000000    1.000000    1.000000
     1.000000    1.000000    1.000000    1.000000    1.043677    1.152040

 Minimum search - taking simple RFO step
 Searching for Lamda that Minimizes Along All modes
 Value Taken    Lamda =   0.00000000
 Step Taken.  Stepsize is  0.000052

                             Maximum     Tolerance    Cnvgd?
         Gradient           0.000024      0.000010      NO
         Displacement       0.000025      0.000030     YES
         Energy change     -0.000000      0.000000     YES

 ----------------------------------------------------------------
             Standard Nuclear Orientation (Angstroms)
    I     Atom           X                Y                Z
 ----------------------------------------------------------------
    1      C      -1.5658000270     2.3611735096     1.1548479113
    2      C      -1.7049613387     0.9850836694     1.1612723616
    3      C      -1.5667801306     0.2416018492    -0.0061251259
    4      C      -1.2822765504     0.9289235097    -1.1762921260
    5      C      -1.1428792146     2.3095536822    -1.1828045326
    6      C      -1.2792859497     3.0505588165    -0.0187859024
    7      C      -1.7434504672    -1.2588278543     0.0059491952
    8      C      -1.0953933199     4.5501493802    -0.0173655242
    9      H      -1.6817054152     2.9058563385     2.0766220303
   10      H      -1.9264179822     0.4830433865     2.0882042857
   11      H      -1.1687089305     0.3859267017    -2.0990408161
   12      H      -0.9241788439     2.8103863811    -2.1107147700
   13      H      -1.3815995727    -1.7032747206    -0.9144381296
   14      H      -2.7913046547    -1.5267307965     0.1142923544
   15      H      -1.2019683014    -1.7102840968     0.8314177247
   16      H      -1.3603874117     4.9786000637    -0.9779362549
   17      H      -0.0610273159     4.8146648511     0.1883201169
   18      H      -1.7122909741     5.0200441287     0.7412326016
 ----------------------------------------------------------------
 Nuclear Repulsion Energy =         341.57278196 hartrees
 There are       29 alpha and       29 beta electrons
 Applying Cartesian multipole field
    Component          Value
    ---------          -----
     (2,0,0)        1.00000E-11
     (0,2,0)        2.00000E-11
     (0,0,2)       -3.00000E-11
 Nucleus-field energy     =     0.0000000248 hartrees
 Requested basis set is 6-311++G(d,p)
 There are 98 shells and 246 basis functions
 A cutoff of  1.0D-14 yielded   4530 shell pairs
 There are     29176 function pairs (     31157 Cartesian)
 Smallest overlap matrix eigenvalue = 8.39E-07
 Linear dependence detected in AO basis
 Tighter screening thresholds may be required for diffuse basis sets
 Use S2THRESH > 14 and THRESH = 14 in case of SCF convergence issues
 Number of orthogonalized atomic orbitals = 245
 Maximum deviation from orthogonality = 1.030E-10
 Guess MOs from SCF MO coefficient file

 -----------------------------------------------------------------------
  General SCF calculation program by
  Eric Jon Sundstrom, Paul Horn, Yuezhi Mao, Dmitri Zuev, Alec White,
  David Stuck, Shaama M.S., Shane Yost, Joonho Lee, David Small,
  Daniel Levine, Susi Lehtola, Hugh Burton, Evgeny Epifanovsky,
  Bang C. Huynh
 -----------------------------------------------------------------------
 Hartree-Fock
 using 6 threads for integral computing
 -------------------------------------------------------
 OpenMP Integral computing Module                
 Release: version 2.0, May 2017, Q-Chem Inc. Pleasanton 
 -------------------------------------------------------
 A restricted SCF calculation will be
 performed using DIIS
 SCF converges when DIIS error is below 1.0e-10
 ---------------------------------------
  Cycle       Energy         DIIS error
 ---------------------------------------
    1    -308.8484380789      7.10e-08  
    2    -308.8484380790      1.90e-08  
    3    -308.8484380790      3.65e-09  
    4    -308.8484380789      8.61e-10  
    5    -308.8484380789      3.91e-10  
    6    -308.8484380790      1.59e-10  
    7    -308.8484380790      6.96e-11  Convergence criterion met
 ---------------------------------------
 SCF time:   CPU 31.32s  wall 6.00s 
 SCF   energy in the final basis set =     -308.8484380790
 Total energy in the final basis set =     -308.8484380790

 --------------------------------------------------------------

                    Orbital Energies (a.u.)
 --------------------------------------------------------------

 Alpha MOs
 -- Occupied --
-11.2340 -11.2340 -11.2254 -11.2251 -11.2241 -11.2238 -11.2195 -11.2195
 -1.1585  -1.0627  -1.0119  -0.9741  -0.8978  -0.8284  -0.7846  -0.6706
 -0.6464  -0.6264  -0.5808  -0.5794  -0.5700  -0.5557  -0.5483  -0.5251
 -0.4808  -0.4802  -0.4774  -0.3328  -0.3139
 -- Virtual --
  0.0400   0.0485   0.0500   0.0650   0.0680   0.0693   0.0784   0.0921
  0.0961   0.1100   0.1136   0.1249   0.1278   0.1378   0.1479   0.1553
  0.1664   0.1742   0.1770   0.1877   0.1890   0.1907   0.1948   0.2016
  0.2077   0.2104   0.2126   0.2235   0.2243   0.2320   0.2329   0.2458
  0.2469   0.2514   0.2593   0.2754   0.2778   0.2889   0.2981   0.3119
  0.3158   0.3187   0.3272   0.3495   0.3599   0.3650   0.3656   0.3944
  0.4042   0.4162   0.4234   0.4303   0.4382   0.4524   0.4634   0.4796
  0.5214   0.5345   0.5401   0.5560   0.6035   0.6134   0.6281   0.6470
  0.6710   0.7140   0.7324   0.7325   0.7433   0.7460   0.7657   0.7760
  0.7849   0.7996   0.8291   0.8477   0.8513   0.8586   0.8647   0.8713
  0.8816   0.8926   0.9076   0.9243   0.9250   0.9367   0.9694   0.9806
  0.9920   1.0078   1.0418   1.0537   1.0748   1.0848   1.0982   1.1341
  1.1389   1.1660   1.1821   1.1899   1.2000   1.2408   1.2495   1.2630
  1.2924   1.2988   1.3389   1.3575   1.4012   1.5380   1.5754   1.6303
  1.6402   1.6710   1.6815   1.7289   1.7471   1.7620   1.8104   1.8131
  1.8221   1.8356   1.8488   1.8537   1.8777   1.8869   1.8894   1.8979
  1.9160   1.9609   1.9639   1.9963   2.0074   2.0647   2.0759   2.1049
  2.1143   2.1395   2.1446   2.2057   2.2334   2.2562   2.2628   2.2732
  2.2905   2.3148   2.3579   2.3676   2.3916   2.4238   2.4451   2.4802
  2.5205   2.5411   2.6342   2.6422   2.6762   2.7383   2.7539   2.8003
  2.8298   2.8421   2.8443   2.8671   2.8917   2.9075   2.9114   2.9439
  2.9544   2.9683   2.9821   3.0078   3.0308   3.0504   3.0569   3.0786
  3.0852   3.1268   3.1691   3.1856   3.2231   3.2734   3.2862   3.3011
  3.3349   3.3473   3.3604   3.3858   3.5221   3.6007   3.6471   3.6668
  3.8142   3.8807   3.9454   4.0298   4.1029   4.1433   4.2270   4.2344
  4.2468   4.2662   4.4343   4.5880   4.6010   4.7246   4.8160   5.3051
 24.7569  25.1045  25.1354  25.1615  25.1858  25.2847  25.3081  25.3977
 --------------------------------------------------------------

          Ground-State Mulliken Net Atomic Charges

     Atom                 Charge (a.u.)
  ----------------------------------------
      1 C                    -0.413854
      2 C                    -0.130470
      3 C                     0.721146
      4 C                    -0.743562
      5 C                    -0.462157
      6 C                     0.740978
      7 C                    -0.656306
      8 C                    -0.644895
      9 H                     0.182083
     10 H                     0.192471
     11 H                     0.170124
     12 H                     0.186550
     13 H                     0.145247
     14 H                     0.154013
     15 H                     0.136169
     16 H                     0.134971
     17 H                     0.153165
     18 H                     0.134327
  ----------------------------------------
  Sum of atomic charges =     0.000000

 -----------------------------------------------------------------
                    Cartesian Multipole Moments
 -----------------------------------------------------------------
    Charge (ESU x 10^10)
                 0.0000
    Dipole Moment (Debye)
         X       0.0047      Y       0.0001      Z       0.0346
       Tot       0.0349
    Quadrupole Moments (Debye-Ang)
        XX     -53.1675     XY       1.0133     YY     -44.6460
        XZ      -1.4273     YZ       0.1798     ZZ     -45.9370
    Octopole Moments (Debye-Ang^2)
       XXX     226.7921    XXY     -90.3706    XYY      66.8308
       YYY    -220.4267    XXZ       5.0406    XYZ      -2.5946
       YYZ       0.9633    XZZ      65.4342    YZZ     -75.6231
       ZZZ       0.8155
    Hexadecapole Moments (Debye-Ang^3)
      XXXX    -741.1757   XXXY     328.9380   XXYY    -439.3233
      XYYY     267.0859   YYYY   -1797.7631   XXXZ      12.3071
      XXYZ       8.2512   XYYZ      -0.1316   YYYZ       3.7732
      XXZZ    -167.5080   XYZZ      87.8665   YYZZ    -343.8074
      XZZZ      12.6561   YZZZ       0.7873   ZZZZ    -292.3360
 -----------------------------------------------------------------
 Calculating analytic gradient of the SCF energy
 Gradient of SCF Energy
            1           2           3           4           5           6
    1  -0.0000007  -0.0000053  -0.0000037   0.0000029   0.0000062   0.0000022
    2   0.0000032  -0.0000045   0.0000007   0.0000041  -0.0000041  -0.0000005
    3  -0.0000043  -0.0000061   0.0000004  -0.0000047  -0.0000029   0.0000048
            7           8           9          10          11          12
    1  -0.0000012   0.0000002  -0.0000033  -0.0000071   0.0000018   0.0000116
    2   0.0000002   0.0000003   0.0000009  -0.0000039   0.0000011  -0.0000005
    3   0.0000015   0.0000019  -0.0000027  -0.0000059  -0.0000031   0.0000007
           13          14          15          16          17          18
    1   0.0000006  -0.0000004   0.0000007  -0.0000241   0.0000039   0.0000157
    2  -0.0000075  -0.0000020   0.0000103   0.0000054   0.0000042  -0.0000072
    3   0.0000056   0.0000032   0.0000053   0.0000098  -0.0000212   0.0000177
 Max gradient component =       2.410E-05
 RMS gradient           =       6.915E-06
 Gradient time:  CPU 21.93 s  wall 3.79 s
 Geometry Optimization Parameters
   NAtoms,    NIC,     NZ,  NCons,   NDum,   NFix, NCnnct, MaxDiis
       18       0       0       0       0       0       0       0

 Cartesian Hessian Update
 Hessian updated using BFGS update
**WARNING** Hereditary positive definiteness endangered
 due to small product of step size times gradient change
**WARNING** Small scalar product
 Hessian update skipped this cycle


** GEOMETRY OPTIMIZATION IN CARTESIAN COORDINATES **
   Searching for a Minimum

   Optimization Cycle:  23

                       Coordinates (Angstroms)
     ATOM                X               Y               Z
      1  C        -1.5658000270    2.3611735096    1.1548479113
      2  C        -1.7049613387    0.9850836694    1.1612723616
      3  C        -1.5667801306    0.2416018492   -0.0061251259
      4  C        -1.2822765504    0.9289235097   -1.1762921260
      5  C        -1.1428792146    2.3095536822   -1.1828045326
      6  C        -1.2792859497    3.0505588165   -0.0187859024
      7  C        -1.7434504672   -1.2588278543    0.0059491952
      8  C        -1.0953933199    4.5501493802   -0.0173655242
      9  H        -1.6817054152    2.9058563385    2.0766220303
     10  H        -1.9264179822    0.4830433865    2.0882042857
     11  H        -1.1687089305    0.3859267017   -2.0990408161
     12  H        -0.9241788439    2.8103863811   -2.1107147700
     13  H        -1.3815995727   -1.7032747206   -0.9144381296
     14  H        -2.7913046547   -1.5267307965    0.1142923544
     15  H        -1.2019683014   -1.7102840968    0.8314177247
     16  H        -1.3603874117    4.9786000637   -0.9779362549
     17  H        -0.0610273159    4.8146648511    0.1883201169
     18  H        -1.7122909741    5.0200441287    0.7412326016
   Point Group: c1    Number of degrees of freedom:    48


   Energy is   -308.848438079


 Translations and Rotations Projected Out of Hessian

 48 Hessian modes will be used to form the next step
  Hessian Eigenvalues:
     0.551725    1.000000    1.000000    1.000000    1.000000    1.000000
     1.000000    1.000000    1.000000    1.000000    1.000000    1.000000
     1.000000    1.000000    1.000000    1.000000    1.000000    1.000000
     1.000000    1.000000    1.000000    1.000000    1.000000    1.000000
     1.000000    1.000000    1.000000    1.000000    1.000000    1.000000
     1.000000    1.000000    1.000000    1.000000    1.000000    1.000000
     1.000000    1.000000    1.000000    1.000000    1.000000    1.000000
     1.000000    1.000000    1.000000    1.000000    1.043677    1.152040

 Minimum search - taking simple RFO step
 Searching for Lamda that Minimizes Along All modes
 Value Taken    Lamda =   0.00000000
 Step Taken.  Stepsize is  0.000052

                             Maximum     Tolerance    Cnvgd?
         Gradient           0.000024      0.000010      NO
         Displacement       0.000025      0.000030     YES
         Energy change     -0.000000      0.000000     YES

 ----------------------------------------------------------------
             Standard Nuclear Orientation (Angstroms)
    I     Atom           X                Y                Z
 ----------------------------------------------------------------
    1      C      -1.5657987766     2.3611737356     1.1548488719
    2      C      -1.7049584319     0.9850840185     1.1612743346
    3      C      -1.5667782628     0.2416016124    -0.0061230631
    4      C      -1.2822776946     0.9289233117    -1.1762907337
    5      C      -1.1428830098     2.3095538949    -1.1828043487
    6      C      -1.2792878718     3.0505591188    -0.0187857394
    7      C      -1.7434498172    -1.2588279874     0.0059484169
    8      C      -1.0953935071     4.5501492798    -0.0173661442
    9      H      -1.6817037871     2.9058556215     2.0766235149
   10      H      -1.9264141410     0.4830459649     2.0882075704
   11      H      -1.1687098863     0.3859258752    -2.0990390706
   12      H      -0.9241850387     2.8103867796    -2.1107151107
   13      H      -1.3815997878    -1.7032704225    -0.9144413418
   14      H      -2.7913043851    -1.5267297307     0.1142908134
   15      H      -1.2019689358    -1.7102898581     0.8314147970
   16      H      -1.3603740594     4.9785970751    -0.9779417489
   17      H      -0.0610293533     4.8146625295     0.1883315804
   18      H      -1.7122996536     5.0200479812     0.7412228015
 ----------------------------------------------------------------
 Nuclear Repulsion Energy =         341.57278830 hartrees
 There are       29 alpha and       29 beta electrons
 Applying Cartesian multipole field
    Component          Value
    ---------          -----
     (2,0,0)        1.00000E-11
     (0,2,0)        2.00000E-11
     (0,0,2)       -3.00000E-11
 Nucleus-field energy     =     0.0000000248 hartrees
 Requested basis set is 6-311++G(d,p)
 There are 98 shells and 246 basis functions
 A cutoff of  1.0D-14 yielded   4530 shell pairs
 There are     29176 function pairs (     31157 Cartesian)
 Smallest overlap matrix eigenvalue = 8.39E-07
 Linear dependence detected in AO basis
 Tighter screening thresholds may be required for diffuse basis sets
 Use S2THRESH > 14 and THRESH = 14 in case of SCF convergence issues
 Number of orthogonalized atomic orbitals = 245
 Maximum deviation from orthogonality = 1.836E-10
 Guess MOs from SCF MO coefficient file

 -----------------------------------------------------------------------
  General SCF calculation program by
  Eric Jon Sundstrom, Paul Horn, Yuezhi Mao, Dmitri Zuev, Alec White,
  David Stuck, Shaama M.S., Shane Yost, Joonho Lee, David Small,
  Daniel Levine, Susi Lehtola, Hugh Burton, Evgeny Epifanovsky,
  Bang C. Huynh
 -----------------------------------------------------------------------
 Hartree-Fock
 using 6 threads for integral computing
 -------------------------------------------------------
 OpenMP Integral computing Module                
 Release: version 2.0, May 2017, Q-Chem Inc. Pleasanton 
 -------------------------------------------------------
 A restricted SCF calculation will be
 performed using DIIS
 SCF converges when DIIS error is below 1.0e-10
 ---------------------------------------
  Cycle       Energy         DIIS error
 ---------------------------------------
    1    -308.8484380814      7.05e-08  
    2    -308.8484380815      1.88e-08  
    3    -308.8484380815      3.62e-09  
    4    -308.8484380815      8.37e-10  
    5    -308.8484380815      3.77e-10  
    6    -308.8484380815      1.58e-10  
    7    -308.8484380815      6.71e-11  Convergence criterion met
 ---------------------------------------
 SCF time:   CPU 31.28s  wall 6.00s 
 SCF   energy in the final basis set =     -308.8484380815
 Total energy in the final basis set =     -308.8484380815

 --------------------------------------------------------------

                    Orbital Energies (a.u.)
 --------------------------------------------------------------

 Alpha MOs
 -- Occupied --
-11.2340 -11.2340 -11.2254 -11.2251 -11.2241 -11.2238 -11.2195 -11.2195
 -1.1585  -1.0627  -1.0119  -0.9741  -0.8978  -0.8284  -0.7846  -0.6706
 -0.6464  -0.6264  -0.5808  -0.5794  -0.5700  -0.5557  -0.5483  -0.5251
 -0.4808  -0.4802  -0.4774  -0.3328  -0.3139
 -- Virtual --
  0.0400   0.0485   0.0500   0.0650   0.0680   0.0693   0.0784   0.0921
  0.0961   0.1100   0.1136   0.1249   0.1278   0.1378   0.1479   0.1553
  0.1664   0.1742   0.1770   0.1877   0.1890   0.1907   0.1948   0.2016
  0.2077   0.2104   0.2126   0.2235   0.2243   0.2320   0.2329   0.2458
  0.2469   0.2514   0.2593   0.2754   0.2778   0.2889   0.2981   0.3119
  0.3158   0.3187   0.3272   0.3495   0.3599   0.3650   0.3656   0.3944
  0.4042   0.4162   0.4234   0.4303   0.4382   0.4524   0.4634   0.4796
  0.5214   0.5345   0.5401   0.5560   0.6035   0.6134   0.6281   0.6470
  0.6710   0.7140   0.7324   0.7325   0.7433   0.7460   0.7657   0.7760
  0.7849   0.7996   0.8291   0.8477   0.8513   0.8586   0.8647   0.8713
  0.8816   0.8926   0.9076   0.9243   0.9250   0.9367   0.9694   0.9806
  0.9920   1.0078   1.0418   1.0537   1.0748   1.0848   1.0982   1.1341
  1.1389   1.1660   1.1821   1.1899   1.2000   1.2408   1.2495   1.2630
  1.2924   1.2988   1.3389   1.3575   1.4012   1.5380   1.5754   1.6303
  1.6402   1.6710   1.6815   1.7289   1.7471   1.7620   1.8104   1.8131
  1.8221   1.8356   1.8488   1.8537   1.8777   1.8869   1.8894   1.8979
  1.9160   1.9609   1.9639   1.9963   2.0074   2.0647   2.0759   2.1049
  2.1143   2.1395   2.1446   2.2057   2.2334   2.2562   2.2628   2.2732
  2.2905   2.3148   2.3579   2.3676   2.3916   2.4238   2.4451   2.4802
  2.5205   2.5411   2.6342   2.6422   2.6762   2.7383   2.7539   2.8003
  2.8298   2.8421   2.8443   2.8671   2.8917   2.9075   2.9114   2.9439
  2.9544   2.9683   2.9821   3.0078   3.0308   3.0504   3.0569   3.0786
  3.0852   3.1268   3.1691   3.1856   3.2231   3.2734   3.2862   3.3011
  3.3349   3.3473   3.3604   3.3858   3.5221   3.6007   3.6471   3.6668
  3.8142   3.8807   3.9454   4.0298   4.1029   4.1433   4.2270   4.2344
  4.2468   4.2662   4.4343   4.5880   4.6010   4.7246   4.8160   5.3051
 24.7569  25.1045  25.1354  25.1615  25.1858  25.2847  25.3081  25.3977
 --------------------------------------------------------------

          Ground-State Mulliken Net Atomic Charges

     Atom                 Charge (a.u.)
  ----------------------------------------
      1 C                    -0.413836
      2 C                    -0.130473
      3 C                     0.721143
      4 C                    -0.743558
      5 C                    -0.462172
      6 C                     0.740974
      7 C                    -0.656306
      8 C                    -0.644894
      9 H                     0.182083
     10 H                     0.192471
     11 H                     0.170124
     12 H                     0.186549
     13 H                     0.145247
     14 H                     0.154013
     15 H                     0.136169
     16 H                     0.134972
     17 H                     0.153165
     18 H                     0.134327
  ----------------------------------------
  Sum of atomic charges =     0.000000

 -----------------------------------------------------------------
                    Cartesian Multipole Moments
 -----------------------------------------------------------------
    Charge (ESU x 10^10)
                -0.0000
    Dipole Moment (Debye)
         X       0.0047      Y       0.0001      Z       0.0346
       Tot       0.0349
    Quadrupole Moments (Debye-Ang)
        XX     -53.1675     XY       1.0133     YY     -44.6460
        XZ      -1.4273     YZ       0.1798     ZZ     -45.9370
    Octopole Moments (Debye-Ang^2)
       XXX     226.7921    XXY     -90.3706    XYY      66.8308
       YYY    -220.4267    XXZ       5.0406    XYZ      -2.5946
       YYZ       0.9633    XZZ      65.4342    YZZ     -75.6231
       ZZZ       0.8155
    Hexadecapole Moments (Debye-Ang^3)
      XXXX    -741.1755   XXXY     328.9382   XXYY    -439.3233
      XYYY     267.0861   YYYY   -1797.7633   XXXZ      12.3069
      XXYZ       8.2513   XYYZ      -0.1317   YYYZ       3.7731
      XXZZ    -167.5080   XYZZ      87.8666   YYZZ    -343.8074
      XZZZ      12.6560   YZZZ       0.7872   ZZZZ    -292.3361
 -----------------------------------------------------------------
 Calculating analytic gradient of the SCF energy
 Gradient of SCF Energy
            1           2           3           4           5           6
    1  -0.0000006  -0.0000052  -0.0000036   0.0000029   0.0000061   0.0000021
    2   0.0000031  -0.0000044   0.0000007   0.0000041  -0.0000040  -0.0000005
    3  -0.0000044  -0.0000061   0.0000004  -0.0000047  -0.0000029   0.0000047
            7           8           9          10          11          12
    1  -0.0000011   0.0000002  -0.0000033  -0.0000071   0.0000019   0.0000116
    2   0.0000002   0.0000003   0.0000007  -0.0000037   0.0000011  -0.0000005
    3   0.0000015   0.0000020  -0.0000026  -0.0000058  -0.0000031   0.0000006
           13          14          15          16          17          18
    1   0.0000006  -0.0000003   0.0000005  -0.0000240   0.0000039   0.0000157
    2  -0.0000073  -0.0000020   0.0000100   0.0000053   0.0000041  -0.0000071
    3   0.0000056   0.0000033   0.0000053   0.0000098  -0.0000212   0.0000177
 Max gradient component =       2.405E-05
 RMS gradient           =       6.886E-06
 Gradient time:  CPU 21.93 s  wall 3.79 s
 Geometry Optimization Parameters
   NAtoms,    NIC,     NZ,  NCons,   NDum,   NFix, NCnnct, MaxDiis
       18       0       0       0       0       0       0       0

 Cartesian Hessian Update
 Hessian updated using BFGS update
**WARNING** Hereditary positive definiteness endangered
 due to small product of step size times gradient change
**WARNING** Small scalar product
 Hessian update skipped this cycle


** GEOMETRY OPTIMIZATION IN CARTESIAN COORDINATES **
   Searching for a Minimum

   Optimization Cycle:  24

                       Coordinates (Angstroms)
     ATOM                X               Y               Z
      1  C        -1.5657987766    2.3611737356    1.1548488719
      2  C        -1.7049584319    0.9850840185    1.1612743346
      3  C        -1.5667782628    0.2416016124   -0.0061230631
      4  C        -1.2822776946    0.9289233117   -1.1762907337
      5  C        -1.1428830098    2.3095538949   -1.1828043487
      6  C        -1.2792878718    3.0505591188   -0.0187857394
      7  C        -1.7434498172   -1.2588279874    0.0059484169
      8  C        -1.0953935071    4.5501492798   -0.0173661442
      9  H        -1.6817037871    2.9058556215    2.0766235149
     10  H        -1.9264141410    0.4830459649    2.0882075704
     11  H        -1.1687098863    0.3859258752   -2.0990390706
     12  H        -0.9241850387    2.8103867796   -2.1107151107
     13  H        -1.3815997878   -1.7032704225   -0.9144413418
     14  H        -2.7913043851   -1.5267297307    0.1142908134
     15  H        -1.2019689358   -1.7102898581    0.8314147970
     16  H        -1.3603740594    4.9785970751   -0.9779417489
     17  H        -0.0610293533    4.8146625295    0.1883315804
     18  H        -1.7122996536    5.0200479812    0.7412228015
   Point Group: c1    Number of degrees of freedom:    48


   Energy is   -308.848438081


 Translations and Rotations Projected Out of Hessian

 47 Hessian modes will be used to form the next step
  Hessian Eigenvalues:
     0.551725    1.000000    1.000000    1.000000    1.000000    1.000000
     1.000000    1.000000    1.000000    1.000000    1.000000    1.000000
     1.000000    1.000000    1.000000    1.000000    1.000000    1.000000
     1.000000    1.000000    1.000000    1.000000    1.000000    1.000000
     1.000000    1.000000    1.000000    1.000000    1.000000    1.000000
     1.000000    1.000000    1.000000    1.000000    1.000000    1.000000
     1.000000    1.000000    1.000000    1.000000    1.000000    1.000000
     1.000000    1.000000    1.000000    1.043677    1.152040

 Minimum search - taking simple RFO step
 Searching for Lamda that Minimizes Along All modes
 Value Taken    Lamda =   0.00000000
 Step Taken.  Stepsize is  0.000051

                             Maximum     Tolerance    Cnvgd?
         Gradient           0.000024      0.000010      NO
         Displacement       0.000025      0.000030     YES
         Energy change     -0.000000      0.000000     YES

 ----------------------------------------------------------------
             Standard Nuclear Orientation (Angstroms)
    I     Atom           X                Y                Z
 ----------------------------------------------------------------
    1      C      -1.5657975518     2.3611739692     1.1548498548
    2      C      -1.7049555892     0.9850843505     1.1612763185
    3      C      -1.5667764463     0.2416013834    -0.0061210119
    4      C      -1.2822788243     0.9289231165    -1.1762893314
    5      C      -1.1428867303     2.3095540858    -1.1828041342
    6      C      -1.2792897513     3.0505594091    -0.0187855586
    7      C      -1.7434491821    -1.2588281170     0.0059476233
    8      C      -1.0953936807     4.5501491823    -0.0173667949
    9      H      -1.6817021213     2.9058550057     2.0766249874
   10      H      -1.9264102820     0.4830483927     2.0882108282
   11      H      -1.1687108855     0.3859250818    -2.0990373324
   12      H      -0.9241912336     2.8103871385    -2.1107154394
   13      H      -1.3816000301    -1.7032662586    -0.9144445146
   14      H      -2.7913041310    -1.5267286677     0.1142892292
   15      H      -1.2019694982    -1.7102954672     0.8314118704
   16      H      -1.3603607392     4.9785941597    -0.9779472450
   17      H      -0.0610313995     4.8146602587     0.1883430634
   18      H      -1.7123083237     5.0200517767     0.7412129874
 ----------------------------------------------------------------
 Nuclear Repulsion Energy =         341.57279405 hartrees
 There are       29 alpha and       29 beta electrons
 Applying Cartesian multipole field
    Component          Value
    ---------          -----
     (2,0,0)        1.00000E-11
     (0,2,0)        2.00000E-11
     (0,0,2)       -3.00000E-11
 Nucleus-field energy     =     0.0000000248 hartrees
 Requested basis set is 6-311++G(d,p)
 There are 98 shells and 246 basis functions
 A cutoff of  1.0D-14 yielded   4530 shell pairs
 There are     29176 function pairs (     31157 Cartesian)
 Smallest overlap matrix eigenvalue = 8.39E-07
 Linear dependence detected in AO basis
 Tighter screening thresholds may be required for diffuse basis sets
 Use S2THRESH > 14 and THRESH = 14 in case of SCF convergence issues
 Number of orthogonalized atomic orbitals = 245
 Maximum deviation from orthogonality = 1.603E-10
 Guess MOs from SCF MO coefficient file

 -----------------------------------------------------------------------
  General SCF calculation program by
  Eric Jon Sundstrom, Paul Horn, Yuezhi Mao, Dmitri Zuev, Alec White,
  David Stuck, Shaama M.S., Shane Yost, Joonho Lee, David Small,
  Daniel Levine, Susi Lehtola, Hugh Burton, Evgeny Epifanovsky,
  Bang C. Huynh
 -----------------------------------------------------------------------
 Hartree-Fock
 using 6 threads for integral computing
 -------------------------------------------------------
 OpenMP Integral computing Module                
 Release: version 2.0, May 2017, Q-Chem Inc. Pleasanton 
 -------------------------------------------------------
 A restricted SCF calculation will be
 performed using DIIS
 SCF converges when DIIS error is below 1.0e-10
 ---------------------------------------
  Cycle       Energy         DIIS error
 ---------------------------------------
    1    -308.8484380840      7.00e-08  
    2    -308.8484380841      1.87e-08  
    3    -308.8484380841      3.59e-09  
    4    -308.8484380841      8.36e-10  
    5    -308.8484380841      3.75e-10  
    6    -308.8484380841      1.56e-10  
    7    -308.8484380841      6.47e-11  Convergence criterion met
 ---------------------------------------
 SCF time:   CPU 31.27s  wall 6.00s 
 SCF   energy in the final basis set =     -308.8484380841
 Total energy in the final basis set =     -308.8484380841

 --------------------------------------------------------------

                    Orbital Energies (a.u.)
 --------------------------------------------------------------

 Alpha MOs
 -- Occupied --
-11.2340 -11.2340 -11.2254 -11.2251 -11.2241 -11.2238 -11.2195 -11.2195
 -1.1585  -1.0627  -1.0119  -0.9741  -0.8978  -0.8284  -0.7846  -0.6706
 -0.6464  -0.6264  -0.5808  -0.5794  -0.5700  -0.5557  -0.5483  -0.5251
 -0.4808  -0.4802  -0.4774  -0.3328  -0.3139
 -- Virtual --
  0.0400   0.0485   0.0500   0.0650   0.0680   0.0693   0.0784   0.0921
  0.0961   0.1100   0.1136   0.1249   0.1278   0.1378   0.1479   0.1553
  0.1664   0.1742   0.1770   0.1877   0.1890   0.1907   0.1948   0.2016
  0.2077   0.2104   0.2126   0.2235   0.2243   0.2320   0.2329   0.2458
  0.2469   0.2514   0.2593   0.2754   0.2778   0.2889   0.2981   0.3119
  0.3158   0.3187   0.3272   0.3495   0.3599   0.3650   0.3656   0.3944
  0.4042   0.4162   0.4234   0.4303   0.4382   0.4524   0.4634   0.4796
  0.5214   0.5345   0.5401   0.5560   0.6035   0.6134   0.6281   0.6470
  0.6710   0.7140   0.7324   0.7325   0.7433   0.7460   0.7657   0.7760
  0.7849   0.7996   0.8291   0.8477   0.8513   0.8586   0.8647   0.8713
  0.8816   0.8926   0.9076   0.9243   0.9250   0.9367   0.9694   0.9806
  0.9920   1.0078   1.0418   1.0537   1.0748   1.0848   1.0982   1.1341
  1.1389   1.1660   1.1821   1.1899   1.2000   1.2408   1.2496   1.2630
  1.2924   1.2988   1.3389   1.3575   1.4012   1.5380   1.5754   1.6303
  1.6402   1.6710   1.6815   1.7289   1.7471   1.7620   1.8104   1.8131
  1.8221   1.8356   1.8488   1.8537   1.8777   1.8869   1.8894   1.8979
  1.9160   1.9609   1.9639   1.9963   2.0074   2.0647   2.0759   2.1049
  2.1143   2.1395   2.1446   2.2057   2.2334   2.2562   2.2628   2.2732
  2.2905   2.3148   2.3579   2.3676   2.3916   2.4238   2.4451   2.4802
  2.5205   2.5411   2.6342   2.6422   2.6762   2.7383   2.7539   2.8003
  2.8298   2.8421   2.8443   2.8671   2.8917   2.9075   2.9114   2.9439
  2.9544   2.9683   2.9821   3.0078   3.0308   3.0504   3.0569   3.0786
  3.0852   3.1268   3.1691   3.1856   3.2231   3.2734   3.2862   3.3011
  3.3349   3.3473   3.3604   3.3858   3.5221   3.6007   3.6471   3.6668
  3.8142   3.8807   3.9454   4.0298   4.1029   4.1433   4.2270   4.2344
  4.2468   4.2662   4.4343   4.5880   4.6010   4.7246   4.8160   5.3051
 24.7569  25.1045  25.1354  25.1615  25.1858  25.2847  25.3081  25.3977
 --------------------------------------------------------------

          Ground-State Mulliken Net Atomic Charges

     Atom                 Charge (a.u.)
  ----------------------------------------
      1 C                    -0.413818
      2 C                    -0.130476
      3 C                     0.721140
      4 C                    -0.743553
      5 C                    -0.462187
      6 C                     0.740971
      7 C                    -0.656305
      8 C                    -0.644892
      9 H                     0.182084
     10 H                     0.192471
     11 H                     0.170124
     12 H                     0.186548
     13 H                     0.145247
     14 H                     0.154014
     15 H                     0.136169
     16 H                     0.134972
     17 H                     0.153166
     18 H                     0.134326
  ----------------------------------------
  Sum of atomic charges =     0.000000

 -----------------------------------------------------------------
                    Cartesian Multipole Moments
 -----------------------------------------------------------------
    Charge (ESU x 10^10)
                -0.0000
    Dipole Moment (Debye)
         X       0.0047      Y       0.0001      Z       0.0346
       Tot       0.0349
    Quadrupole Moments (Debye-Ang)
        XX     -53.1675     XY       1.0133     YY     -44.6460
        XZ      -1.4273     YZ       0.1798     ZZ     -45.9370
    Octopole Moments (Debye-Ang^2)
       XXX     226.7921    XXY     -90.3706    XYY      66.8308
       YYY    -220.4268    XXZ       5.0406    XYZ      -2.5946
       YYZ       0.9633    XZZ      65.4342    YZZ     -75.6231
       ZZZ       0.8154
    Hexadecapole Moments (Debye-Ang^3)
      XXXX    -741.1752   XXXY     328.9383   XXYY    -439.3233
      XYYY     267.0862   YYYY   -1797.7635   XXXZ      12.3068
      XXYZ       8.2513   XYYZ      -0.1317   YYYZ       3.7730
      XXZZ    -167.5080   XYZZ      87.8667   YYZZ    -343.8074
      XZZZ      12.6559   YZZZ       0.7870   ZZZZ    -292.3361
 -----------------------------------------------------------------
 Calculating analytic gradient of the SCF energy
 Gradient of SCF Energy
            1           2           3           4           5           6
    1  -0.0000006  -0.0000051  -0.0000035   0.0000028   0.0000060   0.0000021
    2   0.0000031  -0.0000044   0.0000007   0.0000040  -0.0000039  -0.0000004
    3  -0.0000044  -0.0000061   0.0000004  -0.0000047  -0.0000030   0.0000046
            7           8           9          10          11          12
    1  -0.0000011   0.0000002  -0.0000034  -0.0000072   0.0000019   0.0000116
    2   0.0000002   0.0000003   0.0000005  -0.0000034   0.0000010  -0.0000004
    3   0.0000015   0.0000020  -0.0000026  -0.0000058  -0.0000031   0.0000006
           13          14          15          16          17          18
    1   0.0000006  -0.0000003   0.0000004  -0.0000240   0.0000039   0.0000157
    2  -0.0000070  -0.0000020   0.0000098   0.0000051   0.0000040  -0.0000070
    3   0.0000055   0.0000034   0.0000053   0.0000098  -0.0000213   0.0000177
 Max gradient component =       2.401E-05
 RMS gradient           =       6.859E-06
 Gradient time:  CPU 21.96 s  wall 3.80 s
 Geometry Optimization Parameters
   NAtoms,    NIC,     NZ,  NCons,   NDum,   NFix, NCnnct, MaxDiis
       18       0       0       0       0       0       0       0

 Cartesian Hessian Update
 Hessian updated using BFGS update
**WARNING** Hereditary positive definiteness endangered
 due to small product of step size times gradient change
**WARNING** Small scalar product
 Hessian update skipped this cycle


** GEOMETRY OPTIMIZATION IN CARTESIAN COORDINATES **
   Searching for a Minimum

   Optimization Cycle:  25

                       Coordinates (Angstroms)
     ATOM                X               Y               Z
      1  C        -1.5657975518    2.3611739692    1.1548498548
      2  C        -1.7049555892    0.9850843505    1.1612763185
      3  C        -1.5667764463    0.2416013834   -0.0061210119
      4  C        -1.2822788243    0.9289231165   -1.1762893314
      5  C        -1.1428867303    2.3095540858   -1.1828041342
      6  C        -1.2792897513    3.0505594091   -0.0187855586
      7  C        -1.7434491821   -1.2588281170    0.0059476233
      8  C        -1.0953936807    4.5501491823   -0.0173667949
      9  H        -1.6817021213    2.9058550057    2.0766249874
     10  H        -1.9264102820    0.4830483927    2.0882108282
     11  H        -1.1687108855    0.3859250818   -2.0990373324
     12  H        -0.9241912336    2.8103871385   -2.1107154394
     13  H        -1.3816000301   -1.7032662586   -0.9144445146
     14  H        -2.7913041310   -1.5267286677    0.1142892292
     15  H        -1.2019694982   -1.7102954672    0.8314118704
     16  H        -1.3603607392    4.9785941597   -0.9779472450
     17  H        -0.0610313995    4.8146602587    0.1883430634
     18  H        -1.7123083237    5.0200517767    0.7412129874
   Point Group: c1    Number of degrees of freedom:    48


   Energy is   -308.848438084


 Translations and Rotations Projected Out of Hessian

 48 Hessian modes will be used to form the next step
  Hessian Eigenvalues:
     0.551725    1.000000    1.000000    1.000000    1.000000    1.000000
     1.000000    1.000000    1.000000    1.000000    1.000000    1.000000
     1.000000    1.000000    1.000000    1.000000    1.000000    1.000000
     1.000000    1.000000    1.000000    1.000000    1.000000    1.000000
     1.000000    1.000000    1.000000    1.000000    1.000000    1.000000
     1.000000    1.000000    1.000000    1.000000    1.000000    1.000000
     1.000000    1.000000    1.000000    1.000000    1.000000    1.000000
     1.000000    1.000000    1.000000    1.000000    1.043677    1.152040

 Minimum search - taking simple RFO step
 Searching for Lamda that Minimizes Along All modes
 Value Taken    Lamda =   0.00000000
 Step Taken.  Stepsize is  0.000051

                             Maximum     Tolerance    Cnvgd?
         Gradient           0.000024      0.000010      NO
         Displacement       0.000025      0.000030     YES
         Energy change     -0.000000      0.000000     YES

 ----------------------------------------------------------------
             Standard Nuclear Orientation (Angstroms)
    I     Atom           X                Y                Z
 ----------------------------------------------------------------
    1      C      -1.5657963482     2.3611742084     1.1548508593
    2      C      -1.7049528042     0.9850846655     1.1612783098
    3      C      -1.5667746784     0.2416011621    -0.0061189741
    4      C      -1.2822799426     0.9289229242    -1.1762879205
    5      C      -1.1428903825     2.3095542580    -1.1828038928
    6      C      -1.2792915904     3.0505596883    -0.0187853601
    7      C      -1.7434485625    -1.2588282431     0.0059468143
    8      C      -1.0953938421     4.5501490876    -0.0173674707
    9      H      -1.6817004210     2.9058544817     2.0766264467
   10      H      -1.9264064070     0.4830506817     2.0882140578
   11      H      -1.1687119255     0.3859243184    -2.0990356025
   12      H      -0.9241974242     2.8103874612    -2.1107157566
   13      H      -1.3816002971    -1.7032622193    -0.9144476493
   14      H      -2.7913038908    -1.5267276092     0.1142876084
   15      H      -1.2019699947    -1.7103009324     0.8314089485
   16      H      -1.3603474483     4.9785913105    -0.9779527423
   17      H      -0.0610334546     4.8146580373     0.1883545627
   18      H      -1.7123169862     5.0200555191     0.7412031613
 ----------------------------------------------------------------
 Nuclear Repulsion Energy =         341.57279928 hartrees
 There are       29 alpha and       29 beta electrons
 Applying Cartesian multipole field
    Component          Value
    ---------          -----
     (2,0,0)        1.00000E-11
     (0,2,0)        2.00000E-11
     (0,0,2)       -3.00000E-11
 Nucleus-field energy     =     0.0000000248 hartrees
 Requested basis set is 6-311++G(d,p)
 There are 98 shells and 246 basis functions
 A cutoff of  1.0D-14 yielded   4530 shell pairs
 There are     29176 function pairs (     31157 Cartesian)
 Smallest overlap matrix eigenvalue = 8.39E-07
 Linear dependence detected in AO basis
 Tighter screening thresholds may be required for diffuse basis sets
 Use S2THRESH > 14 and THRESH = 14 in case of SCF convergence issues
 Number of orthogonalized atomic orbitals = 245
 Maximum deviation from orthogonality = 8.249E-11
 Guess MOs from SCF MO coefficient file

 -----------------------------------------------------------------------
  General SCF calculation program by
  Eric Jon Sundstrom, Paul Horn, Yuezhi Mao, Dmitri Zuev, Alec White,
  David Stuck, Shaama M.S., Shane Yost, Joonho Lee, David Small,
  Daniel Levine, Susi Lehtola, Hugh Burton, Evgeny Epifanovsky,
  Bang C. Huynh
 -----------------------------------------------------------------------
 Hartree-Fock
 using 6 threads for integral computing
 -------------------------------------------------------
 OpenMP Integral computing Module                
 Release: version 2.0, May 2017, Q-Chem Inc. Pleasanton 
 -------------------------------------------------------
 A restricted SCF calculation will be
 performed using DIIS
 SCF converges when DIIS error is below 1.0e-10
 ---------------------------------------
  Cycle       Energy         DIIS error
 ---------------------------------------
    1    -308.8484380865      6.96e-08  
    2    -308.8484380866      1.86e-08  
    3    -308.8484380866      3.57e-09  
    4    -308.8484380866      8.49e-10  
    5    -308.8484380866      3.78e-10  
    6    -308.8484380866      1.53e-10  
    7    -308.8484380866      6.27e-11  Convergence criterion met
 ---------------------------------------
 SCF time:   CPU 31.24s  wall 6.00s 
 SCF   energy in the final basis set =     -308.8484380866
 Total energy in the final basis set =     -308.8484380866

 --------------------------------------------------------------

                    Orbital Energies (a.u.)
 --------------------------------------------------------------

 Alpha MOs
 -- Occupied --
-11.2340 -11.2340 -11.2254 -11.2251 -11.2241 -11.2238 -11.2195 -11.2195
 -1.1585  -1.0627  -1.0119  -0.9741  -0.8978  -0.8284  -0.7846  -0.6706
 -0.6464  -0.6264  -0.5808  -0.5794  -0.5700  -0.5557  -0.5483  -0.5251
 -0.4808  -0.4802  -0.4774  -0.3328  -0.3139
 -- Virtual --
  0.0400   0.0485   0.0500   0.0650   0.0680   0.0693   0.0784   0.0921
  0.0961   0.1100   0.1136   0.1249   0.1278   0.1378   0.1479   0.1553
  0.1664   0.1742   0.1770   0.1877   0.1890   0.1907   0.1948   0.2016
  0.2077   0.2104   0.2126   0.2235   0.2243   0.2320   0.2329   0.2458
  0.2469   0.2514   0.2593   0.2754   0.2778   0.2889   0.2981   0.3119
  0.3158   0.3187   0.3272   0.3495   0.3599   0.3650   0.3656   0.3944
  0.4042   0.4162   0.4234   0.4303   0.4382   0.4524   0.4634   0.4796
  0.5214   0.5345   0.5401   0.5560   0.6035   0.6134   0.6281   0.6470
  0.6710   0.7140   0.7324   0.7325   0.7433   0.7460   0.7657   0.7760
  0.7849   0.7996   0.8291   0.8477   0.8513   0.8586   0.8647   0.8713
  0.8816   0.8926   0.9076   0.9243   0.9250   0.9367   0.9694   0.9806
  0.9920   1.0078   1.0418   1.0537   1.0748   1.0848   1.0982   1.1341
  1.1389   1.1660   1.1821   1.1899   1.2000   1.2408   1.2496   1.2630
  1.2924   1.2988   1.3389   1.3575   1.4012   1.5380   1.5754   1.6303
  1.6402   1.6710   1.6815   1.7289   1.7471   1.7620   1.8104   1.8131
  1.8221   1.8356   1.8488   1.8537   1.8777   1.8869   1.8894   1.8979
  1.9160   1.9609   1.9639   1.9963   2.0074   2.0647   2.0759   2.1049
  2.1143   2.1395   2.1446   2.2057   2.2334   2.2562   2.2628   2.2732
  2.2905   2.3148   2.3579   2.3676   2.3916   2.4238   2.4451   2.4802
  2.5205   2.5411   2.6342   2.6422   2.6762   2.7383   2.7539   2.8003
  2.8298   2.8421   2.8443   2.8671   2.8917   2.9075   2.9114   2.9439
  2.9544   2.9683   2.9821   3.0078   3.0308   3.0504   3.0569   3.0786
  3.0852   3.1268   3.1691   3.1856   3.2231   3.2734   3.2862   3.3011
  3.3349   3.3473   3.3604   3.3858   3.5221   3.6007   3.6471   3.6668
  3.8142   3.8807   3.9454   4.0298   4.1029   4.1433   4.2270   4.2344
  4.2468   4.2662   4.4343   4.5880   4.6010   4.7246   4.8160   5.3051
 24.7569  25.1045  25.1354  25.1615  25.1858  25.2847  25.3081  25.3977
 --------------------------------------------------------------

          Ground-State Mulliken Net Atomic Charges

     Atom                 Charge (a.u.)
  ----------------------------------------
      1 C                    -0.413799
      2 C                    -0.130479
      3 C                     0.721137
      4 C                    -0.743548
      5 C                    -0.462202
      6 C                     0.740967
      7 C                    -0.656304
      8 C                    -0.644891
      9 H                     0.182085
     10 H                     0.192471
     11 H                     0.170124
     12 H                     0.186548
     13 H                     0.145246
     14 H                     0.154014
     15 H                     0.136169
     16 H                     0.134972
     17 H                     0.153166
     18 H                     0.134326
  ----------------------------------------
  Sum of atomic charges =     0.000000

 -----------------------------------------------------------------
                    Cartesian Multipole Moments
 -----------------------------------------------------------------
    Charge (ESU x 10^10)
                 0.0000
    Dipole Moment (Debye)
         X       0.0047      Y       0.0001      Z       0.0346
       Tot       0.0349
    Quadrupole Moments (Debye-Ang)
        XX     -53.1675     XY       1.0132     YY     -44.6460
        XZ      -1.4273     YZ       0.1798     ZZ     -45.9370
    Octopole Moments (Debye-Ang^2)
       XXX     226.7921    XXY     -90.3706    XYY      66.8308
       YYY    -220.4268    XXZ       5.0406    XYZ      -2.5945
       YYZ       0.9633    XZZ      65.4342    YZZ     -75.6230
       ZZZ       0.8153
    Hexadecapole Moments (Debye-Ang^3)
      XXXX    -741.1750   XXXY     328.9384   XXYY    -439.3232
      XYYY     267.0864   YYYY   -1797.7637   XXXZ      12.3066
      XXYZ       8.2513   XYYZ      -0.1318   YYYZ       3.7729
      XXZZ    -167.5080   XYZZ      87.8668   YYZZ    -343.8074
      XZZZ      12.6558   YZZZ       0.7869   ZZZZ    -292.3362
 -----------------------------------------------------------------
 Calculating analytic gradient of the SCF energy
 Gradient of SCF Energy
            1           2           3           4           5           6
    1  -0.0000006  -0.0000050  -0.0000035   0.0000028   0.0000059   0.0000020
    2   0.0000031  -0.0000043   0.0000006   0.0000040  -0.0000039  -0.0000004
    3  -0.0000044  -0.0000061   0.0000004  -0.0000047  -0.0000030   0.0000045
            7           8           9          10          11          12
    1  -0.0000011   0.0000001  -0.0000035  -0.0000072   0.0000020   0.0000116
    2   0.0000002   0.0000002   0.0000004  -0.0000032   0.0000010  -0.0000003
    3   0.0000016   0.0000020  -0.0000026  -0.0000057  -0.0000031   0.0000006
           13          14          15          16          17          18
    1   0.0000007  -0.0000003   0.0000003  -0.0000240   0.0000039   0.0000157
    2  -0.0000068  -0.0000020   0.0000095   0.0000050   0.0000039  -0.0000069
    3   0.0000054   0.0000034   0.0000053   0.0000098  -0.0000213   0.0000178
 Max gradient component =       2.397E-05
 RMS gradient           =       6.834E-06
 Gradient time:  CPU 21.94 s  wall 3.79 s
 Geometry Optimization Parameters
   NAtoms,    NIC,     NZ,  NCons,   NDum,   NFix, NCnnct, MaxDiis
       18       0       0       0       0       0       0       0

 Cartesian Hessian Update
 Hessian updated using BFGS update
**WARNING** Hereditary positive definiteness endangered
 due to small product of step size times gradient change
**WARNING** Small scalar product
 Hessian update skipped this cycle


** GEOMETRY OPTIMIZATION IN CARTESIAN COORDINATES **
   Searching for a Minimum

   Optimization Cycle:  26

                       Coordinates (Angstroms)
     ATOM                X               Y               Z
      1  C        -1.5657963482    2.3611742084    1.1548508593
      2  C        -1.7049528042    0.9850846655    1.1612783098
      3  C        -1.5667746784    0.2416011621   -0.0061189741
      4  C        -1.2822799426    0.9289229242   -1.1762879205
      5  C        -1.1428903825    2.3095542580   -1.1828038928
      6  C        -1.2792915904    3.0505596883   -0.0187853601
      7  C        -1.7434485625   -1.2588282431    0.0059468143
      8  C        -1.0953938421    4.5501490876   -0.0173674707
      9  H        -1.6817004210    2.9058544817    2.0766264467
     10  H        -1.9264064070    0.4830506817    2.0882140578
     11  H        -1.1687119255    0.3859243184   -2.0990356025
     12  H        -0.9241974242    2.8103874612   -2.1107157566
     13  H        -1.3816002971   -1.7032622193   -0.9144476493
     14  H        -2.7913038908   -1.5267276092    0.1142876084
     15  H        -1.2019699947   -1.7103009324    0.8314089485
     16  H        -1.3603474483    4.9785913105   -0.9779527423
     17  H        -0.0610334546    4.8146580373    0.1883545627
     18  H        -1.7123169862    5.0200555191    0.7412031613
   Point Group: c1    Number of degrees of freedom:    48


   Energy is   -308.848438087


 Translations and Rotations Projected Out of Hessian

 48 Hessian modes will be used to form the next step
  Hessian Eigenvalues:
     0.551725    1.000000    1.000000    1.000000    1.000000    1.000000
     1.000000    1.000000    1.000000    1.000000    1.000000    1.000000
     1.000000    1.000000    1.000000    1.000000    1.000000    1.000000
     1.000000    1.000000    1.000000    1.000000    1.000000    1.000000
     1.000000    1.000000    1.000000    1.000000    1.000000    1.000000
     1.000000    1.000000    1.000000    1.000000    1.000000    1.000000
     1.000000    1.000000    1.000000    1.000000    1.000000    1.000000
     1.000000    1.000000    1.000000    1.000000    1.043677    1.152040

 Minimum search - taking simple RFO step
 Searching for Lamda that Minimizes Along All modes
 Value Taken    Lamda =   0.00000000
 Step Taken.  Stepsize is  0.000051

                             Maximum     Tolerance    Cnvgd?
         Gradient           0.000024      0.000010      NO
         Displacement       0.000025      0.000030     YES
         Energy change     -0.000000      0.000000     YES

 ----------------------------------------------------------------
             Standard Nuclear Orientation (Angstroms)
    I     Atom           X                Y                Z
 ----------------------------------------------------------------
    1      C      -1.5657951620     2.3611744519     1.1548518818
    2      C      -1.7049500714     0.9850849651     1.1612803070
    3      C      -1.5667729563     0.2416009477    -0.0061169503
    4      C      -1.2822810517     0.9289227355    -1.1762865047
    5      C      -1.1428939729     2.3095544132    -1.1828036269
    6      C      -1.2792933913     3.0505599573    -0.0187851462
    7      C      -1.7434479569    -1.2588283657     0.0059459931
    8      C      -1.0953939921     4.5501489955    -0.0173681680
    9      H      -1.6816986882     2.9058540426     2.0766278933
   10      H      -1.9264025183     0.4830528407     2.0882172586
   11      H      -1.1687130048     0.3859235826    -2.0990338813
   12      H      -0.9242036069     2.8103877503    -2.1107160639
   13      H      -1.3816005863    -1.7032582962    -0.9144507475
   14      H      -2.7913036636    -1.5267265574     0.1142859572
   15      H      -1.2019704316    -1.7103062604     0.8314060323
   16      H      -1.3603341834     4.9785885206    -0.9779582371
   17      H      -0.0610355171     4.8146558647     0.1883660761
   18      H      -1.7123256451     5.0200592120     0.7411933266
 ----------------------------------------------------------------
 Nuclear Repulsion Energy =         341.57280407 hartrees
 There are       29 alpha and       29 beta electrons
 Applying Cartesian multipole field
    Component          Value
    ---------          -----
     (2,0,0)        1.00000E-11
     (0,2,0)        2.00000E-11
     (0,0,2)       -3.00000E-11
 Nucleus-field energy     =     0.0000000248 hartrees
 Requested basis set is 6-311++G(d,p)
 There are 98 shells and 246 basis functions
 A cutoff of  1.0D-14 yielded   4530 shell pairs
 There are     29176 function pairs (     31157 Cartesian)
 Smallest overlap matrix eigenvalue = 8.39E-07
 Linear dependence detected in AO basis
 Tighter screening thresholds may be required for diffuse basis sets
 Use S2THRESH > 14 and THRESH = 14 in case of SCF convergence issues
 Number of orthogonalized atomic orbitals = 245
 Maximum deviation from orthogonality = 7.925E-11
 Guess MOs from SCF MO coefficient file

 -----------------------------------------------------------------------
  General SCF calculation program by
  Eric Jon Sundstrom, Paul Horn, Yuezhi Mao, Dmitri Zuev, Alec White,
  David Stuck, Shaama M.S., Shane Yost, Joonho Lee, David Small,
  Daniel Levine, Susi Lehtola, Hugh Burton, Evgeny Epifanovsky,
  Bang C. Huynh
 -----------------------------------------------------------------------
 Hartree-Fock
 using 6 threads for integral computing
 -------------------------------------------------------
 OpenMP Integral computing Module                
 Release: version 2.0, May 2017, Q-Chem Inc. Pleasanton 
 -------------------------------------------------------
 A restricted SCF calculation will be
 performed using DIIS
 SCF converges when DIIS error is below 1.0e-10
 ---------------------------------------
  Cycle       Energy         DIIS error
 ---------------------------------------
    1    -308.8484380890      6.92e-08  
    2    -308.8484380891      1.85e-08  
    3    -308.8484380891      3.55e-09  
    4    -308.8484380891      8.75e-10  
    5    -308.8484380891      3.85e-10  
    6    -308.8484380891      1.50e-10  
    7    -308.8484380891      6.10e-11  Convergence criterion met
 ---------------------------------------
 SCF time:   CPU 31.30s  wall 6.00s 
 SCF   energy in the final basis set =     -308.8484380891
 Total energy in the final basis set =     -308.8484380891

 --------------------------------------------------------------

                    Orbital Energies (a.u.)
 --------------------------------------------------------------

 Alpha MOs
 -- Occupied --
-11.2340 -11.2340 -11.2254 -11.2251 -11.2241 -11.2238 -11.2195 -11.2195
 -1.1585  -1.0627  -1.0119  -0.9741  -0.8978  -0.8284  -0.7846  -0.6706
 -0.6464  -0.6264  -0.5808  -0.5794  -0.5700  -0.5557  -0.5483  -0.5251
 -0.4808  -0.4802  -0.4774  -0.3328  -0.3139
 -- Virtual --
  0.0400   0.0485   0.0500   0.0650   0.0680   0.0693   0.0784   0.0921
  0.0961   0.1100   0.1136   0.1249   0.1278   0.1378   0.1479   0.1553
  0.1664   0.1742   0.1770   0.1877   0.1890   0.1907   0.1948   0.2016
  0.2077   0.2104   0.2126   0.2235   0.2243   0.2320   0.2329   0.2458
  0.2469   0.2514   0.2593   0.2754   0.2778   0.2889   0.2981   0.3119
  0.3158   0.3187   0.3272   0.3495   0.3599   0.3650   0.3656   0.3944
  0.4042   0.4162   0.4234   0.4303   0.4382   0.4524   0.4634   0.4796
  0.5214   0.5345   0.5401   0.5560   0.6035   0.6134   0.6281   0.6470
  0.6710   0.7140   0.7324   0.7325   0.7433   0.7460   0.7657   0.7760
  0.7849   0.7996   0.8291   0.8477   0.8513   0.8586   0.8647   0.8713
  0.8816   0.8926   0.9076   0.9243   0.9250   0.9367   0.9694   0.9806
  0.9920   1.0078   1.0418   1.0537   1.0748   1.0848   1.0982   1.1341
  1.1389   1.1660   1.1821   1.1899   1.2000   1.2408   1.2496   1.2630
  1.2924   1.2987   1.3389   1.3575   1.4012   1.5380   1.5754   1.6303
  1.6402   1.6710   1.6815   1.7289   1.7471   1.7620   1.8104   1.8131
  1.8221   1.8356   1.8488   1.8537   1.8777   1.8869   1.8894   1.8979
  1.9160   1.9609   1.9639   1.9963   2.0074   2.0647   2.0759   2.1049
  2.1143   2.1395   2.1446   2.2057   2.2334   2.2562   2.2628   2.2732
  2.2905   2.3148   2.3579   2.3676   2.3916   2.4238   2.4451   2.4802
  2.5205   2.5411   2.6342   2.6422   2.6762   2.7383   2.7539   2.8003
  2.8298   2.8421   2.8443   2.8671   2.8917   2.9075   2.9114   2.9439
  2.9544   2.9683   2.9821   3.0078   3.0308   3.0504   3.0569   3.0786
  3.0852   3.1268   3.1691   3.1856   3.2231   3.2734   3.2862   3.3011
  3.3349   3.3473   3.3604   3.3858   3.5221   3.6007   3.6471   3.6668
  3.8142   3.8807   3.9454   4.0298   4.1029   4.1433   4.2270   4.2344
  4.2468   4.2662   4.4343   4.5880   4.6010   4.7246   4.8160   5.3051
 24.7569  25.1045  25.1354  25.1615  25.1858  25.2847  25.3081  25.3977
 --------------------------------------------------------------

          Ground-State Mulliken Net Atomic Charges

     Atom                 Charge (a.u.)
  ----------------------------------------
      1 C                    -0.413781
      2 C                    -0.130482
      3 C                     0.721135
      4 C                    -0.743544
      5 C                    -0.462217
      6 C                     0.740963
      7 C                    -0.656304
      8 C                    -0.644890
      9 H                     0.182085
     10 H                     0.192470
     11 H                     0.170124
     12 H                     0.186547
     13 H                     0.145246
     14 H                     0.154014
     15 H                     0.136169
     16 H                     0.134972
     17 H                     0.153166
     18 H                     0.134325
  ----------------------------------------
  Sum of atomic charges =     0.000000

 -----------------------------------------------------------------
                    Cartesian Multipole Moments
 -----------------------------------------------------------------
    Charge (ESU x 10^10)
                -0.0000
    Dipole Moment (Debye)
         X       0.0047      Y       0.0001      Z       0.0346
       Tot       0.0349
    Quadrupole Moments (Debye-Ang)
        XX     -53.1675     XY       1.0132     YY     -44.6460
        XZ      -1.4273     YZ       0.1798     ZZ     -45.9369
    Octopole Moments (Debye-Ang^2)
       XXX     226.7921    XXY     -90.3706    XYY      66.8308
       YYY    -220.4268    XXZ       5.0406    XYZ      -2.5945
       YYZ       0.9633    XZZ      65.4342    YZZ     -75.6230
       ZZZ       0.8153
    Hexadecapole Moments (Debye-Ang^3)
      XXXX    -741.1748   XXXY     328.9386   XXYY    -439.3232
      XYYY     267.0865   YYYY   -1797.7638   XXXZ      12.3065
      XXYZ       8.2514   XYYZ      -0.1318   YYYZ       3.7728
      XXZZ    -167.5080   XYZZ      87.8668   YYZZ    -343.8074
      XZZZ      12.6557   YZZZ       0.7867   ZZZZ    -292.3363
 -----------------------------------------------------------------
 Calculating analytic gradient of the SCF energy
 Gradient of SCF Energy
            1           2           3           4           5           6
    1  -0.0000006  -0.0000049  -0.0000034   0.0000028   0.0000058   0.0000019
    2   0.0000030  -0.0000042   0.0000006   0.0000039  -0.0000038  -0.0000004
    3  -0.0000044  -0.0000061   0.0000004  -0.0000047  -0.0000030   0.0000044
            7           8           9          10          11          12
    1  -0.0000011   0.0000001  -0.0000035  -0.0000072   0.0000021   0.0000115
    2   0.0000002   0.0000002   0.0000002  -0.0000030   0.0000009  -0.0000003
    3   0.0000016   0.0000021  -0.0000026  -0.0000057  -0.0000030   0.0000006
           13          14          15          16          17          18
    1   0.0000007  -0.0000003   0.0000002  -0.0000239   0.0000039   0.0000157
    2  -0.0000066  -0.0000020   0.0000093   0.0000049   0.0000038  -0.0000068
    3   0.0000054   0.0000035   0.0000052   0.0000098  -0.0000213   0.0000178
 Max gradient component =       2.393E-05
 RMS gradient           =       6.810E-06
 Gradient time:  CPU 21.94 s  wall 3.79 s
 Geometry Optimization Parameters
   NAtoms,    NIC,     NZ,  NCons,   NDum,   NFix, NCnnct, MaxDiis
       18       0       0       0       0       0       0       0

 Cartesian Hessian Update
 Hessian updated using BFGS update
**WARNING** Hereditary positive definiteness endangered
 due to small product of step size times gradient change
**WARNING** Small scalar product
 Hessian update skipped this cycle


** GEOMETRY OPTIMIZATION IN CARTESIAN COORDINATES **
   Searching for a Minimum

   Optimization Cycle:  27

                       Coordinates (Angstroms)
     ATOM                X               Y               Z
      1  C        -1.5657951620    2.3611744519    1.1548518818
      2  C        -1.7049500714    0.9850849651    1.1612803070
      3  C        -1.5667729563    0.2416009477   -0.0061169503
      4  C        -1.2822810517    0.9289227355   -1.1762865047
      5  C        -1.1428939729    2.3095544132   -1.1828036269
      6  C        -1.2792933913    3.0505599573   -0.0187851462
      7  C        -1.7434479569   -1.2588283657    0.0059459931
      8  C        -1.0953939921    4.5501489955   -0.0173681680
      9  H        -1.6816986882    2.9058540426    2.0766278933
     10  H        -1.9264025183    0.4830528407    2.0882172586
     11  H        -1.1687130048    0.3859235826   -2.0990338813
     12  H        -0.9242036069    2.8103877503   -2.1107160639
     13  H        -1.3816005863   -1.7032582962   -0.9144507475
     14  H        -2.7913036636   -1.5267265574    0.1142859572
     15  H        -1.2019704316   -1.7103062604    0.8314060323
     16  H        -1.3603341834    4.9785885206   -0.9779582371
     17  H        -0.0610355171    4.8146558647    0.1883660761
     18  H        -1.7123256451    5.0200592120    0.7411933266
   Point Group: c1    Number of degrees of freedom:    48


   Energy is   -308.848438089


 Translations and Rotations Projected Out of Hessian

 48 Hessian modes will be used to form the next step
  Hessian Eigenvalues:
     0.551725    1.000000    1.000000    1.000000    1.000000    1.000000
     1.000000    1.000000    1.000000    1.000000    1.000000    1.000000
     1.000000    1.000000    1.000000    1.000000    1.000000    1.000000
     1.000000    1.000000    1.000000    1.000000    1.000000    1.000000
     1.000000    1.000000    1.000000    1.000000    1.000000    1.000000
     1.000000    1.000000    1.000000    1.000000    1.000000    1.000000
     1.000000    1.000000    1.000000    1.000000    1.000000    1.000000
     1.000000    1.000000    1.000000    1.000000    1.043677    1.152040

 Minimum search - taking simple RFO step
 Searching for Lamda that Minimizes Along All modes
 Value Taken    Lamda =   0.00000000
 Step Taken.  Stepsize is  0.000051

                             Maximum     Tolerance    Cnvgd?
         Gradient           0.000024      0.000010      NO
         Displacement       0.000025      0.000030     YES
         Energy change     -0.000000      0.000000     YES

 ----------------------------------------------------------------
             Standard Nuclear Orientation (Angstroms)
    I     Atom           X                Y                Z
 ----------------------------------------------------------------
    1      C      -1.5657939900     2.3611746987     1.1548529206
    2      C      -1.7049473861     0.9850852498     1.1612823077
    3      C      -1.5667712776     0.2416007400    -0.0061149417
    4      C      -1.2822821543     0.9289225502    -1.1762850857
    5      C      -1.1428975070     2.3095545537    -1.1828033397
    6      C      -1.2792951559     3.0505602168    -0.0187849180
    7      C      -1.7434473651    -1.2588284847     0.0059451608
    8      C      -1.0953941317     4.5501489061    -0.0173688827
    9      H      -1.6816969249     2.9058536810     2.0766293268
   10      H      -1.9263986180     0.4830548786     2.0882204300
   11      H      -1.1687141217     0.3859228721    -2.0990321698
   12      H      -0.9242097785     2.8103880085    -2.1107163619
   13      H      -1.3816008955    -1.7032544813    -0.9144538101
   14      H      -2.7913034481    -1.5267255140     0.1142842809
   15      H      -1.2019708143    -1.7103114580     0.8314031240
   16      H      -1.3603209422     4.9785857842    -0.9779637280
   17      H      -0.0610375864     4.8146537398     0.1883776017
   18      H      -1.7123343029     5.0200628583     0.7411834852
 ----------------------------------------------------------------
 Nuclear Repulsion Energy =         341.57280845 hartrees
 There are       29 alpha and       29 beta electrons
 Applying Cartesian multipole field
    Component          Value
    ---------          -----
     (2,0,0)        1.00000E-11
     (0,2,0)        2.00000E-11
     (0,0,2)       -3.00000E-11
 Nucleus-field energy     =     0.0000000248 hartrees
 Requested basis set is 6-311++G(d,p)
 There are 98 shells and 246 basis functions
 A cutoff of  1.0D-14 yielded   4530 shell pairs
 There are     29176 function pairs (     31157 Cartesian)
 Smallest overlap matrix eigenvalue = 8.39E-07
 Linear dependence detected in AO basis
 Tighter screening thresholds may be required for diffuse basis sets
 Use S2THRESH > 14 and THRESH = 14 in case of SCF convergence issues
 Number of orthogonalized atomic orbitals = 245
 Maximum deviation from orthogonality = 1.612E-10
 Guess MOs from SCF MO coefficient file

 -----------------------------------------------------------------------
  General SCF calculation program by
  Eric Jon Sundstrom, Paul Horn, Yuezhi Mao, Dmitri Zuev, Alec White,
  David Stuck, Shaama M.S., Shane Yost, Joonho Lee, David Small,
  Daniel Levine, Susi Lehtola, Hugh Burton, Evgeny Epifanovsky,
  Bang C. Huynh
 -----------------------------------------------------------------------
 Hartree-Fock
 using 6 threads for integral computing
 -------------------------------------------------------
 OpenMP Integral computing Module                
 Release: version 2.0, May 2017, Q-Chem Inc. Pleasanton 
 -------------------------------------------------------
 A restricted SCF calculation will be
 performed using DIIS
 SCF converges when DIIS error is below 1.0e-10
 ---------------------------------------
  Cycle       Energy         DIIS error
 ---------------------------------------
    1    -308.8484380915      6.88e-08  
    2    -308.8484380916      1.84e-08  
    3    -308.8484380916      3.53e-09  
    4    -308.8484380916      9.07e-10  
    5    -308.8484380916      3.90e-10  
    6    -308.8484380916      1.47e-10  
    7    -308.8484380916      5.96e-11  Convergence criterion met
 ---------------------------------------
 SCF time:   CPU 31.26s  wall 6.00s 
 SCF   energy in the final basis set =     -308.8484380916
 Total energy in the final basis set =     -308.8484380916

 --------------------------------------------------------------

                    Orbital Energies (a.u.)
 --------------------------------------------------------------

 Alpha MOs
 -- Occupied --
-11.2340 -11.2340 -11.2254 -11.2251 -11.2241 -11.2238 -11.2195 -11.2195
 -1.1585  -1.0627  -1.0119  -0.9741  -0.8978  -0.8284  -0.7846  -0.6706
 -0.6464  -0.6264  -0.5808  -0.5794  -0.5700  -0.5557  -0.5483  -0.5251
 -0.4808  -0.4802  -0.4774  -0.3328  -0.3139
 -- Virtual --
  0.0400   0.0485   0.0500   0.0650   0.0680   0.0693   0.0784   0.0921
  0.0961   0.1100   0.1136   0.1249   0.1278   0.1378   0.1479   0.1553
  0.1664   0.1742   0.1770   0.1877   0.1890   0.1907   0.1948   0.2016
  0.2077   0.2104   0.2126   0.2235   0.2243   0.2320   0.2329   0.2458
  0.2469   0.2514   0.2593   0.2754   0.2778   0.2889   0.2981   0.3119
  0.3158   0.3187   0.3272   0.3495   0.3599   0.3650   0.3656   0.3944
  0.4042   0.4162   0.4234   0.4303   0.4382   0.4524   0.4634   0.4796
  0.5214   0.5345   0.5401   0.5560   0.6035   0.6134   0.6281   0.6470
  0.6710   0.7140   0.7324   0.7325   0.7433   0.7460   0.7657   0.7760
  0.7849   0.7996   0.8291   0.8477   0.8513   0.8586   0.8647   0.8713
  0.8816   0.8926   0.9076   0.9243   0.9250   0.9367   0.9694   0.9806
  0.9920   1.0078   1.0418   1.0537   1.0748   1.0848   1.0982   1.1341
  1.1389   1.1660   1.1821   1.1899   1.2000   1.2408   1.2496   1.2630
  1.2924   1.2987   1.3389   1.3575   1.4012   1.5380   1.5754   1.6303
  1.6402   1.6710   1.6815   1.7289   1.7471   1.7620   1.8104   1.8131
  1.8221   1.8356   1.8488   1.8537   1.8777   1.8869   1.8894   1.8979
  1.9160   1.9609   1.9639   1.9963   2.0074   2.0647   2.0759   2.1050
  2.1143   2.1395   2.1446   2.2057   2.2334   2.2562   2.2628   2.2732
  2.2905   2.3148   2.3579   2.3676   2.3916   2.4238   2.4451   2.4802
  2.5205   2.5411   2.6342   2.6422   2.6762   2.7383   2.7539   2.8003
  2.8298   2.8421   2.8443   2.8671   2.8917   2.9075   2.9114   2.9439
  2.9544   2.9683   2.9821   3.0078   3.0308   3.0504   3.0569   3.0786
  3.0852   3.1268   3.1690   3.1856   3.2231   3.2734   3.2862   3.3011
  3.3349   3.3473   3.3604   3.3858   3.5221   3.6007   3.6471   3.6668
  3.8142   3.8807   3.9454   4.0298   4.1029   4.1433   4.2270   4.2344
  4.2468   4.2662   4.4343   4.5880   4.6010   4.7246   4.8160   5.3051
 24.7569  25.1045  25.1354  25.1615  25.1858  25.2847  25.3081  25.3977
 --------------------------------------------------------------

          Ground-State Mulliken Net Atomic Charges

     Atom                 Charge (a.u.)
  ----------------------------------------
      1 C                    -0.413763
      2 C                    -0.130485
      3 C                     0.721132
      4 C                    -0.743540
      5 C                    -0.462232
      6 C                     0.740960
      7 C                    -0.656303
      8 C                    -0.644889
      9 H                     0.182086
     10 H                     0.192470
     11 H                     0.170125
     12 H                     0.186546
     13 H                     0.145246
     14 H                     0.154014
     15 H                     0.136169
     16 H                     0.134973
     17 H                     0.153167
     18 H                     0.134325
  ----------------------------------------
  Sum of atomic charges =     0.000000

 -----------------------------------------------------------------
                    Cartesian Multipole Moments
 -----------------------------------------------------------------
    Charge (ESU x 10^10)
                 0.0000
    Dipole Moment (Debye)
         X       0.0047      Y       0.0001      Z       0.0346
       Tot       0.0349
    Quadrupole Moments (Debye-Ang)
        XX     -53.1675     XY       1.0132     YY     -44.6460
        XZ      -1.4272     YZ       0.1798     ZZ     -45.9369
    Octopole Moments (Debye-Ang^2)
       XXX     226.7921    XXY     -90.3706    XYY      66.8308
       YYY    -220.4268    XXZ       5.0405    XYZ      -2.5945
       YYZ       0.9633    XZZ      65.4342    YZZ     -75.6230
       ZZZ       0.8152
    Hexadecapole Moments (Debye-Ang^3)
      XXXX    -741.1745   XXXY     328.9387   XXYY    -439.3232
      XYYY     267.0866   YYYY   -1797.7640   XXXZ      12.3064
      XXYZ       8.2514   XYYZ      -0.1319   YYYZ       3.7727
      XXZZ    -167.5080   XYZZ      87.8669   YYZZ    -343.8074
      XZZZ      12.6556   YZZZ       0.7866   ZZZZ    -292.3363
 -----------------------------------------------------------------
 Calculating analytic gradient of the SCF energy
 Gradient of SCF Energy
            1           2           3           4           5           6
    1  -0.0000006  -0.0000048  -0.0000033   0.0000028   0.0000057   0.0000019
    2   0.0000030  -0.0000042   0.0000006   0.0000039  -0.0000037  -0.0000004
    3  -0.0000044  -0.0000060   0.0000004  -0.0000047  -0.0000030   0.0000044
            7           8           9          10          11          12
    1  -0.0000010   0.0000001  -0.0000036  -0.0000072   0.0000022   0.0000115
    2   0.0000002   0.0000002   0.0000001  -0.0000028   0.0000009  -0.0000002
    3   0.0000016   0.0000021  -0.0000025  -0.0000056  -0.0000030   0.0000006
           13          14          15          16          17          18
    1   0.0000008  -0.0000002   0.0000001  -0.0000239   0.0000039   0.0000157
    2  -0.0000064  -0.0000020   0.0000090   0.0000048   0.0000038  -0.0000068
    3   0.0000053   0.0000035   0.0000052   0.0000098  -0.0000213   0.0000178
 Max gradient component =       2.390E-05
 RMS gradient           =       6.788E-06
 Gradient time:  CPU 21.95 s  wall 3.79 s
 Geometry Optimization Parameters
   NAtoms,    NIC,     NZ,  NCons,   NDum,   NFix, NCnnct, MaxDiis
       18       0       0       0       0       0       0       0

 Cartesian Hessian Update
 Hessian updated using BFGS update
**WARNING** Hereditary positive definiteness endangered
 due to small product of step size times gradient change
**WARNING** Small scalar product
 Hessian update skipped this cycle


** GEOMETRY OPTIMIZATION IN CARTESIAN COORDINATES **
   Searching for a Minimum

   Optimization Cycle:  28

                       Coordinates (Angstroms)
     ATOM                X               Y               Z
      1  C        -1.5657939900    2.3611746987    1.1548529206
      2  C        -1.7049473861    0.9850852498    1.1612823077
      3  C        -1.5667712776    0.2416007400   -0.0061149417
      4  C        -1.2822821543    0.9289225502   -1.1762850857
      5  C        -1.1428975070    2.3095545537   -1.1828033397
      6  C        -1.2792951559    3.0505602168   -0.0187849180
      7  C        -1.7434473651   -1.2588284847    0.0059451608
      8  C        -1.0953941317    4.5501489061   -0.0173688827
      9  H        -1.6816969249    2.9058536810    2.0766293268
     10  H        -1.9263986180    0.4830548786    2.0882204300
     11  H        -1.1687141217    0.3859228721   -2.0990321698
     12  H        -0.9242097785    2.8103880085   -2.1107163619
     13  H        -1.3816008955   -1.7032544813   -0.9144538101
     14  H        -2.7913034481   -1.5267255140    0.1142842809
     15  H        -1.2019708143   -1.7103114580    0.8314031240
     16  H        -1.3603209422    4.9785857842   -0.9779637280
     17  H        -0.0610375864    4.8146537398    0.1883776017
     18  H        -1.7123343029    5.0200628583    0.7411834852
   Point Group: c1    Number of degrees of freedom:    48


   Energy is   -308.848438092


 Translations and Rotations Projected Out of Hessian

 48 Hessian modes will be used to form the next step
  Hessian Eigenvalues:
     0.551725    1.000000    1.000000    1.000000    1.000000    1.000000
     1.000000    1.000000    1.000000    1.000000    1.000000    1.000000
     1.000000    1.000000    1.000000    1.000000    1.000000    1.000000
     1.000000    1.000000    1.000000    1.000000    1.000000    1.000000
     1.000000    1.000000    1.000000    1.000000    1.000000    1.000000
     1.000000    1.000000    1.000000    1.000000    1.000000    1.000000
     1.000000    1.000000    1.000000    1.000000    1.000000    1.000000
     1.000000    1.000000    1.000000    1.000000    1.043677    1.152040

 Minimum search - taking simple RFO step
 Searching for Lamda that Minimizes Along All modes
 Value Taken    Lamda =   0.00000000
 Step Taken.  Stepsize is  0.000051

                             Maximum     Tolerance    Cnvgd?
         Gradient           0.000024      0.000010      NO
         Displacement       0.000025      0.000030     YES
         Energy change     -0.000000      0.000000     YES

 ----------------------------------------------------------------
             Standard Nuclear Orientation (Angstroms)
    I     Atom           X                Y                Z
 ----------------------------------------------------------------
    1      C      -1.5657928293     2.3611749478     1.1548539740
    2      C      -1.7049447439     0.9850855205     1.1612843100
    3      C      -1.5667696401     0.2416005388    -0.0061129491
    4      C      -1.2822832523     0.9289223688    -1.1762836657
    5      C      -1.1429009894     2.3095546811    -1.1828030336
    6      C      -1.2792968858     3.0505604676    -0.0187846770
    7      C      -1.7434467868    -1.2588286001     0.0059443189
    8      C      -1.0953942615     4.5501488193    -0.0173696113
    9      H      -1.6816951328     2.9058533903     2.0766307473
   10      H      -1.9263947078     0.4830568035     2.0882235716
   11      H      -1.1687152748     0.3859221850    -2.0990304688
   12      H      -0.9242159362     2.8103882384    -2.1107166517
   13      H      -1.3816012227    -1.7032507674    -0.9144568382
   14      H      -2.7913032432    -1.5267244805     0.1142825844
   15      H      -1.2019711475    -1.7103165314     0.8314002252
   16      H      -1.3603077224     4.9785830960    -0.9779692131
   17      H      -0.0610396621     4.8146516617     0.1883891377
   18      H      -1.7123429616     5.0200664606     0.7411736393
 ----------------------------------------------------------------
 Nuclear Repulsion Energy =         341.57281246 hartrees
 There are       29 alpha and       29 beta electrons
 Applying Cartesian multipole field
    Component          Value
    ---------          -----
     (2,0,0)        1.00000E-11
     (0,2,0)        2.00000E-11
     (0,0,2)       -3.00000E-11
 Nucleus-field energy     =     0.0000000248 hartrees
 Requested basis set is 6-311++G(d,p)
 There are 98 shells and 246 basis functions
 A cutoff of  1.0D-14 yielded   4530 shell pairs
 There are     29176 function pairs (     31157 Cartesian)
 Smallest overlap matrix eigenvalue = 8.39E-07
 Linear dependence detected in AO basis
 Tighter screening thresholds may be required for diffuse basis sets
 Use S2THRESH > 14 and THRESH = 14 in case of SCF convergence issues
 Number of orthogonalized atomic orbitals = 245
 Maximum deviation from orthogonality = 1.989E-10
 Guess MOs from SCF MO coefficient file

 -----------------------------------------------------------------------
  General SCF calculation program by
  Eric Jon Sundstrom, Paul Horn, Yuezhi Mao, Dmitri Zuev, Alec White,
  David Stuck, Shaama M.S., Shane Yost, Joonho Lee, David Small,
  Daniel Levine, Susi Lehtola, Hugh Burton, Evgeny Epifanovsky,
  Bang C. Huynh
 -----------------------------------------------------------------------
 Hartree-Fock
 using 6 threads for integral computing
 -------------------------------------------------------
 OpenMP Integral computing Module                
 Release: version 2.0, May 2017, Q-Chem Inc. Pleasanton 
 -------------------------------------------------------
 A restricted SCF calculation will be
 performed using DIIS
 SCF converges when DIIS error is below 1.0e-10
 ---------------------------------------
  Cycle       Energy         DIIS error
 ---------------------------------------
    1    -308.8484380940      6.84e-08  
    2    -308.8484380940      1.83e-08  
    3    -308.8484380941      3.52e-09  
    4    -308.8484380941      9.42e-10  
    5    -308.8484380941      3.92e-10  
    6    -308.8484380940      1.44e-10  
    7    -308.8484380941      5.84e-11  Convergence criterion met
 ---------------------------------------
 SCF time:   CPU 31.29s  wall 6.00s 
 SCF   energy in the final basis set =     -308.8484380941
 Total energy in the final basis set =     -308.8484380941

 --------------------------------------------------------------

                    Orbital Energies (a.u.)
 --------------------------------------------------------------

 Alpha MOs
 -- Occupied --
-11.2340 -11.2340 -11.2254 -11.2251 -11.2241 -11.2238 -11.2195 -11.2195
 -1.1585  -1.0627  -1.0119  -0.9741  -0.8978  -0.8284  -0.7846  -0.6706
 -0.6464  -0.6264  -0.5808  -0.5794  -0.5700  -0.5557  -0.5483  -0.5251
 -0.4808  -0.4802  -0.4774  -0.3328  -0.3139
 -- Virtual --
  0.0400   0.0485   0.0500   0.0650   0.0680   0.0693   0.0784   0.0921
  0.0961   0.1100   0.1136   0.1249   0.1278   0.1378   0.1479   0.1553
  0.1664   0.1742   0.1770   0.1877   0.1890   0.1907   0.1948   0.2016
  0.2077   0.2104   0.2126   0.2235   0.2243   0.2320   0.2329   0.2458
  0.2469   0.2514   0.2593   0.2754   0.2778   0.2889   0.2981   0.3119
  0.3158   0.3187   0.3272   0.3495   0.3599   0.3650   0.3656   0.3944
  0.4042   0.4162   0.4234   0.4303   0.4382   0.4524   0.4634   0.4796
  0.5214   0.5345   0.5401   0.5560   0.6035   0.6134   0.6281   0.6470
  0.6710   0.7140   0.7324   0.7325   0.7433   0.7460   0.7657   0.7760
  0.7849   0.7996   0.8291   0.8477   0.8513   0.8586   0.8647   0.8713
  0.8816   0.8926   0.9076   0.9243   0.9250   0.9367   0.9694   0.9806
  0.9920   1.0078   1.0418   1.0537   1.0748   1.0848   1.0982   1.1341
  1.1389   1.1660   1.1821   1.1899   1.2000   1.2408   1.2496   1.2630
  1.2924   1.2987   1.3389   1.3575   1.4012   1.5380   1.5754   1.6303
  1.6402   1.6710   1.6815   1.7289   1.7471   1.7620   1.8104   1.8131
  1.8221   1.8356   1.8488   1.8537   1.8777   1.8869   1.8894   1.8979
  1.9160   1.9609   1.9639   1.9963   2.0074   2.0647   2.0759   2.1050
  2.1143   2.1395   2.1446   2.2057   2.2334   2.2562   2.2628   2.2732
  2.2905   2.3148   2.3579   2.3676   2.3916   2.4238   2.4451   2.4802
  2.5205   2.5411   2.6342   2.6422   2.6762   2.7383   2.7539   2.8003
  2.8298   2.8421   2.8443   2.8671   2.8917   2.9075   2.9114   2.9439
  2.9544   2.9683   2.9821   3.0078   3.0308   3.0504   3.0569   3.0786
  3.0852   3.1268   3.1690   3.1856   3.2231   3.2734   3.2862   3.3011
  3.3349   3.3473   3.3604   3.3858   3.5221   3.6007   3.6471   3.6668
  3.8142   3.8807   3.9454   4.0298   4.1029   4.1433   4.2270   4.2344
  4.2468   4.2662   4.4343   4.5880   4.6010   4.7246   4.8160   5.3051
 24.7569  25.1045  25.1354  25.1615  25.1858  25.2847  25.3081  25.3977
 --------------------------------------------------------------

          Ground-State Mulliken Net Atomic Charges

     Atom                 Charge (a.u.)
  ----------------------------------------
      1 C                    -0.413745
      2 C                    -0.130488
      3 C                     0.721130
      4 C                    -0.743535
      5 C                    -0.462247
      6 C                     0.740957
      7 C                    -0.656302
      8 C                    -0.644888
      9 H                     0.182086
     10 H                     0.192470
     11 H                     0.170125
     12 H                     0.186546
     13 H                     0.145246
     14 H                     0.154014
     15 H                     0.136169
     16 H                     0.134973
     17 H                     0.153167
     18 H                     0.134324
  ----------------------------------------
  Sum of atomic charges =     0.000000

 -----------------------------------------------------------------
                    Cartesian Multipole Moments
 -----------------------------------------------------------------
    Charge (ESU x 10^10)
                -0.0000
    Dipole Moment (Debye)
         X       0.0047      Y       0.0001      Z       0.0346
       Tot       0.0349
    Quadrupole Moments (Debye-Ang)
        XX     -53.1675     XY       1.0132     YY     -44.6460
        XZ      -1.4272     YZ       0.1798     ZZ     -45.9369
    Octopole Moments (Debye-Ang^2)
       XXX     226.7921    XXY     -90.3706    XYY      66.8307
       YYY    -220.4269    XXZ       5.0405    XYZ      -2.5945
       YYZ       0.9633    XZZ      65.4342    YZZ     -75.6230
       ZZZ       0.8152
    Hexadecapole Moments (Debye-Ang^3)
      XXXX    -741.1743   XXXY     328.9388   XXYY    -439.3232
      XYYY     267.0867   YYYY   -1797.7641   XXXZ      12.3063
      XXYZ       8.2514   XYYZ      -0.1319   YYYZ       3.7726
      XXZZ    -167.5080   XYZZ      87.8670   YYZZ    -343.8074
      XZZZ      12.6555   YZZZ       0.7864   ZZZZ    -292.3364
 -----------------------------------------------------------------
 Calculating analytic gradient of the SCF energy
 Gradient of SCF Energy
            1           2           3           4           5           6
    1  -0.0000006  -0.0000048  -0.0000032   0.0000028   0.0000056   0.0000018
    2   0.0000029  -0.0000041   0.0000006   0.0000038  -0.0000037  -0.0000004
    3  -0.0000044  -0.0000060   0.0000003  -0.0000047  -0.0000030   0.0000043
            7           8           9          10          11          12
    1  -0.0000010   0.0000001  -0.0000036  -0.0000072   0.0000022   0.0000115
    2   0.0000002   0.0000002  -0.0000000  -0.0000026   0.0000008  -0.0000002
    3   0.0000016   0.0000021  -0.0000025  -0.0000055  -0.0000030   0.0000005
           13          14          15          16          17          18
    1   0.0000008  -0.0000002   0.0000001  -0.0000239   0.0000039   0.0000157
    2  -0.0000063  -0.0000020   0.0000088   0.0000048   0.0000037  -0.0000067
    3   0.0000053   0.0000035   0.0000052   0.0000098  -0.0000214   0.0000178
 Max gradient component =       2.387E-05
 RMS gradient           =       6.767E-06
 Gradient time:  CPU 21.94 s  wall 3.80 s
 Geometry Optimization Parameters
   NAtoms,    NIC,     NZ,  NCons,   NDum,   NFix, NCnnct, MaxDiis
       18       0       0       0       0       0       0       0

 Cartesian Hessian Update
 Hessian updated using BFGS update
**WARNING** Hereditary positive definiteness endangered
 due to small product of step size times gradient change
**WARNING** Small scalar product
 Hessian update skipped this cycle


** GEOMETRY OPTIMIZATION IN CARTESIAN COORDINATES **
   Searching for a Minimum

   Optimization Cycle:  29

                       Coordinates (Angstroms)
     ATOM                X               Y               Z
      1  C        -1.5657928293    2.3611749478    1.1548539740
      2  C        -1.7049447439    0.9850855205    1.1612843100
      3  C        -1.5667696401    0.2416005388   -0.0061129491
      4  C        -1.2822832523    0.9289223688   -1.1762836657
      5  C        -1.1429009894    2.3095546811   -1.1828030336
      6  C        -1.2792968858    3.0505604676   -0.0187846770
      7  C        -1.7434467868   -1.2588286001    0.0059443189
      8  C        -1.0953942615    4.5501488193   -0.0173696113
      9  H        -1.6816951328    2.9058533903    2.0766307473
     10  H        -1.9263947078    0.4830568035    2.0882235716
     11  H        -1.1687152748    0.3859221850   -2.0990304688
     12  H        -0.9242159362    2.8103882384   -2.1107166517
     13  H        -1.3816012227   -1.7032507674   -0.9144568382
     14  H        -2.7913032432   -1.5267244805    0.1142825844
     15  H        -1.2019711475   -1.7103165314    0.8314002252
     16  H        -1.3603077224    4.9785830960   -0.9779692131
     17  H        -0.0610396621    4.8146516617    0.1883891377
     18  H        -1.7123429616    5.0200664606    0.7411736393
   Point Group: c1    Number of degrees of freedom:    48


   Energy is   -308.848438094


 Translations and Rotations Projected Out of Hessian

 48 Hessian modes will be used to form the next step
  Hessian Eigenvalues:
     0.551725    1.000000    1.000000    1.000000    1.000000    1.000000
     1.000000    1.000000    1.000000    1.000000    1.000000    1.000000
     1.000000    1.000000    1.000000    1.000000    1.000000    1.000000
     1.000000    1.000000    1.000000    1.000000    1.000000    1.000000
     1.000000    1.000000    1.000000    1.000000    1.000000    1.000000
     1.000000    1.000000    1.000000    1.000000    1.000000    1.000000
     1.000000    1.000000    1.000000    1.000000    1.000000    1.000000
     1.000000    1.000000    1.000000    1.000000    1.043677    1.152040

 Minimum search - taking simple RFO step
 Searching for Lamda that Minimizes Along All modes
 Value Taken    Lamda =   0.00000000
 Step Taken.  Stepsize is  0.000050

                             Maximum     Tolerance    Cnvgd?
         Gradient           0.000024      0.000010      NO
         Displacement       0.000025      0.000030     YES
         Energy change     -0.000000      0.000000     YES

 ----------------------------------------------------------------
             Standard Nuclear Orientation (Angstroms)
    I     Atom           X                Y                Z
 ----------------------------------------------------------------
    1      C      -1.5657916775     2.3611751982     1.1548550402
    2      C      -1.7049421406     0.9850857779     1.1612863122
    3      C      -1.5667680419     0.2416003438    -0.0061109731
    4      C      -1.2822843476     0.9289221913    -1.1762822465
    5      C      -1.1429044243     2.3095547971    -1.1828027110
    6      C      -1.2792985825     3.0505607103    -0.0187844240
    7      C      -1.7434462215    -1.2588287121     0.0059434686
    8      C      -1.0953943822     4.5501487349    -0.0173703509
    9      H      -1.6816933136     2.9058531644     2.0766321548
   10      H      -1.9263907891     0.4830586228     2.0882266831
   11      H      -1.1687164628     0.3859215194    -2.0990287790
   12      H      -0.9242220776     2.8103884423    -2.1107169341
   13      H      -1.3816015661    -1.7032471480    -0.9144598327
   14      H      -2.7913030479    -1.5267234581     0.1142808723
   15      H      -1.2019714354    -1.7103214865     0.8313973377
   16      H      -1.3602945225     4.9785804513    -0.9779746913
   17      H      -0.0610417437     4.8146496293     0.1884006831
   18      H      -1.7123516230     5.0200700217     0.7411637907
 ----------------------------------------------------------------
 Nuclear Repulsion Energy =         341.57281615 hartrees
 There are       29 alpha and       29 beta electrons
 Applying Cartesian multipole field
    Component          Value
    ---------          -----
     (2,0,0)        1.00000E-11
     (0,2,0)        2.00000E-11
     (0,0,2)       -3.00000E-11
 Nucleus-field energy     =     0.0000000248 hartrees
 Requested basis set is 6-311++G(d,p)
 There are 98 shells and 246 basis functions
 A cutoff of  1.0D-14 yielded   4530 shell pairs
 There are     29176 function pairs (     31157 Cartesian)
 Smallest overlap matrix eigenvalue = 8.39E-07
 Linear dependence detected in AO basis
 Tighter screening thresholds may be required for diffuse basis sets
 Use S2THRESH > 14 and THRESH = 14 in case of SCF convergence issues
 Number of orthogonalized atomic orbitals = 245
 Maximum deviation from orthogonality = 1.863E-10
 Guess MOs from SCF MO coefficient file

 -----------------------------------------------------------------------
  General SCF calculation program by
  Eric Jon Sundstrom, Paul Horn, Yuezhi Mao, Dmitri Zuev, Alec White,
  David Stuck, Shaama M.S., Shane Yost, Joonho Lee, David Small,
  Daniel Levine, Susi Lehtola, Hugh Burton, Evgeny Epifanovsky,
  Bang C. Huynh
 -----------------------------------------------------------------------
 Hartree-Fock
 using 6 threads for integral computing
 -------------------------------------------------------
 OpenMP Integral computing Module                
 Release: version 2.0, May 2017, Q-Chem Inc. Pleasanton 
 -------------------------------------------------------
 A restricted SCF calculation will be
 performed using DIIS
 SCF converges when DIIS error is below 1.0e-10
 ---------------------------------------
  Cycle       Energy         DIIS error
 ---------------------------------------
    1    -308.8484380964      6.81e-08  
    2    -308.8484380965      1.83e-08  
    3    -308.8484380965      3.51e-09  
    4    -308.8484380965      9.78e-10  
    5    -308.8484380965      3.92e-10  
    6    -308.8484380965      1.41e-10  
    7    -308.8484380965      5.73e-11  Convergence criterion met
 ---------------------------------------
 SCF time:   CPU 31.30s  wall 6.00s 
 SCF   energy in the final basis set =     -308.8484380965
 Total energy in the final basis set =     -308.8484380965

 --------------------------------------------------------------

                    Orbital Energies (a.u.)
 --------------------------------------------------------------

 Alpha MOs
 -- Occupied --
-11.2340 -11.2340 -11.2254 -11.2251 -11.2241 -11.2238 -11.2195 -11.2195
 -1.1585  -1.0627  -1.0119  -0.9741  -0.8978  -0.8284  -0.7846  -0.6706
 -0.6464  -0.6264  -0.5808  -0.5794  -0.5700  -0.5557  -0.5483  -0.5251
 -0.4808  -0.4802  -0.4774  -0.3328  -0.3139
 -- Virtual --
  0.0400   0.0485   0.0500   0.0650   0.0680   0.0693   0.0784   0.0921
  0.0961   0.1100   0.1136   0.1249   0.1278   0.1378   0.1479   0.1553
  0.1664   0.1742   0.1771   0.1877   0.1890   0.1907   0.1948   0.2016
  0.2077   0.2104   0.2126   0.2235   0.2243   0.2320   0.2329   0.2458
  0.2469   0.2514   0.2593   0.2754   0.2778   0.2889   0.2981   0.3119
  0.3158   0.3187   0.3272   0.3495   0.3599   0.3650   0.3656   0.3944
  0.4042   0.4162   0.4234   0.4303   0.4382   0.4524   0.4634   0.4796
  0.5214   0.5345   0.5401   0.5560   0.6035   0.6134   0.6281   0.6470
  0.6710   0.7140   0.7324   0.7325   0.7433   0.7460   0.7657   0.7760
  0.7849   0.7996   0.8291   0.8477   0.8513   0.8586   0.8647   0.8713
  0.8816   0.8926   0.9076   0.9243   0.9250   0.9367   0.9694   0.9806
  0.9920   1.0078   1.0418   1.0537   1.0748   1.0848   1.0982   1.1341
  1.1389   1.1660   1.1821   1.1899   1.2000   1.2408   1.2496   1.2630
  1.2924   1.2987   1.3389   1.3575   1.4012   1.5380   1.5754   1.6303
  1.6402   1.6710   1.6815   1.7289   1.7471   1.7620   1.8104   1.8131
  1.8221   1.8356   1.8488   1.8537   1.8777   1.8869   1.8894   1.8979
  1.9160   1.9609   1.9639   1.9963   2.0074   2.0647   2.0759   2.1050
  2.1143   2.1395   2.1446   2.2057   2.2334   2.2562   2.2628   2.2732
  2.2905   2.3148   2.3579   2.3676   2.3916   2.4238   2.4451   2.4802
  2.5205   2.5411   2.6342   2.6422   2.6762   2.7383   2.7539   2.8003
  2.8298   2.8421   2.8443   2.8671   2.8917   2.9075   2.9114   2.9439
  2.9544   2.9683   2.9821   3.0078   3.0308   3.0504   3.0569   3.0786
  3.0852   3.1268   3.1690   3.1856   3.2231   3.2734   3.2862   3.3011
  3.3349   3.3473   3.3604   3.3858   3.5221   3.6007   3.6471   3.6668
  3.8142   3.8807   3.9454   4.0298   4.1029   4.1433   4.2270   4.2344
  4.2468   4.2662   4.4343   4.5880   4.6010   4.7246   4.8160   5.3051
 24.7569  25.1045  25.1354  25.1615  25.1858  25.2847  25.3081  25.3977
 --------------------------------------------------------------

          Ground-State Mulliken Net Atomic Charges

     Atom                 Charge (a.u.)
  ----------------------------------------
      1 C                    -0.413728
      2 C                    -0.130491
      3 C                     0.721128
      4 C                    -0.743531
      5 C                    -0.462262
      6 C                     0.740953
      7 C                    -0.656302
      8 C                    -0.644887
      9 H                     0.182087
     10 H                     0.192470
     11 H                     0.170125
     12 H                     0.186545
     13 H                     0.145246
     14 H                     0.154015
     15 H                     0.136169
     16 H                     0.134973
     17 H                     0.153167
     18 H                     0.134324
  ----------------------------------------
  Sum of atomic charges =     0.000000

 -----------------------------------------------------------------
                    Cartesian Multipole Moments
 -----------------------------------------------------------------
    Charge (ESU x 10^10)
                 0.0000
    Dipole Moment (Debye)
         X       0.0047      Y       0.0001      Z       0.0346
       Tot       0.0349
    Quadrupole Moments (Debye-Ang)
        XX     -53.1675     XY       1.0132     YY     -44.6460
        XZ      -1.4272     YZ       0.1798     ZZ     -45.9369
    Octopole Moments (Debye-Ang^2)
       XXX     226.7922    XXY     -90.3706    XYY      66.8307
       YYY    -220.4269    XXZ       5.0405    XYZ      -2.5945
       YYZ       0.9633    XZZ      65.4342    YZZ     -75.6230
       ZZZ       0.8151
    Hexadecapole Moments (Debye-Ang^3)
      XXXX    -741.1741   XXXY     328.9390   XXYY    -439.3232
      XYYY     267.0868   YYYY   -1797.7643   XXXZ      12.3062
      XXYZ       8.2514   XYYZ      -0.1320   YYYZ       3.7725
      XXZZ    -167.5080   XYZZ      87.8670   YYZZ    -343.8074
      XZZZ      12.6555   YZZZ       0.7863   ZZZZ    -292.3365
 -----------------------------------------------------------------
 Calculating analytic gradient of the SCF energy
 Gradient of SCF Energy
            1           2           3           4           5           6
    1  -0.0000006  -0.0000047  -0.0000031   0.0000028   0.0000055   0.0000018
    2   0.0000029  -0.0000041   0.0000006   0.0000038  -0.0000036  -0.0000004
    3  -0.0000044  -0.0000060   0.0000003  -0.0000046  -0.0000030   0.0000042
            7           8           9          10          11          12
    1  -0.0000010   0.0000001  -0.0000037  -0.0000073   0.0000023   0.0000115
    2   0.0000002   0.0000002  -0.0000001  -0.0000024   0.0000008  -0.0000001
    3   0.0000016   0.0000021  -0.0000025  -0.0000055  -0.0000030   0.0000005
           13          14          15          16          17          18
    1   0.0000008  -0.0000002  -0.0000000  -0.0000238   0.0000039   0.0000158
    2  -0.0000061  -0.0000019   0.0000086   0.0000047   0.0000036  -0.0000066
    3   0.0000052   0.0000036   0.0000052   0.0000098  -0.0000214   0.0000178
 Max gradient component =       2.385E-05
 RMS gradient           =       6.747E-06
 Gradient time:  CPU 21.96 s  wall 3.80 s
 Geometry Optimization Parameters
   NAtoms,    NIC,     NZ,  NCons,   NDum,   NFix, NCnnct, MaxDiis
       18       0       0       0       0       0       0       0

 Cartesian Hessian Update
 Hessian updated using BFGS update
**WARNING** Hereditary positive definiteness endangered
 due to small product of step size times gradient change
**WARNING** Small scalar product
 Hessian update skipped this cycle


** GEOMETRY OPTIMIZATION IN CARTESIAN COORDINATES **
   Searching for a Minimum

   Optimization Cycle:  30

                       Coordinates (Angstroms)
     ATOM                X               Y               Z
      1  C        -1.5657916775    2.3611751982    1.1548550402
      2  C        -1.7049421406    0.9850857779    1.1612863122
      3  C        -1.5667680419    0.2416003438   -0.0061109731
      4  C        -1.2822843476    0.9289221913   -1.1762822465
      5  C        -1.1429044243    2.3095547971   -1.1828027110
      6  C        -1.2792985825    3.0505607103   -0.0187844240
      7  C        -1.7434462215   -1.2588287121    0.0059434686
      8  C        -1.0953943822    4.5501487349   -0.0173703509
      9  H        -1.6816933136    2.9058531644    2.0766321548
     10  H        -1.9263907891    0.4830586228    2.0882266831
     11  H        -1.1687164628    0.3859215194   -2.0990287790
     12  H        -0.9242220776    2.8103884423   -2.1107169341
     13  H        -1.3816015661   -1.7032471480   -0.9144598327
     14  H        -2.7913030479   -1.5267234581    0.1142808723
     15  H        -1.2019714354   -1.7103214865    0.8313973377
     16  H        -1.3602945225    4.9785804513   -0.9779746913
     17  H        -0.0610417437    4.8146496293    0.1884006831
     18  H        -1.7123516230    5.0200700217    0.7411637907
   Point Group: c1    Number of degrees of freedom:    48


   Energy is   -308.848438097


 Translations and Rotations Projected Out of Hessian

 48 Hessian modes will be used to form the next step
  Hessian Eigenvalues:
     0.551725    1.000000    1.000000    1.000000    1.000000    1.000000
     1.000000    1.000000    1.000000    1.000000    1.000000    1.000000
     1.000000    1.000000    1.000000    1.000000    1.000000    1.000000
     1.000000    1.000000    1.000000    1.000000    1.000000    1.000000
     1.000000    1.000000    1.000000    1.000000    1.000000    1.000000
     1.000000    1.000000    1.000000    1.000000    1.000000    1.000000
     1.000000    1.000000    1.000000    1.000000    1.000000    1.000000
     1.000000    1.000000    1.000000    1.000000    1.043677    1.152040

 Minimum search - taking simple RFO step
 Searching for Lamda that Minimizes Along All modes
 Value Taken    Lamda =   0.00000000
 Step Taken.  Stepsize is  0.000050

                             Maximum     Tolerance    Cnvgd?
         Gradient           0.000024      0.000010      NO
         Displacement       0.000025      0.000030     YES
         Energy change     -0.000000      0.000000     YES

 ----------------------------------------------------------------
             Standard Nuclear Orientation (Angstroms)
    I     Atom           X                Y                Z
 ----------------------------------------------------------------
    1      C      -1.5657905325     2.3611754491     1.1548561176
    2      C      -1.7049395729     0.9850860226     1.1612883127
    3      C      -1.5667664812     0.2416001546    -0.0061090144
    4      C      -1.2822854421     0.9289220178    -1.1762808298
    5      C      -1.1429078154     2.3095549029    -1.1828023738
    6      C      -1.2793002475     3.0505609453    -0.0187841603
    7      C      -1.7434456688    -1.2588288205     0.0059426113
    8      C      -1.0953944947     4.5501486531    -0.0173710991
    9      H      -1.6816914687     2.9058529976     2.0766335496
   10      H      -1.9263868635     0.4830603436     2.0882297642
   11      H      -1.1687176843     0.3859208738    -2.0990271012
   12      H      -0.9242282005     2.8103886224    -2.1107172098
   13      H      -1.3816019241    -1.7032436171    -0.9144627944
   14      H      -2.7913028615    -1.5267224477     0.1142791483
   15      H      -1.2019716821    -1.7103263289     0.8313944627
   16      H      -1.3602813409     4.9785778459    -0.9779801613
   17      H      -0.0610438309     4.8146476418     0.1884122367
   18      H      -1.7123602884     5.0200735436     0.7411539409
 ----------------------------------------------------------------
 Nuclear Repulsion Energy =         341.57281955 hartrees
 There are       29 alpha and       29 beta electrons
 Applying Cartesian multipole field
    Component          Value
    ---------          -----
     (2,0,0)        1.00000E-11
     (0,2,0)        2.00000E-11
     (0,0,2)       -3.00000E-11
 Nucleus-field energy     =     0.0000000248 hartrees
 Requested basis set is 6-311++G(d,p)
 There are 98 shells and 246 basis functions
 A cutoff of  1.0D-14 yielded   4530 shell pairs
 There are     29176 function pairs (     31157 Cartesian)
 Smallest overlap matrix eigenvalue = 8.39E-07
 Linear dependence detected in AO basis
 Tighter screening thresholds may be required for diffuse basis sets
 Use S2THRESH > 14 and THRESH = 14 in case of SCF convergence issues
 Number of orthogonalized atomic orbitals = 245
 Maximum deviation from orthogonality = 7.165E-11
 Guess MOs from SCF MO coefficient file

 -----------------------------------------------------------------------
  General SCF calculation program by
  Eric Jon Sundstrom, Paul Horn, Yuezhi Mao, Dmitri Zuev, Alec White,
  David Stuck, Shaama M.S., Shane Yost, Joonho Lee, David Small,
  Daniel Levine, Susi Lehtola, Hugh Burton, Evgeny Epifanovsky,
  Bang C. Huynh
 -----------------------------------------------------------------------
 Hartree-Fock
 using 6 threads for integral computing
 -------------------------------------------------------
 OpenMP Integral computing Module                
 Release: version 2.0, May 2017, Q-Chem Inc. Pleasanton 
 -------------------------------------------------------
 A restricted SCF calculation will be
 performed using DIIS
 SCF converges when DIIS error is below 1.0e-10
 ---------------------------------------
  Cycle       Energy         DIIS error
 ---------------------------------------
    1    -308.8484380989      6.78e-08  
    2    -308.8484380989      1.82e-08  
    3    -308.8484380990      3.50e-09  
    4    -308.8484380990      1.01e-09  
    5    -308.8484380990      3.90e-10  
    6    -308.8484380990      1.38e-10  
    7    -308.8484380989      5.64e-11  Convergence criterion met
 ---------------------------------------
 SCF time:   CPU 31.30s  wall 6.00s 
 SCF   energy in the final basis set =     -308.8484380989
 Total energy in the final basis set =     -308.8484380989

 --------------------------------------------------------------

                    Orbital Energies (a.u.)
 --------------------------------------------------------------

 Alpha MOs
 -- Occupied --
-11.2340 -11.2340 -11.2254 -11.2251 -11.2241 -11.2238 -11.2195 -11.2195
 -1.1585  -1.0627  -1.0119  -0.9741  -0.8978  -0.8284  -0.7846  -0.6706
 -0.6464  -0.6264  -0.5808  -0.5794  -0.5700  -0.5557  -0.5483  -0.5251
 -0.4808  -0.4802  -0.4774  -0.3328  -0.3139
 -- Virtual --
  0.0400   0.0485   0.0500   0.0650   0.0680   0.0693   0.0784   0.0921
  0.0961   0.1100   0.1136   0.1249   0.1278   0.1378   0.1479   0.1553
  0.1664   0.1742   0.1771   0.1877   0.1890   0.1907   0.1948   0.2016
  0.2077   0.2104   0.2126   0.2235   0.2243   0.2320   0.2329   0.2458
  0.2469   0.2514   0.2593   0.2754   0.2778   0.2889   0.2981   0.3119
  0.3158   0.3187   0.3272   0.3495   0.3599   0.3650   0.3656   0.3944
  0.4042   0.4162   0.4234   0.4303   0.4382   0.4524   0.4634   0.4796
  0.5214   0.5345   0.5401   0.5560   0.6035   0.6134   0.6281   0.6470
  0.6710   0.7140   0.7324   0.7325   0.7433   0.7460   0.7657   0.7760
  0.7849   0.7996   0.8291   0.8477   0.8513   0.8586   0.8647   0.8713
  0.8816   0.8926   0.9076   0.9243   0.9250   0.9367   0.9694   0.9806
  0.9920   1.0078   1.0418   1.0537   1.0748   1.0848   1.0982   1.1341
  1.1389   1.1660   1.1821   1.1899   1.2000   1.2408   1.2496   1.2630
  1.2924   1.2987   1.3389   1.3575   1.4012   1.5380   1.5754   1.6303
  1.6402   1.6710   1.6815   1.7289   1.7471   1.7620   1.8104   1.8131
  1.8221   1.8356   1.8488   1.8537   1.8777   1.8869   1.8894   1.8979
  1.9160   1.9609   1.9639   1.9963   2.0074   2.0647   2.0759   2.1050
  2.1143   2.1395   2.1446   2.2057   2.2334   2.2562   2.2628   2.2732
  2.2905   2.3148   2.3579   2.3676   2.3916   2.4238   2.4451   2.4802
  2.5205   2.5411   2.6342   2.6422   2.6762   2.7383   2.7539   2.8003
  2.8298   2.8421   2.8443   2.8671   2.8917   2.9075   2.9114   2.9439
  2.9544   2.9683   2.9821   3.0078   3.0308   3.0504   3.0569   3.0786
  3.0852   3.1268   3.1690   3.1856   3.2231   3.2734   3.2862   3.3011
  3.3349   3.3473   3.3604   3.3858   3.5221   3.6007   3.6471   3.6668
  3.8142   3.8807   3.9454   4.0298   4.1029   4.1433   4.2270   4.2344
  4.2468   4.2662   4.4343   4.5880   4.6010   4.7246   4.8160   5.3051
 24.7569  25.1045  25.1354  25.1615  25.1858  25.2847  25.3081  25.3977
 --------------------------------------------------------------

          Ground-State Mulliken Net Atomic Charges

     Atom                 Charge (a.u.)
  ----------------------------------------
      1 C                    -0.413710
      2 C                    -0.130494
      3 C                     0.721125
      4 C                    -0.743527
      5 C                    -0.462278
      6 C                     0.740950
      7 C                    -0.656301
      8 C                    -0.644886
      9 H                     0.182088
     10 H                     0.192469
     11 H                     0.170125
     12 H                     0.186544
     13 H                     0.145246
     14 H                     0.154015
     15 H                     0.136169
     16 H                     0.134973
     17 H                     0.153168
     18 H                     0.134323
  ----------------------------------------
  Sum of atomic charges =     0.000000

 -----------------------------------------------------------------
                    Cartesian Multipole Moments
 -----------------------------------------------------------------
    Charge (ESU x 10^10)
                -0.0000
    Dipole Moment (Debye)
         X       0.0047      Y       0.0001      Z       0.0346
       Tot       0.0349
    Quadrupole Moments (Debye-Ang)
        XX     -53.1675     XY       1.0132     YY     -44.6460
        XZ      -1.4272     YZ       0.1798     ZZ     -45.9369
    Octopole Moments (Debye-Ang^2)
       XXX     226.7922    XXY     -90.3706    XYY      66.8307
       YYY    -220.4269    XXZ       5.0404    XYZ      -2.5945
       YYZ       0.9633    XZZ      65.4342    YZZ     -75.6230
       ZZZ       0.8150
    Hexadecapole Moments (Debye-Ang^3)
      XXXX    -741.1739   XXXY     328.9391   XXYY    -439.3232
      XYYY     267.0870   YYYY   -1797.7644   XXXZ      12.3060
      XXYZ       8.2515   XYYZ      -0.1320   YYYZ       3.7724
      XXZZ    -167.5081   XYZZ      87.8671   YYZZ    -343.8074
      XZZZ      12.6554   YZZZ       0.7861   ZZZZ    -292.3365
 -----------------------------------------------------------------
 Calculating analytic gradient of the SCF energy
 Gradient of SCF Energy
            1           2           3           4           5           6
    1  -0.0000006  -0.0000046  -0.0000031   0.0000028   0.0000055   0.0000017
    2   0.0000029  -0.0000040   0.0000006   0.0000038  -0.0000036  -0.0000003
    3  -0.0000044  -0.0000060   0.0000003  -0.0000046  -0.0000030   0.0000042
            7           8           9          10          11          12
    1  -0.0000010   0.0000001  -0.0000037  -0.0000073   0.0000024   0.0000114
    2   0.0000001   0.0000002  -0.0000002  -0.0000022   0.0000008  -0.0000001
    3   0.0000016   0.0000021  -0.0000025  -0.0000054  -0.0000030   0.0000005
           13          14          15          16          17          18
    1   0.0000008  -0.0000002  -0.0000001  -0.0000238   0.0000040   0.0000158
    2  -0.0000060  -0.0000019   0.0000084   0.0000046   0.0000035  -0.0000065
    3   0.0000051   0.0000036   0.0000052   0.0000098  -0.0000214   0.0000178
 Max gradient component =       2.382E-05
 RMS gradient           =       6.728E-06
 Gradient time:  CPU 21.94 s  wall 3.80 s
 Geometry Optimization Parameters
   NAtoms,    NIC,     NZ,  NCons,   NDum,   NFix, NCnnct, MaxDiis
       18       0       0       0       0       0       0       0

 Cartesian Hessian Update
 Hessian updated using BFGS update
**WARNING** Hereditary positive definiteness endangered
 due to small product of step size times gradient change
**WARNING** Small scalar product
 Hessian update skipped this cycle


** GEOMETRY OPTIMIZATION IN CARTESIAN COORDINATES **
   Searching for a Minimum

   Optimization Cycle:  31

                       Coordinates (Angstroms)
     ATOM                X               Y               Z
      1  C        -1.5657905325    2.3611754491    1.1548561176
      2  C        -1.7049395729    0.9850860226    1.1612883127
      3  C        -1.5667664812    0.2416001546   -0.0061090144
      4  C        -1.2822854421    0.9289220178   -1.1762808298
      5  C        -1.1429078154    2.3095549029   -1.1828023738
      6  C        -1.2793002475    3.0505609453   -0.0187841603
      7  C        -1.7434456688   -1.2588288205    0.0059426113
      8  C        -1.0953944947    4.5501486531   -0.0173710991
      9  H        -1.6816914687    2.9058529976    2.0766335496
     10  H        -1.9263868635    0.4830603436    2.0882297642
     11  H        -1.1687176843    0.3859208738   -2.0990271012
     12  H        -0.9242282005    2.8103886224   -2.1107172098
     13  H        -1.3816019241   -1.7032436171   -0.9144627944
     14  H        -2.7913028615   -1.5267224477    0.1142791483
     15  H        -1.2019716821   -1.7103263289    0.8313944627
     16  H        -1.3602813409    4.9785778459   -0.9779801613
     17  H        -0.0610438309    4.8146476418    0.1884122367
     18  H        -1.7123602884    5.0200735436    0.7411539409
   Point Group: c1    Number of degrees of freedom:    48


   Energy is   -308.848438099


 Translations and Rotations Projected Out of Hessian

 48 Hessian modes will be used to form the next step
  Hessian Eigenvalues:
     0.551725    1.000000    1.000000    1.000000    1.000000    1.000000
     1.000000    1.000000    1.000000    1.000000    1.000000    1.000000
     1.000000    1.000000    1.000000    1.000000    1.000000    1.000000
     1.000000    1.000000    1.000000    1.000000    1.000000    1.000000
     1.000000    1.000000    1.000000    1.000000    1.000000    1.000000
     1.000000    1.000000    1.000000    1.000000    1.000000    1.000000
     1.000000    1.000000    1.000000    1.000000    1.000000    1.000000
     1.000000    1.000000    1.000000    1.000000    1.043677    1.152040

 Minimum search - taking simple RFO step
 Searching for Lamda that Minimizes Along All modes
 Value Taken    Lamda =   0.00000000
 Step Taken.  Stepsize is  0.000050

                             Maximum     Tolerance    Cnvgd?
         Gradient           0.000024      0.000010      NO
         Displacement       0.000025      0.000030     YES
         Energy change     -0.000000      0.000000     YES

 ----------------------------------------------------------------
             Standard Nuclear Orientation (Angstroms)
    I     Atom           X                Y                Z
 ----------------------------------------------------------------
    1      C      -1.5657893924     2.3611756999     1.1548572049
    2      C      -1.7049370377     0.9850862554     1.1612903103
    3      C      -1.5667649564     0.2415999711    -0.0061070734
    4      C      -1.2822865372     0.9289218484    -1.1762794170
    5      C      -1.1429111658     2.3095549999    -1.1828020242
    6      C      -1.2793018819     3.0505611733    -0.0187838869
    7      C      -1.7434451283    -1.2588289255     0.0059417481
    8      C      -1.0953945994     4.5501485735    -0.0173718535
    9      H      -1.6816895994     2.9058528848     2.0766349319
   10      H      -1.9263829321     0.4830619721     2.0882328151
   11      H      -1.1687189382     0.3859202469    -2.0990254360
   12      H      -0.9242343030     2.8103887808    -2.1107174796
   13      H      -1.3816022953    -1.7032401691    -0.9144657242
   14      H      -2.7913026831    -1.5267214502     0.1142774160
   15      H      -1.2019718910    -1.7103310636     0.8313916016
   16      H      -1.3602681762     4.9785752759    -0.9779856223
   17      H      -0.0610459235     4.8146456980     0.1884237979
   18      H      -1.7123689592     5.0200770284     0.7411440913
 ----------------------------------------------------------------
 Nuclear Repulsion Energy =         341.57282269 hartrees
 There are       29 alpha and       29 beta electrons
 Applying Cartesian multipole field
    Component          Value
    ---------          -----
     (2,0,0)        1.00000E-11
     (0,2,0)        2.00000E-11
     (0,0,2)       -3.00000E-11
 Nucleus-field energy     =     0.0000000248 hartrees
 Requested basis set is 6-311++G(d,p)
 There are 98 shells and 246 basis functions
 A cutoff of  1.0D-14 yielded   4530 shell pairs
 There are     29176 function pairs (     31157 Cartesian)
 Smallest overlap matrix eigenvalue = 8.39E-07
 Linear dependence detected in AO basis
 Tighter screening thresholds may be required for diffuse basis sets
 Use S2THRESH > 14 and THRESH = 14 in case of SCF convergence issues
 Number of orthogonalized atomic orbitals = 245
 Maximum deviation from orthogonality = 2.163E-10
 Guess MOs from SCF MO coefficient file

 -----------------------------------------------------------------------
  General SCF calculation program by
  Eric Jon Sundstrom, Paul Horn, Yuezhi Mao, Dmitri Zuev, Alec White,
  David Stuck, Shaama M.S., Shane Yost, Joonho Lee, David Small,
  Daniel Levine, Susi Lehtola, Hugh Burton, Evgeny Epifanovsky,
  Bang C. Huynh
 -----------------------------------------------------------------------
 Hartree-Fock
 using 6 threads for integral computing
 -------------------------------------------------------
 OpenMP Integral computing Module                
 Release: version 2.0, May 2017, Q-Chem Inc. Pleasanton 
 -------------------------------------------------------
 A restricted SCF calculation will be
 performed using DIIS
 SCF converges when DIIS error is below 1.0e-10
 ---------------------------------------
  Cycle       Energy         DIIS error
 ---------------------------------------
    1    -308.8484381013      6.75e-08  
    2    -308.8484381014      1.81e-08  
    3    -308.8484381014      3.49e-09  
    4    -308.8484381014      1.05e-09  
    5    -308.8484381014      3.88e-10  
    6    -308.8484381014      1.35e-10  
    7    -308.8484381014      5.55e-11  Convergence criterion met
 ---------------------------------------
 SCF time:   CPU 31.28s  wall 6.00s 
 SCF   energy in the final basis set =     -308.8484381014
 Total energy in the final basis set =     -308.8484381014

 --------------------------------------------------------------

                    Orbital Energies (a.u.)
 --------------------------------------------------------------

 Alpha MOs
 -- Occupied --
-11.2340 -11.2340 -11.2254 -11.2251 -11.2241 -11.2238 -11.2195 -11.2195
 -1.1585  -1.0627  -1.0119  -0.9741  -0.8978  -0.8284  -0.7846  -0.6706
 -0.6464  -0.6264  -0.5808  -0.5794  -0.5700  -0.5557  -0.5483  -0.5251
 -0.4808  -0.4802  -0.4774  -0.3328  -0.3139
 -- Virtual --
  0.0400   0.0485   0.0500   0.0650   0.0680   0.0693   0.0784   0.0921
  0.0961   0.1100   0.1136   0.1249   0.1278   0.1378   0.1479   0.1553
  0.1664   0.1742   0.1771   0.1877   0.1890   0.1907   0.1948   0.2016
  0.2077   0.2104   0.2126   0.2235   0.2243   0.2320   0.2329   0.2458
  0.2469   0.2514   0.2593   0.2754   0.2778   0.2889   0.2981   0.3119
  0.3158   0.3187   0.3272   0.3495   0.3599   0.3650   0.3656   0.3944
  0.4042   0.4162   0.4234   0.4303   0.4382   0.4524   0.4634   0.4796
  0.5214   0.5345   0.5401   0.5560   0.6035   0.6134   0.6281   0.6470
  0.6710   0.7140   0.7324   0.7325   0.7433   0.7460   0.7657   0.7760
  0.7849   0.7996   0.8291   0.8477   0.8513   0.8586   0.8647   0.8713
  0.8816   0.8926   0.9076   0.9243   0.9250   0.9367   0.9694   0.9806
  0.9920   1.0078   1.0418   1.0537   1.0748   1.0848   1.0982   1.1341
  1.1389   1.1660   1.1821   1.1899   1.2000   1.2408   1.2496   1.2630
  1.2924   1.2987   1.3389   1.3575   1.4012   1.5380   1.5754   1.6303
  1.6402   1.6710   1.6815   1.7289   1.7471   1.7620   1.8104   1.8131
  1.8221   1.8356   1.8488   1.8537   1.8777   1.8869   1.8894   1.8979
  1.9160   1.9609   1.9639   1.9963   2.0074   2.0647   2.0759   2.1050
  2.1143   2.1395   2.1446   2.2057   2.2334   2.2562   2.2628   2.2732
  2.2905   2.3148   2.3579   2.3676   2.3916   2.4238   2.4451   2.4802
  2.5205   2.5411   2.6342   2.6422   2.6762   2.7383   2.7539   2.8003
  2.8298   2.8421   2.8443   2.8671   2.8917   2.9075   2.9114   2.9439
  2.9544   2.9683   2.9821   3.0078   3.0308   3.0504   3.0569   3.0786
  3.0852   3.1268   3.1690   3.1856   3.2231   3.2734   3.2862   3.3011
  3.3349   3.3473   3.3604   3.3858   3.5221   3.6007   3.6471   3.6668
[truncated: 325,318 more chars]
