# Supplementary material for: Geometric and energetic data from quantum chemical calculations of halobenzenes and xylenes
Source: Data Brief. 2020 Mar 5;30:105386. doi: 10.1016/j.dib.2020.105386 (PMC7114895; doi:10.1016/j.dib.2020.105386)
Supplement: Supplementary file 2 [file mmc2.zip › xylene/HF/not_used/p-xylene6.out]

                  Welcome to Q-Chem
     A Quantum Leap Into The Future Of Chemistry


 Q-Chem 5.2 (devel), Q-Chem, Inc., Pleasanton, CA (2019)

 Yihan Shao,  Zhengting Gan,  E. Epifanovsky,  A. T. B. Gilbert,  M. Wormit,  
 J. Kussmann,  A. W. Lange,  A. Behn,  Jia Deng,  Xintian Feng,  D. Ghosh,  
 M. Goldey,  P. R. Horn,  L. D. Jacobson,  I. Kaliman,  T. Kus,  A. Landau,  
 Jie Liu,  E. I. Proynov,  R. M. Richard,  R. P. Steele,  E. J. Sundstrom,  
 H. L. Woodcock III,  P. M. Zimmerman,  D. Zuev,  B. Albrecht,  E. Alguire,  
 S. A. Baeppler,  D. Barton,  Z. Benda,  Y. A. Bernard,  E. J. Berquist,  
 K. B. Bravaya,  H. Burton,  D. Casanova,  Chun-Min Chang,  Yunqing Chen,  
 A. Chien,  K. D. Closser,  M. P. Coons,  S. Coriani,  S. Dasgupta,  
 A. L. Dempwolff,  M. Diedenhofen,  Hainam Do,  R. G. Edgar,  Po-Tung Fang,  
 S. Faraji,  S. Fatehi,  Qingguo Feng,  K. D. Fenk,  J. Fosso-Tande,  
 J. Gayvert,  Qinghui Ge,  A. Ghysels,  G. Gidofalvi,  J. Gomes,  
 J. Gonthier,  A. Gunina,  D. Hait,  M. W. D. Hanson-Heine,  
 P. H. P. Harbach,  A. W. Hauser,  M. F. Herbst,  J. E. Herr,  
 E. G. Hohenstein,  Z. C. Holden,  Kerwin Hui,  B. C. Huynh,  T.-C. Jagau,  
 Hyunjun Ji,  B. Kaduk,  K. Khistyaev,  Jaehoon Kim,  P. Klunzinger,  K. Koh,  
 D. Kosenkov,  L. Koulias,  T. Kowalczyk,  C. M. Krauter,  A. Kunitsa,  
 Ka Un Lao,  A. Laurent,  K. V. Lawler,  Joonho Lee,  D. Lefrancois,  
 S. Lehtola,  D. S. Levine,  Yi-Pei Li,  You-Sheng Lin,  Fenglai Liu,  
 E. Livshits,  A. Luenser,  P. Manohar,  E. Mansoor,  S. F. Manzer,  
 Shan-Ping Mao,  Yuezhi Mao,  N. Mardirossian,  A. V. Marenich,  
 T. Markovich,  L. A. Martinez-Martinez,  S. A. Maurer,  N. J. Mayhall,  
 S. C. McKenzie,  J.-M. Mewes,  P. Morgante,  A. F. Morrison,  
 J. W. Mullinax,  K. Nanda,  T. S. Nguyen-Beck,  R. Olivares-Amaya,  
 J. A. Parkhill,  Zheng Pei,  T. M. Perrine,  F. Plasser,  P. Pokhilko,  
 S. Prager,  A. Prociuk,  E. Ramos,  D. R. Rehn,  F. Rob,  M. Scheurer,  
 M. Schneider,  N. Sergueev,  S. M. Sharada,  S. Sharma,  D. W. Small,  
 T. Stauch,  T. Stein,  Yu-Chuan Su,  A. J. W. Thom,  A. Tkatchenko,  
 T. Tsuchimochi,  N. M. Tubman,  L. Vogt,  M. L. Vidal,  O. Vydrov,  
 M. A. Watson,  J. Wenzel,  M. de Wergifosse,  T. A. Wesolowski,  A. White,  
 J. Witte,  A. Yamada,  Jun Yang,  K. Yao,  S. Yeganeh,  S. R. Yost,  
 Zhi-Qiang You,  A. Zech,  Igor Ying Zhang,  Xing Zhang,  Yan Zhao,  
 Ying Zhu,  B. R. Brooks,  G. K. L. Chan,  C. J. Cramer,  M. S. Gordon,  
 W. J. Hehre,  A. Klamt,  M. W. Schmidt,  C. D. Sherrill,  D. G. Truhlar,  
 A. Aspuru-Guzik,  R. Baer,  A. T. Bell,  N. A. Besley,  Jeng-Da Chai,  
 A. E. DePrince, III,  R. A. DiStasio Jr.,  A. Dreuw,  B. D. Dunietz,  
 T. R. Furlani,  Chao-Ping Hsu,  Yousung Jung,  Jing Kong,  D. S. Lambrecht,  
 WanZhen Liang,  C. Ochsenfeld,  V. A. Rassolov,  L. V. Slipchenko,  
 J. E. Subotnik,  T. Van Voorhis,  J. M. Herbert,  A. I. Krylov,  
 P. M. W. Gill,  M. Head-Gordon

 Contributors to earlier versions of Q-Chem not listed above: 
 R. D. Adamson,  B. Austin,  J. Baker,  G. J. O. Beran,  K. Brandhorst,  
 S. T. Brown,  E. F. C. Byrd,  A. K. Chakraborty,  C.-L. Cheng,  
 Siu Hung Chien,  D. M. Chipman,  D. L. Crittenden,  H. Dachsel,  
 R. J. Doerksen,  A. D. Dutoi,  L. Fusti-Molnar,  W. A. Goddard III,  
 A. Golubeva-Zadorozhnaya,  S. R. Gwaltney,  G. Hawkins,  A. Heyden,  
 S. Hirata,  G. Kedziora,  F. J. Keil,  C. Kelley,  Jihan Kim,  R. A. King,  
 R. Z. Khaliullin,  P. P. Korambath,  W. Kurlancheek,  A. M. Lee,  M. S. Lee,  
 S. V. Levchenko,  Ching Yeh Lin,  D. Liotard,  R. C. Lochan,  I. Lotan,  
 P. E. Maslen,  N. Nair,  D. P. O'Neill,  D. Neuhauser,  E. Neuscamman,  
 C. M. Oana,  R. Olson,  B. Peters,  R. Peverati,  P. A. Pieniazek,  
 Y. M. Rhee,  J. Ritchie,  M. A. Rohrdanz,  E. Rosta,  N. J. Russ,  
 H. F. Schaefer III,  N. E. Schultz,  N. Shenvi,  A. C. Simmonett,  A. Sodt,  
 D. Stuck,  K. S. Thanthiriwatte,  V. Vanovschi,  Tao Wang,  A. Warshel,  
 C. F. Williams,  Q. Wu,  X. Xu,  W. Zhang

 Please cite Q-Chem as follows:
 Y. Shao et al., Mol. Phys. 113, 184-215 (2015)
 DOI: 10.1080/00268976.2014.952696

 Q-Chem 5.2.1 for Intel X86 EM64T Linux

 Parts of Q-Chem use Armadillo 8.300.2 (Tropical Shenanigans).
 http://arma.sourceforge.net/

 Q-Chem begins on Sat Dec 14 09:33:00 2019  

Host: 
0

     Scratch files written to /scratch/taweetham/qchem28361//
NAlpha2: 58
NElect   58
Mult     1

Checking the input file for inconsistencies... 	...done.

--------------------------------------------------------------
User input:
--------------------------------------------------------------
$molecule
0 1
  C   -1.5659296    2.3610006    1.1549482
  C   -1.7050527    0.9852649    1.1613843
  C   -1.5668187    0.2416053   -0.0064123
  C   -1.2822928    0.9287289   -1.1761771
  C   -1.1427157    2.3097244   -1.1826771
  C   -1.2791617    3.0505385   -0.0190250
  C   -1.7434725   -1.2588274    0.0059754
  C   -1.0953763    4.5501500   -0.0174153
  H   -1.6817121    2.9059315    2.0765925
  H   -1.9264906    0.4828960    2.0881189
  H   -1.1687003    0.3859780   -2.0990918
  H   -0.9240688    2.8103566   -2.1107020
  H   -1.3816122   -1.7034372   -0.9143516
  H   -2.7913212   -1.5267417    0.1142772
  H   -1.2019007   -1.7100983    0.8314774
  H   -1.3607183    4.9787035   -0.9778134
  H   -0.0609956    4.8147273    0.1880941
  H   -1.7120766    5.0199479    0.7414530
$end

$REM
   JOB_TYPE	OPTIMIZATION
   BASIS	6-311++G**
   METHOD	HF
   SYM_IGNORE	TRUE
   GEOM_OPT_COORDS 0
   THRESH	14
   SCF_CONVERGENCE 10
   GEOM_OPT_TOL_GRADIENT 30
   GEOM_OPT_TOL_DISPLACEMENT 30
   GEOM_OPT_TOL_ENERGY 3
$END

--------------------------------------------------------------
 ----------------------------------------------------------------
             Standard Nuclear Orientation (Angstroms)
    I     Atom           X                Y                Z
 ----------------------------------------------------------------
    1      C      -1.5659296000     2.3610006000     1.1549482000
    2      C      -1.7050527000     0.9852649000     1.1613843000
    3      C      -1.5668187000     0.2416053000    -0.0064123000
    4      C      -1.2822928000     0.9287289000    -1.1761771000
    5      C      -1.1427157000     2.3097244000    -1.1826771000
    6      C      -1.2791617000     3.0505385000    -0.0190250000
    7      C      -1.7434725000    -1.2588274000     0.0059754000
    8      C      -1.0953763000     4.5501500000    -0.0174153000
    9      H      -1.6817121000     2.9059315000     2.0765925000
   10      H      -1.9264906000     0.4828960000     2.0881189000
   11      H      -1.1687003000     0.3859780000    -2.0990918000
   12      H      -0.9240688000     2.8103566000    -2.1107020000
   13      H      -1.3816122000    -1.7034372000    -0.9143516000
   14      H      -2.7913212000    -1.5267417000     0.1142772000
   15      H      -1.2019007000    -1.7100983000     0.8314774000
   16      H      -1.3607183000     4.9787035000    -0.9778134000
   17      H      -0.0609956000     4.8147273000     0.1880941000
   18      H      -1.7120766000     5.0199479000     0.7414530000
 ----------------------------------------------------------------
 Nuclear Repulsion Energy =         341.57184863 hartrees
 There are       29 alpha and       29 beta electrons
 Requested basis set is 6-311++G(d,p)
 There are 98 shells and 246 basis functions

 Total QAlloc Memory Limit   2000 MB
 Mega-Array Size       188 MB
 MEM_STATIC part       192 MB
 A cutoff of  1.0D-14 yielded   4530 shell pairs
 There are     29176 function pairs (     31157 Cartesian)
 Smallest overlap matrix eigenvalue = 8.39E-07
 Linear dependence detected in AO basis
 Tighter screening thresholds may be required for diffuse basis sets
 Use S2THRESH > 14 and THRESH = 14 in case of SCF convergence issues
 Number of orthogonalized atomic orbitals = 245
 Maximum deviation from orthogonality = 1.483E-10

 Scale SEOQF with 1.000000e-01/1.000000e-01/1.000000e-01

 Standard Electronic Orientation quadrupole field applied
 Nucleus-field energy     =     0.0000000248 hartrees
 Guess from superposition of atomic densities
 Warning:  Energy on first SCF cycle will be non-variational
 SAD guess density has 58.000000 electrons

 -----------------------------------------------------------------------
  General SCF calculation program by
  Eric Jon Sundstrom, Paul Horn, Yuezhi Mao, Dmitri Zuev, Alec White,
  David Stuck, Shaama M.S., Shane Yost, Joonho Lee, David Small,
  Daniel Levine, Susi Lehtola, Hugh Burton, Evgeny Epifanovsky,
  Bang C. Huynh
 -----------------------------------------------------------------------
 Hartree-Fock
 using 6 threads for integral computing
 -------------------------------------------------------
 OpenMP Integral computing Module                
 Release: version 2.0, May 2017, Q-Chem Inc. Pleasanton 
 -------------------------------------------------------
 A restricted SCF calculation will be
 performed using DIIS
 SCF converges when DIIS error is below 1.0e-10
 ---------------------------------------
  Cycle       Energy         DIIS error
 ---------------------------------------
    1    -312.3260013175      4.35e-02  
    2    -308.7597006461      2.78e-03  
    3    -308.8415164409      7.41e-04  
    4    -308.8478043841      2.62e-04  
    5    -308.8484129799      4.01e-05  
    6    -308.8484352268      1.26e-05  
    7    -308.8484373633      3.19e-06  
    8    -308.8484375691      1.02e-06  
    9    -308.8484375906      4.59e-07  
   10    -308.8484375959      1.92e-07  
   11    -308.8484375979      7.89e-08  
   12    -308.8484375982      3.12e-08  
   13    -308.8484375982      6.92e-09  
   14    -308.8484375982      1.68e-09  
   15    -308.8484375982      7.66e-10  
   16    -308.8484375982      2.10e-10  
   17    -308.8484375982      3.70e-11  Convergence criterion met
 ---------------------------------------
 SCF time:   CPU 74.33s  wall 14.00s 
 SCF   energy in the final basis set =     -308.8484375982
 Total energy in the final basis set =     -308.8484375982

 --------------------------------------------------------------

                    Orbital Energies (a.u.)
 --------------------------------------------------------------

 Alpha MOs
 -- Occupied --
-11.2340 -11.2340 -11.2254 -11.2251 -11.2241 -11.2238 -11.2195 -11.2195
 -1.1585  -1.0627  -1.0119  -0.9741  -0.8978  -0.8284  -0.7846  -0.6706
 -0.6464  -0.6264  -0.5808  -0.5794  -0.5700  -0.5557  -0.5483  -0.5251
 -0.4808  -0.4802  -0.4774  -0.3328  -0.3139
 -- Virtual --
  0.0400   0.0485   0.0500   0.0650   0.0680   0.0693   0.0784   0.0921
  0.0961   0.1100   0.1136   0.1249   0.1278   0.1378   0.1479   0.1553
  0.1664   0.1742   0.1770   0.1877   0.1890   0.1907   0.1948   0.2017
  0.2077   0.2104   0.2126   0.2235   0.2243   0.2320   0.2329   0.2458
  0.2469   0.2514   0.2593   0.2754   0.2778   0.2889   0.2981   0.3119
  0.3158   0.3187   0.3272   0.3495   0.3600   0.3650   0.3656   0.3944
  0.4042   0.4162   0.4234   0.4303   0.4382   0.4524   0.4634   0.4796
  0.5214   0.5344   0.5402   0.5560   0.6035   0.6134   0.6281   0.6471
  0.6710   0.7140   0.7324   0.7325   0.7433   0.7460   0.7657   0.7760
  0.7849   0.7996   0.8291   0.8477   0.8513   0.8587   0.8647   0.8712
  0.8816   0.8926   0.9076   0.9243   0.9250   0.9367   0.9694   0.9806
  0.9920   1.0078   1.0418   1.0536   1.0748   1.0848   1.0982   1.1341
  1.1390   1.1660   1.1822   1.1899   1.2000   1.2408   1.2495   1.2630
  1.2924   1.2988   1.3389   1.3575   1.4012   1.5380   1.5754   1.6302
  1.6403   1.6710   1.6815   1.7288   1.7471   1.7620   1.8105   1.8131
  1.8221   1.8355   1.8488   1.8537   1.8776   1.8869   1.8893   1.8979
  1.9160   1.9609   1.9639   1.9963   2.0074   2.0646   2.0759   2.1049
  2.1143   2.1395   2.1446   2.2057   2.2334   2.2562   2.2628   2.2733
  2.2904   2.3148   2.3578   2.3676   2.3916   2.4239   2.4452   2.4802
  2.5205   2.5411   2.6342   2.6421   2.6762   2.7384   2.7538   2.8003
  2.8298   2.8421   2.8442   2.8671   2.8917   2.9076   2.9113   2.9439
  2.9545   2.9682   2.9821   3.0078   3.0308   3.0504   3.0569   3.0786
  3.0852   3.1268   3.1691   3.1856   3.2231   3.2734   3.2862   3.3011
  3.3349   3.3473   3.3604   3.3858   3.5221   3.6006   3.6469   3.6669
  3.8141   3.8806   3.9455   4.0298   4.1029   4.1433   4.2270   4.2344
  4.2467   4.2661   4.4343   4.5880   4.6010   4.7246   4.8160   5.3050
 24.7569  25.1045  25.1353  25.1614  25.1857  25.2849  25.3082  25.3977
 --------------------------------------------------------------

          Ground-State Mulliken Net Atomic Charges

     Atom                 Charge (a.u.)
  ----------------------------------------
      1 C                    -0.415545
      2 C                    -0.131177
      3 C                     0.721484
      4 C                    -0.742777
      5 C                    -0.461011
      6 C                     0.741369
      7 C                    -0.656480
      8 C                    -0.645008
      9 H                     0.182076
     10 H                     0.192514
     11 H                     0.170138
     12 H                     0.186548
     13 H                     0.145269
     14 H                     0.153992
     15 H                     0.136142
     16 H                     0.134976
     17 H                     0.153152
     18 H                     0.134337
  ----------------------------------------
  Sum of atomic charges =     0.000000

 -----------------------------------------------------------------
                    Cartesian Multipole Moments
 -----------------------------------------------------------------
    Charge (ESU x 10^10)
                 0.0000
    Dipole Moment (Debye)
         X       0.0046      Y       0.0001      Z       0.0349
       Tot       0.0352
    Quadrupole Moments (Debye-Ang)
        XX     -53.1675     XY       1.0130     YY     -44.6456
        XZ      -1.4271     YZ       0.1801     ZZ     -45.9371
    Octopole Moments (Debye-Ang^2)
       XXX     226.7925    XXY     -90.3708    XYY      66.8289
       YYY    -220.4231    XXZ       5.0388    XYZ      -2.5933
       YYZ       0.9687    XZZ      65.4353    YZZ     -75.6228
       ZZZ       0.8107
    Hexadecapole Moments (Debye-Ang^3)
      XXXX    -741.1874   XXXY     328.9344   XXYY    -439.3231
      XYYY     267.0685   YYYY   -1797.7435   XXXZ      12.3218
      XXYZ       8.2453   XYYZ      -0.1273   YYYZ       3.8023
      XXZZ    -167.5118   XYZZ      87.8645   YYZZ    -343.8055
      XZZZ      12.6724   YZZZ       0.7805   ZZZZ    -292.3332
 -----------------------------------------------------------------
 Calculating analytic gradient of the SCF energy
 Gradient of SCF Energy
            1           2           3           4           5           6
    1  -0.0000779  -0.0000078   0.0000427  -0.0000601   0.0000330   0.0000666
    2  -0.0002259   0.0002391   0.0000051  -0.0002455   0.0002452  -0.0000143
    3   0.0001310   0.0001825  -0.0003263   0.0001842   0.0001380  -0.0002793
            7           8           9          10          11          12
    1  -0.0000115   0.0000096   0.0000074  -0.0000009   0.0000038   0.0000018
    2  -0.0000048  -0.0000026   0.0000160  -0.0000235   0.0000108  -0.0000108
    3   0.0000450  -0.0000385  -0.0000081  -0.0000296  -0.0000245  -0.0000021
           13          14          15          16          17          18
    1   0.0000023   0.0000015   0.0000093  -0.0000304  -0.0000012   0.0000118
    2  -0.0000146  -0.0000005   0.0000136  -0.0000032   0.0000047   0.0000110
    3  -0.0000017  -0.0000151  -0.0000034   0.0000271  -0.0000136   0.0000343
 Max gradient component =       3.263E-04
 RMS gradient           =       1.004E-04
 Gradient time:  CPU 21.93 s  wall 3.79 s
 Geometry Optimization Parameters
   NAtoms,    NIC,     NZ,  NCons,   NDum,   NFix, NCnnct, MaxDiis
       18       0       0       0       0       0       0       0


** GEOMETRY OPTIMIZATION IN CARTESIAN COORDINATES **
   Searching for a Minimum

   Optimization Cycle:   1

                       Coordinates (Angstroms)
     ATOM                X               Y               Z
      1  C        -1.5659296000    2.3610006000    1.1549482000
      2  C        -1.7050527000    0.9852649000    1.1613843000
      3  C        -1.5668187000    0.2416053000   -0.0064123000
      4  C        -1.2822928000    0.9287289000   -1.1761771000
      5  C        -1.1427157000    2.3097244000   -1.1826771000
      6  C        -1.2791617000    3.0505385000   -0.0190250000
      7  C        -1.7434725000   -1.2588274000    0.0059754000
      8  C        -1.0953763000    4.5501500000   -0.0174153000
      9  H        -1.6817121000    2.9059315000    2.0765925000
     10  H        -1.9264906000    0.4828960000    2.0881189000
     11  H        -1.1687003000    0.3859780000   -2.0990918000
     12  H        -0.9240688000    2.8103566000   -2.1107020000
     13  H        -1.3816122000   -1.7034372000   -0.9143516000
     14  H        -2.7913212000   -1.5267417000    0.1142772000
     15  H        -1.2019007000   -1.7100983000    0.8314774000
     16  H        -1.3607183000    4.9787035000   -0.9778134000
     17  H        -0.0609956000    4.8147273000    0.1880941000
     18  H        -1.7120766000    5.0199479000    0.7414530000
   Point Group: c1    Number of degrees of freedom:    48


   Energy is   -308.848437598


 Translations and Rotations Projected Out of Hessian

 48 Hessian modes will be used to form the next step
  Hessian Eigenvalues:
     1.000000    1.000000    1.000000    1.000000    1.000000    1.000000
     1.000000    1.000000    1.000000    1.000000    1.000000    1.000000
     1.000000    1.000000    1.000000    1.000000    1.000000    1.000000
     1.000000    1.000000    1.000000    1.000000    1.000000    1.000000
     1.000000    1.000000    1.000000    1.000000    1.000000    1.000000
     1.000000    1.000000    1.000000    1.000000    1.000000    1.000000
     1.000000    1.000000    1.000000    1.000000    1.000000    1.000000
     1.000000    1.000000    1.000000    1.000000    1.000000    1.000000

 Minimum search - taking simple RFO step
 Searching for Lamda that Minimizes Along All modes
 Value Taken    Lamda =   0.00000000
 Step Taken.  Stepsize is  0.000738

                             Maximum     Tolerance    Cnvgd?
         Gradient           0.000326      0.000030      NO
         Displacement       0.000326      0.000030      NO
         Energy change     *********      0.000000      NO

 ----------------------------------------------------------------
             Standard Nuclear Orientation (Angstroms)
    I     Atom           X                Y                Z
 ----------------------------------------------------------------
    1      C      -1.5658883882     2.3611201215     1.1548788620
    2      C      -1.7050485854     0.9851383496     1.1612877341
    3      C      -1.5668412748     0.2416025973    -0.0062396397
    4      C      -1.2822609845     0.9288587873    -1.1762745680
    5      C      -1.1427331841     2.3095946257    -1.1827501388
    6      C      -1.2791969393     3.0505460526    -0.0188772216
    7      C      -1.7434663909    -1.2588248536     0.0059515815
    8      C      -1.0953813777     4.5501513684    -0.0173949478
    9      H      -1.6817160405     2.9059230075     2.0765967890
   10      H      -1.9264901372     0.4829084567     2.0881345766
   11      H      -1.1687023073     0.3859722795    -2.0990788146
   12      H      -0.9240697283     2.8103623222    -2.1107008962
   13      H      -1.3816134177    -1.7034294832    -0.9143506825
   14      H      -2.7913219889    -1.5267414511     0.1142851798
   15      H      -1.2019056459    -1.7101054856     0.8314791858
   16      H      -1.3607022164     4.9787052025    -0.9778277205
   17      H      -0.0609949420     4.8147248293     0.1881012894
   18      H      -1.7120828511     5.0199420736     0.7414348314
 ----------------------------------------------------------------
 Nuclear Repulsion Energy =         341.57188204 hartrees
 There are       29 alpha and       29 beta electrons
 Applying Cartesian multipole field
    Component          Value
    ---------          -----
     (2,0,0)        1.00000E-11
     (0,2,0)        2.00000E-11
     (0,0,2)       -3.00000E-11
 Nucleus-field energy     =     0.0000000248 hartrees
 Requested basis set is 6-311++G(d,p)
 There are 98 shells and 246 basis functions
 A cutoff of  1.0D-14 yielded   4530 shell pairs
 There are     29176 function pairs (     31157 Cartesian)
 Smallest overlap matrix eigenvalue = 8.39E-07
 Linear dependence detected in AO basis
 Tighter screening thresholds may be required for diffuse basis sets
 Use S2THRESH > 14 and THRESH = 14 in case of SCF convergence issues
 Number of orthogonalized atomic orbitals = 245
 Maximum deviation from orthogonality = 1.714E-10
 Guess MOs from SCF MO coefficient file

 -----------------------------------------------------------------------
  General SCF calculation program by
  Eric Jon Sundstrom, Paul Horn, Yuezhi Mao, Dmitri Zuev, Alec White,
  David Stuck, Shaama M.S., Shane Yost, Joonho Lee, David Small,
  Daniel Levine, Susi Lehtola, Hugh Burton, Evgeny Epifanovsky,
  Bang C. Huynh
 -----------------------------------------------------------------------
 Hartree-Fock
 using 6 threads for integral computing
 -------------------------------------------------------
 OpenMP Integral computing Module                
 Release: version 2.0, May 2017, Q-Chem Inc. Pleasanton 
 -------------------------------------------------------
 A restricted SCF calculation will be
 performed using DIIS
 SCF converges when DIIS error is below 1.0e-10
 ---------------------------------------
  Cycle       Energy         DIIS error
 ---------------------------------------
    1    -308.8484375819      5.04e-06  
    2    -308.8484378812      1.37e-06  
    3    -308.8484379368      5.81e-07  
    4    -308.8484379558      3.09e-07  
    5    -308.8484379615      1.28e-07  
    6    -308.8484379621      2.87e-08  
    7    -308.8484379621      5.47e-09  
    8    -308.8484379621      2.15e-09  
    9    -308.8484379621      3.98e-10  
   10    -308.8484379621      1.89e-10  
   11    -308.8484379621      5.56e-11  Convergence criterion met
 ---------------------------------------
 SCF time:   CPU 48.99s  wall 9.00s 
 SCF   energy in the final basis set =     -308.8484379621
 Total energy in the final basis set =     -308.8484379621

 --------------------------------------------------------------

                    Orbital Energies (a.u.)
 --------------------------------------------------------------

 Alpha MOs
 -- Occupied --
-11.2340 -11.2340 -11.2254 -11.2251 -11.2241 -11.2238 -11.2195 -11.2195
 -1.1585  -1.0627  -1.0119  -0.9741  -0.8978  -0.8284  -0.7846  -0.6706
 -0.6464  -0.6264  -0.5808  -0.5794  -0.5700  -0.5557  -0.5483  -0.5251
 -0.4808  -0.4802  -0.4774  -0.3328  -0.3139
 -- Virtual --
  0.0400   0.0485   0.0500   0.0650   0.0680   0.0693   0.0784   0.0921
  0.0961   0.1100   0.1136   0.1249   0.1278   0.1378   0.1479   0.1553
  0.1664   0.1742   0.1770   0.1877   0.1890   0.1907   0.1948   0.2016
  0.2077   0.2104   0.2126   0.2235   0.2243   0.2320   0.2329   0.2458
  0.2469   0.2514   0.2593   0.2754   0.2778   0.2889   0.2981   0.3119
  0.3158   0.3187   0.3272   0.3495   0.3600   0.3650   0.3656   0.3944
  0.4042   0.4162   0.4234   0.4303   0.4382   0.4524   0.4634   0.4796
  0.5214   0.5344   0.5401   0.5560   0.6035   0.6134   0.6281   0.6470
  0.6710   0.7140   0.7324   0.7325   0.7433   0.7460   0.7657   0.7760
  0.7849   0.7996   0.8291   0.8477   0.8513   0.8587   0.8647   0.8712
  0.8816   0.8926   0.9076   0.9243   0.9250   0.9367   0.9694   0.9806
  0.9920   1.0078   1.0418   1.0536   1.0748   1.0848   1.0982   1.1341
  1.1389   1.1660   1.1821   1.1899   1.2000   1.2408   1.2495   1.2630
  1.2924   1.2988   1.3389   1.3575   1.4012   1.5380   1.5754   1.6303
  1.6403   1.6710   1.6815   1.7288   1.7471   1.7620   1.8105   1.8131
  1.8221   1.8355   1.8488   1.8537   1.8776   1.8869   1.8894   1.8979
  1.9160   1.9609   1.9639   1.9963   2.0074   2.0647   2.0759   2.1049
  2.1143   2.1395   2.1446   2.2057   2.2334   2.2562   2.2628   2.2732
  2.2905   2.3148   2.3579   2.3676   2.3916   2.4238   2.4451   2.4802
  2.5204   2.5411   2.6342   2.6421   2.6762   2.7383   2.7538   2.8003
  2.8298   2.8421   2.8443   2.8671   2.8917   2.9075   2.9114   2.9439
  2.9545   2.9683   2.9821   3.0078   3.0308   3.0504   3.0569   3.0786
  3.0852   3.1268   3.1691   3.1856   3.2231   3.2734   3.2862   3.3011
  3.3349   3.3473   3.3604   3.3858   3.5221   3.6007   3.6470   3.6669
  3.8141   3.8807   3.9455   4.0297   4.1029   4.1433   4.2270   4.2344
  4.2467   4.2661   4.4343   4.5880   4.6010   4.7246   4.8160   5.3050
 24.7569  25.1045  25.1354  25.1615  25.1858  25.2848  25.3081  25.3977
 --------------------------------------------------------------

          Ground-State Mulliken Net Atomic Charges

     Atom                 Charge (a.u.)
  ----------------------------------------
      1 C                    -0.414742
      2 C                    -0.130696
      3 C                     0.721300
      4 C                    -0.743332
      5 C                    -0.461536
      6 C                     0.741210
      7 C                    -0.656370
      8 C                    -0.644971
      9 H                     0.182076
     10 H                     0.192495
     11 H                     0.170125
     12 H                     0.186554
     13 H                     0.145269
     14 H                     0.153998
     15 H                     0.136154
     16 H                     0.134967
     17 H                     0.153154
     18 H                     0.134344
  ----------------------------------------
  Sum of atomic charges =     0.000000

 -----------------------------------------------------------------
                    Cartesian Multipole Moments
 -----------------------------------------------------------------
    Charge (ESU x 10^10)
                -0.0000
    Dipole Moment (Debye)
         X       0.0047      Y       0.0001      Z       0.0346
       Tot       0.0349
    Quadrupole Moments (Debye-Ang)
        XX     -53.1676     XY       1.0131     YY     -44.6456
        XZ      -1.4267     YZ       0.1801     ZZ     -45.9372
    Octopole Moments (Debye-Ang^2)
       XXX     226.7929    XXY     -90.3709    XYY      66.8297
       YYY    -220.4236    XXZ       5.0388    XYZ      -2.5938
       YYZ       0.9651    XZZ      65.4348    YZZ     -75.6230
       ZZZ       0.8142
    Hexadecapole Moments (Debye-Ang^3)
      XXXX    -741.1876   XXXY     328.9346   XXYY    -439.3245
      XYYY     267.0726   YYYY   -1797.7454   XXXZ      12.3198
      XXYZ       8.2471   XYYZ      -0.1249   YYYZ       3.7871
      XXZZ    -167.5101   XYZZ      87.8639   YYZZ    -343.8053
      XZZZ      12.6665   YZZZ       0.7873   ZZZZ    -292.3344
 -----------------------------------------------------------------
 Calculating analytic gradient of the SCF energy
 Gradient of SCF Energy
            1           2           3           4           5           6
    1  -0.0000399  -0.0000040  -0.0000008  -0.0000130   0.0000241   0.0000345
    2  -0.0000757   0.0000806  -0.0000085  -0.0000755   0.0000742  -0.0000006
    3   0.0000573   0.0000436  -0.0000806   0.0000344   0.0000574  -0.0001123
            7           8           9          10          11          12
    1   0.0000003   0.0000031   0.0000047  -0.0000053  -0.0000001   0.0000035
    2   0.0000026  -0.0000019   0.0000124  -0.0000251   0.0000122  -0.0000047
    3  -0.0000079  -0.0000165  -0.0000033  -0.0000062  -0.0000021   0.0000002
           13          14          15          16          17          18
    1  -0.0000050  -0.0000051   0.0000149  -0.0000307   0.0000001   0.0000188
    2  -0.0000166   0.0000007   0.0000161   0.0000086   0.0000049  -0.0000037
    3   0.0000139  -0.0000079   0.0000090   0.0000129  -0.0000129   0.0000210
 Max gradient component =       1.123E-04
 RMS gradient           =       3.349E-05
 Gradient time:  CPU 21.92 s  wall 3.79 s
 Geometry Optimization Parameters
   NAtoms,    NIC,     NZ,  NCons,   NDum,   NFix, NCnnct, MaxDiis
       18       0       0       0       0       0       0       0

 Cartesian Hessian Update
 Hessian updated using BFGS update


** GEOMETRY OPTIMIZATION IN CARTESIAN COORDINATES **
   Searching for a Minimum

   Optimization Cycle:   2

                       Coordinates (Angstroms)
     ATOM                X               Y               Z
      1  C        -1.5658883882    2.3611201215    1.1548788620
      2  C        -1.7050485854    0.9851383496    1.1612877341
      3  C        -1.5668412748    0.2416025973   -0.0062396397
      4  C        -1.2822609845    0.9288587873   -1.1762745680
      5  C        -1.1427331841    2.3095946257   -1.1827501388
      6  C        -1.2791969393    3.0505460526   -0.0188772216
      7  C        -1.7434663909   -1.2588248536    0.0059515815
      8  C        -1.0953813777    4.5501513684   -0.0173949478
      9  H        -1.6817160405    2.9059230075    2.0765967890
     10  H        -1.9264901372    0.4829084567    2.0881345766
     11  H        -1.1687023073    0.3859722795   -2.0990788146
     12  H        -0.9240697283    2.8103623222   -2.1107008962
     13  H        -1.3816134177   -1.7034294832   -0.9143506825
     14  H        -2.7913219889   -1.5267414511    0.1142851798
     15  H        -1.2019056459   -1.7101054856    0.8314791858
     16  H        -1.3607022164    4.9787052025   -0.9778277205
     17  H        -0.0609949420    4.8147248293    0.1881012894
     18  H        -1.7120828511    5.0199420736    0.7414348314
   Point Group: c1    Number of degrees of freedom:    48


   Energy is   -308.848437962


 Translations and Rotations Projected Out of Hessian

  2 Hessian modes will be used to form the next step
  Hessian Eigenvalues:
     0.652600    1.048051

 Minimum search - taking simple RFO step
 Searching for Lamda that Minimizes Along All modes
 Value Taken    Lamda =   0.00000000
 Step Taken.  Stepsize is  0.000377

                             Maximum     Tolerance    Cnvgd?
         Gradient           0.000112      0.000030      NO
         Displacement       0.000171      0.000030      NO
         Energy change     -0.000000      0.000000      NO

 ----------------------------------------------------------------
             Standard Nuclear Orientation (Angstroms)
    I     Atom           X                Y                Z
 ----------------------------------------------------------------
    1      C      -1.5658565124     2.3611816249     1.1548328665
    2      C      -1.7050453653     0.9850729153     1.1612516450
    3      C      -1.5668412272     0.2416090836    -0.0061730327
    4      C      -1.2822501336     0.9289203337    -1.1763035975
    5      C      -1.1427522899     2.3095340584    -1.1827963463
    6      C      -1.2792244810     3.0505467372    -0.0187867396
    7      C      -1.7434664412    -1.2588268330     0.0059571043
    8      C      -1.0953838908     4.5501528766    -0.0173816643
    9      H      -1.6817197387     2.9059131921     2.0765994681
   10      H      -1.9264859926     0.4829281952     2.0881397306
   11      H      -1.1687022645     0.3859626868    -2.0990768693
   12      H      -0.9240724675     2.8103661150    -2.1107009874
   13      H      -1.3816095564    -1.7034164265    -0.9143614328
   14      H      -2.7913180469    -1.5267420132     0.1142914779
   15      H      -1.2019173204    -1.7101180848     0.8314722928
   16      H      -1.3606781059     4.9786985626    -0.9778380789
   17      H      -0.0609949941     4.8147210161     0.1881114499
   18      H      -1.7120975718     5.0199447599     0.7414181137
 ----------------------------------------------------------------
 Nuclear Repulsion Energy =         341.57213483 hartrees
 There are       29 alpha and       29 beta electrons
 Applying Cartesian multipole field
    Component          Value
    ---------          -----
     (2,0,0)        1.00000E-11
     (0,2,0)        2.00000E-11
     (0,0,2)       -3.00000E-11
 Nucleus-field energy     =     0.0000000248 hartrees
 Requested basis set is 6-311++G(d,p)
 There are 98 shells and 246 basis functions
 A cutoff of  1.0D-14 yielded   4530 shell pairs
 There are     29176 function pairs (     31157 Cartesian)
 Smallest overlap matrix eigenvalue = 8.39E-07
 Linear dependence detected in AO basis
 Tighter screening thresholds may be required for diffuse basis sets
 Use S2THRESH > 14 and THRESH = 14 in case of SCF convergence issues
 Number of orthogonalized atomic orbitals = 245
 Maximum deviation from orthogonality = 7.368E-11
 Guess MOs from SCF MO coefficient file

 -----------------------------------------------------------------------
  General SCF calculation program by
  Eric Jon Sundstrom, Paul Horn, Yuezhi Mao, Dmitri Zuev, Alec White,
  David Stuck, Shaama M.S., Shane Yost, Joonho Lee, David Small,
  Daniel Levine, Susi Lehtola, Hugh Burton, Evgeny Epifanovsky,
  Bang C. Huynh
 -----------------------------------------------------------------------
 Hartree-Fock
 using 6 threads for integral computing
 -------------------------------------------------------
 OpenMP Integral computing Module                
 Release: version 2.0, May 2017, Q-Chem Inc. Pleasanton 
 -------------------------------------------------------
 A restricted SCF calculation will be
 performed using DIIS
 SCF converges when DIIS error is below 1.0e-10
 ---------------------------------------
  Cycle       Energy         DIIS error
 ---------------------------------------
    1    -308.8484379203      2.47e-06  
    2    -308.8484379932      6.74e-07  
    3    -308.8484380065      2.85e-07  
    4    -308.8484380110      1.55e-07  
    5    -308.8484380124      6.75e-08  
    6    -308.8484380126      1.43e-08  
    7    -308.8484380126      3.36e-09  
    8    -308.8484380126      1.07e-09  
    9    -308.8484380126      1.73e-10  
   10    -308.8484380126      5.51e-11  Convergence criterion met
 ---------------------------------------
 SCF time:   CPU 45.00s  wall 9.00s 
 SCF   energy in the final basis set =     -308.8484380126
 Total energy in the final basis set =     -308.8484380126

 --------------------------------------------------------------

                    Orbital Energies (a.u.)
 --------------------------------------------------------------

 Alpha MOs
 -- Occupied --
-11.2340 -11.2340 -11.2254 -11.2251 -11.2241 -11.2238 -11.2195 -11.2195
 -1.1585  -1.0627  -1.0119  -0.9741  -0.8978  -0.8284  -0.7846  -0.6706
 -0.6464  -0.6264  -0.5808  -0.5794  -0.5700  -0.5557  -0.5483  -0.5251
 -0.4808  -0.4802  -0.4774  -0.3328  -0.3139
 -- Virtual --
  0.0400   0.0485   0.0500   0.0650   0.0680   0.0693   0.0784   0.0921
  0.0961   0.1100   0.1136   0.1249   0.1278   0.1378   0.1479   0.1553
  0.1664   0.1742   0.1770   0.1877   0.1890   0.1907   0.1948   0.2016
  0.2077   0.2104   0.2126   0.2235   0.2243   0.2320   0.2329   0.2458
  0.2469   0.2514   0.2593   0.2754   0.2778   0.2889   0.2981   0.3119
  0.3158   0.3187   0.3272   0.3495   0.3599   0.3650   0.3656   0.3944
  0.4042   0.4162   0.4234   0.4303   0.4382   0.4524   0.4634   0.4796
  0.5214   0.5344   0.5401   0.5560   0.6035   0.6134   0.6281   0.6470
  0.6710   0.7140   0.7324   0.7325   0.7433   0.7460   0.7657   0.7760
  0.7849   0.7996   0.8291   0.8477   0.8513   0.8587   0.8647   0.8713
  0.8816   0.8926   0.9076   0.9243   0.9250   0.9367   0.9694   0.9806
  0.9920   1.0078   1.0418   1.0536   1.0748   1.0848   1.0982   1.1341
  1.1389   1.1660   1.1821   1.1900   1.2000   1.2408   1.2495   1.2630
  1.2924   1.2988   1.3389   1.3575   1.4012   1.5380   1.5754   1.6303
  1.6403   1.6710   1.6815   1.7288   1.7471   1.7620   1.8105   1.8131
  1.8221   1.8355   1.8487   1.8537   1.8776   1.8869   1.8894   1.8979
  1.9160   1.9609   1.9639   1.9963   2.0074   2.0647   2.0759   2.1049
  2.1143   2.1395   2.1445   2.2057   2.2334   2.2562   2.2628   2.2732
  2.2905   2.3148   2.3579   2.3676   2.3916   2.4238   2.4451   2.4802
  2.5204   2.5411   2.6342   2.6421   2.6762   2.7383   2.7538   2.8003
  2.8298   2.8421   2.8443   2.8671   2.8917   2.9075   2.9114   2.9439
  2.9545   2.9683   2.9821   3.0078   3.0308   3.0504   3.0569   3.0786
  3.0852   3.1268   3.1691   3.1856   3.2231   3.2734   3.2862   3.3011
  3.3349   3.3473   3.3604   3.3858   3.5221   3.6006   3.6471   3.6668
  3.8142   3.8807   3.9454   4.0298   4.1029   4.1433   4.2270   4.2344
  4.2467   4.2661   4.4343   4.5880   4.6010   4.7246   4.8160   5.3051
 24.7569  25.1045  25.1354  25.1615  25.1858  25.2847  25.3081  25.3976
 --------------------------------------------------------------

          Ground-State Mulliken Net Atomic Charges

     Atom                 Charge (a.u.)
  ----------------------------------------
      1 C                    -0.414342
      2 C                    -0.130443
      3 C                     0.721271
      4 C                    -0.743664
      5 C                    -0.461807
      6 C                     0.741122
      7 C                    -0.656322
      8 C                    -0.644946
      9 H                     0.182076
     10 H                     0.192484
     11 H                     0.170123
     12 H                     0.186557
     13 H                     0.145262
     14 H                     0.154003
     15 H                     0.136162
     16 H                     0.134964
     17 H                     0.153155
     18 H                     0.134344
  ----------------------------------------
  Sum of atomic charges =     0.000000

 -----------------------------------------------------------------
                    Cartesian Multipole Moments
 -----------------------------------------------------------------
    Charge (ESU x 10^10)
                -0.0000
    Dipole Moment (Debye)
         X       0.0047      Y       0.0000      Z       0.0345
       Tot       0.0348
    Quadrupole Moments (Debye-Ang)
        XX     -53.1676     XY       1.0132     YY     -44.6458
        XZ      -1.4267     YZ       0.1797     ZZ     -45.9371
    Octopole Moments (Debye-Ang^2)
       XXX     226.7927    XXY     -90.3710    XYY      66.8304
       YYY    -220.4246    XXZ       5.0390    XYZ      -2.5938
       YYZ       0.9625    XZZ      65.4344    YZZ     -75.6230
       ZZZ       0.8159
    Hexadecapole Moments (Debye-Ang^3)
      XXXX    -741.1855   XXXY     328.9351   XXYY    -439.3254
      XYYY     267.0773   YYYY   -1797.7516   XXXZ      12.3178
      XXYZ       8.2477   XYYZ      -0.1237   YYYZ       3.7740
      XXZZ    -167.5087   XYZZ      87.8640   YYZZ    -343.8054
      XZZZ      12.6627   YZZZ       0.7886   ZZZZ    -292.3339
 -----------------------------------------------------------------
 Calculating analytic gradient of the SCF energy
 Gradient of SCF Energy
            1           2           3           4           5           6
    1  -0.0000097  -0.0000109  -0.0000080  -0.0000000   0.0000226   0.0000075
    2   0.0000145  -0.0000085   0.0000030  -0.0000018  -0.0000100  -0.0000029
    3  -0.0000147   0.0000092  -0.0000157   0.0000118  -0.0000102   0.0000144
            7           8           9          10          11          12
    1  -0.0000013   0.0000017   0.0000014  -0.0000049  -0.0000001   0.0000046
    2  -0.0000008   0.0000012   0.0000112  -0.0000185   0.0000061  -0.0000033
    3  -0.0000005  -0.0000084   0.0000039  -0.0000057  -0.0000051   0.0000054
           13          14          15          16          17          18
    1  -0.0000032  -0.0000026   0.0000108  -0.0000298   0.0000008   0.0000211
    2  -0.0000197   0.0000015   0.0000201   0.0000146   0.0000051  -0.0000118
    3   0.0000086  -0.0000054   0.0000047   0.0000066  -0.0000138   0.0000148
 Max gradient component =       2.976E-05
 RMS gradient           =       1.072E-05
 Gradient time:  CPU 21.92 s  wall 3.79 s
 Geometry Optimization Parameters
   NAtoms,    NIC,     NZ,  NCons,   NDum,   NFix, NCnnct, MaxDiis
       18       0       0       0       0       0       0       0

 Cartesian Hessian Update
 Hessian updated using BFGS update


** GEOMETRY OPTIMIZATION IN CARTESIAN COORDINATES **
   Searching for a Minimum

   Optimization Cycle:   3

                       Coordinates (Angstroms)
     ATOM                X               Y               Z
      1  C        -1.5658565124    2.3611816249    1.1548328665
      2  C        -1.7050453653    0.9850729153    1.1612516450
      3  C        -1.5668412272    0.2416090836   -0.0061730327
      4  C        -1.2822501336    0.9289203337   -1.1763035975
      5  C        -1.1427522899    2.3095340584   -1.1827963463
      6  C        -1.2792244810    3.0505467372   -0.0187867396
      7  C        -1.7434664412   -1.2588268330    0.0059571043
      8  C        -1.0953838908    4.5501528766   -0.0173816643
      9  H        -1.6817197387    2.9059131921    2.0765994681
     10  H        -1.9264859926    0.4829281952    2.0881397306
     11  H        -1.1687022645    0.3859626868   -2.0990768693
     12  H        -0.9240724675    2.8103661150   -2.1107009874
     13  H        -1.3816095564   -1.7034164265   -0.9143614328
     14  H        -2.7913180469   -1.5267420132    0.1142914779
     15  H        -1.2019173204   -1.7101180848    0.8314722928
     16  H        -1.3606781059    4.9786985626   -0.9778380789
     17  H        -0.0609949941    4.8147210161    0.1881114499
     18  H        -1.7120975718    5.0199447599    0.7414181137
   Point Group: c1    Number of degrees of freedom:    48


   Energy is   -308.848438013


 Translations and Rotations Projected Out of Hessian

  3 Hessian modes will be used to form the next step
  Hessian Eigenvalues:
     0.551725    1.043677    1.152040

 Minimum search - taking simple RFO step
 Searching for Lamda that Minimizes Along All modes
 Value Taken    Lamda =   0.00000000
 Step Taken.  Stepsize is  0.000089

                             Maximum     Tolerance    Cnvgd?
         Gradient           0.000030      0.000030     YES
         Displacement       0.000034      0.000030      NO
         Energy change     -0.000000      0.000000      NO

 ----------------------------------------------------------------
             Standard Nuclear Orientation (Angstroms)
    I     Atom           X                Y                Z
 ----------------------------------------------------------------
    1      C      -1.5658487840     2.3611786488     1.1548373175
    2      C      -1.7050391678     0.9850722772     1.1612436097
    3      C      -1.5668369725     0.2416078721    -0.0061588848
    4      C      -1.2822491951     0.9289263425    -1.1763125691
    5      C      -1.1427660343     2.3095345528    -1.1827944159
    6      C      -1.2792307137     3.0505484188    -0.0187874501
    7      C      -1.7434657077    -1.2588265037     0.0059576340
    8      C      -1.0953850276     4.5501523388    -0.0173760494
    9      H      -1.6817208018     2.9059063311     2.0765975349
   10      H      -1.9264830365     0.4829397579     2.0881432649
   11      H      -1.1687022048     0.3859586756    -2.0990738939
   12      H      -0.9240751599     2.8103682162    -2.1107039570
   13      H      -1.3816075192    -1.7034047295    -0.9143668781
   14      H      -2.7913163635    -1.5267428627     0.1142948808
   15      H      -1.2019240468    -1.7101299997     0.8314692663
   16      H      -1.3606600948     4.9786901372    -0.9778425069
   17      H      -0.0609954082     4.8147179682     0.1881197511
   18      H      -1.7121101620     5.0199513581     0.7414087459
 ----------------------------------------------------------------
 Nuclear Repulsion Energy =         341.57224887 hartrees
 There are       29 alpha and       29 beta electrons
 Applying Cartesian multipole field
    Component          Value
    ---------          -----
     (2,0,0)        1.00000E-11
     (0,2,0)        2.00000E-11
     (0,0,2)       -3.00000E-11
 Nucleus-field energy     =     0.0000000248 hartrees
 Requested basis set is 6-311++G(d,p)
 There are 98 shells and 246 basis functions
 A cutoff of  1.0D-14 yielded   4530 shell pairs
 There are     29176 function pairs (     31157 Cartesian)
 Smallest overlap matrix eigenvalue = 8.39E-07
 Linear dependence detected in AO basis
 Tighter screening thresholds may be required for diffuse basis sets
 Use S2THRESH > 14 and THRESH = 14 in case of SCF convergence issues
 Number of orthogonalized atomic orbitals = 245
 Maximum deviation from orthogonality = 1.448E-10
 Guess MOs from SCF MO coefficient file

 -----------------------------------------------------------------------
  General SCF calculation program by
  Eric Jon Sundstrom, Paul Horn, Yuezhi Mao, Dmitri Zuev, Alec White,
  David Stuck, Shaama M.S., Shane Yost, Joonho Lee, David Small,
  Daniel Levine, Susi Lehtola, Hugh Burton, Evgeny Epifanovsky,
  Bang C. Huynh
 -----------------------------------------------------------------------
 Hartree-Fock
 using 6 threads for integral computing
 -------------------------------------------------------
 OpenMP Integral computing Module                
 Release: version 2.0, May 2017, Q-Chem Inc. Pleasanton 
 -------------------------------------------------------
 A restricted SCF calculation will be
 performed using DIIS
 SCF converges when DIIS error is below 1.0e-10
 ---------------------------------------
  Cycle       Energy         DIIS error
 ---------------------------------------
    1    -308.8484380172      2.87e-07  
    2    -308.8484380184      7.02e-08  
    3    -308.8484380185      2.81e-08  
    4    -308.8484380185      1.28e-08  
    5    -308.8484380185      5.37e-09  
    6    -308.8484380185      2.78e-09  
    7    -308.8484380185      6.84e-10  
    8    -308.8484380185      1.77e-10  
    9    -308.8484380185      7.66e-11  Convergence criterion met
 ---------------------------------------
 SCF time:   CPU 39.97s  wall 7.00s 
 SCF   energy in the final basis set =     -308.8484380185
 Total energy in the final basis set =     -308.8484380185

 --------------------------------------------------------------

                    Orbital Energies (a.u.)
 --------------------------------------------------------------

 Alpha MOs
 -- Occupied --
-11.2340 -11.2340 -11.2254 -11.2251 -11.2241 -11.2238 -11.2195 -11.2195
 -1.1585  -1.0627  -1.0119  -0.9741  -0.8978  -0.8284  -0.7846  -0.6706
 -0.6464  -0.6264  -0.5808  -0.5794  -0.5700  -0.5557  -0.5483  -0.5251
 -0.4808  -0.4802  -0.4774  -0.3328  -0.3139
 -- Virtual --
  0.0400   0.0485   0.0500   0.0650   0.0680   0.0693   0.0784   0.0921
  0.0961   0.1100   0.1136   0.1249   0.1278   0.1378   0.1479   0.1553
  0.1664   0.1742   0.1770   0.1877   0.1890   0.1907   0.1948   0.2016
  0.2077   0.2104   0.2126   0.2235   0.2243   0.2320   0.2329   0.2458
  0.2469   0.2514   0.2593   0.2754   0.2778   0.2889   0.2981   0.3119
  0.3158   0.3187   0.3272   0.3495   0.3599   0.3650   0.3656   0.3944
  0.4042   0.4162   0.4234   0.4303   0.4382   0.4524   0.4634   0.4796
  0.5214   0.5344   0.5401   0.5560   0.6035   0.6134   0.6281   0.6470
  0.6710   0.7140   0.7324   0.7325   0.7433   0.7460   0.7657   0.7760
  0.7849   0.7996   0.8291   0.8477   0.8513   0.8587   0.8647   0.8713
  0.8816   0.8926   0.9076   0.9243   0.9250   0.9367   0.9694   0.9806
  0.9920   1.0078   1.0418   1.0536   1.0748   1.0848   1.0982   1.1341
  1.1389   1.1660   1.1821   1.1900   1.2000   1.2408   1.2495   1.2630
  1.2924   1.2988   1.3389   1.3575   1.4012   1.5380   1.5754   1.6303
  1.6402   1.6710   1.6815   1.7289   1.7471   1.7620   1.8104   1.8131
  1.8221   1.8355   1.8487   1.8537   1.8776   1.8869   1.8894   1.8979
  1.9160   1.9609   1.9639   1.9963   2.0074   2.0647   2.0759   2.1049
  2.1143   2.1395   2.1445   2.2057   2.2334   2.2562   2.2628   2.2732
  2.2905   2.3148   2.3579   2.3676   2.3916   2.4238   2.4451   2.4802
  2.5204   2.5411   2.6342   2.6421   2.6762   2.7383   2.7538   2.8003
  2.8298   2.8421   2.8443   2.8671   2.8917   2.9075   2.9114   2.9439
  2.9545   2.9683   2.9821   3.0078   3.0308   3.0504   3.0569   3.0786
  3.0852   3.1268   3.1691   3.1856   3.2231   3.2734   3.2862   3.3011
  3.3349   3.3473   3.3604   3.3858   3.5221   3.6007   3.6471   3.6668
  3.8142   3.8807   3.9454   4.0298   4.1029   4.1433   4.2270   4.2344
  4.2467   4.2661   4.4343   4.5880   4.6010   4.7246   4.8160   5.3051
 24.7569  25.1045  25.1354  25.1615  25.1858  25.2847  25.3081  25.3977
 --------------------------------------------------------------

          Ground-State Mulliken Net Atomic Charges

     Atom                 Charge (a.u.)
  ----------------------------------------
      1 C                    -0.414267
      2 C                    -0.130420
      3 C                     0.721229
      4 C                    -0.743662
      5 C                    -0.461849
      6 C                     0.741094
      7 C                    -0.656315
      8 C                    -0.644938
      9 H                     0.182075
     10 H                     0.192482
     11 H                     0.170122
     12 H                     0.186559
     13 H                     0.145260
     14 H                     0.154005
     15 H                     0.136164
     16 H                     0.134965
     17 H                     0.153156
     18 H                     0.134342
  ----------------------------------------
  Sum of atomic charges =     0.000000

 -----------------------------------------------------------------
                    Cartesian Multipole Moments
 -----------------------------------------------------------------
    Charge (ESU x 10^10)
                -0.0000
    Dipole Moment (Debye)
         X       0.0047      Y       0.0000      Z       0.0345
       Tot       0.0348
    Quadrupole Moments (Debye-Ang)
        XX     -53.1676     XY       1.0132     YY     -44.6458
        XZ      -1.4268     YZ       0.1799     ZZ     -45.9371
    Octopole Moments (Debye-Ang^2)
       XXX     226.7926    XXY     -90.3709    XYY      66.8304
       YYY    -220.4247    XXZ       5.0393    XYZ      -2.5941
       YYZ       0.9628    XZZ      65.4344    YZZ     -75.6231
       ZZZ       0.8160
    Hexadecapole Moments (Debye-Ang^3)
      XXXX    -741.1845   XXXY     328.9351   XXYY    -439.3248
      XYYY     267.0781   YYYY   -1797.7519   XXXZ      12.3165
      XXYZ       8.2485   XYYZ      -0.1252   YYYZ       3.7754
      XXZZ    -167.5087   XYZZ      87.8642   YYZZ    -343.8058
      XZZZ      12.6620   YZZZ       0.7894   ZZZZ    -292.3344
 -----------------------------------------------------------------
 Calculating analytic gradient of the SCF energy
 Gradient of SCF Energy
            1           2           3           4           5           6
    1  -0.0000096  -0.0000085  -0.0000116   0.0000051   0.0000175   0.0000083
    2   0.0000083  -0.0000079   0.0000001   0.0000080  -0.0000129  -0.0000009
    3  -0.0000018  -0.0000094   0.0000113  -0.0000096   0.0000021   0.0000023
            7           8           9          10          11          12
    1  -0.0000013   0.0000011   0.0000011  -0.0000057  -0.0000007   0.0000066
    2  -0.0000003   0.0000007   0.0000094  -0.0000183   0.0000063  -0.0000018
    3  -0.0000011  -0.0000036  -0.0000002  -0.0000023  -0.0000014   0.0000012
           13          14          15          16          17          18
    1  -0.0000027  -0.0000020   0.0000093  -0.0000292   0.0000014   0.0000208
    2  -0.0000194   0.0000011   0.0000202   0.0000140   0.0000053  -0.0000118
    3   0.0000078  -0.0000042   0.0000042   0.0000058  -0.0000151   0.0000142
 Max gradient component =       2.920E-05
 RMS gradient           =       9.673E-06
 Gradient time:  CPU 21.91 s  wall 3.79 s
 Geometry Optimization Parameters
   NAtoms,    NIC,     NZ,  NCons,   NDum,   NFix, NCnnct, MaxDiis
       18       0       0       0       0       0       0       0

 Cartesian Hessian Update
 Hessian updated using BFGS update
**WARNING** Hereditary positive definiteness endangered
 due to small product of step size times gradient change
**WARNING** Small scalar product
 Hessian update skipped this cycle


** GEOMETRY OPTIMIZATION IN CARTESIAN COORDINATES **
   Searching for a Minimum

   Optimization Cycle:   4

                       Coordinates (Angstroms)
     ATOM                X               Y               Z
      1  C        -1.5658487840    2.3611786488    1.1548373175
      2  C        -1.7050391678    0.9850722772    1.1612436097
      3  C        -1.5668369725    0.2416078721   -0.0061588848
      4  C        -1.2822491951    0.9289263425   -1.1763125691
      5  C        -1.1427660343    2.3095345528   -1.1827944159
      6  C        -1.2792307137    3.0505484188   -0.0187874501
      7  C        -1.7434657077   -1.2588265037    0.0059576340
      8  C        -1.0953850276    4.5501523388   -0.0173760494
      9  H        -1.6817208018    2.9059063311    2.0765975349
     10  H        -1.9264830365    0.4829397579    2.0881432649
     11  H        -1.1687022048    0.3859586756   -2.0990738939
     12  H        -0.9240751599    2.8103682162   -2.1107039570
     13  H        -1.3816075192   -1.7034047295   -0.9143668781
     14  H        -2.7913163635   -1.5267428627    0.1142948808
     15  H        -1.2019240468   -1.7101299997    0.8314692663
     16  H        -1.3606600948    4.9786901372   -0.9778425069
     17  H        -0.0609954082    4.8147179682    0.1881197511
     18  H        -1.7121101620    5.0199513581    0.7414087459
   Point Group: c1    Number of degrees of freedom:    48


   Energy is   -308.848438018


 Translations and Rotations Projected Out of Hessian

 48 Hessian modes will be used to form the next step
  Hessian Eigenvalues:
     0.551725    1.000000    1.000000    1.000000    1.000000    1.000000
     1.000000    1.000000    1.000000    1.000000    1.000000    1.000000
     1.000000    1.000000    1.000000    1.000000    1.000000    1.000000
     1.000000    1.000000    1.000000    1.000000    1.000000    1.000000
     1.000000    1.000000    1.000000    1.000000    1.000000    1.000000
     1.000000    1.000000    1.000000    1.000000    1.000000    1.000000
     1.000000    1.000000    1.000000    1.000000    1.000000    1.000000
     1.000000    1.000000    1.000000    1.000000    1.043677    1.152040

 Minimum search - taking simple RFO step
 Searching for Lamda that Minimizes Along All modes
 Value Taken    Lamda =   0.00000000
 Step Taken.  Stepsize is  0.000071

                             Maximum     Tolerance    Cnvgd?
         Gradient           0.000029      0.000030     YES
         Displacement       0.000031      0.000030      NO
         Energy change     -0.000000      0.000000     YES

 Final energy is   -308.84843801849092     


 ******************************
 **  OPTIMIZATION CONVERGED  **
 ******************************

                       Coordinates (Angstroms)
     ATOM                X               Y               Z
      1  C        -1.5658487840    2.3611786488    1.1548373175
      2  C        -1.7050391678    0.9850722772    1.1612436097
      3  C        -1.5668369725    0.2416078721   -0.0061588848
      4  C        -1.2822491951    0.9289263425   -1.1763125691
      5  C        -1.1427660343    2.3095345528   -1.1827944159
      6  C        -1.2792307137    3.0505484188   -0.0187874501
      7  C        -1.7434657077   -1.2588265037    0.0059576340
      8  C        -1.0953850276    4.5501523388   -0.0173760494
      9  H        -1.6817208018    2.9059063311    2.0765975349
     10  H        -1.9264830365    0.4829397579    2.0881432649
     11  H        -1.1687022048    0.3859586756   -2.0990738939
     12  H        -0.9240751599    2.8103682162   -2.1107039570
     13  H        -1.3816075192   -1.7034047295   -0.9143668781
     14  H        -2.7913163635   -1.5267428627    0.1142948808
     15  H        -1.2019240468   -1.7101299997    0.8314692663
     16  H        -1.3606600948    4.9786901372   -0.9778425069
     17  H        -0.0609954082    4.8147179682    0.1881197511
     18  H        -1.7121101620    5.0199513581    0.7414087459

Z-matrix Print:
$molecule
0 1
C 
C  1 1.386599
H  2 1.076659 1 119.665868
C  2 1.387651 1 121.180974 3 179.868280 0
H  4 1.076883 2 119.153725 1 -179.847667 0
C  4 1.386592 2 121.190655 1 0.185384 0
C  1 1.390923 2 117.628061 3 -179.984974 0
H  7 1.077180 1 119.568799 2 179.980240 0
C  7 1.383143 1 121.191889 2 0.108553 0
H  9 1.076938 7 119.238514 1 179.850321 0
C  6 1.510832 4 121.281998 2 178.528034 0
H  11 1.084671 6 111.196151 4 29.151353 0
H  11 1.084811 6 111.181638 4 149.547256 0
H  11 1.087283 6 110.944336 4 -90.678818 0
C  1 1.510843 2 121.535962 3 -0.917989 0
H  15 1.084246 1 111.185311 2 14.154266 0
H  15 1.085547 1 111.140230 2 134.461324 0
H  15 1.086972 1 110.994640 2 -105.806567 0
$end


 --------------------------------------------------------------

                    Orbital Energies (a.u.)
 --------------------------------------------------------------

 Alpha MOs
 -- Occupied --
-11.2340 -11.2340 -11.2254 -11.2251 -11.2241 -11.2238 -11.2195 -11.2195
 -1.1585  -1.0627  -1.0119  -0.9741  -0.8978  -0.8284  -0.7846  -0.6706
 -0.6464  -0.6264  -0.5808  -0.5794  -0.5700  -0.5557  -0.5483  -0.5251
 -0.4808  -0.4802  -0.4774  -0.3328  -0.3139
 -- Virtual --
  0.0400   0.0485   0.0500   0.0650   0.0680   0.0693   0.0784   0.0921
  0.0961   0.1100   0.1136   0.1249   0.1278   0.1378   0.1479   0.1553
  0.1664   0.1742   0.1770   0.1877   0.1890   0.1907   0.1948   0.2016
  0.2077   0.2104   0.2126   0.2235   0.2243   0.2320   0.2329   0.2458
  0.2469   0.2514   0.2593   0.2754   0.2778   0.2889   0.2981   0.3119
  0.3158   0.3187   0.3272   0.3495   0.3599   0.3650   0.3656   0.3944
  0.4042   0.4162   0.4234   0.4303   0.4382   0.4524   0.4634   0.4796
  0.5214   0.5344   0.5401   0.5560   0.6035   0.6134   0.6281   0.6470
  0.6710   0.7140   0.7324   0.7325   0.7433   0.7460   0.7657   0.7760
  0.7849   0.7996   0.8291   0.8477   0.8513   0.8587   0.8647   0.8713
  0.8816   0.8926   0.9076   0.9243   0.9250   0.9367   0.9694   0.9806
  0.9920   1.0078   1.0418   1.0536   1.0748   1.0848   1.0982   1.1341
  1.1389   1.1660   1.1821   1.1900   1.2000   1.2408   1.2495   1.2630
  1.2924   1.2988   1.3389   1.3575   1.4012   1.5380   1.5754   1.6303
  1.6402   1.6710   1.6815   1.7289   1.7471   1.7620   1.8104   1.8131
  1.8221   1.8355   1.8487   1.8537   1.8776   1.8869   1.8894   1.8979
  1.9160   1.9609   1.9639   1.9963   2.0074   2.0647   2.0759   2.1049
  2.1143   2.1395   2.1445   2.2057   2.2334   2.2562   2.2628   2.2732
  2.2905   2.3148   2.3579   2.3676   2.3916   2.4238   2.4451   2.4802
  2.5204   2.5411   2.6342   2.6421   2.6762   2.7383   2.7538   2.8003
  2.8298   2.8421   2.8443   2.8671   2.8917   2.9075   2.9114   2.9439
  2.9545   2.9683   2.9821   3.0078   3.0308   3.0504   3.0569   3.0786
  3.0852   3.1268   3.1691   3.1856   3.2231   3.2734   3.2862   3.3011
  3.3349   3.3473   3.3604   3.3858   3.5221   3.6007   3.6471   3.6668
  3.8142   3.8807   3.9454   4.0298   4.1029   4.1433   4.2270   4.2344
  4.2467   4.2661   4.4343   4.5880   4.6010   4.7246   4.8160   5.3051
 24.7569  25.1045  25.1354  25.1615  25.1858  25.2847  25.3081  25.3977
 --------------------------------------------------------------

          Ground-State Mulliken Net Atomic Charges

     Atom                 Charge (a.u.)
  ----------------------------------------
      1 C                    -0.414267
      2 C                    -0.130420
      3 C                     0.721229
      4 C                    -0.743662
      5 C                    -0.461849
      6 C                     0.741094
      7 C                    -0.656315
      8 C                    -0.644938
      9 H                     0.182075
     10 H                     0.192482
     11 H                     0.170122
     12 H                     0.186559
     13 H                     0.145260
     14 H                     0.154005
     15 H                     0.136164
     16 H                     0.134965
     17 H                     0.153156
     18 H                     0.134342
  ----------------------------------------
  Sum of atomic charges =     0.000000

 -----------------------------------------------------------------
                    Cartesian Multipole Moments
 -----------------------------------------------------------------
    Charge (ESU x 10^10)
                -0.0000
    Dipole Moment (Debye)
         X       0.0047      Y       0.0000      Z       0.0345
       Tot       0.0348
    Quadrupole Moments (Debye-Ang)
        XX     -53.1676     XY       1.0132     YY     -44.6458
        XZ      -1.4268     YZ       0.1799     ZZ     -45.9371
    Octopole Moments (Debye-Ang^2)
       XXX     226.7926    XXY     -90.3709    XYY      66.8304
       YYY    -220.4247    XXZ       5.0393    XYZ      -2.5941
       YYZ       0.9628    XZZ      65.4344    YZZ     -75.6231
       ZZZ       0.8160
    Hexadecapole Moments (Debye-Ang^3)
      XXXX    -741.1845   XXXY     328.9351   XXYY    -439.3248
      XYYY     267.0781   YYYY   -1797.7519   XXXZ      12.3165
      XXYZ       8.2485   XYYZ      -0.1252   YYYZ       3.7754
      XXZZ    -167.5087   XYZZ      87.8642   YYZZ    -343.8058
      XZZZ      12.6620   YZZZ       0.7894   ZZZZ    -292.3344
 -----------------------------------------------------------------
Archival summary:
1\1\february\OPT\HF\BasisUnspecified\810\taweetha\SatDec1409:33:552019SatDec1409:33:552019\0\\#,OPT,HF,BasisUnspecified,\\0,1\C\C,1,1.3866\H,2,1.07666,1,119.666\C,2,1.38765,1,121.181,3,179.868,0\H,4,1.07688,2,119.154,1,-179.848,0\C,4,1.38659,2,121.191,1,0.185384,0\C,1,1.39092,2,117.628,3,-179.985,0\H,7,1.07718,1,119.569,2,179.98,0\C,7,1.38314,1,121.192,2,0.108553,0\H,9,1.07694,7,119.239,1,179.85,0\C,6,1.51083,4,121.282,2,178.528,0\H,11,1.08467,6,111.196,4,29.1514,0\H,11,1.08481,6,111.182,4,149.547,0\H,11,1.08728,6,110.944,4,-90.6788,0\C,1,1.51084,2,121.536,3,-0.917989,0\H,15,1.08425,1,111.185,2,14.1543,0\H,15,1.08555,1,111.14,2,134.461,0\H,15,1.08697,1,110.995,2,-105.807,0\\HF=-308.848438\\@

 Total job time:  55.32s(wall), 297.67s(cpu) 
 Sat Dec 14 09:33:55 2019

        *************************************************************
        *                                                           *
        *  Thank you very much for using Q-Chem.  Have a nice day.  *
        *                                                           *
        *************************************************************


 
User input: 2 of 2 
 
                  Welcome to Q-Chem
     A Quantum Leap Into The Future Of Chemistry


 Q-Chem 5.2 (devel), Q-Chem, Inc., Pleasanton, CA (2019)

 Yihan Shao,  Zhengting Gan,  E. Epifanovsky,  A. T. B. Gilbert,  M. Wormit,  
 J. Kussmann,  A. W. Lange,  A. Behn,  Jia Deng,  Xintian Feng,  D. Ghosh,  
 M. Goldey,  P. R. Horn,  L. D. Jacobson,  I. Kaliman,  T. Kus,  A. Landau,  
 Jie Liu,  E. I. Proynov,  R. M. Richard,  R. P. Steele,  E. J. Sundstrom,  
 H. L. Woodcock III,  P. M. Zimmerman,  D. Zuev,  B. Albrecht,  E. Alguire,  
 S. A. Baeppler,  D. Barton,  Z. Benda,  Y. A. Bernard,  E. J. Berquist,  
 K. B. Bravaya,  H. Burton,  D. Casanova,  Chun-Min Chang,  Yunqing Chen,  
 A. Chien,  K. D. Closser,  M. P. Coons,  S. Coriani,  S. Dasgupta,  
 A. L. Dempwolff,  M. Diedenhofen,  Hainam Do,  R. G. Edgar,  Po-Tung Fang,  
 S. Faraji,  S. Fatehi,  Qingguo Feng,  K. D. Fenk,  J. Fosso-Tande,  
 J. Gayvert,  Qinghui Ge,  A. Ghysels,  G. Gidofalvi,  J. Gomes,  
 J. Gonthier,  A. Gunina,  D. Hait,  M. W. D. Hanson-Heine,  
 P. H. P. Harbach,  A. W. Hauser,  M. F. Herbst,  J. E. Herr,  
 E. G. Hohenstein,  Z. C. Holden,  Kerwin Hui,  B. C. Huynh,  T.-C. Jagau,  
 Hyunjun Ji,  B. Kaduk,  K. Khistyaev,  Jaehoon Kim,  P. Klunzinger,  K. Koh,  
 D. Kosenkov,  L. Koulias,  T. Kowalczyk,  C. M. Krauter,  A. Kunitsa,  
 Ka Un Lao,  A. Laurent,  K. V. Lawler,  Joonho Lee,  D. Lefrancois,  
 S. Lehtola,  D. S. Levine,  Yi-Pei Li,  You-Sheng Lin,  Fenglai Liu,  
 E. Livshits,  A. Luenser,  P. Manohar,  E. Mansoor,  S. F. Manzer,  
 Shan-Ping Mao,  Yuezhi Mao,  N. Mardirossian,  A. V. Marenich,  
 T. Markovich,  L. A. Martinez-Martinez,  S. A. Maurer,  N. J. Mayhall,  
 S. C. McKenzie,  J.-M. Mewes,  P. Morgante,  A. F. Morrison,  
 J. W. Mullinax,  K. Nanda,  T. S. Nguyen-Beck,  R. Olivares-Amaya,  
 J. A. Parkhill,  Zheng Pei,  T. M. Perrine,  F. Plasser,  P. Pokhilko,  
 S. Prager,  A. Prociuk,  E. Ramos,  D. R. Rehn,  F. Rob,  M. Scheurer,  
 M. Schneider,  N. Sergueev,  S. M. Sharada,  S. Sharma,  D. W. Small,  
 T. Stauch,  T. Stein,  Yu-Chuan Su,  A. J. W. Thom,  A. Tkatchenko,  
 T. Tsuchimochi,  N. M. Tubman,  L. Vogt,  M. L. Vidal,  O. Vydrov,  
 M. A. Watson,  J. Wenzel,  M. de Wergifosse,  T. A. Wesolowski,  A. White,  
 J. Witte,  A. Yamada,  Jun Yang,  K. Yao,  S. Yeganeh,  S. R. Yost,  
 Zhi-Qiang You,  A. Zech,  Igor Ying Zhang,  Xing Zhang,  Yan Zhao,  
 Ying Zhu,  B. R. Brooks,  G. K. L. Chan,  C. J. Cramer,  M. S. Gordon,  
 W. J. Hehre,  A. Klamt,  M. W. Schmidt,  C. D. Sherrill,  D. G. Truhlar,  
 A. Aspuru-Guzik,  R. Baer,  A. T. Bell,  N. A. Besley,  Jeng-Da Chai,  
 A. E. DePrince, III,  R. A. DiStasio Jr.,  A. Dreuw,  B. D. Dunietz,  
 T. R. Furlani,  Chao-Ping Hsu,  Yousung Jung,  Jing Kong,  D. S. Lambrecht,  
 WanZhen Liang,  C. Ochsenfeld,  V. A. Rassolov,  L. V. Slipchenko,  
 J. E. Subotnik,  T. Van Voorhis,  J. M. Herbert,  A. I. Krylov,  
 P. M. W. Gill,  M. Head-Gordon

 Contributors to earlier versions of Q-Chem not listed above: 
 R. D. Adamson,  B. Austin,  J. Baker,  G. J. O. Beran,  K. Brandhorst,  
 S. T. Brown,  E. F. C. Byrd,  A. K. Chakraborty,  C.-L. Cheng,  
 Siu Hung Chien,  D. M. Chipman,  D. L. Crittenden,  H. Dachsel,  
 R. J. Doerksen,  A. D. Dutoi,  L. Fusti-Molnar,  W. A. Goddard III,  
 A. Golubeva-Zadorozhnaya,  S. R. Gwaltney,  G. Hawkins,  A. Heyden,  
 S. Hirata,  G. Kedziora,  F. J. Keil,  C. Kelley,  Jihan Kim,  R. A. King,  
 R. Z. Khaliullin,  P. P. Korambath,  W. Kurlancheek,  A. M. Lee,  M. S. Lee,  
 S. V. Levchenko,  Ching Yeh Lin,  D. Liotard,  R. C. Lochan,  I. Lotan,  
 P. E. Maslen,  N. Nair,  D. P. O'Neill,  D. Neuhauser,  E. Neuscamman,  
 C. M. Oana,  R. Olson,  B. Peters,  R. Peverati,  P. A. Pieniazek,  
 Y. M. Rhee,  J. Ritchie,  M. A. Rohrdanz,  E. Rosta,  N. J. Russ,  
 H. F. Schaefer III,  N. E. Schultz,  N. Shenvi,  A. C. Simmonett,  A. Sodt,  
 D. Stuck,  K. S. Thanthiriwatte,  V. Vanovschi,  Tao Wang,  A. Warshel,  
 C. F. Williams,  Q. Wu,  X. Xu,  W. Zhang

 Please cite Q-Chem as follows:
 Y. Shao et al., Mol. Phys. 113, 184-215 (2015)
 DOI: 10.1080/00268976.2014.952696

 Q-Chem 5.2.1 for Intel X86 EM64T Linux

 Parts of Q-Chem use Armadillo 8.300.2 (Tropical Shenanigans).
 http://arma.sourceforge.net/

 Q-Chem begins on Sat Dec 14 09:33:55 2019  

Host: 
0

     Scratch files written to /scratch/taweetham/qchem28361//
NAlpha2: 58
NElect   58
Mult     1
The previous job contains 0 fragments, simply inherited here

Checking the input file for inconsistencies... 	...done.

--------------------------------------------------------------
User input:
--------------------------------------------------------------

$MOLECULE
READ
$END

$REM
   JOB_TYPE 	FREQUENCY
   BASIS 	6-311++G**
   METHOD	HF
   SYM_IGNORE	TRUE
   THRESH	14
   MEM_TOTAL	31000
   SCF_CONVERGENCE 10
$END


--------------------------------------------------------------
 ----------------------------------------------------------------
             Standard Nuclear Orientation (Angstroms)
    I     Atom           X                Y                Z
 ----------------------------------------------------------------
    1      C      -1.5658487840     2.3611786488     1.1548373175
    2      C      -1.7050391678     0.9850722772     1.1612436097
    3      C      -1.5668369725     0.2416078721    -0.0061588848
    4      C      -1.2822491951     0.9289263425    -1.1763125691
    5      C      -1.1427660343     2.3095345528    -1.1827944159
    6      C      -1.2792307137     3.0505484188    -0.0187874501
    7      C      -1.7434657077    -1.2588265037     0.0059576340
    8      C      -1.0953850276     4.5501523388    -0.0173760494
    9      H      -1.6817208018     2.9059063311     2.0765975349
   10      H      -1.9264830365     0.4829397579     2.0881432649
   11      H      -1.1687022048     0.3859586756    -2.0990738939
   12      H      -0.9240751599     2.8103682162    -2.1107039570
   13      H      -1.3816075192    -1.7034047295    -0.9143668781
   14      H      -2.7913163635    -1.5267428627     0.1142948808
   15      H      -1.2019240468    -1.7101299997     0.8314692663
   16      H      -1.3606600948     4.9786901372    -0.9778425069
   17      H      -0.0609954082     4.8147179682     0.1881197511
   18      H      -1.7121101620     5.0199513581     0.7414087459
 ----------------------------------------------------------------
 Nuclear Repulsion Energy =         341.57224887 hartrees
 There are       29 alpha and       29 beta electrons
 Requested basis set is 6-311++G(d,p)
 There are 98 shells and 246 basis functions

 Total QAlloc Memory Limit  31000 MB
 Mega-Array Size       188 MB
 MEM_STATIC part       192 MB
 A cutoff of  1.0D-14 yielded   4530 shell pairs
 There are     29176 function pairs (     31157 Cartesian)
 Smallest overlap matrix eigenvalue = 8.39E-07
 Linear dependence detected in AO basis
 Tighter screening thresholds may be required for diffuse basis sets
 Use S2THRESH > 14 and THRESH = 14 in case of SCF convergence issues
 Number of orthogonalized atomic orbitals = 245
 Maximum deviation from orthogonality = 9.234E-11
 Guess from superposition of atomic densities
 Warning:  Energy on first SCF cycle will be non-variational
 SAD guess density has 58.000000 electrons

 -----------------------------------------------------------------------
  General SCF calculation program by
  Eric Jon Sundstrom, Paul Horn, Yuezhi Mao, Dmitri Zuev, Alec White,
  David Stuck, Shaama M.S., Shane Yost, Joonho Lee, David Small,
  Daniel Levine, Susi Lehtola, Hugh Burton, Evgeny Epifanovsky,
  Bang C. Huynh
 -----------------------------------------------------------------------
 Hartree-Fock
 using 6 threads for integral computing
 -------------------------------------------------------
 OpenMP Integral computing Module                
 Release: version 2.0, May 2017, Q-Chem Inc. Pleasanton 
 -------------------------------------------------------
 A restricted SCF calculation will be
 performed using DIIS
 SCF converges when DIIS error is below 1.0e-10
 ---------------------------------------
  Cycle       Energy         DIIS error
 ---------------------------------------
    1    -312.3260329514      4.35e-02  
    2    -308.7597022936      2.78e-03  
    3    -308.8415172580      7.41e-04  
    4    -308.8478049565      2.62e-04  
    5    -308.8484134605      4.01e-05  
    6    -308.8484356707      1.25e-05  
    7    -308.8484377926      3.16e-06  
    8    -308.8484379924      9.91e-07  
    9    -308.8484380119      4.41e-07  
   10    -308.8484380164      1.79e-07  
   11    -308.8484380181      7.59e-08  
   12    -308.8484380184      3.10e-08  
   13    -308.8484380185      6.92e-09  
   14    -308.8484380185      1.70e-09  
   15    -308.8484380185      7.71e-10  
   16    -308.8484380185      2.10e-10  
   17    -308.8484380185      3.67e-11  Convergence criterion met
 ---------------------------------------
 SCF time:   CPU 74.18s  wall 14.00s 
 SCF   energy in the final basis set =     -308.8484380185
 Total energy in the final basis set =     -308.8484380185

 --------------------------------------------------------------

                    Orbital Energies (a.u.)
 --------------------------------------------------------------

 Alpha MOs
 -- Occupied --
-11.2340 -11.2340 -11.2254 -11.2251 -11.2241 -11.2238 -11.2195 -11.2195
 -1.1585  -1.0627  -1.0119  -0.9741  -0.8978  -0.8284  -0.7846  -0.6706
 -0.6464  -0.6264  -0.5808  -0.5794  -0.5700  -0.5557  -0.5483  -0.5251
 -0.4808  -0.4802  -0.4774  -0.3328  -0.3139
 -- Virtual --
  0.0400   0.0485   0.0500   0.0650   0.0680   0.0693   0.0784   0.0921
  0.0961   0.1100   0.1136   0.1249   0.1278   0.1378   0.1479   0.1553
  0.1664   0.1742   0.1770   0.1877   0.1890   0.1907   0.1948   0.2016
  0.2077   0.2104   0.2126   0.2235   0.2243   0.2320   0.2329   0.2458
  0.2469   0.2514   0.2593   0.2754   0.2778   0.2889   0.2981   0.3119
  0.3158   0.3187   0.3272   0.3495   0.3599   0.3650   0.3656   0.3944
  0.4042   0.4162   0.4234   0.4303   0.4382   0.4524   0.4634   0.4796
  0.5214   0.5344   0.5401   0.5560   0.6035   0.6134   0.6281   0.6470
  0.6710   0.7140   0.7324   0.7325   0.7433   0.7460   0.7657   0.7760
  0.7849   0.7996   0.8291   0.8477   0.8513   0.8587   0.8647   0.8713
  0.8816   0.8926   0.9076   0.9243   0.9250   0.9367   0.9694   0.9806
  0.9920   1.0078   1.0418   1.0536   1.0748   1.0848   1.0982   1.1341
  1.1389   1.1660   1.1821   1.1900   1.2000   1.2408   1.2495   1.2630
  1.2924   1.2988   1.3389   1.3575   1.4012   1.5380   1.5754   1.6303
  1.6402   1.6710   1.6815   1.7289   1.7471   1.7620   1.8104   1.8131
  1.8221   1.8355   1.8487   1.8537   1.8776   1.8869   1.8894   1.8979
  1.9160   1.9609   1.9639   1.9963   2.0074   2.0647   2.0759   2.1049
  2.1143   2.1395   2.1445   2.2057   2.2334   2.2562   2.2628   2.2732
  2.2905   2.3148   2.3579   2.3676   2.3916   2.4238   2.4451   2.4802
  2.5204   2.5411   2.6342   2.6421   2.6762   2.7383   2.7538   2.8003
  2.8298   2.8421   2.8443   2.8671   2.8917   2.9075   2.9114   2.9439
  2.9545   2.9683   2.9821   3.0078   3.0308   3.0504   3.0569   3.0786
  3.0852   3.1268   3.1691   3.1856   3.2231   3.2734   3.2862   3.3011
  3.3349   3.3473   3.3604   3.3858   3.5221   3.6007   3.6471   3.6668
  3.8142   3.8807   3.9454   4.0298   4.1029   4.1433   4.2270   4.2344
  4.2467   4.2661   4.4343   4.5880   4.6010   4.7246   4.8160   5.3051
 24.7569  25.1045  25.1354  25.1615  25.1858  25.2847  25.3081  25.3977
 --------------------------------------------------------------

          Ground-State Mulliken Net Atomic Charges

     Atom                 Charge (a.u.)
  ----------------------------------------
      1 C                    -0.414267
      2 C                    -0.130420
      3 C                     0.721229
      4 C                    -0.743662
      5 C                    -0.461849
      6 C                     0.741094
      7 C                    -0.656315
      8 C                    -0.644938
      9 H                     0.182075
     10 H                     0.192482
     11 H                     0.170122
     12 H                     0.186559
     13 H                     0.145260
     14 H                     0.154005
     15 H                     0.136164
     16 H                     0.134965
     17 H                     0.153156
     18 H                     0.134342
  ----------------------------------------
  Sum of atomic charges =     0.000000

 -----------------------------------------------------------------
                    Cartesian Multipole Moments
 -----------------------------------------------------------------
    Charge (ESU x 10^10)
                 0.0000
    Dipole Moment (Debye)
         X       0.0047      Y       0.0000      Z       0.0345
       Tot       0.0348
    Quadrupole Moments (Debye-Ang)
        XX     -53.1676     XY       1.0132     YY     -44.6458
        XZ      -1.4268     YZ       0.1799     ZZ     -45.9371
    Octopole Moments (Debye-Ang^2)
       XXX     226.7926    XXY     -90.3709    XYY      66.8304
       YYY    -220.4247    XXZ       5.0393    XYZ      -2.5941
       YYZ       0.9628    XZZ      65.4344    YZZ     -75.6231
       ZZZ       0.8160
    Hexadecapole Moments (Debye-Ang^3)
      XXXX    -741.1845   XXXY     328.9351   XXYY    -439.3248
      XYYY     267.0781   YYYY   -1797.7519   XXXZ      12.3165
      XXYZ       8.2485   XYYZ      -0.1252   YYYZ       3.7754
      XXZZ    -167.5087   XYZZ      87.8642   YYZZ    -343.8058
      XZZZ      12.6620   YZZZ       0.7894   ZZZZ    -292.3344
 -----------------------------------------------------------------
 Calculating MO derivatives via CPSCF
    1     0    57    0.0603036  
    2     0    57    0.0085407  
    3     0    57    0.0020518  
    4     0    57    0.0005161  
    5     2    55    0.0000781  
    6    42    15    0.0000092  
    7    57     0    0.0000009  Converged
 Time for AOints: 129.5 s (CPU) 22.0 s (wall)
 ------------------------------------------------------------------------------
                     AOints        : Timing summary (seconds)
 ------------------------------------------------------------------------------
     job step          cpu (% of tot)      sys (% of tot)     wall (% of tot)
 ------------------------------------------------------------------------------
  AOints            0.1295E+03 (10.8)   0.4000E-05 ( 5.7)   0.2198E+02 (10.7)
 ------------------------------------------------------------------------------
   Grand Totals     0.1194E+04          0.7000E-04          0.2054E+03
 ------------------------------------------------------------------------------
 Polarizability Matrix (a.u.)
            1           2           3
    1 -60.6454414  -6.4725240   5.7454233
    2  -6.4725240-112.4252300  -0.2449959
    3   5.7454233  -0.2449959 -90.2747457
 Calculating analytic Hessian of the SCF energy

 Direct stationary perturbation theory relativistic correction:

 rels  =       0.077586018248
 relv  =      -0.355830204292
 rel2e =       0.150880039853
 E_rel =      -0.127364146190

 Hessian of the SCF Energy
            1           2           3           4           5           6
    1   0.1888675   0.0510269  -0.1067594  -0.0799336  -0.0205693   0.0204545
    2   0.0510269   0.7595352   0.0554267  -0.0396578  -0.3641816   0.0521083
    3  -0.1067594   0.0554267   0.7663672   0.0106002  -0.0533849  -0.1592625
    4  -0.0799336  -0.0396578   0.0106002   0.1914422   0.0667490  -0.1133981
    5  -0.0205693  -0.3641816  -0.0533849   0.0667490   0.7567506  -0.0322473
    6   0.0204545   0.0521083  -0.1592625  -0.1133981  -0.0322473   0.7668210
    7   0.0119111   0.0180126  -0.0142086  -0.0872535  -0.0088608   0.0232444
    8   0.0015169  -0.0297431  -0.0299838   0.0112157  -0.2087973  -0.1328033
    9  -0.0209745  -0.1173064   0.0641182   0.0330989  -0.0254925  -0.2833086
   10  -0.0088205  -0.0164167   0.0095903   0.0074656   0.0165854   0.0177890
   11  -0.0162549  -0.0873684   0.0491410   0.0014171   0.1023504   0.0396824
   12   0.0093676   0.0483479  -0.0329950   0.0103175  -0.0430764  -0.0683192
   13   0.0073845   0.0011587   0.0103710  -0.0052934   0.0012675   0.0004162
   14   0.0163116   0.1024036  -0.0439293   0.0011290  -0.0913128  -0.0495486
   15   0.0175101   0.0388533  -0.0682932   0.0003694  -0.0487034  -0.0320374
   16  -0.0925272  -0.0163000   0.0502105   0.0062757  -0.0245862  -0.0054977
   17  -0.0358005  -0.2030619   0.1255991  -0.0094765  -0.0216229   0.0332791
   18   0.0409568   0.0167761  -0.2838161   0.0011487   0.1200594   0.0624269
   19   0.0062287   0.0009142   0.0026806   0.0053434   0.0039527  -0.0005730
   20   0.0004636   0.0038371  -0.0024381  -0.0025495  -0.0223456  -0.0023363
   21   0.0011927  -0.0025996  -0.0061351  -0.0045884  -0.0335049   0.0067198
   22   0.0042475  -0.0076416  -0.0000238   0.0068740   0.0001659   0.0014919
   23  -0.0030716  -0.0191190   0.0019366  -0.0002179   0.0024715   0.0012625
   24   0.0043243   0.0333371   0.0061911   0.0038056   0.0016221  -0.0053562
   25  -0.0502087   0.0135831   0.0320436   0.0050659  -0.0022564  -0.0034034
   26   0.0137211  -0.1460507  -0.1269550   0.0043995  -0.0105838  -0.0331390
   27   0.0317322  -0.1265110  -0.2855979   0.0003171   0.0029431   0.0044391
   28   0.0039831  -0.0010324   0.0036176  -0.0591690  -0.0301604   0.0560866
   29  -0.0076901  -0.0091613   0.0333010  -0.0301379  -0.1348756   0.1161962
   30  -0.0001774  -0.0029089   0.0041891   0.0562522   0.1161374  -0.2876178
   31  -0.0010237  -0.0000802  -0.0001785   0.0072566  -0.0017831   0.0023897
   32  -0.0001877  -0.0010578   0.0010801  -0.0015719  -0.0006120   0.0039716
   33  -0.0001154   0.0011573   0.0001570   0.0026072   0.0041879  -0.0038175
   34   0.0076574  -0.0002321   0.0018956  -0.0010142   0.0003206  -0.0002701
   35  -0.0000770  -0.0010543  -0.0044164   0.0001853  -0.0011347  -0.0010156
   36   0.0015829  -0.0047227  -0.0036444  -0.0003361  -0.0010167   0.0002141
   37   0.0002379  -0.0007807  -0.0000298   0.0008948  -0.0007888   0.0004256
   38  -0.0001388   0.0003813  -0.0020836  -0.0010607  -0.0078674   0.0021065
   39   0.0001597   0.0003510   0.0000359   0.0004411  -0.0002745   0.0003668
   40   0.0002291  -0.0009992   0.0002279   0.0009006   0.0005162   0.0008776
   41   0.0012185  -0.0001919   0.0008742   0.0006027   0.0003727   0.0008975
   42   0.0003473   0.0017038  -0.0006975   0.0000731  -0.0022964  -0.0002739
   43  -0.0000369   0.0004244  -0.0000659   0.0008977  -0.0000103  -0.0003495
   44  -0.0008404  -0.0000759   0.0003823  -0.0010127   0.0019889   0.0009858
   45   0.0007271   0.0012838   0.0000277   0.0004176  -0.0019896  -0.0000688
   46   0.0007024  -0.0008223  -0.0001371  -0.0001134  -0.0009943   0.0000186
   47   0.0000073  -0.0070523  -0.0019164  -0.0012503   0.0003021   0.0014137
   48  -0.0003299   0.0006659   0.0000484  -0.0000208  -0.0005283  -0.0001358
   49   0.0005916  -0.0005127  -0.0003631   0.0002862  -0.0002668   0.0001882
   50   0.0005957  -0.0005430  -0.0008998   0.0016349  -0.0005569  -0.0003045
   51   0.0001347   0.0023909  -0.0007535  -0.0003771  -0.0018030  -0.0009227
   52   0.0005099  -0.0006442   0.0005288   0.0000746   0.0007193   0.0001094
   53  -0.0002314   0.0025049  -0.0017338  -0.0003982  -0.0003453  -0.0005087
   54  -0.0001334   0.0016467   0.0000606  -0.0007281  -0.0006320   0.0001326
            7           8           9          10          11          12
    1   0.0119111   0.0015169  -0.0209745  -0.0088205  -0.0162549   0.0093676
    2   0.0180126  -0.0297431  -0.1173064  -0.0164167  -0.0873684   0.0483479
    3  -0.0142086  -0.0299838   0.0641182   0.0095903   0.0491410  -0.0329950
    4  -0.0872535   0.0112157   0.0330989   0.0074656   0.0014171   0.0103175
    5  -0.0088608  -0.2087973  -0.0254925   0.0165854   0.1023504  -0.0430764
    6   0.0232444  -0.1328033  -0.2833086   0.0177890   0.0396824  -0.0683192
    7   0.2271401   0.0576547  -0.0923741  -0.0916712  -0.0175745   0.0522426
    8   0.0576547   0.7349181   0.0021812  -0.0372793  -0.2077608   0.1310973
    9  -0.0923741   0.0021812   0.7083732   0.0419951   0.0207134  -0.2912971
   10  -0.0916712  -0.0372793   0.0419951   0.1886182   0.0507351  -0.1073289
   11  -0.0175745  -0.2077608   0.0207134   0.0507351   0.7508302   0.0513759
   12   0.0522426   0.1310973  -0.2912971  -0.1073289   0.0513759   0.7754282
   13   0.0060477  -0.0092766   0.0011661  -0.0807110  -0.0385127   0.0103992
   14  -0.0243984  -0.0197507   0.1206220  -0.0190860  -0.3528540  -0.0530512
   15  -0.0054725   0.0342362   0.0608887   0.0202223   0.0517199  -0.1584898
   16  -0.0104008   0.0018544   0.0215624   0.0117104   0.0183851  -0.0144488
   17   0.0013338   0.0027372  -0.0027635   0.0017011  -0.0279182  -0.0309511
   18   0.0212451  -0.0044303  -0.1253416  -0.0211380  -0.1178812   0.0626197
   19  -0.0863028  -0.0165605   0.0043421   0.0050670  -0.0074933   0.0000271
   20  -0.0195711  -0.2449510   0.0026806  -0.0027447  -0.0171459   0.0011244
   21   0.0038017  -0.0014788  -0.1054446   0.0041048   0.0323482   0.0055677
   22  -0.0007979  -0.0005979  -0.0002273   0.0077471   0.0006340   0.0032864
   23   0.0002267  -0.0009598  -0.0001667   0.0000963   0.0019960  -0.0014292
   24  -0.0000937  -0.0001829  -0.0004602   0.0009091  -0.0016627  -0.0052615
   25   0.0084591  -0.0015076   0.0015138  -0.0009884  -0.0000769  -0.0001893
   26  -0.0018386  -0.0064142   0.0011540  -0.0001910  -0.0010675   0.0010520
   27   0.0013244   0.0005636   0.0024137  -0.0001168   0.0011291   0.0001993
   28   0.0045660  -0.0021192   0.0028166   0.0074647  -0.0001902   0.0018081
   29   0.0038271   0.0133296  -0.0159959  -0.0000816  -0.0011338  -0.0044095
   30   0.0063971   0.0184957  -0.0193554   0.0015747  -0.0047582  -0.0036163
   31   0.0047834   0.0046838   0.0060777  -0.0496816   0.0131937   0.0313075
   32  -0.0019120   0.0121036   0.0144947   0.0134099  -0.1456554  -0.1275444
   33   0.0026023  -0.0193161  -0.0194499   0.0312573  -0.1265495  -0.2865474
   34   0.0081362  -0.0012543   0.0007700   0.0037662  -0.0010162   0.0035050
   35  -0.0013566  -0.0065322  -0.0012533  -0.0075849  -0.0090107   0.0331801
   36   0.0009671  -0.0006584   0.0023718  -0.0001991  -0.0028804   0.0041896
   37   0.0009598  -0.0032611  -0.0059589   0.0002236  -0.0003919   0.0001472
   38   0.0131444  -0.0129516  -0.0337967   0.0002491   0.0027704  -0.0019956
   39  -0.0015114   0.0020398   0.0013422  -0.0000034   0.0016860   0.0000695
   40   0.0009582  -0.0013794   0.0001746   0.0000268  -0.0006323  -0.0004229
   41  -0.0371198  -0.0101480   0.0048437   0.0001438  -0.0020848  -0.0014188
   42   0.0002045   0.0006461   0.0007311   0.0000779   0.0021887  -0.0007372
   43   0.0035017  -0.0040844   0.0065284   0.0000760  -0.0007200  -0.0000116
   44   0.0181358  -0.0147641   0.0302181   0.0002132  -0.0053323  -0.0018264
   45   0.0021574  -0.0006216   0.0015386  -0.0001525   0.0012715  -0.0002144
   46  -0.0001581   0.0001344   0.0006864  -0.0001518   0.0004353  -0.0002394
   47   0.0003084  -0.0000403  -0.0005338  -0.0005019  -0.0003353   0.0003569
   48  -0.0000701  -0.0001265   0.0006364   0.0006354   0.0008059   0.0003105
   49  -0.0000034   0.0002525  -0.0003343   0.0000497  -0.0008103   0.0002150
   50  -0.0001431  -0.0002594  -0.0000937   0.0015669  -0.0005086   0.0008539
   51  -0.0003321   0.0001369   0.0018808   0.0007462   0.0015366  -0.0008061
   52   0.0001243   0.0000079  -0.0008632  -0.0001909  -0.0011270   0.0000178
   53   0.0001313  -0.0000161   0.0004956  -0.0008143   0.0002287  -0.0016864
   54  -0.0001242   0.0002045   0.0003635   0.0000368   0.0001335  -0.0001012
           13          14          15          16          17          18
    1   0.0073845   0.0163116   0.0175101  -0.0925272  -0.0358005   0.0409568
    2   0.0011587   0.1024036   0.0388533  -0.0163000  -0.2030619   0.0167761
    3   0.0103710  -0.0439293  -0.0682932   0.0502105   0.1255991  -0.2838161
    4  -0.0052934   0.0011290   0.0003694   0.0062757  -0.0094765   0.0011487
    5   0.0012675  -0.0913128  -0.0487034  -0.0245862  -0.0216229   0.1200594
    6   0.0004162  -0.0495486  -0.0320374  -0.0054977   0.0332791   0.0624269
    7   0.0060477  -0.0243984  -0.0054725  -0.0104008   0.0013338   0.0212451
    8  -0.0092766  -0.0197507   0.0342362   0.0018544   0.0027372  -0.0044303
    9   0.0011661   0.1206220   0.0608887   0.0215624  -0.0027635  -0.1253416
   10  -0.0807110  -0.0190860   0.0202223   0.0117104   0.0017011  -0.0211380
   11  -0.0385127  -0.3528540   0.0517199   0.0183851  -0.0279182  -0.1178812
   12   0.0103992  -0.0530512  -0.1584898  -0.0144488  -0.0309511   0.0626197
   13   0.1907875   0.0652726  -0.1130751  -0.0858784   0.0114399   0.0333149
   14   0.0652726   0.7482748  -0.0280726  -0.0090372  -0.2138295  -0.0295126
   15  -0.1130751  -0.0280726   0.7758295   0.0239492  -0.1385455  -0.2906665
   16  -0.0858784  -0.0090372   0.0239492   0.2268053   0.0573072  -0.0908471
   17   0.0114399  -0.2138295  -0.1385455   0.0573072   0.7350355   0.0150789
   18   0.0333149  -0.0295126  -0.2906665  -0.0908471   0.0150789   0.7082352
   19   0.0084131  -0.0005365   0.0017166  -0.0008932  -0.0004418   0.0002546
   20  -0.0005396   0.0006631   0.0002027  -0.0002046  -0.0009197   0.0018364
   21   0.0034238   0.0009165  -0.0043924  -0.0001335   0.0006340  -0.0005484
   22   0.0060759   0.0043113  -0.0002079  -0.0862076  -0.0169051   0.0038551
   23  -0.0026679  -0.0203359  -0.0016420  -0.0201662  -0.2448615  -0.0009261
   24  -0.0045398  -0.0326568   0.0060375   0.0041126   0.0001243  -0.1054561
   25   0.0070691  -0.0018082   0.0023082   0.0046677   0.0050559   0.0060256
   26  -0.0015434  -0.0006804   0.0039857  -0.0018707   0.0126337   0.0146454
   27   0.0026058   0.0042176  -0.0037932   0.0026344  -0.0193906  -0.0192985
   28  -0.0009722   0.0003197  -0.0002722   0.0085617  -0.0012414   0.0008288
   29   0.0001853  -0.0011349  -0.0009786  -0.0014285  -0.0065130  -0.0013473
   30  -0.0003310  -0.0009797   0.0002578   0.0010684  -0.0006494   0.0023159
   31   0.0048436  -0.0021964  -0.0034577   0.0080396  -0.0014151   0.0014301
   32   0.0043720  -0.0104295  -0.0330138  -0.0018198  -0.0064411   0.0010865
   33   0.0002835   0.0029278   0.0044437   0.0012212   0.0005923   0.0024605
   34  -0.0584746  -0.0298067   0.0554702   0.0047333  -0.0018671   0.0029274
   35  -0.0298552  -0.1346048   0.1169471   0.0036967   0.0127425  -0.0158435
   36   0.0557539   0.1162755  -0.2886192   0.0063382   0.0184252  -0.0194908
   37  -0.0000999   0.0004111   0.0000179   0.0000857   0.0000520  -0.0005199
   38  -0.0001519  -0.0005134  -0.0003513   0.0000009   0.0000831   0.0007564
   39  -0.0004986  -0.0004416   0.0002920  -0.0000657   0.0000893   0.0003200
   40   0.0001107   0.0000530   0.0001673   0.0000576   0.0002309  -0.0005308
   41   0.0017376  -0.0008076   0.0000510  -0.0001659  -0.0002162   0.0002265
   42  -0.0005497  -0.0012036  -0.0009041  -0.0003514  -0.0000792   0.0016264
   43  -0.0004949  -0.0007726  -0.0000258  -0.0001676   0.0000389   0.0005526
   44  -0.0016083  -0.0000540   0.0005952   0.0003344  -0.0001563  -0.0000825
   45   0.0002098  -0.0005845  -0.0003357  -0.0001070  -0.0002402   0.0009783
   46   0.0005263  -0.0000112  -0.0002746   0.0003993  -0.0036545   0.0067357
   47  -0.0007690   0.0025724   0.0014797   0.0088781  -0.0128992   0.0350243
   48   0.0003136  -0.0018567   0.0000382   0.0016353  -0.0018265   0.0020936
   49   0.0003011   0.0003603   0.0007521   0.0007826  -0.0018310  -0.0000470
   50   0.0001656  -0.0008148   0.0011295  -0.0364817  -0.0102941  -0.0073693
   51   0.0002476  -0.0024339  -0.0004474   0.0007567  -0.0001921   0.0013130
   52   0.0003649  -0.0005155   0.0003027   0.0039561  -0.0045268  -0.0061925
   53  -0.0006748  -0.0067924   0.0021071   0.0216042  -0.0144984  -0.0280979
   54   0.0004885  -0.0006887   0.0001914  -0.0020376   0.0008161   0.0002286
           19          20          21          22          23          24
    1   0.0062287   0.0004636   0.0011927   0.0042475  -0.0030716   0.0043243
    2   0.0009142   0.0038371  -0.0025996  -0.0076416  -0.0191190   0.0333371
    3   0.0026806  -0.0024381  -0.0061351  -0.0000238   0.0019366   0.0061911
    4   0.0053434  -0.0025495  -0.0045884   0.0068740  -0.0002179   0.0038056
    5   0.0039527  -0.0223456  -0.0335049   0.0001659   0.0024715   0.0016221
    6  -0.0005730  -0.0023363   0.0067198   0.0014919   0.0012625  -0.0053562
    7  -0.0863028  -0.0195711   0.0038017  -0.0007979   0.0002267  -0.0000937
    8  -0.0165605  -0.2449510  -0.0014788  -0.0005979  -0.0009598  -0.0001829
    9   0.0043421   0.0026806  -0.1054446  -0.0002273  -0.0001667  -0.0004602
   10   0.0050670  -0.0027447   0.0041048   0.0077471   0.0000963   0.0009091
   11  -0.0074933  -0.0171459   0.0323482   0.0006340   0.0019960  -0.0016627
   12   0.0000271   0.0011244   0.0055677   0.0032864  -0.0014292  -0.0052615
   13   0.0084131  -0.0005396   0.0034238   0.0060759  -0.0026679  -0.0045398
   14  -0.0005365   0.0006631   0.0009165   0.0043113  -0.0203359  -0.0326568
   15   0.0017166   0.0002027  -0.0043924  -0.0002079  -0.0016420   0.0060375
   16  -0.0008932  -0.0002046  -0.0001335  -0.0862076  -0.0201662   0.0041126
   17  -0.0004418  -0.0009197   0.0006340  -0.0169051  -0.2448615   0.0001243
   18   0.0002546   0.0018364  -0.0005484   0.0038551  -0.0009261  -0.1054561
   19   0.5979040  -0.0125077  -0.0070091  -0.0008558  -0.0000454  -0.0001583
   20  -0.0125077   0.5520887   0.0062438   0.0000416   0.0000953  -0.0000048
   21  -0.0070091   0.0062438   0.6430617  -0.0000140  -0.0000787   0.0002239
   22  -0.0008558   0.0000416  -0.0000140   0.5969803  -0.0143598  -0.0083568
   23  -0.0000454   0.0000953  -0.0000787  -0.0143598   0.5526056  -0.0012942
   24  -0.0001583  -0.0000048   0.0002239  -0.0083568  -0.0012942   0.6434210
   25   0.0000045  -0.0001234  -0.0001140  -0.0036002   0.0002726  -0.0016385
   26   0.0004050  -0.0001096  -0.0016000   0.0002677   0.0010214   0.0007041
   27  -0.0000032   0.0001460   0.0000352  -0.0003904  -0.0016939   0.0007075
   28  -0.0030565  -0.0001773  -0.0002191  -0.0000511  -0.0000973   0.0000736
   29   0.0003946   0.0009583  -0.0003072  -0.0001344  -0.0000543   0.0015852
   30  -0.0010394   0.0014597   0.0010784  -0.0000090  -0.0001922  -0.0000131
   31  -0.0045830   0.0005980  -0.0014465   0.0000098  -0.0001632  -0.0000834
   32   0.0003602   0.0011170   0.0009840   0.0004117  -0.0001155  -0.0015022
   33  -0.0007444  -0.0018782   0.0003854  -0.0000030   0.0001541   0.0000266
   34  -0.0000415  -0.0000529   0.0000933  -0.0040988  -0.0002846  -0.0000581
   35  -0.0001532  -0.0000649   0.0014840   0.0005264   0.0010830  -0.0006281
   36  -0.0000198  -0.0001967  -0.0000178  -0.0013253   0.0017232   0.0007449
   37  -0.0881359   0.0399846   0.0818962   0.0000259  -0.0000183  -0.0000071
   38   0.0373723  -0.1023047  -0.0922057  -0.0000664   0.0000386   0.0000905
   39   0.0809237  -0.0981143  -0.2624715   0.0000536   0.0000126   0.0000576
   40  -0.3133887  -0.0616639   0.0270022  -0.0001412  -0.0000060  -0.0000515
   41  -0.0631804  -0.0693689   0.0052494  -0.0002793  -0.0000107  -0.0000793
   42   0.0267547   0.0053953  -0.0584757   0.0000725   0.0000077   0.0000021
   43  -0.1256735   0.0590948  -0.1079270   0.0000754  -0.0000163   0.0000188
   44   0.0578890  -0.1016246   0.0836740  -0.0000794   0.0000532  -0.0001124
   45  -0.1071028   0.0859357  -0.2196378  -0.0002148   0.0000474  -0.0000108
   46   0.0000733  -0.0000331  -0.0000223  -0.0726839   0.0291553  -0.0625368
   47  -0.0000500   0.0000541  -0.0000395   0.0277109  -0.0984327   0.0926568
   48  -0.0001591   0.0000017   0.0000156  -0.0614048   0.0975233  -0.2796832
   49  -0.0001301  -0.0000078   0.0000035  -0.3057871  -0.0593509  -0.0498317
   50  -0.0002652  -0.0000003   0.0001193  -0.0616773  -0.0686882  -0.0121671
   51  -0.0000416  -0.0000288  -0.0000173  -0.0497303  -0.0116993  -0.0655611
   52   0.0000272  -0.0000069  -0.0000441  -0.1478122   0.0707145   0.1141117
   53  -0.0000539   0.0000215   0.0001611   0.0676716  -0.1067870  -0.0798296
   54   0.0001512  -0.0000290   0.0000527   0.1131478  -0.0835452  -0.1956099
           25          26          27          28          29          30
    1  -0.0502087   0.0137211   0.0317322   0.0039831  -0.0076901  -0.0001774
    2   0.0135831  -0.1460507  -0.1265110  -0.0010324  -0.0091613  -0.0029089
    3   0.0320436  -0.1269550  -0.2855979   0.0036176   0.0333010   0.0041891
    4   0.0050659   0.0043995   0.0003171  -0.0591690  -0.0301379   0.0562522
    5  -0.0022564  -0.0105838   0.0029431  -0.0301604  -0.1348756   0.1161374
    6  -0.0034034  -0.0331390   0.0044391   0.0560866   0.1161962  -0.2876178
    7   0.0084591  -0.0018386   0.0013244   0.0045660   0.0038271   0.0063971
    8  -0.0015076  -0.0064142   0.0005636  -0.0021192   0.0133296   0.0184957
    9   0.0015138   0.0011540   0.0024137   0.0028166  -0.0159959  -0.0193554
   10  -0.0009884  -0.0001910  -0.0001168   0.0074647  -0.0000816   0.0015747
   11  -0.0000769  -0.0010675   0.0011291  -0.0001902  -0.0011338  -0.0047582
   12  -0.0001893   0.0010520   0.0001993   0.0018081  -0.0044095  -0.0036163
   13   0.0070691  -0.0015434   0.0026058  -0.0009722   0.0001853  -0.0003310
   14  -0.0018082  -0.0006804   0.0042176   0.0003197  -0.0011349  -0.0009797
   15   0.0023082   0.0039857  -0.0037932  -0.0002722  -0.0009786   0.0002578
   16   0.0046677  -0.0018707   0.0026344   0.0085617  -0.0014285   0.0010684
   17   0.0050559   0.0126337  -0.0193906  -0.0012414  -0.0065130  -0.0006494
   18   0.0060256   0.0146454  -0.0192985   0.0008288  -0.0013473   0.0023159
   19   0.0000045   0.0004050  -0.0000032  -0.0030565   0.0003946  -0.0010394
   20  -0.0001234  -0.0001096   0.0001460  -0.0001773   0.0009583   0.0014597
   21  -0.0001140  -0.0016000   0.0000352  -0.0002191  -0.0003072   0.0010784
   22  -0.0036002   0.0002677  -0.0003904  -0.0000511  -0.0001344  -0.0000090
   23   0.0002726   0.0010214  -0.0016939  -0.0000973  -0.0000543  -0.0001922
   24  -0.0016385   0.0007041   0.0007075   0.0000736   0.0015852  -0.0000131
   25   0.0359791  -0.0138413  -0.0361625  -0.0048891   0.0007214  -0.0010154
   26  -0.0138413   0.1500089   0.1385541   0.0004983   0.0010429   0.0006927
   27  -0.0361625   0.1385541   0.3005551  -0.0011711  -0.0004769   0.0008103
   28  -0.0048891   0.0004983  -0.0011711   0.0455699   0.0339928  -0.0628642
   29   0.0007214   0.0010429  -0.0004769   0.0339928   0.1372399  -0.1268187
   30  -0.0010154   0.0006927   0.0008103  -0.0628642  -0.1268187   0.3028865
   31  -0.0008833   0.0001091  -0.0001750  -0.0001312   0.0002140   0.0003027
   32   0.0001112  -0.0000003  -0.0000721  -0.0001027   0.0006523   0.0008119
   33  -0.0001696  -0.0000729  -0.0000551   0.0001135  -0.0009186  -0.0012601
   34  -0.0001333  -0.0001170   0.0001018  -0.0009230   0.0000826  -0.0001521
   35   0.0002028   0.0006553  -0.0008976   0.0000811   0.0000160   0.0001067
   36   0.0003169   0.0008294  -0.0012600  -0.0001469   0.0001060  -0.0000534
   37  -0.0001393  -0.0000563  -0.0000262  -0.0002136  -0.0000329   0.0000017
   38  -0.0000609  -0.0005602  -0.0000186   0.0001988   0.0001022   0.0000301
   39  -0.0000336  -0.0000438  -0.0000128  -0.0001145   0.0001837   0.0004105
   40  -0.0000041  -0.0000818  -0.0000165  -0.0005286  -0.0000661  -0.0003005
   41  -0.0000478  -0.0000433  -0.0000789  -0.0005797   0.0001705  -0.0006823
   42  -0.0000113   0.0000188  -0.0000165   0.0000444  -0.0000770  -0.0001928
   43   0.0000004   0.0000480  -0.0000026  -0.0000856   0.0002479   0.0002792
   44   0.0000502  -0.0000021  -0.0000429   0.0007486  -0.0000324  -0.0008746
   45  -0.0000335   0.0000798  -0.0000046  -0.0006784   0.0000018   0.0001680
   46   0.0000458  -0.0000366  -0.0002304  -0.0000921  -0.0000829  -0.0000068
   47   0.0003310   0.0000741   0.0001137  -0.0000910  -0.0005117   0.0000249
   48  -0.0001672  -0.0001267   0.0004205  -0.0000060   0.0000515  -0.0000143
   49  -0.0004979  -0.0000269  -0.0000457  -0.0000077  -0.0000769   0.0000248
   50  -0.0007978   0.0001568   0.0002521  -0.0000674  -0.0001148   0.0000642
   51   0.0002267   0.0000267  -0.0000755   0.0000567  -0.0000197  -0.0000075
   52   0.0000528   0.0001548  -0.0003754  -0.0000256   0.0000656  -0.0000051
   53   0.0001922  -0.0000810   0.0012633   0.0000198   0.0000200   0.0000406
   54   0.0005036   0.0001946   0.0005333   0.0000264  -0.0000760   0.0000141
           31          32          33          34          35          36
    1  -0.0010237  -0.0001877  -0.0001154   0.0076574  -0.0000770   0.0015829
    2  -0.0000802  -0.0010578   0.0011573  -0.0002321  -0.0010543  -0.0047227
    3  -0.0001785   0.0010801   0.0001570   0.0018956  -0.0044164  -0.0036444
    4   0.0072566  -0.0015719   0.0026072  -0.0010142   0.0001853  -0.0003361
    5  -0.0017831  -0.0006120   0.0041879   0.0003206  -0.0011347  -0.0010167
    6   0.0023897   0.0039716  -0.0038175  -0.0002701  -0.0010156   0.0002141
    7   0.0047834  -0.0019120   0.0026023   0.0081362  -0.0013566   0.0009671
    8   0.0046838   0.0121036  -0.0193161  -0.0012543  -0.0065322  -0.0006584
    9   0.0060777   0.0144947  -0.0194499   0.0007700  -0.0012533   0.0023718
   10  -0.0496816   0.0134099   0.0312573   0.0037662  -0.0075849  -0.0001991
   11   0.0131937  -0.1456554  -0.1265495  -0.0010162  -0.0090107  -0.0028804
   12   0.0313075  -0.1275444  -0.2865474   0.0035050   0.0331801   0.0041896
   13   0.0048436   0.0043720   0.0002835  -0.0584746  -0.0298552   0.0557539
   14  -0.0021964  -0.0104295   0.0029278  -0.0298067  -0.1346048   0.1162755
   15  -0.0034577  -0.0330138   0.0044437   0.0554702   0.1169471  -0.2886192
   16   0.0080396  -0.0018198   0.0012212   0.0047333   0.0036967   0.0063382
   17  -0.0014151  -0.0064411   0.0005923  -0.0018671   0.0127425   0.0184252
   18   0.0014301   0.0010865   0.0024605   0.0029274  -0.0158435  -0.0194908
   19  -0.0045830   0.0003602  -0.0007444  -0.0000415  -0.0001532  -0.0000198
   20   0.0005980   0.0011170  -0.0018782  -0.0000529  -0.0000649  -0.0001967
   21  -0.0014465   0.0009840   0.0003854   0.0000933   0.0014840  -0.0000178
   22   0.0000098   0.0004117  -0.0000030  -0.0040988   0.0005264  -0.0013253
   23  -0.0001632  -0.0001155   0.0001541  -0.0002846   0.0010830   0.0017232
   24  -0.0000834  -0.0015022   0.0000266  -0.0000581  -0.0006281   0.0007449
   25  -0.0008833   0.0001112  -0.0001696  -0.0001333   0.0002028   0.0003169
   26   0.0001091  -0.0000003  -0.0000729  -0.0001170   0.0006553   0.0008294
   27  -0.0001750  -0.0000721  -0.0000551   0.0001018  -0.0008976  -0.0012600
   28  -0.0001312  -0.0001027   0.0001135  -0.0009230   0.0000811  -0.0001469
   29   0.0002140   0.0006523  -0.0009186   0.0000826   0.0000160   0.0001060
   30   0.0003027   0.0008119  -0.0012601  -0.0001521   0.0001067  -0.0000534
   31   0.0357924  -0.0133981  -0.0355094  -0.0046177   0.0006866  -0.0009393
   32  -0.0133981   0.1500737   0.1386889   0.0004764   0.0010210   0.0006995
   33  -0.0355094   0.1386889   0.3015289  -0.0010955  -0.0004982   0.0008049
   34  -0.0046177   0.0004764  -0.0010955   0.0452083   0.0336180  -0.0622227
   35   0.0006866   0.0010210  -0.0004982   0.0336180   0.1374653  -0.1271080
   36  -0.0009393   0.0006995   0.0008049  -0.0622227  -0.1271080   0.3038949
   37   0.0002657   0.0000173  -0.0001695  -0.0000361   0.0000465  -0.0000059
   38  -0.0000774  -0.0002005   0.0013739   0.0000085   0.0000310   0.0000258
   39   0.0002554   0.0002993   0.0007800   0.0000073  -0.0000893   0.0000134
   40  -0.0002463   0.0000320  -0.0001538   0.0000097  -0.0000763   0.0000236
   41  -0.0007919   0.0001295   0.0001019  -0.0000257  -0.0002331   0.0000631
   42   0.0004860   0.0000154   0.0001984   0.0000833   0.0000153  -0.0000112
   43   0.0002456  -0.0000905  -0.0000895  -0.0000130  -0.0000646   0.0000090
   44   0.0005155   0.0000373   0.0001851  -0.0001036  -0.0004295   0.0000347
   45  -0.0003651  -0.0000255   0.0003940  -0.0000238   0.0000607  -0.0000273
   46  -0.0000143   0.0000324  -0.0000090   0.0002028   0.0002102   0.0001876
   47   0.0000242   0.0000217  -0.0000296   0.0005799  -0.0001565  -0.0011207
   48  -0.0000370   0.0000943  -0.0000005  -0.0006679  -0.0001110   0.0005243
   49   0.0000206  -0.0000799  -0.0000104  -0.0003599  -0.0000041  -0.0000445
   50  -0.0000301  -0.0001409  -0.0000724  -0.0007242   0.0001392  -0.0005114
   51  -0.0000478  -0.0000093  -0.0000334  -0.0003773  -0.0000414  -0.0001438
   52  -0.0000762  -0.0000606  -0.0000153  -0.0000016  -0.0000816   0.0000604
   53  -0.0000896  -0.0005031  -0.0000336   0.0003982   0.0000674   0.0000327
   54  -0.0000095  -0.0000589  -0.0000154   0.0000137   0.0001085   0.0005100
           37          38          39          40          41          42
    1   0.0002379  -0.0001388   0.0001597   0.0002291   0.0012185   0.0003473
    2  -0.0007807   0.0003813   0.0003510  -0.0009992  -0.0001919   0.0017038
    3  -0.0000298  -0.0020836   0.0000359   0.0002279   0.0008742  -0.0006975
    4   0.0008948  -0.0010607   0.0004411   0.0009006   0.0006027   0.0000731
    5  -0.0007888  -0.0078674  -0.0002745   0.0005162   0.0003727  -0.0022964
    6   0.0004256   0.0021065   0.0003668   0.0008776   0.0008975  -0.0002739
    7   0.0009598   0.0131444  -0.0015114   0.0009582  -0.0371198   0.0002045
    8  -0.0032611  -0.0129516   0.0020398  -0.0013794  -0.0101480   0.0006461
    9  -0.0059589  -0.0337967   0.0013422   0.0001746   0.0048437   0.0007311
   10   0.0002236   0.0002491  -0.0000034   0.0000268   0.0001438   0.0000779
   11  -0.0003919   0.0027704   0.0016860  -0.0006323  -0.0020848   0.0021887
   12   0.0001472  -0.0019956   0.0000695  -0.0004229  -0.0014188  -0.0007372
   13  -0.0000999  -0.0001519  -0.0004986   0.0001107   0.0017376  -0.0005497
   14   0.0004111  -0.0005134  -0.0004416   0.0000530  -0.0008076  -0.0012036
   15   0.0000179  -0.0003513   0.0002920   0.0001673   0.0000510  -0.0009041
   16   0.0000857   0.0000009  -0.0000657   0.0000576  -0.0001659  -0.0003514
   17   0.0000520   0.0000831   0.0000893   0.0002309  -0.0002162  -0.0000792
   18  -0.0005199   0.0007564   0.0003200  -0.0005308   0.0002265   0.0016264
   19  -0.0881359   0.0373723   0.0809237  -0.3133887  -0.0631804   0.0267547
   20   0.0399846  -0.1023047  -0.0981143  -0.0616639  -0.0693689   0.0053953
   21   0.0818962  -0.0922057  -0.2624715   0.0270022   0.0052494  -0.0584757
   22   0.0000259  -0.0000664   0.0000536  -0.0001412  -0.0002793   0.0000725
   23  -0.0000183   0.0000386   0.0000126  -0.0000060  -0.0000107   0.0000077
   24  -0.0000071   0.0000905   0.0000576  -0.0000515  -0.0000793   0.0000021
   25  -0.0001393  -0.0000609  -0.0000336  -0.0000041  -0.0000478  -0.0000113
   26  -0.0000563  -0.0005602  -0.0000438  -0.0000818  -0.0000433   0.0000188
   27  -0.0000262  -0.0000186  -0.0000128  -0.0000165  -0.0000789  -0.0000165
   28  -0.0002136   0.0001988  -0.0001145  -0.0005286  -0.0005797   0.0000444
   29  -0.0000329   0.0001022   0.0001837  -0.0000661   0.0001705  -0.0000770
   30   0.0000017   0.0000301   0.0004105  -0.0003005  -0.0006823  -0.0001928
   31   0.0002657  -0.0000774   0.0002554  -0.0002463  -0.0007919   0.0004860
   32   0.0000173  -0.0002005   0.0002993   0.0000320   0.0001295   0.0000154
   33  -0.0001695   0.0013739   0.0007800  -0.0001538   0.0001019   0.0001984
   34  -0.0000361   0.0000085   0.0000073   0.0000097  -0.0000257   0.0000833
   35   0.0000465   0.0000310  -0.0000893  -0.0000763  -0.0002331   0.0000153
   36  -0.0000059   0.0000258   0.0000134   0.0000236   0.0000631  -0.0000112
   37   0.0886868  -0.0406194  -0.0909745  -0.0105336   0.0147948   0.0317226
   38  -0.0406194   0.1107675   0.1051746  -0.0016761   0.0035584   0.0082238
   39  -0.0909745   0.1051746   0.2825121   0.0011591   0.0000437  -0.0014595
   40  -0.0105336  -0.0016761   0.0011591   0.3401295   0.0691061  -0.0299646
   41   0.0147948   0.0035584   0.0000437   0.0691061   0.0756144  -0.0071522
   42   0.0317226   0.0082238  -0.0014595  -0.0299646  -0.0071522   0.0556892
   43   0.0077869  -0.0071336   0.0102086  -0.0176041   0.0145581  -0.0289999
   44  -0.0094058   0.0067889  -0.0108659  -0.0032980   0.0036421  -0.0073635
   45  -0.0165350   0.0126655  -0.0222535   0.0017880  -0.0029352   0.0045510
   46  -0.0000007  -0.0000000  -0.0000019   0.0000098   0.0000386  -0.0000015
   47   0.0000136  -0.0000548  -0.0000320  -0.0000007  -0.0000849  -0.0000021
   48   0.0000023   0.0000261   0.0000106   0.0000150  -0.0000258  -0.0000130
   49   0.0000039  -0.0000038  -0.0000123   0.0000065  -0.0000410  -0.0000023
   50   0.0000235  -0.0000708  -0.0000078  -0.0000478  -0.0001902  -0.0000051
   51   0.0000075  -0.0000206  -0.0000093   0.0000135  -0.0000087  -0.0000216
   52  -0.0000119   0.0000150   0.0000072   0.0000081   0.0000313   0.0000143
   53   0.0000116   0.0000020  -0.0000109  -0.0000104  -0.0001079  -0.0000358
   54   0.0000057  -0.0000012  -0.0000040  -0.0000082   0.0000304   0.0000049
           43          44          45          46          47          48
    1  -0.0000369  -0.0008404   0.0007271   0.0007024   0.0000073  -0.0003299
    2   0.0004244  -0.0000759   0.0012838  -0.0008223  -0.0070523   0.0006659
    3  -0.0000659   0.0003823   0.0000277  -0.0001371  -0.0019164   0.0000484
    4   0.0008977  -0.0010127   0.0004176  -0.0001134  -0.0012503  -0.0000208
    5  -0.0000103   0.0019889  -0.0019896  -0.0009943   0.0003021  -0.0005283
    6  -0.0003495   0.0009858  -0.0000688   0.0000186   0.0014137  -0.0001358
    7   0.0035017   0.0181358   0.0021574  -0.0001581   0.0003084  -0.0000701
    8  -0.0040844  -0.0147641  -0.0006216   0.0001344  -0.0000403  -0.0001265
    9   0.0065284   0.0302181   0.0015386   0.0006864  -0.0005338   0.0006364
   10   0.0000760   0.0002132  -0.0001525  -0.0001518  -0.0005019   0.0006354
   11  -0.0007200  -0.0053323   0.0012715   0.0004353  -0.0003353   0.0008059
   12  -0.0000116  -0.0018264  -0.0002144  -0.0002394   0.0003569   0.0003105
   13  -0.0004949  -0.0016083   0.0002098   0.0005263  -0.0007690   0.0003136
   14  -0.0007726  -0.0000540  -0.0005845  -0.0000112   0.0025724  -0.0018567
   15  -0.0000258   0.0005952  -0.0003357  -0.0002746   0.0014797   0.0000382
   16  -0.0001676   0.0003344  -0.0001070   0.0003993   0.0088781   0.0016353
   17   0.0000389  -0.0001563  -0.0002402  -0.0036545  -0.0128992  -0.0018265
   18   0.0005526  -0.0000825   0.0009783   0.0067357   0.0350243   0.0020936
   19  -0.1256735   0.0578890  -0.1071028   0.0000733  -0.0000500  -0.0001591
   20   0.0590948  -0.1016246   0.0859357  -0.0000331   0.0000541   0.0000017
   21  -0.1079270   0.0836740  -0.2196378  -0.0000223  -0.0000395   0.0000156
   22   0.0000754  -0.0000794  -0.0002148  -0.0726839   0.0277109  -0.0614048
   23  -0.0000163   0.0000532   0.0000474   0.0291553  -0.0984327   0.0975233
   24   0.0000188  -0.0001124  -0.0000108  -0.0625368   0.0926568  -0.2796832
   25   0.0000004   0.0000502  -0.0000335   0.0000458   0.0003310  -0.0001672
   26   0.0000480  -0.0000021   0.0000798  -0.0000366   0.0000741  -0.0001267
   27  -0.0000026  -0.0000429  -0.0000046  -0.0002304   0.0001137   0.0004205
   28  -0.0000856   0.0007486  -0.0006784  -0.0000921  -0.0000910  -0.0000060
   29   0.0002479  -0.0000324   0.0000018  -0.0000829  -0.0005117   0.0000515
   30   0.0002792  -0.0008746   0.0001680  -0.0000068   0.0000249  -0.0000143
   31   0.0002456   0.0005155  -0.0003651  -0.0000143   0.0000242  -0.0000370
   32  -0.0000905   0.0000373  -0.0000255   0.0000324   0.0000217   0.0000943
   33  -0.0000895   0.0001851   0.0003940  -0.0000090  -0.0000296  -0.0000005
   34  -0.0000130  -0.0001036  -0.0000238   0.0002028   0.0005799  -0.0006679
   35  -0.0000646  -0.0004295   0.0000607   0.0002102  -0.0001565  -0.0001110
   36   0.0000090   0.0000347  -0.0000273   0.0001876  -0.0011207   0.0005243
   37   0.0077869  -0.0094058  -0.0165350  -0.0000007   0.0000136   0.0000023
   38  -0.0071336   0.0067889   0.0126655  -0.0000000  -0.0000548   0.0000261
   39   0.0102086  -0.0108659  -0.0222535  -0.0000019  -0.0000320   0.0000106
   40  -0.0176041  -0.0032980   0.0017880   0.0000098  -0.0000007   0.0000150
   41   0.0145581   0.0036421  -0.0029352   0.0000386  -0.0000849  -0.0000258
   42  -0.0289999  -0.0073635   0.0045510  -0.0000015  -0.0000021  -0.0000130
   43   0.1314997  -0.0615817   0.1198904  -0.0000140   0.0000160   0.0000004
   44  -0.0615817   0.1102174  -0.0949310   0.0000196  -0.0000307   0.0000288
   45   0.1198904  -0.0949310   0.2349081  -0.0000019   0.0000169  -0.0000040
   46  -0.0000140   0.0000196  -0.0000019   0.0719555  -0.0283520   0.0693156
   47   0.0000160  -0.0000307   0.0000169  -0.0283520   0.1063763  -0.1052917
   48   0.0000004   0.0000288  -0.0000040   0.0693156  -0.1052917   0.3017248
   49   0.0000111  -0.0000059   0.0000093  -0.0074366  -0.0008522  -0.0018922
   50   0.0000366  -0.0001409  -0.0000558   0.0141039   0.0033409   0.0013313
   51  -0.0000063   0.0000204  -0.0000083  -0.0329709  -0.0080590  -0.0048326
   52  -0.0000051   0.0000295   0.0000151   0.0067498  -0.0060023  -0.0071626
   53   0.0000094  -0.0000850   0.0000203  -0.0101428   0.0068569   0.0093644
   54  -0.0000092  -0.0000251  -0.0000003   0.0194888  -0.0140619  -0.0211394
           49          50          51          52          53          54
    1   0.0005916   0.0005957   0.0001347   0.0005099  -0.0002314  -0.0001334
    2  -0.0005127  -0.0005430   0.0023909  -0.0006442   0.0025049   0.0016467
    3  -0.0003631  -0.0008998  -0.0007535   0.0005288  -0.0017338   0.0000606
    4   0.0002862   0.0016349  -0.0003771   0.0000746  -0.0003982  -0.0007281
    5  -0.0002668  -0.0005569  -0.0018030   0.0007193  -0.0003453  -0.0006320
    6   0.0001882  -0.0003045  -0.0009227   0.0001094  -0.0005087   0.0001326
    7  -0.0000034  -0.0001431  -0.0003321   0.0001243   0.0001313  -0.0001242
    8   0.0002525  -0.0002594   0.0001369   0.0000079  -0.0000161   0.0002045
    9  -0.0003343  -0.0000937   0.0018808  -0.0008632   0.0004956   0.0003635
   10   0.0000497   0.0015669   0.0007462  -0.0001909  -0.0008143   0.0000368
   11  -0.0008103  -0.0005086   0.0015366  -0.0011270   0.0002287   0.0001335
   12   0.0002150   0.0008539  -0.0008061   0.0000178  -0.0016864  -0.0001012
   13   0.0003011   0.0001656   0.0002476   0.0003649  -0.0006748   0.0004885
   14   0.0003603  -0.0008148  -0.0024339  -0.0005155  -0.0067924  -0.0006887
   15   0.0007521   0.0011295  -0.0004474   0.0003027   0.0021071   0.0001914
   16   0.0007826  -0.0364817   0.0007567   0.0039561   0.0216042  -0.0020376
   17  -0.0018310  -0.0102941  -0.0001921  -0.0045268  -0.0144984   0.0008161
   18  -0.0000470  -0.0073693   0.0013130  -0.0061925  -0.0280979   0.0002286
   19  -0.0001301  -0.0002652  -0.0000416   0.0000272  -0.0000539   0.0001512
   20  -0.0000078  -0.0000003  -0.0000288  -0.0000069   0.0000215  -0.0000290
   21   0.0000035   0.0001193  -0.0000173  -0.0000441   0.0001611   0.0000527
   22  -0.3057871  -0.0616773  -0.0497303  -0.1478122   0.0676716   0.1131478
   23  -0.0593509  -0.0686882  -0.0116993   0.0707145  -0.1067870  -0.0835452
   24  -0.0498317  -0.0121671  -0.0655611   0.1141117  -0.0798296  -0.1956099
   25  -0.0004979  -0.0007978   0.0002267   0.0000528   0.0001922   0.0005036
   26  -0.0000269   0.0001568   0.0000267   0.0001548  -0.0000810   0.0001946
   27  -0.0000457   0.0002521  -0.0000755  -0.0003754   0.0012633   0.0005333
   28  -0.0000077  -0.0000674   0.0000567  -0.0000256   0.0000198   0.0000264
   29  -0.0000769  -0.0001148  -0.0000197   0.0000656   0.0000200  -0.0000760
   30   0.0000248   0.0000642  -0.0000075  -0.0000051   0.0000406   0.0000141
   31   0.0000206  -0.0000301  -0.0000478  -0.0000762  -0.0000896  -0.0000095
   32  -0.0000799  -0.0001409  -0.0000093  -0.0000606  -0.0005031  -0.0000589
   33  -0.0000104  -0.0000724  -0.0000334  -0.0000153  -0.0000336  -0.0000154
   34  -0.0003599  -0.0007242  -0.0003773  -0.0000016   0.0003982   0.0000137
   35  -0.0000041   0.0001392  -0.0000414  -0.0000816   0.0000674   0.0001085
   36  -0.0000445  -0.0005114  -0.0001438   0.0000604   0.0000327   0.0005100
   37   0.0000039   0.0000235   0.0000075  -0.0000119   0.0000116   0.0000057
   38  -0.0000038  -0.0000708  -0.0000206   0.0000150   0.0000020  -0.0000012
   39  -0.0000123  -0.0000078  -0.0000093   0.0000072  -0.0000109  -0.0000040
   40   0.0000065  -0.0000478   0.0000135   0.0000081  -0.0000104  -0.0000082
   41  -0.0000410  -0.0001902  -0.0000087   0.0000313  -0.0001079   0.0000304
   42  -0.0000023  -0.0000051  -0.0000216   0.0000143  -0.0000358   0.0000049
   43   0.0000111   0.0000366  -0.0000063  -0.0000051   0.0000094  -0.0000092
   44  -0.0000059  -0.0001409   0.0000204   0.0000295  -0.0000850  -0.0000251
   45   0.0000093  -0.0000558  -0.0000083   0.0000151   0.0000203  -0.0000003
   46  -0.0074366   0.0141039  -0.0329709   0.0067498  -0.0101428   0.0194888
   47  -0.0008522   0.0033409  -0.0080590  -0.0060023   0.0068569  -0.0140619
   48  -0.0018922   0.0013313  -0.0048326  -0.0071626   0.0093644  -0.0211394
   49   0.3318038   0.0671811   0.0555716  -0.0196343  -0.0039236  -0.0041810
   50   0.0671811   0.0749067   0.0132371   0.0149265   0.0037792   0.0044994
   51   0.0555716   0.0132371   0.0636297   0.0261221   0.0069672   0.0068166
   52  -0.0196343   0.0149265   0.0261221   0.1558902  -0.0736994  -0.1266314
   53  -0.0039236   0.0037792   0.0069672  -0.0736994   0.1157354   0.0914843
   54  -0.0041810   0.0044994   0.0068166  -0.1266314   0.0914843   0.2079619
 **********************************************************************
 **                                                                  **
 **                       VIBRATIONAL ANALYSIS                       **
 **                       --------------------                       **
 **                                                                  **
 **        VIBRATIONAL FREQUENCIES (CM**-1) AND NORMAL MODES         **
 **     FORCE CONSTANTS (mDYN/ANGSTROM) AND REDUCED MASSES (AMU)     **
 **                  INFRARED INTENSITIES (KM/MOL)                   **
 **                                                                  **
 **********************************************************************


 Mode:                 1                      2                      3
 Frequency:       -28.24                  31.46                 147.79
 Force Cnst:      0.0005                 0.0006                 0.0377
 Red. Mass:       1.0146                 1.0665                 2.9306
 IR Active:          YES                    YES                    YES
 IR Intens:        0.301                  0.057                  2.488
 Raman Active:       YES                    YES                    YES
               X      Y      Z        X      Y      Z        X      Y      Z
 C          0.000 -0.002 -0.002   -0.036  0.002 -0.005   -0.117  0.014 -0.021
 C         -0.007  0.004 -0.003   -0.042  0.001 -0.009   -0.116  0.014 -0.021
 C         -0.008  0.001 -0.007   -0.009  0.001 -0.003   -0.043  0.006 -0.007
 C         -0.008 -0.002 -0.003    0.025  0.001  0.003   -0.124  0.015 -0.022
 C         -0.000  0.002 -0.003    0.031 -0.001  0.008   -0.127  0.014 -0.024
 C          0.005 -0.000 -0.006    0.001  0.000  0.005   -0.046  0.006 -0.008
 C          0.010 -0.001  0.009    0.014 -0.002  0.004    0.228 -0.026  0.040
 C          0.004 -0.001  0.009    0.010 -0.001 -0.003    0.229 -0.029  0.042
 H          0.001  0.000 -0.003   -0.065  0.002 -0.009   -0.108  0.014 -0.020
 H         -0.012  0.003 -0.004   -0.076  0.003 -0.016   -0.106  0.013 -0.019
 H         -0.014 -0.001 -0.005    0.046  0.000  0.006   -0.119  0.014 -0.021
 H         -0.001  0.000 -0.003    0.056 -0.001  0.013   -0.124  0.014 -0.023
 H         -0.348  0.036 -0.149   -0.344  0.041 -0.157    0.409  0.004  0.097
 H          0.057 -0.016  0.416    0.062 -0.022  0.413    0.272 -0.236 -0.046
 H          0.343 -0.025 -0.221    0.351 -0.029 -0.230    0.243  0.123  0.112
 H          0.393 -0.039 -0.114   -0.364  0.043  0.119    0.339  0.060  0.051
 H         -0.080  0.008  0.420    0.093 -0.016 -0.400    0.281 -0.252  0.070
 H         -0.304  0.030 -0.258    0.312 -0.030  0.259    0.315  0.072  0.049
 TransDip   0.002 -0.000  0.017    0.007 -0.001 -0.002    0.049 -0.007  0.008

 Mode:                 4                      5                      6
 Frequency:       304.27                 334.51                 412.61
 Force Cnst:      0.1398                 0.2133                 0.2529
 Red. Mass:       2.5624                 3.2347                 2.5215
 IR Active:          YES                    YES                    YES
 IR Intens:        0.772                  0.000                  0.032
 Raman Active:       YES                    YES                    YES
               X      Y      Z        X      Y      Z        X      Y      Z
 C          0.009 -0.015 -0.096    0.146 -0.014  0.021    0.022  0.077 -0.101
 C          0.024  0.008 -0.094   -0.142  0.013 -0.030   -0.005  0.079  0.096
 C          0.018  0.000 -0.078   -0.217  0.016 -0.040   -0.025 -0.002  0.138
 C          0.014 -0.015 -0.097   -0.136  0.012 -0.024   -0.029 -0.073  0.099
 C          0.020  0.009 -0.096    0.131 -0.014  0.024    0.013 -0.077 -0.095
 C          0.010 -0.004 -0.079    0.218 -0.016  0.038    0.024  0.001 -0.138
 C         -0.039  0.010  0.209    0.104 -0.026  0.023    0.022 -0.012 -0.129
 C         -0.036  0.002  0.209   -0.104  0.029 -0.014   -0.023  0.008  0.130
 H          0.004 -0.013 -0.099    0.214 -0.025  0.036    0.040  0.193 -0.168
 H          0.030  0.004 -0.096   -0.202  0.025 -0.039   -0.001  0.206  0.165
 H          0.011 -0.017 -0.098   -0.189  0.021 -0.036   -0.055 -0.184  0.162
 H          0.025  0.010 -0.096    0.179 -0.023  0.031    0.018 -0.200 -0.161
 H         -0.061 -0.244  0.322    0.299  0.021  0.077    0.053  0.254 -0.245
 H         -0.052  0.094  0.284    0.180 -0.337 -0.015    0.033 -0.095 -0.224
 H         -0.064  0.197  0.327    0.200  0.190  0.077    0.037 -0.214 -0.249
 H         -0.069  0.241  0.324   -0.255 -0.095 -0.028   -0.040  0.259  0.246
 H         -0.045 -0.009  0.268   -0.183  0.355 -0.039   -0.038  0.001  0.217
 H         -0.043 -0.222  0.341   -0.244 -0.120 -0.037   -0.047 -0.231  0.257
 TransDip  -0.005 -0.002  0.028   -0.000  0.000 -0.000    0.001  0.006 -0.000

 Mode:                 7                      8                      9
 Frequency:       454.25                 491.70                 541.19
 Force Cnst:      0.3520                 0.6737                 0.4114
 Red. Mass:       2.8955                 4.7298                 2.3841
 IR Active:          YES                    YES                    YES
 IR Intens:        0.013                  0.007                 25.964
 Raman Active:       YES                    YES                    YES
               X      Y      Z        X      Y      Z        X      Y      Z
 C         -0.200  0.021 -0.033    0.007  0.024 -0.091   -0.070  0.003 -0.012
 C          0.200 -0.024  0.036    0.021 -0.033 -0.097   -0.065  0.003 -0.010
 C         -0.008 -0.000 -0.001   -0.003 -0.217 -0.003    0.225 -0.020  0.041
 C         -0.204  0.024 -0.038   -0.008 -0.024  0.085   -0.071  0.004 -0.014
 C          0.205 -0.021  0.042   -0.028  0.034  0.090   -0.067  0.003 -0.013
 C          0.001  0.001  0.007    0.015  0.216  0.003    0.225 -0.026  0.041
 C          0.002 -0.002 -0.003   -0.044 -0.318  0.011    0.002  0.010 -0.000
 C          0.000  0.002 -0.009    0.045  0.318 -0.000    0.001  0.002  0.000
 H         -0.434  0.041 -0.074   -0.032 -0.113 -0.012   -0.399  0.037 -0.074
 H          0.446 -0.051  0.080    0.018  0.099 -0.023   -0.390  0.033 -0.071
 H         -0.443  0.052 -0.083    0.021  0.112  0.005   -0.388  0.032 -0.070
 H          0.456 -0.044  0.089   -0.041 -0.094  0.014   -0.378  0.034 -0.069
 H          0.012 -0.004  0.002   -0.056 -0.331  0.011   -0.108 -0.035 -0.021
 H          0.007 -0.021  0.003   -0.050 -0.290  0.015   -0.065  0.260 -0.018
 H          0.011  0.016  0.001   -0.052 -0.323  0.015   -0.115 -0.155 -0.015
 H         -0.002 -0.003 -0.011    0.050  0.313 -0.006   -0.113 -0.100 -0.015
 H         -0.002  0.009 -0.006    0.047  0.306 -0.000   -0.064  0.264 -0.017
 H         -0.003  0.001 -0.012    0.047  0.327 -0.002   -0.113 -0.111 -0.021
 TransDip   0.003 -0.000 -0.002   -0.002 -0.000 -0.002   -0.160  0.011 -0.029

 Mode:                10                     11                     12
 Frequency:       702.32                 767.52                 774.24
 Force Cnst:      1.9725                 1.3038                 1.0519
 Red. Mass:       6.7872                 3.7564                 2.9784
 IR Active:          YES                    YES                    YES
 IR Intens:        0.000                  0.345                  0.016
 Raman Active:       YES                    YES                    YES
               X      Y      Z        X      Y      Z        X      Y      Z
 C         -0.007  0.292  0.202   -0.044 -0.151 -0.022   -0.147  0.035 -0.021
 C          0.066  0.282 -0.204    0.000 -0.152  0.028    0.149  0.005  0.028
 C          0.021 -0.003 -0.114   -0.036  0.027 -0.009   -0.196  0.021 -0.036
 C          0.008 -0.283 -0.202    0.007 -0.167 -0.016    0.152  0.007  0.026
 C         -0.065 -0.274  0.203   -0.052 -0.158  0.020   -0.144  0.036 -0.034
 C         -0.021  0.001  0.114    0.026  0.020  0.001    0.197 -0.028  0.037
 C          0.009 -0.007 -0.051    0.032  0.264 -0.010   -0.038 -0.032 -0.005
 C         -0.010 -0.006  0.051    0.044  0.262  0.003    0.028 -0.038  0.006
 H         -0.030  0.191  0.258   -0.039 -0.237  0.033   -0.365  0.074 -0.072
 H          0.062  0.179 -0.261    0.094 -0.253 -0.006    0.368 -0.009  0.073
 H          0.030 -0.177 -0.261    0.081 -0.263  0.053    0.365 -0.007  0.059
 H         -0.065 -0.165  0.262   -0.032 -0.252 -0.029   -0.379  0.077 -0.067
 H          0.014  0.064 -0.085    0.036  0.265 -0.004    0.082  0.015  0.018
 H          0.012 -0.031 -0.087    0.035  0.257  0.003    0.035 -0.300  0.016
 H          0.019 -0.063 -0.091    0.040  0.303  0.003    0.091  0.138  0.006
 H         -0.021  0.061  0.086    0.007  0.254  0.005   -0.094 -0.146 -0.009
 H         -0.016 -0.009  0.084    0.023  0.345 -0.000   -0.040  0.232 -0.013
 H         -0.012 -0.071  0.092    0.009  0.240 -0.006   -0.093 -0.155 -0.019
 TransDip  -0.000 -0.000 -0.000    0.015  0.010  0.004   -0.002 -0.003 -0.002

 Mode:                13                     14                     15
 Frequency:       885.97                 895.98                 941.72
 Force Cnst:      2.3871                 0.6110                 0.6540
 Red. Mass:       5.1616                 1.2918                 1.2516
 IR Active:          YES                    YES                    YES
 IR Intens:        0.192                 54.068                  0.003
 Raman Active:       YES                    YES                    YES
               X      Y      Z        X      Y      Z        X      Y      Z
 C          0.051 -0.050 -0.270   -0.064  0.010 -0.021   -0.073  0.009 -0.015
 C          0.063  0.035 -0.269   -0.064  0.014 -0.020   -0.074  0.008 -0.013
 C         -0.023 -0.075  0.001    0.051 -0.010  0.009    0.004 -0.000  0.001
 C         -0.034  0.051  0.271   -0.067  0.014 -0.004    0.071 -0.008  0.013
 C         -0.047 -0.043  0.270   -0.068  0.011 -0.003    0.072 -0.008  0.012
 C          0.011  0.077  0.004    0.052 -0.007  0.010    0.001 -0.000  0.001
 C          0.019  0.168 -0.004    0.025 -0.006  0.005   -0.002  0.000 -0.003
 C         -0.026 -0.164 -0.001    0.023 -0.017  0.005   -0.001  0.000  0.004
 H         -0.063 -0.247 -0.181    0.439 -0.038  0.071    0.488 -0.045  0.088
 H          0.017  0.250 -0.177    0.437 -0.023  0.079    0.482 -0.045  0.090
 H         -0.045  0.256  0.161    0.445 -0.024  0.082   -0.486  0.046 -0.087
 H         -0.126 -0.244  0.155    0.440 -0.038  0.090   -0.480  0.045 -0.090
 H          0.033  0.198 -0.007   -0.097 -0.040 -0.027    0.006 -0.006  0.004
 H          0.021  0.172  0.007   -0.033  0.208 -0.012    0.001 -0.000  0.009
 H          0.030  0.218  0.011   -0.084 -0.144  0.000    0.001  0.005  0.000
 H         -0.006 -0.187 -0.011   -0.096 -0.102 -0.000    0.004 -0.012 -0.004
 H         -0.014 -0.224  0.002   -0.032  0.205 -0.010    0.002  0.000 -0.012
 H         -0.011 -0.178  0.015   -0.089 -0.112 -0.028   -0.002  0.012 -0.005
 TransDip  -0.014  0.002 -0.003    0.229 -0.035  0.043   -0.001 -0.000  0.001

 Mode:                16                     17                     18
 Frequency:      1051.00                1054.81                1094.50
 Force Cnst:      1.0673                 0.8378                 0.9658
 Red. Mass:       1.6400                 1.2780                 1.3684
 IR Active:          YES                    YES                    YES
 IR Intens:        0.583                  0.022                  0.003
 Raman Active:       YES                    YES                    YES
               X      Y      Z        X      Y      Z        X      Y      Z
 C          0.008  0.006 -0.069   -0.066  0.006 -0.014    0.093 -0.011  0.017
 C          0.019 -0.013 -0.074    0.067 -0.005  0.013   -0.093  0.010 -0.021
 C         -0.014  0.008  0.089    0.008  0.001 -0.001    0.001 -0.000  0.002
 C          0.011  0.010 -0.067    0.078 -0.007  0.017    0.083 -0.009  0.014
 C          0.011 -0.015 -0.073   -0.080  0.007 -0.009   -0.083  0.010 -0.018
 C         -0.017 -0.003  0.088   -0.008 -0.001 -0.004    0.001 -0.000  0.001
 C         -0.019  0.006  0.099   -0.031  0.003 -0.008   -0.001  0.000  0.004
 C         -0.016  0.007  0.098    0.032 -0.005  0.003   -0.002  0.000 -0.000
 H          0.026 -0.047 -0.041    0.421 -0.036  0.072   -0.511  0.040 -0.089
 H         -0.017  0.028 -0.066   -0.425  0.042 -0.079    0.513 -0.048  0.092
 H          0.005 -0.046 -0.040   -0.477  0.049 -0.084   -0.449  0.039 -0.080
 H          0.024  0.029 -0.052    0.479 -0.044  0.095    0.451 -0.038  0.082
 H          0.055  0.493 -0.111    0.081  0.020  0.027    0.005  0.021 -0.003
 H         -0.005 -0.160 -0.180    0.020 -0.176  0.024   -0.000 -0.002 -0.004
 H          0.035 -0.363 -0.142    0.075  0.132 -0.006   -0.000 -0.019 -0.006
 H          0.010 -0.446 -0.115   -0.085 -0.066  0.008    0.002 -0.001 -0.001
 H          0.035  0.019 -0.178   -0.018  0.188 -0.001    0.000 -0.010  0.003
 H          0.029  0.436 -0.135   -0.077 -0.097 -0.028    0.006  0.010  0.002
 TransDip   0.006  0.018 -0.015   -0.001 -0.005 -0.001    0.000  0.002 -0.001

 Mode:                19                     20                     21
 Frequency:      1105.68                1112.07                1158.50
 Force Cnst:      1.3506                 1.2805                 1.2208
 Red. Mass:       1.8750                 1.7574                 1.5438
 IR Active:          YES                    YES                    YES
 IR Intens:        0.115                  2.227                  0.595
 Raman Active:       YES                    YES                    YES
               X      Y      Z        X      Y      Z        X      Y      Z
 C         -0.033  0.002  0.142    0.012 -0.037 -0.083    0.041 -0.003  0.009
 C          0.024 -0.005 -0.141   -0.018 -0.032  0.080   -0.034  0.004 -0.012
 C          0.001 -0.020  0.014   -0.006  0.021  0.016    0.088 -0.007  0.017
 C         -0.015  0.036  0.098    0.026  0.001 -0.129   -0.036  0.010 -0.001
 C          0.019  0.030 -0.093   -0.018  0.004  0.130    0.040 -0.008  0.006
 C          0.010 -0.022 -0.017   -0.002  0.018 -0.015   -0.108  0.009 -0.019
 C         -0.019  0.015  0.079   -0.012 -0.004  0.090   -0.092  0.010 -0.017
 C          0.008  0.010 -0.087    0.021 -0.009 -0.086    0.112 -0.015  0.020
 H         -0.035 -0.240  0.289    0.027  0.028 -0.121   -0.160  0.018 -0.029
 H          0.032 -0.258 -0.279   -0.017  0.038  0.118    0.131 -0.025  0.011
 H         -0.026 -0.051  0.150    0.057  0.227 -0.262    0.150 -0.010  0.034
 H          0.019 -0.067 -0.146   -0.053  0.243  0.254   -0.169  0.004 -0.036
 H          0.053  0.394 -0.078    0.033  0.395 -0.089    0.187  0.077  0.059
 H         -0.005 -0.122 -0.143   -0.010 -0.118 -0.163    0.032 -0.423  0.051
 H          0.039 -0.247 -0.104    0.018 -0.335 -0.112    0.178  0.289 -0.036
 H          0.013  0.399  0.087   -0.020  0.351  0.089   -0.239 -0.214  0.024
 H         -0.029 -0.028  0.157   -0.034  0.008  0.161   -0.031  0.537 -0.011
 H         -0.008 -0.321  0.109   -0.039 -0.386  0.101   -0.215 -0.247 -0.097
 TransDip   0.007 -0.008  0.001   -0.001  0.048 -0.002   -0.009 -0.023 -0.004

 Mode:                22                     23                     24
 Frequency:      1162.16                1178.24                1293.78
 Force Cnst:      1.2252                 1.5722                 3.1633
 Red. Mass:       1.5397                 1.9222                 3.2075
 IR Active:          YES                    YES                    YES
 IR Intens:       10.804                  6.793                  0.160
 Raman Active:       YES                    YES                    YES
               X      Y      Z        X      Y      Z        X      Y      Z
 C          0.021  0.001  0.015   -0.018 -0.132  0.010    0.012 -0.067 -0.092
 C          0.033  0.000 -0.006    0.014  0.134  0.007    0.022  0.061 -0.092
 C         -0.111  0.011 -0.019    0.007 -0.018 -0.039   -0.001  0.211  0.124
 C          0.030  0.001  0.017   -0.019 -0.145  0.006    0.018  0.138 -0.019
 C          0.027  0.000 -0.006    0.018  0.147  0.004   -0.012 -0.141 -0.018
 C         -0.091  0.009 -0.016    0.006  0.009 -0.040   -0.043 -0.190  0.126
 C          0.114 -0.017  0.022   -0.003  0.008  0.005    0.001 -0.089 -0.053
 C          0.094 -0.015  0.017    0.001 -0.006  0.005    0.017  0.082 -0.053
 H         -0.115 -0.004  0.001   -0.072 -0.430  0.173   -0.061 -0.431  0.093
 H         -0.123 -0.003 -0.045    0.012  0.448  0.169    0.026  0.407  0.075
 H         -0.156  0.002 -0.007   -0.066 -0.431  0.161   -0.040 -0.164  0.167
 H         -0.108 -0.002 -0.040    0.008  0.451  0.158   -0.021  0.139  0.146
 H         -0.233 -0.093 -0.075    0.025  0.087 -0.022   -0.049 -0.380  0.062
 H         -0.039  0.520 -0.065    0.000 -0.022 -0.037    0.012 -0.081  0.114
 H         -0.221 -0.361  0.046    0.005 -0.034 -0.022   -0.064 -0.001  0.046
 H         -0.202 -0.182  0.021   -0.018 -0.076 -0.021    0.019  0.346  0.059
 H         -0.025  0.448 -0.010    0.007  0.007 -0.040   -0.023  0.122  0.116
 H         -0.181 -0.205 -0.084    0.009  0.045 -0.020    0.032 -0.031  0.040
 TransDip  -0.078 -0.069 -0.013   -0.014  0.009  0.082   -0.004 -0.009  0.008

 Mode:                25                     26                     27
 Frequency:      1295.60                1306.86                1326.81
 Force Cnst:      1.1340                 3.1863                 2.2420
 Red. Mass:       1.1467                 3.1665                 2.1615
 IR Active:          YES                    YES                    YES
 IR Intens:        0.007                  0.160                  1.977
 Raman Active:       YES                    YES                    YES
               X      Y      Z        X      Y      Z        X      Y      Z
 C          0.013  0.044 -0.041    0.020  0.131 -0.031    0.003 -0.027 -0.036
 C          0.002 -0.046 -0.040   -0.010 -0.136 -0.026   -0.010 -0.006  0.045
 C         -0.002  0.022  0.022   -0.045 -0.147  0.164    0.026  0.211 -0.011
 C         -0.008 -0.032  0.023    0.022 -0.013 -0.117    0.003 -0.024 -0.034
 C         -0.000  0.032  0.022    0.019  0.004 -0.113   -0.011 -0.011  0.049
 C         -0.006 -0.018  0.021   -0.009  0.191  0.162    0.027  0.202 -0.017
 C          0.001 -0.007 -0.009    0.018  0.064 -0.061   -0.010 -0.069  0.005
 C          0.002  0.005 -0.009    0.003 -0.078 -0.062   -0.011 -0.064  0.005
 H          0.077  0.374 -0.231   -0.073 -0.357  0.260   -0.060 -0.372  0.165
 H          0.006 -0.393 -0.230   -0.017  0.298  0.220   -0.002 -0.415 -0.180
 H         -0.090 -0.458  0.266   -0.028 -0.276  0.013   -0.060 -0.364  0.165
 H         -0.005  0.468  0.258    0.026  0.206 -0.021   -0.001 -0.404 -0.166
 H         -0.004 -0.057  0.013   -0.000 -0.121  0.032   -0.024 -0.156  0.031
 H          0.002 -0.002  0.014    0.014  0.170  0.140    0.007 -0.164 -0.019
 H         -0.003  0.006  0.001   -0.017  0.294  0.083   -0.021 -0.177 -0.038
 H         -0.005  0.052  0.014   -0.036  0.077  0.028   -0.013 -0.184 -0.039
 H         -0.004  0.008  0.019   -0.030 -0.127  0.150    0.009 -0.151 -0.009
 H         -0.000 -0.011  0.000   -0.033 -0.364  0.081   -0.028 -0.141  0.028
 TransDip  -0.001 -0.003  0.000   -0.000 -0.010  0.007    0.015  0.042 -0.000

 Mode:                28                     29                     30
 Frequency:      1449.53                1537.27                1538.65
 Force Cnst:      1.6186                 1.7513                 1.7648
 Red. Mass:       1.3075                 1.2578                 1.2653
 IR Active:          YES                    YES                    YES
 IR Intens:        0.072                  0.438                  0.005
 Raman Active:       YES                    YES                    YES
               X      Y      Z        X      Y      Z        X      Y      Z
 C          0.006  0.034 -0.014    0.003  0.003 -0.011   -0.000 -0.000  0.000
 C          0.001  0.035  0.014   -0.001  0.003  0.010   -0.000  0.002  0.003
 C         -0.018  0.002  0.097    0.001  0.016  0.001    0.002  0.018 -0.010
 C         -0.006 -0.034  0.015    0.002  0.001 -0.010    0.002  0.020  0.001
 C         -0.001 -0.035 -0.015   -0.001  0.004  0.009   -0.003 -0.020  0.002
 C          0.017 -0.003 -0.097    0.000  0.019  0.002    0.001 -0.016 -0.007
 C          0.006 -0.003 -0.033   -0.016 -0.094  0.004   -0.019 -0.111  0.009
 C         -0.006  0.000  0.033   -0.021 -0.110 -0.003    0.017  0.094  0.005
 H         -0.085 -0.405  0.234   -0.009 -0.056  0.020   -0.004 -0.014  0.010
 H         -0.000 -0.413 -0.228   -0.002 -0.055 -0.020    0.000  0.006  0.008
 H          0.086  0.418 -0.240   -0.010 -0.057  0.020   -0.010 -0.041  0.036
 H          0.001  0.425  0.233   -0.002 -0.060 -0.024   -0.003  0.032  0.030
 H          0.013 -0.072  0.009    0.128  0.297 -0.119    0.143  0.351 -0.141
 H          0.009  0.030  0.097   -0.124  0.368 -0.017   -0.149  0.435 -0.039
 H         -0.047  0.071  0.047    0.182  0.307  0.081    0.224  0.359  0.090
 H          0.036 -0.073 -0.017    0.167  0.352  0.141   -0.132 -0.302 -0.122
 H          0.020  0.002 -0.099   -0.140  0.440 -0.033    0.122 -0.378  0.015
 H         -0.027  0.076 -0.037    0.218  0.346 -0.077   -0.189 -0.293  0.065
 TransDip  -0.001 -0.009  0.000   -0.001 -0.021 -0.001   -0.001 -0.001  0.002

 Mode:                31                     32                     33
 Frequency:      1545.72                1604.96                1606.73
 Force Cnst:      3.1166                 1.5997                 1.6133
 Red. Mass:       2.2140                 1.0540                 1.0607
 IR Active:          YES                    YES                    YES
 IR Intens:        0.436                  3.235                  0.515
 Raman Active:       YES                    YES                    YES
               X      Y      Z        X      Y      Z        X      Y      Z
 C         -0.008 -0.126 -0.028   -0.002 -0.006  0.012   -0.003 -0.015  0.013
 C          0.018  0.125 -0.029    0.004 -0.010 -0.011    0.001 -0.003 -0.014
 C         -0.023  0.011  0.129   -0.014  0.001  0.003    0.008  0.003  0.015
 C         -0.008 -0.126 -0.027    0.003  0.007 -0.010    0.002  0.007 -0.015
 C          0.018  0.125 -0.028   -0.002  0.007  0.011   -0.001  0.010  0.012
 C         -0.024 -0.003  0.130    0.002  0.000 -0.008   -0.005  0.001 -0.003
 C          0.007 -0.021 -0.059   -0.037  0.008 -0.034    0.034 -0.018 -0.020
 C          0.014  0.013 -0.060   -0.002 -0.001  0.025   -0.024  0.009  0.028
 H          0.077  0.263 -0.268    0.000  0.037 -0.011    0.009  0.057 -0.028
 H          0.021 -0.277 -0.267   -0.004  0.045  0.016    0.002  0.027  0.001
 H          0.078  0.272 -0.272   -0.000 -0.033  0.012   -0.008 -0.047  0.013
 H          0.019 -0.287 -0.271   -0.000 -0.035 -0.010    0.003 -0.044 -0.016
 H          0.104  0.026 -0.029    0.584  0.005  0.219   -0.220  0.253 -0.237
 H          0.018  0.070  0.279   -0.024  0.218  0.476    0.088 -0.205  0.178
 H         -0.153  0.090  0.116   -0.012 -0.322 -0.206   -0.374  0.139  0.329
 H         -0.167 -0.007 -0.006    0.153  0.116  0.025    0.428  0.044 -0.089
 H         -0.043 -0.048  0.297    0.066 -0.021 -0.297    0.051  0.097 -0.425
 H          0.110 -0.072  0.084   -0.186 -0.088 -0.081   -0.115 -0.247  0.092
 TransDip   0.003 -0.006 -0.020    0.055 -0.007  0.014   -0.013  0.005 -0.018

 Mode:                34                     35                     36
 Frequency:      1607.75                1617.40                1674.92
 Force Cnst:      1.5992                 1.7169                 4.2240
 Red. Mass:       1.0501                 1.1139                 2.5555
 IR Active:          YES                    YES                    YES
 IR Intens:        8.647                 18.352                 30.914
 Raman Active:       YES                    YES                    YES
               X      Y      Z        X      Y      Z        X      Y      Z
 C          0.002  0.002 -0.002    0.001  0.027  0.009   -0.030 -0.098  0.108
 C          0.000  0.004  0.003   -0.004 -0.028  0.008    0.009 -0.103 -0.107
 C         -0.004 -0.003 -0.005    0.010  0.000 -0.043    0.016  0.168  0.009
 C         -0.001 -0.000  0.007    0.002  0.034  0.005   -0.027 -0.092  0.093
 C          0.002 -0.006 -0.006   -0.004 -0.032  0.010    0.007 -0.096 -0.092
 C         -0.017 -0.004 -0.002    0.008  0.001 -0.045    0.021  0.167 -0.013
 C         -0.014  0.008  0.006    0.009 -0.011 -0.029   -0.005 -0.043 -0.000
 C         -0.045  0.025 -0.020    0.004 -0.000 -0.024   -0.005 -0.043  0.001
 H         -0.000  0.002 -0.002   -0.012 -0.048  0.057    0.079  0.437 -0.175
 H         -0.003 -0.006 -0.003   -0.007  0.048  0.055    0.015  0.447  0.174
 H          0.001  0.021 -0.004   -0.018 -0.073  0.070    0.073  0.405 -0.169
 H         -0.001  0.037  0.015   -0.009  0.053  0.061    0.013  0.415  0.168
 H          0.107 -0.099  0.100    0.149  0.302 -0.109   -0.002 -0.018 -0.013
 H         -0.035  0.090 -0.050    0.075 -0.090  0.469   -0.016 -0.002 -0.008
 H          0.144 -0.066 -0.135   -0.390 -0.099  0.196    0.014 -0.000  0.011
 H          0.404 -0.328 -0.287   -0.254 -0.194 -0.027   -0.009 -0.017  0.015
 H         -0.118  0.294  0.100   -0.090  0.017  0.427   -0.016 -0.005  0.010
 H          0.400 -0.222  0.485    0.261  0.182  0.087    0.016  0.005 -0.013
 TransDip   0.089 -0.023  0.022   -0.030  0.011  0.133    0.028  0.176 -0.001

 Mode:                37                     38                     39
 Frequency:      1752.54                1805.26                3161.64
 Force Cnst:      9.6661                10.8840                 6.1263
 Red. Mass:       5.3415                 5.6684                 1.0402
 IR Active:          YES                    YES                    YES
 IR Intens:        0.235                  0.004                 59.592
 Raman Active:       YES                    YES                    YES
               X      Y      Z        X      Y      Z        X      Y      Z
 C         -0.042 -0.076  0.182   -0.042 -0.278  0.077   -0.000  0.001  0.001
 C          0.024 -0.088 -0.183    0.015  0.281  0.073   -0.000 -0.000  0.000
 C         -0.059 -0.008  0.317   -0.025 -0.212  0.010    0.000  0.000 -0.000
 C          0.046  0.092 -0.200    0.042  0.269 -0.081   -0.000 -0.000 -0.000
 C         -0.025  0.105  0.200   -0.014 -0.272 -0.077    0.000  0.001 -0.001
 C          0.055 -0.024 -0.317    0.024  0.212  0.004    0.000  0.002 -0.000
 C          0.005  0.004 -0.026    0.004  0.035 -0.001   -0.004 -0.009  0.002
 C         -0.004  0.004  0.026   -0.004 -0.035 -0.001   -0.029 -0.045 -0.005
 H          0.027  0.268  0.007    0.076  0.283 -0.250    0.001 -0.006 -0.009
 H          0.029  0.272 -0.005    0.016 -0.296 -0.250   -0.000 -0.001  0.001
 H         -0.036 -0.323  0.012   -0.071 -0.276  0.233    0.000 -0.001 -0.001
 H         -0.032 -0.328 -0.013   -0.012  0.287  0.233   -0.002 -0.006  0.009
 H         -0.085 -0.225  0.049   -0.000 -0.013  0.024   -0.031  0.034  0.075
 H         -0.022  0.069 -0.131    0.005  0.024 -0.013    0.137  0.032 -0.014
 H          0.127  0.152 -0.027    0.015  0.010 -0.023   -0.054  0.041 -0.079
 H         -0.107 -0.198 -0.035   -0.012  0.006  0.022   -0.116  0.163 -0.392
 H         -0.027  0.010  0.133   -0.004 -0.025 -0.003    0.718  0.168  0.143
 H          0.117  0.192  0.010   -0.006 -0.002 -0.026   -0.263  0.183  0.312
 TransDip  -0.002 -0.015 -0.000    0.001 -0.000  0.002   -0.077 -0.235 -0.008

 Mode:                40                     41                     42
 Frequency:      3162.79                3213.55                3214.95
 Force Cnst:      6.1233                 6.6925                 6.6828
 Red. Mass:       1.0389                 1.0999                 1.0974
 IR Active:          YES                    YES                    YES
 IR Intens:       27.148                 25.466                 32.436
 Raman Active:       YES                    YES                    YES
               X      Y      Z        X      Y      Z        X      Y      Z
 C         -0.000 -0.001 -0.000    0.000  0.000  0.000    0.000 -0.001 -0.001
 C          0.000  0.001 -0.001    0.000 -0.001  0.001    0.000 -0.000  0.000
 C          0.000  0.002 -0.000   -0.000 -0.001 -0.000   -0.000 -0.000 -0.000
 C         -0.000  0.001  0.001   -0.000 -0.000 -0.001    0.000 -0.000  0.000
 C         -0.000 -0.000  0.000    0.000 -0.000 -0.000   -0.000 -0.001  0.001
 C          0.000 -0.000 -0.000    0.000  0.000  0.000   -0.001 -0.001 -0.000
 C         -0.023 -0.046  0.008   -0.087  0.020 -0.020   -0.005  0.001 -0.001
 C          0.006  0.009  0.001    0.005 -0.001  0.001   -0.085  0.025 -0.015
 H         -0.000  0.001  0.003   -0.000  0.000 -0.000   -0.003  0.009  0.014
 H         -0.003 -0.006  0.010    0.000  0.005 -0.009    0.000  0.001 -0.001
 H          0.001 -0.006 -0.010   -0.002  0.005  0.008   -0.000  0.001  0.001
 H          0.001  0.002 -0.004   -0.000 -0.000  0.000    0.002  0.007 -0.013
 H         -0.150  0.167  0.369    0.071 -0.103 -0.230    0.003 -0.005 -0.012
 H          0.690  0.161 -0.070    0.628  0.160 -0.073    0.035  0.009 -0.004
 H         -0.266  0.202 -0.392    0.341 -0.287  0.545    0.018 -0.015  0.028
 H          0.023 -0.032  0.077   -0.006  0.011 -0.025    0.113 -0.199  0.468
 H         -0.145 -0.034 -0.029   -0.031 -0.008 -0.006    0.593  0.152  0.119
 H          0.052 -0.036 -0.062   -0.018  0.014  0.023    0.315 -0.242 -0.412
 TransDip  -0.042 -0.161  0.015   -0.148  0.054 -0.035   -0.161  0.081 -0.029

 Mode:                43                     44                     45
 Frequency:      3237.55                3237.97                3303.04
 Force Cnst:      6.8134                 6.8090                 6.9952
 Red. Mass:       1.1033                 1.1023                 1.0882
 IR Active:          YES                    YES                    YES
 IR Intens:       23.419                 27.889                 15.548
 Raman Active:       YES                    YES                    YES
               X      Y      Z        X      Y      Z        X      Y      Z
 C         -0.000  0.002  0.002    0.000  0.000 -0.000   -0.006  0.026  0.049
 C          0.000 -0.000 -0.001   -0.000 -0.001  0.002    0.013  0.028 -0.056
 C         -0.000 -0.000  0.000    0.000  0.001 -0.001   -0.000  0.002  0.002
 C          0.000  0.000 -0.001   -0.001  0.002  0.004   -0.001  0.001  0.003
 C         -0.000 -0.002  0.003    0.000 -0.000 -0.000    0.001  0.002 -0.004
 C          0.000 -0.000 -0.001   -0.000 -0.000  0.000    0.000  0.002 -0.001
 C         -0.001  0.000  0.004    0.017 -0.010 -0.090   -0.000  0.000 -0.002
 C          0.016 -0.001 -0.092    0.001  0.000 -0.004   -0.001  0.001  0.002
 H          0.004 -0.018 -0.027   -0.000  0.002  0.003    0.072 -0.329 -0.563
 H         -0.001 -0.004  0.007    0.004  0.011 -0.017   -0.153 -0.344  0.643
 H         -0.001  0.004  0.007    0.005 -0.025 -0.038    0.005 -0.022 -0.039
 H          0.006  0.018 -0.029   -0.001 -0.003  0.006   -0.011 -0.025  0.048
 H          0.011 -0.014 -0.029   -0.291  0.346  0.729   -0.003  0.002  0.007
 H          0.006  0.002  0.000   -0.164 -0.041 -0.002   -0.003 -0.002 -0.000
 H         -0.010  0.008 -0.015    0.247 -0.195  0.352    0.009 -0.009  0.014
 H          0.186 -0.282  0.641    0.008 -0.012  0.027   -0.002  0.002 -0.007
 H          0.022  0.004 -0.016    0.000 -0.000 -0.001    0.002 -0.000  0.001
 H         -0.395  0.291  0.470   -0.016  0.012  0.019    0.015 -0.013 -0.018
 TransDip   0.026  0.001 -0.153    0.030 -0.030 -0.164    0.014  0.125 -0.012

 Mode:                46                     47                     48
 Frequency:      3306.34                3323.42                3327.71
 Force Cnst:      7.0110                 7.1313                 7.1511
 Red. Mass:       1.0885                 1.0958                 1.0961
 IR Active:          YES                    YES                    YES
 IR Intens:       12.168                 47.294                  7.449
 Raman Active:       YES                    YES                    YES
               X      Y      Z        X      Y      Z        X      Y      Z
 C          0.000 -0.003 -0.004    0.006 -0.033 -0.051   -0.003  0.014  0.023
 C         -0.001 -0.002  0.004    0.011  0.028 -0.045   -0.005 -0.012  0.020
 C          0.000  0.002 -0.001   -0.000  0.001  0.003   -0.001 -0.003  0.001
 C         -0.006  0.026  0.049    0.003 -0.015 -0.022    0.006 -0.032 -0.052
 C          0.013  0.028 -0.056    0.005  0.012 -0.019    0.011  0.027 -0.046
 C         -0.000  0.002  0.002   -0.001 -0.001  0.003    0.000  0.003  0.001
 C         -0.001  0.001  0.003    0.000  0.000 -0.002    0.001 -0.001 -0.002
 C         -0.000  0.001 -0.003    0.001 -0.000 -0.002   -0.001  0.001 -0.001
 H         -0.005  0.025  0.042   -0.074  0.350  0.586    0.032 -0.150 -0.253
 H          0.010  0.024 -0.042   -0.124 -0.283  0.517    0.054  0.124 -0.227
 H          0.070 -0.330 -0.565   -0.031  0.153  0.256   -0.072  0.347  0.583
 H         -0.150 -0.343  0.642   -0.053 -0.123  0.223   -0.123 -0.285  0.521
 H          0.012 -0.016 -0.031   -0.005  0.005  0.013   -0.009  0.013  0.023
 H          0.006  0.001 -0.000   -0.004 -0.002 -0.000    0.000  0.002  0.000
 H         -0.005  0.004 -0.008    0.007 -0.006  0.011   -0.001  0.003 -0.001
 H          0.008 -0.014  0.028    0.003 -0.004  0.011    0.005 -0.009  0.016
 H          0.002 -0.000 -0.000    0.001  0.001 -0.001   -0.001 -0.002 -0.000
 H         -0.007  0.004  0.009   -0.013  0.011  0.017    0.004 -0.005 -0.005
 TransDip   0.012  0.111 -0.010    0.038 -0.016 -0.216    0.015 -0.006 -0.086

 STANDARD THERMODYNAMIC QUANTITIES AT   298.15 K  AND     1.00 ATM

   This Molecule has  1 Imaginary Frequencies
   Zero point vibrational energy:      103.008 kcal/mol

   Atom    1 Element C  Has Mass   12.00000
   Atom    2 Element C  Has Mass   12.00000
   Atom    3 Element C  Has Mass   12.00000
   Atom    4 Element C  Has Mass   12.00000
   Atom    5 Element C  Has Mass   12.00000
   Atom    6 Element C  Has Mass   12.00000
   Atom    7 Element C  Has Mass   12.00000
   Atom    8 Element C  Has Mass   12.00000
   Atom    9 Element H  Has Mass    1.00783
   Atom   10 Element H  Has Mass    1.00783
   Atom   11 Element H  Has Mass    1.00783
   Atom   12 Element H  Has Mass    1.00783
   Atom   13 Element H  Has Mass    1.00783
   Atom   14 Element H  Has Mass    1.00783
   Atom   15 Element H  Has Mass    1.00783
   Atom   16 Element H  Has Mass    1.00783
   Atom   17 Element H  Has Mass    1.00783
   Atom   18 Element H  Has Mass    1.00783
   Molecular Mass:   106.078300 amu
   Principal axes and moments of inertia in amu*Bohr^2:
                             1           2           3
    Eigenvalues --      329.32743  1254.60755  1561.76844
          X               0.10908    -0.17786     0.97799
          Y               0.99402     0.02390    -0.10652
          Z              -0.00443     0.98377     0.17940
   Rotational Symmetry Number is   1
   The Molecule is an Asymmetric Top
   Translational Enthalpy:        0.889 kcal/mol
   Rotational Enthalpy:           0.889 kcal/mol
   Vibrational Enthalpy:        105.527 kcal/mol
   gas constant (RT):             0.592 kcal/mol
   Translational Entropy:        39.894  cal/mol.K
   Rotational Entropy:           27.958  cal/mol.K
   Vibrational Entropy:          15.856  cal/mol.K

   Total Enthalpy:              107.897 kcal/mol
   Total Entropy:                83.708  cal/mol.K

 ======================================================================

 STANDARD THERMODYNAMIC QUANTITIES FOR ANHARMONIC VIBRATION -- TOSH

   Zero point vibrational energy: ************ kcal/mol

   Vibrational Enthalpy:       Infinity kcal/mol
   Vibrational Entropy:             NaN  cal/mol.K

   Total Enthalpy:             Infinity kcal/mol
   Total Entropy:                   NaN  cal/mol.K

 ======================================================================

 STANDARD THERMODYNAMIC QUANTITIES FOR ANHARMONIC VIBRATION -- VPT2

   Zero point vibrational energy: ************ kcal/mol

   Vibrational Enthalpy:       Infinity kcal/mol
   Vibrational Entropy:             NaN  cal/mol.K

   Total Enthalpy:             Infinity kcal/mol
   Total Entropy:                   NaN  cal/mol.K

 ======================================================================

Archival summary:
1\1\february\FREQ\HF\BasisUnspecified\810\taweetha\SatDec1409:38:152019SatDec1409:38:152019\0\\#,FREQ,HF,BasisUnspecified,\\0,1\C\C,1,1.3866\H,2,1.07666,1,119.666\C,2,1.38765,1,121.181,3,179.868,0\H,4,1.07688,2,119.154,1,-179.848,0\C,4,1.38659,2,121.191,1,0.185384,0\C,1,1.39092,2,117.628,3,-179.985,0\H,7,1.07718,1,119.569,2,179.98,0\C,7,1.38314,1,121.192,2,0.108553,0\H,9,1.07694,7,119.239,1,179.85,0\C,6,1.51083,4,121.282,2,178.528,0\H,11,1.08467,6,111.196,4,29.1514,0\H,11,1.08481,6,111.182,4,149.547,0\H,11,1.08728,6,110.944,4,-90.6788,0\C,1,1.51084,2,121.536,3,-0.917989,0\H,15,1.08425,1,111.185,2,14.1543,0\H,15,1.08555,1,111.14,2,134.461,0\H,15,1.08697,1,110.995,2,-105.807,0\\HF=-308.848438\\@

 Total job time:  259.99s(wall), 1477.83s(cpu) 
 Sat Dec 14 09:38:15 2019

        *************************************************************
        *                                                           *
        *  Thank you very much for using Q-Chem.  Have a nice day.  *
        *                                                           *
        *************************************************************
