# Supplementary material for: Geometric and energetic data from quantum chemical calculations of halobenzenes and xylenes
Source: Data Brief. 2020 Mar 5;30:105386. doi: 10.1016/j.dib.2020.105386 (PMC7114895; doi:10.1016/j.dib.2020.105386)
Supplement: Supplementary file 2 [file mmc2.zip › xylene/HF/not_used/p-xylene7.out]

                  Welcome to Q-Chem
     A Quantum Leap Into The Future Of Chemistry


 Q-Chem 5.2 (devel), Q-Chem, Inc., Pleasanton, CA (2019)

 Yihan Shao,  Zhengting Gan,  E. Epifanovsky,  A. T. B. Gilbert,  M. Wormit,  
 J. Kussmann,  A. W. Lange,  A. Behn,  Jia Deng,  Xintian Feng,  D. Ghosh,  
 M. Goldey,  P. R. Horn,  L. D. Jacobson,  I. Kaliman,  T. Kus,  A. Landau,  
 Jie Liu,  E. I. Proynov,  R. M. Richard,  R. P. Steele,  E. J. Sundstrom,  
 H. L. Woodcock III,  P. M. Zimmerman,  D. Zuev,  B. Albrecht,  E. Alguire,  
 S. A. Baeppler,  D. Barton,  Z. Benda,  Y. A. Bernard,  E. J. Berquist,  
 K. B. Bravaya,  H. Burton,  D. Casanova,  Chun-Min Chang,  Yunqing Chen,  
 A. Chien,  K. D. Closser,  M. P. Coons,  S. Coriani,  S. Dasgupta,  
 A. L. Dempwolff,  M. Diedenhofen,  Hainam Do,  R. G. Edgar,  Po-Tung Fang,  
 S. Faraji,  S. Fatehi,  Qingguo Feng,  K. D. Fenk,  J. Fosso-Tande,  
 J. Gayvert,  Qinghui Ge,  A. Ghysels,  G. Gidofalvi,  J. Gomes,  
 J. Gonthier,  A. Gunina,  D. Hait,  M. W. D. Hanson-Heine,  
 P. H. P. Harbach,  A. W. Hauser,  M. F. Herbst,  J. E. Herr,  
 E. G. Hohenstein,  Z. C. Holden,  Kerwin Hui,  B. C. Huynh,  T.-C. Jagau,  
 Hyunjun Ji,  B. Kaduk,  K. Khistyaev,  Jaehoon Kim,  P. Klunzinger,  K. Koh,  
 D. Kosenkov,  L. Koulias,  T. Kowalczyk,  C. M. Krauter,  A. Kunitsa,  
 Ka Un Lao,  A. Laurent,  K. V. Lawler,  Joonho Lee,  D. Lefrancois,  
 S. Lehtola,  D. S. Levine,  Yi-Pei Li,  You-Sheng Lin,  Fenglai Liu,  
 E. Livshits,  A. Luenser,  P. Manohar,  E. Mansoor,  S. F. Manzer,  
 Shan-Ping Mao,  Yuezhi Mao,  N. Mardirossian,  A. V. Marenich,  
 T. Markovich,  L. A. Martinez-Martinez,  S. A. Maurer,  N. J. Mayhall,  
 S. C. McKenzie,  J.-M. Mewes,  P. Morgante,  A. F. Morrison,  
 J. W. Mullinax,  K. Nanda,  T. S. Nguyen-Beck,  R. Olivares-Amaya,  
 J. A. Parkhill,  Zheng Pei,  T. M. Perrine,  F. Plasser,  P. Pokhilko,  
 S. Prager,  A. Prociuk,  E. Ramos,  D. R. Rehn,  F. Rob,  M. Scheurer,  
 M. Schneider,  N. Sergueev,  S. M. Sharada,  S. Sharma,  D. W. Small,  
 T. Stauch,  T. Stein,  Yu-Chuan Su,  A. J. W. Thom,  A. Tkatchenko,  
 T. Tsuchimochi,  N. M. Tubman,  L. Vogt,  M. L. Vidal,  O. Vydrov,  
 M. A. Watson,  J. Wenzel,  M. de Wergifosse,  T. A. Wesolowski,  A. White,  
 J. Witte,  A. Yamada,  Jun Yang,  K. Yao,  S. Yeganeh,  S. R. Yost,  
 Zhi-Qiang You,  A. Zech,  Igor Ying Zhang,  Xing Zhang,  Yan Zhao,  
 Ying Zhu,  B. R. Brooks,  G. K. L. Chan,  C. J. Cramer,  M. S. Gordon,  
 W. J. Hehre,  A. Klamt,  M. W. Schmidt,  C. D. Sherrill,  D. G. Truhlar,  
 A. Aspuru-Guzik,  R. Baer,  A. T. Bell,  N. A. Besley,  Jeng-Da Chai,  
 A. E. DePrince, III,  R. A. DiStasio Jr.,  A. Dreuw,  B. D. Dunietz,  
 T. R. Furlani,  Chao-Ping Hsu,  Yousung Jung,  Jing Kong,  D. S. Lambrecht,  
 WanZhen Liang,  C. Ochsenfeld,  V. A. Rassolov,  L. V. Slipchenko,  
 J. E. Subotnik,  T. Van Voorhis,  J. M. Herbert,  A. I. Krylov,  
 P. M. W. Gill,  M. Head-Gordon

 Contributors to earlier versions of Q-Chem not listed above: 
 R. D. Adamson,  B. Austin,  J. Baker,  G. J. O. Beran,  K. Brandhorst,  
 S. T. Brown,  E. F. C. Byrd,  A. K. Chakraborty,  C.-L. Cheng,  
 Siu Hung Chien,  D. M. Chipman,  D. L. Crittenden,  H. Dachsel,  
 R. J. Doerksen,  A. D. Dutoi,  L. Fusti-Molnar,  W. A. Goddard III,  
 A. Golubeva-Zadorozhnaya,  S. R. Gwaltney,  G. Hawkins,  A. Heyden,  
 S. Hirata,  G. Kedziora,  F. J. Keil,  C. Kelley,  Jihan Kim,  R. A. King,  
 R. Z. Khaliullin,  P. P. Korambath,  W. Kurlancheek,  A. M. Lee,  M. S. Lee,  
 S. V. Levchenko,  Ching Yeh Lin,  D. Liotard,  R. C. Lochan,  I. Lotan,  
 P. E. Maslen,  N. Nair,  D. P. O'Neill,  D. Neuhauser,  E. Neuscamman,  
 C. M. Oana,  R. Olson,  B. Peters,  R. Peverati,  P. A. Pieniazek,  
 Y. M. Rhee,  J. Ritchie,  M. A. Rohrdanz,  E. Rosta,  N. J. Russ,  
 H. F. Schaefer III,  N. E. Schultz,  N. Shenvi,  A. C. Simmonett,  A. Sodt,  
 D. Stuck,  K. S. Thanthiriwatte,  V. Vanovschi,  Tao Wang,  A. Warshel,  
 C. F. Williams,  Q. Wu,  X. Xu,  W. Zhang

 Please cite Q-Chem as follows:
 Y. Shao et al., Mol. Phys. 113, 184-215 (2015)
 DOI: 10.1080/00268976.2014.952696

 Q-Chem 5.2.1 for Intel X86 EM64T Linux

 Parts of Q-Chem use Armadillo 8.300.2 (Tropical Shenanigans).
 http://arma.sourceforge.net/

 Q-Chem begins on Sat Dec 14 09:42:04 2019  

Host: 
0

     Scratch files written to /scratch/taweetham/qchem28436//
NAlpha2: 58
NElect   58
Mult     1

Checking the input file for inconsistencies... 	...done.

--------------------------------------------------------------
User input:
--------------------------------------------------------------
$molecule
0 1
  C   -1.5659296    2.3610006    1.1549482
  C   -1.7050527    0.9852649    1.1613843
  C   -1.5668187    0.2416053   -0.0064123
  C   -1.2822928    0.9287289   -1.1761771
  C   -1.1427157    2.3097244   -1.1826771
  C   -1.2791617    3.0505385   -0.0190250
  C   -1.7434725   -1.2588274    0.0059754
  C   -1.0953763    4.5501500   -0.0174153
  H   -1.6817121    2.9059315    2.0765925
  H   -1.9264906    0.4828960    2.0881189
  H   -1.1687003    0.3859780   -2.0990918
  H   -0.9240688    2.8103566   -2.1107020
  H   -1.3816122   -1.7034372   -0.9143516
  H   -2.7913212   -1.5267417    0.1142772
  H   -1.2019007   -1.7100983    0.8314774
  H   -1.3607183    4.9787035   -0.9778134
  H   -0.0609956    4.8147273    0.1880941
  H   -1.7120766    5.0199479    0.7414530
$end

$REM
   JOB_TYPE	OPTIMIZATION
   BASIS	6-311++G**
   METHOD	HF
   GEOM_OPT_COORDS 0
   THRESH	14
   SCF_CONVERGENCE 10
   GEOM_OPT_TOL_GRADIENT 30
   GEOM_OPT_TOL_DISPLACEMENT 30
   GEOM_OPT_TOL_ENERGY 3
$END

--------------------------------------------------------------
 ----------------------------------------------------------------
             Standard Nuclear Orientation (Angstroms)
    I     Atom           X                Y                Z
 ----------------------------------------------------------------
    1      C       0.6897980267    -1.1880283245     0.0079917676
    2      C      -0.6929144864    -1.1860884987    -0.0041622431
    3      C      -1.4117609058     0.0051798910    -0.0093185479
    4      C      -0.6924138499     1.1900670713    -0.0042490574
    5      C       0.6955767850     1.1881446282     0.0080346574
    6      C       1.4118090242     0.0013397452     0.0118818156
    7      C      -2.9225545759    -0.0024178646     0.0008336857
    8      C       2.9225046773    -0.0035445027    -0.0078438853
    9      H       1.2146667622    -2.1283787027     0.0141126868
   10      H      -1.2206297831    -2.1251045700    -0.0075765466
   11      H      -1.2153497648     2.1312253947    -0.0077673154
   12      H       1.2212660790     2.1279753237     0.0142242776
   13      H      -3.3207758106     0.9779961432    -0.2354516490
   14      H      -3.3040384306    -0.2889007660     0.9775075647
   15      H      -3.3155077892    -0.7073632977    -0.7251406253
   16      H       3.3237151569     0.8837818569     0.4697658637
   17      H       3.2977984883    -0.0280928753    -1.0280059442
   18      H       3.3185869211    -0.8710513776     0.5093225307
 ----------------------------------------------------------------
 Molecular Point Group                 C1    NOp =  1
 Largest Abelian Subgroup              C1    NOp =  1
 Nuclear Repulsion Energy =         341.57184863 hartrees
 There are       29 alpha and       29 beta electrons
 Requested basis set is 6-311++G(d,p)
 There are 98 shells and 246 basis functions

 Total QAlloc Memory Limit   2000 MB
 Mega-Array Size       188 MB
 MEM_STATIC part       192 MB
 A cutoff of  1.0D-14 yielded   4530 shell pairs
 There are     29176 function pairs (     31157 Cartesian)
 Smallest overlap matrix eigenvalue = 8.39E-07
 Linear dependence detected in AO basis
 Tighter screening thresholds may be required for diffuse basis sets
 Use S2THRESH > 14 and THRESH = 14 in case of SCF convergence issues
 Number of orthogonalized atomic orbitals = 245
 Maximum deviation from orthogonality = 1.352E-10

 Scale SEOQF with 1.000000e-01/1.000000e-01/1.000000e-01

 Standard Electronic Orientation quadrupole field applied
 Nucleus-field energy     =     0.0000000111 hartrees
 Guess from superposition of atomic densities
 Warning:  Energy on first SCF cycle will be non-variational
 SAD guess density has 58.000000 electrons

 -----------------------------------------------------------------------
  General SCF calculation program by
  Eric Jon Sundstrom, Paul Horn, Yuezhi Mao, Dmitri Zuev, Alec White,
  David Stuck, Shaama M.S., Shane Yost, Joonho Lee, David Small,
  Daniel Levine, Susi Lehtola, Hugh Burton, Evgeny Epifanovsky,
  Bang C. Huynh
 -----------------------------------------------------------------------
 Hartree-Fock
 using 6 threads for integral computing
 -------------------------------------------------------
 OpenMP Integral computing Module                
 Release: version 2.0, May 2017, Q-Chem Inc. Pleasanton 
 -------------------------------------------------------
 A restricted SCF calculation will be
 performed using DIIS
 SCF converges when DIIS error is below 1.0e-10
 ---------------------------------------
  Cycle       Energy         DIIS error
 ---------------------------------------
    1    -312.3260013175      4.35e-02  
    2    -308.7597006459      2.78e-03  
    3    -308.8415164406      7.41e-04  
    4    -308.8478043839      2.62e-04  
    5    -308.8484129797      4.01e-05  
    6    -308.8484352266      1.26e-05  
    7    -308.8484373631      3.19e-06  
    8    -308.8484375689      1.02e-06  
    9    -308.8484375904      4.59e-07  
   10    -308.8484375956      1.92e-07  
   11    -308.8484375977      7.89e-08  
   12    -308.8484375980      3.12e-08  
   13    -308.8484375980      6.92e-09  
   14    -308.8484375980      1.68e-09  
   15    -308.8484375980      7.66e-10  
   16    -308.8484375980      2.10e-10  
   17    -308.8484375980      3.70e-11  Convergence criterion met
 ---------------------------------------
 SCF time:   CPU 74.20s  wall 14.00s 
 SCF   energy in the final basis set =     -308.8484375980
 Total energy in the final basis set =     -308.8484375980

 --------------------------------------------------------------

                    Orbital Energies (a.u.)
 --------------------------------------------------------------

 Alpha MOs
 -- Occupied --
-11.2340 -11.2340 -11.2254 -11.2251 -11.2241 -11.2238 -11.2195 -11.2195
 -1.1585  -1.0627  -1.0119  -0.9741  -0.8978  -0.8284  -0.7846  -0.6706
 -0.6464  -0.6264  -0.5808  -0.5794  -0.5700  -0.5557  -0.5483  -0.5251
 -0.4808  -0.4802  -0.4774  -0.3328  -0.3139
 -- Virtual --
  0.0400   0.0485   0.0500   0.0650   0.0680   0.0693   0.0784   0.0921
  0.0961   0.1100   0.1136   0.1249   0.1278   0.1378   0.1479   0.1553
  0.1664   0.1742   0.1770   0.1877   0.1890   0.1907   0.1948   0.2017
  0.2077   0.2104   0.2126   0.2235   0.2243   0.2320   0.2329   0.2458
  0.2469   0.2514   0.2593   0.2754   0.2778   0.2889   0.2981   0.3119
  0.3158   0.3187   0.3272   0.3495   0.3600   0.3650   0.3656   0.3944
  0.4042   0.4162   0.4234   0.4303   0.4382   0.4524   0.4634   0.4796
  0.5214   0.5344   0.5402   0.5560   0.6035   0.6134   0.6281   0.6471
  0.6710   0.7140   0.7324   0.7325   0.7433   0.7460   0.7657   0.7760
  0.7849   0.7996   0.8291   0.8477   0.8513   0.8587   0.8647   0.8712
  0.8816   0.8926   0.9076   0.9243   0.9250   0.9367   0.9694   0.9806
  0.9920   1.0078   1.0418   1.0536   1.0748   1.0848   1.0982   1.1341
  1.1390   1.1660   1.1822   1.1899   1.2000   1.2408   1.2495   1.2630
  1.2924   1.2988   1.3389   1.3575   1.4012   1.5380   1.5754   1.6302
  1.6403   1.6710   1.6815   1.7288   1.7471   1.7620   1.8105   1.8131
  1.8221   1.8355   1.8488   1.8537   1.8776   1.8869   1.8893   1.8979
  1.9160   1.9609   1.9639   1.9963   2.0074   2.0646   2.0759   2.1049
  2.1143   2.1395   2.1446   2.2057   2.2334   2.2562   2.2628   2.2733
  2.2904   2.3148   2.3578   2.3676   2.3916   2.4239   2.4452   2.4802
  2.5205   2.5411   2.6342   2.6421   2.6762   2.7384   2.7538   2.8003
  2.8298   2.8421   2.8442   2.8671   2.8917   2.9076   2.9113   2.9439
  2.9545   2.9682   2.9821   3.0078   3.0308   3.0504   3.0569   3.0786
  3.0852   3.1268   3.1691   3.1856   3.2231   3.2734   3.2862   3.3011
  3.3349   3.3473   3.3604   3.3858   3.5221   3.6006   3.6469   3.6669
  3.8141   3.8806   3.9455   4.0298   4.1029   4.1433   4.2270   4.2344
  4.2467   4.2661   4.4343   4.5880   4.6010   4.7246   4.8160   5.3050
 24.7569  25.1045  25.1353  25.1614  25.1857  25.2849  25.3082  25.3977
 --------------------------------------------------------------

          Ground-State Mulliken Net Atomic Charges

     Atom                 Charge (a.u.)
  ----------------------------------------
      1 C                    -0.415545
      2 C                    -0.131177
      3 C                     0.721484
      4 C                    -0.742777
      5 C                    -0.461011
      6 C                     0.741369
      7 C                    -0.656480
      8 C                    -0.645008
      9 H                     0.182076
     10 H                     0.192514
     11 H                     0.170138
     12 H                     0.186548
     13 H                     0.145269
     14 H                     0.153992
     15 H                     0.136142
     16 H                     0.134976
     17 H                     0.153152
     18 H                     0.134337
  ----------------------------------------
  Sum of atomic charges =     0.000000

 -----------------------------------------------------------------
                    Cartesian Multipole Moments
 -----------------------------------------------------------------
    Charge (ESU x 10^10)
                -0.0000
    Dipole Moment (Debye)
         X       0.0005      Y      -0.0335      Z      -0.0108
       Tot       0.0352
    Quadrupole Moments (Debye-Ang)
        XX     -44.5290     XY       0.0333     YY     -45.6849
        XZ      -0.0568     YZ       0.0013     ZZ     -53.5230
    Octopole Moments (Debye-Ang^2)
       XXX       0.0372    XXY      -0.0478    XYY       0.0036
       YYY       0.4302    XXZ      -0.0104    XYZ      -0.0033
       YYZ       0.2104    XZZ      -0.0072    YZZ      -0.5185
       ZZZ      -0.2574
    Hexadecapole Moments (Debye-Ang^3)
      XXXX   -1084.3855   XXXY      -0.2365   XXYY    -222.8352
      XYYY      -1.2511   YYYY    -297.2705   XXXZ       0.3948
      XXYZ       0.0332   XYYZ       3.4183   YYYZ      -0.0009
      XXZZ    -193.6400   XYZZ       1.3988   YYZZ     -73.8500
      XZZZ      -3.6222   YZZZ       0.0005   ZZZZ     -76.7096
 -----------------------------------------------------------------
 Calculating analytic gradient of the SCF energy
 Gradient of SCF Energy
            1           2           3           4           5           6
    1  -0.0002336   0.0002360   0.0000112  -0.0002514   0.0002468  -0.0000057
    2  -0.0001373  -0.0001866   0.0003284  -0.0001860  -0.0001358   0.0002869
    3   0.0000285   0.0000004   0.0000174  -0.0000005  -0.0000309  -0.0000165
            7           8           9          10          11          12
    1  -0.0000062  -0.0000013   0.0000168  -0.0000234   0.0000113  -0.0000105
    2  -0.0000462   0.0000396   0.0000089   0.0000296   0.0000246   0.0000026
    3   0.0000027  -0.0000028  -0.0000041   0.0000037   0.0000018  -0.0000025
           13          14          15          16          17          18
    1  -0.0000142  -0.0000002   0.0000145  -0.0000066   0.0000046   0.0000121
    2   0.0000025   0.0000151   0.0000047  -0.0000320   0.0000130  -0.0000319
    3  -0.0000035   0.0000012  -0.0000071   0.0000245   0.0000042  -0.0000165
 Max gradient component =       3.284E-04
 RMS gradient           =       1.004E-04
 Gradient time:  CPU 21.96 s  wall 3.80 s
 Geometry Optimization Parameters
   NAtoms,    NIC,     NZ,  NCons,   NDum,   NFix, NCnnct, MaxDiis
       18       0       0       0       0       0       0       0


** GEOMETRY OPTIMIZATION IN CARTESIAN COORDINATES **
   Searching for a Minimum

   Optimization Cycle:   1

                       Coordinates (Angstroms)
     ATOM                X               Y               Z
      1  C         0.6897980267   -1.1880283245    0.0079917676
      2  C        -0.6929144864   -1.1860884987   -0.0041622431
      3  C        -1.4117609058    0.0051798910   -0.0093185479
      4  C        -0.6924138499    1.1900670713   -0.0042490574
      5  C         0.6955767850    1.1881446282    0.0080346574
      6  C         1.4118090242    0.0013397452    0.0118818156
      7  C        -2.9225545759   -0.0024178646    0.0008336857
      8  C         2.9225046773   -0.0035445027   -0.0078438853
      9  H         1.2146667622   -2.1283787027    0.0141126868
     10  H        -1.2206297831   -2.1251045700   -0.0075765466
     11  H        -1.2153497648    2.1312253947   -0.0077673154
     12  H         1.2212660790    2.1279753237    0.0142242776
     13  H        -3.3207758106    0.9779961432   -0.2354516490
     14  H        -3.3040384306   -0.2889007660    0.9775075647
     15  H        -3.3155077892   -0.7073632977   -0.7251406253
     16  H         3.3237151569    0.8837818569    0.4697658637
     17  H         3.2977984883   -0.0280928753   -1.0280059442
     18  H         3.3185869211   -0.8710513776    0.5093225307
   Point Group: c1    Number of degrees of freedom:    48


   Energy is   -308.848437598


 Translations and Rotations Projected Out of Hessian

 48 Hessian modes will be used to form the next step
  Hessian Eigenvalues:
     1.000000    1.000000    1.000000    1.000000    1.000000    1.000000
     1.000000    1.000000    1.000000    1.000000    1.000000    1.000000
     1.000000    1.000000    1.000000    1.000000    1.000000    1.000000
     1.000000    1.000000    1.000000    1.000000    1.000000    1.000000
     1.000000    1.000000    1.000000    1.000000    1.000000    1.000000
     1.000000    1.000000    1.000000    1.000000    1.000000    1.000000
     1.000000    1.000000    1.000000    1.000000    1.000000    1.000000
     1.000000    1.000000    1.000000    1.000000    1.000000    1.000000

 Minimum search - taking simple RFO step
 Searching for Lamda that Minimizes Along All modes
 Value Taken    Lamda =   0.00000000
 Step Taken.  Stepsize is  0.000738

                             Maximum     Tolerance    Cnvgd?
         Gradient           0.000328      0.000030      NO
         Displacement       0.000328      0.000030      NO
         Energy change     *********      0.000000      NO

 ----------------------------------------------------------------
             Standard Nuclear Orientation (Angstroms)
    I     Atom           X                Y                Z
 ----------------------------------------------------------------
    1      C       0.6899216489    -1.1879556507     0.0079766807
    2      C      -0.6930393941    -1.1859897318    -0.0041624687
    3      C      -1.4117668330     0.0050060838    -0.0093277377
    4      C      -0.6922808273     1.1901654982    -0.0042488003
    5      C       0.6954462034     1.1882164857     0.0080509885
    6      C       1.4118120153     0.0011879174     0.0118905715
    7      C      -2.9225512700    -0.0023934074     0.0008322570
    8      C       2.9225053909    -0.0035654605    -0.0078424248
    9      H       1.2146578704    -2.1283834190     0.0141148631
   10      H      -1.2206174206    -2.1251202087    -0.0075784802
   11      H      -1.2153557285     2.1312124004    -0.0077682936
   12      H       1.2212716602     2.1279739354     0.0142255990
   13      H      -3.3207682777     0.9779948389    -0.2354497979
   14      H      -3.3040383052    -0.2889087626     0.9775069311
   15      H      -3.3155154809    -0.7073657617    -0.7251368769
   16      H       3.3237186735     0.8837987646     0.4697528860
   17      H       3.2977960724    -0.0280997717    -1.0280081417
   18      H       3.3185805264    -0.8710344759     0.5093312810
 ----------------------------------------------------------------
 Molecular Point Group                 C1    NOp =  1
 Largest Abelian Subgroup              C1    NOp =  1
 Nuclear Repulsion Energy =         341.57188204 hartrees
 There are       29 alpha and       29 beta electrons
 Applying Cartesian multipole field
    Component          Value
    ---------          -----
     (2,0,0)        1.00000E-11
     (0,2,0)        2.00000E-11
     (0,0,2)       -3.00000E-11
 Nucleus-field energy     =     0.0000000111 hartrees
 Requested basis set is 6-311++G(d,p)
 There are 98 shells and 246 basis functions
 A cutoff of  1.0D-14 yielded   4530 shell pairs
 There are     29176 function pairs (     31157 Cartesian)
 Smallest overlap matrix eigenvalue = 8.39E-07
 Linear dependence detected in AO basis
 Tighter screening thresholds may be required for diffuse basis sets
 Use S2THRESH > 14 and THRESH = 14 in case of SCF convergence issues
 Number of orthogonalized atomic orbitals = 245
 Maximum deviation from orthogonality = 1.226E-10
 Guess MOs from SCF MO coefficient file

 -----------------------------------------------------------------------
  General SCF calculation program by
  Eric Jon Sundstrom, Paul Horn, Yuezhi Mao, Dmitri Zuev, Alec White,
  David Stuck, Shaama M.S., Shane Yost, Joonho Lee, David Small,
  Daniel Levine, Susi Lehtola, Hugh Burton, Evgeny Epifanovsky,
  Bang C. Huynh
 -----------------------------------------------------------------------
 Hartree-Fock
 using 6 threads for integral computing
 -------------------------------------------------------
 OpenMP Integral computing Module                
 Release: version 2.0, May 2017, Q-Chem Inc. Pleasanton 
 -------------------------------------------------------
 A restricted SCF calculation will be
 performed using DIIS
 SCF converges when DIIS error is below 1.0e-10
 ---------------------------------------
  Cycle       Energy         DIIS error
 ---------------------------------------
    1    -308.8484375817      5.04e-06  
    2    -308.8484378810      1.37e-06  
    3    -308.8484379366      5.81e-07  
    4    -308.8484379556      3.09e-07  
    5    -308.8484379613      1.28e-07  
    6    -308.8484379619      2.87e-08  
    7    -308.8484379619      5.47e-09  
    8    -308.8484379619      2.15e-09  
    9    -308.8484379619      3.98e-10  
   10    -308.8484379619      1.89e-10  
   11    -308.8484379619      5.56e-11  Convergence criterion met
 ---------------------------------------
 SCF time:   CPU 48.91s  wall 9.00s 
 SCF   energy in the final basis set =     -308.8484379619
 Total energy in the final basis set =     -308.8484379619

 --------------------------------------------------------------

                    Orbital Energies (a.u.)
 --------------------------------------------------------------

 Alpha MOs
 -- Occupied --
-11.2340 -11.2340 -11.2254 -11.2251 -11.2241 -11.2238 -11.2195 -11.2195
 -1.1585  -1.0627  -1.0119  -0.9741  -0.8978  -0.8284  -0.7846  -0.6706
 -0.6464  -0.6264  -0.5808  -0.5794  -0.5700  -0.5557  -0.5483  -0.5251
 -0.4808  -0.4802  -0.4774  -0.3328  -0.3139
 -- Virtual --
  0.0400   0.0485   0.0500   0.0650   0.0680   0.0693   0.0784   0.0921
  0.0961   0.1100   0.1136   0.1249   0.1278   0.1378   0.1479   0.1553
  0.1664   0.1742   0.1770   0.1877   0.1890   0.1907   0.1948   0.2016
  0.2077   0.2104   0.2126   0.2235   0.2243   0.2320   0.2329   0.2458
  0.2469   0.2514   0.2593   0.2754   0.2778   0.2889   0.2981   0.3119
  0.3158   0.3187   0.3272   0.3495   0.3600   0.3650   0.3656   0.3944
  0.4042   0.4162   0.4234   0.4303   0.4382   0.4524   0.4634   0.4796
  0.5214   0.5344   0.5401   0.5560   0.6035   0.6134   0.6281   0.6470
  0.6710   0.7140   0.7324   0.7325   0.7433   0.7460   0.7657   0.7760
  0.7849   0.7996   0.8291   0.8477   0.8513   0.8587   0.8647   0.8712
  0.8816   0.8926   0.9076   0.9243   0.9250   0.9367   0.9694   0.9806
  0.9920   1.0078   1.0418   1.0536   1.0748   1.0848   1.0982   1.1341
  1.1389   1.1660   1.1821   1.1899   1.2000   1.2408   1.2495   1.2630
  1.2924   1.2988   1.3389   1.3575   1.4012   1.5380   1.5754   1.6303
  1.6403   1.6710   1.6815   1.7288   1.7471   1.7620   1.8105   1.8131
  1.8221   1.8355   1.8488   1.8537   1.8776   1.8869   1.8894   1.8979
  1.9160   1.9609   1.9639   1.9963   2.0074   2.0647   2.0759   2.1049
  2.1143   2.1395   2.1446   2.2057   2.2334   2.2562   2.2628   2.2732
  2.2905   2.3148   2.3579   2.3676   2.3916   2.4238   2.4451   2.4802
  2.5204   2.5411   2.6342   2.6421   2.6762   2.7383   2.7538   2.8003
  2.8298   2.8421   2.8443   2.8671   2.8917   2.9075   2.9114   2.9439
  2.9545   2.9683   2.9821   3.0078   3.0308   3.0504   3.0569   3.0786
  3.0852   3.1268   3.1691   3.1856   3.2231   3.2734   3.2862   3.3011
  3.3349   3.3473   3.3604   3.3858   3.5221   3.6007   3.6470   3.6669
  3.8141   3.8807   3.9455   4.0297   4.1029   4.1433   4.2270   4.2344
  4.2467   4.2661   4.4343   4.5880   4.6010   4.7246   4.8160   5.3050
 24.7569  25.1045  25.1354  25.1615  25.1858  25.2848  25.3081  25.3977
 --------------------------------------------------------------

          Ground-State Mulliken Net Atomic Charges

     Atom                 Charge (a.u.)
  ----------------------------------------
      1 C                    -0.414742
      2 C                    -0.130696
      3 C                     0.721300
      4 C                    -0.743332
      5 C                    -0.461536
      6 C                     0.741210
      7 C                    -0.656370
      8 C                    -0.644971
      9 H                     0.182076
     10 H                     0.192495
     11 H                     0.170125
     12 H                     0.186554
     13 H                     0.145269
     14 H                     0.153998
     15 H                     0.136154
     16 H                     0.134967
     17 H                     0.153154
     18 H                     0.134344
  ----------------------------------------
  Sum of atomic charges =     0.000000

 -----------------------------------------------------------------
                    Cartesian Multipole Moments
 -----------------------------------------------------------------
    Charge (ESU x 10^10)
                 0.0000
    Dipole Moment (Debye)
         X       0.0004      Y      -0.0332      Z      -0.0108
       Tot       0.0349
    Quadrupole Moments (Debye-Ang)
        XX     -44.5288     XY       0.0328     YY     -45.6848
        XZ      -0.0568     YZ       0.0012     ZZ     -53.5231
    Octopole Moments (Debye-Ang^2)
       XXX       0.0366    XXY      -0.0433    XYY       0.0032
       YYY       0.4264    XXZ      -0.0105    XYZ      -0.0032
       YYZ       0.2104    XZZ      -0.0071    YZZ      -0.5187
       ZZZ      -0.2574
    Hexadecapole Moments (Debye-Ang^3)
      XXXX   -1084.3836   XXXY      -0.2399   XXYY    -222.8339
      XYYY      -1.2519   YYYY    -297.2708   XXXZ       0.3943
      XXYZ       0.0318   XYYZ       3.4180   YYYZ      -0.0020
      XXZZ    -193.6404   XYZZ       1.3988   YYZZ     -73.8500
      XZZZ      -3.6227   YZZZ      -0.0005   ZZZZ     -76.7099
 -----------------------------------------------------------------
 Calculating analytic gradient of the SCF energy
 Gradient of SCF Energy
            1           2           3           4           5           6
    1  -0.0000799   0.0000795  -0.0000081  -0.0000766   0.0000761   0.0000036
    2  -0.0000616  -0.0000455   0.0000794  -0.0000344  -0.0000540   0.0001166
    3   0.0000207   0.0000047   0.0000143  -0.0000015  -0.0000260  -0.0000136
            7           8           9          10          11          12
    1   0.0000027  -0.0000015   0.0000129  -0.0000255   0.0000121  -0.0000043
    2   0.0000077   0.0000169   0.0000038   0.0000057   0.0000018   0.0000006
    3   0.0000014  -0.0000003  -0.0000026   0.0000036   0.0000018  -0.0000040
           13          14          15          16          17          18
    1  -0.0000171   0.0000002   0.0000176   0.0000052   0.0000049  -0.0000017
    2  -0.0000142   0.0000068  -0.0000065  -0.0000184   0.0000126  -0.0000173
    3   0.0000006   0.0000065  -0.0000145   0.0000286   0.0000027  -0.0000226
 Max gradient component =       1.166E-04
 RMS gradient           =       3.349E-05
 Gradient time:  CPU 21.91 s  wall 3.79 s
 Geometry Optimization Parameters
   NAtoms,    NIC,     NZ,  NCons,   NDum,   NFix, NCnnct, MaxDiis
       18       0       0       0       0       0       0       0

 Cartesian Hessian Update
 Hessian updated using BFGS update


** GEOMETRY OPTIMIZATION IN CARTESIAN COORDINATES **
   Searching for a Minimum

   Optimization Cycle:   2

                       Coordinates (Angstroms)
     ATOM                X               Y               Z
      1  C         0.6899216489   -1.1879556507    0.0079766807
      2  C        -0.6930393941   -1.1859897318   -0.0041624687
      3  C        -1.4117668330    0.0050060838   -0.0093277377
      4  C        -0.6922808273    1.1901654982   -0.0042488003
      5  C         0.6954462034    1.1882164857    0.0080509885
      6  C         1.4118120153    0.0011879174    0.0118905715
      7  C        -2.9225512700   -0.0023934074    0.0008322570
      8  C         2.9225053909   -0.0035654605   -0.0078424248
      9  H         1.2146578704   -2.1283834190    0.0141148631
     10  H        -1.2206174206   -2.1251202087   -0.0075784802
     11  H        -1.2153557285    2.1312124004   -0.0077682936
     12  H         1.2212716602    2.1279739354    0.0142255990
     13  H        -3.3207682777    0.9779948389   -0.2354497979
     14  H        -3.3040383052   -0.2889087626    0.9775069311
     15  H        -3.3155154809   -0.7073657617   -0.7251368769
     16  H         3.3237186735    0.8837987646    0.4697528860
     17  H         3.2977960724   -0.0280997717   -1.0280081417
     18  H         3.3185805264   -0.8710344759    0.5093312810
   Point Group: c1    Number of degrees of freedom:    48


   Energy is   -308.848437962


 Translations and Rotations Projected Out of Hessian

  2 Hessian modes will be used to form the next step
  Hessian Eigenvalues:
     0.652600    1.048051

 Minimum search - taking simple RFO step
 Searching for Lamda that Minimizes Along All modes
 Value Taken    Lamda =   0.00000000
 Step Taken.  Stepsize is  0.000377

                             Maximum     Tolerance    Cnvgd?
         Gradient           0.000117      0.000030      NO
         Displacement       0.000177      0.000030      NO
         Energy change     -0.000000      0.000000      NO

 ----------------------------------------------------------------
             Standard Nuclear Orientation (Angstroms)
    I     Atom           X                Y                Z
 ----------------------------------------------------------------
    1      C       0.6899864763    -1.1879062087     0.0079603343
    2      C      -0.6931039213    -1.1859520856    -0.0041661373
    3      C      -1.4117606775     0.0049404111    -0.0093390412
    4      C      -0.6922183342     1.1901945094    -0.0042476248
    5      C       0.6953841154     1.1882599983     0.0080714892
    6      C       1.4118092778     0.0010939895     0.0119013452
    7      C      -2.9225532675    -0.0023988020     0.0008311037
    8      C       2.9225065558    -0.0035790114    -0.0078421892
    9      H       1.2146476973    -2.1283864768     0.0141169500
   10      H      -1.2205973702    -2.1251250155    -0.0075813483
   11      H      -1.2153652674     2.1312107245    -0.0077697099
   12      H       1.2212751308     2.1279734468     0.0142286996
   13      H      -3.3207548289     0.9780057880    -0.2354502496
   14      H      -3.3040384604    -0.2889142437     0.9775018860
   15      H      -3.3155292515    -0.7073607547    -0.7251255700
   16      H       3.3237147589     0.8838134024     0.4697304560
   17      H       3.2977922311    -0.0281096849    -1.0280103213
   18      H       3.3185816598    -0.8710207124     0.5093489636
 ----------------------------------------------------------------
 Molecular Point Group                 C1    NOp =  1
 Largest Abelian Subgroup              C1    NOp =  1
 Nuclear Repulsion Energy =         341.57213484 hartrees
 There are       29 alpha and       29 beta electrons
 Applying Cartesian multipole field
    Component          Value
    ---------          -----
     (2,0,0)        1.00000E-11
     (0,2,0)        2.00000E-11
     (0,0,2)       -3.00000E-11
 Nucleus-field energy     =     0.0000000111 hartrees
 Requested basis set is 6-311++G(d,p)
 There are 98 shells and 246 basis functions
 A cutoff of  1.0D-14 yielded   4530 shell pairs
 There are     29176 function pairs (     31157 Cartesian)
 Smallest overlap matrix eigenvalue = 8.39E-07
 Linear dependence detected in AO basis
 Tighter screening thresholds may be required for diffuse basis sets
 Use S2THRESH > 14 and THRESH = 14 in case of SCF convergence issues
 Number of orthogonalized atomic orbitals = 245
 Maximum deviation from orthogonality = 2.723E-10
 Guess MOs from SCF MO coefficient file

 -----------------------------------------------------------------------
  General SCF calculation program by
  Eric Jon Sundstrom, Paul Horn, Yuezhi Mao, Dmitri Zuev, Alec White,
  David Stuck, Shaama M.S., Shane Yost, Joonho Lee, David Small,
  Daniel Levine, Susi Lehtola, Hugh Burton, Evgeny Epifanovsky,
  Bang C. Huynh
 -----------------------------------------------------------------------
 Hartree-Fock
 using 6 threads for integral computing
 -------------------------------------------------------
 OpenMP Integral computing Module                
 Release: version 2.0, May 2017, Q-Chem Inc. Pleasanton 
 -------------------------------------------------------
 A restricted SCF calculation will be
 performed using DIIS
 SCF converges when DIIS error is below 1.0e-10
 ---------------------------------------
  Cycle       Energy         DIIS error
 ---------------------------------------
    1    -308.8484379201      2.47e-06  
    2    -308.8484379930      6.74e-07  
    3    -308.8484380063      2.85e-07  
    4    -308.8484380108      1.55e-07  
    5    -308.8484380122      6.75e-08  
    6    -308.8484380124      1.43e-08  
    7    -308.8484380124      3.36e-09  
    8    -308.8484380124      1.07e-09  
    9    -308.8484380124      1.73e-10  
   10    -308.8484380124      5.51e-11  Convergence criterion met
 ---------------------------------------
 SCF time:   CPU 44.93s  wall 8.00s 
 SCF   energy in the final basis set =     -308.8484380124
 Total energy in the final basis set =     -308.8484380124

 --------------------------------------------------------------

                    Orbital Energies (a.u.)
 --------------------------------------------------------------

 Alpha MOs
 -- Occupied --
-11.2340 -11.2340 -11.2254 -11.2251 -11.2241 -11.2238 -11.2195 -11.2195
 -1.1585  -1.0627  -1.0119  -0.9741  -0.8978  -0.8284  -0.7846  -0.6706
 -0.6464  -0.6264  -0.5808  -0.5794  -0.5700  -0.5557  -0.5483  -0.5251
 -0.4808  -0.4802  -0.4774  -0.3328  -0.3139
 -- Virtual --
  0.0400   0.0485   0.0500   0.0650   0.0680   0.0693   0.0784   0.0921
  0.0961   0.1100   0.1136   0.1249   0.1278   0.1378   0.1479   0.1553
  0.1664   0.1742   0.1770   0.1877   0.1890   0.1907   0.1948   0.2016
  0.2077   0.2104   0.2126   0.2235   0.2243   0.2320   0.2329   0.2458
  0.2469   0.2514   0.2593   0.2754   0.2778   0.2889   0.2981   0.3119
  0.3158   0.3187   0.3272   0.3495   0.3599   0.3650   0.3656   0.3944
  0.4042   0.4162   0.4234   0.4303   0.4382   0.4524   0.4634   0.4796
  0.5214   0.5344   0.5401   0.5560   0.6035   0.6134   0.6281   0.6470
  0.6710   0.7140   0.7324   0.7325   0.7433   0.7460   0.7657   0.7760
  0.7849   0.7996   0.8291   0.8477   0.8513   0.8587   0.8647   0.8713
  0.8816   0.8926   0.9076   0.9243   0.9250   0.9367   0.9694   0.9806
  0.9920   1.0078   1.0418   1.0536   1.0748   1.0848   1.0982   1.1341
  1.1389   1.1660   1.1821   1.1900   1.2000   1.2408   1.2495   1.2630
  1.2924   1.2988   1.3389   1.3575   1.4012   1.5380   1.5754   1.6303
  1.6403   1.6710   1.6815   1.7288   1.7471   1.7620   1.8105   1.8131
  1.8221   1.8355   1.8487   1.8537   1.8776   1.8869   1.8894   1.8979
  1.9160   1.9609   1.9639   1.9963   2.0074   2.0647   2.0759   2.1049
  2.1143   2.1395   2.1445   2.2057   2.2334   2.2562   2.2628   2.2732
  2.2905   2.3148   2.3579   2.3676   2.3916   2.4238   2.4451   2.4802
  2.5204   2.5411   2.6342   2.6421   2.6762   2.7383   2.7538   2.8003
  2.8298   2.8421   2.8443   2.8671   2.8917   2.9075   2.9114   2.9439
  2.9545   2.9683   2.9821   3.0078   3.0308   3.0504   3.0569   3.0786
  3.0852   3.1268   3.1691   3.1856   3.2231   3.2734   3.2862   3.3011
  3.3349   3.3473   3.3604   3.3858   3.5221   3.6006   3.6471   3.6668
  3.8142   3.8807   3.9454   4.0298   4.1029   4.1433   4.2270   4.2344
  4.2467   4.2661   4.4343   4.5880   4.6010   4.7246   4.8160   5.3051
 24.7569  25.1045  25.1354  25.1615  25.1858  25.2847  25.3081  25.3976
 --------------------------------------------------------------

          Ground-State Mulliken Net Atomic Charges

     Atom                 Charge (a.u.)
  ----------------------------------------
      1 C                    -0.414342
      2 C                    -0.130443
      3 C                     0.721271
      4 C                    -0.743664
      5 C                    -0.461807
      6 C                     0.741122
      7 C                    -0.656322
      8 C                    -0.644946
      9 H                     0.182076
     10 H                     0.192484
     11 H                     0.170123
     12 H                     0.186557
     13 H                     0.145262
     14 H                     0.154003
     15 H                     0.136162
     16 H                     0.134964
     17 H                     0.153155
     18 H                     0.134344
  ----------------------------------------
  Sum of atomic charges =     0.000000

 -----------------------------------------------------------------
                    Cartesian Multipole Moments
 -----------------------------------------------------------------
    Charge (ESU x 10^10)
                 0.0000
    Dipole Moment (Debye)
         X       0.0004      Y      -0.0331      Z      -0.0108
       Tot       0.0348
    Quadrupole Moments (Debye-Ang)
        XX     -44.5289     XY       0.0330     YY     -45.6847
        XZ      -0.0569     YZ       0.0011     ZZ     -53.5231
    Octopole Moments (Debye-Ang^2)
       XXX       0.0364    XXY      -0.0415    XYY       0.0031
       YYY       0.4247    XXZ      -0.0105    XYZ      -0.0033
       YYZ       0.2104    XZZ      -0.0071    YZZ      -0.5188
       ZZZ      -0.2575
    Hexadecapole Moments (Debye-Ang^3)
      XXXX   -1084.3846   XXXY      -0.2366   XXYY    -222.8334
      XYYY      -1.2500   YYYY    -297.2694   XXXZ       0.3933
      XXYZ       0.0309   XYYZ       3.4178   YYYZ      -0.0031
      XXZZ    -193.6403   XYZZ       1.3989   YYZZ     -73.8498
      XZZZ      -3.6233   YZZZ      -0.0015   ZZZZ     -76.7097
 -----------------------------------------------------------------
 Calculating analytic gradient of the SCF energy
 Gradient of SCF Energy
            1           2           3           4           5           6
    1   0.0000134  -0.0000097   0.0000022  -0.0000019  -0.0000074  -0.0000021
    2   0.0000124  -0.0000107   0.0000139  -0.0000115   0.0000143  -0.0000127
    3   0.0000137   0.0000081   0.0000110  -0.0000023  -0.0000213  -0.0000103
            7           8           9          10          11          12
    1  -0.0000010   0.0000014   0.0000113  -0.0000189   0.0000060  -0.0000028
    2   0.0000003   0.0000085  -0.0000039   0.0000051   0.0000048  -0.0000045
    3   0.0000013  -0.0000000  -0.0000009   0.0000038   0.0000017  -0.0000058
           13          14          15          16          17          18
    1  -0.0000200   0.0000012   0.0000212   0.0000112   0.0000052  -0.0000095
    2  -0.0000086   0.0000048  -0.0000032  -0.0000122   0.0000136  -0.0000106
    3  -0.0000005   0.0000036  -0.0000092   0.0000295   0.0000023  -0.0000246
 Max gradient component =       2.947E-05
 RMS gradient           =       1.072E-05
 Gradient time:  CPU 21.93 s  wall 3.79 s
 Geometry Optimization Parameters
   NAtoms,    NIC,     NZ,  NCons,   NDum,   NFix, NCnnct, MaxDiis
       18       0       0       0       0       0       0       0

 Cartesian Hessian Update
 Hessian updated using BFGS update


** GEOMETRY OPTIMIZATION IN CARTESIAN COORDINATES **
   Searching for a Minimum

   Optimization Cycle:   3

                       Coordinates (Angstroms)
     ATOM                X               Y               Z
      1  C         0.6899864763   -1.1879062087    0.0079603343
      2  C        -0.6931039213   -1.1859520856   -0.0041661373
      3  C        -1.4117606775    0.0049404111   -0.0093390412
      4  C        -0.6922183342    1.1901945094   -0.0042476248
      5  C         0.6953841154    1.1882599983    0.0080714892
      6  C         1.4118092778    0.0010939895    0.0119013452
      7  C        -2.9225532675   -0.0023988020    0.0008311037
      8  C         2.9225065558   -0.0035790114   -0.0078421892
      9  H         1.2146476973   -2.1283864768    0.0141169500
     10  H        -1.2205973702   -2.1251250155   -0.0075813483
     11  H        -1.2153652674    2.1312107245   -0.0077697099
     12  H         1.2212751308    2.1279734468    0.0142286996
     13  H        -3.3207548289    0.9780057880   -0.2354502496
     14  H        -3.3040384604   -0.2889142437    0.9775018860
     15  H        -3.3155292515   -0.7073607547   -0.7251255700
     16  H         3.3237147589    0.8838134024    0.4697304560
     17  H         3.2977922311   -0.0281096849   -1.0280103213
     18  H         3.3185816598   -0.8710207124    0.5093489636
   Point Group: c1    Number of degrees of freedom:    48


   Energy is   -308.848438012


 Translations and Rotations Projected Out of Hessian

  3 Hessian modes will be used to form the next step
  Hessian Eigenvalues:
     0.551725    1.043677    1.152040

 Minimum search - taking simple RFO step
 Searching for Lamda that Minimizes Along All modes
 Value Taken    Lamda =   0.00000000
 Step Taken.  Stepsize is  0.000089

                             Maximum     Tolerance    Cnvgd?
         Gradient           0.000029      0.000030     YES
         Displacement       0.000033      0.000030      NO
         Energy change     -0.000000      0.000000      NO

 ----------------------------------------------------------------
             Standard Nuclear Orientation (Angstroms)
    I     Atom           X                Y                Z
 ----------------------------------------------------------------
    1      C       0.6899843443    -1.1879091414     0.0079516596
    2      C      -0.6931038413    -1.1859430632    -0.0041708247
    3      C      -1.4117614791     0.0049272788    -0.0093458699
    4      C      -0.6922122188     1.1902033580    -0.0042462906
    5      C       0.6953830937     1.1882556428     0.0080846370
    6      C       1.4118102701     0.0010935396     0.0119077476
    7      C      -2.9225528623    -0.0023992005     0.0008303266
    8      C       2.9225058717    -0.0035847245    -0.0078421424
    9      H       1.2146407699    -2.1283845994     0.0141176031
   10      H      -1.2205855693    -2.1251282441    -0.0075836373
   11      H      -1.2153692613     2.1312079043    -0.0077707309
   12      H       1.2212769379     2.1279758389     0.0142320901
   13      H      -3.3207429551     0.9780112265    -0.2354500146
   14      H      -3.3040391357    -0.2889172716     0.9774995384
   15      H      -3.3155418174    -0.7073586877    -0.7251197225
   16      H       3.3237083756     0.8838211641     0.4697127358
   17      H       3.2977891193    -0.0281178519    -1.0280117315
   18      H       3.3185868819    -0.8710138943     0.5093636622
 ----------------------------------------------------------------
 Molecular Point Group                 C1    NOp =  1
 Largest Abelian Subgroup              C1    NOp =  1
 Nuclear Repulsion Energy =         341.57224888 hartrees
 There are       29 alpha and       29 beta electrons
 Applying Cartesian multipole field
    Component          Value
    ---------          -----
     (2,0,0)        1.00000E-11
     (0,2,0)        2.00000E-11
     (0,0,2)       -3.00000E-11
 Nucleus-field energy     =     0.0000000111 hartrees
 Requested basis set is 6-311++G(d,p)
 There are 98 shells and 246 basis functions
 A cutoff of  1.0D-14 yielded   4530 shell pairs
 There are     29176 function pairs (     31157 Cartesian)
 Smallest overlap matrix eigenvalue = 8.39E-07
 Linear dependence detected in AO basis
 Tighter screening thresholds may be required for diffuse basis sets
 Use S2THRESH > 14 and THRESH = 14 in case of SCF convergence issues
 Number of orthogonalized atomic orbitals = 245
 Maximum deviation from orthogonality = 1.956E-10
 Guess MOs from SCF MO coefficient file

 -----------------------------------------------------------------------
  General SCF calculation program by
  Eric Jon Sundstrom, Paul Horn, Yuezhi Mao, Dmitri Zuev, Alec White,
  David Stuck, Shaama M.S., Shane Yost, Joonho Lee, David Small,
  Daniel Levine, Susi Lehtola, Hugh Burton, Evgeny Epifanovsky,
  Bang C. Huynh
 -----------------------------------------------------------------------
 Hartree-Fock
 using 6 threads for integral computing
 -------------------------------------------------------
 OpenMP Integral computing Module                
 Release: version 2.0, May 2017, Q-Chem Inc. Pleasanton 
 -------------------------------------------------------
 A restricted SCF calculation will be
 performed using DIIS
 SCF converges when DIIS error is below 1.0e-10
 ---------------------------------------
  Cycle       Energy         DIIS error
 ---------------------------------------
    1    -308.8484380170      2.87e-07  
    2    -308.8484380182      7.02e-08  
    3    -308.8484380183      2.81e-08  
    4    -308.8484380183      1.28e-08  
    5    -308.8484380183      5.37e-09  
    6    -308.8484380183      2.78e-09  
    7    -308.8484380183      6.84e-10  
    8    -308.8484380183      1.77e-10  
    9    -308.8484380183      7.66e-11  Convergence criterion met
 ---------------------------------------
 SCF time:   CPU 39.96s  wall 8.00s 
 SCF   energy in the final basis set =     -308.8484380183
 Total energy in the final basis set =     -308.8484380183

 --------------------------------------------------------------

                    Orbital Energies (a.u.)
 --------------------------------------------------------------

 Alpha MOs
 -- Occupied --
-11.2340 -11.2340 -11.2254 -11.2251 -11.2241 -11.2238 -11.2195 -11.2195
 -1.1585  -1.0627  -1.0119  -0.9741  -0.8978  -0.8284  -0.7846  -0.6706
 -0.6464  -0.6264  -0.5808  -0.5794  -0.5700  -0.5557  -0.5483  -0.5251
 -0.4808  -0.4802  -0.4774  -0.3328  -0.3139
 -- Virtual --
  0.0400   0.0485   0.0500   0.0650   0.0680   0.0693   0.0784   0.0921
  0.0961   0.1100   0.1136   0.1249   0.1278   0.1378   0.1479   0.1553
  0.1664   0.1742   0.1770   0.1877   0.1890   0.1907   0.1948   0.2016
  0.2077   0.2104   0.2126   0.2235   0.2243   0.2320   0.2329   0.2458
  0.2469   0.2514   0.2593   0.2754   0.2778   0.2889   0.2981   0.3119
  0.3158   0.3187   0.3272   0.3495   0.3599   0.3650   0.3656   0.3944
  0.4042   0.4162   0.4234   0.4303   0.4382   0.4524   0.4634   0.4796
  0.5214   0.5344   0.5401   0.5560   0.6035   0.6134   0.6281   0.6470
  0.6710   0.7140   0.7324   0.7325   0.7433   0.7460   0.7657   0.7760
  0.7849   0.7996   0.8291   0.8477   0.8513   0.8587   0.8647   0.8713
  0.8816   0.8926   0.9076   0.9243   0.9250   0.9367   0.9694   0.9806
  0.9920   1.0078   1.0418   1.0536   1.0748   1.0848   1.0982   1.1341
  1.1389   1.1660   1.1821   1.1900   1.2000   1.2408   1.2495   1.2630
  1.2924   1.2988   1.3389   1.3575   1.4012   1.5380   1.5754   1.6303
  1.6402   1.6710   1.6815   1.7289   1.7471   1.7620   1.8104   1.8131
  1.8221   1.8355   1.8487   1.8537   1.8776   1.8869   1.8894   1.8979
  1.9160   1.9609   1.9639   1.9963   2.0074   2.0647   2.0759   2.1049
  2.1143   2.1395   2.1445   2.2057   2.2334   2.2562   2.2628   2.2732
  2.2905   2.3148   2.3579   2.3676   2.3916   2.4238   2.4451   2.4802
  2.5204   2.5411   2.6342   2.6421   2.6762   2.7383   2.7538   2.8003
  2.8298   2.8421   2.8443   2.8671   2.8917   2.9075   2.9114   2.9439
  2.9545   2.9683   2.9821   3.0078   3.0308   3.0504   3.0569   3.0786
  3.0852   3.1268   3.1691   3.1856   3.2231   3.2734   3.2862   3.3011
  3.3349   3.3473   3.3604   3.3858   3.5221   3.6007   3.6471   3.6668
  3.8142   3.8807   3.9454   4.0298   4.1029   4.1433   4.2270   4.2344
  4.2467   4.2661   4.4343   4.5880   4.6010   4.7246   4.8160   5.3051
 24.7569  25.1045  25.1354  25.1615  25.1858  25.2847  25.3081  25.3977
 --------------------------------------------------------------

          Ground-State Mulliken Net Atomic Charges

     Atom                 Charge (a.u.)
  ----------------------------------------
      1 C                    -0.414267
      2 C                    -0.130420
      3 C                     0.721229
      4 C                    -0.743662
      5 C                    -0.461849
      6 C                     0.741094
      7 C                    -0.656315
      8 C                    -0.644938
      9 H                     0.182075
     10 H                     0.192482
     11 H                     0.170122
     12 H                     0.186559
     13 H                     0.145260
     14 H                     0.154005
     15 H                     0.136164
     16 H                     0.134965
     17 H                     0.153156
     18 H                     0.134342
  ----------------------------------------
  Sum of atomic charges =     0.000000

 -----------------------------------------------------------------
                    Cartesian Multipole Moments
 -----------------------------------------------------------------
    Charge (ESU x 10^10)
                 0.0000
    Dipole Moment (Debye)
         X       0.0004      Y      -0.0331      Z      -0.0108
       Tot       0.0348
    Quadrupole Moments (Debye-Ang)
        XX     -44.5288     XY       0.0329     YY     -45.6847
        XZ      -0.0569     YZ       0.0010     ZZ     -53.5231
    Octopole Moments (Debye-Ang^2)
       XXX       0.0362    XXY      -0.0415    XYY       0.0030
       YYY       0.4246    XXZ      -0.0105    XYZ      -0.0034
       YYZ       0.2104    XZZ      -0.0071    YZZ      -0.5189
       ZZZ      -0.2575
    Hexadecapole Moments (Debye-Ang^3)
      XXXX   -1084.3835   XXXY      -0.2367   XXYY    -222.8332
      XYYY      -1.2506   YYYY    -297.2694   XXXZ       0.3927
      XXYZ       0.0302   XYYZ       3.4176   YYYZ      -0.0039
      XXZZ    -193.6403   XYZZ       1.3988   YYZZ     -73.8497
      XZZZ      -3.6238   YZZZ      -0.0022   ZZZZ     -76.7097
 -----------------------------------------------------------------
 Calculating analytic gradient of the SCF energy
 Gradient of SCF Energy
            1           2           3           4           5           6
    1   0.0000072  -0.0000087  -0.0000012   0.0000086  -0.0000109  -0.0000000
    2  -0.0000002   0.0000080  -0.0000131   0.0000101   0.0000014  -0.0000008
    3   0.0000106   0.0000091   0.0000094  -0.0000025  -0.0000189  -0.0000087
            7           8           9          10          11          12
    1  -0.0000005   0.0000008   0.0000095  -0.0000188   0.0000062  -0.0000011
    2   0.0000009   0.0000037   0.0000002   0.0000017   0.0000011   0.0000001
    3   0.0000015  -0.0000003  -0.0000000   0.0000040   0.0000016  -0.0000069
           13          14          15          16          17          18
    1  -0.0000196   0.0000009   0.0000211   0.0000107   0.0000055  -0.0000095
    2  -0.0000076   0.0000037  -0.0000030  -0.0000112   0.0000150  -0.0000100
    3  -0.0000009   0.0000029  -0.0000077   0.0000290   0.0000019  -0.0000242
 Max gradient component =       2.901E-05
 RMS gradient           =       9.673E-06
 Gradient time:  CPU 21.93 s  wall 3.79 s
 Geometry Optimization Parameters
   NAtoms,    NIC,     NZ,  NCons,   NDum,   NFix, NCnnct, MaxDiis
       18       0       0       0       0       0       0       0

 Cartesian Hessian Update
 Hessian updated using BFGS update
**WARNING** Hereditary positive definiteness endangered
 due to small product of step size times gradient change
**WARNING** Small scalar product
 Hessian update skipped this cycle


** GEOMETRY OPTIMIZATION IN CARTESIAN COORDINATES **
   Searching for a Minimum

   Optimization Cycle:   4

                       Coordinates (Angstroms)
     ATOM                X               Y               Z
      1  C         0.6899843443   -1.1879091414    0.0079516596
      2  C        -0.6931038413   -1.1859430632   -0.0041708247
      3  C        -1.4117614791    0.0049272788   -0.0093458699
      4  C        -0.6922122188    1.1902033580   -0.0042462906
      5  C         0.6953830937    1.1882556428    0.0080846370
      6  C         1.4118102701    0.0010935396    0.0119077476
      7  C        -2.9225528623   -0.0023992005    0.0008303266
      8  C         2.9225058717   -0.0035847245   -0.0078421424
      9  H         1.2146407699   -2.1283845994    0.0141176031
     10  H        -1.2205855693   -2.1251282441   -0.0075836373
     11  H        -1.2153692613    2.1312079043   -0.0077707309
     12  H         1.2212769379    2.1279758389    0.0142320901
     13  H        -3.3207429551    0.9780112265   -0.2354500146
     14  H        -3.3040391357   -0.2889172716    0.9774995384
     15  H        -3.3155418174   -0.7073586877   -0.7251197225
     16  H         3.3237083756    0.8838211641    0.4697127358
     17  H         3.2977891193   -0.0281178519   -1.0280117315
     18  H         3.3185868819   -0.8710138943    0.5093636622
   Point Group: c1    Number of degrees of freedom:    48


   Energy is   -308.848438018


 Translations and Rotations Projected Out of Hessian

 48 Hessian modes will be used to form the next step
  Hessian Eigenvalues:
     0.551725    1.000000    1.000000    1.000000    1.000000    1.000000
     1.000000    1.000000    1.000000    1.000000    1.000000    1.000000
     1.000000    1.000000    1.000000    1.000000    1.000000    1.000000
     1.000000    1.000000    1.000000    1.000000    1.000000    1.000000
     1.000000    1.000000    1.000000    1.000000    1.000000    1.000000
     1.000000    1.000000    1.000000    1.000000    1.000000    1.000000
     1.000000    1.000000    1.000000    1.000000    1.000000    1.000000
     1.000000    1.000000    1.000000    1.000000    1.043677    1.152040

 Minimum search - taking simple RFO step
 Searching for Lamda that Minimizes Along All modes
 Value Taken    Lamda =   0.00000000
 Step Taken.  Stepsize is  0.000071

                             Maximum     Tolerance    Cnvgd?
         Gradient           0.000029      0.000030     YES
         Displacement       0.000030      0.000030      NO
         Energy change     -0.000000      0.000000     YES

 Final energy is   -308.84843801827958     


 ******************************
 **  OPTIMIZATION CONVERGED  **
 ******************************

                       Coordinates (Angstroms)
     ATOM                X               Y               Z
      1  C         0.6899843443   -1.1879091414    0.0079516596
      2  C        -0.6931038413   -1.1859430632   -0.0041708247
      3  C        -1.4117614791    0.0049272788   -0.0093458699
      4  C        -0.6922122188    1.1902033580   -0.0042462906
      5  C         0.6953830937    1.1882556428    0.0080846370
      6  C         1.4118102701    0.0010935396    0.0119077476
      7  C        -2.9225528623   -0.0023992005    0.0008303266
      8  C         2.9225058717   -0.0035847245   -0.0078421424
      9  H         1.2146407699   -2.1283845994    0.0141176031
     10  H        -1.2205855693   -2.1251282441   -0.0075836373
     11  H        -1.2153692613    2.1312079043   -0.0077707309
     12  H         1.2212769379    2.1279758389    0.0142320901
     13  H        -3.3207429551    0.9780112265   -0.2354500146
     14  H        -3.3040391357   -0.2889172716    0.9774995384
     15  H        -3.3155418174   -0.7073586877   -0.7251197225
     16  H         3.3237083756    0.8838211641    0.4697127358
     17  H         3.2977891193   -0.0281178519   -1.0280117315
     18  H         3.3185868819   -0.8710138943    0.5093636622

Z-matrix Print:
$molecule
0 1
C 
C  1 1.386599
H  2 1.076659 1 119.665868
C  2 1.387651 1 121.180974 3 179.868280 0
H  4 1.076883 2 119.153725 1 -179.847667 0
C  4 1.386592 2 121.190655 1 0.185384 0
C  1 1.390923 2 117.628061 3 -179.984974 0
H  7 1.077180 1 119.568799 2 179.980240 0
C  7 1.383143 1 121.191889 2 0.108553 0
H  9 1.076938 7 119.238514 1 179.850321 0
C  6 1.510832 4 121.281998 2 178.528034 0
H  11 1.084671 6 111.196151 4 29.151353 0
H  11 1.084811 6 111.181638 4 149.547256 0
H  11 1.087283 6 110.944336 4 -90.678818 0
C  1 1.510843 2 121.535962 3 -0.917989 0
H  15 1.084246 1 111.185311 2 14.154266 0
H  15 1.085547 1 111.140230 2 134.461324 0
H  15 1.086972 1 110.994640 2 -105.806567 0
$end


 --------------------------------------------------------------

                    Orbital Energies (a.u.)
 --------------------------------------------------------------

 Alpha MOs
 -- Occupied --
-11.2340 -11.2340 -11.2254 -11.2251 -11.2241 -11.2238 -11.2195 -11.2195
 -1.1585  -1.0627  -1.0119  -0.9741  -0.8978  -0.8284  -0.7846  -0.6706
 -0.6464  -0.6264  -0.5808  -0.5794  -0.5700  -0.5557  -0.5483  -0.5251
 -0.4808  -0.4802  -0.4774  -0.3328  -0.3139
 -- Virtual --
  0.0400   0.0485   0.0500   0.0650   0.0680   0.0693   0.0784   0.0921
  0.0961   0.1100   0.1136   0.1249   0.1278   0.1378   0.1479   0.1553
  0.1664   0.1742   0.1770   0.1877   0.1890   0.1907   0.1948   0.2016
  0.2077   0.2104   0.2126   0.2235   0.2243   0.2320   0.2329   0.2458
  0.2469   0.2514   0.2593   0.2754   0.2778   0.2889   0.2981   0.3119
  0.3158   0.3187   0.3272   0.3495   0.3599   0.3650   0.3656   0.3944
  0.4042   0.4162   0.4234   0.4303   0.4382   0.4524   0.4634   0.4796
  0.5214   0.5344   0.5401   0.5560   0.6035   0.6134   0.6281   0.6470
  0.6710   0.7140   0.7324   0.7325   0.7433   0.7460   0.7657   0.7760
  0.7849   0.7996   0.8291   0.8477   0.8513   0.8587   0.8647   0.8713
  0.8816   0.8926   0.9076   0.9243   0.9250   0.9367   0.9694   0.9806
  0.9920   1.0078   1.0418   1.0536   1.0748   1.0848   1.0982   1.1341
  1.1389   1.1660   1.1821   1.1900   1.2000   1.2408   1.2495   1.2630
  1.2924   1.2988   1.3389   1.3575   1.4012   1.5380   1.5754   1.6303
  1.6402   1.6710   1.6815   1.7289   1.7471   1.7620   1.8104   1.8131
  1.8221   1.8355   1.8487   1.8537   1.8776   1.8869   1.8894   1.8979
  1.9160   1.9609   1.9639   1.9963   2.0074   2.0647   2.0759   2.1049
  2.1143   2.1395   2.1445   2.2057   2.2334   2.2562   2.2628   2.2732
  2.2905   2.3148   2.3579   2.3676   2.3916   2.4238   2.4451   2.4802
  2.5204   2.5411   2.6342   2.6421   2.6762   2.7383   2.7538   2.8003
  2.8298   2.8421   2.8443   2.8671   2.8917   2.9075   2.9114   2.9439
  2.9545   2.9683   2.9821   3.0078   3.0308   3.0504   3.0569   3.0786
  3.0852   3.1268   3.1691   3.1856   3.2231   3.2734   3.2862   3.3011
  3.3349   3.3473   3.3604   3.3858   3.5221   3.6007   3.6471   3.6668
  3.8142   3.8807   3.9454   4.0298   4.1029   4.1433   4.2270   4.2344
  4.2467   4.2661   4.4343   4.5880   4.6010   4.7246   4.8160   5.3051
 24.7569  25.1045  25.1354  25.1615  25.1858  25.2847  25.3081  25.3977
 --------------------------------------------------------------

          Ground-State Mulliken Net Atomic Charges

     Atom                 Charge (a.u.)
  ----------------------------------------
      1 C                    -0.414267
      2 C                    -0.130420
      3 C                     0.721229
      4 C                    -0.743662
      5 C                    -0.461849
      6 C                     0.741094
      7 C                    -0.656315
      8 C                    -0.644938
      9 H                     0.182075
     10 H                     0.192482
     11 H                     0.170122
     12 H                     0.186559
     13 H                     0.145260
     14 H                     0.154005
     15 H                     0.136164
     16 H                     0.134965
     17 H                     0.153156
     18 H                     0.134342
  ----------------------------------------
  Sum of atomic charges =     0.000000

 -----------------------------------------------------------------
                    Cartesian Multipole Moments
 -----------------------------------------------------------------
    Charge (ESU x 10^10)
                 0.0000
    Dipole Moment (Debye)
         X       0.0004      Y      -0.0331      Z      -0.0108
       Tot       0.0348
    Quadrupole Moments (Debye-Ang)
        XX     -44.5288     XY       0.0329     YY     -45.6847
        XZ      -0.0569     YZ       0.0010     ZZ     -53.5231
    Octopole Moments (Debye-Ang^2)
       XXX       0.0362    XXY      -0.0415    XYY       0.0030
       YYY       0.4246    XXZ      -0.0105    XYZ      -0.0034
       YYZ       0.2104    XZZ      -0.0071    YZZ      -0.5189
       ZZZ      -0.2575
    Hexadecapole Moments (Debye-Ang^3)
      XXXX   -1084.3835   XXXY      -0.2367   XXYY    -222.8332
      XYYY      -1.2506   YYYY    -297.2694   XXXZ       0.3927
      XXYZ       0.0302   XYYZ       3.4176   YYYZ      -0.0039
      XXZZ    -193.6403   XYZZ       1.3988   YYZZ     -73.8497
      XZZZ      -3.6238   YZZZ      -0.0022   ZZZZ     -76.7097
 -----------------------------------------------------------------
Archival summary:
1\1\february\OPT\HF\BasisUnspecified\810\taweetha\SatDec1409:42:592019SatDec1409:42:592019\0\\#,OPT,HF,BasisUnspecified,\\0,1\C\C,1,1.3866\H,2,1.07666,1,119.666\C,2,1.38765,1,121.181,3,179.868,0\H,4,1.07688,2,119.154,1,-179.848,0\C,4,1.38659,2,121.191,1,0.185384,0\C,1,1.39092,2,117.628,3,-179.985,0\H,7,1.07718,1,119.569,2,179.98,0\C,7,1.38314,1,121.192,2,0.108553,0\H,9,1.07694,7,119.239,1,179.85,0\C,6,1.51083,4,121.282,2,178.528,0\H,11,1.08467,6,111.196,4,29.1514,0\H,11,1.08481,6,111.182,4,149.547,0\H,11,1.08728,6,110.944,4,-90.6788,0\C,1,1.51084,2,121.536,3,-0.917989,0\H,15,1.08425,1,111.185,2,14.1543,0\H,15,1.08555,1,111.14,2,134.461,0\H,15,1.08697,1,110.995,2,-105.807,0\\HF=-308.848438\\@

 Total job time:  55.39s(wall), 297.39s(cpu) 
 Sat Dec 14 09:42:59 2019

        *************************************************************
        *                                                           *
        *  Thank you very much for using Q-Chem.  Have a nice day.  *
        *                                                           *
        *************************************************************


 
User input: 2 of 2 
 
                  Welcome to Q-Chem
     A Quantum Leap Into The Future Of Chemistry


 Q-Chem 5.2 (devel), Q-Chem, Inc., Pleasanton, CA (2019)

 Yihan Shao,  Zhengting Gan,  E. Epifanovsky,  A. T. B. Gilbert,  M. Wormit,  
 J. Kussmann,  A. W. Lange,  A. Behn,  Jia Deng,  Xintian Feng,  D. Ghosh,  
 M. Goldey,  P. R. Horn,  L. D. Jacobson,  I. Kaliman,  T. Kus,  A. Landau,  
 Jie Liu,  E. I. Proynov,  R. M. Richard,  R. P. Steele,  E. J. Sundstrom,  
 H. L. Woodcock III,  P. M. Zimmerman,  D. Zuev,  B. Albrecht,  E. Alguire,  
 S. A. Baeppler,  D. Barton,  Z. Benda,  Y. A. Bernard,  E. J. Berquist,  
 K. B. Bravaya,  H. Burton,  D. Casanova,  Chun-Min Chang,  Yunqing Chen,  
 A. Chien,  K. D. Closser,  M. P. Coons,  S. Coriani,  S. Dasgupta,  
 A. L. Dempwolff,  M. Diedenhofen,  Hainam Do,  R. G. Edgar,  Po-Tung Fang,  
 S. Faraji,  S. Fatehi,  Qingguo Feng,  K. D. Fenk,  J. Fosso-Tande,  
 J. Gayvert,  Qinghui Ge,  A. Ghysels,  G. Gidofalvi,  J. Gomes,  
 J. Gonthier,  A. Gunina,  D. Hait,  M. W. D. Hanson-Heine,  
 P. H. P. Harbach,  A. W. Hauser,  M. F. Herbst,  J. E. Herr,  
 E. G. Hohenstein,  Z. C. Holden,  Kerwin Hui,  B. C. Huynh,  T.-C. Jagau,  
 Hyunjun Ji,  B. Kaduk,  K. Khistyaev,  Jaehoon Kim,  P. Klunzinger,  K. Koh,  
 D. Kosenkov,  L. Koulias,  T. Kowalczyk,  C. M. Krauter,  A. Kunitsa,  
 Ka Un Lao,  A. Laurent,  K. V. Lawler,  Joonho Lee,  D. Lefrancois,  
 S. Lehtola,  D. S. Levine,  Yi-Pei Li,  You-Sheng Lin,  Fenglai Liu,  
 E. Livshits,  A. Luenser,  P. Manohar,  E. Mansoor,  S. F. Manzer,  
 Shan-Ping Mao,  Yuezhi Mao,  N. Mardirossian,  A. V. Marenich,  
 T. Markovich,  L. A. Martinez-Martinez,  S. A. Maurer,  N. J. Mayhall,  
 S. C. McKenzie,  J.-M. Mewes,  P. Morgante,  A. F. Morrison,  
 J. W. Mullinax,  K. Nanda,  T. S. Nguyen-Beck,  R. Olivares-Amaya,  
 J. A. Parkhill,  Zheng Pei,  T. M. Perrine,  F. Plasser,  P. Pokhilko,  
 S. Prager,  A. Prociuk,  E. Ramos,  D. R. Rehn,  F. Rob,  M. Scheurer,  
 M. Schneider,  N. Sergueev,  S. M. Sharada,  S. Sharma,  D. W. Small,  
 T. Stauch,  T. Stein,  Yu-Chuan Su,  A. J. W. Thom,  A. Tkatchenko,  
 T. Tsuchimochi,  N. M. Tubman,  L. Vogt,  M. L. Vidal,  O. Vydrov,  
 M. A. Watson,  J. Wenzel,  M. de Wergifosse,  T. A. Wesolowski,  A. White,  
 J. Witte,  A. Yamada,  Jun Yang,  K. Yao,  S. Yeganeh,  S. R. Yost,  
 Zhi-Qiang You,  A. Zech,  Igor Ying Zhang,  Xing Zhang,  Yan Zhao,  
 Ying Zhu,  B. R. Brooks,  G. K. L. Chan,  C. J. Cramer,  M. S. Gordon,  
 W. J. Hehre,  A. Klamt,  M. W. Schmidt,  C. D. Sherrill,  D. G. Truhlar,  
 A. Aspuru-Guzik,  R. Baer,  A. T. Bell,  N. A. Besley,  Jeng-Da Chai,  
 A. E. DePrince, III,  R. A. DiStasio Jr.,  A. Dreuw,  B. D. Dunietz,  
 T. R. Furlani,  Chao-Ping Hsu,  Yousung Jung,  Jing Kong,  D. S. Lambrecht,  
 WanZhen Liang,  C. Ochsenfeld,  V. A. Rassolov,  L. V. Slipchenko,  
 J. E. Subotnik,  T. Van Voorhis,  J. M. Herbert,  A. I. Krylov,  
 P. M. W. Gill,  M. Head-Gordon

 Contributors to earlier versions of Q-Chem not listed above: 
 R. D. Adamson,  B. Austin,  J. Baker,  G. J. O. Beran,  K. Brandhorst,  
 S. T. Brown,  E. F. C. Byrd,  A. K. Chakraborty,  C.-L. Cheng,  
 Siu Hung Chien,  D. M. Chipman,  D. L. Crittenden,  H. Dachsel,  
 R. J. Doerksen,  A. D. Dutoi,  L. Fusti-Molnar,  W. A. Goddard III,  
 A. Golubeva-Zadorozhnaya,  S. R. Gwaltney,  G. Hawkins,  A. Heyden,  
 S. Hirata,  G. Kedziora,  F. J. Keil,  C. Kelley,  Jihan Kim,  R. A. King,  
 R. Z. Khaliullin,  P. P. Korambath,  W. Kurlancheek,  A. M. Lee,  M. S. Lee,  
 S. V. Levchenko,  Ching Yeh Lin,  D. Liotard,  R. C. Lochan,  I. Lotan,  
 P. E. Maslen,  N. Nair,  D. P. O'Neill,  D. Neuhauser,  E. Neuscamman,  
 C. M. Oana,  R. Olson,  B. Peters,  R. Peverati,  P. A. Pieniazek,  
 Y. M. Rhee,  J. Ritchie,  M. A. Rohrdanz,  E. Rosta,  N. J. Russ,  
 H. F. Schaefer III,  N. E. Schultz,  N. Shenvi,  A. C. Simmonett,  A. Sodt,  
 D. Stuck,  K. S. Thanthiriwatte,  V. Vanovschi,  Tao Wang,  A. Warshel,  
 C. F. Williams,  Q. Wu,  X. Xu,  W. Zhang

 Please cite Q-Chem as follows:
 Y. Shao et al., Mol. Phys. 113, 184-215 (2015)
 DOI: 10.1080/00268976.2014.952696

 Q-Chem 5.2.1 for Intel X86 EM64T Linux

 Parts of Q-Chem use Armadillo 8.300.2 (Tropical Shenanigans).
 http://arma.sourceforge.net/

 Q-Chem begins on Sat Dec 14 09:42:59 2019  

Host: 
0

     Scratch files written to /scratch/taweetham/qchem28436//
NAlpha2: 58
NElect   58
Mult     1
The previous job contains 0 fragments, simply inherited here

Checking the input file for inconsistencies... 	...done.

--------------------------------------------------------------
User input:
--------------------------------------------------------------

$MOLECULE
READ
$END

$REM
   JOB_TYPE 	FREQUENCY
   BASIS 	6-311++G**
   METHOD	HF
   THRESH	14
   MEM_TOTAL	31000
   SCF_CONVERGENCE 10
$END


--------------------------------------------------------------
 ----------------------------------------------------------------
             Standard Nuclear Orientation (Angstroms)
    I     Atom           X                Y                Z
 ----------------------------------------------------------------
    1      C       0.6899906639    -1.1879042243     0.0079654015
    2      C      -0.6930975656    -1.1859464907    -0.0041534295
    3      C      -1.4117622644     0.0049195300    -0.0093422700
    4      C      -0.6922200047     1.1901999344    -0.0042602380
    5      C       0.6953753521     1.1882605933     0.0080670241
    6      C       1.4118095640     0.0011027802     0.0119038870
    7      C      -2.9225535772    -0.0024157555     0.0008380421
    8      C       2.9225051407    -0.0035668045    -0.0078499600
    9      H       1.2146526713    -2.1283764961     0.0141423537
   10      H      -1.2205737448    -2.1251348380    -0.0075524515
   11      H      -1.2153826252     2.1312013383    -0.0077956979
   12      H       1.2212636517     2.1279839825     0.0142006838
   13      H      -3.3207501003     0.9779891987    -0.2354541709
   14      H      -3.3040355570    -0.2889232022     0.9775120477
   15      H      -3.3155402916    -0.7073871431    -0.7251016634
   16      H       3.3237036635     0.8838477569     0.4696921465
   17      H       3.2977858197    -0.0281111666    -1.0280202237
   18      H       3.3185926599    -0.8709868086     0.5093662319
 ----------------------------------------------------------------
 Molecular Point Group                 C1    NOp =  1
 Largest Abelian Subgroup              C1    NOp =  1
 Nuclear Repulsion Energy =         341.57224888 hartrees
 There are       29 alpha and       29 beta electrons
 Requested basis set is 6-311++G(d,p)
 There are 98 shells and 246 basis functions

 Total QAlloc Memory Limit  31000 MB
 Mega-Array Size       188 MB
 MEM_STATIC part       192 MB
 A cutoff of  1.0D-14 yielded   4530 shell pairs
 There are     29176 function pairs (     31157 Cartesian)
 Smallest overlap matrix eigenvalue = 8.39E-07
 Linear dependence detected in AO basis
 Tighter screening thresholds may be required for diffuse basis sets
 Use S2THRESH > 14 and THRESH = 14 in case of SCF convergence issues
 Number of orthogonalized atomic orbitals = 245
 Maximum deviation from orthogonality = 1.161E-10
 Guess from superposition of atomic densities
 Warning:  Energy on first SCF cycle will be non-variational
 SAD guess density has 58.000000 electrons

 -----------------------------------------------------------------------
  General SCF calculation program by
  Eric Jon Sundstrom, Paul Horn, Yuezhi Mao, Dmitri Zuev, Alec White,
  David Stuck, Shaama M.S., Shane Yost, Joonho Lee, David Small,
  Daniel Levine, Susi Lehtola, Hugh Burton, Evgeny Epifanovsky,
  Bang C. Huynh
 -----------------------------------------------------------------------
 Hartree-Fock
 using 6 threads for integral computing
 -------------------------------------------------------
 OpenMP Integral computing Module                
 Release: version 2.0, May 2017, Q-Chem Inc. Pleasanton 
 -------------------------------------------------------
 A restricted SCF calculation will be
 performed using DIIS
 SCF converges when DIIS error is below 1.0e-10
 ---------------------------------------
  Cycle       Energy         DIIS error
 ---------------------------------------
    1    -312.3260329520      4.35e-02  
    2    -308.7597022936      2.78e-03  
    3    -308.8415172581      7.41e-04  
    4    -308.8478049564      2.62e-04  
    5    -308.8484134605      4.01e-05  
    6    -308.8484356707      1.25e-05  
    7    -308.8484377926      3.16e-06  
    8    -308.8484379923      9.91e-07  
    9    -308.8484380119      4.41e-07  
   10    -308.8484380164      1.79e-07  
   11    -308.8484380181      7.59e-08  
   12    -308.8484380184      3.10e-08  
   13    -308.8484380185      6.92e-09  
   14    -308.8484380185      1.70e-09  
   15    -308.8484380185      7.71e-10  
   16    -308.8484380185      2.10e-10  
   17    -308.8484380185      3.67e-11  Convergence criterion met
 ---------------------------------------
 SCF time:   CPU 74.26s  wall 14.00s 
 SCF   energy in the final basis set =     -308.8484380185
 Total energy in the final basis set =     -308.8484380185

 --------------------------------------------------------------

                    Orbital Energies (a.u.)
 --------------------------------------------------------------

 Alpha MOs
 -- Occupied --
-11.2340 -11.2340 -11.2254 -11.2251 -11.2241 -11.2238 -11.2195 -11.2195
 -1.1585  -1.0627  -1.0119  -0.9741  -0.8978  -0.8284  -0.7846  -0.6706
 -0.6464  -0.6264  -0.5808  -0.5794  -0.5700  -0.5557  -0.5483  -0.5251
 -0.4808  -0.4802  -0.4774  -0.3328  -0.3139
 -- Virtual --
  0.0400   0.0485   0.0500   0.0650   0.0680   0.0693   0.0784   0.0921
  0.0961   0.1100   0.1136   0.1249   0.1278   0.1378   0.1479   0.1553
  0.1664   0.1742   0.1770   0.1877   0.1890   0.1907   0.1948   0.2016
  0.2077   0.2104   0.2126   0.2235   0.2243   0.2320   0.2329   0.2458
  0.2469   0.2514   0.2593   0.2754   0.2778   0.2889   0.2981   0.3119
  0.3158   0.3187   0.3272   0.3495   0.3599   0.3650   0.3656   0.3944
  0.4042   0.4162   0.4234   0.4303   0.4382   0.4524   0.4634   0.4796
  0.5214   0.5344   0.5401   0.5560   0.6035   0.6134   0.6281   0.6470
  0.6710   0.7140   0.7324   0.7325   0.7433   0.7460   0.7657   0.7760
  0.7849   0.7996   0.8291   0.8477   0.8513   0.8587   0.8647   0.8713
  0.8816   0.8926   0.9076   0.9243   0.9250   0.9367   0.9694   0.9806
  0.9920   1.0078   1.0418   1.0536   1.0748   1.0848   1.0982   1.1341
  1.1389   1.1660   1.1821   1.1900   1.2000   1.2408   1.2495   1.2630
  1.2924   1.2988   1.3389   1.3575   1.4012   1.5380   1.5754   1.6303
  1.6402   1.6710   1.6815   1.7289   1.7471   1.7620   1.8104   1.8131
  1.8221   1.8355   1.8487   1.8537   1.8776   1.8869   1.8894   1.8979
  1.9160   1.9609   1.9639   1.9963   2.0074   2.0647   2.0759   2.1049
  2.1143   2.1395   2.1445   2.2057   2.2334   2.2562   2.2628   2.2732
  2.2905   2.3148   2.3579   2.3676   2.3916   2.4238   2.4451   2.4802
  2.5204   2.5411   2.6342   2.6421   2.6762   2.7383   2.7538   2.8003
  2.8298   2.8421   2.8443   2.8671   2.8917   2.9075   2.9114   2.9439
  2.9545   2.9683   2.9821   3.0078   3.0308   3.0504   3.0569   3.0786
  3.0852   3.1268   3.1691   3.1856   3.2231   3.2734   3.2862   3.3011
  3.3349   3.3473   3.3604   3.3858   3.5221   3.6007   3.6471   3.6668
  3.8142   3.8807   3.9454   4.0298   4.1029   4.1433   4.2270   4.2344
  4.2467   4.2661   4.4343   4.5880   4.6010   4.7246   4.8160   5.3051
 24.7569  25.1045  25.1354  25.1615  25.1858  25.2847  25.3081  25.3977
 --------------------------------------------------------------

          Ground-State Mulliken Net Atomic Charges

     Atom                 Charge (a.u.)
  ----------------------------------------
      1 C                    -0.414267
      2 C                    -0.130420
      3 C                     0.721229
      4 C                    -0.743662
      5 C                    -0.461849
      6 C                     0.741094
      7 C                    -0.656315
      8 C                    -0.644938
      9 H                     0.182075
     10 H                     0.192482
     11 H                     0.170122
     12 H                     0.186559
     13 H                     0.145260
     14 H                     0.154005
     15 H                     0.136164
     16 H                     0.134965
     17 H                     0.153156
     18 H                     0.134342
  ----------------------------------------
  Sum of atomic charges =     0.000000

 -----------------------------------------------------------------
                    Cartesian Multipole Moments
 -----------------------------------------------------------------
    Charge (ESU x 10^10)
                 0.0000
    Dipole Moment (Debye)
         X       0.0004      Y      -0.0331      Z      -0.0108
       Tot       0.0348
    Quadrupole Moments (Debye-Ang)
        XX     -44.5288     XY       0.0329     YY     -45.6847
        XZ      -0.0569     YZ       0.0009     ZZ     -53.5231
    Octopole Moments (Debye-Ang^2)
       XXX       0.0363    XXY      -0.0416    XYY       0.0031
       YYY       0.4246    XXZ      -0.0105    XYZ      -0.0034
       YYZ       0.2104    XZZ      -0.0070    YZZ      -0.5189
       ZZZ      -0.2574
    Hexadecapole Moments (Debye-Ang^3)
      XXXX   -1084.3835   XXXY      -0.2392   XXYY    -222.8332
      XYYY      -1.2527   YYYY    -297.2694   XXXZ       0.3941
      XXYZ       0.0305   XYYZ       3.4181   YYYZ      -0.0029
      XXZZ    -193.6404   XYZZ       1.3980   YYZZ     -73.8497
      XZZZ      -3.6225   YZZZ      -0.0003   ZZZZ     -76.7096
 -----------------------------------------------------------------
 Calculating MO derivatives via CPSCF
    1     0    57    0.0608303  
    2     0    57    0.0085809  
    3     0    57    0.0020622  
    4     0    57    0.0005183  
    5     2    55    0.0000776  
    6    42    15    0.0000092  
    7    57     0    0.0000009  Converged
 Time for AOints: 129.4 s (CPU) 22.0 s (wall)
 ------------------------------------------------------------------------------
                     AOints        : Timing summary (seconds)
 ------------------------------------------------------------------------------
     job step          cpu (% of tot)      sys (% of tot)     wall (% of tot)
 ------------------------------------------------------------------------------
  AOints            0.1294E+03 (10.8)   0.4000E-05 ( 5.9)   0.2197E+02 (10.7)
 ------------------------------------------------------------------------------
   Grand Totals     0.1195E+04          0.6800E-04          0.2056E+03
 ------------------------------------------------------------------------------
 Polarizability Matrix (a.u.)
            1           2           3
    1-113.2162573  -0.4058660   0.6469307
    2  -0.4058660 -91.3171003  -0.0024621
    3   0.6469307  -0.0024621 -58.8120595
 Calculating analytic Hessian of the SCF energy

 Direct stationary perturbation theory relativistic correction:

 rels  =       0.077586018248
 relv  =      -0.355830204294
 rel2e =       0.150880039855
 E_rel =      -0.127364146190

 Hessian of the SCF Energy
            1           2           3           4           5           6
    1   0.7634143  -0.0448050   0.0038093  -0.3673344  -0.0536962  -0.0015765
    2  -0.0448050   0.7876350  -0.0022675   0.0539483  -0.1620770   0.0007902
    3   0.0038093  -0.0022675   0.1637197  -0.0013571  -0.0008769  -0.0739658
    4  -0.3673344   0.0539483  -0.0013571   0.7648990   0.0444952   0.0039168
    5  -0.0536962  -0.1620770  -0.0008769   0.0444952   0.7862026   0.0007065
    6  -0.0015765   0.0007902  -0.0739658   0.0039168   0.0007065   0.1639110
    7  -0.0264485   0.0322963  -0.0000574  -0.2064129   0.1313741  -0.0006947
    8   0.1213764   0.0650094   0.0021794   0.0217743  -0.2906692  -0.0009843
    9  -0.0005928  -0.0005801   0.0077257  -0.0002653   0.0008770  -0.0822777
   10  -0.0904216  -0.0501499  -0.0016893   0.1031699  -0.0431194   0.0014769
   11  -0.0493801  -0.0331390  -0.0009246   0.0413339  -0.0708962   0.0007891
   12  -0.0013839  -0.0007910  -0.0056241   0.0014524  -0.0007754   0.0092250
   13   0.1031718   0.0421120   0.0018802  -0.0895862   0.0505313  -0.0013909
   14  -0.0423264  -0.0708733  -0.0009547   0.0497345  -0.0336931   0.0008013
   15   0.0018932   0.0009427   0.0091972  -0.0016763   0.0009411  -0.0053656
   16  -0.2080823  -0.1327411  -0.0004998  -0.0256694  -0.0326380   0.0001262
   17  -0.0218309  -0.2900871   0.0019511  -0.1209250   0.0651282  -0.0019090
   18  -0.0001078  -0.0006755  -0.0812358  -0.0006023   0.0009161   0.0076213
   19   0.0040359   0.0021766  -0.0003154  -0.0216995   0.0025517   0.0000076
   20   0.0025744  -0.0065407  -0.0008229   0.0346286   0.0067108  -0.0005537
   21  -0.0006943   0.0006404   0.0064356  -0.0007494   0.0000549   0.0047064
   22  -0.0201622  -0.0018482   0.0000735   0.0025030  -0.0013854  -0.0005024
   23  -0.0338408   0.0062407   0.0008495  -0.0019157  -0.0058234   0.0012994
   24  -0.0011195  -0.0000558   0.0052411  -0.0009994  -0.0009594   0.0073096
   25  -0.1408439   0.1242975  -0.0013417  -0.0100278   0.0339255   0.0000100
   26   0.1238718  -0.2953292   0.0015452  -0.0029528   0.0042684  -0.0000486
   27  -0.0012775   0.0019027  -0.0456842   0.0000515   0.0001731   0.0046805
   28  -0.0100887  -0.0339953   0.0000581  -0.1416149  -0.1241372  -0.0009150
   29   0.0030163   0.0043276   0.0000331  -0.1241014  -0.2942182  -0.0007880
   30   0.0000393  -0.0001285   0.0047721  -0.0008863  -0.0009592  -0.0458293
   31  -0.0010963  -0.0010637  -0.0000113  -0.0009214  -0.0042766  -0.0000836
   32  -0.0011266   0.0002243  -0.0000199  -0.0045493  -0.0041327   0.0000038
   33  -0.0001323  -0.0000736  -0.0010526   0.0000806  -0.0001897   0.0078812
   34  -0.0009449   0.0042579  -0.0001030  -0.0010689   0.0010625  -0.0000027
   35   0.0045631  -0.0041085  -0.0000385   0.0010949   0.0002304   0.0000153
   36   0.0001116   0.0002381   0.0080120  -0.0001341   0.0000814  -0.0010963
   37   0.0002871   0.0020138   0.0005135  -0.0079720  -0.0020848  -0.0002914
   38  -0.0005026  -0.0000172   0.0000546   0.0002908   0.0002782   0.0003381
   39   0.0007075   0.0001299   0.0003852  -0.0001359   0.0000633   0.0010879
   40  -0.0001747  -0.0006555  -0.0014013   0.0005065  -0.0008598  -0.0008127
   41  -0.0018774  -0.0007086  -0.0000014   0.0023341  -0.0004405   0.0001057
   42   0.0006300  -0.0000392   0.0002230  -0.0001403   0.0005554   0.0009334
   43  -0.0001284  -0.0005156   0.0007535   0.0018689  -0.0011361   0.0009333
   44  -0.0012551  -0.0000490   0.0005681   0.0018715  -0.0000683   0.0004291
   45  -0.0006702  -0.0001158   0.0000922   0.0004580  -0.0006547   0.0010172
   46  -0.0070422   0.0020745  -0.0004984   0.0000489  -0.0016129   0.0009956
   47  -0.0005790   0.0001207  -0.0005023   0.0003365  -0.0001040  -0.0000123
   48  -0.0001369  -0.0000317   0.0006200   0.0010901  -0.0001845   0.0001079
   49  -0.0005269   0.0010470  -0.0005397  -0.0003885   0.0005821  -0.0016331
   50  -0.0024233  -0.0006360  -0.0003444   0.0017668  -0.0009068  -0.0003584
   51  -0.0000464  -0.0004839   0.0004580   0.0005178   0.0000309   0.0001019
   52   0.0023858   0.0015500   0.0007264  -0.0002999   0.0004242   0.0004366
   53  -0.0017592   0.0000087  -0.0004280   0.0008348   0.0002104  -0.0006241
   54   0.0005472   0.0005985   0.0006808  -0.0006207   0.0001999  -0.0000486
            7           8           9          10          11          12
    1  -0.0264485   0.1213764  -0.0005928  -0.0904216  -0.0493801  -0.0013839
    2   0.0322963   0.0650094  -0.0005801  -0.0501499  -0.0331390  -0.0007910
    3  -0.0000574   0.0021794   0.0077257  -0.0016893  -0.0009246  -0.0056241
    4  -0.2064129   0.0217743  -0.0002653   0.1031699   0.0413339   0.0014524
    5   0.1313741  -0.2906692   0.0008770  -0.0431194  -0.0708962  -0.0007754
    6  -0.0006947  -0.0009843  -0.0822777   0.0014769   0.0007891   0.0092250
    7   0.7414503   0.0079271  -0.0000141  -0.2130578  -0.1384992  -0.0006917
    8   0.0079271   0.7251025  -0.0000642  -0.0259184  -0.2976053   0.0009790
    9  -0.0000141  -0.0000642   0.2038795  -0.0001995  -0.0008301  -0.0800660
   10  -0.2130578  -0.0259184  -0.0001995   0.7547847  -0.0405911   0.0039317
   11  -0.1384992  -0.2976053  -0.0008301  -0.0405911   0.7964005  -0.0007365
   12  -0.0006917   0.0009790  -0.0800660   0.0039317  -0.0007365   0.1636899
   13  -0.0237871  -0.1214998  -0.0006615  -0.3558652   0.0536215  -0.0015544
   14  -0.0335971   0.0636598   0.0006130  -0.0533744  -0.1612838  -0.0007523
   15  -0.0000151  -0.0021765   0.0073130  -0.0013121   0.0008651  -0.0749047
   16   0.0029350  -0.0002225   0.0001932  -0.0245800   0.0332466   0.0001590
   17   0.0015348  -0.1293067  -0.0000476   0.1219673   0.0635850   0.0018630
   18  -0.0000148   0.0000876  -0.0066349  -0.0006336  -0.0009288   0.0074069
   19  -0.2469879  -0.0028088   0.0014136  -0.0181433  -0.0010358   0.0000222
   20   0.0018568  -0.1061616  -0.0000595  -0.0328590   0.0056496   0.0004901
   21  -0.0007954   0.0000358  -0.0835488  -0.0009572  -0.0001666   0.0059826
   22  -0.0009966   0.0002344  -0.0002105   0.0021560   0.0011382  -0.0005125
   23   0.0000882  -0.0004218  -0.0000105   0.0017172  -0.0056559  -0.0013284
   24   0.0006005  -0.0001486  -0.0007997  -0.0009429   0.0010114   0.0079818
   25  -0.0066089  -0.0012852  -0.0000455  -0.0011052  -0.0010346  -0.0000077
   26  -0.0006283   0.0021581   0.0000710  -0.0010973   0.0002672  -0.0000166
   27  -0.0002615   0.0001960   0.0089094  -0.0001353  -0.0000798  -0.0010187
   28   0.0133942   0.0157034  -0.0000168  -0.0010215   0.0042579  -0.0000854
   29  -0.0194772  -0.0201402  -0.0001439   0.0046044  -0.0040714  -0.0000005
   30  -0.0003872   0.0000460   0.0052862   0.0000891   0.0001928   0.0078076
   31   0.0123340  -0.0154632  -0.0000118  -0.1405198   0.1248962  -0.0009414
   32   0.0191569  -0.0203096   0.0001517   0.1238898  -0.2960313   0.0008383
   33  -0.0004040  -0.0000654   0.0054127  -0.0009044   0.0009962  -0.0453333
   34  -0.0066327   0.0012299  -0.0000461  -0.0099289  -0.0338542   0.0000189
   35   0.0006454   0.0022111  -0.0000657   0.0029856   0.0043420   0.0000526
   36  -0.0002573  -0.0001960   0.0083975   0.0000589  -0.0001835   0.0045319
   37  -0.0115652   0.0363565  -0.0081569   0.0027256   0.0019194   0.0003759
   38  -0.0021083   0.0018372  -0.0012743  -0.0017800   0.0000441  -0.0002292
   39   0.0015022  -0.0018456  -0.0009216   0.0003553   0.0003207   0.0002939
   40  -0.0142279  -0.0110497   0.0340200  -0.0021159   0.0015072  -0.0001115
   41  -0.0005359   0.0009595  -0.0007647  -0.0022135  -0.0006332  -0.0002859
   42  -0.0003944  -0.0010947   0.0048097  -0.0000016  -0.0003923  -0.0000461
   43  -0.0131514  -0.0266096  -0.0251263  -0.0053200   0.0019547  -0.0004658
   44   0.0000309   0.0007102   0.0021109  -0.0012273  -0.0001904  -0.0003340
   45   0.0023227   0.0029811   0.0027174  -0.0000953   0.0001410   0.0000397
   46   0.0000091   0.0005029  -0.0002036  -0.0003457  -0.0004071   0.0004173
   47   0.0001543   0.0004856   0.0000714  -0.0007716   0.0002539   0.0006143
   48  -0.0000867   0.0008671  -0.0000567  -0.0006055  -0.0002019  -0.0000849
   49  -0.0002443   0.0001163   0.0001382  -0.0004306  -0.0005699  -0.0017466
   50  -0.0000385   0.0019372   0.0000110  -0.0017208  -0.0008938   0.0004249
   51  -0.0002921   0.0000358  -0.0000749   0.0004579  -0.0000390   0.0000595
   52  -0.0000018  -0.0003640  -0.0002143   0.0000193   0.0014965   0.0011235
   53  -0.0001805   0.0005444  -0.0000655  -0.0003414  -0.0001417  -0.0000123
   54  -0.0000588  -0.0008324  -0.0000708   0.0011070   0.0001667   0.0000590
           13          14          15          16          17          18
    1   0.1031718  -0.0423264   0.0018932  -0.2080823  -0.0218309  -0.0001078
    2   0.0421120  -0.0708733   0.0009427  -0.1327411  -0.2900871  -0.0006755
    3   0.0018802  -0.0009547   0.0091972  -0.0004998   0.0019511  -0.0812358
    4  -0.0895862   0.0497345  -0.0016763  -0.0256694  -0.1209250  -0.0006023
    5   0.0505313  -0.0336931   0.0009411  -0.0326380   0.0651282   0.0009161
    6  -0.0013909   0.0008013  -0.0053656   0.0001262  -0.0019090   0.0076213
    7  -0.0237871  -0.0335971  -0.0000151   0.0029350   0.0015348  -0.0000148
    8  -0.1214998   0.0636598  -0.0021765  -0.0002225  -0.1293067   0.0000876
    9  -0.0006615   0.0006130   0.0073130   0.0001932  -0.0000476  -0.0066349
   10  -0.3558652  -0.0533744  -0.0013121  -0.0245800   0.1219673  -0.0006336
   11   0.0536215  -0.1612838   0.0008651   0.0332466   0.0635850  -0.0009288
   12  -0.0015544  -0.0007523  -0.0749047   0.0001590   0.0018630   0.0074069
   13   0.7561589   0.0403490   0.0037599  -0.2113209   0.0257640  -0.0000605
   14   0.0403490   0.7949927   0.0022486   0.1370674  -0.2981403   0.0006100
   15   0.0037599   0.0022486   0.1637397  -0.0005893  -0.0019237  -0.0809131
   16  -0.2113209   0.1370674  -0.0005893   0.7413707  -0.0049199  -0.0019617
   17   0.0257640  -0.2981403  -0.0019237  -0.0049199   0.7250355   0.0000741
   18  -0.0000605   0.0006100  -0.0809131  -0.0019617   0.0000741   0.2036700
   19   0.0006314  -0.0003509  -0.0003707  -0.0010007  -0.0018557  -0.0001422
   20  -0.0012309  -0.0048528   0.0008807  -0.0006811  -0.0005196  -0.0001476
   21  -0.0005417  -0.0007381   0.0089053   0.0003143   0.0001055  -0.0008409
   22  -0.0196859   0.0017748   0.0001304  -0.2469917   0.0006660   0.0026406
   23   0.0338208   0.0060379  -0.0008537   0.0001963  -0.1061823   0.0000318
   24  -0.0011157   0.0000884   0.0054259  -0.0007605  -0.0000946  -0.0833514
   25  -0.0009910  -0.0042784  -0.0000997   0.0129009  -0.0156128  -0.0000044
   26  -0.0045846  -0.0040996   0.0000392   0.0192779  -0.0201628   0.0002463
   27   0.0001125  -0.0002324   0.0076861  -0.0006840  -0.0000776   0.0052648
   28  -0.0010690   0.0010276  -0.0000138  -0.0066147   0.0013102  -0.0000036
   29   0.0010590   0.0002753   0.0000170   0.0006355   0.0021407  -0.0000569
   30  -0.0001444   0.0000759  -0.0010555  -0.0003175  -0.0002177   0.0088387
   31  -0.0098748   0.0337959   0.0000563  -0.0066281  -0.0012144  -0.0000074
   32  -0.0029316   0.0042838  -0.0000375  -0.0006361   0.0022214   0.0000545
   33   0.0000361   0.0001487   0.0044488  -0.0003126   0.0002099   0.0084657
   34  -0.1412732  -0.1247529  -0.0013560   0.0128290   0.0155355   0.0000029
   35  -0.1241178  -0.2949519  -0.0015438  -0.0193404  -0.0202741  -0.0002459
   36  -0.0012911  -0.0018992  -0.0454735  -0.0007001   0.0000901   0.0054300
   37  -0.0004765   0.0003256   0.0001692   0.0000855  -0.0006825  -0.0001254
   38   0.0005701   0.0003434  -0.0003609  -0.0000695   0.0004346  -0.0000104
   39  -0.0003563   0.0001452  -0.0001883  -0.0000679  -0.0005347  -0.0000312
   40  -0.0005965   0.0002569  -0.0018010  -0.0002061  -0.0001806   0.0001046
   41   0.0012583  -0.0008399  -0.0005424   0.0001704   0.0017333  -0.0000338
   42   0.0000965   0.0000255  -0.0001646  -0.0002356  -0.0002438  -0.0000595
   43  -0.0003184  -0.0008715   0.0014969  -0.0001146   0.0000850  -0.0003190
   44   0.0004069  -0.0003623   0.0002413   0.0002567   0.0008543   0.0001151
   45   0.0008789  -0.0001184  -0.0002037   0.0000156   0.0007522  -0.0000852
   46   0.0024646  -0.0016046   0.0007081  -0.0123222  -0.0330715  -0.0164543
   47   0.0017313   0.0000427   0.0004024   0.0012636   0.0013280   0.0021731
   48   0.0005419  -0.0005441   0.0006296   0.0025510   0.0031534   0.0005879
   49  -0.0007389  -0.0011343  -0.0004899  -0.0142964   0.0010326   0.0355832
   50   0.0024394  -0.0006319   0.0003565   0.0001442   0.0011504  -0.0000507
   51  -0.0000356   0.0004687   0.0004097   0.0001993   0.0000902   0.0049476
   52  -0.0068427  -0.0020415  -0.0004899  -0.0122942   0.0323986  -0.0178945
   53   0.0007014   0.0000930   0.0005039  -0.0010099   0.0010612  -0.0021592
   54  -0.0001539   0.0000139   0.0005136   0.0025704  -0.0032406   0.0009193
           19          20          21          22          23          24
    1   0.0040359   0.0025744  -0.0006943  -0.0201622  -0.0338408  -0.0011195
    2   0.0021766  -0.0065407   0.0006404  -0.0018482   0.0062407  -0.0000558
    3  -0.0003154  -0.0008229   0.0064356   0.0000735   0.0008495   0.0052411
    4  -0.0216995   0.0346286  -0.0007494   0.0025030  -0.0019157  -0.0009994
    5   0.0025517   0.0067108   0.0000549  -0.0013854  -0.0058234  -0.0009594
    6   0.0000076  -0.0005537   0.0047064  -0.0005024   0.0012994   0.0073096
    7  -0.2469879   0.0018568  -0.0007954  -0.0009966   0.0000882   0.0006005
    8  -0.0028088  -0.1061616   0.0000358   0.0002344  -0.0004218  -0.0001486
    9   0.0014136  -0.0000595  -0.0835488  -0.0002105  -0.0000105  -0.0007997
   10  -0.0181433  -0.0328590  -0.0009572   0.0021560   0.0017172  -0.0009429
   11  -0.0010358   0.0056496  -0.0001666   0.0011382  -0.0056559   0.0010114
   12   0.0000222   0.0004901   0.0059826  -0.0005125  -0.0013284   0.0079818
   13   0.0006314  -0.0012309  -0.0005417  -0.0196859   0.0338208  -0.0011157
   14  -0.0003509  -0.0048528  -0.0007381   0.0017748   0.0060379   0.0000884
   15  -0.0003707   0.0008807   0.0089053   0.0001304  -0.0008537   0.0054259
   16  -0.0010007  -0.0006811   0.0003143  -0.2469917   0.0001963  -0.0007605
   17  -0.0018557  -0.0005196   0.0001055   0.0006660  -0.1061823  -0.0000946
   18  -0.0001422  -0.0001476  -0.0008409   0.0026406   0.0000318  -0.0833514
   19   0.5498695  -0.0062324   0.0061711   0.0000839   0.0000112   0.0000649
   20  -0.0062324   0.6444347   0.0004068   0.0000525   0.0002180   0.0001880
   21   0.0061711   0.0004068   0.5987499   0.0001602   0.0000362  -0.0008385
   22   0.0000839   0.0000525   0.0001602   0.5500340   0.0009325   0.0094722
   23   0.0000112   0.0002180   0.0000362   0.0009325   0.6448854   0.0000575
   24   0.0000649   0.0001880  -0.0008385   0.0094722   0.0000575   0.5980874
   25  -0.0000711   0.0016516  -0.0001197   0.0010302  -0.0005567   0.0001431
   26  -0.0001625   0.0000191  -0.0000088   0.0016560   0.0009007   0.0006177
   27   0.0000869   0.0000698  -0.0000179   0.0005348  -0.0008853  -0.0038022
   28   0.0009294   0.0003176   0.0000981  -0.0000857  -0.0015813  -0.0001548
   29  -0.0014254   0.0011940  -0.0004224   0.0001724   0.0000083   0.0000177
   30   0.0003662   0.0005838  -0.0031432   0.0001267  -0.0000945  -0.0000410
   31   0.0011580  -0.0008581   0.0001170  -0.0000810   0.0015542  -0.0001460
   32   0.0019086   0.0005868   0.0004138  -0.0001773   0.0000083  -0.0000131
   33   0.0003753  -0.0005963  -0.0048254   0.0001230   0.0000858  -0.0000064
   34  -0.0000928  -0.0014874  -0.0001206   0.0010431   0.0006131   0.0001459
   35   0.0001863  -0.0000002   0.0000046  -0.0016964   0.0008588  -0.0006085
   36   0.0000824  -0.0000665  -0.0000313   0.0005560   0.0009047  -0.0041727
   37  -0.0929588   0.0873455  -0.0222719   0.0000288  -0.0000996   0.0000499
   38   0.0936964  -0.2901740   0.0560668  -0.0000213   0.0000512   0.0000545
   39  -0.0237677   0.0563983  -0.0697793   0.0000150  -0.0000142   0.0000421
   40  -0.0859485  -0.0237707   0.0854714  -0.0000430   0.0000312   0.0003008
   41  -0.0236149  -0.0751661   0.0660429  -0.0000181  -0.0000066   0.0000886
   42   0.0839595   0.0663117  -0.2801187   0.0000136  -0.0000240  -0.0001002
   43  -0.0898332  -0.0610113  -0.0664094   0.0000434   0.0000942   0.0000933
   44  -0.0630950  -0.1754724  -0.1224376  -0.0000258   0.0000251  -0.0002301
   45  -0.0680175  -0.1230039  -0.1816303   0.0000084   0.0000199   0.0000492
   46   0.0000455   0.0000326   0.0000529  -0.0927220  -0.0792815  -0.0451053
   47   0.0000100   0.0000487  -0.0001646  -0.0839026  -0.2471010  -0.1021997
   48   0.0000322  -0.0000240   0.0000488  -0.0474189  -0.1027858  -0.1109768
   49  -0.0000320  -0.0001665   0.0002501  -0.0845425   0.0019525   0.0875799
   50   0.0000294  -0.0000108  -0.0000234   0.0019015  -0.0557887  -0.0058624
   51   0.0000242   0.0000063  -0.0001049   0.0852057  -0.0059017  -0.2997052
   52   0.0000143  -0.0001622   0.0000245  -0.0916117   0.0762641  -0.0481063
   53   0.0000113   0.0000365   0.0001537   0.0805467  -0.2382545   0.1080484
   54   0.0000074  -0.0000610   0.0000506  -0.0504159   0.1086133  -0.1203429
           25          26          27          28          29          30
    1  -0.1408439   0.1238718  -0.0012775  -0.0100887   0.0030163   0.0000393
    2   0.1242975  -0.2953292   0.0019027  -0.0339953   0.0043276  -0.0001285
    3  -0.0013417   0.0015452  -0.0456842   0.0000581   0.0000331   0.0047721
    4  -0.0100278  -0.0029528   0.0000515  -0.1416149  -0.1241014  -0.0008863
    5   0.0339255   0.0042684   0.0001731  -0.1241372  -0.2942182  -0.0009592
    6   0.0000100  -0.0000486   0.0046805  -0.0009150  -0.0007880  -0.0458293
    7  -0.0066089  -0.0006283  -0.0002615   0.0133942  -0.0194772  -0.0003872
    8  -0.0012852   0.0021581   0.0001960   0.0157034  -0.0201402   0.0000460
    9  -0.0000455   0.0000710   0.0089094  -0.0000168  -0.0001439   0.0052862
   10  -0.0011052  -0.0010973  -0.0001353  -0.0010215   0.0046044   0.0000891
   11  -0.0010346   0.0002672  -0.0000798   0.0042579  -0.0040714   0.0001928
   12  -0.0000077  -0.0000166  -0.0010187  -0.0000854  -0.0000005   0.0078076
   13  -0.0009910  -0.0045846   0.0001125  -0.0010690   0.0010590  -0.0001444
   14  -0.0042784  -0.0040996  -0.0002324   0.0010276   0.0002753   0.0000759
   15  -0.0000997   0.0000392   0.0076861  -0.0000138   0.0000170  -0.0010555
   16   0.0129009   0.0192779  -0.0006840  -0.0066147   0.0006355  -0.0003175
   17  -0.0156128  -0.0201628  -0.0000776   0.0013102   0.0021407  -0.0002177
   18  -0.0000044   0.0002463   0.0052648  -0.0000036  -0.0000569   0.0088387
   19  -0.0000711  -0.0001625   0.0000869   0.0009294  -0.0014254   0.0003662
   20   0.0016516   0.0000191   0.0000698   0.0003176   0.0011940   0.0005838
   21  -0.0001197  -0.0000088  -0.0000179   0.0000981  -0.0004224  -0.0031432
   22   0.0010302   0.0016560   0.0005348  -0.0000857   0.0001724   0.0001267
   23  -0.0005567   0.0009007  -0.0008853  -0.0015813   0.0000083  -0.0000945
   24   0.0001431   0.0006177  -0.0038022  -0.0001548   0.0000177  -0.0000410
   25   0.1444427  -0.1355178   0.0013987   0.0011047  -0.0005974   0.0000504
   26  -0.1355178   0.3114124  -0.0017957   0.0006031   0.0010126  -0.0000251
   27   0.0013987  -0.0017957   0.0306880   0.0000427   0.0000026  -0.0051531
   28   0.0011047   0.0006031   0.0000427   0.1447254   0.1356754   0.0009353
   29  -0.0005974   0.0010126   0.0000026   0.1356754   0.3103734   0.0009377
   30   0.0000504  -0.0000251  -0.0051531   0.0009353   0.0009377   0.0305974
   31   0.0000139   0.0000914   0.0000033   0.0006553  -0.0008691   0.0000349
   32   0.0000912  -0.0000253  -0.0000016   0.0009003  -0.0012991   0.0000001
   33   0.0000053  -0.0000071  -0.0009273   0.0000356   0.0000001  -0.0000951
   34   0.0006553   0.0008790   0.0000434   0.0000218  -0.0000923   0.0000059
   35  -0.0008903  -0.0012985   0.0000122  -0.0000919  -0.0000243   0.0000074
   36   0.0000457  -0.0000140  -0.0000947   0.0000044   0.0000022  -0.0009579
   37  -0.0005676   0.0000210   0.0000176   0.0001156   0.0000009  -0.0001656
   38   0.0000472  -0.0000076  -0.0000060  -0.0001785   0.0004147  -0.0000160
   39   0.0000177  -0.0000014  -0.0001371   0.0000378   0.0001153  -0.0002311
   40  -0.0000566   0.0000716   0.0000557   0.0000953   0.0005820   0.0007651
   41  -0.0000306  -0.0000122  -0.0000174   0.0000453  -0.0001736   0.0001000
   42   0.0000716  -0.0000121   0.0000049   0.0001439  -0.0001742  -0.0004727
   43   0.0000085   0.0000511  -0.0000409   0.0000794   0.0009572  -0.0005714
   44  -0.0000660   0.0000023  -0.0000395   0.0001126   0.0002048  -0.0005986
   45  -0.0000599   0.0000046  -0.0000171  -0.0002117   0.0004468  -0.0002343
   46   0.0001060  -0.0000266  -0.0003352  -0.0005259  -0.0000291   0.0000386
   47   0.0001357   0.0004765  -0.0000666  -0.0000538  -0.0000123   0.0000002
   48   0.0000676  -0.0001573  -0.0000421   0.0000259   0.0000024  -0.0000799
   49   0.0000579  -0.0003965   0.0008020  -0.0001294  -0.0000747   0.0000415
   50  -0.0000669  -0.0001103   0.0002715   0.0000023  -0.0000201   0.0000534
   51   0.0000772  -0.0000205  -0.0003642   0.0000651   0.0000125   0.0000196
   52  -0.0000481  -0.0011564  -0.0004147   0.0000289  -0.0000368  -0.0000206
   53  -0.0002119   0.0005283   0.0005741   0.0000821   0.0000079   0.0000423
   54  -0.0002089  -0.0004168   0.0000250  -0.0000456  -0.0000015  -0.0000283
           31          32          33          34          35          36
    1  -0.0010963  -0.0011266  -0.0001323  -0.0009449   0.0045631   0.0001116
    2  -0.0010637   0.0002243  -0.0000736   0.0042579  -0.0041085   0.0002381
    3  -0.0000113  -0.0000199  -0.0010526  -0.0001030  -0.0000385   0.0080120
    4  -0.0009214  -0.0045493   0.0000806  -0.0010689   0.0010949  -0.0001341
    5  -0.0042766  -0.0041327  -0.0001897   0.0010625   0.0002304   0.0000814
    6  -0.0000836   0.0000038   0.0078812  -0.0000027   0.0000153  -0.0010963
    7   0.0123340   0.0191569  -0.0004040  -0.0066327   0.0006454  -0.0002573
    8  -0.0154632  -0.0203096  -0.0000654   0.0012299   0.0022111  -0.0001960
    9  -0.0000118   0.0001517   0.0054127  -0.0000461  -0.0000657   0.0083975
   10  -0.1405198   0.1238898  -0.0009044  -0.0099289   0.0029856   0.0000589
   11   0.1248962  -0.2960313   0.0009962  -0.0338542   0.0043420  -0.0001835
   12  -0.0009414   0.0008383  -0.0453333   0.0000189   0.0000526   0.0045319
   13  -0.0098748  -0.0029316   0.0000361  -0.1412732  -0.1241178  -0.0012911
   14   0.0337959   0.0042838   0.0001487  -0.1247529  -0.2949519  -0.0018992
   15   0.0000563  -0.0000375   0.0044488  -0.0013560  -0.0015438  -0.0454735
   16  -0.0066281  -0.0006361  -0.0003126   0.0128290  -0.0193404  -0.0007001
   17  -0.0012144   0.0022214   0.0002099   0.0155355  -0.0202741   0.0000901
   18  -0.0000074   0.0000545   0.0084657   0.0000029  -0.0002459   0.0054300
   19   0.0011580   0.0019086   0.0003753  -0.0000928   0.0001863   0.0000824
   20  -0.0008581   0.0005868  -0.0005963  -0.0014874  -0.0000002  -0.0000665
   21   0.0001170   0.0004138  -0.0048254  -0.0001206   0.0000046  -0.0000313
   22  -0.0000810  -0.0001773   0.0001230   0.0010431  -0.0016964   0.0005560
   23   0.0015542   0.0000083   0.0000858   0.0006131   0.0008588   0.0009047
   24  -0.0001460  -0.0000131  -0.0000064   0.0001459  -0.0006085  -0.0041727
   25   0.0000139   0.0000912   0.0000053   0.0006553  -0.0008903   0.0000457
   26   0.0000914  -0.0000253  -0.0000071   0.0008790  -0.0012985  -0.0000140
   27   0.0000033  -0.0000016  -0.0009273   0.0000434   0.0000122  -0.0000947
   28   0.0006553   0.0009003   0.0000356   0.0000218  -0.0000919   0.0000044
   29  -0.0008691  -0.0012991   0.0000001  -0.0000923  -0.0000243   0.0000022
   30   0.0000349   0.0000001  -0.0000951   0.0000059   0.0000074  -0.0009579
   31   0.1445991  -0.1356442   0.0009666   0.0010801  -0.0006103   0.0000375
   32  -0.1356442   0.3121230  -0.0009789   0.0006154   0.0009893  -0.0000018
   33   0.0009666  -0.0009789   0.0306729   0.0000475   0.0000233  -0.0048611
   34   0.0010801   0.0006154   0.0000475   0.1448642   0.1358154   0.0014007
   35  -0.0006103   0.0009893   0.0000233   0.1358154   0.3111030   0.0017880
   36   0.0000375  -0.0000018  -0.0048611   0.0014007   0.0017880   0.0306012
   37  -0.0002089  -0.0013257  -0.0002144   0.0000364  -0.0000246  -0.0000049
   38  -0.0003032   0.0007879   0.0003161   0.0000933   0.0000099   0.0000264
   39  -0.0001267  -0.0002235   0.0002662  -0.0000222   0.0000008  -0.0000381
   40   0.0000417  -0.0002305   0.0007974  -0.0002417  -0.0000629  -0.0000131
   41  -0.0000666   0.0001322   0.0005309  -0.0000316  -0.0000271   0.0000729
   42  -0.0000131  -0.0001109  -0.0000922   0.0000438   0.0000081   0.0000341
   43   0.0000855  -0.0000741  -0.0005570  -0.0004432  -0.0000432   0.0000492
   44   0.0000526   0.0004706  -0.0003078  -0.0000581  -0.0000215  -0.0000345
   45   0.0000832  -0.0000596   0.0001208   0.0000070   0.0000011  -0.0000051
   46   0.0000272   0.0000334  -0.0000141  -0.0000606   0.0011882  -0.0004059
   47  -0.0000833   0.0000084  -0.0000418   0.0002258   0.0005654  -0.0005664
   48  -0.0000435  -0.0000004  -0.0000287  -0.0002012   0.0003928   0.0000658
   49  -0.0001506   0.0000705   0.0000241   0.0000567   0.0003662   0.0008475
   50   0.0000039  -0.0000230  -0.0000564   0.0000713  -0.0000866  -0.0003396
   51   0.0000627  -0.0000124   0.0000199   0.0000636   0.0000459  -0.0003345
   52  -0.0005139   0.0000293   0.0000473   0.0001003   0.0000328  -0.0003873
   53   0.0000586  -0.0000149   0.0000060  -0.0001225   0.0004826   0.0000979
   54   0.0000232  -0.0000024  -0.0000660   0.0000724   0.0001505  -0.0000072
           37          38          39          40          41          42
    1   0.0002871  -0.0005026   0.0007075  -0.0001747  -0.0018774   0.0006300
    2   0.0020138  -0.0000172   0.0001299  -0.0006555  -0.0007086  -0.0000392
    3   0.0005135   0.0000546   0.0003852  -0.0014013  -0.0000014   0.0002230
    4  -0.0079720   0.0002908  -0.0001359   0.0005065   0.0023341  -0.0001403
    5  -0.0020848   0.0002782   0.0000633  -0.0008598  -0.0004405   0.0005554
    6  -0.0002914   0.0003381   0.0010879  -0.0008127   0.0001057   0.0009334
    7  -0.0115652  -0.0021083   0.0015022  -0.0142279  -0.0005359  -0.0003944
    8   0.0363565   0.0018372  -0.0018456  -0.0110497   0.0009595  -0.0010947
    9  -0.0081569  -0.0012743  -0.0009216   0.0340200  -0.0007647   0.0048097
   10   0.0027256  -0.0017800   0.0003553  -0.0021159  -0.0022135  -0.0000016
   11   0.0019194   0.0000441   0.0003207   0.0015072  -0.0006332  -0.0003923
   12   0.0003759  -0.0002292   0.0002939  -0.0001115  -0.0002859  -0.0000461
   13  -0.0004765   0.0005701  -0.0003563  -0.0005965   0.0012583   0.0000965
   14   0.0003256   0.0003434   0.0001452   0.0002569  -0.0008399   0.0000255
   15   0.0001692  -0.0003609  -0.0001883  -0.0018010  -0.0005424  -0.0001646
   16   0.0000855  -0.0000695  -0.0000679  -0.0002061   0.0001704  -0.0002356
   17  -0.0006825   0.0004346  -0.0005347  -0.0001806   0.0017333  -0.0002438
   18  -0.0001254  -0.0000104  -0.0000312   0.0001046  -0.0000338  -0.0000595
   19  -0.0929588   0.0936964  -0.0237677  -0.0859485  -0.0236149   0.0839595
   20   0.0873455  -0.2901740   0.0563983  -0.0237707  -0.0751661   0.0663117
   21  -0.0222719   0.0560668  -0.0697793   0.0854714   0.0660429  -0.2801187
   22   0.0000288  -0.0000213   0.0000150  -0.0000430  -0.0000181   0.0000136
   23  -0.0000996   0.0000512  -0.0000142   0.0000312  -0.0000066  -0.0000240
   24   0.0000499   0.0000545   0.0000421   0.0003008   0.0000886  -0.0001002
   25  -0.0005676   0.0000472   0.0000177  -0.0000566  -0.0000306   0.0000716
   26   0.0000210  -0.0000076  -0.0000014   0.0000716  -0.0000122  -0.0000121
   27   0.0000176  -0.0000060  -0.0001371   0.0000557  -0.0000174   0.0000049
   28   0.0001156  -0.0001785   0.0000378   0.0000953   0.0000453   0.0001439
   29   0.0000009   0.0004147   0.0001153   0.0005820  -0.0001736  -0.0001742
   30  -0.0001656  -0.0000160  -0.0002311   0.0007651   0.0001000  -0.0004727
   31  -0.0002089  -0.0003032  -0.0001267   0.0000417  -0.0000666  -0.0000131
   32  -0.0013257   0.0007879  -0.0002235  -0.0002305   0.0001322  -0.0001109
   33  -0.0002144   0.0003161   0.0002662   0.0007974   0.0005309  -0.0000922
   34   0.0000364   0.0000933  -0.0000222  -0.0002417  -0.0000316   0.0000438
   35  -0.0000246   0.0000099   0.0000008  -0.0000629  -0.0000271   0.0000081
   36  -0.0000049   0.0000264  -0.0000381  -0.0000131   0.0000729   0.0000341
   37   0.1008253  -0.0997164   0.0240956   0.0047641  -0.0120899   0.0012224
   38  -0.0997164   0.3134276  -0.0628021   0.0021317  -0.0073574   0.0019411
   39   0.0240956  -0.0628021   0.0677134  -0.0127930   0.0314986  -0.0058415
   40   0.0047641   0.0021317  -0.0127930   0.0939130   0.0273401  -0.0929612
   41  -0.0120899  -0.0073574   0.0314986   0.0273401   0.0742552  -0.0737382
   42   0.0012224   0.0019411  -0.0058415  -0.0929612  -0.0737382   0.3032648
   43   0.0049959   0.0077886   0.0105887   0.0046715   0.0092905   0.0075429
   44  -0.0119578  -0.0200667  -0.0232678   0.0048724   0.0083196   0.0069774
   45   0.0048100   0.0059007   0.0073931  -0.0115494  -0.0230610  -0.0224020
   46  -0.0000526   0.0000352  -0.0000132  -0.0000796   0.0000042  -0.0000084
   47  -0.0000245   0.0000099   0.0000018   0.0000326  -0.0000155   0.0000141
   48  -0.0000103   0.0000040  -0.0000021  -0.0000433  -0.0000047   0.0000070
   49  -0.0000676   0.0000148  -0.0000291  -0.0001974   0.0000014   0.0000261
   50   0.0000203  -0.0000089   0.0000081   0.0000045  -0.0000227   0.0000076
   51  -0.0000005  -0.0000131   0.0000002   0.0000197  -0.0000084   0.0000148
   52   0.0000048   0.0000116  -0.0000078  -0.0001042   0.0000343   0.0000042
   53   0.0000028  -0.0000069   0.0000073  -0.0000205   0.0000037  -0.0000116
   54  -0.0000128   0.0000098  -0.0000117  -0.0000481   0.0000182   0.0000057
           43          44          45          46          47          48
    1  -0.0001284  -0.0012551  -0.0006702  -0.0070422  -0.0005790  -0.0001369
    2  -0.0005156  -0.0000490  -0.0001158   0.0020745   0.0001207  -0.0000317
    3   0.0007535   0.0005681   0.0000922  -0.0004984  -0.0005023   0.0006200
    4   0.0018689   0.0018715   0.0004580   0.0000489   0.0003365   0.0010901
    5  -0.0011361  -0.0000683  -0.0006547  -0.0016129  -0.0001040  -0.0001845
    6   0.0009333   0.0004291   0.0010172   0.0009956  -0.0000123   0.0001079
    7  -0.0131514   0.0000309   0.0023227   0.0000091   0.0001543  -0.0000867
    8  -0.0266096   0.0007102   0.0029811   0.0005029   0.0004856   0.0008671
    9  -0.0251263   0.0021109   0.0027174  -0.0002036   0.0000714  -0.0000567
   10  -0.0053200  -0.0012273  -0.0000953  -0.0003457  -0.0007716  -0.0006055
   11   0.0019547  -0.0001904   0.0001410  -0.0004071   0.0002539  -0.0002019
   12  -0.0004658  -0.0003340   0.0000397   0.0004173   0.0006143  -0.0000849
   13  -0.0003184   0.0004069   0.0008789   0.0024646   0.0017313   0.0005419
   14  -0.0008715  -0.0003623  -0.0001184  -0.0016046   0.0000427  -0.0005441
   15   0.0014969   0.0002413  -0.0002037   0.0007081   0.0004024   0.0006296
   16  -0.0001146   0.0002567   0.0000156  -0.0123222   0.0012636   0.0025510
   17   0.0000850   0.0008543   0.0007522  -0.0330715   0.0013280   0.0031534
   18  -0.0003190   0.0001151  -0.0000852  -0.0164543   0.0021731   0.0005879
   19  -0.0898332  -0.0630950  -0.0680175   0.0000455   0.0000100   0.0000322
   20  -0.0610113  -0.1754724  -0.1230039   0.0000326   0.0000487  -0.0000240
   21  -0.0664094  -0.1224376  -0.1816303   0.0000529  -0.0001646   0.0000488
   22   0.0000434  -0.0000258   0.0000084  -0.0927220  -0.0839026  -0.0474189
   23   0.0000942   0.0000251   0.0000199  -0.0792815  -0.2471010  -0.1027858
   24   0.0000933  -0.0002301   0.0000492  -0.0451053  -0.1021997  -0.1109768
   25   0.0000085  -0.0000660  -0.0000599   0.0001060   0.0001357   0.0000676
   26   0.0000511   0.0000023   0.0000046  -0.0000266   0.0004765  -0.0001573
   27  -0.0000409  -0.0000395  -0.0000171  -0.0003352  -0.0000666  -0.0000421
   28   0.0000794   0.0001126  -0.0002117  -0.0005259  -0.0000538   0.0000259
   29   0.0009572   0.0002048   0.0004468  -0.0000291  -0.0000123   0.0000024
   30  -0.0005714  -0.0005986  -0.0002343   0.0000386   0.0000002  -0.0000799
   31   0.0000855   0.0000526   0.0000832   0.0000272  -0.0000833  -0.0000435
   32  -0.0000741   0.0004706  -0.0000596   0.0000334   0.0000084  -0.0000004
   33  -0.0005570  -0.0003078   0.0001208  -0.0000141  -0.0000418  -0.0000287
   34  -0.0004432  -0.0000581   0.0000070  -0.0000606   0.0002258  -0.0002012
   35  -0.0000432  -0.0000215   0.0000011   0.0011882   0.0005654   0.0003928
   36   0.0000492  -0.0000345  -0.0000051  -0.0004059  -0.0005664   0.0000658
   37   0.0049959  -0.0119578   0.0048100  -0.0000526  -0.0000245  -0.0000103
   38   0.0077886  -0.0200667   0.0059007   0.0000352   0.0000099   0.0000040
   39   0.0105887  -0.0232678   0.0073931  -0.0000132   0.0000018  -0.0000021
   40   0.0046715   0.0048724  -0.0115494  -0.0000796   0.0000326  -0.0000433
   41   0.0092905   0.0083196  -0.0230610   0.0000042  -0.0000155  -0.0000047
   42   0.0075429   0.0069774  -0.0224020  -0.0000084   0.0000141   0.0000070
   43   0.0977982   0.0700488   0.0721036  -0.0000268  -0.0000243  -0.0000258
   44   0.0700488   0.1856581   0.1367818  -0.0000131  -0.0000031  -0.0000009
   45   0.0721036   0.1367818   0.1931689  -0.0000201   0.0000000  -0.0000187
   46  -0.0000268  -0.0000131  -0.0000201   0.1006628   0.0906770   0.0488356
   47  -0.0000243  -0.0000031   0.0000000   0.0906770   0.2653619   0.1143534
   48  -0.0000258  -0.0000009  -0.0000187   0.0488356   0.1143534   0.1140319
   49  -0.0001355   0.0000636  -0.0000420   0.0047001   0.0011770  -0.0129127
   50  -0.0000169  -0.0000093  -0.0000111   0.0109991   0.0009741  -0.0300603
   51  -0.0000134   0.0000126   0.0000068   0.0042163  -0.0002631  -0.0146025
   52  -0.0000798  -0.0000179  -0.0000213   0.0051133  -0.0103045   0.0083406
   53   0.0000326  -0.0000018  -0.0000047   0.0104993  -0.0224398   0.0152227
   54  -0.0000323   0.0000145  -0.0000088   0.0077942  -0.0138141   0.0097937
           49          50          51          52          53          54
    1  -0.0005269  -0.0024233  -0.0000464   0.0023858  -0.0017592   0.0005472
    2   0.0010470  -0.0006360  -0.0004839   0.0015500   0.0000087   0.0005985
    3  -0.0005397  -0.0003444   0.0004580   0.0007264  -0.0004280   0.0006808
    4  -0.0003885   0.0017668   0.0005178  -0.0002999   0.0008348  -0.0006207
    5   0.0005821  -0.0009068   0.0000309   0.0004242   0.0002104   0.0001999
    6  -0.0016331  -0.0003584   0.0001019   0.0004366  -0.0006241  -0.0000486
    7  -0.0002443  -0.0000385  -0.0002921  -0.0000018  -0.0001805  -0.0000588
    8   0.0001163   0.0019372   0.0000358  -0.0003640   0.0005444  -0.0008324
    9   0.0001382   0.0000110  -0.0000749  -0.0002143  -0.0000655  -0.0000708
   10  -0.0004306  -0.0017208   0.0004579   0.0000193  -0.0003414   0.0011070
   11  -0.0005699  -0.0008938  -0.0000390   0.0014965  -0.0001417   0.0001667
   12  -0.0017466   0.0004249   0.0000595   0.0011235  -0.0000123   0.0000590
   13  -0.0007389   0.0024394  -0.0000356  -0.0068427   0.0007014  -0.0001539
   14  -0.0011343  -0.0006319   0.0004687  -0.0020415   0.0000930   0.0000139
   15  -0.0004899   0.0003565   0.0004097  -0.0004899   0.0005039   0.0005136
   16  -0.0142964   0.0001442   0.0001993  -0.0122942  -0.0010099   0.0025704
   17   0.0010326   0.0011504   0.0000902   0.0323986   0.0010612  -0.0032406
   18   0.0355832  -0.0000507   0.0049476  -0.0178945  -0.0021592   0.0009193
   19  -0.0000320   0.0000294   0.0000242   0.0000143   0.0000113   0.0000074
   20  -0.0001665  -0.0000108   0.0000063  -0.0001622   0.0000365  -0.0000610
   21   0.0002501  -0.0000234  -0.0001049   0.0000245   0.0001537   0.0000506
   22  -0.0845425   0.0019015   0.0852057  -0.0916117   0.0805467  -0.0504159
   23   0.0019525  -0.0557887  -0.0059017   0.0762641  -0.2382545   0.1086133
   24   0.0875799  -0.0058624  -0.2997052  -0.0481063   0.1080484  -0.1203429
   25   0.0000579  -0.0000669   0.0000772  -0.0000481  -0.0002119  -0.0002089
   26  -0.0003965  -0.0001103  -0.0000205  -0.0011564   0.0005283  -0.0004168
   27   0.0008020   0.0002715  -0.0003642  -0.0004147   0.0005741   0.0000250
   28  -0.0001294   0.0000023   0.0000651   0.0000289   0.0000821  -0.0000456
   29  -0.0000747  -0.0000201   0.0000125  -0.0000368   0.0000079  -0.0000015
   30   0.0000415   0.0000534   0.0000196  -0.0000206   0.0000423  -0.0000283
   31  -0.0001506   0.0000039   0.0000627  -0.0005139   0.0000586   0.0000232
   32   0.0000705  -0.0000230  -0.0000124   0.0000293  -0.0000149  -0.0000024
   33   0.0000241  -0.0000564   0.0000199   0.0000473   0.0000060  -0.0000660
   34   0.0000567   0.0000713   0.0000636   0.0001003  -0.0001225   0.0000724
   35   0.0003662  -0.0000866   0.0000459   0.0000328   0.0004826   0.0001505
   36   0.0008475  -0.0003396  -0.0003345  -0.0003873   0.0000979  -0.0000072
   37  -0.0000676   0.0000203  -0.0000005   0.0000048   0.0000028  -0.0000128
   38   0.0000148  -0.0000089  -0.0000131   0.0000116  -0.0000069   0.0000098
   39  -0.0000291   0.0000081   0.0000002  -0.0000078   0.0000073  -0.0000117
   40  -0.0001974   0.0000045   0.0000197  -0.0001042  -0.0000205  -0.0000481
   41   0.0000014  -0.0000227  -0.0000084   0.0000343   0.0000037   0.0000182
   42   0.0000261   0.0000076   0.0000148   0.0000042  -0.0000116   0.0000057
   43  -0.0001355  -0.0000169  -0.0000134  -0.0000798   0.0000326  -0.0000323
   44   0.0000636  -0.0000093   0.0000126  -0.0000179  -0.0000018   0.0000145
   45  -0.0000420  -0.0000111   0.0000068  -0.0000213  -0.0000047  -0.0000088
   46   0.0047001   0.0109991   0.0042163   0.0051133   0.0104993   0.0077942
   47   0.0011770   0.0009741  -0.0002631  -0.0103045  -0.0224398  -0.0138141
   48  -0.0129127  -0.0300603  -0.0146025   0.0083406   0.0152227   0.0097937
   49   0.0924316  -0.0023193  -0.0952430   0.0046344  -0.0017629  -0.0126565
   50  -0.0023193   0.0527244   0.0065382  -0.0107972   0.0023631   0.0294355
   51  -0.0952430   0.0065382   0.3251843   0.0047216  -0.0004991  -0.0160360
   52   0.0046344  -0.0107972   0.0047216   0.0994951  -0.0873607   0.0521318
   53  -0.0017629   0.0023631  -0.0004991  -0.0873607   0.2555199  -0.1208519
   54  -0.0126565   0.0294355  -0.0160360   0.0521318  -0.1208519   0.1245726
 **********************************************************************
 **                                                                  **
 **                       VIBRATIONAL ANALYSIS                       **
 **                       --------------------                       **
 **                                                                  **
 **        VIBRATIONAL FREQUENCIES (CM**-1) AND NORMAL MODES         **
 **     FORCE CONSTANTS (mDYN/ANGSTROM) AND REDUCED MASSES (AMU)     **
 **                  INFRARED INTENSITIES (KM/MOL)                   **
 **                                                                  **
 **********************************************************************


 Mode:                 1                      2                      3
 Frequency:       -28.24                  31.46                 147.79
 Force Cnst:      0.0005                 0.0006                 0.0377
 Red. Mass:       1.0146                 1.0665                 2.9306
 IR Active:          YES                    YES                    YES
 IR Intens:        0.301                  0.057                  2.488
 Raman Active:       YES                    YES                    YES
               X      Y      Z        X      Y      Z        X      Y      Z
 C          0.002 -0.002  0.000   -0.002 -0.002  0.037   -0.002  0.000 -0.120
 C         -0.003 -0.002 -0.007   -0.003  0.001  0.043   -0.001  0.000 -0.119
 C          0.000 -0.006 -0.009   -0.000  0.002  0.009   -0.001  0.001 -0.044
 C          0.003 -0.002 -0.008    0.003  0.001 -0.025   -0.001  0.001 -0.127
 C         -0.002 -0.002 -0.001    0.002 -0.002 -0.032   -0.000 -0.000 -0.130
 C         -0.000 -0.007  0.004    0.000 -0.004 -0.002   -0.001  0.000 -0.047
 C         -0.000  0.007  0.012   -0.000 -0.002 -0.015    0.001 -0.001  0.233
 C          0.000  0.008  0.006    0.000  0.005 -0.010    0.004 -0.000  0.234
 H         -0.000 -0.003  0.000   -0.005 -0.003  0.065   -0.002  0.000 -0.111
 H         -0.002 -0.002 -0.013   -0.005  0.002  0.077   -0.002  0.001 -0.109
 H          0.002 -0.002 -0.014    0.005  0.002 -0.046   -0.001  0.001 -0.121
 H         -0.000 -0.003 -0.002    0.005 -0.003 -0.057   -0.001 -0.000 -0.127
 H          0.002 -0.084 -0.371    0.004  0.092  0.369   -0.049  0.023  0.417
 H          0.012  0.399  0.132   -0.017 -0.394 -0.137    0.205 -0.100  0.283
 H         -0.014 -0.279  0.298    0.011  0.289 -0.305   -0.149  0.070  0.244
 H         -0.005 -0.183  0.368    0.002 -0.183  0.340   -0.096 -0.009  0.334
 H          0.003  0.427 -0.003   -0.004  0.410 -0.021    0.220  0.013  0.314
 H          0.003 -0.199 -0.346    0.003 -0.198 -0.354   -0.106 -0.006  0.309
 TransDip  -0.000  0.017  0.005    0.000  0.003 -0.007    0.002 -0.001  0.050

 Mode:                 4                      5                      6
 Frequency:       304.27                 334.51                 412.61
 Force Cnst:      0.1398                 0.2133                 0.2529
 Red. Mass:       2.5624                 3.2347                 2.5215
 IR Active:          YES                    YES                    YES
 IR Intens:        0.772                  0.000                  0.032
 Raman Active:       YES                    YES                    YES
               X      Y      Z        X      Y      Z        X      Y      Z
 C          0.013 -0.096 -0.007   -0.002 -0.005  0.149   -0.079 -0.101 -0.004
 C         -0.011 -0.097  0.006    0.002 -0.004 -0.145   -0.078  0.097  0.004
 C         -0.002 -0.080  0.004    0.008 -0.001 -0.221    0.005  0.140  0.001
 C          0.012 -0.098 -0.002    0.003  0.001 -0.139    0.076  0.101 -0.003
 C         -0.012 -0.098  0.002   -0.001  0.000  0.134    0.075 -0.098  0.003
 C          0.002 -0.080 -0.004   -0.007 -0.002  0.222   -0.005 -0.140 -0.001
 C         -0.005  0.212 -0.002    0.014  0.004  0.108    0.009 -0.131 -0.001
 C          0.003  0.212  0.002   -0.017  0.005 -0.107   -0.005  0.132  0.000
 H          0.012 -0.098 -0.012    0.002 -0.003  0.219   -0.197 -0.167 -0.012
 H         -0.008 -0.100  0.012   -0.003 -0.002 -0.207   -0.204  0.168  0.006
 H          0.015 -0.098 -0.005   -0.000 -0.001 -0.194    0.190  0.165 -0.005
 H         -0.013 -0.099  0.006    0.004 -0.002  0.183    0.197 -0.167  0.011
 H          0.250  0.322  0.024   -0.053  0.023  0.304   -0.259 -0.244 -0.019
 H         -0.086  0.291 -0.010    0.315 -0.055  0.209    0.090 -0.228  0.002
 H         -0.188  0.338 -0.025   -0.210  0.045  0.189    0.207 -0.257  0.014
 H         -0.230  0.337 -0.035    0.122  0.016 -0.244   -0.252  0.256 -0.023
 H          0.015  0.272  0.005   -0.333  0.002 -0.224    0.004  0.220  0.002
 H          0.227  0.338  0.043    0.146  0.004 -0.233    0.236  0.256  0.025
 TransDip   0.002  0.028  0.000   -0.000 -0.000 -0.000   -0.006 -0.000  0.000

 Mode:                 7                      8                      9
 Frequency:       454.25                 491.70                 541.19
 Force Cnst:      0.3520                 0.6737                 0.4114
 Red. Mass:       2.8955                 4.7298                 2.3841
 IR Active:          YES                    YES                    YES
 IR Intens:        0.013                  0.007                 25.964
 Raman Active:       YES                    YES                    YES
               X      Y      Z        X      Y      Z        X      Y      Z
 C          0.001  0.003 -0.204    0.025  0.091  0.012    0.005  0.001 -0.071
 C          0.002 -0.001  0.205   -0.030  0.100 -0.007    0.004  0.002 -0.066
 C          0.001  0.001 -0.007   -0.216  0.007 -0.019   -0.004  0.000  0.230
 C         -0.002 -0.000 -0.209   -0.025 -0.085 -0.010    0.004 -0.001 -0.073
 C         -0.001  0.004  0.210    0.030 -0.094  0.015    0.005 -0.001 -0.068
 C         -0.001  0.007  0.002    0.217 -0.006  0.008    0.002 -0.000  0.230
 C          0.002 -0.003  0.001   -0.321 -0.011  0.007   -0.010 -0.000  0.000
 C         -0.002 -0.009 -0.002    0.321  0.000 -0.010   -0.002 -0.000  0.000
 H          0.007  0.005 -0.442   -0.116  0.009  0.021    0.007 -0.001 -0.407
 H          0.002 -0.002  0.456    0.100  0.024 -0.003    0.010  0.000 -0.398
 H         -0.003 -0.002 -0.454    0.113 -0.004 -0.010    0.010  0.001 -0.395
 H         -0.006  0.005  0.467   -0.098 -0.019  0.028    0.007  0.000 -0.386
 H          0.003  0.000  0.013   -0.336 -0.012  0.017    0.046 -0.003 -0.105
 H          0.020  0.001  0.010   -0.293 -0.017  0.015   -0.251  0.000 -0.095
 H         -0.017 -0.001  0.009   -0.327 -0.016  0.014    0.166  0.002 -0.098
 H          0.003 -0.010 -0.004    0.317  0.007 -0.015    0.112  0.003 -0.103
 H         -0.009 -0.005 -0.004    0.310  0.001 -0.013   -0.255  0.001 -0.094
 H         -0.001 -0.011 -0.005    0.331  0.003 -0.010    0.123 -0.003 -0.102
 TransDip   0.000 -0.003  0.002   -0.000  0.001  0.002    0.007  0.000 -0.163

 Mode:                10                     11                     12
 Frequency:       702.32                 767.52                 774.24
 Force Cnst:      1.9725                 1.3038                 1.0519
 Red. Mass:       6.7872                 3.7564                 2.9784
 IR Active:          YES                    YES                    YES
 IR Intens:        0.000                  0.345                  0.016
 Raman Active:       YES                    YES                    YES
               X      Y      Z        X      Y      Z        X      Y      Z
 C          0.288 -0.207  0.001   -0.155  0.017  0.030   -0.019  0.006 -0.151
 C          0.289  0.206  0.002   -0.152 -0.024 -0.022   -0.022  0.001  0.151
 C         -0.000  0.116 -0.001    0.023  0.001  0.040    0.000  0.000 -0.201
 C         -0.279  0.207 -0.002   -0.165  0.021 -0.022   -0.023 -0.002  0.153
 C         -0.280 -0.205 -0.002   -0.163 -0.025  0.030   -0.020 -0.007 -0.150
 C         -0.002 -0.116 -0.000    0.022  0.003 -0.024    0.006  0.000  0.202
 C         -0.005  0.052  0.000    0.265  0.009 -0.001    0.036  0.001 -0.034
 C         -0.008 -0.052  0.000    0.266 -0.001 -0.016    0.035  0.000  0.032
 H          0.185 -0.264  0.004   -0.240 -0.033  0.007   -0.034 -0.004 -0.378
 H          0.186  0.263  0.006   -0.242  0.029 -0.118   -0.031  0.006  0.374
 H         -0.171  0.267 -0.002   -0.253 -0.031 -0.117   -0.033 -0.007  0.369
 H         -0.172 -0.266 -0.002   -0.254  0.029  0.009   -0.035  0.003 -0.391
 H          0.065  0.085  0.009    0.268  0.004 -0.006   -0.024  0.003  0.081
 H         -0.029  0.088  0.001    0.259 -0.003 -0.008    0.295  0.003  0.069
 H         -0.061  0.094 -0.009    0.306 -0.003 -0.007   -0.147 -0.007  0.076
 H          0.058 -0.090  0.012    0.253 -0.009  0.019    0.156  0.004 -0.078
 H         -0.011 -0.085 -0.000    0.346 -0.004  0.014   -0.227  0.000 -0.066
 H         -0.072 -0.091 -0.013    0.239  0.001  0.018    0.164 -0.006 -0.078
 TransDip  -0.000  0.000  0.000    0.012 -0.002 -0.014    0.003 -0.001 -0.002

 Mode:                13                     14                     15
 Frequency:       885.97                 895.98                 941.72
 Force Cnst:      2.3871                 0.6110                 0.6540
 Red. Mass:       5.1616                 1.2918                 1.2516
 IR Active:          YES                    YES                    YES
 IR Intens:        0.192                 54.068                  0.003
 Raman Active:       YES                    YES                    YES
               X      Y      Z        X      Y      Z        X      Y      Z
 C         -0.043  0.276 -0.007   -0.003 -0.009 -0.068   -0.001 -0.002 -0.075
 C          0.043  0.275 -0.010   -0.007 -0.008 -0.068    0.000  0.000 -0.076
 C         -0.077 -0.003  0.015    0.004  0.000  0.053   -0.000  0.000  0.004
 C          0.046 -0.274 -0.010   -0.007  0.008 -0.068   -0.000  0.000  0.073
 C         -0.049 -0.273 -0.007   -0.003  0.009 -0.068    0.001 -0.001  0.074
 C          0.077 -0.003 -0.003    0.001  0.000  0.053    0.000  0.001  0.001
 C          0.169  0.003  0.000    0.004  0.000  0.026    0.000 -0.002 -0.002
 C         -0.166 -0.000  0.008    0.014 -0.000  0.025    0.000  0.004 -0.000
 H         -0.252  0.172  0.067   -0.010 -0.010  0.446   -0.008 -0.002  0.498
 H          0.251  0.171  0.042   -0.024 -0.001  0.444   -0.007  0.002  0.493
 H          0.249 -0.173  0.043   -0.024  0.001  0.452    0.007  0.002 -0.496
 H         -0.257 -0.169  0.069   -0.010  0.010  0.451    0.008 -0.002 -0.491
 H          0.201  0.008 -0.010    0.051 -0.010 -0.095    0.005  0.003  0.008
 H          0.174 -0.007 -0.004   -0.203 -0.001 -0.056    0.000  0.009  0.002
 H          0.220 -0.011 -0.008    0.153  0.012 -0.067   -0.006  0.000  0.001
 H         -0.187  0.015 -0.012    0.112  0.014 -0.083    0.012 -0.005  0.004
 H         -0.224  0.001 -0.011   -0.201  0.001 -0.055   -0.001 -0.012  0.000
 H         -0.179 -0.012 -0.011    0.121 -0.015 -0.080   -0.011 -0.005 -0.004
 TransDip   0.001  0.000  0.014    0.010  0.000  0.235    0.000  0.002 -0.001

 Mode:                16                     17                     18
 Frequency:      1051.00                1054.81                1094.50
 Force Cnst:      1.0673                 0.8378                 0.9658
 Red. Mass:       1.6400                 1.2780                 1.3684
 IR Active:          YES                    YES                    YES
 IR Intens:        0.583                  0.022                  0.003
 Raman Active:       YES                    YES                    YES
               X      Y      Z        X      Y      Z        X      Y      Z
 C          0.007  0.069  0.005    0.001 -0.002 -0.068    0.001  0.000  0.095
 C         -0.011  0.077 -0.006   -0.002  0.001  0.069   -0.000 -0.003 -0.096
 C          0.006 -0.090 -0.001   -0.002 -0.002  0.008    0.000  0.002  0.001
 C          0.011  0.068  0.002   -0.002  0.003  0.080    0.000 -0.001  0.085
 C         -0.014  0.075  0.000    0.001  0.005 -0.081   -0.001 -0.002 -0.085
 C         -0.006 -0.089  0.000    0.002 -0.002 -0.008    0.000  0.001  0.001
 C          0.004 -0.101  0.002    0.000 -0.003 -0.032   -0.000  0.004 -0.000
 C          0.005 -0.099 -0.001    0.001 -0.003  0.032   -0.000  0.000 -0.002
 H         -0.044  0.046 -0.023   -0.010 -0.005  0.429    0.015  0.004 -0.520
 H          0.026  0.062  0.031    0.005 -0.001 -0.434   -0.008 -0.002  0.523
 H         -0.045  0.042 -0.003    0.003  0.003 -0.487    0.010  0.002 -0.458
 H          0.031  0.055 -0.011   -0.008  0.007  0.490   -0.011 -0.001  0.460
 H          0.497  0.107  0.019   -0.029  0.013  0.082   -0.021 -0.004  0.002
 H         -0.158  0.180  0.020    0.173  0.016  0.042    0.002 -0.004 -0.001
 H         -0.357  0.155 -0.048   -0.140 -0.016  0.058    0.019 -0.006  0.001
 H         -0.441  0.125 -0.037    0.075  0.021 -0.074    0.000 -0.001  0.002
 H          0.024  0.181 -0.001   -0.185  0.006 -0.038    0.010  0.003  0.002
 H          0.438  0.128  0.042    0.105 -0.016 -0.070   -0.011  0.001  0.006
 TransDip   0.019  0.016 -0.001    0.005 -0.001 -0.001   -0.002 -0.001 -0.000

 Mode:                19                     20                     21
 Frequency:      1105.68                1112.06                1158.50
 Force Cnst:      1.3508                 1.2803                 1.2208
 Red. Mass:       1.8753                 1.7571                 1.5438
 IR Active:          YES                    YES                    YES
 IR Intens:        0.115                  2.227                  0.595
 Raman Active:       YES                    YES                    YES
               X      Y      Z        X      Y      Z        X      Y      Z
 C          0.003  0.146 -0.007   -0.035  0.085 -0.001    0.002 -0.001 -0.042
 C          0.001 -0.143 -0.001   -0.034 -0.081 -0.000    0.000  0.006  0.036
 C          0.020  0.013  0.006    0.020 -0.017  0.005    0.003 -0.001 -0.090
 C         -0.034  0.100 -0.001    0.004  0.132 -0.002    0.006 -0.005  0.037
 C         -0.032 -0.094 -0.001    0.001 -0.131 -0.005   -0.004  0.001 -0.041
 C          0.021 -0.019  0.009    0.018  0.014  0.007   -0.003 -0.001  0.110
 C         -0.012  0.082 -0.006   -0.006 -0.091 -0.005   -0.000  0.000  0.094
 C         -0.011 -0.086 -0.008   -0.007  0.089 -0.006   -0.003  0.001 -0.115
 H          0.244  0.285  0.043    0.032  0.123 -0.001    0.000 -0.001  0.164
 H          0.252 -0.287  0.009    0.035 -0.120 -0.001   -0.011  0.013 -0.133
 H          0.054  0.151  0.007    0.233  0.263  0.015    0.007 -0.007 -0.154
 H          0.064 -0.149 -0.001    0.234 -0.265  0.032   -0.015  0.006  0.172
 H         -0.398 -0.076 -0.004    0.397  0.084  0.026    0.096 -0.026 -0.185
 H          0.121 -0.143 -0.018   -0.118  0.162  0.026   -0.417 -0.035 -0.085
 H          0.240 -0.115  0.046   -0.331  0.121 -0.033    0.307  0.060 -0.137
 H         -0.397  0.093 -0.014    0.346 -0.099  0.041   -0.239 -0.061  0.207
 H          0.031  0.159  0.003    0.003 -0.164  0.005    0.530 -0.008  0.089
 H          0.321  0.101  0.046   -0.389 -0.097 -0.021   -0.269  0.063  0.202
 TransDip   0.007 -0.001  0.008    0.047  0.000  0.006   -0.024  0.003  0.007

 Mode:                22                     23                     24
 Frequency:      1162.16                1178.24                1293.78
 Force Cnst:      1.2252                 1.5722                 3.1633
 Red. Mass:       1.5397                 1.9222                 3.2075
 IR Active:          YES                    YES                    YES
 IR Intens:       10.804                  6.793                  0.160
 Raman Active:       YES                    YES                    YES
               X      Y      Z        X      Y      Z        X      Y      Z
 C          0.003 -0.011 -0.023   -0.133 -0.010  0.001   -0.064  0.094 -0.002
 C          0.004  0.012 -0.031    0.135 -0.007 -0.001    0.063  0.093  0.002
 C         -0.001 -0.001  0.113   -0.017  0.040 -0.002    0.209 -0.127  0.001
 C          0.004 -0.011 -0.033   -0.146 -0.006  0.002    0.139  0.019  0.001
 C          0.003  0.011 -0.025    0.148 -0.004 -0.003   -0.141  0.019 -0.000
 C         -0.001 -0.000  0.093    0.010  0.040  0.003   -0.194 -0.127 -0.001
 C         -0.004 -0.001 -0.117    0.007 -0.006  0.002   -0.088  0.055 -0.001
 C         -0.005  0.000 -0.097   -0.006 -0.005 -0.003    0.084  0.053  0.002
 H         -0.017 -0.021  0.112   -0.436 -0.172 -0.006   -0.435 -0.092 -0.004
 H         -0.016  0.023  0.128    0.445 -0.175  0.006    0.407 -0.079  0.005
 H         -0.015 -0.021  0.154   -0.436 -0.160 -0.010   -0.168 -0.167 -0.008
 H         -0.014  0.020  0.112    0.449 -0.165  0.012    0.136 -0.151  0.009
 H         -0.118  0.035  0.232    0.089  0.024 -0.011   -0.383 -0.060 -0.003
 H          0.513  0.044  0.106   -0.022  0.037  0.004   -0.079 -0.108 -0.041
 H         -0.383 -0.076  0.170   -0.034  0.023 -0.004   -0.008 -0.056  0.054
 H         -0.203 -0.052  0.175   -0.077  0.019  0.013    0.346 -0.063  0.008
 H          0.442 -0.005  0.074    0.008  0.040  0.001    0.119 -0.122  0.015
 H         -0.223  0.056  0.170    0.045  0.020 -0.000   -0.027 -0.033 -0.042
 TransDip  -0.077  0.000  0.071    0.007 -0.083  0.000   -0.009 -0.009  0.001

 Mode:                25                     26                     27
 Frequency:      1295.60                1306.86                1326.81
 Force Cnst:      1.1340                 3.1864                 2.2420
 Red. Mass:       1.1467                 3.1666                 2.1615
 IR Active:          YES                    YES                    YES
 IR Intens:        0.007                  0.160                  1.977
 Raman Active:       YES                    YES                    YES
               X      Y      Z        X      Y      Z        X      Y      Z
 C         -0.045 -0.041  0.001    0.132  0.031  0.000   -0.026  0.037  0.001
 C          0.045 -0.041 -0.000   -0.136  0.027 -0.000   -0.007 -0.046  0.001
 C         -0.021  0.022 -0.000   -0.151 -0.166 -0.001    0.213  0.011 -0.001
 C          0.033  0.023 -0.000   -0.010  0.119 -0.002   -0.023  0.035  0.001
 C         -0.032  0.023  0.000    0.007  0.114  0.003   -0.012 -0.050  0.001
 C          0.019  0.021  0.000    0.188 -0.166 -0.000    0.204  0.017 -0.002
 C          0.006 -0.009 -0.000    0.066  0.062  0.001   -0.069 -0.005  0.002
 C         -0.006 -0.009  0.000   -0.077  0.063 -0.000   -0.065 -0.006  0.003
 H         -0.381 -0.232 -0.006   -0.364 -0.260 -0.013   -0.377 -0.164 -0.011
 H          0.389 -0.237  0.006    0.293 -0.226  0.009   -0.412  0.187 -0.010
 H          0.466  0.266  0.008   -0.277 -0.011 -0.004   -0.370 -0.164 -0.010
 H         -0.463  0.266 -0.008    0.208  0.021  0.000   -0.401  0.173 -0.012
 H          0.058  0.012  0.004   -0.120 -0.028 -0.019   -0.158 -0.031  0.001
 H          0.002  0.014  0.005    0.170 -0.140 -0.021   -0.162  0.024 -0.020
 H         -0.006  0.002 -0.004    0.290 -0.092  0.034   -0.178  0.038  0.008
 H         -0.051  0.016 -0.008    0.073 -0.036  0.039   -0.185  0.040  0.000
 H         -0.007  0.020 -0.001   -0.130 -0.149 -0.011   -0.149  0.014 -0.024
 H          0.011  0.000  0.001   -0.366 -0.077 -0.022   -0.143 -0.029  0.007
 TransDip   0.003  0.000 -0.000   -0.010 -0.007 -0.002    0.044  0.002 -0.010

 Mode:                28                     29                     30
 Frequency:      1449.53                1537.27                1538.65
 Force Cnst:      1.6186                 1.7513                 1.7648
 Red. Mass:       1.3075                 1.2578                 1.2653
 IR Active:          YES                    YES                    YES
 IR Intens:        0.072                  0.438                  0.005
 Raman Active:       YES                    YES                    YES
               X      Y      Z        X      Y      Z        X      Y      Z
 C          0.035  0.014  0.000    0.003  0.011 -0.000   -0.000 -0.000  0.000
 C          0.034 -0.014  0.000    0.003 -0.010 -0.000    0.002 -0.003 -0.000
 C         -0.001 -0.098 -0.000    0.016 -0.001  0.001    0.019  0.009  0.001
 C         -0.035 -0.015 -0.000    0.001  0.010 -0.000    0.020 -0.001  0.000
 C         -0.035  0.016 -0.000    0.004 -0.009 -0.000   -0.020 -0.002  0.000
 C         -0.001  0.098 -0.000    0.019 -0.003  0.002   -0.016  0.008 -0.002
 C         -0.002  0.033  0.000   -0.095 -0.005  0.005   -0.112 -0.010  0.006
 C         -0.001 -0.033  0.000   -0.112  0.002  0.010    0.095 -0.004 -0.007
 H         -0.413 -0.235 -0.003   -0.056 -0.020 -0.001   -0.015 -0.011  0.001
 H         -0.409  0.234 -0.003   -0.055  0.020  0.000    0.006 -0.008 -0.001
 H          0.426  0.241  0.003   -0.058 -0.021 -0.000   -0.042 -0.036 -0.001
 H          0.421 -0.239  0.003   -0.059  0.024 -0.001    0.031 -0.031  0.001
 H         -0.070 -0.005 -0.022    0.310  0.133 -0.072    0.365  0.156 -0.077
 H          0.030 -0.094 -0.023    0.352 -0.014  0.163    0.416  0.002  0.199
 H          0.065 -0.056  0.046    0.325 -0.054 -0.159    0.381 -0.058 -0.197
 H         -0.069  0.025 -0.040    0.368 -0.118 -0.151   -0.314  0.104  0.119
 H          0.004  0.101 -0.001    0.422 -0.003  0.190   -0.362  0.016 -0.162
 H          0.073  0.030  0.041    0.368  0.107 -0.162   -0.312 -0.091  0.142
 TransDip  -0.009 -0.000  0.000   -0.021  0.001 -0.002   -0.001 -0.002  0.000

 Mode:                31                     32                     33
 Frequency:      1545.72                1604.96                1606.73
 Force Cnst:      3.1166                 1.5997                 1.6133
 Red. Mass:       2.2140                 1.0540                 1.0607
 IR Active:          YES                    YES                    YES
 IR Intens:        0.436                  3.235                  0.515
 Raman Active:       YES                    YES                    YES
               X      Y      Z        X      Y      Z        X      Y      Z
 C          0.126 -0.029  0.001    0.006  0.012  0.001   -0.015 -0.013 -0.001
 C         -0.126 -0.029 -0.001    0.009 -0.012  0.002   -0.003  0.014  0.001
 C         -0.007  0.132 -0.000    0.001  0.006 -0.013    0.004 -0.014 -0.010
 C          0.126 -0.028  0.001   -0.007 -0.011  0.000    0.007  0.015  0.001
 C         -0.126 -0.028 -0.001   -0.007  0.011 -0.001    0.010 -0.012 -0.000
 C          0.006  0.132  0.000   -0.000 -0.008  0.001    0.000  0.002  0.006
 C          0.020 -0.060 -0.001   -0.004 -0.026 -0.043   -0.014  0.026 -0.031
 C         -0.014 -0.061  0.001    0.001  0.025  0.002    0.006 -0.032  0.020
 H         -0.271 -0.271 -0.001   -0.037 -0.010 -0.006    0.058  0.027  0.002
 H          0.272 -0.273  0.002   -0.045  0.017 -0.006    0.027 -0.001  0.000
 H         -0.280 -0.275 -0.002    0.033  0.011  0.006   -0.048 -0.013  0.000
 H          0.282 -0.277  0.000    0.035 -0.011  0.002   -0.043  0.017 -0.005
 H         -0.037 -0.046  0.094   -0.068  0.111  0.610    0.228  0.188  0.284
 H         -0.070  0.273  0.060   -0.212  0.477  0.038   -0.195 -0.154 -0.139
 H         -0.072  0.143 -0.138    0.321 -0.208 -0.014    0.095 -0.394  0.321
 H          0.025  0.024 -0.164   -0.132  0.000  0.142    0.091  0.163 -0.398
 H          0.054  0.298  0.016    0.012 -0.304  0.013    0.104  0.425  0.037
 H          0.059  0.061  0.130    0.107 -0.049 -0.188   -0.258 -0.105  0.070
 TransDip   0.006 -0.020 -0.000    0.001  0.004  0.057    0.004  0.015  0.017

 Mode:                34                     35                     36
 Frequency:      1607.75                1617.40                1674.92
 Force Cnst:      1.5992                 1.7169                 4.2239
 Red. Mass:       1.0501                 1.1139                 2.5555
 IR Active:          YES                    YES                    YES
 IR Intens:        8.647                 18.352                 30.914
 Raman Active:       YES                    YES                    YES
               X      Y      Z        X      Y      Z        X      Y      Z
 C         -0.002 -0.002  0.002   -0.027  0.009 -0.001   -0.102 -0.109 -0.000
 C         -0.004  0.003  0.001    0.029  0.008  0.000   -0.101  0.109 -0.001
 C          0.004 -0.004 -0.005   -0.002 -0.044  0.002    0.169 -0.010  0.001
 C          0.001  0.007  0.000   -0.034  0.005 -0.001   -0.095 -0.094 -0.001
 C          0.006 -0.007  0.002    0.032  0.010  0.001   -0.095  0.094 -0.000
 C          0.006  0.001 -0.016   -0.002 -0.045 -0.000    0.169  0.012  0.000
 C         -0.006  0.009 -0.013    0.010 -0.030  0.005   -0.043  0.000  0.000
 C         -0.020 -0.011 -0.050   -0.000 -0.024 -0.000   -0.043 -0.001  0.000
 H         -0.002 -0.001 -0.001    0.049  0.057  0.004    0.443  0.176  0.001
 H          0.007 -0.002 -0.003   -0.047  0.057 -0.002    0.445 -0.179  0.002
 H         -0.021 -0.004 -0.002    0.075  0.070  0.003    0.412  0.170  0.002
 H         -0.036  0.016 -0.003   -0.052  0.063 -0.003    0.413 -0.173  0.001
 H          0.087  0.077  0.133   -0.317 -0.126  0.094   -0.018  0.013  0.002
 H         -0.086 -0.041 -0.052    0.083  0.446  0.167   -0.004  0.005  0.017
 H          0.050 -0.160  0.123    0.142  0.260 -0.336    0.001 -0.009 -0.016
 H          0.280 -0.362  0.379    0.221  0.014 -0.232   -0.018 -0.016  0.004
 H         -0.279  0.127 -0.128   -0.005  0.436 -0.013   -0.007 -0.013  0.014
 H          0.179  0.400  0.502   -0.210  0.043  0.251    0.007  0.016 -0.013
 TransDip   0.014  0.005  0.093   -0.007  0.137 -0.007    0.178  0.002 -0.008

 Mode:                37                     38                     39
 Frequency:      1752.54                1805.26                3161.64
 Force Cnst:      9.6661                10.8840                 6.1263
 Red. Mass:       5.3416                 5.6684                 1.0402
 IR Active:          YES                    YES                    YES
 IR Intens:        0.235                  0.004                 59.592
 Raman Active:       YES                    YES                    YES
               X      Y      Z        X      Y      Z        X      Y      Z
 C          0.081  0.185  0.000    0.281  0.076  0.002   -0.001  0.001 -0.000
 C          0.084 -0.186  0.001   -0.281  0.075 -0.002    0.000  0.000 -0.000
 C          0.016  0.322 -0.000    0.214  0.009 -0.000   -0.000 -0.000  0.000
 C         -0.098 -0.202 -0.001   -0.273 -0.081 -0.002    0.000 -0.000 -0.000
 C         -0.101  0.203 -0.000    0.272 -0.079  0.002   -0.001 -0.001 -0.000
 C          0.017 -0.322 -0.000   -0.213  0.005  0.001   -0.002 -0.000  0.000
 C         -0.004 -0.027 -0.000   -0.036 -0.001  0.000    0.010  0.002 -0.003
 C         -0.004  0.027 -0.000    0.035 -0.001 -0.000    0.047 -0.001 -0.024
 H         -0.270  0.008 -0.001   -0.291 -0.253 -0.001    0.006 -0.009  0.000
 H         -0.274 -0.004 -0.001    0.291 -0.256  0.002    0.001  0.001  0.000
 H          0.325  0.011  0.001    0.284  0.236  0.002    0.001 -0.001  0.000
 H          0.329 -0.015  0.001   -0.283  0.238 -0.001    0.006  0.009  0.000
 H          0.233  0.058 -0.050    0.013  0.023  0.005   -0.030  0.080 -0.020
 H         -0.067 -0.123 -0.052   -0.025 -0.013 -0.000   -0.047 -0.037  0.128
 H         -0.165 -0.046  0.104   -0.012 -0.025  0.009   -0.035 -0.068 -0.071
 H          0.208 -0.020 -0.090   -0.005  0.024 -0.008   -0.151 -0.361 -0.201
 H         -0.006  0.136 -0.003    0.025 -0.003 -0.002   -0.245  0.017  0.710
 H         -0.204 -0.006  0.095    0.003 -0.024 -0.011   -0.152  0.358 -0.221
 TransDip   0.016 -0.000 -0.001    0.000  0.002  0.001    0.242  0.001 -0.052

 Mode:                40                     41                     42
 Frequency:      3162.79                3213.55                3214.95
 Force Cnst:      6.1233                 6.6925                 6.6828
 Red. Mass:       1.0389                 1.0999                 1.0974
 IR Active:          YES                    YES                    YES
 IR Intens:       27.148                 25.466                 32.436
 Raman Active:       YES                    YES                    YES
               X      Y      Z        X      Y      Z        X      Y      Z
 C          0.001 -0.000 -0.000   -0.000  0.000  0.000    0.001 -0.001  0.000
 C         -0.001 -0.001  0.000    0.001  0.001  0.000    0.000  0.000  0.000
 C         -0.002 -0.000  0.000    0.001  0.000 -0.000    0.000 -0.000 -0.000
 C         -0.001  0.001 -0.000    0.000 -0.001 -0.000    0.000  0.000  0.000
 C          0.000  0.000 -0.000    0.000 -0.000  0.000    0.001  0.001  0.000
 C          0.000 -0.000 -0.000   -0.000  0.000  0.000    0.001  0.000 -0.000
 C          0.048  0.011 -0.016   -0.010 -0.004 -0.091   -0.000 -0.000 -0.005
 C         -0.009  0.000  0.005    0.001 -0.000  0.005   -0.016  0.001 -0.089
 H         -0.001  0.003  0.000   -0.000 -0.000 -0.000   -0.008  0.014 -0.002
 H          0.007  0.010  0.000   -0.005 -0.009 -0.002   -0.001 -0.001 -0.000
 H          0.006 -0.011  0.000   -0.005  0.008 -0.001   -0.001  0.001 -0.000
 H         -0.002 -0.004  0.000    0.000  0.000  0.000   -0.008 -0.013 -0.001
 H         -0.148  0.393 -0.099    0.093 -0.241  0.039    0.005 -0.012  0.002
 H         -0.236 -0.187  0.645   -0.228 -0.179  0.584   -0.013 -0.010  0.033
 H         -0.174 -0.333 -0.352    0.250  0.468  0.462    0.013  0.024  0.024
 H          0.030  0.071  0.040   -0.010 -0.024 -0.012    0.188  0.435  0.215
 H          0.050 -0.003 -0.144    0.011 -0.001 -0.030   -0.216  0.015  0.585
 H          0.030 -0.071  0.044   -0.011  0.026 -0.015    0.204 -0.468  0.260
 TransDip   0.164  0.018 -0.021   -0.037 -0.006 -0.157   -0.063  0.002 -0.171

 Mode:                43                     44                     45
 Frequency:      3237.55                3237.97                3303.04
 Force Cnst:      6.8134                 6.8090                 6.9952
 Red. Mass:       1.1033                 1.1023                 1.0882
 IR Active:          YES                    YES                    YES
 IR Intens:       23.419                 27.889                 15.548
 Raman Active:       YES                    YES                    YES
               X      Y      Z        X      Y      Z        X      Y      Z
 C         -0.002  0.003 -0.000   -0.000 -0.000  0.000   -0.025  0.050 -0.000
 C          0.000 -0.001 -0.000    0.001  0.002  0.000   -0.029 -0.057 -0.000
 C          0.000  0.000  0.000   -0.001 -0.001  0.000   -0.002  0.002 -0.000
 C         -0.000 -0.001  0.000   -0.002  0.004 -0.000   -0.001  0.004 -0.000
 C          0.002  0.003  0.000    0.000 -0.000 -0.000   -0.002 -0.004 -0.000
 C          0.000 -0.001 -0.000    0.000  0.000  0.000   -0.002 -0.001 -0.000
 C         -0.000  0.004 -0.000    0.008 -0.092  0.002   -0.000 -0.002 -0.001
 C         -0.001 -0.093 -0.001   -0.000 -0.004 -0.000   -0.000  0.002 -0.001
 H          0.017 -0.027  0.001   -0.002  0.004 -0.000    0.317 -0.575  0.004
 H          0.004  0.007  0.000   -0.011 -0.017 -0.001    0.362  0.652  0.003
 H         -0.004  0.007 -0.000    0.024 -0.039  0.001    0.021 -0.040  0.000
 H         -0.019 -0.030 -0.001    0.003  0.006  0.000    0.026  0.049  0.000
 H          0.012 -0.031  0.008   -0.309  0.777 -0.191   -0.002  0.007 -0.002
 H         -0.002 -0.001  0.006    0.059  0.026 -0.156    0.002  0.000 -0.003
 H         -0.007 -0.012 -0.013    0.169  0.298  0.325    0.008  0.012  0.013
 H          0.263  0.591  0.327    0.011  0.025  0.014   -0.002 -0.007 -0.003
 H         -0.007 -0.020  0.018   -0.000 -0.001  0.000   -0.000  0.001  0.002
 H         -0.244  0.540 -0.333   -0.010  0.021 -0.013    0.011 -0.021  0.013
 TransDip  -0.005 -0.155 -0.002    0.026 -0.167  0.003   -0.126 -0.011 -0.002

 Mode:                46                     47                     48
 Frequency:      3306.34                3323.42                3327.71
 Force Cnst:      7.0110                 7.1313                 7.1511
 Red. Mass:       1.0885                 1.0958                 1.0961
 IR Active:          YES                    YES                    YES
 IR Intens:       12.168                 47.294                  7.449
 Raman Active:       YES                    YES                    YES
               X      Y      Z        X      Y      Z        X      Y      Z
 C          0.002 -0.004  0.000    0.032 -0.052  0.000   -0.013  0.023 -0.000
 C          0.002  0.004  0.000   -0.029 -0.046 -0.000    0.012  0.021  0.000
 C         -0.002 -0.001 -0.000   -0.001  0.003 -0.000    0.003  0.001  0.000
 C         -0.025  0.050 -0.000    0.014 -0.023  0.000    0.031 -0.053  0.000
 C         -0.029 -0.057 -0.000   -0.013 -0.020 -0.000   -0.028 -0.047 -0.000
 C         -0.002  0.002 -0.000    0.001  0.003  0.000   -0.003  0.001 -0.000
 C         -0.001  0.003 -0.001   -0.000 -0.002 -0.000    0.001 -0.002  0.001
 C         -0.000 -0.003 -0.001    0.000 -0.003  0.000   -0.001 -0.001 -0.001
 H         -0.024  0.042 -0.000   -0.337  0.598 -0.004    0.145 -0.258  0.002
 H         -0.025 -0.043 -0.000    0.298  0.523  0.002   -0.130 -0.230 -0.001
 H          0.317 -0.577  0.002   -0.147  0.261 -0.001   -0.334  0.595 -0.003
 H          0.360  0.650  0.005    0.129  0.226  0.002    0.299  0.528  0.004
 H          0.014 -0.033  0.008   -0.005  0.014 -0.003   -0.012  0.025 -0.006
 H         -0.002 -0.001  0.005    0.002  0.000 -0.004   -0.002  0.000 -0.000
 H         -0.003 -0.007 -0.007    0.006  0.009  0.010   -0.003 -0.001 -0.002
 H          0.013  0.026  0.014    0.003  0.011  0.005    0.009  0.015  0.008
 H         -0.000 -0.001  0.002   -0.001 -0.001  0.000    0.002 -0.000 -0.001
 H         -0.003  0.010 -0.006   -0.009  0.019 -0.011    0.005 -0.005  0.004
 TransDip  -0.111 -0.009 -0.002    0.010 -0.220  0.000    0.004 -0.087 -0.001

 STANDARD THERMODYNAMIC QUANTITIES AT   298.15 K  AND     1.00 ATM

   This Molecule has  1 Imaginary Frequencies
   Zero point vibrational energy:      103.008 kcal/mol

   Atom    1 Element C  Has Mass   12.00000
   Atom    2 Element C  Has Mass   12.00000
   Atom    3 Element C  Has Mass   12.00000
   Atom    4 Element C  Has Mass   12.00000
   Atom    5 Element C  Has Mass   12.00000
   Atom    6 Element C  Has Mass   12.00000
   Atom    7 Element C  Has Mass   12.00000
   Atom    8 Element C  Has Mass   12.00000
   Atom    9 Element H  Has Mass    1.00783
   Atom   10 Element H  Has Mass    1.00783
   Atom   11 Element H  Has Mass    1.00783
   Atom   12 Element H  Has Mass    1.00783
   Atom   13 Element H  Has Mass    1.00783
   Atom   14 Element H  Has Mass    1.00783
   Atom   15 Element H  Has Mass    1.00783
   Atom   16 Element H  Has Mass    1.00783
   Atom   17 Element H  Has Mass    1.00783
   Atom   18 Element H  Has Mass    1.00783
   Molecular Mass:   106.078300 amu
   Principal axes and moments of inertia in amu*Bohr^2:
                             1           2           3
    Eigenvalues --      329.32743  1254.60755  1561.76844
          X               1.00000     0.00009    -0.00037
          Y              -0.00009     1.00000     0.00000
          Z               0.00037    -0.00000     1.00000
   Rotational Symmetry Number is   1
   The Molecule is an Asymmetric Top
   Translational Enthalpy:        0.889 kcal/mol
   Rotational Enthalpy:           0.889 kcal/mol
   Vibrational Enthalpy:        105.527 kcal/mol
   gas constant (RT):             0.592 kcal/mol
   Translational Entropy:        39.894  cal/mol.K
   Rotational Entropy:           27.958  cal/mol.K
   Vibrational Entropy:          15.856  cal/mol.K

   Total Enthalpy:              107.897 kcal/mol
   Total Entropy:                83.708  cal/mol.K

 ======================================================================

 STANDARD THERMODYNAMIC QUANTITIES FOR ANHARMONIC VIBRATION -- TOSH

   Zero point vibrational energy: ************ kcal/mol

   Vibrational Enthalpy:       Infinity kcal/mol
   Vibrational Entropy:             NaN  cal/mol.K

   Total Enthalpy:             Infinity kcal/mol
   Total Entropy:                   NaN  cal/mol.K

 ======================================================================

 STANDARD THERMODYNAMIC QUANTITIES FOR ANHARMONIC VIBRATION -- VPT2

   Zero point vibrational energy: ************ kcal/mol

   Vibrational Enthalpy:       Infinity kcal/mol
   Vibrational Entropy:             NaN  cal/mol.K

   Total Enthalpy:             Infinity kcal/mol
   Total Entropy:                   NaN  cal/mol.K

 ======================================================================

Archival summary:
1\1\february\FREQ\HF\BasisUnspecified\810\taweetha\SatDec1409:47:192019SatDec1409:47:192019\0\\#,FREQ,HF,BasisUnspecified,\\0,1\C\C,1,1.3866\H,2,1.07666,1,119.666\C,2,1.38765,1,121.181,3,179.868,0\H,4,1.07688,2,119.154,1,-179.848,0\C,4,1.38659,2,121.191,1,0.185384,0\C,1,1.39092,2,117.628,3,-179.985,0\H,7,1.07718,1,119.569,2,179.98,0\C,7,1.38314,1,121.192,2,0.108553,0\H,9,1.07694,7,119.239,1,179.85,0\C,6,1.51083,4,121.282,2,178.528,0\H,11,1.08467,6,111.196,4,29.1514,0\H,11,1.08481,6,111.182,4,149.547,0\H,11,1.08728,6,110.944,4,-90.6788,0\C,1,1.51084,2,121.536,3,-0.917989,0\H,15,1.08425,1,111.185,2,14.1543,0\H,15,1.08555,1,111.14,2,134.461,0\H,15,1.08697,1,110.995,2,-105.807,0\\HF=-308.848438\\@

 Total job time:  260.24s(wall), 1479.14s(cpu) 
 Sat Dec 14 09:47:19 2019

        *************************************************************
        *                                                           *
        *  Thank you very much for using Q-Chem.  Have a nice day.  *
        *                                                           *
        *************************************************************
