# Supplementary material for: Geometric and energetic data from quantum chemical calculations of halobenzenes and xylenes
Source: Data Brief. 2020 Mar 5;30:105386. doi: 10.1016/j.dib.2020.105386 (PMC7114895; doi:10.1016/j.dib.2020.105386)
Supplement: Supplementary file 2 [file mmc2.zip › xylene/HF/not_used/p-xylene8.out]

                  Welcome to Q-Chem
     A Quantum Leap Into The Future Of Chemistry


 Q-Chem 5.2 (devel), Q-Chem, Inc., Pleasanton, CA (2019)

 Yihan Shao,  Zhengting Gan,  E. Epifanovsky,  A. T. B. Gilbert,  M. Wormit,  
 J. Kussmann,  A. W. Lange,  A. Behn,  Jia Deng,  Xintian Feng,  D. Ghosh,  
 M. Goldey,  P. R. Horn,  L. D. Jacobson,  I. Kaliman,  T. Kus,  A. Landau,  
 Jie Liu,  E. I. Proynov,  R. M. Richard,  R. P. Steele,  E. J. Sundstrom,  
 H. L. Woodcock III,  P. M. Zimmerman,  D. Zuev,  B. Albrecht,  E. Alguire,  
 S. A. Baeppler,  D. Barton,  Z. Benda,  Y. A. Bernard,  E. J. Berquist,  
 K. B. Bravaya,  H. Burton,  D. Casanova,  Chun-Min Chang,  Yunqing Chen,  
 A. Chien,  K. D. Closser,  M. P. Coons,  S. Coriani,  S. Dasgupta,  
 A. L. Dempwolff,  M. Diedenhofen,  Hainam Do,  R. G. Edgar,  Po-Tung Fang,  
 S. Faraji,  S. Fatehi,  Qingguo Feng,  K. D. Fenk,  J. Fosso-Tande,  
 J. Gayvert,  Qinghui Ge,  A. Ghysels,  G. Gidofalvi,  J. Gomes,  
 J. Gonthier,  A. Gunina,  D. Hait,  M. W. D. Hanson-Heine,  
 P. H. P. Harbach,  A. W. Hauser,  M. F. Herbst,  J. E. Herr,  
 E. G. Hohenstein,  Z. C. Holden,  Kerwin Hui,  B. C. Huynh,  T.-C. Jagau,  
 Hyunjun Ji,  B. Kaduk,  K. Khistyaev,  Jaehoon Kim,  P. Klunzinger,  K. Koh,  
 D. Kosenkov,  L. Koulias,  T. Kowalczyk,  C. M. Krauter,  A. Kunitsa,  
 Ka Un Lao,  A. Laurent,  K. V. Lawler,  Joonho Lee,  D. Lefrancois,  
 S. Lehtola,  D. S. Levine,  Yi-Pei Li,  You-Sheng Lin,  Fenglai Liu,  
 E. Livshits,  A. Luenser,  P. Manohar,  E. Mansoor,  S. F. Manzer,  
 Shan-Ping Mao,  Yuezhi Mao,  N. Mardirossian,  A. V. Marenich,  
 T. Markovich,  L. A. Martinez-Martinez,  S. A. Maurer,  N. J. Mayhall,  
 S. C. McKenzie,  J.-M. Mewes,  P. Morgante,  A. F. Morrison,  
 J. W. Mullinax,  K. Nanda,  T. S. Nguyen-Beck,  R. Olivares-Amaya,  
 J. A. Parkhill,  Zheng Pei,  T. M. Perrine,  F. Plasser,  P. Pokhilko,  
 S. Prager,  A. Prociuk,  E. Ramos,  D. R. Rehn,  F. Rob,  M. Scheurer,  
 M. Schneider,  N. Sergueev,  S. M. Sharada,  S. Sharma,  D. W. Small,  
 T. Stauch,  T. Stein,  Yu-Chuan Su,  A. J. W. Thom,  A. Tkatchenko,  
 T. Tsuchimochi,  N. M. Tubman,  L. Vogt,  M. L. Vidal,  O. Vydrov,  
 M. A. Watson,  J. Wenzel,  M. de Wergifosse,  T. A. Wesolowski,  A. White,  
 J. Witte,  A. Yamada,  Jun Yang,  K. Yao,  S. Yeganeh,  S. R. Yost,  
 Zhi-Qiang You,  A. Zech,  Igor Ying Zhang,  Xing Zhang,  Yan Zhao,  
 Ying Zhu,  B. R. Brooks,  G. K. L. Chan,  C. J. Cramer,  M. S. Gordon,  
 W. J. Hehre,  A. Klamt,  M. W. Schmidt,  C. D. Sherrill,  D. G. Truhlar,  
 A. Aspuru-Guzik,  R. Baer,  A. T. Bell,  N. A. Besley,  Jeng-Da Chai,  
 A. E. DePrince, III,  R. A. DiStasio Jr.,  A. Dreuw,  B. D. Dunietz,  
 T. R. Furlani,  Chao-Ping Hsu,  Yousung Jung,  Jing Kong,  D. S. Lambrecht,  
 WanZhen Liang,  C. Ochsenfeld,  V. A. Rassolov,  L. V. Slipchenko,  
 J. E. Subotnik,  T. Van Voorhis,  J. M. Herbert,  A. I. Krylov,  
 P. M. W. Gill,  M. Head-Gordon

 Contributors to earlier versions of Q-Chem not listed above: 
 R. D. Adamson,  B. Austin,  J. Baker,  G. J. O. Beran,  K. Brandhorst,  
 S. T. Brown,  E. F. C. Byrd,  A. K. Chakraborty,  C.-L. Cheng,  
 Siu Hung Chien,  D. M. Chipman,  D. L. Crittenden,  H. Dachsel,  
 R. J. Doerksen,  A. D. Dutoi,  L. Fusti-Molnar,  W. A. Goddard III,  
 A. Golubeva-Zadorozhnaya,  S. R. Gwaltney,  G. Hawkins,  A. Heyden,  
 S. Hirata,  G. Kedziora,  F. J. Keil,  C. Kelley,  Jihan Kim,  R. A. King,  
 R. Z. Khaliullin,  P. P. Korambath,  W. Kurlancheek,  A. M. Lee,  M. S. Lee,  
 S. V. Levchenko,  Ching Yeh Lin,  D. Liotard,  R. C. Lochan,  I. Lotan,  
 P. E. Maslen,  N. Nair,  D. P. O'Neill,  D. Neuhauser,  E. Neuscamman,  
 C. M. Oana,  R. Olson,  B. Peters,  R. Peverati,  P. A. Pieniazek,  
 Y. M. Rhee,  J. Ritchie,  M. A. Rohrdanz,  E. Rosta,  N. J. Russ,  
 H. F. Schaefer III,  N. E. Schultz,  N. Shenvi,  A. C. Simmonett,  A. Sodt,  
 D. Stuck,  K. S. Thanthiriwatte,  V. Vanovschi,  Tao Wang,  A. Warshel,  
 C. F. Williams,  Q. Wu,  X. Xu,  W. Zhang

 Please cite Q-Chem as follows:
 Y. Shao et al., Mol. Phys. 113, 184-215 (2015)
 DOI: 10.1080/00268976.2014.952696

 Q-Chem 5.2.1 for Intel X86 EM64T Linux

 Parts of Q-Chem use Armadillo 8.300.2 (Tropical Shenanigans).
 http://arma.sourceforge.net/

 Q-Chem begins on Sat Dec 14 10:00:58 2019  

Host: 
0

     Scratch files written to /scratch/taweetham/qchem28506//
NAlpha2: 58
NElect   58
Mult     1

Checking the input file for inconsistencies... 	...done.

--------------------------------------------------------------
User input:
--------------------------------------------------------------
$molecule
0 1
  C    0.6923311   -1.1767756    0.1843247
  C   -0.6907620   -1.1792603    0.1728809
  C   -1.4117708   -0.0036308   -0.0079759
  C   -0.6945613    1.1707269   -0.1787131
  C    0.6930389    1.1732691   -0.1670686
  C    1.4118096    0.0011028    0.0119039
  C   -2.9225415   -0.0122503    0.0040856
  C    2.9225051   -0.0035668   -0.0078500
  H    1.2188451   -2.1049890    0.3292362
  H   -1.2163896   -2.1096198    0.3087644
  H   -1.2195762    2.0998572   -0.3210914
  H    1.2170785    2.1045593   -0.3003257
  H   -3.3241086    0.4143224   -0.9082564
  H   -3.3086382    0.5667413    0.8390738
  H   -3.3075408   -1.0227754    0.0990918
  H    3.3272521    0.5781061    0.8133369
  H    3.3004207    0.4239497   -0.9333740
  H    3.3124317   -1.0127463    0.0717079
$end

$REM
   JOB_TYPE	OPTIMIZATION
   BASIS	6-311++G**
   METHOD	HF
   GEOM_OPT_COORDS 0
   THRESH	14
   SCF_CONVERGENCE 10
   GEOM_OPT_TOL_GRADIENT 30
   GEOM_OPT_TOL_DISPLACEMENT 30
   GEOM_OPT_TOL_ENERGY 3
$END

--------------------------------------------------------------
 ----------------------------------------------------------------
             Standard Nuclear Orientation (Angstroms)
    I     Atom           X                Y                Z
 ----------------------------------------------------------------
    1      C       0.6899915401    -1.1881065978     0.0079122833
    2      C      -0.6930965120    -1.1861503619    -0.0042232403
    3      C      -1.4117624629     0.0047148268    -0.0094142236
    4      C      -0.6922215873     1.1899960649    -0.0043170742
    5      C       0.6953735419     1.1880581408     0.0080269138
    6      C       1.4118091230     0.0009011882     0.0118659107
    7      C      -2.9225539057    -0.0026221841     0.0007478762
    8      C       2.9225048659    -0.0037665922    -0.0078698340
    9      H       1.2146545411    -2.1285782974     0.0140903636
   10      H      -1.2205715589    -2.1253393431    -0.0076336794
   11      H      -1.2153853040     2.1309968925    -0.0078537007
   12      H       1.2212607484     2.1277821841     0.0141720183
   13      H      -3.3227517437     0.5550081884    -0.8385842317
   14      H      -3.3080629887     0.4472388588     0.9120738430
   15      H      -3.3095279838    -1.0153243282    -0.0549032415
   16      H       3.3278514560     0.4492321630     0.8904606681
   17      H       3.3017980474     0.5552138482    -0.8598456452
   18      H       3.3104671676    -1.0143770748    -0.0783480654
 ----------------------------------------------------------------
 Molecular Point Group                 C1    NOp =  1
 Largest Abelian Subgroup              C1    NOp =  1
 Nuclear Repulsion Energy =         341.57370838 hartrees
 There are       29 alpha and       29 beta electrons
 Requested basis set is 6-311++G(d,p)
 There are 98 shells and 246 basis functions

 Total QAlloc Memory Limit   2000 MB
 Mega-Array Size       188 MB
 MEM_STATIC part       192 MB
 A cutoff of  1.0D-14 yielded   4530 shell pairs
 There are     29167 function pairs (     31148 Cartesian)
 Smallest overlap matrix eigenvalue = 7.70E-07
 Linear dependence detected in AO basis
 Tighter screening thresholds may be required for diffuse basis sets
 Use S2THRESH > 14 and THRESH = 14 in case of SCF convergence issues
 Number of orthogonalized atomic orbitals = 245
 Maximum deviation from orthogonality = 9.316E-11

 Scale SEOQF with 1.000000e-01/1.000000e-01/1.000000e-01

 Standard Electronic Orientation quadrupole field applied
 Nucleus-field energy     =     0.0000000111 hartrees
 Guess from superposition of atomic densities
 Warning:  Energy on first SCF cycle will be non-variational
 SAD guess density has 58.000000 electrons

 -----------------------------------------------------------------------
  General SCF calculation program by
  Eric Jon Sundstrom, Paul Horn, Yuezhi Mao, Dmitri Zuev, Alec White,
  David Stuck, Shaama M.S., Shane Yost, Joonho Lee, David Small,
  Daniel Levine, Susi Lehtola, Hugh Burton, Evgeny Epifanovsky,
  Bang C. Huynh
 -----------------------------------------------------------------------
 Hartree-Fock
 using 6 threads for integral computing
 -------------------------------------------------------
 OpenMP Integral computing Module                
 Release: version 2.0, May 2017, Q-Chem Inc. Pleasanton 
 -------------------------------------------------------
 A restricted SCF calculation will be
 performed using DIIS
 SCF converges when DIIS error is below 1.0e-10
 ---------------------------------------
  Cycle       Energy         DIIS error
 ---------------------------------------
    1    -312.3264522689      4.35e-02  
    2    -308.7595057060      2.78e-03  
    3    -308.8413277958      7.41e-04  
    4    -308.8476148062      2.63e-04  
    5    -308.8482246104      4.05e-05  
    6    -308.8482469036      1.31e-05  
    7    -308.8482491097      3.49e-06  
    8    -308.8482493090      1.36e-06  
    9    -308.8482493337      3.88e-07  
   10    -308.8482493369      1.28e-07  
   11    -308.8482493376      6.08e-08  
   12    -308.8482493378      2.75e-08  
   13    -308.8482493378      6.85e-09  
   14    -308.8482493378      1.55e-09  
   15    -308.8482493378      6.65e-10  
   16    -308.8482493378      2.16e-10  
   17    -308.8482493378      3.53e-11  Convergence criterion met
 ---------------------------------------
 SCF time:   CPU 74.16s  wall 13.00s 
 SCF   energy in the final basis set =     -308.8482493378
 Total energy in the final basis set =     -308.8482493378

 --------------------------------------------------------------

                    Orbital Energies (a.u.)
 --------------------------------------------------------------

 Alpha MOs
 -- Occupied --
-11.2340 -11.2340 -11.2256 -11.2249 -11.2244 -11.2236 -11.2195 -11.2195
 -1.1586  -1.0627  -1.0119  -0.9741  -0.8978  -0.8285  -0.7847  -0.6706
 -0.6463  -0.6265  -0.5808  -0.5798  -0.5705  -0.5551  -0.5481  -0.5248
 -0.4807  -0.4803  -0.4775  -0.3328  -0.3139
 -- Virtual --
  0.0400   0.0477   0.0499   0.0649   0.0674   0.0719   0.0797   0.0917
  0.0942   0.1090   0.1141   0.1237   0.1283   0.1427   0.1437   0.1550
  0.1685   0.1730   0.1805   0.1856   0.1881   0.1909   0.1948   0.2036
  0.2056   0.2072   0.2119   0.2242   0.2249   0.2318   0.2327   0.2458
  0.2513   0.2552   0.2583   0.2785   0.2824   0.2901   0.2982   0.3105
  0.3179   0.3193   0.3222   0.3541   0.3586   0.3666   0.3674   0.3911
  0.4026   0.4169   0.4312   0.4368   0.4457   0.4618   0.4625   0.4814
  0.5240   0.5451   0.5465   0.5560   0.6004   0.6061   0.6130   0.6646
  0.6658   0.7228   0.7337   0.7350   0.7420   0.7547   0.7682   0.7699
  0.7934   0.8004   0.8207   0.8453   0.8507   0.8578   0.8624   0.8693
  0.8746   0.8851   0.9089   0.9167   0.9244   0.9579   0.9697   0.9819
  1.0057   1.0228   1.0441   1.0620   1.0801   1.0922   1.0994   1.1390
  1.1462   1.1653   1.1763   1.1831   1.1918   1.2421   1.2496   1.2604
  1.2903   1.3300   1.3368   1.3526   1.4043   1.5396   1.5825   1.6262
  1.6335   1.6792   1.6825   1.7313   1.7353   1.7369   1.8068   1.8139
  1.8294   1.8317   1.8424   1.8557   1.8826   1.8847   1.8855   1.8970
  1.9247   1.9593   1.9750   1.9969   2.0216   2.0546   2.0713   2.1129
  2.1247   2.1406   2.1435   2.2012   2.2080   2.2621   2.2659   2.2830
  2.2845   2.3193   2.3400   2.3884   2.3965   2.4430   2.4532   2.4588
  2.5316   2.5509   2.6382   2.6441   2.6472   2.7611   2.7633   2.7800
  2.8385   2.8410   2.8441   2.8447   2.8626   2.8967   2.9446   2.9524
  2.9582   2.9864   2.9897   3.0093   3.0193   3.0374   3.0574   3.0678
  3.0991   3.1044   3.1658   3.1860   3.2250   3.2792   3.3078   3.3094
  3.3321   3.3545   3.3747   3.3894   3.5190   3.6074   3.6459   3.6688
  3.8225   3.8799   3.9478   4.0294   4.1022   4.1460   4.2231   4.2270
  4.2494   4.2735   4.4367   4.5894   4.6030   4.7260   4.8183   5.3072
 24.7574  25.1052  25.1357  25.1624  25.1925  25.2849  25.3081  25.3980
 --------------------------------------------------------------

          Ground-State Mulliken Net Atomic Charges

     Atom                 Charge (a.u.)
  ----------------------------------------
      1 C                    -0.895174
      2 C                    -0.892902
      3 C                     0.687098
      4 C                     0.054524
      5 C                     0.058491
      6 C                     0.693856
      7 C                    -0.660771
      8 C                    -0.666408
      9 H                     0.169839
     10 H                     0.169569
     11 H                     0.191250
     12 H                     0.191685
     13 H                     0.146183
     14 H                     0.153309
     15 H                     0.149920
     16 H                     0.152156
     17 H                     0.147401
     18 H                     0.149973
  ----------------------------------------
  Sum of atomic charges =     0.000000

 -----------------------------------------------------------------
                    Cartesian Multipole Moments
 -----------------------------------------------------------------
    Charge (ESU x 10^10)
                -0.0000
    Dipole Moment (Debye)
         X       0.0007      Y       0.0601      Z       0.0054
       Tot       0.0603
    Quadrupole Moments (Debye-Ang)
        XX     -44.5527     XY       0.0077     YY     -45.6881
        XZ      -0.0163     YZ      -0.0015     ZZ     -53.5127
    Octopole Moments (Debye-Ang^2)
       XXX       0.0017    XXY      -0.0432    XYY       0.0037
       YYY      -0.9202    XXZ      -0.0194    XYZ       0.0432
       YYZ      -0.1672    XZZ      -0.0002    YZZ       1.1965
       ZZZ       0.1803
    Hexadecapole Moments (Debye-Ang^3)
      XXXX   -1085.0412   XXXY       0.0552   XXYY    -223.0129
      XYYY       0.0084   YYYY    -297.2266   XXXZ      -0.0120
      XXYZ       0.0213   XYYZ       0.1284   YYYZ       0.0072
      XXZZ    -193.4690   XYZZ      -0.0017   YYZZ     -73.8462
      XZZZ      -0.2481   YZZZ      -0.0293   ZZZZ     -76.7330
 -----------------------------------------------------------------
 Calculating analytic gradient of the SCF energy
 Gradient of SCF Energy
            1           2           3           4           5           6
    1  -0.0042347   0.0039307  -0.0000175  -0.0039881   0.0042900   0.0000910
    2  -0.0022761  -0.0021952   0.0072128  -0.0022216  -0.0022466   0.0064966
    3  -0.0000368  -0.0005116  -0.0008905  -0.0005163  -0.0000563   0.0019603
            7           8           9          10          11          12
    1   0.0000769  -0.0001035   0.0001232  -0.0002639   0.0001872  -0.0000883
    2  -0.0000048  -0.0005397  -0.0002708  -0.0004361  -0.0004218  -0.0002739
    3  -0.0008835   0.0009366   0.0003928  -0.0000411  -0.0000482   0.0003936
           13          14          15          16          17          18
    1   0.0007556  -0.0000369  -0.0006151  -0.0007355   0.0002348   0.0003942
    2  -0.0007744  -0.0002669  -0.0009629  -0.0004947   0.0001216  -0.0004456
    3   0.0008265   0.0004380   0.0002824  -0.0009736  -0.0007830  -0.0004893
 Max gradient component =       7.213E-03
 RMS gradient           =       1.908E-03
 Gradient time:  CPU 21.95 s  wall 3.79 s
 Geometry Optimization Parameters
   NAtoms,    NIC,     NZ,  NCons,   NDum,   NFix, NCnnct, MaxDiis
       18       0       0       0       0       0       0       0


** GEOMETRY OPTIMIZATION IN CARTESIAN COORDINATES **
   Searching for a Minimum

   Optimization Cycle:   1

                       Coordinates (Angstroms)
     ATOM                X               Y               Z
      1  C         0.6899915401   -1.1881065978    0.0079122833
      2  C        -0.6930965120   -1.1861503619   -0.0042232403
      3  C        -1.4117624629    0.0047148268   -0.0094142236
      4  C        -0.6922215873    1.1899960649   -0.0043170742
      5  C         0.6953735419    1.1880581408    0.0080269138
      6  C         1.4118091230    0.0009011882    0.0118659107
      7  C        -2.9225539057   -0.0026221841    0.0007478762
      8  C         2.9225048659   -0.0037665922   -0.0078698340
      9  H         1.2146545411   -2.1285782974    0.0140903636
     10  H        -1.2205715589   -2.1253393431   -0.0076336794
     11  H        -1.2153853040    2.1309968925   -0.0078537007
     12  H         1.2212607484    2.1277821841    0.0141720183
     13  H        -3.3227517437    0.5550081884   -0.8385842317
     14  H        -3.3080629887    0.4472388588    0.9120738430
     15  H        -3.3095279838   -1.0153243282   -0.0549032415
     16  H         3.3278514560    0.4492321630    0.8904606681
     17  H         3.3017980474    0.5552138482   -0.8598456452
     18  H         3.3104671676   -1.0143770748   -0.0783480654
   Point Group: c1    Number of degrees of freedom:    48


   Energy is   -308.848249338


 Translations and Rotations Projected Out of Hessian

 48 Hessian modes will be used to form the next step
  Hessian Eigenvalues:
     1.000000    1.000000    1.000000    1.000000    1.000000    1.000000
     1.000000    1.000000    1.000000    1.000000    1.000000    1.000000
     1.000000    1.000000    1.000000    1.000000    1.000000    1.000000
     1.000000    1.000000    1.000000    1.000000    1.000000    1.000000
     1.000000    1.000000    1.000000    1.000000    1.000000    1.000000
     1.000000    1.000000    1.000000    1.000000    1.000000    1.000000
     1.000000    1.000000    1.000000    1.000000    1.000000    1.000000
     1.000000    1.000000    1.000000    1.000000    1.000000    1.000000

 Minimum search - taking simple RFO step
 Searching for Lamda that Minimizes Along All modes
 Value Taken    Lamda =  -0.00019652
 Step Taken.  Stepsize is  0.014016

                             Maximum     Tolerance    Cnvgd?
         Gradient           0.007213      0.000030      NO
         Displacement       0.007211      0.000030      NO
         Energy change     *********      0.000000      NO

 ----------------------------------------------------------------
             Standard Nuclear Orientation (Angstroms)
    I     Atom           X                Y                Z
 ----------------------------------------------------------------
    1      C       0.6922320309    -1.1869023964     0.0079317402
    2      C      -0.6951761390    -1.1849889244    -0.0039525667
    3      C      -1.4117531837     0.0008987472    -0.0089430693
    4      C      -0.6901115906     1.1911714416    -0.0040439362
    5      C       0.6931038421     1.1892467398     0.0080567181
    6      C       1.4117609675    -0.0025359675     0.0108287802
    7      C      -2.9225945800    -0.0026196452     0.0012153358
    8      C       2.9225596349    -0.0034810638    -0.0083653635
    9      H       1.2145893357    -2.1284350045     0.0138825264
   10      H      -1.2204319584    -2.1251085984    -0.0076119396
   11      H      -1.2154843490     2.1312200538    -0.0078282053
   12      H       1.2213074553     2.1279270719     0.0139637498
   13      H      -3.3231514917     0.5554178824    -0.8390215002
   14      H      -3.3080434395     0.4473800718     0.9118421096
   15      H      -3.3092025627    -1.0148149067    -0.0550526385
   16      H       3.3282405866     0.4494938857     0.8909757775
   17      H       3.3016738278     0.5551494948    -0.8594313940
   18      H       3.3102585982    -1.0141413059    -0.0780891835
 ----------------------------------------------------------------
 Molecular Point Group                 C1    NOp =  1
 Largest Abelian Subgroup              C1    NOp =  1
 Nuclear Repulsion Energy =         341.57417179 hartrees
 There are       29 alpha and       29 beta electrons
 Applying Cartesian multipole field
    Component          Value
    ---------          -----
     (2,0,0)        1.00000E-11
     (0,2,0)        2.00000E-11
     (0,0,2)       -3.00000E-11
 Nucleus-field energy     =     0.0000000111 hartrees
 Requested basis set is 6-311++G(d,p)
 There are 98 shells and 246 basis functions
 A cutoff of  1.0D-14 yielded   4530 shell pairs
 There are     29167 function pairs (     31148 Cartesian)
 Smallest overlap matrix eigenvalue = 7.72E-07
 Linear dependence detected in AO basis
 Tighter screening thresholds may be required for diffuse basis sets
 Use S2THRESH > 14 and THRESH = 14 in case of SCF convergence issues
 Number of orthogonalized atomic orbitals = 245
 Maximum deviation from orthogonality = 1.105E-10
 Guess MOs from SCF MO coefficient file

 -----------------------------------------------------------------------
  General SCF calculation program by
  Eric Jon Sundstrom, Paul Horn, Yuezhi Mao, Dmitri Zuev, Alec White,
  David Stuck, Shaama M.S., Shane Yost, Joonho Lee, David Small,
  Daniel Levine, Susi Lehtola, Hugh Burton, Evgeny Epifanovsky,
  Bang C. Huynh
 -----------------------------------------------------------------------
 Hartree-Fock
 using 6 threads for integral computing
 -------------------------------------------------------
 OpenMP Integral computing Module                
 Release: version 2.0, May 2017, Q-Chem Inc. Pleasanton 
 -------------------------------------------------------
 A restricted SCF calculation will be
 performed using DIIS
 SCF converges when DIIS error is below 1.0e-10
 ---------------------------------------
  Cycle       Energy         DIIS error
 ---------------------------------------
    1    -308.8482470809      9.59e-05  
    2    -308.8483536809      2.58e-05  
    3    -308.8483726753      1.10e-05  
    4    -308.8483787534      6.84e-06  
    5    -308.8483807772      3.02e-06  
    6    -308.8483813035      5.00e-07  
    7    -308.8483813087      1.39e-07  
    8    -308.8483813090      4.07e-08  
    9    -308.8483813090      6.97e-09  
   10    -308.8483813090      2.04e-09  
   11    -308.8483813090      8.06e-10  
   12    -308.8483813090      2.67e-10  
   13    -308.8483813090      1.02e-10  
   14    -308.8483813090      2.84e-11  Convergence criterion met
 ---------------------------------------
 SCF time:   CPU 62.44s  wall 12.00s 
 SCF   energy in the final basis set =     -308.8483813090
 Total energy in the final basis set =     -308.8483813090

 --------------------------------------------------------------

                    Orbital Energies (a.u.)
 --------------------------------------------------------------

 Alpha MOs
 -- Occupied --
-11.2340 -11.2340 -11.2259 -11.2247 -11.2246 -11.2233 -11.2195 -11.2195
 -1.1586  -1.0627  -1.0119  -0.9741  -0.8978  -0.8285  -0.7847  -0.6706
 -0.6463  -0.6265  -0.5808  -0.5798  -0.5704  -0.5552  -0.5481  -0.5248
 -0.4807  -0.4803  -0.4775  -0.3328  -0.3140
 -- Virtual --
  0.0400   0.0477   0.0499   0.0649   0.0674   0.0719   0.0797   0.0917
  0.0942   0.1092   0.1141   0.1237   0.1281   0.1428   0.1440   0.1550
  0.1684   0.1729   0.1803   0.1856   0.1881   0.1909   0.1948   0.2035
  0.2056   0.2074   0.2120   0.2242   0.2249   0.2319   0.2328   0.2458
  0.2512   0.2552   0.2579   0.2787   0.2822   0.2903   0.2982   0.3104
  0.3180   0.3193   0.3223   0.3542   0.3595   0.3666   0.3675   0.3911
  0.4026   0.4167   0.4311   0.4368   0.4457   0.4616   0.4626   0.4814
  0.5233   0.5459   0.5462   0.5564   0.6003   0.6061   0.6126   0.6647
  0.6664   0.7224   0.7331   0.7353   0.7419   0.7545   0.7684   0.7702
  0.7929   0.8001   0.8214   0.8449   0.8505   0.8579   0.8623   0.8693
  0.8744   0.8856   0.9089   0.9167   0.9241   0.9583   0.9687   0.9827
  1.0051   1.0234   1.0441   1.0618   1.0801   1.0922   1.1004   1.1394
  1.1466   1.1652   1.1776   1.1831   1.1907   1.2425   1.2502   1.2599
  1.2899   1.3300   1.3368   1.3524   1.4041   1.5394   1.5826   1.6257
  1.6331   1.6793   1.6825   1.7313   1.7354   1.7368   1.8071   1.8139
  1.8290   1.8319   1.8421   1.8562   1.8825   1.8844   1.8852   1.8972
  1.9246   1.9590   1.9748   1.9973   2.0212   2.0545   2.0718   2.1127
  2.1250   2.1410   2.1437   2.2006   2.2091   2.2621   2.2666   2.2825
  2.2842   2.3179   2.3394   2.3881   2.3970   2.4438   2.4536   2.4587
  2.5326   2.5505   2.6377   2.6432   2.6477   2.7621   2.7635   2.7803
  2.8388   2.8413   2.8442   2.8444   2.8628   2.8964   2.9445   2.9534
  2.9579   2.9858   2.9893   3.0092   3.0193   3.0373   3.0576   3.0679
  3.0992   3.1044   3.1653   3.1864   3.2248   3.2792   3.3082   3.3094
  3.3320   3.3548   3.3742   3.3895   3.5191   3.6067   3.6434   3.6708
  3.8224   3.8787   3.9490   4.0296   4.1020   4.1455   4.2225   4.2264
  4.2509   4.2752   4.4368   4.5894   4.6032   4.7253   4.8176   5.3072
 24.7573  25.1050  25.1364  25.1610  25.1919  25.2857  25.3085  25.3982
 --------------------------------------------------------------

          Ground-State Mulliken Net Atomic Charges

     Atom                 Charge (a.u.)
  ----------------------------------------
      1 C                    -0.886693
      2 C                    -0.883705
      3 C                     0.693244
      4 C                     0.042153
      5 C                     0.047093
      6 C                     0.699004
      7 C                    -0.663739
      8 C                    -0.668899
      9 H                     0.169899
     10 H                     0.169575
     11 H                     0.191871
     12 H                     0.192231
     13 H                     0.145768
     14 H                     0.153169
     15 H                     0.149985
     16 H                     0.151697
     17 H                     0.147347
     18 H                     0.150000
  ----------------------------------------
  Sum of atomic charges =     0.000000

 -----------------------------------------------------------------
                    Cartesian Multipole Moments
 -----------------------------------------------------------------
    Charge (ESU x 10^10)
                -0.0000
    Dipole Moment (Debye)
         X       0.0007      Y       0.0655      Z       0.0049
       Tot       0.0657
    Quadrupole Moments (Debye-Ang)
        XX     -44.5574     XY       0.0087     YY     -45.6893
        XZ      -0.0196     YZ      -0.0018     ZZ     -53.5131
    Octopole Moments (Debye-Ang^2)
       XXX       0.0027    XXY       0.0583    XYY       0.0028
       YYY      -0.9551    XXZ      -0.0177    XYZ       0.0358
       YYZ      -0.1704    XZZ       0.0006    YZZ       1.1977
       ZZZ       0.1792
    Hexadecapole Moments (Debye-Ang^3)
      XXXX   -1085.0473   XXXY       0.0614   XXYY    -223.0490
      XYYY       0.0009   YYYY    -297.2205   XXXZ       0.0039
      XXYZ       0.0176   XYYZ       0.1460   YYYZ       0.0057
      XXZZ    -193.4725   XYZZ      -0.0011   YYZZ     -73.8486
      XZZZ      -0.1996   YZZZ      -0.0305   ZZZZ     -76.7380
 -----------------------------------------------------------------
 Calculating analytic gradient of the SCF energy
 Gradient of SCF Energy
            1           2           3           4           5           6
    1  -0.0015012   0.0011678   0.0000943  -0.0011533   0.0015051  -0.0000881
    2  -0.0004488  -0.0002680   0.0026152  -0.0003179  -0.0005203   0.0023468
    3   0.0001246  -0.0005329  -0.0008425  -0.0005092   0.0000842   0.0016064
            7           8           9          10          11          12
    1  -0.0000411   0.0000434  -0.0000351  -0.0001103   0.0000482   0.0000719
    2  -0.0000421  -0.0000112  -0.0001756  -0.0002646  -0.0002653  -0.0001586
    3   0.0000041  -0.0000551   0.0003927  -0.0000762  -0.0000738   0.0003687
           13          14          15          16          17          18
    1   0.0003336  -0.0000103  -0.0002405  -0.0003283   0.0000936   0.0001503
    2  -0.0004761  -0.0004190  -0.0006323  -0.0003256  -0.0002164  -0.0004201
    3   0.0003187   0.0001010   0.0002278  -0.0004652  -0.0002638  -0.0004097
 Max gradient component =       2.615E-03
 RMS gradient           =       7.027E-04
 Gradient time:  CPU 21.97 s  wall 3.80 s
 Geometry Optimization Parameters
   NAtoms,    NIC,     NZ,  NCons,   NDum,   NFix, NCnnct, MaxDiis
       18       0       0       0       0       0       0       0

 Cartesian Hessian Update
 Hessian updated using BFGS update


** GEOMETRY OPTIMIZATION IN CARTESIAN COORDINATES **
   Searching for a Minimum

   Optimization Cycle:   2

                       Coordinates (Angstroms)
     ATOM                X               Y               Z
      1  C         0.6922320309   -1.1869023964    0.0079317402
      2  C        -0.6951761390   -1.1849889244   -0.0039525667
      3  C        -1.4117531837    0.0008987472   -0.0089430693
      4  C        -0.6901115906    1.1911714416   -0.0040439362
      5  C         0.6931038421    1.1892467398    0.0080567181
      6  C         1.4117609675   -0.0025359675    0.0108287802
      7  C        -2.9225945800   -0.0026196452    0.0012153358
      8  C         2.9225596349   -0.0034810638   -0.0083653635
      9  H         1.2145893357   -2.1284350045    0.0138825264
     10  H        -1.2204319584   -2.1251085984   -0.0076119396
     11  H        -1.2154843490    2.1312200538   -0.0078282053
     12  H         1.2213074553    2.1279270719    0.0139637498
     13  H        -3.3231514917    0.5554178824   -0.8390215002
     14  H        -3.3080434395    0.4473800718    0.9118421096
     15  H        -3.3092025627   -1.0148149067   -0.0550526385
     16  H         3.3282405866    0.4494938857    0.8909757775
     17  H         3.3016738278    0.5551494948   -0.8594313940
     18  H         3.3102585982   -1.0141413059   -0.0780891835
   Point Group: c1    Number of degrees of freedom:    48


   Energy is   -308.848381309


 Translations and Rotations Projected Out of Hessian

  2 Hessian modes will be used to form the next step
  Hessian Eigenvalues:
     0.615071    1.063665

 Minimum search - taking simple RFO step
 Searching for Lamda that Minimizes Along All modes
 Value Taken    Lamda =  -0.00004330
 Step Taken.  Stepsize is  0.008387

                             Maximum     Tolerance    Cnvgd?
         Gradient           0.002615      0.000030      NO
         Displacement       0.004267      0.000030      NO
         Energy change     -0.000132      0.000000      NO

 ----------------------------------------------------------------
             Standard Nuclear Orientation (Angstroms)
    I     Atom           X                Y                Z
 ----------------------------------------------------------------
    1      C       0.6935301419    -1.1864943628     0.0078316525
    2      C      -0.6961985203    -1.1847287310    -0.0035113679
    3      C      -1.4118291212    -0.0013593806    -0.0082439476
    4      C      -0.6890998126     1.1914725259    -0.0036218383
    5      C       0.6918014524     1.1897120552     0.0079896998
    6      C       1.4118304340    -0.0045628758     0.0094905033
    7      C      -2.9225628309    -0.0025854865     0.0012294577
    8      C       2.9225266054    -0.0034613074    -0.0083392986
    9      H       1.2146153319    -2.1282876363     0.0135571191
   10      H      -1.2203375006    -2.1248858918    -0.0075494733
   11      H      -1.2155270630     2.1314430098    -0.0077675547
   12      H       1.2212510386     2.1280608176     0.0136577004
   13      H      -3.3234363155     0.5558183524    -0.8392956191
   14      H      -3.3080344063     0.4477242664     0.9117517189
   15      H      -3.3089958542    -1.0142843368    -0.0552425049
   16      H       3.3285207421     0.4497670488     0.8913713283
   17      H       3.3015934402     0.5553221446    -0.8592025457
   18      H       3.3101292225    -1.0137926355    -0.0777480890
 ----------------------------------------------------------------
 Molecular Point Group                 C1    NOp =  1
 Largest Abelian Subgroup              C1    NOp =  1
 Nuclear Repulsion Energy =         341.57346586 hartrees
 There are       29 alpha and       29 beta electrons
 Applying Cartesian multipole field
    Component          Value
    ---------          -----
     (2,0,0)        1.00000E-11
     (0,2,0)        2.00000E-11
     (0,0,2)       -3.00000E-11
 Nucleus-field energy     =     0.0000000111 hartrees
 Requested basis set is 6-311++G(d,p)
 There are 98 shells and 246 basis functions
 A cutoff of  1.0D-14 yielded   4530 shell pairs
 There are     29167 function pairs (     31148 Cartesian)
 Smallest overlap matrix eigenvalue = 7.72E-07
 Linear dependence detected in AO basis
 Tighter screening thresholds may be required for diffuse basis sets
 Use S2THRESH > 14 and THRESH = 14 in case of SCF convergence issues
 Number of orthogonalized atomic orbitals = 245
 Maximum deviation from orthogonality = 1.689E-10
 Guess MOs from SCF MO coefficient file

 -----------------------------------------------------------------------
  General SCF calculation program by
  Eric Jon Sundstrom, Paul Horn, Yuezhi Mao, Dmitri Zuev, Alec White,
  David Stuck, Shaama M.S., Shane Yost, Joonho Lee, David Small,
  Daniel Levine, Susi Lehtola, Hugh Burton, Evgeny Epifanovsky,
  Bang C. Huynh
 -----------------------------------------------------------------------
 Hartree-Fock
 using 6 threads for integral computing
 -------------------------------------------------------
 OpenMP Integral computing Module                
 Release: version 2.0, May 2017, Q-Chem Inc. Pleasanton 
 -------------------------------------------------------
 A restricted SCF calculation will be
 performed using DIIS
 SCF converges when DIIS error is below 1.0e-10
 ---------------------------------------
  Cycle       Energy         DIIS error
 ---------------------------------------
    1    -308.8483664395      5.18e-05  
    2    -308.8483976208      1.39e-05  
    3    -308.8484030067      5.91e-06  
    4    -308.8484046613      3.79e-06  
    5    -308.8484052518      1.63e-06  
    6    -308.8484054142      2.72e-07  
    7    -308.8484054160      7.78e-08  
    8    -308.8484054160      2.33e-08  
    9    -308.8484054160      4.66e-09  
   10    -308.8484054160      1.65e-09  
   11    -308.8484054160      7.16e-10  
   12    -308.8484054160      1.80e-10  
   13    -308.8484054160      5.97e-11  Convergence criterion met
 ---------------------------------------
 SCF time:   CPU 58.62s  wall 11.00s 
 SCF   energy in the final basis set =     -308.8484054160
 Total energy in the final basis set =     -308.8484054160

 --------------------------------------------------------------

                    Orbital Energies (a.u.)
 --------------------------------------------------------------

 Alpha MOs
 -- Occupied --
-11.2340 -11.2340 -11.2261 -11.2248 -11.2244 -11.2232 -11.2195 -11.2195
 -1.1586  -1.0628  -1.0120  -0.9741  -0.8978  -0.8285  -0.7847  -0.6707
 -0.6463  -0.6265  -0.5809  -0.5797  -0.5703  -0.5553  -0.5482  -0.5248
 -0.4807  -0.4802  -0.4775  -0.3329  -0.3141
 -- Virtual --
  0.0400   0.0477   0.0499   0.0649   0.0674   0.0720   0.0797   0.0918
  0.0942   0.1092   0.1141   0.1237   0.1280   0.1429   0.1442   0.1550
  0.1683   0.1729   0.1801   0.1856   0.1881   0.1909   0.1949   0.2035
  0.2056   0.2075   0.2120   0.2243   0.2249   0.2319   0.2328   0.2458
  0.2512   0.2552   0.2577   0.2788   0.2821   0.2904   0.2982   0.3104
  0.3181   0.3194   0.3222   0.3542   0.3599   0.3666   0.3676   0.3912
  0.4026   0.4166   0.4310   0.4368   0.4457   0.4615   0.4627   0.4815
  0.5229   0.5457   0.5468   0.5568   0.6002   0.6061   0.6123   0.6648
  0.6666   0.7221   0.7328   0.7355   0.7418   0.7545   0.7684   0.7703
  0.7927   0.7999   0.8218   0.8447   0.8503   0.8581   0.8622   0.8693
  0.8742   0.8858   0.9089   0.9167   0.9239   0.9586   0.9680   0.9832
  1.0049   1.0237   1.0441   1.0618   1.0801   1.0922   1.1009   1.1396
  1.1474   1.1648   1.1783   1.1831   1.1902   1.2429   1.2506   1.2597
  1.2893   1.3299   1.3368   1.3524   1.4040   1.5393   1.5826   1.6254
  1.6328   1.6794   1.6826   1.7312   1.7354   1.7368   1.8072   1.8138
  1.8288   1.8320   1.8419   1.8565   1.8824   1.8843   1.8851   1.8973
  1.9246   1.9588   1.9747   1.9976   2.0210   2.0543   2.0722   2.1125
  2.1251   2.1412   2.1439   2.2004   2.2096   2.2620   2.2670   2.2816
  2.2848   2.3172   2.3390   2.3881   2.3972   2.4443   2.4540   2.4585
  2.5332   2.5502   2.6375   2.6427   2.6478   2.7624   2.7638   2.7805
  2.8390   2.8414   2.8439   2.8444   2.8631   2.8964   2.9443   2.9539
  2.9575   2.9854   2.9890   3.0092   3.0193   3.0372   3.0577   3.0678
  3.0992   3.1044   3.1651   3.1868   3.2247   3.2792   3.3085   3.3095
  3.3320   3.3550   3.3740   3.3897   3.5191   3.6065   3.6420   3.6719
  3.8222   3.8775   3.9501   4.0297   4.1020   4.1454   4.2216   4.2255
  4.2521   4.2764   4.4369   4.5893   4.6033   4.7252   4.8175   5.3070
 24.7574  25.1045  25.1357  25.1596  25.1910  25.2878  25.3101  25.3986
 --------------------------------------------------------------

          Ground-State Mulliken Net Atomic Charges

     Atom                 Charge (a.u.)
  ----------------------------------------
      1 C                    -0.881925
      2 C                    -0.878453
      3 C                     0.696053
      4 C                     0.035806
      5 C                     0.040932
      6 C                     0.700916
      7 C                    -0.665205
      8 C                    -0.669656
      9 H                     0.169859
     10 H                     0.169450
     11 H                     0.192267
     12 H                     0.192550
     13 H                     0.145590
     14 H                     0.153062
     15 H                     0.150013
     16 H                     0.151451
     17 H                     0.147287
     18 H                     0.150002
  ----------------------------------------
  Sum of atomic charges =     0.000000

 -----------------------------------------------------------------
                    Cartesian Multipole Moments
 -----------------------------------------------------------------
    Charge (ESU x 10^10)
                -0.0000
    Dipole Moment (Debye)
         X       0.0008      Y       0.0676      Z       0.0043
       Tot       0.0678
    Quadrupole Moments (Debye-Ang)
        XX     -44.5587     XY       0.0087     YY     -45.6898
        XZ      -0.0162     YZ      -0.0019     ZZ     -53.5139
    Octopole Moments (Debye-Ang^2)
       XXX       0.0040    XXY       0.1128    XYY       0.0028
       YYY      -0.9580    XXZ      -0.0148    XYZ       0.0339
       YYZ      -0.1747    XZZ       0.0006    YZZ       1.2034
       ZZZ       0.1770
    Hexadecapole Moments (Debye-Ang^3)
      XXXX   -1085.0319   XXXY       0.0633   XXYY    -223.0647
      XYYY       0.0103   YYYY    -297.2240   XXXZ       0.1104
      XXYZ       0.0180   XYYZ       0.1643   YYYZ       0.0048
      XXZZ    -193.4837   XYZZ       0.0027   YYZZ     -73.8497
      XZZZ      -0.1473   YZZZ      -0.0309   ZZZZ     -76.7447
 -----------------------------------------------------------------
 Calculating analytic gradient of the SCF energy
 Gradient of SCF Energy
            1           2           3           4           5           6
    1   0.0000690  -0.0003068   0.0000678   0.0003795  -0.0001333  -0.0000593
    2   0.0003997   0.0004084   0.0002702   0.0003577   0.0003595   0.0000225
    3   0.0002693  -0.0005118  -0.0006897  -0.0004864   0.0002335   0.0010938
            7           8           9          10          11          12
    1  -0.0000038   0.0000039  -0.0002164   0.0000652  -0.0000993   0.0002312
    2  -0.0002349  -0.0000978   0.0000656   0.0000815   0.0000380   0.0000329
    3   0.0001476  -0.0002037   0.0003844  -0.0001158  -0.0001116   0.0003506
           13          14          15          16          17          18
    1   0.0000576  -0.0000472   0.0000297  -0.0000307   0.0000550  -0.0000621
    2  -0.0003165  -0.0003932  -0.0003257  -0.0002143  -0.0002409  -0.0002128
    3   0.0000853   0.0001069   0.0002116  -0.0002091  -0.0001953  -0.0003594
 Max gradient component =       1.094E-03
 RMS gradient           =       2.911E-04
 Gradient time:  CPU 22.02 s  wall 3.80 s
 Geometry Optimization Parameters
   NAtoms,    NIC,     NZ,  NCons,   NDum,   NFix, NCnnct, MaxDiis
       18       0       0       0       0       0       0       0

 Cartesian Hessian Update
 Hessian updated using BFGS update


** GEOMETRY OPTIMIZATION IN CARTESIAN COORDINATES **
   Searching for a Minimum

   Optimization Cycle:   3

                       Coordinates (Angstroms)
     ATOM                X               Y               Z
      1  C         0.6935301419   -1.1864943628    0.0078316525
      2  C        -0.6961985203   -1.1847287310   -0.0035113679
      3  C        -1.4118291212   -0.0013593806   -0.0082439476
      4  C        -0.6890998126    1.1914725259   -0.0036218383
      5  C         0.6918014524    1.1897120552    0.0079896998
      6  C         1.4118304340   -0.0045628758    0.0094905033
      7  C        -2.9225628309   -0.0025854865    0.0012294577
      8  C         2.9225266054   -0.0034613074   -0.0083392986
      9  H         1.2146153319   -2.1282876363    0.0135571191
     10  H        -1.2203375006   -2.1248858918   -0.0075494733
     11  H        -1.2155270630    2.1314430098   -0.0077675547
     12  H         1.2212510386    2.1280608176    0.0136577004
     13  H        -3.3234363155    0.5558183524   -0.8392956191
     14  H        -3.3080344063    0.4477242664    0.9117517189
     15  H        -3.3089958542   -1.0142843368   -0.0552425049
     16  H         3.3285207421    0.4497670488    0.8913713283
     17  H         3.3015934402    0.5553221446   -0.8592025457
     18  H         3.3101292225   -1.0137926355   -0.0777480890
   Point Group: c1    Number of degrees of freedom:    48


   Energy is   -308.848405416


 Translations and Rotations Projected Out of Hessian

  3 Hessian modes will be used to form the next step
  Hessian Eigenvalues:
     0.462992    1.009690    1.231295

 Minimum search - taking simple RFO step
 Searching for Lamda that Minimizes Along All modes
 Value Taken    Lamda =  -0.00000580
 Step Taken.  Stepsize is  0.003035

                             Maximum     Tolerance    Cnvgd?
         Gradient           0.001094      0.000030      NO
         Displacement       0.001598      0.000030      NO
         Energy change     -0.000024      0.000000      NO

 ----------------------------------------------------------------
             Standard Nuclear Orientation (Angstroms)
    I     Atom           X                Y                Z
 ----------------------------------------------------------------
    1      C       0.6937086107    -1.1866502358     0.0076586235
    2      C      -0.6961969237    -1.1849083730    -0.0031438354
    3      C      -1.4118784485    -0.0019020541    -0.0077332473
    4      C      -0.6891454011     1.1913285909    -0.0032717308
    5      C       0.6916602382     1.1895865153     0.0078423701
    6      C       1.4118726931    -0.0049180135     0.0086449787
    7      C      -2.9225580837    -0.0024401401     0.0011567175
    8      C       2.9225220871    -0.0033914161    -0.0082290088
    9      H       1.2147465064    -2.1283055471     0.0132816560
   10      H      -1.2203614414    -2.1249018971    -0.0074719153
   11      H      -1.2154753394     2.1314529621    -0.0076925561
   12      H       1.2211068671     2.1280610441     0.0134048006
   13      H      -3.3235164086     0.5560679466    -0.8393922760
   14      H      -3.3080043546     0.4480051610     0.9116697886
   15      H      -3.3089796793    -1.0140110466    -0.0553964520
   16      H       3.3285837789     0.4499357760     0.8915589783
   17      H       3.3015471786     0.5554851351    -0.8590456702
   18      H       3.3101451045    -1.0136168314    -0.0774842802
 ----------------------------------------------------------------
 Molecular Point Group                 C1    NOp =  1
 Largest Abelian Subgroup              C1    NOp =  1
 Nuclear Repulsion Energy =         341.57131158 hartrees
 There are       29 alpha and       29 beta electrons
 Applying Cartesian multipole field
    Component          Value
    ---------          -----
     (2,0,0)        1.00000E-11
     (0,2,0)        2.00000E-11
     (0,0,2)       -3.00000E-11
 Nucleus-field energy     =     0.0000000111 hartrees
 Requested basis set is 6-311++G(d,p)
 There are 98 shells and 246 basis functions
 A cutoff of  1.0D-14 yielded   4530 shell pairs
 There are     29167 function pairs (     31148 Cartesian)
 Smallest overlap matrix eigenvalue = 7.72E-07
 Linear dependence detected in AO basis
 Tighter screening thresholds may be required for diffuse basis sets
 Use S2THRESH > 14 and THRESH = 14 in case of SCF convergence issues
 Number of orthogonalized atomic orbitals = 245
 Maximum deviation from orthogonality = 1.490E-10
 Guess MOs from SCF MO coefficient file

 -----------------------------------------------------------------------
  General SCF calculation program by
  Eric Jon Sundstrom, Paul Horn, Yuezhi Mao, Dmitri Zuev, Alec White,
  David Stuck, Shaama M.S., Shane Yost, Joonho Lee, David Small,
  Daniel Levine, Susi Lehtola, Hugh Burton, Evgeny Epifanovsky,
  Bang C. Huynh
 -----------------------------------------------------------------------
 Hartree-Fock
 using 6 threads for integral computing
 -------------------------------------------------------
 OpenMP Integral computing Module                
 Release: version 2.0, May 2017, Q-Chem Inc. Pleasanton 
 -------------------------------------------------------
 A restricted SCF calculation will be
 performed using DIIS
 SCF converges when DIIS error is below 1.0e-10
 ---------------------------------------
  Cycle       Energy         DIIS error
 ---------------------------------------
    1    -308.8484092133      9.58e-06  
    2    -308.8484103422      2.29e-06  
    3    -308.8484104497      8.19e-07  
    4    -308.8484104660      4.92e-07  
    5    -308.8484104732      1.93e-07  
    6    -308.8484104757      5.80e-08  
    7    -308.8484104759      2.03e-08  
    8    -308.8484104759      6.38e-09  
    9    -308.8484104759      2.00e-09  
   10    -308.8484104759      7.84e-10  
   11    -308.8484104759      2.19e-10  
   12    -308.8484104759      6.06e-11  Convergence criterion met
 ---------------------------------------
 SCF time:   CPU 53.60s  wall 10.00s 
 SCF   energy in the final basis set =     -308.8484104759
 Total energy in the final basis set =     -308.8484104759

 --------------------------------------------------------------

                    Orbital Energies (a.u.)
 --------------------------------------------------------------

 Alpha MOs
 -- Occupied --
-11.2340 -11.2340 -11.2261 -11.2248 -11.2244 -11.2232 -11.2195 -11.2195
 -1.1586  -1.0628  -1.0120  -0.9741  -0.8978  -0.8285  -0.7847  -0.6707
 -0.6463  -0.6265  -0.5809  -0.5797  -0.5703  -0.5554  -0.5482  -0.5248
 -0.4807  -0.4803  -0.4775  -0.3329  -0.3141
 -- Virtual --
  0.0400   0.0477   0.0499   0.0649   0.0674   0.0720   0.0797   0.0918
  0.0942   0.1092   0.1141   0.1237   0.1280   0.1428   0.1442   0.1550
  0.1684   0.1729   0.1801   0.1856   0.1881   0.1909   0.1949   0.2035
  0.2056   0.2075   0.2120   0.2243   0.2249   0.2319   0.2328   0.2458
  0.2512   0.2552   0.2577   0.2788   0.2820   0.2904   0.2982   0.3104
  0.3181   0.3194   0.3222   0.3542   0.3599   0.3667   0.3676   0.3912
  0.4026   0.4166   0.4310   0.4368   0.4457   0.4615   0.4627   0.4815
  0.5229   0.5457   0.5468   0.5571   0.6002   0.6061   0.6123   0.6647
  0.6667   0.7221   0.7328   0.7355   0.7417   0.7546   0.7684   0.7704
  0.7926   0.8000   0.8219   0.8446   0.8503   0.8581   0.8621   0.8694
  0.8742   0.8858   0.9089   0.9167   0.9239   0.9587   0.9680   0.9833
  1.0049   1.0237   1.0441   1.0618   1.0802   1.0922   1.1010   1.1396
  1.1480   1.1644   1.1784   1.1831   1.1902   1.2431   1.2507   1.2597
  1.2889   1.3298   1.3368   1.3524   1.4040   1.5392   1.5826   1.6254
  1.6327   1.6796   1.6827   1.7312   1.7354   1.7368   1.8072   1.8138
  1.8288   1.8320   1.8418   1.8565   1.8824   1.8843   1.8852   1.8973
  1.9245   1.9588   1.9747   1.9976   2.0209   2.0543   2.0722   2.1125
  2.1252   2.1412   2.1439   2.2004   2.2096   2.2619   2.2670   2.2815
  2.2849   2.3172   2.3389   2.3881   2.3973   2.4442   2.4542   2.4583
  2.5333   2.5502   2.6374   2.6426   2.6478   2.7625   2.7639   2.7806
  2.8391   2.8413   2.8438   2.8444   2.8631   2.8965   2.9443   2.9539
  2.9575   2.9854   2.9890   3.0091   3.0193   3.0371   3.0578   3.0678
  3.0991   3.1045   3.1651   3.1867   3.2247   3.2792   3.3086   3.3095
  3.3320   3.3550   3.3739   3.3897   3.5190   3.6066   3.6418   3.6721
  3.8221   3.8774   3.9501   4.0297   4.1021   4.1454   4.2214   4.2253
  4.2524   4.2767   4.4370   4.5893   4.6034   4.7251   4.8174   5.3069
 24.7574  25.1044  25.1356  25.1594  25.1909  25.2880  25.3102  25.3985
 --------------------------------------------------------------

          Ground-State Mulliken Net Atomic Charges

     Atom                 Charge (a.u.)
  ----------------------------------------
      1 C                    -0.881499
      2 C                    -0.878105
      3 C                     0.696431
      4 C                     0.035419
      5 C                     0.040513
      6 C                     0.700474
      7 C                    -0.665334
      8 C                    -0.669375
      9 H                     0.169841
     10 H                     0.169398
     11 H                     0.192337
     12 H                     0.192590
     13 H                     0.145610
     14 H                     0.153048
     15 H                     0.149977
     16 H                     0.151427
     17 H                     0.147286
     18 H                     0.149963
  ----------------------------------------
  Sum of atomic charges =     0.000000

 -----------------------------------------------------------------
                    Cartesian Multipole Moments
 -----------------------------------------------------------------
    Charge (ESU x 10^10)
                -0.0000
    Dipole Moment (Debye)
         X       0.0008      Y       0.0680      Z       0.0040
       Tot       0.0682
    Quadrupole Moments (Debye-Ang)
        XX     -44.5585     XY       0.0073     YY     -45.6895
        XZ      -0.0126     YZ      -0.0019     ZZ     -53.5145
    Octopole Moments (Debye-Ang^2)
       XXX       0.0043    XXY       0.1256    XYY       0.0029
       YYY      -0.9435    XXZ      -0.0134    XYZ       0.0332
       YYZ      -0.1778    XZZ       0.0005    YZZ       1.2077
       ZZZ       0.1751
    Hexadecapole Moments (Debye-Ang^3)
      XXXX   -1085.0342   XXXY       0.0562   XXYY    -223.0684
      XYYY       0.0133   YYYY    -297.2268   XXXZ       0.1970
      XXYZ       0.0182   XYYZ       0.1768   YYYZ       0.0043
      XXZZ    -193.4884   XYZZ       0.0055   YYZZ     -73.8506
      XZZZ      -0.1099   YZZZ      -0.0311   ZZZZ     -76.7464
 -----------------------------------------------------------------
 Calculating analytic gradient of the SCF energy
 Gradient of SCF Energy
            1           2           3           4           5           6
    1   0.0001863  -0.0003655   0.0000165   0.0003750  -0.0001887  -0.0000129
    2   0.0003897   0.0004603  -0.0001973   0.0004683   0.0004001  -0.0002574
    3   0.0003128  -0.0004613  -0.0005876  -0.0004480   0.0002912   0.0007961
            7           8           9          10          11          12
    1   0.0000271  -0.0000257  -0.0002573   0.0000844  -0.0000983   0.0002563
    2  -0.0002278  -0.0001427   0.0001647   0.0001874   0.0001190   0.0001097
    3   0.0000935  -0.0001358   0.0003807  -0.0001426  -0.0001393   0.0003472
           13          14          15          16          17          18
    1  -0.0000368  -0.0000395   0.0001086   0.0000798   0.0000076  -0.0001171
    2  -0.0002844  -0.0003664  -0.0002554  -0.0001863  -0.0002272  -0.0001545
    3   0.0000486   0.0001252   0.0002011  -0.0001529  -0.0001925  -0.0003364
 Max gradient component =       7.961E-04
 RMS gradient           =       2.745E-04
 Gradient time:  CPU 22.02 s  wall 3.81 s
 Geometry Optimization Parameters
   NAtoms,    NIC,     NZ,  NCons,   NDum,   NFix, NCnnct, MaxDiis
       18       0       0       0       0       0       0       0

 Cartesian Hessian Update
 Hessian updated using BFGS update


** GEOMETRY OPTIMIZATION IN CARTESIAN COORDINATES **
   Searching for a Minimum

   Optimization Cycle:   4

                       Coordinates (Angstroms)
     ATOM                X               Y               Z
      1  C         0.6937086107   -1.1866502358    0.0076586235
      2  C        -0.6961969237   -1.1849083730   -0.0031438354
      3  C        -1.4118784485   -0.0019020541   -0.0077332473
      4  C        -0.6891454011    1.1913285909   -0.0032717308
      5  C         0.6916602382    1.1895865153    0.0078423701
      6  C         1.4118726931   -0.0049180135    0.0086449787
      7  C        -2.9225580837   -0.0024401401    0.0011567175
      8  C         2.9225220871   -0.0033914161   -0.0082290088
      9  H         1.2147465064   -2.1283055471    0.0132816560
     10  H        -1.2203614414   -2.1249018971   -0.0074719153
     11  H        -1.2154753394    2.1314529621   -0.0076925561
     12  H         1.2211068671    2.1280610441    0.0134048006
     13  H        -3.3235164086    0.5560679466   -0.8393922760
     14  H        -3.3080043546    0.4480051610    0.9116697886
     15  H        -3.3089796793   -1.0140110466   -0.0553964520
     16  H         3.3285837789    0.4499357760    0.8915589783
     17  H         3.3015471786    0.5554851351   -0.8590456702
     18  H         3.3101451045   -1.0136168314   -0.0774842802
   Point Group: c1    Number of degrees of freedom:    48


   Energy is   -308.848410476


 Translations and Rotations Projected Out of Hessian

  4 Hessian modes will be used to form the next step
  Hessian Eigenvalues:
     0.123315    0.945751    1.012000    1.212332

 Minimum search - taking simple RFO step
 Searching for Lamda that Minimizes Along All modes
 Value Taken    Lamda =  -0.00002308
 Step Taken.  Stepsize is  0.013333

                             Maximum     Tolerance    Cnvgd?
         Gradient           0.000796      0.000030      NO
         Displacement       0.006723      0.000030      NO
         Energy change     -0.000005      0.000000      NO

 ----------------------------------------------------------------
             Standard Nuclear Orientation (Angstroms)
    I     Atom           X                Y                Z
 ----------------------------------------------------------------
    1      C       0.6941376327    -1.1875360158     0.0066748888
    2      C      -0.6958555588    -1.1860247152    -0.0014027570
    3      C      -1.4120152439    -0.0033070046    -0.0053979799
    4      C      -0.6895818838     1.1902673907    -0.0015931096
    5      C       0.6912962670     1.1887427444     0.0069575471
    6      C       1.4119845866    -0.0057841113     0.0050874561
    7      C      -2.9226037791    -0.0016986422     0.0008801452
    8      C       2.9225660994    -0.0029373044    -0.0077910653
    9      H       1.2155183825    -2.1286378925     0.0119031714
   10      H      -1.2205462837    -2.1252530177    -0.0070189561
   11      H      -1.2151973154     2.1312911293    -0.0072508710
   12      H       1.2203058774     2.1278737637     0.0121407327
   13      H      -3.3236807084     0.5572341562    -0.8397673743
   14      H      -3.3078649843     0.4493608217     0.9112201467
   15      H      -3.3091032091    -1.0128255330    -0.0561470786
   16      H       3.3286251667     0.4507105874     0.8923480483
   17      H       3.3014210404     0.5562829695    -0.8582745988
   18      H       3.3103708982    -1.0128817497    -0.0762114047
 ----------------------------------------------------------------
 Molecular Point Group                 C1    NOp =  1
 Largest Abelian Subgroup              C1    NOp =  1
 Nuclear Repulsion Energy =         341.56422350 hartrees
 There are       29 alpha and       29 beta electrons
 Applying Cartesian multipole field
    Component          Value
    ---------          -----
     (2,0,0)        1.00000E-11
     (0,2,0)        2.00000E-11
     (0,0,2)       -3.00000E-11
 Nucleus-field energy     =     0.0000000111 hartrees
 Requested basis set is 6-311++G(d,p)
 There are 98 shells and 246 basis functions
 A cutoff of  1.0D-14 yielded   4530 shell pairs
 There are     29167 function pairs (     31148 Cartesian)
 Smallest overlap matrix eigenvalue = 7.71E-07
 Linear dependence detected in AO basis
 Tighter screening thresholds may be required for diffuse basis sets
 Use S2THRESH > 14 and THRESH = 14 in case of SCF convergence issues
 Number of orthogonalized atomic orbitals = 245
 Maximum deviation from orthogonality = 1.469E-10
 Guess MOs from SCF MO coefficient file

 -----------------------------------------------------------------------
  General SCF calculation program by
  Eric Jon Sundstrom, Paul Horn, Yuezhi Mao, Dmitri Zuev, Alec White,
  David Stuck, Shaama M.S., Shane Yost, Joonho Lee, David Small,
  Daniel Levine, Susi Lehtola, Hugh Burton, Evgeny Epifanovsky,
  Bang C. Huynh
 -----------------------------------------------------------------------
 Hartree-Fock
 using 6 threads for integral computing
 -------------------------------------------------------
 OpenMP Integral computing Module                
 Release: version 2.0, May 2017, Q-Chem Inc. Pleasanton 
 -------------------------------------------------------
 A restricted SCF calculation will be
 performed using DIIS
 SCF converges when DIIS error is below 1.0e-10
 ---------------------------------------
  Cycle       Energy         DIIS error
 ---------------------------------------
    1    -308.8484088549      3.42e-05  
    2    -308.8484240601      7.67e-06  
    3    -308.8484251401      1.65e-06  
    4    -308.8484251897      8.83e-07  
    5    -308.8484251992      2.33e-07  
    6    -308.8484252008      8.41e-08  
    7    -308.8484252011      3.52e-08  
    8    -308.8484252011      1.51e-08  
    9    -308.8484252012      6.98e-09  
   10    -308.8484252011      2.47e-09  
   11    -308.8484252012      7.74e-10  
   12    -308.8484252012      1.92e-10  
   13    -308.8484252012      5.47e-11  Convergence criterion met
 ---------------------------------------
 SCF time:   CPU 58.13s  wall 11.00s 
 SCF   energy in the final basis set =     -308.8484252012
 Total energy in the final basis set =     -308.8484252012

 --------------------------------------------------------------

                    Orbital Energies (a.u.)
 --------------------------------------------------------------

 Alpha MOs
 -- Occupied --
-11.2340 -11.2340 -11.2262 -11.2249 -11.2244 -11.2232 -11.2195 -11.2195
 -1.1585  -1.0628  -1.0119  -0.9741  -0.8978  -0.8285  -0.7847  -0.6707
 -0.6464  -0.6265  -0.5808  -0.5796  -0.5702  -0.5555  -0.5482  -0.5249
 -0.4808  -0.4802  -0.4775  -0.3329  -0.3141
 -- Virtual --
  0.0400   0.0477   0.0499   0.0649   0.0674   0.0720   0.0797   0.0918
  0.0942   0.1093   0.1141   0.1237   0.1280   0.1428   0.1442   0.1550
  0.1685   0.1728   0.1801   0.1856   0.1880   0.1909   0.1949   0.2035
  0.2057   0.2075   0.2120   0.2243   0.2249   0.2319   0.2327   0.2458
  0.2511   0.2552   0.2576   0.2789   0.2820   0.2903   0.2983   0.3104
  0.3182   0.3195   0.3221   0.3543   0.3598   0.3670   0.3675   0.3913
  0.4027   0.4166   0.4309   0.4368   0.4457   0.4615   0.4628   0.4817
  0.5228   0.5459   0.5468   0.5580   0.6000   0.6061   0.6122   0.6647
  0.6667   0.7220   0.7329   0.7355   0.7416   0.7548   0.7684   0.7705
  0.7924   0.8000   0.8220   0.8445   0.8502   0.8581   0.8620   0.8695
  0.8741   0.8857   0.9089   0.9168   0.9238   0.9589   0.9680   0.9833
  1.0049   1.0238   1.0441   1.0620   1.0802   1.0921   1.1010   1.1396
  1.1505   1.1626   1.1782   1.1832   1.1905   1.2439   1.2509   1.2598
  1.2875   1.3296   1.3369   1.3527   1.4040   1.5390   1.5827   1.6252
  1.6323   1.6801   1.6827   1.7312   1.7355   1.7367   1.8071   1.8138
  1.8287   1.8320   1.8415   1.8564   1.8824   1.8843   1.8853   1.8972
  1.9244   1.9588   1.9748   1.9977   2.0206   2.0544   2.0723   2.1125
  2.1254   2.1411   2.1441   2.2006   2.2093   2.2617   2.2673   2.2816
  2.2851   2.3172   2.3388   2.3881   2.3972   2.4440   2.4548   2.4576
  2.5335   2.5499   2.6374   2.6427   2.6477   2.7626   2.7639   2.7806
  2.8393   2.8412   2.8437   2.8443   2.8633   2.8969   2.9444   2.9536
  2.9573   2.9853   2.9890   3.0089   3.0193   3.0370   3.0580   3.0677
  3.0990   3.1050   3.1651   3.1865   3.2246   3.2791   3.3088   3.3096
  3.3319   3.3549   3.3736   3.3897   3.5189   3.6069   3.6415   3.6724
  3.8220   3.8774   3.9499   4.0296   4.1021   4.1453   4.2207   4.2246
  4.2533   4.2775   4.4369   4.5892   4.6034   4.7250   4.8174   5.3068
 24.7575  25.1045  25.1354  25.1592  25.1908  25.2880  25.3099  25.3983
 --------------------------------------------------------------

          Ground-State Mulliken Net Atomic Charges

     Atom                 Charge (a.u.)
  ----------------------------------------
      1 C                    -0.881641
      2 C                    -0.878743
      3 C                     0.696193
      4 C                     0.037021
      5 C                     0.041316
      6 C                     0.697628
      7 C                    -0.665259
      8 C                    -0.667825
      9 H                     0.169835
     10 H                     0.169238
     11 H                     0.192489
     12 H                     0.192628
     13 H                     0.145796
     14 H                     0.153006
     15 H                     0.149807
     16 H                     0.151452
     17 H                     0.147284
     18 H                     0.149773
  ----------------------------------------
  Sum of atomic charges =     0.000000

 -----------------------------------------------------------------
                    Cartesian Multipole Moments
 -----------------------------------------------------------------
    Charge (ESU x 10^10)
                -0.0000
    Dipole Moment (Debye)
         X       0.0007      Y       0.0692      Z       0.0024
       Tot       0.0692
    Quadrupole Moments (Debye-Ang)
        XX     -44.5575     XY       0.0034     YY     -45.6887
        XZ       0.0026     YZ      -0.0018     ZZ     -53.5167
    Octopole Moments (Debye-Ang^2)
       XXX       0.0043    XXY       0.1623    XYY       0.0031
       YYY      -0.8770    XXZ      -0.0094    XYZ       0.0284
       YYZ      -0.1919    XZZ       0.0004    YZZ       1.2305
       ZZZ       0.1659
    Hexadecapole Moments (Debye-Ang^3)
      XXXX   -1085.0542   XXXY       0.0465   XXYY    -223.0756
      XYYY       0.0410   YYYY    -297.2384   XXXZ       0.5775
      XXYZ       0.0182   XYYZ       0.2337   YYYZ       0.0023
      XXZZ    -193.5079   XYZZ       0.0187   YYZZ     -73.8523
      XZZZ       0.0666   YZZZ      -0.0314   ZZZZ     -76.7486
 -----------------------------------------------------------------
 Calculating analytic gradient of the SCF energy
 Gradient of SCF Energy
            1           2           3           4           5           6
    1   0.0002658  -0.0001468  -0.0001212   0.0001033  -0.0002139   0.0001058
    2   0.0002370   0.0001608  -0.0008210   0.0002492   0.0003092  -0.0007056
    3   0.0004000  -0.0001829  -0.0001721  -0.0002203   0.0004357  -0.0003514
            7           8           9          10          11          12
    1   0.0000680  -0.0000644  -0.0003209   0.0001112  -0.0001127   0.0003221
    2  -0.0001924  -0.0002126   0.0004000   0.0005310   0.0004899   0.0003698
    3  -0.0001195   0.0001190   0.0003726  -0.0002585  -0.0002632   0.0003460
           13          14          15          16          17          18
    1  -0.0003794   0.0000604   0.0003520   0.0004828  -0.0002388  -0.0002734
    2  -0.0001767  -0.0002677  -0.0000456  -0.0001046  -0.0002018  -0.0000188
    3  -0.0000613   0.0001393   0.0001416   0.0000245  -0.0001186  -0.0002308
 Max gradient component =       8.210E-04
 RMS gradient           =       2.931E-04
 Gradient time:  CPU 22.01 s  wall 3.80 s
 Geometry Optimization Parameters
   NAtoms,    NIC,     NZ,  NCons,   NDum,   NFix, NCnnct, MaxDiis
       18       0       0       0       0       0       0       0

 Cartesian Hessian Update
 Hessian updated using BFGS update


** GEOMETRY OPTIMIZATION IN CARTESIAN COORDINATES **
   Searching for a Minimum

   Optimization Cycle:   5

                       Coordinates (Angstroms)
     ATOM                X               Y               Z
      1  C         0.6941376327   -1.1875360158    0.0066748888
      2  C        -0.6958555588   -1.1860247152   -0.0014027570
      3  C        -1.4120152439   -0.0033070046   -0.0053979799
      4  C        -0.6895818838    1.1902673907   -0.0015931096
      5  C         0.6912962670    1.1887427444    0.0069575471
      6  C         1.4119845866   -0.0057841113    0.0050874561
      7  C        -2.9226037791   -0.0016986422    0.0008801452
      8  C         2.9225660994   -0.0029373044   -0.0077910653
      9  H         1.2155183825   -2.1286378925    0.0119031714
     10  H        -1.2205462837   -2.1252530177   -0.0070189561
     11  H        -1.2151973154    2.1312911293   -0.0072508710
     12  H         1.2203058774    2.1278737637    0.0121407327
     13  H        -3.3236807084    0.5572341562   -0.8397673743
     14  H        -3.3078649843    0.4493608217    0.9112201467
     15  H        -3.3091032091   -1.0128255330   -0.0561470786
     16  H         3.3286251667    0.4507105874    0.8923480483
     17  H         3.3014210404    0.5562829695   -0.8582745988
     18  H         3.3103708982   -1.0128817497   -0.0762114047
   Point Group: c1    Number of degrees of freedom:    48


   Energy is   -308.848425201


 Translations and Rotations Projected Out of Hessian

  5 Hessian modes will be used to form the next step
  Hessian Eigenvalues:
     0.083508    0.919571    1.006248    1.028904    1.300406

 Minimum search - taking simple RFO step
 Searching for Lamda that Minimizes Along All modes
 Value Taken    Lamda =  -0.00000841
 Step Taken.  Stepsize is  0.007922

                             Maximum     Tolerance    Cnvgd?
         Gradient           0.000821      0.000030      NO
         Displacement       0.003130      0.000030      NO
         Energy change     -0.000015      0.000000      NO

 ----------------------------------------------------------------
             Standard Nuclear Orientation (Angstroms)
    I     Atom           X                Y                Z
 ----------------------------------------------------------------
    1      C       0.6942257978    -1.1881458888     0.0059173413
    2      C      -0.6956198979    -1.1866613108    -0.0003810594
    3      C      -1.4120196732    -0.0036562153    -0.0040635628
    4      C      -0.6898643989     1.1896228986    -0.0005809490
    5      C       0.6912332818     1.1881259016     0.0062298936
    6      C       1.4119852396    -0.0058544345     0.0034312254
    7      C      -2.9226610904    -0.0011870393     0.0008069607
    8      C       2.9226207511    -0.0025772134    -0.0076311382
    9      H       1.2161143908    -2.1290450726     0.0109456521
   10      H      -1.2207089741    -2.1257616494    -0.0066189213
   11      H      -1.2149771240     2.1308936777    -0.0068534393
   12      H       1.2196865504     2.1275493925     0.0112594216
   13      H      -3.3235335286     0.5579585770    -0.8399288202
   14      H      -3.3078361708     0.4502412527     0.9109033210
   15      H      -3.3093809068    -1.0121681149    -0.0566280515
   16      H       3.3283495134     0.4511857480     0.8927513380
   17      H       3.3015089795     0.5568314069    -0.8578022702
   18      H       3.3106542446    -1.0124743399    -0.0754000006
 ----------------------------------------------------------------
 Molecular Point Group                 C1    NOp =  1
 Largest Abelian Subgroup              C1    NOp =  1
 Nuclear Repulsion Energy =         341.56131823 hartrees
 There are       29 alpha and       29 beta electrons
 Applying Cartesian multipole field
    Component          Value
    ---------          -----
     (2,0,0)        1.00000E-11
     (0,2,0)        2.00000E-11
     (0,0,2)       -3.00000E-11
 Nucleus-field energy     =     0.0000000111 hartrees
 Requested basis set is 6-311++G(d,p)
 There are 98 shells and 246 basis functions
 A cutoff of  1.0D-14 yielded   4530 shell pairs
 There are     29167 function pairs (     31148 Cartesian)
 Smallest overlap matrix eigenvalue = 7.71E-07
 Linear dependence detected in AO basis
 Tighter screening thresholds may be required for diffuse basis sets
 Use S2THRESH > 14 and THRESH = 14 in case of SCF convergence issues
 Number of orthogonalized atomic orbitals = 245
 Maximum deviation from orthogonality = 9.886E-11
 Guess MOs from SCF MO coefficient file

 -----------------------------------------------------------------------
  General SCF calculation program by
  Eric Jon Sundstrom, Paul Horn, Yuezhi Mao, Dmitri Zuev, Alec White,
  David Stuck, Shaama M.S., Shane Yost, Joonho Lee, David Small,
  Daniel Levine, Susi Lehtola, Hugh Burton, Evgeny Epifanovsky,
  Bang C. Huynh
 -----------------------------------------------------------------------
 Hartree-Fock
 using 6 threads for integral computing
 -------------------------------------------------------
 OpenMP Integral computing Module                
 Release: version 2.0, May 2017, Q-Chem Inc. Pleasanton 
 -------------------------------------------------------
 A restricted SCF calculation will be
 performed using DIIS
 SCF converges when DIIS error is below 1.0e-10
 ---------------------------------------
  Cycle       Energy         DIIS error
 ---------------------------------------
    1    -308.8484269690      1.83e-05  
    2    -308.8484312693      4.36e-06  
    3    -308.8484316412      1.32e-06  
    4    -308.8484316772      7.48e-07  
    5    -308.8484316899      2.70e-07  
    6    -308.8484316940      9.76e-08  
    7    -308.8484316945      3.44e-08  
    8    -308.8484316946      1.45e-08  
    9    -308.8484316946      5.05e-09  
   10    -308.8484316946      1.49e-09  
   11    -308.8484316946      3.82e-10  
   12    -308.8484316946      1.15e-10  
   13    -308.8484316946      2.99e-11  Convergence criterion met
 ---------------------------------------
 SCF time:   CPU 57.80s  wall 11.00s 
 SCF   energy in the final basis set =     -308.8484316946
 Total energy in the final basis set =     -308.8484316946

 --------------------------------------------------------------

                    Orbital Energies (a.u.)
 --------------------------------------------------------------

 Alpha MOs
 -- Occupied --
-11.2340 -11.2340 -11.2261 -11.2248 -11.2245 -11.2233 -11.2195 -11.2195
 -1.1585  -1.0628  -1.0119  -0.9741  -0.8978  -0.8285  -0.7847  -0.6706
 -0.6464  -0.6265  -0.5808  -0.5796  -0.5702  -0.5555  -0.5481  -0.5249
 -0.4807  -0.4803  -0.4775  -0.3329  -0.3141
 -- Virtual --
  0.0400   0.0477   0.0499   0.0649   0.0674   0.0720   0.0797   0.0917
  0.0942   0.1093   0.1141   0.1237   0.1280   0.1428   0.1441   0.1550
  0.1686   0.1728   0.1802   0.1856   0.1880   0.1909   0.1949   0.2035
  0.2057   0.2075   0.2120   0.2243   0.2249   0.2318   0.2327   0.2458
  0.2511   0.2552   0.2577   0.2789   0.2820   0.2903   0.2983   0.3104
  0.3182   0.3196   0.3221   0.3543   0.3597   0.3671   0.3675   0.3913
  0.4027   0.4166   0.4309   0.4368   0.4457   0.4616   0.4629   0.4818
  0.5228   0.5460   0.5467   0.5584   0.5999   0.6061   0.6122   0.6647
  0.6667   0.7220   0.7331   0.7355   0.7416   0.7549   0.7684   0.7706
  0.7923   0.8001   0.8219   0.8445   0.8502   0.8580   0.8620   0.8696
  0.8741   0.8855   0.9089   0.9168   0.9238   0.9590   0.9682   0.9832
  1.0049   1.0238   1.0441   1.0621   1.0803   1.0921   1.1010   1.1395
  1.1517   1.1616   1.1781   1.1832   1.1907   1.2442   1.2509   1.2598
  1.2870   1.3296   1.3370   1.3529   1.4040   1.5390   1.5827   1.6251
  1.6322   1.6804   1.6827   1.7312   1.7355   1.7367   1.8070   1.8139
  1.8287   1.8321   1.8414   1.8563   1.8824   1.8844   1.8854   1.8971
  1.9243   1.9589   1.9749   1.9976   2.0205   2.0545   2.0722   2.1125
  2.1255   2.1411   2.1442   2.2007   2.2092   2.2616   2.2674   2.2818
  2.2851   2.3173   2.3388   2.3881   2.3972   2.4438   2.4550   2.4573
  2.5335   2.5498   2.6374   2.6428   2.6476   2.7626   2.7639   2.7806
  2.8393   2.8411   2.8437   2.8443   2.8634   2.8970   2.9445   2.9533
  2.9574   2.9853   2.9891   3.0088   3.0193   3.0370   3.0580   3.0677
  3.0989   3.1052   3.1651   3.1863   3.2246   3.2791   3.3088   3.3097
  3.3319   3.3549   3.3734   3.3897   3.5189   3.6070   3.6416   3.6722
  3.8221   3.8775   3.9498   4.0297   4.1021   4.1452   4.2205   4.2245
  4.2535   4.2777   4.4369   4.5891   4.6033   4.7249   4.8173   5.3069
 24.7574  25.1046  25.1356  25.1594  25.1909  25.2876  25.3096  25.3982
 --------------------------------------------------------------

          Ground-State Mulliken Net Atomic Charges

     Atom                 Charge (a.u.)
  ----------------------------------------
      1 C                    -0.882531
      2 C                    -0.880377
      3 C                     0.695597
      4 C                     0.039332
      5 C                     0.042931
      6 C                     0.695827
      7 C                    -0.665011
      8 C                    -0.667048
      9 H                     0.169900
     10 H                     0.169261
     11 H                     0.192439
     12 H                     0.192543
     13 H                     0.145966
     14 H                     0.152975
     15 H                     0.149707
     16 H                     0.151568
     17 H                     0.147243
     18 H                     0.149677
  ----------------------------------------
  Sum of atomic charges =     0.000000

 -----------------------------------------------------------------
                    Cartesian Multipole Moments
 -----------------------------------------------------------------
    Charge (ESU x 10^10)
                -0.0000
    Dipole Moment (Debye)
         X       0.0006      Y       0.0700      Z       0.0016
       Tot       0.0701
    Quadrupole Moments (Debye-Ang)
        XX     -44.5576     XY       0.0004     YY     -45.6876
        XZ       0.0098     YZ      -0.0018     ZZ     -53.5176
    Octopole Moments (Debye-Ang^2)
       XXX       0.0041    XXY       0.1740    XYY       0.0030
       YYY      -0.8417    XXZ      -0.0098    XYZ       0.0239
       YYZ      -0.1996    XZZ       0.0005    YZZ       1.2454
       ZZZ       0.1604
    Hexadecapole Moments (Debye-Ang^3)
      XXXX   -1085.0812   XXXY       0.0388   XXYY    -223.0742
      XYYY       0.0524   YYYY    -297.2400   XXXZ       0.7710
      XXYZ       0.0169   XYYZ       0.2645   YYYZ       0.0015
      XXZZ    -193.5199   XYZZ       0.0258   YYZZ     -73.8518
      XZZZ       0.1730   YZZZ      -0.0313   ZZZZ     -76.7466
 -----------------------------------------------------------------
 Calculating analytic gradient of the SCF energy
 Gradient of SCF Energy
            1           2           3           4           5           6
    1   0.0001204   0.0000745  -0.0000909  -0.0001760  -0.0000243   0.0000868
    2   0.0000324   0.0000801  -0.0007139   0.0001330   0.0000873  -0.0003690
    3   0.0003383   0.0000084   0.0000113  -0.0000479   0.0003918  -0.0007540
            7           8           9          10          11          12
    1   0.0000359  -0.0000343  -0.0002570   0.0000454  -0.0000491   0.0002663
    2  -0.0000991  -0.0001758   0.0003697   0.0005000   0.0005064   0.0003776
    3  -0.0001895   0.0001875   0.0003759  -0.0003138  -0.0003232   0.0003560
           13          14          15          16          17          18
    1  -0.0005181   0.0001483   0.0004117   0.0006260  -0.0003688  -0.0002969
    2  -0.0001452  -0.0002327  -0.0000314  -0.0000910  -0.0002010  -0.0000275
    3  -0.0000843   0.0000883   0.0000931   0.0000745  -0.0000466  -0.0001658
 Max gradient component =       7.540E-04
 RMS gradient           =       2.841E-04
 Gradient time:  CPU 22.02 s  wall 3.80 s
 Geometry Optimization Parameters
   NAtoms,    NIC,     NZ,  NCons,   NDum,   NFix, NCnnct, MaxDiis
       18       0       0       0       0       0       0       0

 Cartesian Hessian Update
 Hessian updated using BFGS update


** GEOMETRY OPTIMIZATION IN CARTESIAN COORDINATES **
   Searching for a Minimum

   Optimization Cycle:   6

                       Coordinates (Angstroms)
     ATOM                X               Y               Z
      1  C         0.6942257978   -1.1881458888    0.0059173413
      2  C        -0.6956198979   -1.1866613108   -0.0003810594
      3  C        -1.4120196732   -0.0036562153   -0.0040635628
      4  C        -0.6898643989    1.1896228986   -0.0005809490
      5  C         0.6912332818    1.1881259016    0.0062298936
      6  C         1.4119852396   -0.0058544345    0.0034312254
      7  C        -2.9226610904   -0.0011870393    0.0008069607
      8  C         2.9226207511   -0.0025772134   -0.0076311382
      9  H         1.2161143908   -2.1290450726    0.0109456521
     10  H        -1.2207089741   -2.1257616494   -0.0066189213
     11  H        -1.2149771240    2.1308936777   -0.0068534393
     12  H         1.2196865504    2.1275493925    0.0112594216
     13  H        -3.3235335286    0.5579585770   -0.8399288202
     14  H        -3.3078361708    0.4502412527    0.9109033210
     15  H        -3.3093809068   -1.0121681149   -0.0566280515
     16  H         3.3283495134    0.4511857480    0.8927513380
     17  H         3.3015089795    0.5568314069   -0.8578022702
     18  H         3.3106542446   -1.0124743399   -0.0754000006
   Point Group: c1    Number of degrees of freedom:    48


   Energy is   -308.848431695


 Translations and Rotations Projected Out of Hessian

  6 Hessian modes will be used to form the next step
  Hessian Eigenvalues:
     0.053066    0.741764    0.999351    1.013991    1.043254    1.147633

 Minimum search - taking simple RFO step
 Searching for Lamda that Minimizes Along All modes
 Value Taken    Lamda =  -0.00001176
 Step Taken.  Stepsize is  0.011795

                             Maximum     Tolerance    Cnvgd?
         Gradient           0.000754      0.000030      NO
         Displacement       0.003406      0.000030      NO
         Energy change     -0.000006      0.000000      NO

 ----------------------------------------------------------------
             Standard Nuclear Orientation (Angstroms)
    I     Atom           X                Y                Z
 ----------------------------------------------------------------
    1      C       0.6943191042    -1.1889602216     0.0046651550
    2      C      -0.6954120060    -1.1875782308     0.0009693305
    3      C      -1.4119945032    -0.0037773247    -0.0022610410
    4      C      -0.6900644353     1.1886946690     0.0007992187
    5      C       0.6911115771     1.1872888035     0.0049793205
    6      C       1.4119510623    -0.0058681683     0.0017345967
    7      C      -2.9227409735    -0.0004396770     0.0008406062
    8      C       2.9226971088    -0.0019859546    -0.0075362444
    9      H       1.2170858222    -2.1298271575     0.0093472770
   10      H      -1.2209359715    -2.1267753880    -0.0058270538
   11      H      -1.2146601974     2.1300020062    -0.0060569343
   12      H       1.2186676566     2.1268536477     0.0097785466
   13      H      -3.3229310465     0.5590611040    -0.8400897872
   14      H      -3.3079347164     0.4516241731     0.9104312900
   15      H      -3.3100612228    -1.0112204434    -0.0573444863
   16      H       3.3274963178     0.4519116332     0.8932504994
   17      H       3.3019305031     0.5577422097    -0.8571469264
   18      H       3.3112529051    -1.0118681040    -0.0741764262
 ----------------------------------------------------------------
 Molecular Point Group                 C1    NOp =  1
 Largest Abelian Subgroup              C1    NOp =  1
 Nuclear Repulsion Energy =         341.55885059 hartrees
 There are       29 alpha and       29 beta electrons
 Applying Cartesian multipole field
    Component          Value
    ---------          -----
     (2,0,0)        1.00000E-11
     (0,2,0)        2.00000E-11
     (0,0,2)       -3.00000E-11
 Nucleus-field energy     =     0.0000000111 hartrees
 Requested basis set is 6-311++G(d,p)
 There are 98 shells and 246 basis functions
 A cutoff of  1.0D-14 yielded   4530 shell pairs
 There are     29167 function pairs (     31148 Cartesian)
 Smallest overlap matrix eigenvalue = 7.71E-07
 Linear dependence detected in AO basis
 Tighter screening thresholds may be required for diffuse basis sets
 Use S2THRESH > 14 and THRESH = 14 in case of SCF convergence issues
 Number of orthogonalized atomic orbitals = 245
 Maximum deviation from orthogonality = 7.025E-11
 Guess MOs from SCF MO coefficient file

 -----------------------------------------------------------------------
  General SCF calculation program by
  Eric Jon Sundstrom, Paul Horn, Yuezhi Mao, Dmitri Zuev, Alec White,
  David Stuck, Shaama M.S., Shane Yost, Joonho Lee, David Small,
  Daniel Levine, Susi Lehtola, Hugh Burton, Evgeny Epifanovsky,
  Bang C. Huynh
 -----------------------------------------------------------------------
 Hartree-Fock
 using 6 threads for integral computing
 -------------------------------------------------------
 OpenMP Integral computing Module                
 Release: version 2.0, May 2017, Q-Chem Inc. Pleasanton 
 -------------------------------------------------------
 A restricted SCF calculation will be
 performed using DIIS
 SCF converges when DIIS error is below 1.0e-10
 ---------------------------------------
  Cycle       Energy         DIIS error
 ---------------------------------------
    1    -308.8484318457      2.46e-05  
    2    -308.8484392159      6.29e-06  
    3    -308.8484399126      2.72e-06  
    4    -308.8484400212      1.14e-06  
    5    -308.8484400602      4.10e-07  
    6    -308.8484400700      1.46e-07  
    7    -308.8484400713      5.72e-08  
    8    -308.8484400714      2.13e-08  
    9    -308.8484400714      5.86e-09  
   10    -308.8484400714      2.41e-09  
   11    -308.8484400714      5.48e-10  
   12    -308.8484400714      1.44e-10  
   13    -308.8484400714      4.27e-11  Convergence criterion met
 ---------------------------------------
 SCF time:   CPU 58.29s  wall 11.00s 
 SCF   energy in the final basis set =     -308.8484400714
 Total energy in the final basis set =     -308.8484400714

 --------------------------------------------------------------

                    Orbital Energies (a.u.)
 --------------------------------------------------------------

 Alpha MOs
 -- Occupied --
-11.2340 -11.2340 -11.2260 -11.2247 -11.2246 -11.2234 -11.2195 -11.2195
 -1.1585  -1.0627  -1.0119  -0.9741  -0.8978  -0.8285  -0.7847  -0.6706
 -0.6464  -0.6265  -0.5808  -0.5796  -0.5701  -0.5556  -0.5481  -0.5249
 -0.4807  -0.4803  -0.4775  -0.3329  -0.3141
 -- Virtual --
  0.0400   0.0477   0.0499   0.0649   0.0674   0.0720   0.0797   0.0917
  0.0942   0.1093   0.1141   0.1237   0.1280   0.1427   0.1440   0.1550
  0.1687   0.1728   0.1802   0.1856   0.1880   0.1909   0.1949   0.2035
  0.2057   0.2075   0.2119   0.2242   0.2249   0.2318   0.2327   0.2458
  0.2511   0.2552   0.2578   0.2789   0.2820   0.2903   0.2982   0.3105
  0.3183   0.3195   0.3221   0.3543   0.3596   0.3672   0.3675   0.3913
  0.4028   0.4167   0.4309   0.4368   0.4456   0.4616   0.4629   0.4818
  0.5228   0.5461   0.5466   0.5588   0.5999   0.6061   0.6122   0.6647
  0.6666   0.7221   0.7332   0.7355   0.7415   0.7551   0.7684   0.7707
  0.7922   0.8001   0.8219   0.8445   0.8502   0.8580   0.8620   0.8696
  0.8742   0.8854   0.9089   0.9169   0.9238   0.9590   0.9684   0.9831
  1.0049   1.0239   1.0442   1.0622   1.0803   1.0921   1.1009   1.1395
  1.1528   1.1606   1.1779   1.1833   1.1908   1.2445   1.2509   1.2598
  1.2865   1.3296   1.3371   1.3531   1.4040   1.5391   1.5827   1.6251
  1.6321   1.6806   1.6827   1.7312   1.7355   1.7367   1.8067   1.8140
  1.8287   1.8322   1.8414   1.8561   1.8824   1.8845   1.8854   1.8968
  1.9242   1.9591   1.9750   1.9975   2.0203   2.0546   2.0719   2.1125
  2.1256   2.1410   2.1443   2.2007   2.2091   2.2617   2.2675   2.2821
  2.2852   2.3173   2.3390   2.3879   2.3972   2.4436   2.4552   2.4568
  2.5335   2.5497   2.6375   2.6429   2.6475   2.7625   2.7639   2.7806
  2.8394   2.8412   2.8436   2.8443   2.8634   2.8970   2.9445   2.9528
  2.9574   2.9855   2.9892   3.0088   3.0194   3.0370   3.0580   3.0679
  3.0988   3.1055   3.1652   3.1861   3.2246   3.2791   3.3087   3.3099
  3.3319   3.3548   3.3733   3.3897   3.5189   3.6069   3.6420   3.6719
  3.8223   3.8776   3.9497   4.0297   4.1020   4.1452   4.2204   4.2243
  4.2536   4.2778   4.4368   4.5891   4.6032   4.7248   4.8172   5.3070
 24.7573  25.1046  25.1358  25.1598  25.1911  25.2869  25.3094  25.3981
 --------------------------------------------------------------

          Ground-State Mulliken Net Atomic Charges

     Atom                 Charge (a.u.)
  ----------------------------------------
      1 C                    -0.884404
      2 C                    -0.882863
      3 C                     0.694149
      4 C                     0.043034
      5 C                     0.045511
      6 C                     0.694263
      7 C                    -0.664682
      8 C                    -0.666335
      9 H                     0.170051
     10 H                     0.169401
     11 H                     0.192265
     12 H                     0.192349
     13 H                     0.146240
     14 H                     0.152898
     15 H                     0.149598
     16 H                     0.151832
     17 H                     0.147109
     18 H                     0.149583
  ----------------------------------------
  Sum of atomic charges =     0.000000

 -----------------------------------------------------------------
                    Cartesian Multipole Moments
 -----------------------------------------------------------------
    Charge (ESU x 10^10)
                -0.0000
    Dipole Moment (Debye)
         X       0.0004      Y       0.0716      Z       0.0006
       Tot       0.0716
    Quadrupole Moments (Debye-Ang)
        XX     -44.5578     XY      -0.0020     YY     -45.6861
        XZ       0.0168     YZ      -0.0017     ZZ     -53.5189
    Octopole Moments (Debye-Ang^2)
       XXX       0.0032    XXY       0.1848    XYY       0.0023
       YYY      -0.7986    XXZ      -0.0142    XYZ       0.0156
       YYZ      -0.2097    XZZ       0.0012    YZZ       1.2691
       ZZZ       0.1528
    Hexadecapole Moments (Debye-Ang^3)
      XXXX   -1085.1101   XXXY       0.0458   XXYY    -223.0656
      XYYY       0.0763   YYYY    -297.2445   XXXZ       0.9925
      XXYZ       0.0138   XYYZ       0.3017   YYYZ       0.0010
      XXZZ    -193.5398   XYZZ       0.0352   YYZZ     -73.8497
      XZZZ       0.3236   YZZZ      -0.0309   ZZZZ     -76.7421
 -----------------------------------------------------------------
 Calculating analytic gradient of the SCF energy
 Gradient of SCF Energy
            1           2           3           4           5           6
    1  -0.0000815   0.0003328  -0.0000357  -0.0003682   0.0001079   0.0000270
    2  -0.0000607  -0.0001184  -0.0000103  -0.0001031  -0.0000553   0.0001643
    3   0.0001279   0.0002782   0.0001937   0.0002144   0.0001817  -0.0009461
            7           8           9          10          11          12
    1  -0.0000174   0.0000218  -0.0000622  -0.0000758   0.0000632   0.0000886
    2   0.0000016  -0.0000522   0.0001343   0.0003094   0.0003793   0.0002011
    3  -0.0002299   0.0001960   0.0003843  -0.0003640  -0.0003806   0.0003759
           13          14          15          16          17          18
    1  -0.0006451   0.0002720   0.0004162   0.0007173  -0.0004775  -0.0002834
    2  -0.0001193  -0.0001874  -0.0000824  -0.0001087  -0.0001872  -0.0001049
    3  -0.0000904  -0.0000117   0.0000117   0.0000850   0.0000448  -0.0000709
 Max gradient component =       9.461E-04
 RMS gradient           =       2.733E-04
 Gradient time:  CPU 21.99 s  wall 3.80 s
 Geometry Optimization Parameters
   NAtoms,    NIC,     NZ,  NCons,   NDum,   NFix, NCnnct, MaxDiis
       18       0       0       0       0       0       0       0

 Cartesian Hessian Update
 Hessian updated using BFGS update


** GEOMETRY OPTIMIZATION IN CARTESIAN COORDINATES **
   Searching for a Minimum

   Optimization Cycle:   7

                       Coordinates (Angstroms)
     ATOM                X               Y               Z
      1  C         0.6943191042   -1.1889602216    0.0046651550
      2  C        -0.6954120060   -1.1875782308    0.0009693305
      3  C        -1.4119945032   -0.0037773247   -0.0022610410
      4  C        -0.6900644353    1.1886946690    0.0007992187
      5  C         0.6911115771    1.1872888035    0.0049793205
      6  C         1.4119510623   -0.0058681683    0.0017345967
      7  C        -2.9227409735   -0.0004396770    0.0008406062
      8  C         2.9226971088   -0.0019859546   -0.0075362444
      9  H         1.2170858222   -2.1298271575    0.0093472770
     10  H        -1.2209359715   -2.1267753880   -0.0058270538
     11  H        -1.2146601974    2.1300020062   -0.0060569343
     12  H         1.2186676566    2.1268536477    0.0097785466
     13  H        -3.3229310465    0.5590611040   -0.8400897872
     14  H        -3.3079347164    0.4516241731    0.9104312900
     15  H        -3.3100612228   -1.0112204434   -0.0573444863
     16  H         3.3274963178    0.4519116332    0.8932504994
     17  H         3.3019305031    0.5577422097   -0.8571469264
     18  H         3.3112529051   -1.0118681040   -0.0741764262
   Point Group: c1    Number of degrees of freedom:    48


   Energy is   -308.848440071


 Translations and Rotations Projected Out of Hessian

  7 Hessian modes will be used to form the next step
  Hessian Eigenvalues:
     0.039596    0.530256    0.993855    1.004878    1.011224    1.031563
     1.271841

 Minimum search - taking simple RFO step
 Searching for Lamda that Minimizes Along All modes
 Value Taken    Lamda =  -0.00000973
 Step Taken.  Stepsize is  0.011101

                             Maximum     Tolerance    Cnvgd?
         Gradient           0.000946      0.000030      NO
         Displacement       0.003157      0.000030      NO
         Energy change     -0.000008      0.000000      NO

 ----------------------------------------------------------------
             Standard Nuclear Orientation (Angstroms)
    I     Atom           X                Y                Z
 ----------------------------------------------------------------
    1      C       0.6944285370    -1.1896696966     0.0035044234
    2      C      -0.6954495059    -1.1882710359     0.0019213637
    3      C      -1.4119482611    -0.0039250882    -0.0008451211
    4      C      -0.6900243325     1.1879826232     0.0018223962
    5      C       0.6909856890     1.1865634467     0.0037826799
    6      C       1.4119076505    -0.0059623410     0.0009440761
    7      C      -2.9227934609     0.0002127363     0.0010276051
    8      C       2.9227422161    -0.0014518968    -0.0075814173
    9      H       1.2179572964    -2.1305762094     0.0076767967
   10      H      -1.2210735436    -2.1278697912    -0.0048710990
   11      H      -1.2144329725     2.1289574491    -0.0050842904
   12      H       1.2177325250     2.1261248679     0.0082156641
   13      H      -3.3219262167     0.5601010805    -0.8401577203
   14      H      -3.3082271356     0.4529602886     0.9100403155
   15      H      -3.3109568710    -1.0103360850    -0.0579684423
   16      H       3.3262262844     0.4526232909     0.8936191672
   17      H       3.3026482638     0.5586712283    -0.8566201489
   18      H       3.3119808219    -1.0112572912    -0.0730693077
 ----------------------------------------------------------------
 Molecular Point Group                 C1    NOp =  1
 Largest Abelian Subgroup              C1    NOp =  1
 Nuclear Repulsion Energy =         341.55796513 hartrees
 There are       29 alpha and       29 beta electrons
 Applying Cartesian multipole field
    Component          Value
    ---------          -----
     (2,0,0)        1.00000E-11
     (0,2,0)        2.00000E-11
     (0,0,2)       -3.00000E-11
 Nucleus-field energy     =     0.0000000111 hartrees
 Requested basis set is 6-311++G(d,p)
 There are 98 shells and 246 basis functions
 A cutoff of  1.0D-14 yielded   4530 shell pairs
 There are     29167 function pairs (     31148 Cartesian)
 Smallest overlap matrix eigenvalue = 7.70E-07
 Linear dependence detected in AO basis
 Tighter screening thresholds may be required for diffuse basis sets
 Use S2THRESH > 14 and THRESH = 14 in case of SCF convergence issues
 Number of orthogonalized atomic orbitals = 245
 Maximum deviation from orthogonality = 3.189E-10
 Guess MOs from SCF MO coefficient file

 -----------------------------------------------------------------------
  General SCF calculation program by
  Eric Jon Sundstrom, Paul Horn, Yuezhi Mao, Dmitri Zuev, Alec White,
  David Stuck, Shaama M.S., Shane Yost, Joonho Lee, David Small,
  Daniel Levine, Susi Lehtola, Hugh Burton, Evgeny Epifanovsky,
  Bang C. Huynh
 -----------------------------------------------------------------------
 Hartree-Fock
 using 6 threads for integral computing
 -------------------------------------------------------
 OpenMP Integral computing Module                
 Release: version 2.0, May 2017, Q-Chem Inc. Pleasanton 
 -------------------------------------------------------
 A restricted SCF calculation will be
 performed using DIIS
 SCF converges when DIIS error is below 1.0e-10
 ---------------------------------------
  Cycle       Energy         DIIS error
 ---------------------------------------
    1    -308.8484425981      1.96e-05  
    2    -308.8484469872      5.19e-06  
    3    -308.8484473878      2.57e-06  
    4    -308.8484474629      7.72e-07  
    5    -308.8484474788      2.36e-07  
    6    -308.8484474815      9.11e-08  
    7    -308.8484474820      4.12e-08  
    8    -308.8484474821      1.67e-08  
    9    -308.8484474821      4.90e-09  
   10    -308.8484474821      2.00e-09  
   11    -308.8484474821      4.64e-10  
   12    -308.8484474820      1.24e-10  
   13    -308.8484474821      3.52e-11  Convergence criterion met
 ---------------------------------------
 SCF time:   CPU 57.92s  wall 11.00s 
 SCF   energy in the final basis set =     -308.8484474821
 Total energy in the final basis set =     -308.8484474821

 --------------------------------------------------------------

                    Orbital Energies (a.u.)
 --------------------------------------------------------------

 Alpha MOs
 -- Occupied --
-11.2340 -11.2340 -11.2258 -11.2248 -11.2245 -11.2236 -11.2196 -11.2196
 -1.1585  -1.0627  -1.0119  -0.9741  -0.8978  -0.8285  -0.7847  -0.6706
 -0.6464  -0.6265  -0.5808  -0.5795  -0.5701  -0.5556  -0.5481  -0.5249
 -0.4807  -0.4803  -0.4775  -0.3329  -0.3141
 -- Virtual --
  0.0400   0.0477   0.0499   0.0649   0.0674   0.0720   0.0797   0.0917
  0.0942   0.1093   0.1141   0.1237   0.1281   0.1427   0.1440   0.1550
  0.1687   0.1729   0.1802   0.1856   0.1880   0.1909   0.1949   0.2035
  0.2057   0.2074   0.2119   0.2242   0.2249   0.2318   0.2326   0.2459
  0.2511   0.2552   0.2578   0.2789   0.2820   0.2902   0.2982   0.3105
  0.3183   0.3195   0.3220   0.3542   0.3595   0.3672   0.3675   0.3913
  0.4028   0.4167   0.4309   0.4368   0.4456   0.4617   0.4629   0.4819
  0.5229   0.5461   0.5465   0.5590   0.5998   0.6061   0.6123   0.6647
  0.6665   0.7222   0.7333   0.7355   0.7415   0.7552   0.7684   0.7707
  0.7921   0.8002   0.8218   0.8444   0.8502   0.8579   0.8620   0.8696
  0.8742   0.8853   0.9089   0.9169   0.9238   0.9590   0.9685   0.9830
  1.0049   1.0240   1.0442   1.0623   1.0803   1.0921   1.1008   1.1395
  1.1534   1.1600   1.1779   1.1833   1.1909   1.2446   1.2509   1.2597
  1.2864   1.3296   1.3372   1.3532   1.4040   1.5393   1.5827   1.6251
  1.6321   1.6807   1.6826   1.7311   1.7355   1.7367   1.8065   1.8142
  1.8287   1.8323   1.8415   1.8559   1.8823   1.8847   1.8855   1.8966
  1.9241   1.9592   1.9750   1.9974   2.0201   2.0547   2.0717   2.1124
  2.1256   2.1411   2.1443   2.2007   2.2091   2.2618   2.2675   2.2822
  2.2852   2.3172   2.3391   2.3878   2.3973   2.4436   2.4553   2.4565
  2.5335   2.5496   2.6376   2.6429   2.6474   2.7624   2.7639   2.7805
  2.8394   2.8414   2.8434   2.8443   2.8634   2.8968   2.9444   2.9522
  2.9575   2.9856   2.9893   3.0089   3.0194   3.0370   3.0580   3.0681
  3.0988   3.1057   3.1653   3.1861   3.2246   3.2790   3.3087   3.3100
  3.3319   3.3547   3.3732   3.3898   3.5189   3.6069   3.6422   3.6716
  3.8224   3.8776   3.9499   4.0299   4.1020   4.1452   4.2203   4.2242
  4.2536   4.2777   4.4367   4.5892   4.6032   4.7247   4.8171   5.3071
 24.7573  25.1046  25.1359  25.1601  25.1912  25.2866  25.3094  25.3981
 --------------------------------------------------------------

          Ground-State Mulliken Net Atomic Charges

     Atom                 Charge (a.u.)
  ----------------------------------------
      1 C                    -0.885805
      2 C                    -0.884895
      3 C                     0.693184
      4 C                     0.045774
      5 C                     0.047360
      6 C                     0.693732
      7 C                    -0.664632
      8 C                    -0.666157
      9 H                     0.170180
     10 H                     0.169610
     11 H                     0.192078
     12 H                     0.192168
     13 H                     0.146479
     14 H                     0.152806
     15 H                     0.149527
     16 H                     0.152125
     17 H                     0.146923
     18 H                     0.149543
  ----------------------------------------
  Sum of atomic charges =     0.000000

 -----------------------------------------------------------------
                    Cartesian Multipole Moments
 -----------------------------------------------------------------
    Charge (ESU x 10^10)
                -0.0000
    Dipole Moment (Debye)
         X       0.0003      Y       0.0734      Z      -0.0001
       Tot       0.0734
    Quadrupole Moments (Debye-Ang)
        XX     -44.5581     XY      -0.0044     YY     -45.6845
        XZ       0.0190     YZ      -0.0016     ZZ     -53.5199
    Octopole Moments (Debye-Ang^2)
       XXX       0.0028    XXY       0.1940    XYY       0.0014
       YYY      -0.7651    XXZ      -0.0214    XYZ       0.0072
       YYZ      -0.2172    XZZ       0.0019    YZZ       1.2914
       ZZZ       0.1471
    Hexadecapole Moments (Debye-Ang^3)
      XXXX   -1085.1272   XXXY       0.0503   XXYY    -223.0530
      XYYY       0.0904   YYYY    -297.2450   XXXZ       1.1172
      XXYZ       0.0105   XYYZ       0.3232   YYYZ       0.0008
      XXZZ    -193.5609   XYZZ       0.0415   YYZZ     -73.8468
      XZZZ       0.4490   YZZZ      -0.0305   ZZZZ     -76.7383
 -----------------------------------------------------------------
 Calculating analytic gradient of the SCF energy
 Gradient of SCF Energy
            1           2           3           4           5           6
    1  -0.0001535   0.0003223   0.0000522  -0.0003548   0.0001650  -0.0000460
    2  -0.0001378  -0.0000527   0.0004977  -0.0000750  -0.0001489   0.0006631
    3  -0.0001261   0.0004609   0.0002793   0.0004099  -0.0000963  -0.0007508
            7           8           9          10          11          12
    1  -0.0000555   0.0000562   0.0001365  -0.0001859   0.0001851  -0.0001191
    2   0.0000857   0.0000387  -0.0001058   0.0000300   0.0001217  -0.0000300
    3  -0.0002215   0.0001379   0.0003832  -0.0003675  -0.0003903   0.0003869
           13          14          15          16          17          18
    1  -0.0006897   0.0003407   0.0003749   0.0006863  -0.0004635  -0.0002512
    2  -0.0001148  -0.0001432  -0.0001669  -0.0001480  -0.0001367  -0.0001769
    3  -0.0000694  -0.0000981  -0.0000661   0.0000447   0.0000734   0.0000097
 Max gradient component =       7.508E-04
 RMS gradient           =       2.889E-04
 Gradient time:  CPU 21.99 s  wall 3.80 s
 Geometry Optimization Parameters
   NAtoms,    NIC,     NZ,  NCons,   NDum,   NFix, NCnnct, MaxDiis
       18       0       0       0       0       0       0       0

 Cartesian Hessian Update
 Hessian updated using BFGS update


** GEOMETRY OPTIMIZATION IN CARTESIAN COORDINATES **
   Searching for a Minimum

   Optimization Cycle:   8

                       Coordinates (Angstroms)
     ATOM                X               Y               Z
      1  C         0.6944285370   -1.1896696966    0.0035044234
      2  C        -0.6954495059   -1.1882710359    0.0019213637
      3  C        -1.4119482611   -0.0039250882   -0.0008451211
      4  C        -0.6900243325    1.1879826232    0.0018223962
      5  C         0.6909856890    1.1865634467    0.0037826799
      6  C         1.4119076505   -0.0059623410    0.0009440761
      7  C        -2.9227934609    0.0002127363    0.0010276051
      8  C         2.9227422161   -0.0014518968   -0.0075814173
      9  H         1.2179572964   -2.1305762094    0.0076767967
     10  H        -1.2210735436   -2.1278697912   -0.0048710990
     11  H        -1.2144329725    2.1289574491   -0.0050842904
     12  H         1.2177325250    2.1261248679    0.0082156641
     13  H        -3.3219262167    0.5601010805   -0.8401577203
     14  H        -3.3082271356    0.4529602886    0.9100403155
     15  H        -3.3109568710   -1.0103360850   -0.0579684423
     16  H         3.3262262844    0.4526232909    0.8936191672
     17  H         3.3026482638    0.5586712283   -0.8566201489
     18  H         3.3119808219   -1.0112572912   -0.0730693077
   Point Group: c1    Number of degrees of freedom:    48


   Energy is   -308.848447482


 Translations and Rotations Projected Out of Hessian

  8 Hessian modes will be used to form the next step
  Hessian Eigenvalues:
     0.028660    0.342077    0.978787    1.000353    1.007554    1.008839
     1.039977    1.326953

 Minimum search - taking simple RFO step
 Searching for Lamda that Minimizes Along All modes
 Value Taken    Lamda =  -0.00001301
 Step Taken.  Stepsize is  0.015255

                             Maximum     Tolerance    Cnvgd?
         Gradient           0.000751      0.000030      NO
         Displacement       0.004638      0.000030      NO
         Energy change     -0.000007      0.000000      NO

 ----------------------------------------------------------------
             Standard Nuclear Orientation (Angstroms)
    I     Atom           X                Y                Z
 ----------------------------------------------------------------
    1      C       0.6946060729    -1.1904949669     0.0021259514
    2      C      -0.6956692882    -1.1891695771     0.0027544123
    3      C      -1.4119230106    -0.0043640461     0.0007209709
    4      C      -0.6897632093     1.1870636697     0.0027875429
    5      C       0.6907668351     1.1857105079     0.0023353931
    6      C       1.4118805949    -0.0064979239     0.0005614737
    7      C      -2.9228249880     0.0009855890     0.0014501439
    8      C       2.9227644051    -0.0007880279    -0.0077507569
    9      H       1.2189660719    -2.1314679478     0.0052223455
   10      H      -1.2211056239    -2.1293123340    -0.0033428364
   11      H      -1.2142932713     2.1275143238    -0.0035152783
   12      H       1.2166353327     2.1252090348     0.0058954305
   13      H      -3.3200493548     0.5615192585    -0.8401768535
   14      H      -3.3088782073     0.4547809615     0.9096172572
   15      H      -3.3124319640    -1.0090826290    -0.0587069379
   16      H       3.3240185943     0.4536538163     0.8940451302
   17      H       3.3039412050     0.5599632900    -0.8559991025
   18      H       3.3131367899    -1.0103454225    -0.0716673453
 ----------------------------------------------------------------
 Molecular Point Group                 C1    NOp =  1
 Largest Abelian Subgroup              C1    NOp =  1
 Nuclear Repulsion Energy =         341.55812734 hartrees
 There are       29 alpha and       29 beta electrons
 Applying Cartesian multipole field
    Component          Value
    ---------          -----
     (2,0,0)        1.00000E-11
     (0,2,0)        2.00000E-11
     (0,0,2)       -3.00000E-11
 Nucleus-field energy     =     0.0000000111 hartrees
 Requested basis set is 6-311++G(d,p)
 There are 98 shells and 246 basis functions
 A cutoff of  1.0D-14 yielded   4530 shell pairs
 There are     29167 function pairs (     31148 Cartesian)
 Smallest overlap matrix eigenvalue = 7.71E-07
 Linear dependence detected in AO basis
 Tighter screening thresholds may be required for diffuse basis sets
 Use S2THRESH > 14 and THRESH = 14 in case of SCF convergence issues
 Number of orthogonalized atomic orbitals = 245
 Maximum deviation from orthogonality = 4.397E-10
 Guess MOs from SCF MO coefficient file

 -----------------------------------------------------------------------
  General SCF calculation program by
  Eric Jon Sundstrom, Paul Horn, Yuezhi Mao, Dmitri Zuev, Alec White,
  David Stuck, Shaama M.S., Shane Yost, Joonho Lee, David Small,
  Daniel Levine, Susi Lehtola, Hugh Burton, Evgeny Epifanovsky,
  Bang C. Huynh
 -----------------------------------------------------------------------
 Hartree-Fock
 using 6 threads for integral computing
 -------------------------------------------------------
 OpenMP Integral computing Module                
 Release: version 2.0, May 2017, Q-Chem Inc. Pleasanton 
 -------------------------------------------------------
 A restricted SCF calculation will be
 performed using DIIS
 SCF converges when DIIS error is below 1.0e-10
 ---------------------------------------
  Cycle       Energy         DIIS error
 ---------------------------------------
    1    -308.8484502112      2.34e-05  
    2    -308.8484564005      6.16e-06  
    3    -308.8484569665      2.92e-06  
    4    -308.8484570554      8.27e-07  
    5    -308.8484570692      1.73e-07  
    6    -308.8484570700      5.25e-08  
    7    -308.8484570700      1.73e-08  
    8    -308.8484570700      4.68e-09  
    9    -308.8484570700      1.72e-09  
   10    -308.8484570700      8.57e-10  
   11    -308.8484570700      3.76e-10  
   12    -308.8484570700      1.55e-10  
   13    -308.8484570700      4.90e-11  Convergence criterion met
 ---------------------------------------
 SCF time:   CPU 57.28s  wall 11.00s 
 SCF   energy in the final basis set =     -308.8484570700
 Total energy in the final basis set =     -308.8484570700

 --------------------------------------------------------------

                    Orbital Energies (a.u.)
 --------------------------------------------------------------

 Alpha MOs
 -- Occupied --
-11.2340 -11.2340 -11.2257 -11.2249 -11.2244 -11.2237 -11.2196 -11.2196
 -1.1586  -1.0627  -1.0120  -0.9741  -0.8978  -0.8285  -0.7847  -0.6706
 -0.6464  -0.6265  -0.5808  -0.5795  -0.5701  -0.5556  -0.5481  -0.5250
 -0.4807  -0.4803  -0.4775  -0.3329  -0.3140
 -- Virtual --
  0.0400   0.0477   0.0499   0.0649   0.0674   0.0720   0.0797   0.0917
  0.0942   0.1093   0.1141   0.1236   0.1281   0.1427   0.1439   0.1550
  0.1687   0.1729   0.1802   0.1855   0.1880   0.1909   0.1949   0.2035
  0.2057   0.2074   0.2119   0.2242   0.2249   0.2317   0.2326   0.2459
  0.2511   0.2552   0.2578   0.2789   0.2819   0.2902   0.2982   0.3106
  0.3182   0.3194   0.3221   0.3542   0.3594   0.3673   0.3675   0.3913
  0.4028   0.4166   0.4309   0.4368   0.4456   0.4617   0.4629   0.4819
  0.5229   0.5461   0.5464   0.5591   0.5997   0.6061   0.6123   0.6648
  0.6665   0.7223   0.7334   0.7355   0.7415   0.7554   0.7684   0.7708
  0.7920   0.8002   0.8218   0.8443   0.8502   0.8578   0.8621   0.8695
  0.8742   0.8853   0.9089   0.9169   0.9237   0.9591   0.9685   0.9829
  1.0049   1.0240   1.0442   1.0624   1.0802   1.0920   1.1008   1.1395
  1.1537   1.1595   1.1778   1.1834   1.1909   1.2448   1.2509   1.2596
  1.2865   1.3298   1.3373   1.3531   1.4041   1.5396   1.5826   1.6251
  1.6321   1.6807   1.6824   1.7311   1.7355   1.7366   1.8062   1.8143
  1.8286   1.8324   1.8416   1.8557   1.8823   1.8849   1.8855   1.8963
  1.9241   1.9594   1.9751   1.9972   2.0200   2.0548   2.0716   2.1124
  2.1256   2.1412   2.1443   2.2006   2.2091   2.2620   2.2675   2.2822
  2.2852   2.3171   2.3392   2.3876   2.3975   2.4438   2.4552   2.4562
  2.5336   2.5494   2.6377   2.6427   2.6473   2.7625   2.7638   2.7805
  2.8395   2.8415   2.8433   2.8443   2.8635   2.8966   2.9443   2.9517
  2.9575   2.9856   2.9893   3.0090   3.0196   3.0370   3.0580   3.0683
  3.0987   3.1058   3.1656   3.1861   3.2247   3.2789   3.3087   3.3103
  3.3319   3.3547   3.3732   3.3899   3.5189   3.6068   3.6424   3.6715
  3.8225   3.8774   3.9502   4.0300   4.1020   4.1453   4.2201   4.2241
  4.2535   4.2776   4.4367   4.5892   4.6032   4.7246   4.8171   5.3072
 24.7573  25.1045  25.1358  25.1602  25.1911  25.2864  25.3097  25.3983
 --------------------------------------------------------------

          Ground-State Mulliken Net Atomic Charges

     Atom                 Charge (a.u.)
  ----------------------------------------
      1 C                    -0.886971
      2 C                    -0.886584
      3 C                     0.692156
      4 C                     0.048236
      5 C                     0.048739
      6 C                     0.694013
      7 C                    -0.664910
      8 C                    -0.666346
      9 H                     0.170294
     10 H                     0.169893
     11 H                     0.191899
     12 H                     0.192003
     13 H                     0.146737
     14 H                     0.152685
     15 H                     0.149468
     16 H                     0.152509
     17 H                     0.146665
     18 H                     0.149514
  ----------------------------------------
  Sum of atomic charges =     0.000000

 -----------------------------------------------------------------
                    Cartesian Multipole Moments
 -----------------------------------------------------------------
    Charge (ESU x 10^10)
                -0.0000
    Dipole Moment (Debye)
         X       0.0002      Y       0.0758      Z      -0.0007
       Tot       0.0758
    Quadrupole Moments (Debye-Ang)
        XX     -44.5574     XY      -0.0056     YY     -45.6830
        XZ       0.0167     YZ      -0.0013     ZZ     -53.5213
    Octopole Moments (Debye-Ang^2)
       XXX       0.0024    XXY       0.2102    XYY       0.0001
       YYY      -0.7215    XXZ      -0.0326    XYZ      -0.0037
       YYZ      -0.2252    XZZ       0.0030    YZZ       1.3210
       ZZZ       0.1418
    Hexadecapole Moments (Debye-Ang^3)
      XXXX   -1085.1196   XXXY       0.0694   XXYY    -223.0329
      XYYY       0.1124   YYYY    -297.2482   XXXZ       1.1911
      XXYZ       0.0070   XYYZ       0.3349   YYYZ       0.0003
      XXZZ    -193.5908   XYZZ       0.0477   YYZZ     -73.8423
      XZZZ       0.5965   YZZZ      -0.0303   ZZZZ     -76.7351
 -----------------------------------------------------------------
 Calculating analytic gradient of the SCF energy
 Gradient of SCF Energy
            1           2           3           4           5           6
    1  -0.0001320   0.0001592   0.0000977  -0.0001051   0.0000610  -0.0000963
    2  -0.0000332   0.0000118   0.0010089  -0.0000043  -0.0000504   0.0008147
    3  -0.0004274   0.0005723   0.0003217   0.0005555  -0.0004470  -0.0002183
            7           8           9          10          11          12
    1  -0.0000603   0.0000604   0.0003688  -0.0002634   0.0002849  -0.0003703
    2   0.0001164   0.0001338  -0.0003665  -0.0002538  -0.0001723  -0.0003061
    3  -0.0001760   0.0000222   0.0003545  -0.0003177  -0.0003494   0.0003746
           13          14          15          16          17          18
    1  -0.0006756   0.0003523   0.0003072   0.0005486  -0.0003145  -0.0002226
    2  -0.0001130  -0.0000678  -0.0002485  -0.0002089  -0.0000286  -0.0002323
    3  -0.0000325  -0.0001681  -0.0001607  -0.0000452   0.0000414   0.0001001
 Max gradient component =       1.009E-03
 RMS gradient           =       3.222E-04
 Gradient time:  CPU 21.99 s  wall 3.80 s
 Geometry Optimization Parameters
   NAtoms,    NIC,     NZ,  NCons,   NDum,   NFix, NCnnct, MaxDiis
       18       0       0       0       0       0       0       0

 Cartesian Hessian Update
 Hessian updated using BFGS update


** GEOMETRY OPTIMIZATION IN CARTESIAN COORDINATES **
   Searching for a Minimum

   Optimization Cycle:   9

                       Coordinates (Angstroms)
     ATOM                X               Y               Z
      1  C         0.6946060729   -1.1904949669    0.0021259514
      2  C        -0.6956692882   -1.1891695771    0.0027544123
      3  C        -1.4119230106   -0.0043640461    0.0007209709
      4  C        -0.6897632093    1.1870636697    0.0027875429
      5  C         0.6907668351    1.1857105079    0.0023353931
      6  C         1.4118805949   -0.0064979239    0.0005614737
      7  C        -2.9228249880    0.0009855890    0.0014501439
      8  C         2.9227644051   -0.0007880279   -0.0077507569
      9  H         1.2189660719   -2.1314679478    0.0052223455
     10  H        -1.2211056239   -2.1293123340   -0.0033428364
     11  H        -1.2142932713    2.1275143238   -0.0035152783
     12  H         1.2166353327    2.1252090348    0.0058954305
     13  H        -3.3200493548    0.5615192585   -0.8401768535
     14  H        -3.3088782073    0.4547809615    0.9096172572
     15  H        -3.3124319640   -1.0090826290   -0.0587069379
     16  H         3.3240185943    0.4536538163    0.8940451302
     17  H         3.3039412050    0.5599632900   -0.8559991025
     18  H         3.3131367899   -1.0103454225   -0.0716673453
   Point Group: c1    Number of degrees of freedom:    48


   Energy is   -308.848457070


 Translations and Rotations Projected Out of Hessian

  9 Hessian modes will be used to form the next step
  Hessian Eigenvalues:
     0.021712    0.242918    0.952546    1.000049    1.000783    1.006652
     1.019115    1.046966    1.319229

 Minimum search - taking simple RFO step
 Searching for Lamda that Minimizes Along All modes
 Value Taken    Lamda =  -0.00001388
 Step Taken.  Stepsize is  0.017292

                             Maximum     Tolerance    Cnvgd?
         Gradient           0.001009      0.000030      NO
         Displacement       0.005483      0.000030      NO
         Energy change     -0.000010      0.000000      NO

 ----------------------------------------------------------------
             Standard Nuclear Orientation (Angstroms)
    I     Atom           X                Y                Z
 ----------------------------------------------------------------
    1      C       0.6948093215    -1.1913896950     0.0009545417
    2      C      -0.6959828752    -1.1901292390     0.0031784512
    3      C      -1.4119280392    -0.0053566955     0.0020832758
    4      C      -0.6894430051     1.1860584537     0.0033716918
    5      C       0.6905662711     1.1847753885     0.0010992230
    6      C       1.4118913534    -0.0074400119     0.0004827475
    7      C      -2.9228340859     0.0017355157     0.0020687909
    8      C       2.9227620010    -0.0001573233    -0.0079840238
    9      H       1.2197840323    -2.1322051131     0.0023210696
   10      H      -1.2209582010    -2.1307496436    -0.0014459360
   11      H      -1.2143508617     2.1260242350    -0.0015482292
   12      H       1.2157294368     2.1244079103     0.0031215255
   13      H      -3.3174525257     0.5631050471    -0.8401471364
   14      H      -3.3098495045     0.4567628057     0.9092814262
   15      H      -3.3143053237    -1.0075979287    -0.0593631596
   16      H       3.3211613135     0.4549058412     0.8945053415
   17      H       3.3055878285     0.5613558166    -0.8553626884
   18      H       3.3145898483    -1.0092277872    -0.0702599704
 ----------------------------------------------------------------
 Molecular Point Group                 C1    NOp =  1
 Largest Abelian Subgroup              C1    NOp =  1
 Nuclear Repulsion Energy =         341.55880952 hartrees
 There are       29 alpha and       29 beta electrons
 Applying Cartesian multipole field
    Component          Value
    ---------          -----
     (2,0,0)        1.00000E-11
     (0,2,0)        2.00000E-11
     (0,0,2)       -3.00000E-11
 Nucleus-field energy     =     0.0000000111 hartrees
 Requested basis set is 6-311++G(d,p)
 There are 98 shells and 246 basis functions
 A cutoff of  1.0D-14 yielded   4530 shell pairs
 There are     29167 function pairs (     31148 Cartesian)
 Smallest overlap matrix eigenvalue = 7.71E-07
 Linear dependence detected in AO basis
 Tighter screening thresholds may be required for diffuse basis sets
 Use S2THRESH > 14 and THRESH = 14 in case of SCF convergence issues
 Number of orthogonalized atomic orbitals = 245
 Maximum deviation from orthogonality = 8.474E-11
 Guess MOs from SCF MO coefficient file

 -----------------------------------------------------------------------
  General SCF calculation program by
  Eric Jon Sundstrom, Paul Horn, Yuezhi Mao, Dmitri Zuev, Alec White,
  David Stuck, Shaama M.S., Shane Yost, Joonho Lee, David Small,
  Daniel Levine, Susi Lehtola, Hugh Burton, Evgeny Epifanovsky,
  Bang C. Huynh
 -----------------------------------------------------------------------
 Hartree-Fock
 using 6 threads for integral computing
 -------------------------------------------------------
 OpenMP Integral computing Module                
 Release: version 2.0, May 2017, Q-Chem Inc. Pleasanton 
 -------------------------------------------------------
 A restricted SCF calculation will be
 performed using DIIS
 SCF converges when DIIS error is below 1.0e-10
 ---------------------------------------
  Cycle       Energy         DIIS error
 ---------------------------------------
    1    -308.8484595950      2.45e-05  
    2    -308.8484664759      6.27e-06  
    3    -308.8484671872      2.25e-06  
    4    -308.8484672588      1.01e-06  
    5    -308.8484672816      2.75e-07  
    6    -308.8484672850      1.06e-07  
    7    -308.8484672855      4.79e-08  
    8    -308.8484672857      1.77e-08  
    9    -308.8484672857      5.44e-09  
   10    -308.8484672857      2.16e-09  
   11    -308.8484672857      6.38e-10  
   12    -308.8484672857      1.63e-10  
   13    -308.8484672857      4.25e-11  Convergence criterion met
 ---------------------------------------
 SCF time:   CPU 58.11s  wall 11.00s 
 SCF   energy in the final basis set =     -308.8484672857
 Total energy in the final basis set =     -308.8484672857

 --------------------------------------------------------------

                    Orbital Energies (a.u.)
 --------------------------------------------------------------

 Alpha MOs
 -- Occupied --
-11.2340 -11.2340 -11.2256 -11.2250 -11.2243 -11.2238 -11.2196 -11.2196
 -1.1586  -1.0627  -1.0120  -0.9741  -0.8978  -0.8285  -0.7847  -0.6706
 -0.6464  -0.6265  -0.5808  -0.5795  -0.5700  -0.5557  -0.5481  -0.5250
 -0.4807  -0.4803  -0.4775  -0.3329  -0.3140
 -- Virtual --
  0.0400   0.0477   0.0499   0.0649   0.0674   0.0720   0.0797   0.0917
  0.0942   0.1093   0.1141   0.1236   0.1281   0.1427   0.1439   0.1550
  0.1686   0.1730   0.1802   0.1855   0.1880   0.1910   0.1950   0.2035
  0.2057   0.2074   0.2119   0.2242   0.2249   0.2317   0.2326   0.2459
  0.2511   0.2552   0.2578   0.2790   0.2818   0.2901   0.2982   0.3106
  0.3182   0.3193   0.3221   0.3542   0.3594   0.3674   0.3674   0.3913
  0.4028   0.4166   0.4309   0.4368   0.4456   0.4617   0.4629   0.4819
  0.5228   0.5461   0.5464   0.5592   0.5996   0.6060   0.6123   0.6648
  0.6664   0.7224   0.7334   0.7356   0.7415   0.7556   0.7684   0.7708
  0.7918   0.8002   0.8218   0.8442   0.8502   0.8578   0.8621   0.8695
  0.8742   0.8853   0.9089   0.9169   0.9237   0.9592   0.9685   0.9829
  1.0049   1.0241   1.0443   1.0624   1.0801   1.0920   1.1008   1.1395
  1.1538   1.1592   1.1778   1.1836   1.1908   1.2450   1.2508   1.2596
  1.2867   1.3301   1.3373   1.3529   1.4040   1.5398   1.5825   1.6251
  1.6321   1.6806   1.6823   1.7311   1.7354   1.7366   1.8059   1.8144
  1.8285   1.8324   1.8417   1.8556   1.8823   1.8851   1.8854   1.8961
  1.9241   1.9596   1.9751   1.9970   2.0199   2.0548   2.0715   2.1123
  2.1256   2.1414   2.1444   2.2006   2.2091   2.2622   2.2676   2.2821
  2.2852   2.3170   2.3393   2.3875   2.3977   2.4442   2.4552   2.4559
  2.5338   2.5493   2.6378   2.6425   2.6473   2.7626   2.7638   2.7805
  2.8395   2.8417   2.8431   2.8444   2.8635   2.8964   2.9441   2.9513
  2.9575   2.9856   2.9893   3.0092   3.0197   3.0370   3.0579   3.0686
  3.0987   3.1059   3.1659   3.1862   3.2247   3.2788   3.3088   3.3106
  3.3319   3.3546   3.3732   3.3901   3.5188   3.6067   3.6422   3.6716
  3.8227   3.8772   3.9506   4.0302   4.1021   4.1454   4.2198   4.2238
  4.2535   4.2776   4.4367   4.5892   4.6032   4.7247   4.8171   5.3072
 24.7574  25.1044  25.1358  25.1603  25.1910  25.2865  25.3100  25.3984
 --------------------------------------------------------------

          Ground-State Mulliken Net Atomic Charges

     Atom                 Charge (a.u.)
  ----------------------------------------
      1 C                    -0.887381
      2 C                    -0.887863
      3 C                     0.691819
      4 C                     0.049932
      5 C                     0.049513
      6 C                     0.694289
      7 C                    -0.665532
      8 C                    -0.666747
      9 H                     0.170310
     10 H                     0.170149
     11 H                     0.191837
     12 H                     0.191951
     13 H                     0.146927
     14 H                     0.152593
     15 H                     0.149417
     16 H                     0.152856
     17 H                     0.146445
     18 H                     0.149484
  ----------------------------------------
  Sum of atomic charges =     0.000000

 -----------------------------------------------------------------
                    Cartesian Multipole Moments
 -----------------------------------------------------------------
    Charge (ESU x 10^10)
                -0.0000
    Dipole Moment (Debye)
         X       0.0002      Y       0.0780      Z      -0.0012
       Tot       0.0781
    Quadrupole Moments (Debye-Ang)
        XX     -44.5560     XY      -0.0069     YY     -45.6819
        XZ       0.0093     YZ      -0.0008     ZZ     -53.5228
    Octopole Moments (Debye-Ang^2)
       XXX       0.0025    XXY       0.2330    XYY      -0.0010
       YYY      -0.6690    XXZ      -0.0434    XYZ      -0.0138
       YYZ      -0.2321    XZZ       0.0036    YZZ       1.3524
       ZZZ       0.1393
    Hexadecapole Moments (Debye-Ang^3)
      XXXX   -1085.0941   XXXY       0.0838   XXYY    -223.0103
      XYYY       0.1269   YYYY    -297.2491   XXXZ       1.1851
      XXYZ       0.0059   XYYZ       0.3298   YYYZ      -0.0011
      XXZZ    -193.6243   XYZZ       0.0514   YYZZ     -73.8368
      XZZZ       0.7360   YZZZ      -0.0307   ZZZZ     -76.7341
 -----------------------------------------------------------------
 Calculating analytic gradient of the SCF energy
 Gradient of SCF Energy
            1           2           3           4           5           6
    1  -0.0000228  -0.0001506   0.0001215   0.0002015  -0.0000443  -0.0001128
    2  -0.0000002   0.0002110   0.0009868   0.0001953  -0.0000071   0.0006835
    3  -0.0006063   0.0005220   0.0003152   0.0005493  -0.0006845   0.0004311
            7           8           9          10          11          12
    1  -0.0000384   0.0000321   0.0004991  -0.0002649   0.0003199  -0.0005336
    2   0.0001151   0.0001479  -0.0004277  -0.0004087  -0.0003646  -0.0004128
    3  -0.0001042  -0.0001090   0.0002800  -0.0002111  -0.0002515   0.0003153
           13          14          15          16          17          18
    1  -0.0005928   0.0002700   0.0002562   0.0003374  -0.0000608  -0.0002166
    2  -0.0001125   0.0000266  -0.0002751  -0.0002584   0.0001144  -0.0002135
    3   0.0000133  -0.0001890  -0.0002430  -0.0001484  -0.0000501   0.0001709
 Max gradient component =       9.868E-04
 RMS gradient           =       3.343E-04
 Gradient time:  CPU 21.98 s  wall 3.80 s
 Geometry Optimization Parameters
   NAtoms,    NIC,     NZ,  NCons,   NDum,   NFix, NCnnct, MaxDiis
       18       0       0       0       0       0       0       0

 Cartesian Hessian Update
 Hessian updated using BFGS update


** GEOMETRY OPTIMIZATION IN CARTESIAN COORDINATES **
   Searching for a Minimum

   Optimization Cycle:  10

                       Coordinates (Angstroms)
     ATOM                X               Y               Z
      1  C         0.6948093215   -1.1913896950    0.0009545417
      2  C        -0.6959828752   -1.1901292390    0.0031784512
      3  C        -1.4119280392   -0.0053566955    0.0020832758
      4  C        -0.6894430051    1.1860584537    0.0033716918
      5  C         0.6905662711    1.1847753885    0.0010992230
      6  C         1.4118913534   -0.0074400119    0.0004827475
      7  C        -2.9228340859    0.0017355157    0.0020687909
      8  C         2.9227620010   -0.0001573233   -0.0079840238
      9  H         1.2197840323   -2.1322051131    0.0023210696
     10  H        -1.2209582010   -2.1307496436   -0.0014459360
     11  H        -1.2143508617    2.1260242350   -0.0015482292
     12  H         1.2157294368    2.1244079103    0.0031215255
     13  H        -3.3174525257    0.5631050471   -0.8401471364
     14  H        -3.3098495045    0.4567628057    0.9092814262
     15  H        -3.3143053237   -1.0075979287   -0.0593631596
     16  H         3.3211613135    0.4549058412    0.8945053415
     17  H         3.3055878285    0.5613558166   -0.8553626884
     18  H         3.3145898483   -1.0092277872   -0.0702599704
   Point Group: c1    Number of degrees of freedom:    48


   Energy is   -308.848467286


 Translations and Rotations Projected Out of Hessian

 10 Hessian modes will be used to form the next step
  Hessian Eigenvalues:
     0.017458    0.187731    0.879558    1.000014    1.000029    1.002991
     1.007079    1.016478    1.063311    1.194230

 Minimum search - taking simple RFO step
 Searching for Lamda that Minimizes Along All modes
 Value Taken    Lamda =  -0.00001410
 Step Taken.  Stepsize is  0.018177

                             Maximum     Tolerance    Cnvgd?
         Gradient           0.000987      0.000030      NO
         Displacement       0.006019      0.000030      NO
         Energy change     -0.000010      0.000000      NO

 ----------------------------------------------------------------
             Standard Nuclear Orientation (Angstroms)
    I     Atom           X                Y                Z
 ----------------------------------------------------------------
    1      C       0.6949862249    -1.1922464366     0.0002045732
    2      C      -0.6961776169    -1.1912464132     0.0031834375
    3      C      -1.4119928592    -0.0068285273     0.0031336259
    4      C      -0.6892432483     1.1848861909     0.0035233183
    5      C       0.6904066450     1.1838634137     0.0003363699
    6      C       1.4119570420    -0.0087372146     0.0002654243
    7      C      -2.9228302954     0.0023955696     0.0028032507
    8      C       2.9227519304     0.0003925524    -0.0081779042
    9      H       1.2202529269    -2.1327054252    -0.0007886785
   10      H      -1.2206279031    -2.1319680239     0.0006259963
   11      H      -1.2146417233     2.1247249142     0.0006268317
   12      H       1.2152045315     2.1238378562     0.0001112358
   13      H      -3.3143407193     0.5647589022    -0.8401072504
   14      H      -3.3110270967     0.4587028720     0.9090768025
   15      H      -3.3164329734    -1.0059525393    -0.0598232262
   16      H       3.3179764482     0.4563406161     0.8950484633
   17      H       3.3073055149     0.5626478124    -0.8546861212
   18      H       3.3162501563    -1.0079885435    -0.0689992081
 ----------------------------------------------------------------
 Molecular Point Group                 C1    NOp =  1
 Largest Abelian Subgroup              C1    NOp =  1
 Nuclear Repulsion Energy =         341.55921292 hartrees
 There are       29 alpha and       29 beta electrons
 Applying Cartesian multipole field
    Component          Value
    ---------          -----
     (2,0,0)        1.00000E-11
     (0,2,0)        2.00000E-11
     (0,0,2)       -3.00000E-11
 Nucleus-field energy     =     0.0000000111 hartrees
 Requested basis set is 6-311++G(d,p)
 There are 98 shells and 246 basis functions
 A cutoff of  1.0D-14 yielded   4529 shell pairs
 There are     29162 function pairs (     31142 Cartesian)
 Smallest overlap matrix eigenvalue = 7.70E-07
 Linear dependence detected in AO basis
 Tighter screening thresholds may be required for diffuse basis sets
 Use S2THRESH > 14 and THRESH = 14 in case of SCF convergence issues
 Number of orthogonalized atomic orbitals = 245
 Maximum deviation from orthogonality = 1.797E-10
 Guess MOs from SCF MO coefficient file

 -----------------------------------------------------------------------
  General SCF calculation program by
  Eric Jon Sundstrom, Paul Horn, Yuezhi Mao, Dmitri Zuev, Alec White,
  David Stuck, Shaama M.S., Shane Yost, Joonho Lee, David Small,
  Daniel Levine, Susi Lehtola, Hugh Burton, Evgeny Epifanovsky,
  Bang C. Huynh
 -----------------------------------------------------------------------
 Hartree-Fock
 using 6 threads for integral computing
 -------------------------------------------------------
 OpenMP Integral computing Module                
 Release: version 2.0, May 2017, Q-Chem Inc. Pleasanton 
 -------------------------------------------------------
 A restricted SCF calculation will be
 performed using DIIS
 SCF converges when DIIS error is below 1.0e-10
 ---------------------------------------
  Cycle       Energy         DIIS error
 ---------------------------------------
    1    -308.8484691527      2.52e-05  
    2    -308.8484763102      6.38e-06  
    3    -308.8484771092      1.61e-06  
    4    -308.8484771949      5.88e-07  
    5    -308.8484772072      2.84e-07  
    6    -308.8484772109      1.16e-07  
    7    -308.8484772116      4.26e-08  
    8    -308.8484772117      1.77e-08  
    9    -308.8484772117      5.01e-09  
   10    -308.8484772117      1.52e-09  
   11    -308.8484772117      5.10e-10  
   12    -308.8484772117      1.68e-10  
   13    -308.8484772117      5.06e-11  Convergence criterion met
 ---------------------------------------
 SCF time:   CPU 57.96s  wall 11.00s 
 SCF   energy in the final basis set =     -308.8484772117
 Total energy in the final basis set =     -308.8484772117

 --------------------------------------------------------------

                    Orbital Energies (a.u.)
 --------------------------------------------------------------

 Alpha MOs
 -- Occupied --
-11.2340 -11.2340 -11.2256 -11.2250 -11.2243 -11.2238 -11.2196 -11.2196
 -1.1586  -1.0627  -1.0120  -0.9741  -0.8978  -0.8285  -0.7847  -0.6707
 -0.6464  -0.6265  -0.5808  -0.5794  -0.5700  -0.5557  -0.5482  -0.5251
 -0.4807  -0.4803  -0.4774  -0.3329  -0.3140
 -- Virtual --
  0.0400   0.0477   0.0499   0.0649   0.0673   0.0720   0.0797   0.0917
  0.0942   0.1093   0.1141   0.1236   0.1281   0.1427   0.1439   0.1551
  0.1686   0.1731   0.1802   0.1855   0.1880   0.1910   0.1950   0.2035
  0.2057   0.2074   0.2119   0.2242   0.2249   0.2317   0.2326   0.2459
  0.2511   0.2552   0.2578   0.2790   0.2818   0.2901   0.2982   0.3106
  0.3181   0.3192   0.3221   0.3543   0.3595   0.3674   0.3674   0.3914
  0.4028   0.4166   0.4309   0.4368   0.4456   0.4617   0.4629   0.4819
  0.5227   0.5462   0.5465   0.5593   0.5994   0.6060   0.6123   0.6649
  0.6664   0.7226   0.7335   0.7356   0.7415   0.7558   0.7684   0.7708
  0.7917   0.8002   0.8219   0.8441   0.8503   0.8577   0.8621   0.8695
  0.8742   0.8853   0.9089   0.9169   0.9236   0.9594   0.9684   0.9830
  1.0051   1.0242   1.0444   1.0625   1.0801   1.0920   1.1010   1.1396
  1.1540   1.1589   1.1779   1.1838   1.1908   1.2452   1.2509   1.2595
  1.2869   1.3305   1.3372   1.3526   1.4040   1.5399   1.5824   1.6251
  1.6321   1.6806   1.6821   1.7311   1.7354   1.7366   1.8058   1.8145
  1.8284   1.8323   1.8417   1.8556   1.8823   1.8852   1.8854   1.8958
  1.9242   1.9599   1.9752   1.9968   2.0198   2.0548   2.0716   2.1121
  2.1255   2.1415   2.1444   2.2007   2.2090   2.2624   2.2676   2.2822
  2.2852   2.3168   2.3392   2.3875   2.3978   2.4445   2.4552   2.4555
  2.5341   2.5491   2.6379   2.6422   2.6473   2.7628   2.7637   2.7805
  2.8395   2.8416   2.8431   2.8444   2.8635   2.8964   2.9439   2.9512
  2.9575   2.9855   2.9891   3.0093   3.0198   3.0368   3.0579   3.0688
  3.0987   3.1059   3.1663   3.1863   3.2247   3.2788   3.3091   3.3109
  3.3319   3.3546   3.3734   3.3903   3.5188   3.6067   3.6419   3.6720
  3.8228   3.8770   3.9509   4.0303   4.1022   4.1455   4.2196   4.2236
  4.2536   4.2776   4.4367   4.5891   4.6033   4.7249   4.8172   5.3072
 24.7574  25.1043  25.1356  25.1601  25.1908  25.2869  25.3103  25.3985
 --------------------------------------------------------------

          Ground-State Mulliken Net Atomic Charges

     Atom                 Charge (a.u.)
  ----------------------------------------
      1 C                    -0.887828
      2 C                    -0.888689
      3 C                     0.691765
      4 C                     0.051215
      5 C                     0.050277
      6 C                     0.694347
      7 C                    -0.666316
      8 C                    -0.667090
      9 H                     0.170223
     10 H                     0.170291
     11 H                     0.191934
     12 H                     0.192040
     13 H                     0.147010
     14 H                     0.152575
     15 H                     0.149374
     16 H                     0.153071
     17 H                     0.146363
     18 H                     0.149437
  ----------------------------------------
  Sum of atomic charges =     0.000000

 -----------------------------------------------------------------
                    Cartesian Multipole Moments
 -----------------------------------------------------------------
    Charge (ESU x 10^10)
                -0.0000
    Dipole Moment (Debye)
         X       0.0002      Y       0.0797      Z      -0.0016
       Tot       0.0797
    Quadrupole Moments (Debye-Ang)
        XX     -44.5531     XY      -0.0064     YY     -45.6819
        XZ      -0.0021     YZ      -0.0002     ZZ     -53.5241
    Octopole Moments (Debye-Ang^2)
       XXX       0.0025    XXY       0.2598    XYY      -0.0016
       YYY      -0.6076    XXZ      -0.0495    XYZ      -0.0206
       YYZ      -0.2375    XZZ       0.0040    YZZ       1.3828
       ZZZ       0.1412
    Hexadecapole Moments (Debye-Ang^3)
      XXXX   -1085.0495   XXXY       0.1036   XXYY    -222.9890
      XYYY       0.1427   YYYY    -297.2541   XXXZ       1.1141
      XXYZ       0.0090   XYYZ       0.3093   YYYZ      -0.0041
      XXZZ    -193.6560   XYZZ       0.0531   YYZZ     -73.8312
      XZZZ       0.8581   YZZZ      -0.0323   ZZZZ     -76.7351
 -----------------------------------------------------------------
 Calculating analytic gradient of the SCF energy
 Gradient of SCF Energy
            1           2           3           4           5           6
    1   0.0000677  -0.0003496   0.0000624   0.0004232  -0.0001422  -0.0000643
    2   0.0000820   0.0002342   0.0006306   0.0002363   0.0000742   0.0001043
    3  -0.0005438   0.0003008   0.0002727   0.0003643  -0.0006658   0.0009020
            7           8           9          10          11          12
    1   0.0000055  -0.0000140   0.0004916  -0.0001748   0.0002500  -0.0005455
    2   0.0000566   0.0001130  -0.0002782  -0.0003083  -0.0003051  -0.0002992
    3  -0.0000215  -0.0002107   0.0001537  -0.0000668  -0.0001118   0.0001954
           13          14          15          16          17          18
    1  -0.0004494   0.0001005   0.0002418   0.0001172   0.0002158  -0.0002360
    2  -0.0001012   0.0001267  -0.0002080  -0.0002712   0.0002405  -0.0001271
    3   0.0000495  -0.0001496  -0.0002913  -0.0002274  -0.0001512   0.0002017
 Max gradient component =       9.020E-04
 RMS gradient           =       2.941E-04
 Gradient time:  CPU 22.00 s  wall 3.80 s
 Geometry Optimization Parameters
   NAtoms,    NIC,     NZ,  NCons,   NDum,   NFix, NCnnct, MaxDiis
       18       0       0       0       0       0       0       0

 Cartesian Hessian Update
 Hessian updated using BFGS update


** GEOMETRY OPTIMIZATION IN CARTESIAN COORDINATES **
   Searching for a Minimum

   Optimization Cycle:  11

                       Coordinates (Angstroms)
     ATOM                X               Y               Z
      1  C         0.6949862249   -1.1922464366    0.0002045732
      2  C        -0.6961776169   -1.1912464132    0.0031834375
      3  C        -1.4119928592   -0.0068285273    0.0031336259
      4  C        -0.6892432483    1.1848861909    0.0035233183
      5  C         0.6904066450    1.1838634137    0.0003363699
      6  C         1.4119570420   -0.0087372146    0.0002654243
      7  C        -2.9228302954    0.0023955696    0.0028032507
      8  C         2.9227519304    0.0003925524   -0.0081779042
      9  H         1.2202529269   -2.1327054252   -0.0007886785
     10  H        -1.2206279031   -2.1319680239    0.0006259963
     11  H        -1.2146417233    2.1247249142    0.0006268317
     12  H         1.2152045315    2.1238378562    0.0001112358
     13  H        -3.3143407193    0.5647589022   -0.8401072504
     14  H        -3.3110270967    0.4587028720    0.9090768025
     15  H        -3.3164329734   -1.0059525393   -0.0598232262
     16  H         3.3179764482    0.4563406161    0.8950484633
     17  H         3.3073055149    0.5626478124   -0.8546861212
     18  H         3.3162501563   -1.0079885435   -0.0689992081
   Point Group: c1    Number of degrees of freedom:    48


   Energy is   -308.848477212


 Translations and Rotations Projected Out of Hessian

 11 Hessian modes will be used to form the next step
  Hessian Eigenvalues:
     0.015927    0.160316    0.701885    0.999521    1.000002    1.000059
     1.001790    1.007562    1.014363    1.044032    1.151710

 Minimum search - taking simple RFO step
 Searching for Lamda that Minimizes Along All modes
 Value Taken    Lamda =  -0.00000986
 Step Taken.  Stepsize is  0.013030

                             Maximum     Tolerance    Cnvgd?
         Gradient           0.000902      0.000030      NO
         Displacement       0.004692      0.000030      NO
         Energy change     -0.000010      0.000000      NO

 ----------------------------------------------------------------
             Standard Nuclear Orientation (Angstroms)
    I     Atom           X                Y                Z
 ----------------------------------------------------------------
    1      C       0.6950754107    -1.1928444875     0.0000833296
    2      C      -0.6961149190    -1.1921185400     0.0029243103
    3      C      -1.4120631756    -0.0082090586     0.0035711117
    4      C      -0.6893436942     1.1839652871     0.0033234010
    5      C       0.6903708341     1.1832289692     0.0002893457
    6      C       1.4120324534    -0.0096470789    -0.0003746931
    7      C      -2.9228354730     0.0027845724     0.0033455006
    8      C       2.9227585177     0.0006854926    -0.0081885939
    9      H       1.2202074222    -2.1328737826    -0.0029928618
   10      H      -1.2202749553    -2.1326114346     0.0020866256
   11      H      -1.2150263595     2.1240185471     0.0021919818
   12      H       1.2152517825     2.1236316157    -0.0020580220
   13      H      -3.3118579495     0.5659339969    -0.8401039724
   14      H      -3.3119075653     0.4598971517     0.9090506664
   15      H      -3.3180861723    -1.0047187953    -0.0599027479
   16      H       3.3156842348     0.4574988929     0.8955605958
   17      H       3.3083375739     0.5633336125    -0.8541307972
   18      H       3.3175690188    -1.0070773840    -0.0683182394
 ----------------------------------------------------------------
 Molecular Point Group                 C1    NOp =  1
 Largest Abelian Subgroup              C1    NOp =  1
 Nuclear Repulsion Energy =         341.55842808 hartrees
 There are       29 alpha and       29 beta electrons
 Applying Cartesian multipole field
    Component          Value
    ---------          -----
     (2,0,0)        1.00000E-11
     (0,2,0)        2.00000E-11
     (0,0,2)       -3.00000E-11
 Nucleus-field energy     =     0.0000000111 hartrees
 Requested basis set is 6-311++G(d,p)
 There are 98 shells and 246 basis functions
 A cutoff of  1.0D-14 yielded   4529 shell pairs
 There are     29162 function pairs (     31142 Cartesian)
 Smallest overlap matrix eigenvalue = 7.69E-07
 Linear dependence detected in AO basis
 Tighter screening thresholds may be required for diffuse basis sets
 Use S2THRESH > 14 and THRESH = 14 in case of SCF convergence issues
 Number of orthogonalized atomic orbitals = 245
 Maximum deviation from orthogonality = 1.159E-10
 Guess MOs from SCF MO coefficient file

 -----------------------------------------------------------------------
  General SCF calculation program by
  Eric Jon Sundstrom, Paul Horn, Yuezhi Mao, Dmitri Zuev, Alec White,
  David Stuck, Shaama M.S., Shane Yost, Joonho Lee, David Small,
  Daniel Levine, Susi Lehtola, Hugh Burton, Evgeny Epifanovsky,
  Bang C. Huynh
 -----------------------------------------------------------------------
 Hartree-Fock
 using 6 threads for integral computing
 -------------------------------------------------------
 OpenMP Integral computing Module                
 Release: version 2.0, May 2017, Q-Chem Inc. Pleasanton 
 -------------------------------------------------------
 A restricted SCF calculation will be
 performed using DIIS
 SCF converges when DIIS error is below 1.0e-10
 ---------------------------------------
  Cycle       Energy         DIIS error
 ---------------------------------------
    1    -308.8484795590      1.94e-05  
    2    -308.8484835072      4.83e-06  
    3    -308.8484838943      1.66e-06  
    4    -308.8484839350      8.16e-07  
    5    -308.8484839480      2.04e-07  
    6    -308.8484839501      8.80e-08  
    7    -308.8484839505      3.97e-08  
    8    -308.8484839506      1.25e-08  
    9    -308.8484839506      3.85e-09  
   10    -308.8484839506      1.38e-09  
   11    -308.8484839506      4.90e-10  
   12    -308.8484839506      1.50e-10  
   13    -308.8484839506      4.08e-11  Convergence criterion met
 ---------------------------------------
 SCF time:   CPU 57.76s  wall 11.00s 
 SCF   energy in the final basis set =     -308.8484839506
 Total energy in the final basis set =     -308.8484839506

 --------------------------------------------------------------

                    Orbital Energies (a.u.)
 --------------------------------------------------------------

 Alpha MOs
 -- Occupied --
-11.2340 -11.2340 -11.2256 -11.2249 -11.2243 -11.2237 -11.2196 -11.2196
 -1.1586  -1.0627  -1.0119  -0.9741  -0.8979  -0.8284  -0.7847  -0.6707
 -0.6464  -0.6265  -0.5808  -0.5794  -0.5700  -0.5558  -0.5482  -0.5251
 -0.4808  -0.4803  -0.4774  -0.3329  -0.3140
 -- Virtual --
  0.0400   0.0477   0.0499   0.0649   0.0673   0.0720   0.0797   0.0917
  0.0942   0.1093   0.1141   0.1236   0.1281   0.1427   0.1439   0.1551
  0.1687   0.1731   0.1801   0.1855   0.1880   0.1910   0.1951   0.2035
  0.2057   0.2074   0.2119   0.2242   0.2249   0.2317   0.2326   0.2458
  0.2511   0.2551   0.2578   0.2790   0.2817   0.2901   0.2982   0.3106
  0.3181   0.3192   0.3221   0.3543   0.3595   0.3674   0.3675   0.3914
  0.4028   0.4167   0.4308   0.4368   0.4456   0.4617   0.4629   0.4819
  0.5226   0.5462   0.5465   0.5593   0.5994   0.6059   0.6122   0.6649
  0.6665   0.7227   0.7335   0.7357   0.7415   0.7560   0.7684   0.7707
  0.7916   0.8003   0.8219   0.8440   0.8503   0.8577   0.8620   0.8696
  0.8742   0.8854   0.9089   0.9169   0.9236   0.9595   0.9683   0.9830
  1.0052   1.0242   1.0444   1.0625   1.0801   1.0919   1.1010   1.1396
  1.1542   1.1588   1.1780   1.1840   1.1908   1.2452   1.2509   1.2594
  1.2869   1.3307   1.3371   1.3525   1.4040   1.5399   1.5824   1.6252
  1.6321   1.6805   1.6820   1.7311   1.7354   1.7366   1.8057   1.8144
  1.8283   1.8322   1.8417   1.8557   1.8823   1.8851   1.8855   1.8957
  1.9244   1.9600   1.9752   1.9966   2.0199   2.0547   2.0718   2.1120
  2.1253   2.1416   2.1444   2.2008   2.2089   2.2624   2.2675   2.2823
  2.2851   2.3167   2.3391   2.3876   2.3979   2.4447   2.4551   2.4554
  2.5343   2.5489   2.6379   2.6421   2.6475   2.7630   2.7636   2.7805
  2.8394   2.8415   2.8432   2.8444   2.8635   2.8964   2.9439   2.9513
  2.9574   2.9854   2.9889   3.0093   3.0199   3.0367   3.0580   3.0689
  3.0987   3.1059   3.1665   3.1864   3.2247   3.2788   3.3093   3.3111
  3.3319   3.3545   3.3736   3.3904   3.5188   3.6067   3.6417   3.6723
  3.8229   3.8769   3.9509   4.0303   4.1023   4.1456   4.2195   4.2235
  4.2536   4.2776   4.4367   4.5890   4.6033   4.7251   4.8173   5.3072
 24.7575  25.1043  25.1355  25.1600  25.1908  25.2872  25.3103  25.3984
 --------------------------------------------------------------

          Ground-State Mulliken Net Atomic Charges

     Atom                 Charge (a.u.)
  ----------------------------------------
      1 C                    -0.888620
      2 C                    -0.889375
      3 C                     0.692078
      4 C                     0.052100
      5 C                     0.051438
      6 C                     0.693694
      7 C                    -0.666820
      8 C                    -0.667045
      9 H                     0.170085
     10 H                     0.170290
     11 H                     0.192115
     12 H                     0.192191
     13 H                     0.146971
     14 H                     0.152645
     15 H                     0.149329
     16 H                     0.153058
     17 H                     0.146474
     18 H                     0.149390
  ----------------------------------------
  Sum of atomic charges =     0.000000

 -----------------------------------------------------------------
                    Cartesian Multipole Moments
 -----------------------------------------------------------------
    Charge (ESU x 10^10)
                -0.0000
    Dipole Moment (Debye)
         X       0.0002      Y       0.0801      Z      -0.0017
       Tot       0.0801
    Quadrupole Moments (Debye-Ang)
        XX     -44.5505     XY      -0.0060     YY     -45.6826
        XZ      -0.0123     YZ       0.0003     ZZ     -53.5245
    Octopole Moments (Debye-Ang^2)
       XXX       0.0029    XXY       0.2771    XYY      -0.0014
       YYY      -0.5601    XXZ      -0.0465    XYZ      -0.0205
       YYZ      -0.2401    XZZ       0.0035    YZZ       1.4018
       ZZZ       0.1475
    Hexadecapole Moments (Debye-Ang^3)
      XXXX   -1085.0200   XXXY       0.1080   XXYY    -222.9768
      XYYY       0.1460   YYYY    -297.2594   XXXZ       1.0282
      XXYZ       0.0158   XYYZ       0.2859   YYYZ      -0.0082
      XXZZ    -193.6739   XYZZ       0.0520   YYZZ     -73.8277
      XZZZ       0.9277   YZZZ      -0.0350   ZZZZ     -76.7368
 -----------------------------------------------------------------
 Calculating analytic gradient of the SCF energy
 Gradient of SCF Energy
            1           2           3           4           5           6
    1   0.0000801  -0.0003501   0.0000048   0.0003564  -0.0000849  -0.0000026
    2  -0.0000148   0.0001959   0.0000374   0.0001919  -0.0000226  -0.0002896
    3  -0.0002516   0.0000368   0.0002090   0.0001025  -0.0003700   0.0008793
            7           8           9          10          11          12
    1   0.0000225  -0.0000337   0.0003411  -0.0000685   0.0001484  -0.0004005
    2   0.0000189   0.0000284   0.0000159  -0.0000674  -0.0000863  -0.0000223
    3   0.0000346  -0.0002270   0.0000244   0.0000440   0.0000037   0.0000567
           13          14          15          16          17          18
    1  -0.0003002  -0.0000715   0.0002617  -0.0000036   0.0003473  -0.0002467
    2  -0.0000858   0.0001784  -0.0000934  -0.0002295   0.0002703  -0.0000254
    3   0.0000666  -0.0000846  -0.0002820  -0.0002333  -0.0001849   0.0001758
 Max gradient component =       8.793E-04
 RMS gradient           =       2.178E-04
 Gradient time:  CPU 21.97 s  wall 3.80 s
 Geometry Optimization Parameters
   NAtoms,    NIC,     NZ,  NCons,   NDum,   NFix, NCnnct, MaxDiis
       18       0       0       0       0       0       0       0

 Cartesian Hessian Update
 Hessian updated using BFGS update


** GEOMETRY OPTIMIZATION IN CARTESIAN COORDINATES **
   Searching for a Minimum

   Optimization Cycle:  12

                       Coordinates (Angstroms)
     ATOM                X               Y               Z
      1  C         0.6950754107   -1.1928444875    0.0000833296
      2  C        -0.6961149190   -1.1921185400    0.0029243103
      3  C        -1.4120631756   -0.0082090586    0.0035711117
      4  C        -0.6893436942    1.1839652871    0.0033234010
      5  C         0.6903708341    1.1832289692    0.0002893457
      6  C         1.4120324534   -0.0096470789   -0.0003746931
      7  C        -2.9228354730    0.0027845724    0.0033455006
      8  C         2.9227585177    0.0006854926   -0.0081885939
      9  H         1.2202074222   -2.1328737826   -0.0029928618
     10  H        -1.2202749553   -2.1326114346    0.0020866256
     11  H        -1.2150263595    2.1240185471    0.0021919818
     12  H         1.2152517825    2.1236316157   -0.0020580220
     13  H        -3.3118579495    0.5659339969   -0.8401039724
     14  H        -3.3119075653    0.4598971517    0.9090506664
     15  H        -3.3180861723   -1.0047187953   -0.0599027479
     16  H         3.3156842348    0.4574988929    0.8955605958
     17  H         3.3083375739    0.5633336125   -0.8541307972
     18  H         3.3175690188   -1.0070773840   -0.0683182394
   Point Group: c1    Number of degrees of freedom:    48


   Energy is   -308.848483951


 Translations and Rotations Projected Out of Hessian

 12 Hessian modes will be used to form the next step
  Hessian Eigenvalues:
     0.015851    0.149530    0.482911    0.975898    1.000002    1.000002
     1.000114    1.000629    1.007665    1.020082    1.038166    1.157392

 Minimum search - taking simple RFO step
 Searching for Lamda that Minimizes Along All modes
 Value Taken    Lamda =  -0.00000531
 Step Taken.  Stepsize is  0.006867

                             Maximum     Tolerance    Cnvgd?
         Gradient           0.000879      0.000030      NO
         Displacement       0.002638      0.000030      NO
         Energy change     -0.000007      0.000000      NO

 ----------------------------------------------------------------
             Standard Nuclear Orientation (Angstroms)
    I     Atom           X                Y                Z
 ----------------------------------------------------------------
    1      C       0.6950993094    -1.1930681751     0.0002434635
    2      C      -0.6958667834    -1.1926527492     0.0027399687
    3      C      -1.4121089715    -0.0089625122     0.0035862705
    4      C      -0.6896075525     1.1834168514     0.0031180144
    5      C       0.6903712717     1.1829973992     0.0005736158
    6      C       1.4120767827    -0.0099578063    -0.0013089881
    7      C      -2.9228475391     0.0029300715     0.0035804744
    8      C       2.9227800515     0.0007882122    -0.0080269571
    9      H       1.2198994891    -2.1329390433    -0.0040305100
   10      H      -1.2200396943    -2.1328299148     0.0027351287
   11      H      -1.2153384781     2.1237782586     0.0029204990
   12      H       1.2156058288     2.1235724699    -0.0031058121
   13      H      -3.3104621817     0.5665416894    -0.8401558957
   14      H      -3.3122748542     0.4603048565     0.9091157911
   15      H      -3.3190540576    -1.0040683748    -0.0597109615
   16      H       3.3146136981     0.4582134326     0.8959767549
   17      H       3.3085640744     0.5634398351    -0.8537428390
   18      H       3.3183665911    -1.0066269247    -0.0681510763
 ----------------------------------------------------------------
 Molecular Point Group                 C1    NOp =  1
 Largest Abelian Subgroup              C1    NOp =  1
 Nuclear Repulsion Energy =         341.55710116 hartrees
 There are       29 alpha and       29 beta electrons
 Applying Cartesian multipole field
    Component          Value
    ---------          -----
     (2,0,0)        1.00000E-11
     (0,2,0)        2.00000E-11
     (0,0,2)       -3.00000E-11
 Nucleus-field energy     =     0.0000000111 hartrees
 Requested basis set is 6-311++G(d,p)
 There are 98 shells and 246 basis functions
 A cutoff of  1.0D-14 yielded   4529 shell pairs
 There are     29162 function pairs (     31142 Cartesian)
 Smallest overlap matrix eigenvalue = 7.69E-07
 Linear dependence detected in AO basis
 Tighter screening thresholds may be required for diffuse basis sets
 Use S2THRESH > 14 and THRESH = 14 in case of SCF convergence issues
 Number of orthogonalized atomic orbitals = 245
 Maximum deviation from orthogonality = 3.133E-10
 Guess MOs from SCF MO coefficient file

 -----------------------------------------------------------------------
  General SCF calculation program by
  Eric Jon Sundstrom, Paul Horn, Yuezhi Mao, Dmitri Zuev, Alec White,
  David Stuck, Shaama M.S., Shane Yost, Joonho Lee, David Small,
  Daniel Levine, Susi Lehtola, Hugh Burton, Evgeny Epifanovsky,
  Bang C. Huynh
 -----------------------------------------------------------------------
 Hartree-Fock
 using 6 threads for integral computing
 -------------------------------------------------------
 OpenMP Integral computing Module                
 Release: version 2.0, May 2017, Q-Chem Inc. Pleasanton 
 -------------------------------------------------------
 A restricted SCF calculation will be
 performed using DIIS
 SCF converges when DIIS error is below 1.0e-10
 ---------------------------------------
  Cycle       Energy         DIIS error
 ---------------------------------------
    1    -308.8484855174      1.34e-05  
    2    -308.8484873990      3.14e-06  
    3    -308.8484875391      1.22e-06  
    4    -308.8484875542      4.21e-07  
    5    -308.8484875568      7.49e-08  
    6    -308.8484875570      2.39e-08  
    7    -308.8484875570      1.04e-08  
    8    -308.8484875570      4.62e-09  
    9    -308.8484875570      1.91e-09  
   10    -308.8484875570      7.63e-10  
   11    -308.8484875570      2.95e-10  
   12    -308.8484875570      8.43e-11  Convergence criterion met
 ---------------------------------------
 SCF time:   CPU 53.46s  wall 10.00s 
 SCF   energy in the final basis set =     -308.8484875570
 Total energy in the final basis set =     -308.8484875570

 --------------------------------------------------------------

                    Orbital Energies (a.u.)
 --------------------------------------------------------------

 Alpha MOs
 -- Occupied --
-11.2340 -11.2340 -11.2257 -11.2249 -11.2244 -11.2236 -11.2196 -11.2196
 -1.1585  -1.0627  -1.0119  -0.9741  -0.8979  -0.8284  -0.7847  -0.6706
 -0.6464  -0.6265  -0.5808  -0.5794  -0.5700  -0.5558  -0.5482  -0.5251
 -0.4808  -0.4802  -0.4774  -0.3329  -0.3140
 -- Virtual --
  0.0400   0.0477   0.0499   0.0649   0.0673   0.0720   0.0797   0.0917
  0.0942   0.1093   0.1141   0.1236   0.1281   0.1426   0.1438   0.1551
  0.1687   0.1731   0.1801   0.1855   0.1880   0.1910   0.1951   0.2035
  0.2056   0.2074   0.2119   0.2242   0.2249   0.2317   0.2326   0.2458
  0.2511   0.2551   0.2578   0.2791   0.2817   0.2901   0.2982   0.3107
  0.3181   0.3193   0.3221   0.3544   0.3595   0.3674   0.3675   0.3914
  0.4029   0.4167   0.4308   0.4368   0.4456   0.4617   0.4629   0.4819
  0.5226   0.5462   0.5465   0.5593   0.5993   0.6059   0.6122   0.6649
  0.6664   0.7227   0.7335   0.7357   0.7415   0.7561   0.7684   0.7706
  0.7916   0.8003   0.8219   0.8439   0.8503   0.8577   0.8620   0.8696
  0.8742   0.8854   0.9089   0.9170   0.9236   0.9596   0.9683   0.9830
  1.0053   1.0242   1.0445   1.0625   1.0802   1.0919   1.1010   1.1396
  1.1543   1.1588   1.1780   1.1841   1.1908   1.2451   1.2509   1.2594
  1.2867   1.3308   1.3371   1.3526   1.4040   1.5399   1.5824   1.6253
  1.6322   1.6805   1.6820   1.7311   1.7354   1.7366   1.8057   1.8144
  1.8282   1.8321   1.8417   1.8558   1.8823   1.8850   1.8855   1.8957
  1.9245   1.9601   1.9752   1.9965   2.0200   2.0546   2.0718   2.1120
  2.1252   2.1415   2.1445   2.2009   2.2089   2.2624   2.2675   2.2825
  2.2850   2.3166   2.3391   2.3877   2.3979   2.4446   2.4550   2.4555
  2.5343   2.5489   2.6378   2.6421   2.6476   2.7630   2.7635   2.7805
  2.8393   2.8413   2.8433   2.8444   2.8635   2.8965   2.9441   2.9515
  2.9574   2.9854   2.9889   3.0092   3.0199   3.0367   3.0580   3.0690
  3.0987   3.1058   3.1666   3.1864   3.2247   3.2788   3.3095   3.3113
  3.3319   3.3545   3.3737   3.3904   3.5187   3.6067   3.6415   3.6724
  3.8229   3.8771   3.9507   4.0303   4.1024   4.1457   4.2197   4.2237
  4.2534   4.2774   4.4367   4.5889   4.6033   4.7252   4.8174   5.3072
 24.7575  25.1043  25.1355  25.1600  25.1909  25.2872  25.3102  25.3983
 --------------------------------------------------------------

          Ground-State Mulliken Net Atomic Charges

     Atom                 Charge (a.u.)
  ----------------------------------------
      1 C                    -0.889506
      2 C                    -0.889719
      3 C                     0.692074
      4 C                     0.052732
      5 C                     0.052561
      6 C                     0.692818
      7 C                    -0.666904
      8 C                    -0.666702
      9 H                     0.170010
     10 H                     0.170237
     11 H                     0.192252
     12 H                     0.192282
     13 H                     0.146894
     14 H                     0.152736
     15 H                     0.149293
     16 H                     0.152919
     17 H                     0.146670
     18 H                     0.149353
  ----------------------------------------
  Sum of atomic charges =     0.000000

 -----------------------------------------------------------------
                    Cartesian Multipole Moments
 -----------------------------------------------------------------
    Charge (ESU x 10^10)
                 0.0000
    Dipole Moment (Debye)
         X       0.0002      Y       0.0797      Z      -0.0018
       Tot       0.0797
    Quadrupole Moments (Debye-Ang)
        XX     -44.5488     XY      -0.0046     YY     -45.6837
        XZ      -0.0177     YZ       0.0006     ZZ     -53.5242
    Octopole Moments (Debye-Ang^2)
       XXX       0.0028    XXY       0.2802    XYY      -0.0009
       YYY      -0.5379    XXZ      -0.0374    XYZ      -0.0158
       YYZ      -0.2401    XZZ       0.0030    YZZ       1.4091
       ZZZ       0.1557
    Hexadecapole Moments (Debye-Ang^3)
      XXXX   -1085.0095   XXXY       0.1118   XXYY    -222.9728
      XYYY       0.1479   YYYY    -297.2673   XXXZ       0.9766
      XXYZ       0.0228   XYYZ       0.2722   YYYZ      -0.0121
      XXZZ    -193.6771   XYZZ       0.0505   YYZZ     -73.8268
      XZZZ       0.9544   YZZZ      -0.0378   ZZZZ     -76.7373
 -----------------------------------------------------------------
 Calculating analytic gradient of the SCF energy
 Gradient of SCF Energy
            1           2           3           4           5           6
    1   0.0000179  -0.0001458  -0.0000485   0.0001446  -0.0000106   0.0000435
    2  -0.0000513   0.0000087  -0.0002187   0.0000060  -0.0000649  -0.0004371
    3   0.0000627  -0.0001163   0.0001397  -0.0000773  -0.0000145   0.0005054
            7           8           9          10          11          12
    1   0.0000133  -0.0000205   0.0001926  -0.0000141   0.0000791  -0.0002369
    2  -0.0000016  -0.0000147   0.0001921   0.0001357   0.0001214   0.0001673
    3   0.0000525  -0.0001770  -0.0000617   0.0000871   0.0000563  -0.0000462
           13          14          15          16          17          18
    1  -0.0001891  -0.0001708   0.0002715  -0.0000113   0.0003095  -0.0002245
    2  -0.0000682   0.0001725  -0.0000024  -0.0001635   0.0002039   0.0000150
    3   0.0000628  -0.0000356  -0.0002353  -0.0001842  -0.0001363   0.0001180
 Max gradient component =       5.054E-04
 RMS gradient           =       1.584E-04
 Gradient time:  CPU 21.98 s  wall 3.80 s
 Geometry Optimization Parameters
   NAtoms,    NIC,     NZ,  NCons,   NDum,   NFix, NCnnct, MaxDiis
       18       0       0       0       0       0       0       0

 Cartesian Hessian Update
 Hessian updated using BFGS update


** GEOMETRY OPTIMIZATION IN CARTESIAN COORDINATES **
   Searching for a Minimum

   Optimization Cycle:  13

                       Coordinates (Angstroms)
     ATOM                X               Y               Z
      1  C         0.6950993094   -1.1930681751    0.0002434635
      2  C        -0.6958667834   -1.1926527492    0.0027399687
      3  C        -1.4121089715   -0.0089625122    0.0035862705
      4  C        -0.6896075525    1.1834168514    0.0031180144
      5  C         0.6903712717    1.1829973992    0.0005736158
      6  C         1.4120767827   -0.0099578063   -0.0013089881
      7  C        -2.9228475391    0.0029300715    0.0035804744
      8  C         2.9227800515    0.0007882122   -0.0080269571
      9  H         1.2198994891   -2.1329390433   -0.0040305100
     10  H        -1.2200396943   -2.1328299148    0.0027351287
     11  H        -1.2153384781    2.1237782586    0.0029204990
     12  H         1.2156058288    2.1235724699   -0.0031058121
     13  H        -3.3104621817    0.5665416894   -0.8401558957
     14  H        -3.3122748542    0.4603048565    0.9091157911
     15  H        -3.3190540576   -1.0040683748   -0.0597109615
     16  H         3.3146136981    0.4582134326    0.8959767549
     17  H         3.3085640744    0.5634398351   -0.8537428390
     18  H         3.3183665911   -1.0066269247   -0.0681510763
   Point Group: c1    Number of degrees of freedom:    48


   Energy is   -308.848487557


 Translations and Rotations Projected Out of Hessian

 13 Hessian modes will be used to form the next step
  Hessian Eigenvalues:
     0.015918    0.145531    0.325565    0.927992    1.000001    1.000002
     1.000011    1.000071    1.002302    1.008540    1.017501    1.062672
     1.149268

 Minimum search - taking simple RFO step
 Searching for Lamda that Minimizes Along All modes
 Value Taken    Lamda =  -0.00000277
 Step Taken.  Stepsize is  0.003793

                             Maximum     Tolerance    Cnvgd?
         Gradient           0.000505      0.000030      NO
         Displacement       0.001667      0.000030      NO
         Energy change     -0.000004      0.000000      NO

 ----------------------------------------------------------------
             Standard Nuclear Orientation (Angstroms)
    I     Atom           X                Y                Z
 ----------------------------------------------------------------
    1      C       0.6951213096    -1.1931207551     0.0003045767
    2      C      -0.6956491990    -1.1928898463     0.0027413570
    3      C      -1.4121055025    -0.0092392070     0.0034889664
    4      C      -0.6898412782     1.1831833180     0.0030750764
    5      C       0.6903647196     1.1829584375     0.0007544483
    6      C       1.4120752161    -0.0098366654    -0.0021913424
    7      C      -2.9228569815     0.0029835922     0.0036288780
    8      C       2.9227995584     0.0008257558    -0.0078008381
    9      H       1.2195824780    -2.1330693540    -0.0044161809
   10      H      -1.2199125075    -2.1329728756     0.0029320305
   11      H      -1.2155500797     2.1236351977     0.0031760613
   12      H       1.2159781000     2.1234633081    -0.0035099958
   13      H      -3.3097384942     0.5668559265    -0.8402377194
   14      H      -3.3122979440     0.4603356279     0.9091833870
   15      H      -3.3196560896    -1.0037705034    -0.0594345915
   16      H       3.3142002026     0.4586537739     0.8963147178
   17      H       3.3083970133     0.5633141778    -0.8534702385
   18      H       3.3188664630    -1.0064323322    -0.0681816520
 ----------------------------------------------------------------
 Molecular Point Group                 C1    NOp =  1
 Largest Abelian Subgroup              C1    NOp =  1
 Nuclear Repulsion Energy =         341.55603639 hartrees
 There are       29 alpha and       29 beta electrons
 Applying Cartesian multipole field
    Component          Value
    ---------          -----
     (2,0,0)        1.00000E-11
     (0,2,0)        2.00000E-11
     (0,0,2)       -3.00000E-11
 Nucleus-field energy     =     0.0000000111 hartrees
 Requested basis set is 6-311++G(d,p)
 There are 98 shells and 246 basis functions
 A cutoff of  1.0D-14 yielded   4529 shell pairs
 There are     29162 function pairs (     31142 Cartesian)
 Smallest overlap matrix eigenvalue = 7.69E-07
 Linear dependence detected in AO basis
 Tighter screening thresholds may be required for diffuse basis sets
 Use S2THRESH > 14 and THRESH = 14 in case of SCF convergence issues
 Number of orthogonalized atomic orbitals = 245
 Maximum deviation from orthogonality = 1.584E-10
 Guess MOs from SCF MO coefficient file

 -----------------------------------------------------------------------
  General SCF calculation program by
  Eric Jon Sundstrom, Paul Horn, Yuezhi Mao, Dmitri Zuev, Alec White,
  David Stuck, Shaama M.S., Shane Yost, Joonho Lee, David Small,
  Daniel Levine, Susi Lehtola, Hugh Burton, Evgeny Epifanovsky,
  Bang C. Huynh
 -----------------------------------------------------------------------
 Hartree-Fock
 using 6 threads for integral computing
 -------------------------------------------------------
 OpenMP Integral computing Module                
 Release: version 2.0, May 2017, Q-Chem Inc. Pleasanton 
 -------------------------------------------------------
 A restricted SCF calculation will be
 performed using DIIS
 SCF converges when DIIS error is below 1.0e-10
 ---------------------------------------
  Cycle       Energy         DIIS error
 ---------------------------------------
    1    -308.8484883432      9.58e-06  
    2    -308.8484894077      2.11e-06  
    3    -308.8484894886      5.57e-07  
    4    -308.8484894957      3.07e-07  
    5    -308.8484894979      1.31e-07  
    6    -308.8484894988      4.81e-08  
    7    -308.8484894989      1.52e-08  
    8    -308.8484894989      5.77e-09  
    9    -308.8484894989      1.93e-09  
   10    -308.8484894989      6.81e-10  
   11    -308.8484894989      1.82e-10  
   12    -308.8484894989      4.98e-11  Convergence criterion met
 ---------------------------------------
 SCF time:   CPU 53.46s  wall 10.00s 
 SCF   energy in the final basis set =     -308.8484894989
 Total energy in the final basis set =     -308.8484894989

 --------------------------------------------------------------

                    Orbital Energies (a.u.)
 --------------------------------------------------------------

 Alpha MOs
 -- Occupied --
-11.2340 -11.2340 -11.2257 -11.2248 -11.2244 -11.2236 -11.2196 -11.2196
 -1.1585  -1.0627  -1.0119  -0.9741  -0.8979  -0.8284  -0.7847  -0.6706
 -0.6464  -0.6265  -0.5808  -0.5795  -0.5700  -0.5557  -0.5482  -0.5251
 -0.4807  -0.4802  -0.4774  -0.3328  -0.3140
 -- Virtual --
  0.0400   0.0477   0.0499   0.0649   0.0673   0.0720   0.0797   0.0917
  0.0942   0.1093   0.1141   0.1236   0.1281   0.1426   0.1438   0.1551
  0.1688   0.1730   0.1801   0.1855   0.1880   0.1910   0.1951   0.2035
  0.2056   0.2074   0.2119   0.2242   0.2249   0.2317   0.2326   0.2458
  0.2511   0.2551   0.2578   0.2791   0.2817   0.2901   0.2982   0.3107
  0.3181   0.3193   0.3220   0.3544   0.3595   0.3674   0.3675   0.3913
  0.4028   0.4167   0.4308   0.4368   0.4456   0.4617   0.4629   0.4819
  0.5226   0.5463   0.5465   0.5593   0.5993   0.6059   0.6122   0.6648
  0.6664   0.7228   0.7335   0.7357   0.7415   0.7562   0.7684   0.7705
  0.7917   0.8003   0.8219   0.8440   0.8503   0.8577   0.8620   0.8697
  0.8742   0.8854   0.9090   0.9170   0.9236   0.9596   0.9684   0.9830
  1.0053   1.0241   1.0445   1.0625   1.0803   1.0919   1.1009   1.1396
  1.1543   1.1588   1.1780   1.1841   1.1909   1.2450   1.2509   1.2595
  1.2865   1.3308   1.3371   1.3527   1.4040   1.5399   1.5825   1.6253
  1.6322   1.6804   1.6819   1.7311   1.7354   1.7366   1.8057   1.8143
  1.8282   1.8320   1.8416   1.8558   1.8823   1.8850   1.8854   1.8957
  1.9246   1.9601   1.9753   1.9963   2.0201   2.0545   2.0719   2.1120
  2.1252   2.1415   2.1444   2.2010   2.2090   2.2624   2.2674   2.2826
  2.2848   2.3166   2.3391   2.3878   2.3978   2.4445   2.4549   2.4557
  2.5343   2.5488   2.6377   2.6421   2.6476   2.7630   2.7635   2.7804
  2.8392   2.8413   2.8434   2.8444   2.8635   2.8965   2.9442   2.9516
  2.9573   2.9854   2.9888   3.0092   3.0199   3.0367   3.0580   3.0691
  3.0987   3.1057   3.1667   3.1864   3.2247   3.2788   3.3095   3.3114
  3.3319   3.3545   3.3738   3.3904   3.5187   3.6067   3.6416   3.6724
  3.8229   3.8772   3.9506   4.0302   4.1024   4.1457   4.2199   4.2240
  4.2531   4.2770   4.4366   4.5888   4.6033   4.7253   4.8175   5.3072
 24.7575  25.1044  25.1356  25.1601  25.1910  25.2871  25.3100  25.3982
 --------------------------------------------------------------

          Ground-State Mulliken Net Atomic Charges

     Atom                 Charge (a.u.)
  ----------------------------------------
      1 C                    -0.890065
      2 C                    -0.890036
      3 C                     0.691953
      4 C                     0.053298
      5 C                     0.053434
      6 C                     0.691871
      7 C                    -0.666800
      8 C                    -0.666352
      9 H                     0.170016
     10 H                     0.170226
     11 H                     0.192299
     12 H                     0.192291
     13 H                     0.146842
     14 H                     0.152794
     15 H                     0.149270
     16 H                     0.152789
     17 H                     0.146826
     18 H                     0.149344
  ----------------------------------------
  Sum of atomic charges =     0.000000

 -----------------------------------------------------------------
                    Cartesian Multipole Moments
 -----------------------------------------------------------------
    Charge (ESU x 10^10)
                -0.0000
    Dipole Moment (Debye)
         X       0.0002      Y       0.0792      Z      -0.0016
       Tot       0.0793
    Quadrupole Moments (Debye-Ang)
        XX     -44.5485     XY      -0.0038     YY     -45.6844
        XZ      -0.0198     YZ       0.0007     ZZ     -53.5236
    Octopole Moments (Debye-Ang^2)
       XXX       0.0025    XXY       0.2744    XYY      -0.0006
       YYY      -0.5343    XXZ      -0.0274    XYZ      -0.0097
       YYZ      -0.2386    XZZ       0.0025    YZZ       1.4112
       ZZZ       0.1642
    Hexadecapole Moments (Debye-Ang^3)
      XXXX   -1085.0164   XXXY       0.1102   XXYY    -222.9718
      XYYY       0.1440   YYYY    -297.2731   XXXZ       0.9567
      XXYZ       0.0276   XYYZ       0.2685   YYYZ      -0.0152
      XXZZ    -193.6743   XYZZ       0.0488   YYZZ     -73.8271
      XZZZ       0.9653   YZZZ      -0.0402   ZZZZ     -76.7369
 -----------------------------------------------------------------
 Calculating analytic gradient of the SCF energy
 Gradient of SCF Energy
            1           2           3           4           5           6
    1  -0.0000240   0.0000199  -0.0000458  -0.0000470   0.0000528   0.0000455
    2  -0.0001062  -0.0000643  -0.0002647  -0.0000833  -0.0001226  -0.0002350
    3   0.0002508  -0.0001371   0.0000663  -0.0001314   0.0002214   0.0001146
            7           8           9          10          11          12
    1  -0.0000106   0.0000053   0.0001008  -0.0000243   0.0000741  -0.0001315
    2   0.0000127  -0.0000359   0.0002224   0.0001764   0.0001773   0.0002146
    3   0.0000491  -0.0001136  -0.0001012   0.0000862   0.0000639  -0.0001002
           13          14          15          16          17          18
    1  -0.0001132  -0.0002026   0.0002476   0.0000239   0.0001988  -0.0001696
    2  -0.0000532   0.0001314   0.0000259  -0.0001014   0.0001053   0.0000005
    3   0.0000515  -0.0000174  -0.0001805  -0.0001194  -0.0000599   0.0000569
 Max gradient component =       2.647E-04
 RMS gradient           =       1.263E-04
 Gradient time:  CPU 21.99 s  wall 3.80 s
 Geometry Optimization Parameters
   NAtoms,    NIC,     NZ,  NCons,   NDum,   NFix, NCnnct, MaxDiis
       18       0       0       0       0       0       0       0

 Cartesian Hessian Update
 Hessian updated using BFGS update


** GEOMETRY OPTIMIZATION IN CARTESIAN COORDINATES **
   Searching for a Minimum

   Optimization Cycle:  14

                       Coordinates (Angstroms)
     ATOM                X               Y               Z
      1  C         0.6951213096   -1.1931207551    0.0003045767
      2  C        -0.6956491990   -1.1928898463    0.0027413570
      3  C        -1.4121055025   -0.0092392070    0.0034889664
      4  C        -0.6898412782    1.1831833180    0.0030750764
      5  C         0.6903647196    1.1829584375    0.0007544483
      6  C         1.4120752161   -0.0098366654   -0.0021913424
      7  C        -2.9228569815    0.0029835922    0.0036288780
      8  C         2.9227995584    0.0008257558   -0.0078008381
      9  H         1.2195824780   -2.1330693540   -0.0044161809
     10  H        -1.2199125075   -2.1329728756    0.0029320305
     11  H        -1.2155500797    2.1236351977    0.0031760613
     12  H         1.2159781000    2.1234633081   -0.0035099958
     13  H        -3.3097384942    0.5668559265   -0.8402377194
     14  H        -3.3122979440    0.4603356279    0.9091833870
     15  H        -3.3196560896   -1.0037705034   -0.0594345915
     16  H         3.3142002026    0.4586537739    0.8963147178
     17  H         3.3083970133    0.5633141778   -0.8534702385
     18  H         3.3188664630   -1.0064323322   -0.0681816520
   Point Group: c1    Number of degrees of freedom:    48


   Energy is   -308.848489499


 Translations and Rotations Projected Out of Hessian

 14 Hessian modes will be used to form the next step
  Hessian Eigenvalues:
     0.015662    0.138841    0.234110    0.820504    0.999984    1.000000
     1.000002    1.000009    1.000069    1.004957    1.008442    1.015636
     1.057640    1.159600

 Minimum search - taking simple RFO step
 Searching for Lamda that Minimizes Along All modes
 Value Taken    Lamda =  -0.00000184
 Step Taken.  Stepsize is  0.003211

                             Maximum     Tolerance    Cnvgd?
         Gradient           0.000265      0.000030      NO
         Displacement       0.001369      0.000030      NO
         Energy change     -0.000002      0.000000      NO

 ----------------------------------------------------------------
             Standard Nuclear Orientation (Angstroms)
    I     Atom           X                Y                Z
 ----------------------------------------------------------------
    1      C       0.6951583511    -1.1930991548     0.0001389947
    2      C      -0.6955141504    -1.1930277784     0.0028713370
    3      C      -1.4120794231    -0.0092821398     0.0034341806
    4      C      -0.6899707686     1.1830684695     0.0031726814
    5      C       0.6903207766     1.1830045035     0.0006885481
    6      C       1.4120487354    -0.0096415697    -0.0029157300
    7      C      -2.9228521345     0.0030237174     0.0036177051
    8      C       2.9228053134     0.0008840094    -0.0075596547
    9      H       1.2193156277    -2.1333123512    -0.0046290231
   10      H      -1.2198084357    -2.1331919549     0.0030125592
   11      H      -1.2157424113     2.1234159862     0.0033111331
   12      H       1.2163017123     2.1232404074    -0.0037325729
   13      H      -3.3091826787     0.5671276990    -0.8403359770
   14      H      -3.3121654015     0.4602958458     0.9092338335
   15      H      -3.3202337880    -1.0035623214    -0.0591398113
   16      H       3.3139049018     0.4590332365     0.8966378396
   17      H       3.3081508979     0.5631815867    -0.8532377444
   18      H       3.3193198600    -1.0062806151    -0.0682113581
 ----------------------------------------------------------------
 Molecular Point Group                 C1    NOp =  1
 Largest Abelian Subgroup              C1    NOp =  1
 Nuclear Repulsion Energy =         341.55556398 hartrees
 There are       29 alpha and       29 beta electrons
 Applying Cartesian multipole field
    Component          Value
    ---------          -----
     (2,0,0)        1.00000E-11
     (0,2,0)        2.00000E-11
     (0,0,2)       -3.00000E-11
 Nucleus-field energy     =     0.0000000111 hartrees
 Requested basis set is 6-311++G(d,p)
 There are 98 shells and 246 basis functions
 A cutoff of  1.0D-14 yielded   4529 shell pairs
 There are     29162 function pairs (     31142 Cartesian)
 Smallest overlap matrix eigenvalue = 7.69E-07
 Linear dependence detected in AO basis
 Tighter screening thresholds may be required for diffuse basis sets
 Use S2THRESH > 14 and THRESH = 14 in case of SCF convergence issues
 Number of orthogonalized atomic orbitals = 245
 Maximum deviation from orthogonality = 1.177E-10
 Guess MOs from SCF MO coefficient file

 -----------------------------------------------------------------------
  General SCF calculation program by
  Eric Jon Sundstrom, Paul Horn, Yuezhi Mao, Dmitri Zuev, Alec White,
  David Stuck, Shaama M.S., Shane Yost, Joonho Lee, David Small,
  Daniel Levine, Susi Lehtola, Hugh Burton, Evgeny Epifanovsky,
  Bang C. Huynh
 -----------------------------------------------------------------------
 Hartree-Fock
 using 6 threads for integral computing
 -------------------------------------------------------
 OpenMP Integral computing Module                
 Release: version 2.0, May 2017, Q-Chem Inc. Pleasanton 
 -------------------------------------------------------
 A restricted SCF calculation will be
 performed using DIIS
 SCF converges when DIIS error is below 1.0e-10
 ---------------------------------------
  Cycle       Energy         DIIS error
 ---------------------------------------
    1    -308.8484901251      7.23e-06  
    2    -308.8484907511      1.63e-06  
    3    -308.8484908005      4.66e-07  
    4    -308.8484908055      2.84e-07  
    5    -308.8484908073      1.04e-07  
    6    -308.8484908079      3.99e-08  
    7    -308.8484908080      1.25e-08  
    8    -308.8484908080      4.88e-09  
    9    -308.8484908080      1.53e-09  
   10    -308.8484908080      5.87e-10  
   11    -308.8484908080      1.53e-10  
   12    -308.8484908080      3.70e-11  Convergence criterion met
 ---------------------------------------
 SCF time:   CPU 53.20s  wall 10.00s 
 SCF   energy in the final basis set =     -308.8484908080
 Total energy in the final basis set =     -308.8484908080

 --------------------------------------------------------------

                    Orbital Energies (a.u.)
 --------------------------------------------------------------

 Alpha MOs
 -- Occupied --
-11.2340 -11.2340 -11.2257 -11.2248 -11.2244 -11.2236 -11.2196 -11.2196
 -1.1585  -1.0627  -1.0119  -0.9741  -0.8979  -0.8284  -0.7847  -0.6706
 -0.6463  -0.6264  -0.5808  -0.5795  -0.5700  -0.5557  -0.5482  -0.5251
 -0.4807  -0.4802  -0.4774  -0.3328  -0.3140
 -- Virtual --
  0.0400   0.0477   0.0499   0.0649   0.0673   0.0720   0.0797   0.0917
  0.0942   0.1093   0.1141   0.1236   0.1281   0.1426   0.1438   0.1551
  0.1688   0.1730   0.1802   0.1855   0.1880   0.1910   0.1951   0.2035
  0.2056   0.2074   0.2119   0.2242   0.2249   0.2317   0.2326   0.2458
  0.2511   0.2552   0.2578   0.2791   0.2817   0.2900   0.2982   0.3106
  0.3181   0.3193   0.3220   0.3544   0.3594   0.3673   0.3675   0.3913
  0.4028   0.4167   0.4308   0.4369   0.4457   0.4617   0.4629   0.4819
  0.5226   0.5463   0.5465   0.5593   0.5993   0.6059   0.6122   0.6648
  0.6664   0.7228   0.7336   0.7357   0.7415   0.7562   0.7684   0.7704
  0.7917   0.8003   0.8219   0.8440   0.8503   0.8577   0.8620   0.8697
  0.8742   0.8854   0.9090   0.9170   0.9236   0.9595   0.9684   0.9829
  1.0054   1.0241   1.0445   1.0626   1.0803   1.0919   1.1009   1.1395
  1.1543   1.1588   1.1779   1.1842   1.1910   1.2449   1.2509   1.2595
  1.2864   1.3308   1.3371   1.3527   1.4041   1.5399   1.5825   1.6254
  1.6323   1.6803   1.6819   1.7311   1.7354   1.7366   1.8057   1.8143
  1.8282   1.8319   1.8417   1.8558   1.8823   1.8850   1.8854   1.8957
  1.9246   1.9602   1.9753   1.9962   2.0203   2.0545   2.0718   2.1120
  2.1251   2.1414   2.1444   2.2010   2.2091   2.2624   2.2673   2.2827
  2.2847   2.3165   2.3391   2.3878   2.3978   2.4443   2.4549   2.4559
  2.5342   2.5488   2.6376   2.6422   2.6477   2.7629   2.7634   2.7804
  2.8390   2.8413   2.8435   2.8443   2.8634   2.8964   2.9443   2.9516
  2.9572   2.9855   2.9888   3.0092   3.0199   3.0368   3.0580   3.0692
  3.0987   3.1055   3.1667   3.1864   3.2247   3.2788   3.3095   3.3115
  3.3319   3.3545   3.3740   3.3903   3.5187   3.6067   3.6416   3.6723
  3.8230   3.8772   3.9506   4.0302   4.1024   4.1457   4.2203   4.2243
  4.2527   4.2766   4.4366   4.5888   4.6033   4.7254   4.8175   5.3072
 24.7575  25.1044  25.1356  25.1601  25.1910  25.2869  25.3099  25.3982
 --------------------------------------------------------------

          Ground-State Mulliken Net Atomic Charges

     Atom                 Charge (a.u.)
  ----------------------------------------
      1 C                    -0.890524
      2 C                    -0.890208
      3 C                     0.691590
      4 C                     0.053861
      5 C                     0.054058
      6 C                     0.691280
      7 C                    -0.666685
      8 C                    -0.666144
      9 H                     0.170077
     10 H                     0.170259
     11 H                     0.192292
     12 H                     0.192259
     13 H                     0.146821
     14 H                     0.152812
     15 H                     0.149267
     16 H                     0.152713
     17 H                     0.146913
     18 H                     0.149357
  ----------------------------------------
  Sum of atomic charges =     0.000000

 -----------------------------------------------------------------
                    Cartesian Multipole Moments
 -----------------------------------------------------------------
    Charge (ESU x 10^10)
                -0.0000
    Dipole Moment (Debye)
         X       0.0002      Y       0.0790      Z      -0.0013
       Tot       0.0790
    Quadrupole Moments (Debye-Ang)
        XX     -44.5487     XY      -0.0027     YY     -45.6849
        XZ      -0.0206     YZ       0.0007     ZZ     -53.5229
    Octopole Moments (Debye-Ang^2)
       XXX       0.0015    XXY       0.2655    XYY      -0.0006
       YYY      -0.5390    XXZ      -0.0184    XYZ      -0.0038
       YYZ      -0.2360    XZZ       0.0023    YZZ       1.4125
       ZZZ       0.1736
    Hexadecapole Moments (Debye-Ang^3)
      XXXX   -1085.0239   XXXY       0.1154   XXYY    -222.9703
      XYYY       0.1421   YYYY    -297.2800   XXXZ       0.9496
      XXYZ       0.0300   XYYZ       0.2704   YYYZ      -0.0178
      XXZZ    -193.6702   XYZZ       0.0473   YYZZ     -73.8277
      XZZZ       0.9771   YZZZ      -0.0423   ZZZZ     -76.7361
 -----------------------------------------------------------------
 Calculating analytic gradient of the SCF energy
 Gradient of SCF Energy
            1           2           3           4           5           6
    1  -0.0000296   0.0001272  -0.0000337  -0.0001352   0.0000413   0.0000296
    2  -0.0000505  -0.0001166  -0.0001047  -0.0001380  -0.0000718  -0.0000141
    3   0.0003064  -0.0000749  -0.0000101  -0.0000981   0.0003166  -0.0001535
            7           8           9          10          11          12
    1  -0.0000261   0.0000246   0.0000681  -0.0000584   0.0000929  -0.0000857
    2   0.0000203  -0.0000273   0.0001343   0.0001210   0.0001351   0.0001436
    3   0.0000362  -0.0000570  -0.0001117   0.0000705   0.0000540  -0.0001205
           13          14          15          16          17          18
    1  -0.0000504  -0.0001988   0.0001892   0.0000574   0.0000873  -0.0000996
    2  -0.0000351   0.0000762   0.0000148  -0.0000510   0.0000081  -0.0000443
    3   0.0000329  -0.0000155  -0.0001253  -0.0000594   0.0000100  -0.0000007
 Max gradient component =       3.166E-04
 RMS gradient           =       1.047E-04
 Gradient time:  CPU 21.99 s  wall 3.80 s
 Geometry Optimization Parameters
   NAtoms,    NIC,     NZ,  NCons,   NDum,   NFix, NCnnct, MaxDiis
       18       0       0       0       0       0       0       0

 Cartesian Hessian Update
 Hessian updated using BFGS update


** GEOMETRY OPTIMIZATION IN CARTESIAN COORDINATES **
   Searching for a Minimum

   Optimization Cycle:  15

                       Coordinates (Angstroms)
     ATOM                X               Y               Z
      1  C         0.6951583511   -1.1930991548    0.0001389947
      2  C        -0.6955141504   -1.1930277784    0.0028713370
      3  C        -1.4120794231   -0.0092821398    0.0034341806
      4  C        -0.6899707686    1.1830684695    0.0031726814
      5  C         0.6903207766    1.1830045035    0.0006885481
      6  C         1.4120487354   -0.0096415697   -0.0029157300
      7  C        -2.9228521345    0.0030237174    0.0036177051
      8  C         2.9228053134    0.0008840094   -0.0075596547
      9  H         1.2193156277   -2.1333123512   -0.0046290231
     10  H        -1.2198084357   -2.1331919549    0.0030125592
     11  H        -1.2157424113    2.1234159862    0.0033111331
     12  H         1.2163017123    2.1232404074   -0.0037325729
     13  H        -3.3091826787    0.5671276990   -0.8403359770
     14  H        -3.3121654015    0.4602958458    0.9092338335
     15  H        -3.3202337880   -1.0035623214   -0.0591398113
     16  H         3.3139049018    0.4590332365    0.8966378396
     17  H         3.3081508979    0.5631815867   -0.8532377444
     18  H         3.3193198600   -1.0062806151   -0.0682113581
   Point Group: c1    Number of degrees of freedom:    48


   Energy is   -308.848490808


 Translations and Rotations Projected Out of Hessian

 15 Hessian modes will be used to form the next step
  Hessian Eigenvalues:
     0.015194    0.123239    0.196601    0.660179    0.994517    1.000000
     1.000001    1.000005    1.000013    1.000280    1.000327    1.009053
     1.021702    1.046131    1.185817

 Minimum search - taking simple RFO step
 Searching for Lamda that Minimizes Along All modes
 Value Taken    Lamda =  -0.00000133
 Step Taken.  Stepsize is  0.003121

                             Maximum     Tolerance    Cnvgd?
         Gradient           0.000317      0.000030      NO
         Displacement       0.001171      0.000030      NO
         Energy change     -0.000001      0.000000      NO

 ----------------------------------------------------------------
             Standard Nuclear Orientation (Angstroms)
    I     Atom           X                Y                Z
 ----------------------------------------------------------------
    1      C       0.6951958713    -1.1930989807    -0.0002294954
    2      C      -0.6954957419    -1.1930856561     0.0030267781
    3      C      -1.4120374955    -0.0092851529     0.0034504742
    4      C      -0.6899864477     1.1830406204     0.0033257322
    5      C       0.6902760236     1.1830375385     0.0003851919
    6      C       1.4120108232    -0.0095077984    -0.0033637917
    7      C      -2.9228310209     0.0030656088     0.0036006379
    8      C       2.9227926075     0.0009637804    -0.0073429685
    9      H       1.2190876355    -2.1335970922    -0.0047996346
   10      H      -1.2196814040    -2.1334741143     0.0030810707
   11      H      -1.2159572472     2.1231225460     0.0034347871
   12      H       1.2165821168     2.1229622620    -0.0039001950
   13      H      -3.3086534760     0.5674040347    -0.8404299901
   14      H      -3.3119540096     0.4602768886     0.9092736739
   15      H      -3.3208536704    -1.0033666882    -0.0588518606
   16      H       3.3135557518     0.4593919765     0.8969349834
   17      H       3.3079551877     0.5631234605    -0.8530520718
   18      H       3.3197714804    -1.0060956572    -0.0681863807
 ----------------------------------------------------------------
 Molecular Point Group                 C1    NOp =  1
 Largest Abelian Subgroup              C1    NOp =  1
 Nuclear Repulsion Energy =         341.55577545 hartrees
 There are       29 alpha and       29 beta electrons
 Applying Cartesian multipole field
    Component          Value
    ---------          -----
     (2,0,0)        1.00000E-11
     (0,2,0)        2.00000E-11
     (0,0,2)       -3.00000E-11
 Nucleus-field energy     =     0.0000000111 hartrees
 Requested basis set is 6-311++G(d,p)
 There are 98 shells and 246 basis functions
 A cutoff of  1.0D-14 yielded   4530 shell pairs
 There are     29167 function pairs (     31148 Cartesian)
 Smallest overlap matrix eigenvalue = 7.69E-07
 Linear dependence detected in AO basis
 Tighter screening thresholds may be required for diffuse basis sets
 Use S2THRESH > 14 and THRESH = 14 in case of SCF convergence issues
 Number of orthogonalized atomic orbitals = 245
 Maximum deviation from orthogonality = 8.190E-11
 Guess MOs from SCF MO coefficient file

 -----------------------------------------------------------------------
  General SCF calculation program by
  Eric Jon Sundstrom, Paul Horn, Yuezhi Mao, Dmitri Zuev, Alec White,
  David Stuck, Shaama M.S., Shane Yost, Joonho Lee, David Small,
  Daniel Levine, Susi Lehtola, Hugh Burton, Evgeny Epifanovsky,
  Bang C. Huynh
 -----------------------------------------------------------------------
 Hartree-Fock
 using 6 threads for integral computing
 -------------------------------------------------------
 OpenMP Integral computing Module                
 Release: version 2.0, May 2017, Q-Chem Inc. Pleasanton 
 -------------------------------------------------------
 A restricted SCF calculation will be
 performed using DIIS
 SCF converges when DIIS error is below 1.0e-10
 ---------------------------------------
  Cycle       Energy         DIIS error
 ---------------------------------------
    1    -308.8484913882      5.51e-06  
    2    -308.8484917194      1.32e-06  
    3    -308.8484917455      5.32e-07  
    4    -308.8484917487      2.00e-07  
    5    -308.8484917494      4.56e-08  
    6    -308.8484917495      1.87e-08  
    7    -308.8484917495      8.38e-09  
    8    -308.8484917495      3.69e-09  
    9    -308.8484917495      1.29e-09  
   10    -308.8484917495      4.92e-10  
   11    -308.8484917495      1.19e-10  
   12    -308.8484917495      2.53e-11  Convergence criterion met
 ---------------------------------------
 SCF time:   CPU 52.84s  wall 10.00s 
 SCF   energy in the final basis set =     -308.8484917495
 Total energy in the final basis set =     -308.8484917495

 --------------------------------------------------------------

                    Orbital Energies (a.u.)
 --------------------------------------------------------------

 Alpha MOs
 -- Occupied --
-11.2340 -11.2340 -11.2257 -11.2249 -11.2244 -11.2236 -11.2196 -11.2196
 -1.1585  -1.0627  -1.0119  -0.9741  -0.8979  -0.8284  -0.7847  -0.6706
 -0.6463  -0.6264  -0.5808  -0.5795  -0.5701  -0.5557  -0.5482  -0.5251
 -0.4807  -0.4802  -0.4774  -0.3328  -0.3140
 -- Virtual --
  0.0400   0.0477   0.0499   0.0649   0.0673   0.0720   0.0797   0.0917
  0.0942   0.1093   0.1141   0.1236   0.1281   0.1426   0.1438   0.1551
  0.1688   0.1730   0.1802   0.1855   0.1880   0.1910   0.1951   0.2035
  0.2056   0.2074   0.2119   0.2242   0.2249   0.2317   0.2326   0.2458
  0.2511   0.2552   0.2578   0.2791   0.2817   0.2900   0.2982   0.3106
  0.3182   0.3193   0.3220   0.3544   0.3594   0.3673   0.3675   0.3913
  0.4028   0.4167   0.4308   0.4369   0.4457   0.4617   0.4629   0.4818
  0.5226   0.5462   0.5465   0.5593   0.5993   0.6059   0.6122   0.6649
  0.6664   0.7229   0.7336   0.7357   0.7415   0.7563   0.7684   0.7703
  0.7917   0.8003   0.8219   0.8440   0.8503   0.8577   0.8620   0.8697
  0.8742   0.8854   0.9090   0.9170   0.9236   0.9595   0.9684   0.9829
  1.0054   1.0241   1.0445   1.0626   1.0804   1.0918   1.1009   1.1395
  1.1542   1.1588   1.1779   1.1842   1.1910   1.2448   1.2509   1.2595
  1.2864   1.3308   1.3371   1.3527   1.4041   1.5399   1.5826   1.6255
  1.6324   1.6802   1.6818   1.7311   1.7354   1.7366   1.8057   1.8143
  1.8282   1.8319   1.8417   1.8558   1.8822   1.8850   1.8853   1.8956
  1.9247   1.9602   1.9754   1.9961   2.0204   2.0544   2.0718   2.1121
  2.1250   2.1414   2.1443   2.2010   2.2092   2.2624   2.2673   2.2827
  2.2847   2.3164   2.3391   2.3877   2.3978   2.4443   2.4549   2.4559
  2.5342   2.5488   2.6376   2.6422   2.6478   2.7628   2.7634   2.7804
  2.8389   2.8414   2.8435   2.8443   2.8633   2.8963   2.9444   2.9517
  2.9572   2.9855   2.9887   3.0093   3.0200   3.0368   3.0580   3.0693
  3.0987   3.1054   3.1668   3.1865   3.2247   3.2788   3.3095   3.3116
  3.3319   3.3545   3.3742   3.3904   3.5187   3.6066   3.6417   3.6723
  3.8230   3.8772   3.9506   4.0302   4.1024   4.1458   4.2205   4.2245
  4.2522   4.2762   4.4365   4.5888   4.6033   4.7255   4.8175   5.3072
 24.7575  25.1044  25.1356  25.1602  25.1910  25.2869  25.3099  25.3982
 --------------------------------------------------------------

          Ground-State Mulliken Net Atomic Charges

     Atom                 Charge (a.u.)
  ----------------------------------------
      1 C                    -0.890838
      2 C                    -0.890334
      3 C                     0.691297
      4 C                     0.054286
      5 C                     0.054427
      6 C                     0.691037
      7 C                    -0.666641
      8 C                    -0.666111
      9 H                     0.170146
     10 H                     0.170319
     11 H                     0.192267
     12 H                     0.192229
     13 H                     0.146822
     14 H                     0.152797
     15 H                     0.149284
     16 H                     0.152700
     17 H                     0.146923
     18 H                     0.149389
  ----------------------------------------
  Sum of atomic charges =     0.000000

 -----------------------------------------------------------------
                    Cartesian Multipole Moments
 -----------------------------------------------------------------
    Charge (ESU x 10^10)
                -0.0000
    Dipole Moment (Debye)
         X       0.0001      Y       0.0788      Z      -0.0009
       Tot       0.0788
    Quadrupole Moments (Debye-Ang)
        XX     -44.5494     XY      -0.0019     YY     -45.6854
        XZ      -0.0211     YZ       0.0006     ZZ     -53.5222
    Octopole Moments (Debye-Ang^2)
       XXX       0.0006    XXY       0.2570    XYY      -0.0008
       YYY      -0.5465    XXZ      -0.0112    XYZ       0.0013
       YYZ      -0.2320    XZZ       0.0023    YZZ       1.4142
       ZZZ       0.1840
    Hexadecapole Moments (Debye-Ang^3)
      XXXX   -1085.0276   XXXY       0.1213   XXYY    -222.9677
      XYYY       0.1374   YYYY    -297.2861   XXXZ       0.9431
      XXYZ       0.0298   XYYZ       0.2745   YYYZ      -0.0198
      XXZZ    -193.6663   XYZZ       0.0455   YYZZ     -73.8282
      XZZZ       0.9909   YZZZ      -0.0440   ZZZZ     -76.7353
 -----------------------------------------------------------------
 Calculating analytic gradient of the SCF energy
 Gradient of SCF Energy
            1           2           3           4           5           6
    1   0.0000051   0.0001182  -0.0000054  -0.0001239   0.0000030   0.0000057
    2  -0.0000029  -0.0000619   0.0000276  -0.0000846  -0.0000184   0.0002015
    3   0.0002462   0.0000213  -0.0000727  -0.0000188   0.0002795  -0.0002371
            7           8           9          10          11          12
    1  -0.0000321   0.0000313   0.0000595  -0.0000871   0.0001130  -0.0000730
    2   0.0000257  -0.0000229   0.0000274   0.0000145   0.0000324   0.0000405
    3   0.0000175  -0.0000156  -0.0001015   0.0000564   0.0000422  -0.0001150
           13          14          15          16          17          18
    1   0.0000031  -0.0001776   0.0001121   0.0000676   0.0000144  -0.0000338
    2  -0.0000163   0.0000175  -0.0000179  -0.0000164  -0.0000624  -0.0000833
    3   0.0000118  -0.0000229  -0.0000748  -0.0000147   0.0000470  -0.0000489
 Max gradient component =       2.795E-04
 RMS gradient           =       8.832E-05
 Gradient time:  CPU 21.99 s  wall 3.80 s
 Geometry Optimization Parameters
   NAtoms,    NIC,     NZ,  NCons,   NDum,   NFix, NCnnct, MaxDiis
       18       0       0       0       0       0       0       0

 Cartesian Hessian Update
 Hessian updated using BFGS update


** GEOMETRY OPTIMIZATION IN CARTESIAN COORDINATES **
   Searching for a Minimum

   Optimization Cycle:  16

                       Coordinates (Angstroms)
     ATOM                X               Y               Z
      1  C         0.6951958713   -1.1930989807   -0.0002294954
      2  C        -0.6954957419   -1.1930856561    0.0030267781
      3  C        -1.4120374955   -0.0092851529    0.0034504742
      4  C        -0.6899864477    1.1830406204    0.0033257322
      5  C         0.6902760236    1.1830375385    0.0003851919
      6  C         1.4120108232   -0.0095077984   -0.0033637917
      7  C        -2.9228310209    0.0030656088    0.0036006379
      8  C         2.9227926075    0.0009637804   -0.0073429685
      9  H         1.2190876355   -2.1335970922   -0.0047996346
     10  H        -1.2196814040   -2.1334741143    0.0030810707
     11  H        -1.2159572472    2.1231225460    0.0034347871
     12  H         1.2165821168    2.1229622620   -0.0039001950
     13  H        -3.3086534760    0.5674040347   -0.8404299901
     14  H        -3.3119540096    0.4602768886    0.9092736739
     15  H        -3.3208536704   -1.0033666882   -0.0588518606
     16  H         3.3135557518    0.4593919765    0.8969349834
     17  H         3.3079551877    0.5631234605   -0.8530520718
     18  H         3.3197714804   -1.0060956572   -0.0681863807
   Point Group: c1    Number of degrees of freedom:    48


   Energy is   -308.848491750


 Translations and Rotations Projected Out of Hessian

 16 Hessian modes will be used to form the next step
  Hessian Eigenvalues:
     0.014649    0.104843    0.185495    0.506854    0.968587    1.000000
     1.000001    1.000004    1.000011    1.000025    1.000162    1.001231
     1.008837    1.022133    1.061390    1.187629

 Minimum search - taking simple RFO step
 Searching for Lamda that Minimizes Along All modes
 Value Taken    Lamda =   0.00000000
 Step Taken.  Stepsize is  0.002856

                             Maximum     Tolerance    Cnvgd?
         Gradient           0.000279      0.000030      NO
         Displacement       0.001103      0.000030      NO
         Energy change     -0.000001      0.000000      NO

 ----------------------------------------------------------------
             Standard Nuclear Orientation (Angstroms)
    I     Atom           X                Y                Z
 ----------------------------------------------------------------
    1      C       0.6952039738    -1.1931209463    -0.0006793219
    2      C      -0.6955497594    -1.1931208080     0.0031127459
    3      C      -1.4120024500    -0.0093057272     0.0035278150
    4      C      -0.6899239566     1.1830395527     0.0034419087
    5      C       0.6902549233     1.1830464696    -0.0000405735
    6      C       1.4119783808    -0.0095542465    -0.0035232909
    7      C      -2.9227954355     0.0030933391     0.0035958687
    8      C       2.9227639060     0.0010529983    -0.0071799927
    9      H       1.2188872468    -2.1338388661    -0.0049203425
   10      H      -1.2195208359    -2.1337191958     0.0031369699
   11      H      -1.2162014794     2.1228559251     0.0035443335
   12      H       1.2168308977     2.1227160422    -0.0040074695
   13      H      -3.3081924842     0.5676496565    -0.8405013520
   14      H      -3.3116992877     0.4602915583     0.9093159192
   15      H      -3.3214374589    -1.0031781434    -0.0585957284
   16      H       3.3131754725     0.4596963671     0.8971706170
   17      H       3.3078386073     0.5631512481    -0.8529332264
   18      H       3.3201667238    -1.0058776474    -0.0681079391
 ----------------------------------------------------------------
 Molecular Point Group                 C1    NOp =  1
 Largest Abelian Subgroup              C1    NOp =  1
 Nuclear Repulsion Energy =         341.55666921 hartrees
 There are       29 alpha and       29 beta electrons
 Applying Cartesian multipole field
    Component          Value
    ---------          -----
     (2,0,0)        1.00000E-11
     (0,2,0)        2.00000E-11
     (0,0,2)       -3.00000E-11
 Nucleus-field energy     =     0.0000000111 hartrees
 Requested basis set is 6-311++G(d,p)
 There are 98 shells and 246 basis functions
 A cutoff of  1.0D-14 yielded   4530 shell pairs
 There are     29167 function pairs (     31148 Cartesian)
 Smallest overlap matrix eigenvalue = 7.68E-07
 Linear dependence detected in AO basis
 Tighter screening thresholds may be required for diffuse basis sets
 Use S2THRESH > 14 and THRESH = 14 in case of SCF convergence issues
 Number of orthogonalized atomic orbitals = 245
 Maximum deviation from orthogonality = 7.001E-11
 Guess MOs from SCF MO coefficient file

 -----------------------------------------------------------------------
  General SCF calculation program by
  Eric Jon Sundstrom, Paul Horn, Yuezhi Mao, Dmitri Zuev, Alec White,
  David Stuck, Shaama M.S., Shane Yost, Joonho Lee, David Small,
  Daniel Levine, Susi Lehtola, Hugh Burton, Evgeny Epifanovsky,
  Bang C. Huynh
 -----------------------------------------------------------------------
 Hartree-Fock
 using 6 threads for integral computing
 -------------------------------------------------------
 OpenMP Integral computing Module                
 Release: version 2.0, May 2017, Q-Chem Inc. Pleasanton 
 -------------------------------------------------------
 A restricted SCF calculation will be
 performed using DIIS
 SCF converges when DIIS error is below 1.0e-10
 ---------------------------------------
  Cycle       Energy         DIIS error
 ---------------------------------------
    1    -308.8484921208      5.05e-06  
    2    -308.8484923838      1.20e-06  
    3    -308.8484924073      3.73e-07  
    4    -308.8484924092      1.78e-07  
    5    -308.8484924097      4.29e-08  
    6    -308.8484924098      1.76e-08  
    7    -308.8484924098      7.58e-09  
    8    -308.8484924098      2.97e-09  
    9    -308.8484924098      1.18e-09  
   10    -308.8484924098      3.78e-10  
   11    -308.8484924098      9.85e-11  Convergence criterion met
 ---------------------------------------
 SCF time:   CPU 49.29s  wall 9.00s 
 SCF   energy in the final basis set =     -308.8484924098
 Total energy in the final basis set =     -308.8484924098

 --------------------------------------------------------------

                    Orbital Energies (a.u.)
 --------------------------------------------------------------

 Alpha MOs
 -- Occupied --
-11.2340 -11.2340 -11.2257 -11.2249 -11.2244 -11.2236 -11.2196 -11.2196
 -1.1585  -1.0627  -1.0119  -0.9741  -0.8979  -0.8284  -0.7847  -0.6706
 -0.6463  -0.6264  -0.5808  -0.5795  -0.5701  -0.5556  -0.5482  -0.5251
 -0.4807  -0.4802  -0.4774  -0.3329  -0.3140
 -- Virtual --
  0.0400   0.0477   0.0499   0.0649   0.0673   0.0720   0.0797   0.0917
  0.0942   0.1093   0.1141   0.1236   0.1281   0.1426   0.1438   0.1551
  0.1688   0.1730   0.1802   0.1856   0.1881   0.1910   0.1951   0.2035
  0.2056   0.2074   0.2119   0.2242   0.2249   0.2317   0.2326   0.2458
  0.2511   0.2552   0.2578   0.2791   0.2817   0.2900   0.2982   0.3107
  0.3182   0.3193   0.3220   0.3544   0.3594   0.3673   0.3675   0.3913
  0.4028   0.4166   0.4308   0.4369   0.4457   0.4617   0.4629   0.4818
  0.5226   0.5462   0.5465   0.5593   0.5993   0.6059   0.6122   0.6649
  0.6663   0.7229   0.7336   0.7357   0.7415   0.7563   0.7684   0.7702
  0.7918   0.8003   0.8219   0.8440   0.8503   0.8577   0.8620   0.8696
  0.8742   0.8854   0.9090   0.9170   0.9236   0.9595   0.9683   0.9829
  1.0054   1.0241   1.0445   1.0626   1.0804   1.0918   1.1009   1.1396
  1.1542   1.1588   1.1779   1.1842   1.1910   1.2448   1.2509   1.2595
  1.2864   1.3309   1.3370   1.3527   1.4041   1.5399   1.5826   1.6256
  1.6325   1.6801   1.6818   1.7310   1.7354   1.7366   1.8057   1.8143
  1.8283   1.8318   1.8417   1.8558   1.8822   1.8850   1.8852   1.8956
  1.9247   1.9602   1.9754   1.9960   2.0205   2.0544   2.0718   2.1121
  2.1250   2.1414   2.1443   2.2010   2.2092   2.2624   2.2674   2.2827
  2.2846   2.3163   2.3392   2.3877   2.3978   2.4444   2.4549   2.4560
  2.5341   2.5488   2.6375   2.6421   2.6478   2.7628   2.7634   2.7804
  2.8388   2.8414   2.8434   2.8442   2.8633   2.8962   2.9444   2.9517
  2.9572   2.9855   2.9886   3.0093   3.0200   3.0369   3.0580   3.0694
  3.0987   3.1052   3.1669   3.1866   3.2248   3.2788   3.3095   3.3117
  3.3320   3.3545   3.3744   3.3904   3.5188   3.6066   3.6416   3.6723
  3.8230   3.8772   3.9507   4.0302   4.1024   4.1458   4.2208   4.2248
  4.2519   4.2758   4.4365   4.5888   4.6033   4.7256   4.8176   5.3072
 24.7575  25.1043  25.1356  25.1602  25.1910  25.2869  25.3100  25.3983
 --------------------------------------------------------------

          Ground-State Mulliken Net Atomic Charges

     Atom                 Charge (a.u.)
  ----------------------------------------
      1 C                    -0.891026
      2 C                    -0.890297
      3 C                     0.691070
      4 C                     0.054462
      5 C                     0.054485
      6 C                     0.691184
      7 C                    -0.666663
      8 C                    -0.666202
      9 H                     0.170193
     10 H                     0.170366
     11 H                     0.192257
     12 H                     0.192229
     13 H                     0.146828
     14 H                     0.152768
     15 H                     0.149314
     16 H                     0.152733
     17 H                     0.146880
     18 H                     0.149421
  ----------------------------------------
  Sum of atomic charges =     0.000000

 -----------------------------------------------------------------
                    Cartesian Multipole Moments
 -----------------------------------------------------------------
    Charge (ESU x 10^10)
                -0.0000
    Dipole Moment (Debye)
         X      -0.0000      Y       0.0788      Z      -0.0003
       Tot       0.0788
    Quadrupole Moments (Debye-Ang)
        XX     -44.5499     XY      -0.0010     YY     -45.6858
        XZ      -0.0214     YZ       0.0003     ZZ     -53.5216
    Octopole Moments (Debye-Ang^2)
       XXX      -0.0005    XXY       0.2515    XYY      -0.0012
       YYY      -0.5526    XXZ      -0.0065    XYZ       0.0049
       YYZ      -0.2271    XZZ       0.0025    YZZ       1.4160
       ZZZ       0.1946
    Hexadecapole Moments (Debye-Ang^3)
      XXXX   -1085.0204   XXXY       0.1323   XXYY    -222.9643
      XYYY       0.1340   YYYY    -297.2922   XXXZ       0.9359
      XXYZ       0.0273   XYYZ       0.2789   YYYZ      -0.0212
      XXZZ    -193.6623   XYZZ       0.0437   YYZZ     -73.8285
      XZZZ       1.0034   YZZZ      -0.0452   ZZZZ     -76.7348
 -----------------------------------------------------------------
 Calculating analytic gradient of the SCF energy
 Gradient of SCF Energy
            1           2           3           4           5           6
    1   0.0000424   0.0000598   0.0000062  -0.0000482  -0.0000487  -0.0000072
    2   0.0000751  -0.0000145   0.0001263  -0.0000245   0.0000665   0.0002312
    3   0.0001221   0.0001030  -0.0000955   0.0000608   0.0001590  -0.0001663
            7           8           9          10          11          12
    1  -0.0000252   0.0000257   0.0000578  -0.0000822   0.0001026  -0.0000700
    2   0.0000110  -0.0000158  -0.0000480  -0.0000568  -0.0000437  -0.0000373
    3  -0.0000050   0.0000091  -0.0000787   0.0000510   0.0000358  -0.0000921
           13          14          15          16          17          18
    1   0.0000412  -0.0001485   0.0000393   0.0000572  -0.0000081   0.0000061
    2   0.0000021  -0.0000328  -0.0000440  -0.0000007  -0.0000970  -0.0000970
    3  -0.0000120  -0.0000317  -0.0000347   0.0000092   0.0000470  -0.0000811
 Max gradient component =       2.312E-04
 RMS gradient           =       7.430E-05
 Gradient time:  CPU 21.99 s  wall 3.80 s
 Geometry Optimization Parameters
   NAtoms,    NIC,     NZ,  NCons,   NDum,   NFix, NCnnct, MaxDiis
       18       0       0       0       0       0       0       0

 Cartesian Hessian Update
 Hessian updated using BFGS update


** GEOMETRY OPTIMIZATION IN CARTESIAN COORDINATES **
   Searching for a Minimum

   Optimization Cycle:  17

                       Coordinates (Angstroms)
     ATOM                X               Y               Z
      1  C         0.6952039738   -1.1931209463   -0.0006793219
      2  C        -0.6955497594   -1.1931208080    0.0031127459
      3  C        -1.4120024500   -0.0093057272    0.0035278150
      4  C        -0.6899239566    1.1830395527    0.0034419087
      5  C         0.6902549233    1.1830464696   -0.0000405735
      6  C         1.4119783808   -0.0095542465   -0.0035232909
      7  C        -2.9227954355    0.0030933391    0.0035958687
      8  C         2.9227639060    0.0010529983   -0.0071799927
      9  H         1.2188872468   -2.1338388661   -0.0049203425
     10  H        -1.2195208359   -2.1337191958    0.0031369699
     11  H        -1.2162014794    2.1228559251    0.0035443335
     12  H         1.2168308977    2.1227160422   -0.0040074695
     13  H        -3.3081924842    0.5676496565   -0.8405013520
     14  H        -3.3116992877    0.4602915583    0.9093159192
     15  H        -3.3214374589   -1.0031781434   -0.0585957284
     16  H         3.3131754725    0.4596963671    0.8971706170
     17  H         3.3078386073    0.5631512481   -0.8529332264
     18  H         3.3201667238   -1.0058776474   -0.0681079391
   Point Group: c1    Number of degrees of freedom:    48


   Energy is   -308.848492410


 Translations and Rotations Projected Out of Hessian

 17 Hessian modes will be used to form the next step
  Hessian Eigenvalues:
     0.014362    0.089701    0.182086    0.393610    0.912746    1.000000
     1.000001    1.000002    1.000003    1.000011    1.000075    1.000114
     1.004316    1.008750    1.022138    1.064249    1.165308

 Minimum search - taking simple RFO step
 Searching for Lamda that Minimizes Along All modes
 Value Taken    Lamda =   0.00000000
 Step Taken.  Stepsize is  0.002264

                             Maximum     Tolerance    Cnvgd?
         Gradient           0.000231      0.000030      NO
         Displacement       0.000837      0.000030      NO
         Energy change     -0.000001      0.000000      NO

 ----------------------------------------------------------------
             Standard Nuclear Orientation (Angstroms)
    I     Atom           X                Y                Z
 ----------------------------------------------------------------
    1      C       0.6951704850    -1.1931905786    -0.0010622601
    2      C      -0.6956248888    -1.1931312269     0.0030779740
    3      C      -1.4119774495    -0.0093836034     0.0036241086
    4      C      -0.6898500768     1.1830546431     0.0034586160
    5      C       0.6902824590     1.1830013148    -0.0004328656
    6      C       1.4119570749    -0.0097166586    -0.0034905523
    7      C      -2.9227553517     0.0031035896     0.0036062908
    8      C       2.9227280776     0.0011261582    -0.0070808468
    9      H       1.2187030930    -2.1339779706    -0.0049506251
   10      H      -1.2193527988    -2.1338579489     0.0031441411
   11      H      -1.2164437668     2.1226927630     0.0036008269
   12      H       1.2170583492     2.1225660406    -0.0040200463
   13      H      -3.3078824934     0.5678127401    -0.8405354678
   14      H      -3.3114245070     0.4603213362     0.9093710956
   15      H      -3.3218802164    -1.0030224524    -0.0583880280
   16      H       3.3128538327     0.4599076581     0.8973215504
   17      H       3.3077690593     0.5632351054    -0.8528841494
   18      H       3.3204461027    -1.0056633334    -0.0680028210
 ----------------------------------------------------------------
 Molecular Point Group                 C1    NOp =  1
 Largest Abelian Subgroup              C1    NOp =  1
 Nuclear Repulsion Energy =         341.55800189 hartrees
 There are       29 alpha and       29 beta electrons
 Applying Cartesian multipole field
    Component          Value
    ---------          -----
     (2,0,0)        1.00000E-11
     (0,2,0)        2.00000E-11
     (0,0,2)       -3.00000E-11
 Nucleus-field energy     =     0.0000000111 hartrees
 Requested basis set is 6-311++G(d,p)
 There are 98 shells and 246 basis functions
 A cutoff of  1.0D-14 yielded   4530 shell pairs
 There are     29167 function pairs (     31148 Cartesian)
 Smallest overlap matrix eigenvalue = 7.68E-07
 Linear dependence detected in AO basis
 Tighter screening thresholds may be required for diffuse basis sets
 Use S2THRESH > 14 and THRESH = 14 in case of SCF convergence issues
 Number of orthogonalized atomic orbitals = 245
 Maximum deviation from orthogonality = 1.786E-10
 Guess MOs from SCF MO coefficient file

 -----------------------------------------------------------------------
  General SCF calculation program by
  Eric Jon Sundstrom, Paul Horn, Yuezhi Mao, Dmitri Zuev, Alec White,
  David Stuck, Shaama M.S., Shane Yost, Joonho Lee, David Small,
  Daniel Levine, Susi Lehtola, Hugh Burton, Evgeny Epifanovsky,
  Bang C. Huynh
 -----------------------------------------------------------------------
 Hartree-Fock
 using 6 threads for integral computing
 -------------------------------------------------------
 OpenMP Integral computing Module                
 Release: version 2.0, May 2017, Q-Chem Inc. Pleasanton 
 -------------------------------------------------------
 A restricted SCF calculation will be
 performed using DIIS
 SCF converges when DIIS error is below 1.0e-10
 ---------------------------------------
  Cycle       Energy         DIIS error
 ---------------------------------------
    1    -308.8484925789      4.80e-06  
    2    -308.8484928250      1.12e-06  
    3    -308.8484928474      2.68e-07  
    4    -308.8484928493      1.45e-07  
    5    -308.8484928498      6.01e-08  
    6    -308.8484928500      2.50e-08  
    7    -308.8484928500      9.99e-09  
    8    -308.8484928500      2.69e-09  
    9    -308.8484928500      1.04e-09  
   10    -308.8484928500      3.37e-10  
   11    -308.8484928500      1.22e-10  
   12    -308.8484928500      2.93e-11  Convergence criterion met
 ---------------------------------------
 SCF time:   CPU 52.65s  wall 10.00s 
 SCF   energy in the final basis set =     -308.8484928500
 Total energy in the final basis set =     -308.8484928500

 --------------------------------------------------------------

                    Orbital Energies (a.u.)
 --------------------------------------------------------------

 Alpha MOs
 -- Occupied --
-11.2340 -11.2340 -11.2257 -11.2248 -11.2244 -11.2236 -11.2196 -11.2196
 -1.1585  -1.0627  -1.0119  -0.9741  -0.8979  -0.8284  -0.7847  -0.6706
 -0.6463  -0.6264  -0.5808  -0.5796  -0.5701  -0.5556  -0.5482  -0.5251
 -0.4807  -0.4802  -0.4774  -0.3329  -0.3140
 -- Virtual --
  0.0400   0.0477   0.0499   0.0649   0.0673   0.0720   0.0797   0.0917
  0.0942   0.1093   0.1141   0.1236   0.1281   0.1426   0.1438   0.1551
  0.1688   0.1730   0.1802   0.1856   0.1881   0.1910   0.1951   0.2035
  0.2056   0.2074   0.2119   0.2242   0.2249   0.2317   0.2326   0.2458
  0.2511   0.2552   0.2578   0.2791   0.2817   0.2900   0.2982   0.3107
  0.3182   0.3193   0.3220   0.3544   0.3594   0.3673   0.3675   0.3913
  0.4028   0.4166   0.4308   0.4369   0.4457   0.4617   0.4629   0.4818
  0.5226   0.5462   0.5465   0.5593   0.5993   0.6059   0.6122   0.6649
  0.6663   0.7230   0.7336   0.7357   0.7415   0.7563   0.7684   0.7702
  0.7918   0.8003   0.8219   0.8440   0.8503   0.8577   0.8621   0.8696
  0.8742   0.8855   0.9090   0.9169   0.9236   0.9595   0.9683   0.9829
  1.0054   1.0241   1.0445   1.0626   1.0804   1.0918   1.1009   1.1396
  1.1542   1.1587   1.1779   1.1843   1.1910   1.2449   1.2509   1.2595
  1.2865   1.3309   1.3370   1.3526   1.4041   1.5399   1.5826   1.6257
  1.6326   1.6800   1.6818   1.7310   1.7353   1.7366   1.8056   1.8143
  1.8283   1.8318   1.8417   1.8559   1.8822   1.8851   1.8851   1.8956
  1.9248   1.9603   1.9754   1.9960   2.0206   2.0543   2.0718   2.1121
  2.1249   2.1414   2.1443   2.2010   2.2093   2.2624   2.2674   2.2827
  2.2846   2.3163   2.3392   2.3877   2.3978   2.4445   2.4548   2.4559
  2.5341   2.5488   2.6375   2.6420   2.6479   2.7627   2.7634   2.7804
  2.8387   2.8414   2.8435   2.8442   2.8632   2.8961   2.9444   2.9518
  2.9572   2.9855   2.9885   3.0094   3.0200   3.0369   3.0580   3.0695
  3.0987   3.1051   3.1670   3.1867   3.2248   3.2788   3.3096   3.3118
  3.3320   3.3545   3.3745   3.3904   3.5188   3.6066   3.6416   3.6723
  3.8230   3.8771   3.9508   4.0302   4.1024   4.1458   4.2209   4.2249
  4.2517   4.2756   4.4365   4.5888   4.6034   4.7257   4.8176   5.3073
 24.7575  25.1043  25.1355  25.1601  25.1909  25.2870  25.3101  25.3983
 --------------------------------------------------------------

          Ground-State Mulliken Net Atomic Charges

     Atom                 Charge (a.u.)
  ----------------------------------------
      1 C                    -0.891020
      2 C                    -0.890266
      3 C                     0.691076
      4 C                     0.054437
      5 C                     0.054366
      6 C                     0.691353
      7 C                    -0.666709
      8 C                    -0.666310
      9 H                     0.170199
     10 H                     0.170380
     11 H                     0.192274
     12 H                     0.192261
     13 H                     0.146826
     14 H                     0.152746
     15 H                     0.149346
     16 H                     0.152779
     17 H                     0.146823
     18 H                     0.149438
  ----------------------------------------
  Sum of atomic charges =     0.000000

 -----------------------------------------------------------------
                    Cartesian Multipole Moments
 -----------------------------------------------------------------
    Charge (ESU x 10^10)
                 0.0000
    Dipole Moment (Debye)
         X      -0.0001      Y       0.0786      Z       0.0004
       Tot       0.0786
    Quadrupole Moments (Debye-Ang)
        XX     -44.5502     XY      -0.0005     YY     -45.6862
        XZ      -0.0215     YZ       0.0001     ZZ     -53.5210
    Octopole Moments (Debye-Ang^2)
       XXX      -0.0011    XXY       0.2494    XYY      -0.0016
       YYY      -0.5553    XXZ      -0.0036    XYZ       0.0069
       YYZ      -0.2219    XZZ       0.0026    YZZ       1.4173
       ZZZ       0.2046
    Hexadecapole Moments (Debye-Ang^3)
      XXXX   -1085.0061   XXXY       0.1407   XXYY    -222.9607
      XYYY       0.1290   YYYY    -297.2967   XXXZ       0.9310
      XXYZ       0.0235   XYYZ       0.2825   YYYZ      -0.0220
      XXZZ    -193.6578   XYZZ       0.0420   YYZZ     -73.8286
      XZZZ       1.0109   YZZZ      -0.0459   ZZZZ     -76.7345
 -----------------------------------------------------------------
 Calculating analytic gradient of the SCF energy
 Gradient of SCF Energy
            1           2           3           4           5           6
    1   0.0000558  -0.0000150   0.0000105   0.0000224  -0.0000589  -0.0000080
    2   0.0000852   0.0000479   0.0000983   0.0000454   0.0000857   0.0001724
    3   0.0000011   0.0001385  -0.0000687   0.0001056   0.0000273  -0.0000327
            7           8           9          10          11          12
    1  -0.0000158   0.0000158   0.0000400  -0.0000468   0.0000638  -0.0000532
    2  -0.0000062  -0.0000214  -0.0000451  -0.0000709  -0.0000652  -0.0000413
    3  -0.0000267   0.0000199  -0.0000529   0.0000543   0.0000359  -0.0000631
           13          14          15          16          17          18
    1   0.0000596  -0.0001180  -0.0000098   0.0000386   0.0000034   0.0000155
    2   0.0000150  -0.0000692  -0.0000526   0.0000000  -0.0000996  -0.0000785
    3  -0.0000331  -0.0000401  -0.0000093   0.0000169   0.0000217  -0.0000945
 Max gradient component =       1.724E-04
 RMS gradient           =       6.011E-05
 Gradient time:  CPU 21.96 s  wall 3.79 s
 Geometry Optimization Parameters
   NAtoms,    NIC,     NZ,  NCons,   NDum,   NFix, NCnnct, MaxDiis
       18       0       0       0       0       0       0       0

 Cartesian Hessian Update
 Hessian updated using BFGS update


** GEOMETRY OPTIMIZATION IN CARTESIAN COORDINATES **
   Searching for a Minimum

   Optimization Cycle:  18

                       Coordinates (Angstroms)
     ATOM                X               Y               Z
      1  C         0.6951704850   -1.1931905786   -0.0010622601
      2  C        -0.6956248888   -1.1931312269    0.0030779740
      3  C        -1.4119774495   -0.0093836034    0.0036241086
      4  C        -0.6898500768    1.1830546431    0.0034586160
      5  C         0.6902824590    1.1830013148   -0.0004328656
      6  C         1.4119570749   -0.0097166586   -0.0034905523
      7  C        -2.9227553517    0.0031035896    0.0036062908
      8  C         2.9227280776    0.0011261582   -0.0070808468
      9  H         1.2187030930   -2.1339779706   -0.0049506251
     10  H        -1.2193527988   -2.1338579489    0.0031441411
     11  H        -1.2164437668    2.1226927630    0.0036008269
     12  H         1.2170583492    2.1225660406   -0.0040200463
     13  H        -3.3078824934    0.5678127401   -0.8405354678
     14  H        -3.3114245070    0.4603213362    0.9093710956
     15  H        -3.3218802164   -1.0030224524   -0.0583880280
     16  H         3.3128538327    0.4599076581    0.8973215504
     17  H         3.3077690593    0.5632351054   -0.8528841494
     18  H         3.3204461027   -1.0056633334   -0.0680028210
   Point Group: c1    Number of degrees of freedom:    48


   Energy is   -308.848492850


 Translations and Rotations Projected Out of Hessian

 17 Hessian modes will be used to form the next step
  Hessian Eigenvalues:
     0.014392    0.079130    0.178095    0.322004    0.794530    0.999906
     1.000000    1.000001    1.000005    1.000011    1.000031    1.000266
     1.004540    1.012375    1.019213    1.059766    1.147688

 Minimum search - taking simple RFO step
 Searching for Lamda that Minimizes Along All modes
 Value Taken    Lamda =   0.00000000
 Step Taken.  Stepsize is  0.001601

                             Maximum     Tolerance    Cnvgd?
         Gradient           0.000172      0.000030      NO
         Displacement       0.000509      0.000030      NO
         Energy change     -0.000000      0.000000      NO

 ----------------------------------------------------------------
             Standard Nuclear Orientation (Angstroms)
    I     Atom           X                Y                Z
 ----------------------------------------------------------------
    1      C       0.6951108009    -1.1932737207    -0.0012919398
    2      C      -0.6956655327    -1.1931557763     0.0029451075
    3      C      -1.4119662562    -0.0094703596     0.0037037439
    4      C      -0.6898114433     1.1830473122     0.0033808742
    5      C       0.6903368659     1.1829322460    -0.0006871908
    6      C       1.4119460714    -0.0099239953    -0.0034221668
    7      C      -2.9227185788     0.0031036933     0.0036304165
    8      C       2.9226941441     0.0011825902    -0.0070353502
    9      H       1.2185504675    -2.1340358754    -0.0048953646
   10      H      -1.2192171581    -2.1338878667     0.0030871570
   11      H      -1.2166403894     2.1226432524     0.0035881321
   12      H       1.2172491665     2.1224987543    -0.0039479361
   13      H      -3.3077537236     0.5678830983    -0.8405302418
   14      H      -3.3111550749     0.4603649538     0.9094403467
   15      H      -3.3221361596    -1.0029091466    -0.0582397947
   16      H       3.3126483514     0.4600250936     0.8973956843
   17      H       3.3077065568     0.5633425417    -0.8528772901
   18      H       3.3205988765    -1.0054892189    -0.0678872465
 ----------------------------------------------------------------
 Molecular Point Group                 C1    NOp =  1
 Largest Abelian Subgroup              C1    NOp =  1
 Nuclear Repulsion Energy =         341.55949946 hartrees
 There are       29 alpha and       29 beta electrons
 Applying Cartesian multipole field
    Component          Value
    ---------          -----
     (2,0,0)        1.00000E-11
     (0,2,0)        2.00000E-11
     (0,0,2)       -3.00000E-11
 Nucleus-field energy     =     0.0000000111 hartrees
 Requested basis set is 6-311++G(d,p)
 There are 98 shells and 246 basis functions
 A cutoff of  1.0D-14 yielded   4530 shell pairs
 There are     29167 function pairs (     31148 Cartesian)
 Smallest overlap matrix eigenvalue = 7.68E-07
 Linear dependence detected in AO basis
 Tighter screening thresholds may be required for diffuse basis sets
 Use S2THRESH > 14 and THRESH = 14 in case of SCF convergence issues
 Number of orthogonalized atomic orbitals = 245
 Maximum deviation from orthogonality = 2.521E-10
 Guess MOs from SCF MO coefficient file

 -----------------------------------------------------------------------
  General SCF calculation program by
  Eric Jon Sundstrom, Paul Horn, Yuezhi Mao, Dmitri Zuev, Alec White,
  David Stuck, Shaama M.S., Shane Yost, Joonho Lee, David Small,
  Daniel Levine, Susi Lehtola, Hugh Burton, Evgeny Epifanovsky,
  Bang C. Huynh
 -----------------------------------------------------------------------
 Hartree-Fock
 using 6 threads for integral computing
 -------------------------------------------------------
 OpenMP Integral computing Module                
 Release: version 2.0, May 2017, Q-Chem Inc. Pleasanton 
 -------------------------------------------------------
 A restricted SCF calculation will be
 performed using DIIS
 SCF converges when DIIS error is below 1.0e-10
 ---------------------------------------
  Cycle       Energy         DIIS error
 ---------------------------------------
    1    -308.8484929650      3.78e-06  
    2    -308.8484931163      9.03e-07  
    3    -308.8484931286      3.81e-07  
    4    -308.8484931303      1.36e-07  
    5    -308.8484931307      4.29e-08  
    6    -308.8484931308      1.98e-08  
    7    -308.8484931309      7.99e-09  
    8    -308.8484931309      1.97e-09  
    9    -308.8484931308      7.15e-10  
   10    -308.8484931309      2.09e-10  
   11    -308.8484931309      9.50e-11  Convergence criterion met
 ---------------------------------------
 SCF time:   CPU 49.01s  wall 10.00s 
 SCF   energy in the final basis set =     -308.8484931309
 Total energy in the final basis set =     -308.8484931309

 --------------------------------------------------------------

                    Orbital Energies (a.u.)
 --------------------------------------------------------------

 Alpha MOs
 -- Occupied --
-11.2340 -11.2340 -11.2257 -11.2248 -11.2244 -11.2236 -11.2196 -11.2196
 -1.1585  -1.0627  -1.0119  -0.9741  -0.8979  -0.8284  -0.7847  -0.6706
 -0.6463  -0.6264  -0.5808  -0.5796  -0.5701  -0.5556  -0.5482  -0.5251
 -0.4807  -0.4802  -0.4774  -0.3329  -0.3140
 -- Virtual --
  0.0400   0.0477   0.0499   0.0649   0.0673   0.0720   0.0797   0.0917
  0.0942   0.1093   0.1141   0.1236   0.1281   0.1426   0.1438   0.1551
  0.1688   0.1730   0.1802   0.1856   0.1881   0.1910   0.1951   0.2035
  0.2056   0.2074   0.2119   0.2242   0.2249   0.2317   0.2326   0.2458
  0.2511   0.2552   0.2578   0.2791   0.2817   0.2900   0.2982   0.3107
  0.3182   0.3193   0.3220   0.3545   0.3594   0.3673   0.3675   0.3913
  0.4028   0.4166   0.4308   0.4369   0.4458   0.4617   0.4629   0.4818
  0.5226   0.5462   0.5465   0.5593   0.5993   0.6059   0.6122   0.6649
  0.6663   0.7230   0.7336   0.7357   0.7415   0.7563   0.7684   0.7701
  0.7918   0.8003   0.8219   0.8440   0.8503   0.8577   0.8621   0.8697
  0.8742   0.8855   0.9090   0.9169   0.9236   0.9595   0.9682   0.9829
  1.0055   1.0240   1.0446   1.0626   1.0804   1.0918   1.1009   1.1396
  1.1542   1.1587   1.1779   1.1843   1.1910   1.2449   1.2509   1.2595
  1.2866   1.3309   1.3370   1.3526   1.4040   1.5400   1.5826   1.6257
  1.6326   1.6800   1.6818   1.7310   1.7353   1.7366   1.8056   1.8143
  1.8283   1.8317   1.8417   1.8559   1.8822   1.8851   1.8851   1.8956
  1.9248   1.9603   1.9755   1.9960   2.0206   2.0543   2.0719   2.1121
  2.1249   2.1415   2.1443   2.2010   2.2093   2.2624   2.2674   2.2827
  2.2846   2.3162   2.3392   2.3878   2.3978   2.4446   2.4548   2.4559
  2.5342   2.5488   2.6375   2.6419   2.6479   2.7627   2.7635   2.7804
  2.8387   2.8413   2.8435   2.8443   2.8632   2.8961   2.9444   2.9519
  2.9572   2.9855   2.9885   3.0094   3.0200   3.0369   3.0580   3.0695
  3.0987   3.1050   3.1670   3.1867   3.2248   3.2788   3.3097   3.3118
  3.3320   3.3545   3.3746   3.3904   3.5188   3.6066   3.6415   3.6724
  3.8230   3.8771   3.9508   4.0302   4.1024   4.1458   4.2210   4.2250
  4.2516   4.2755   4.4365   4.5888   4.6034   4.7257   4.8177   5.3073
 24.7575  25.1043  25.1355  25.1601  25.1909  25.2871  25.3101  25.3983
 --------------------------------------------------------------

          Ground-State Mulliken Net Atomic Charges

     Atom                 Charge (a.u.)
  ----------------------------------------
      1 C                    -0.890960
      2 C                    -0.890265
      3 C                     0.691163
      4 C                     0.054372
      5 C                     0.054244
      6 C                     0.691418
      7 C                    -0.666732
      8 C                    -0.666361
      9 H                     0.170183
     10 H                     0.170362
     11 H                     0.192309
     12 H                     0.192307
     13 H                     0.146813
     14 H                     0.152743
     15 H                     0.149370
     16 H                     0.152813
     17 H                     0.146786
     18 H                     0.149435
  ----------------------------------------
  Sum of atomic charges =     0.000000

 -----------------------------------------------------------------
                    Cartesian Multipole Moments
 -----------------------------------------------------------------
    Charge (ESU x 10^10)
                 0.0000
    Dipole Moment (Debye)
         X      -0.0002      Y       0.0784      Z       0.0010
       Tot       0.0784
    Quadrupole Moments (Debye-Ang)
        XX     -44.5502     XY      -0.0001     YY     -45.6865
        XZ      -0.0211     YZ      -0.0001     ZZ     -53.5206
    Octopole Moments (Debye-Ang^2)
       XXX      -0.0014    XXY       0.2497    XYY      -0.0017
       YYY      -0.5547    XXZ      -0.0017    XYZ       0.0073
       YYZ      -0.2172    XZZ       0.0025    YZZ       1.4180
       ZZZ       0.2132
    Hexadecapole Moments (Debye-Ang^3)
      XXXX   -1084.9883   XXXY       0.1483   XXYY    -222.9572
      XYYY       0.1259   YYYY    -297.3002   XXXZ       0.9332
      XXYZ       0.0196   XYYZ       0.2853   YYYZ      -0.0224
      XXZZ    -193.6531   XYZZ       0.0408   YYZZ     -73.8286
      XZZZ       1.0136   YZZZ      -0.0463   ZZZZ     -76.7343
 -----------------------------------------------------------------
 Calculating analytic gradient of the SCF energy
 Gradient of SCF Energy
            1           2           3           4           5           6
    1   0.0000354  -0.0000432   0.0000004   0.0000502  -0.0000374   0.0000008
    2   0.0000793   0.0000513   0.0000466   0.0000561   0.0000818   0.0000395
    3  -0.0000677   0.0001259  -0.0000058   0.0001069  -0.0000579   0.0000670
            7           8           9          10          11          12
    1  -0.0000077   0.0000083   0.0000142   0.0000024   0.0000103  -0.0000253
    2  -0.0000253  -0.0000244   0.0000008  -0.0000288  -0.0000281   0.0000018
    3  -0.0000421   0.0000217  -0.0000324   0.0000611   0.0000392  -0.0000387
           13          14          15          16          17          18
    1   0.0000606  -0.0000902  -0.0000312   0.0000267   0.0000224   0.0000034
    2   0.0000210  -0.0000886  -0.0000424  -0.0000086  -0.0000860  -0.0000458
    3  -0.0000496  -0.0000458   0.0000004   0.0000152  -0.0000062  -0.0000913
 Max gradient component =       1.259E-04
 RMS gradient           =       4.908E-05
 Gradient time:  CPU 21.98 s  wall 3.80 s
 Geometry Optimization Parameters
   NAtoms,    NIC,     NZ,  NCons,   NDum,   NFix, NCnnct, MaxDiis
       18       0       0       0       0       0       0       0

 Cartesian Hessian Update
 Hessian updated using BFGS update


** GEOMETRY OPTIMIZATION IN CARTESIAN COORDINATES **
   Searching for a Minimum

   Optimization Cycle:  19

                       Coordinates (Angstroms)
     ATOM                X               Y               Z
      1  C         0.6951108009   -1.1932737207   -0.0012919398
      2  C        -0.6956655327   -1.1931557763    0.0029451075
      3  C        -1.4119662562   -0.0094703596    0.0037037439
      4  C        -0.6898114433    1.1830473122    0.0033808742
      5  C         0.6903368659    1.1829322460   -0.0006871908
      6  C         1.4119460714   -0.0099239953   -0.0034221668
      7  C        -2.9227185788    0.0031036933    0.0036304165
      8  C         2.9226941441    0.0011825902   -0.0070353502
      9  H         1.2185504675   -2.1340358754   -0.0048953646
     10  H        -1.2192171581   -2.1338878667    0.0030871570
     11  H        -1.2166403894    2.1226432524    0.0035881321
     12  H         1.2172491665    2.1224987543   -0.0039479361
     13  H        -3.3077537236    0.5678830983   -0.8405302418
     14  H        -3.3111550749    0.4603649538    0.9094403467
     15  H        -3.3221361596   -1.0029091466   -0.0582397947
     16  H         3.3126483514    0.4600250936    0.8973956843
     17  H         3.3077065568    0.5633425417   -0.8528772901
     18  H         3.3205988765   -1.0054892189   -0.0678872465
   Point Group: c1    Number of degrees of freedom:    48


   Energy is   -308.848493131


 Translations and Rotations Projected Out of Hessian

 18 Hessian modes will be used to form the next step
  Hessian Eigenvalues:
     0.014482    0.070318    0.171074    0.271592    0.633636    0.987013
     1.000000    1.000000    1.000001    1.000004    1.000029    1.000038
     1.000274    1.000788    1.009200    1.026691    1.065986    1.190012

 Minimum search - taking simple RFO step
 Searching for Lamda that Minimizes Along All modes
 Value Taken    Lamda =   0.00000000
 Step Taken.  Stepsize is  0.001293

                             Maximum     Tolerance    Cnvgd?
         Gradient           0.000126      0.000030      NO
         Displacement       0.000506      0.000030      NO
         Energy change     -0.000000      0.000000      NO

 ----------------------------------------------------------------
             Standard Nuclear Orientation (Angstroms)
    I     Atom           X                Y                Z
 ----------------------------------------------------------------
    1      C       0.6950501678    -1.1933734585    -0.0013944140
    2      C      -0.6956714712    -1.1931884067     0.0027588925
    3      C      -1.4119573219    -0.0095536756     0.0037433444
    4      C      -0.6898114275     1.1830239944     0.0032454329
    5      C       0.6903945211     1.1828416854    -0.0008141137
    6      C       1.4119366771    -0.0100883813    -0.0034095119
    7      C      -2.9226862518     0.0031126073     0.0036709839
    8      C       2.9226632818     0.0012321190    -0.0070194865
    9      H       1.2184283658    -2.1340722443    -0.0047927766
   10      H      -1.2191291271    -2.1338747128     0.0029758596
   11      H      -1.2167803360     2.1226423167     0.0035227904
   12      H       1.2174061980     2.1224548425    -0.0038303015
   13      H      -3.3077476148     0.5678952004    -0.8404897152
   14      H      -3.3108875216     0.4604365815     0.9095263207
   15      H      -3.3222644449    -1.0028208639    -0.0581303086
   16      H       3.3125234673     0.4600948954     0.8974282446
   17      H       3.3076279727     0.5634654056    -0.8528782513
   18      H       3.3206818498    -1.0053503291    -0.0677560489
 ----------------------------------------------------------------
 Molecular Point Group                 C1    NOp =  1
 Largest Abelian Subgroup              C1    NOp =  1
 Nuclear Repulsion Energy =         341.56109567 hartrees
 There are       29 alpha and       29 beta electrons
 Applying Cartesian multipole field
    Component          Value
    ---------          -----
     (2,0,0)        1.00000E-11
     (0,2,0)        2.00000E-11
     (0,0,2)       -3.00000E-11
 Nucleus-field energy     =     0.0000000111 hartrees
 Requested basis set is 6-311++G(d,p)
 There are 98 shells and 246 basis functions
 A cutoff of  1.0D-14 yielded   4530 shell pairs
 There are     29167 function pairs (     31148 Cartesian)
 Smallest overlap matrix eigenvalue = 7.68E-07
 Linear dependence detected in AO basis
 Tighter screening thresholds may be required for diffuse basis sets
 Use S2THRESH > 14 and THRESH = 14 in case of SCF convergence issues
 Number of orthogonalized atomic orbitals = 245
 Maximum deviation from orthogonality = 7.867E-11
 Guess MOs from SCF MO coefficient file

 -----------------------------------------------------------------------
  General SCF calculation program by
  Eric Jon Sundstrom, Paul Horn, Yuezhi Mao, Dmitri Zuev, Alec White,
  David Stuck, Shaama M.S., Shane Yost, Joonho Lee, David Small,
  Daniel Levine, Susi Lehtola, Hugh Burton, Evgeny Epifanovsky,
  Bang C. Huynh
 -----------------------------------------------------------------------
 Hartree-Fock
 using 6 threads for integral computing
 -------------------------------------------------------
 OpenMP Integral computing Module                
 Release: version 2.0, May 2017, Q-Chem Inc. Pleasanton 
 -------------------------------------------------------
 A restricted SCF calculation will be
 performed using DIIS
 SCF converges when DIIS error is below 1.0e-10
 ---------------------------------------
  Cycle       Energy         DIIS error
 ---------------------------------------
    1    -308.8484932586      2.71e-06  
    2    -308.8484933321      6.80e-07  
    3    -308.8484933377      3.44e-07  
    4    -308.8484933389      8.23e-08  
    5    -308.8484933390      1.64e-08  
    6    -308.8484933390      7.52e-09  
    7    -308.8484933390      3.00e-09  
    8    -308.8484933390      1.19e-09  
    9    -308.8484933390      5.21e-10  
   10    -308.8484933390      1.96e-10  
   11    -308.8484933390      7.64e-11  Convergence criterion met
 ---------------------------------------
 SCF time:   CPU 48.35s  wall 9.00s 
 SCF   energy in the final basis set =     -308.8484933390
 Total energy in the final basis set =     -308.8484933390

 --------------------------------------------------------------

                    Orbital Energies (a.u.)
 --------------------------------------------------------------

 Alpha MOs
 -- Occupied --
-11.2340 -11.2340 -11.2257 -11.2248 -11.2244 -11.2236 -11.2196 -11.2196
 -1.1585  -1.0627  -1.0119  -0.9741  -0.8979  -0.8284  -0.7847  -0.6706
 -0.6463  -0.6264  -0.5808  -0.5796  -0.5701  -0.5556  -0.5482  -0.5251
 -0.4807  -0.4802  -0.4774  -0.3329  -0.3140
 -- Virtual --
  0.0400   0.0477   0.0499   0.0649   0.0673   0.0720   0.0797   0.0917
  0.0942   0.1093   0.1141   0.1236   0.1281   0.1426   0.1438   0.1551
  0.1688   0.1730   0.1802   0.1856   0.1881   0.1910   0.1951   0.2035
  0.2056   0.2074   0.2119   0.2242   0.2249   0.2317   0.2326   0.2458
  0.2511   0.2552   0.2578   0.2791   0.2817   0.2900   0.2982   0.3107
  0.3182   0.3193   0.3220   0.3545   0.3594   0.3673   0.3675   0.3913
  0.4028   0.4166   0.4308   0.4369   0.4458   0.4617   0.4629   0.4819
  0.5226   0.5462   0.5465   0.5593   0.5993   0.6059   0.6122   0.6650
  0.6663   0.7230   0.7336   0.7357   0.7415   0.7563   0.7684   0.7701
  0.7918   0.8003   0.8219   0.8440   0.8503   0.8577   0.8621   0.8697
  0.8742   0.8855   0.9090   0.9169   0.9237   0.9595   0.9682   0.9829
  1.0055   1.0240   1.0446   1.0627   1.0804   1.0918   1.1009   1.1396
  1.1542   1.1587   1.1779   1.1843   1.1911   1.2449   1.2509   1.2595
  1.2867   1.3309   1.3370   1.3526   1.4040   1.5400   1.5826   1.6257
  1.6326   1.6800   1.6818   1.7310   1.7353   1.7366   1.8057   1.8142
  1.8283   1.8317   1.8417   1.8560   1.8822   1.8851   1.8851   1.8956
  1.9249   1.9603   1.9755   1.9959   2.0207   2.0543   2.0719   2.1121
  2.1249   2.1415   2.1443   2.2010   2.2092   2.2624   2.2673   2.2827
  2.2846   2.3163   2.3392   2.3878   2.3978   2.4446   2.4548   2.4559
  2.5342   2.5488   2.6375   2.6419   2.6480   2.7627   2.7635   2.7804
  2.8387   2.8413   2.8435   2.8443   2.8632   2.8961   2.9444   2.9520
  2.9572   2.9855   2.9884   3.0094   3.0201   3.0369   3.0580   3.0695
  3.0987   3.1050   3.1670   3.1867   3.2248   3.2788   3.3097   3.3119
  3.3320   3.3545   3.3746   3.3904   3.5188   3.6067   3.6415   3.6725
  3.8231   3.8772   3.9508   4.0303   4.1025   4.1459   4.2210   4.2250
  4.2515   4.2755   4.4365   4.5888   4.6034   4.7258   4.8177   5.3073
 24.7575  25.1044  25.1355  25.1601  25.1910  25.2871  25.3101  25.3983
 --------------------------------------------------------------

          Ground-State Mulliken Net Atomic Charges

     Atom                 Charge (a.u.)
  ----------------------------------------
      1 C                    -0.890901
      2 C                    -0.890383
      3 C                     0.691305
      4 C                     0.054383
      5 C                     0.054256
      6 C                     0.691261
      7 C                    -0.666721
      8 C                    -0.666343
      9 H                     0.170165
     10 H                     0.170332
     11 H                     0.192344
     12 H                     0.192345
     13 H                     0.146797
     14 H                     0.152754
     15 H                     0.149383
     16 H                     0.152827
     17 H                     0.146776
     18 H                     0.149419
  ----------------------------------------
  Sum of atomic charges =     0.000000

 -----------------------------------------------------------------
                    Cartesian Multipole Moments
 -----------------------------------------------------------------
    Charge (ESU x 10^10)
                -0.0000
    Dipole Moment (Debye)
         X      -0.0002      Y       0.0782      Z       0.0015
       Tot       0.0782
    Quadrupole Moments (Debye-Ang)
        XX     -44.5503     XY       0.0000     YY     -45.6867
        XZ      -0.0204     YZ      -0.0002     ZZ     -53.5203
    Octopole Moments (Debye-Ang^2)
       XXX      -0.0013    XXY       0.2511    XYY      -0.0016
       YYY      -0.5525    XXZ       0.0002    XYZ       0.0065
       YYZ      -0.2130    XZZ       0.0023    YZZ       1.4187
       ZZZ       0.2210
    Hexadecapole Moments (Debye-Ang^3)
      XXXX   -1084.9716   XXXY       0.1517   XXYY    -222.9535
      XYYY       0.1227   YYYY    -297.3025   XXXZ       0.9426
      XXYZ       0.0164   XYYZ       0.2877   YYYZ      -0.0227
      XXZZ    -193.6485   XYZZ       0.0402   YYZZ     -73.8286
      XZZZ       1.0135   YZZZ      -0.0467   ZZZZ     -76.7340
 -----------------------------------------------------------------
 Calculating analytic gradient of the SCF energy
 Gradient of SCF Energy
            1           2           3           4           5           6
    1  -0.0000016  -0.0000402  -0.0000077   0.0000379   0.0000065   0.0000100
    2   0.0000348   0.0000476  -0.0000225   0.0000508   0.0000372  -0.0000431
    3  -0.0000827   0.0000856   0.0000678   0.0000798  -0.0000884   0.0001023
            7           8           9          10          11          12
    1  -0.0000049   0.0000051  -0.0000144   0.0000435  -0.0000356   0.0000065
    2  -0.0000335  -0.0000291   0.0000588   0.0000226   0.0000222   0.0000595
    3  -0.0000489   0.0000180  -0.0000189   0.0000675   0.0000427  -0.0000218
           13          14          15          16          17          18
    1   0.0000532  -0.0000660  -0.0000349   0.0000240   0.0000319  -0.0000136
    2   0.0000191  -0.0000955  -0.0000263  -0.0000205  -0.0000680  -0.0000142
    3  -0.0000595  -0.0000498  -0.0000021   0.0000110  -0.0000253  -0.0000772
 Max gradient component =       1.023E-04
 RMS gradient           =       4.678E-05
 Gradient time:  CPU 21.97 s  wall 3.80 s
 Geometry Optimization Parameters
   NAtoms,    NIC,     NZ,  NCons,   NDum,   NFix, NCnnct, MaxDiis
       18       0       0       0       0       0       0       0

 Cartesian Hessian Update
 Hessian updated using BFGS update


** GEOMETRY OPTIMIZATION IN CARTESIAN COORDINATES **
   Searching for a Minimum

   Optimization Cycle:  20

                       Coordinates (Angstroms)
     ATOM                X               Y               Z
      1  C         0.6950501678   -1.1933734585   -0.0013944140
      2  C        -0.6956714712   -1.1931884067    0.0027588925
      3  C        -1.4119573219   -0.0095536756    0.0037433444
      4  C        -0.6898114275    1.1830239944    0.0032454329
      5  C         0.6903945211    1.1828416854   -0.0008141137
      6  C         1.4119366771   -0.0100883813   -0.0034095119
      7  C        -2.9226862518    0.0031126073    0.0036709839
      8  C         2.9226632818    0.0012321190   -0.0070194865
      9  H         1.2184283658   -2.1340722443   -0.0047927766
     10  H        -1.2191291271   -2.1338747128    0.0029758596
     11  H        -1.2167803360    2.1226423167    0.0035227904
     12  H         1.2174061980    2.1224548425   -0.0038303015
     13  H        -3.3077476148    0.5678952004   -0.8404897152
     14  H        -3.3108875216    0.4604365815    0.9095263207
     15  H        -3.3222644449   -1.0028208639   -0.0581303086
     16  H         3.3125234673    0.4600948954    0.8974282446
     17  H         3.3076279727    0.5634654056   -0.8528782513
     18  H         3.3206818498   -1.0053503291   -0.0677560489
   Point Group: c1    Number of degrees of freedom:    48


   Energy is   -308.848493339


 Translations and Rotations Projected Out of Hessian

 17 Hessian modes will be used to form the next step
  Hessian Eigenvalues:
     0.014464    0.058156    0.154511    0.230263    0.503018    0.956742
     1.000001    1.000003    1.000004    1.000028    1.000074    1.000192
     1.002232    1.008993    1.029257    1.067688    1.296966

 Minimum search - taking simple RFO step
 Searching for Lamda that Minimizes Along All modes
 Value Taken    Lamda =   0.00000000
 Step Taken.  Stepsize is  0.001584

                             Maximum     Tolerance    Cnvgd?
         Gradient           0.000102      0.000030      NO
         Displacement       0.000646      0.000030      NO
         Energy change     -0.000000      0.000000      NO

 ----------------------------------------------------------------
             Standard Nuclear Orientation (Angstroms)
    I     Atom           X                Y                Z
 ----------------------------------------------------------------
    1      C       0.6949959978    -1.1934969137    -0.0014485874
    2      C      -0.6956536811    -1.1932552891     0.0025093836
    3      C      -1.4119435365    -0.0096303540     0.0037349073
    4      C      -0.6898333177     1.1829678263     0.0030529332
    5      C       0.6904417023     1.1827280658    -0.0008889992
    6      C       1.4119199225    -0.0102432078    -0.0034811160
    7      C      -2.9226466311     0.0031454874     0.0037446180
    8      C       2.9226252407     0.0013054819    -0.0070119009
    9      H       1.2183112227    -2.1341557409    -0.0046574855
   10      H      -1.2190707487    -2.1338732475     0.0027957804
   11      H      -1.2168990708     2.1226291035     0.0034099080
   12      H       1.2175659017     2.1223628950    -0.0036767743
   13      H      -3.3078005633     0.5678915026    -0.8404041510
   14      H      -3.3105458010     0.4605807645     0.9096556046
   15      H      -3.3223634397    -1.0027104595    -0.0580113480
   16      H       3.3123899663     0.4601816526     0.8974560929
   17      H       3.3075118837     0.5636445528    -0.8528618132
   18      H       3.3207719365    -1.0051945438    -0.0675601116
 ----------------------------------------------------------------
 Molecular Point Group                 C1    NOp =  1
 Largest Abelian Subgroup              C1    NOp =  1
 Nuclear Repulsion Energy =         341.56324956 hartrees
 There are       29 alpha and       29 beta electrons
 Applying Cartesian multipole field
    Component          Value
    ---------          -----
     (2,0,0)        1.00000E-11
     (0,2,0)        2.00000E-11
     (0,0,2)       -3.00000E-11
 Nucleus-field energy     =     0.0000000111 hartrees
 Requested basis set is 6-311++G(d,p)
 There are 98 shells and 246 basis functions
 A cutoff of  1.0D-14 yielded   4530 shell pairs
 There are     29167 function pairs (     31148 Cartesian)
 Smallest overlap matrix eigenvalue = 7.68E-07
 Linear dependence detected in AO basis
 Tighter screening thresholds may be required for diffuse basis sets
 Use S2THRESH > 14 and THRESH = 14 in case of SCF convergence issues
 Number of orthogonalized atomic orbitals = 245
 Maximum deviation from orthogonality = 9.258E-11
 Guess MOs from SCF MO coefficient file

 -----------------------------------------------------------------------
  General SCF calculation program by
  Eric Jon Sundstrom, Paul Horn, Yuezhi Mao, Dmitri Zuev, Alec White,
  David Stuck, Shaama M.S., Shane Yost, Joonho Lee, David Small,
  Daniel Levine, Susi Lehtola, Hugh Burton, Evgeny Epifanovsky,
  Bang C. Huynh
 -----------------------------------------------------------------------
 Hartree-Fock
 using 6 threads for integral computing
 -------------------------------------------------------
 OpenMP Integral computing Module                
 Release: version 2.0, May 2017, Q-Chem Inc. Pleasanton 
 -------------------------------------------------------
 A restricted SCF calculation will be
 performed using DIIS
 SCF converges when DIIS error is below 1.0e-10
 ---------------------------------------
  Cycle       Energy         DIIS error
 ---------------------------------------
    1    -308.8484934880      2.67e-06  
    2    -308.8484935620      6.72e-07  
    3    -308.8484935684      3.00e-07  
    4    -308.8484935694      9.28e-08  
    5    -308.8484935695      2.27e-08  
    6    -308.8484935696      9.98e-09  
    7    -308.8484935695      4.65e-09  
    8    -308.8484935695      1.83e-09  
    9    -308.8484935695      6.02e-10  
   10    -308.8484935695      1.95e-10  
   11    -308.8484935695      7.24e-11  Convergence criterion met
 ---------------------------------------
 SCF time:   CPU 48.64s  wall 9.00s 
 SCF   energy in the final basis set =     -308.8484935695
 Total energy in the final basis set =     -308.8484935695

 --------------------------------------------------------------

                    Orbital Energies (a.u.)
 --------------------------------------------------------------

 Alpha MOs
 -- Occupied --
-11.2340 -11.2340 -11.2258 -11.2248 -11.2245 -11.2236 -11.2196 -11.2196
 -1.1585  -1.0627  -1.0119  -0.9741  -0.8979  -0.8284  -0.7847  -0.6706
 -0.6463  -0.6264  -0.5808  -0.5796  -0.5701  -0.5556  -0.5482  -0.5251
 -0.4807  -0.4802  -0.4774  -0.3329  -0.3140
 -- Virtual --
  0.0400   0.0477   0.0499   0.0649   0.0673   0.0720   0.0797   0.0917
  0.0942   0.1093   0.1141   0.1236   0.1281   0.1426   0.1438   0.1551
  0.1688   0.1730   0.1802   0.1856   0.1881   0.1910   0.1951   0.2035
  0.2056   0.2074   0.2119   0.2242   0.2249   0.2317   0.2326   0.2458
  0.2511   0.2552   0.2578   0.2791   0.2816   0.2900   0.2982   0.3107
  0.3182   0.3193   0.3220   0.3545   0.3594   0.3673   0.3675   0.3913
  0.4028   0.4166   0.4307   0.4369   0.4458   0.4617   0.4629   0.4819
  0.5226   0.5463   0.5465   0.5593   0.5993   0.6059   0.6122   0.6650
  0.6663   0.7230   0.7336   0.7357   0.7415   0.7563   0.7684   0.7701
  0.7918   0.8003   0.8219   0.8440   0.8503   0.8577   0.8621   0.8697
  0.8742   0.8855   0.9090   0.9169   0.9237   0.9595   0.9682   0.9829
  1.0055   1.0240   1.0446   1.0627   1.0804   1.0918   1.1009   1.1396
  1.1541   1.1587   1.1779   1.1844   1.1911   1.2450   1.2509   1.2595
  1.2867   1.3310   1.3370   1.3526   1.4040   1.5400   1.5826   1.6257
  1.6327   1.6800   1.6818   1.7310   1.7353   1.7365   1.8057   1.8142
  1.8283   1.8316   1.8417   1.8560   1.8822   1.8850   1.8851   1.8956
  1.9249   1.9603   1.9755   1.9959   2.0207   2.0542   2.0719   2.1121
  2.1249   2.1415   2.1443   2.2010   2.2092   2.2623   2.2673   2.2828
  2.2846   2.3163   2.3392   2.3878   2.3978   2.4447   2.4548   2.4558
  2.5342   2.5488   2.6375   2.6419   2.6480   2.7627   2.7635   2.7804
  2.8387   2.8413   2.8436   2.8443   2.8631   2.8962   2.9444   2.9520
  2.9572   2.9855   2.9884   3.0094   3.0201   3.0369   3.0580   3.0695
  3.0987   3.1049   3.1671   3.1868   3.2248   3.2788   3.3098   3.3119
  3.3320   3.3545   3.3747   3.3905   3.5188   3.6067   3.6415   3.6725
  3.8231   3.8772   3.9507   4.0303   4.1025   4.1459   4.2211   4.2251
  4.2516   4.2755   4.4365   4.5888   4.6034   4.7258   4.8177   5.3073
 24.7576  25.1044  25.1355  25.1601  25.1910  25.2871  25.3101  25.3983
 --------------------------------------------------------------

          Ground-State Mulliken Net Atomic Charges

     Atom                 Charge (a.u.)
  ----------------------------------------
      1 C                    -0.890900
      2 C                    -0.890582
      3 C                     0.691395
      4 C                     0.054517
      5 C                     0.054418
      6 C                     0.690949
      7 C                    -0.666674
      8 C                    -0.666279
      9 H                     0.170159
     10 H                     0.170301
     11 H                     0.192373
     12 H                     0.192373
     13 H                     0.146781
     14 H                     0.152774
     15 H                     0.149390
     16 H                     0.152831
     17 H                     0.146782
     18 H                     0.149393
  ----------------------------------------
  Sum of atomic charges =     0.000000

 -----------------------------------------------------------------
                    Cartesian Multipole Moments
 -----------------------------------------------------------------
    Charge (ESU x 10^10)
                 0.0000
    Dipole Moment (Debye)
         X      -0.0002      Y       0.0780      Z       0.0021
       Tot       0.0781
    Quadrupole Moments (Debye-Ang)
        XX     -44.5505     XY       0.0001     YY     -45.6868
        XZ      -0.0193     YZ      -0.0003     ZZ     -53.5200
    Octopole Moments (Debye-Ang^2)
       XXX      -0.0009    XXY       0.2531    XYY      -0.0013
       YYY      -0.5493    XXZ       0.0031    XYZ       0.0047
       YYZ      -0.2083    XZZ       0.0019    YZZ       1.4200
       ZZZ       0.2310
    Hexadecapole Moments (Debye-Ang^3)
      XXXX   -1084.9522   XXXY       0.1549   XXYY    -222.9478
      XYYY       0.1202   YYYY    -297.3055   XXXZ       0.9600
      XXYZ       0.0131   XYYZ       0.2907   YYYZ      -0.0232
      XXZZ    -193.6432   XYZZ       0.0398   YYZZ     -73.8284
      XZZZ       1.0130   YZZZ      -0.0474   ZZZZ     -76.7333
 -----------------------------------------------------------------
 Calculating analytic gradient of the SCF energy
 Gradient of SCF Energy
            1           2           3           4           5           6
    1  -0.0000436  -0.0000106  -0.0000161   0.0000040   0.0000513   0.0000167
    2   0.0000001   0.0000190  -0.0000546   0.0000195  -0.0000020  -0.0001063
    3  -0.0000627   0.0000289   0.0001470   0.0000360  -0.0000836   0.0000868
            7           8           9          10          11          12
    1  -0.0000038   0.0000042  -0.0000396   0.0000769  -0.0000753   0.0000372
    2  -0.0000379  -0.0000267   0.0001020   0.0000726   0.0000729   0.0001047
    3  -0.0000480   0.0000093  -0.0000081   0.0000723   0.0000454  -0.0000080
           13          14          15          16          17          18
    1   0.0000436  -0.0000408  -0.0000325   0.0000280   0.0000301  -0.0000296
    2   0.0000103  -0.0000933  -0.0000080  -0.0000366  -0.0000469   0.0000110
    3  -0.0000654  -0.0000512  -0.0000147   0.0000048  -0.0000360  -0.0000528
 Max gradient component =       1.470E-04
 RMS gradient           =       5.303E-05
 Gradient time:  CPU 22.00 s  wall 3.80 s
 Geometry Optimization Parameters
   NAtoms,    NIC,     NZ,  NCons,   NDum,   NFix, NCnnct, MaxDiis
       18       0       0       0       0       0       0       0

 Cartesian Hessian Update
 Hessian updated using BFGS update


** GEOMETRY OPTIMIZATION IN CARTESIAN COORDINATES **
   Searching for a Minimum

   Optimization Cycle:  21

                       Coordinates (Angstroms)
     ATOM                X               Y               Z
      1  C         0.6949959978   -1.1934969137   -0.0014485874
      2  C        -0.6956536811   -1.1932552891    0.0025093836
      3  C        -1.4119435365   -0.0096303540    0.0037349073
      4  C        -0.6898333177    1.1829678263    0.0030529332
      5  C         0.6904417023    1.1827280658   -0.0008889992
      6  C         1.4119199225   -0.0102432078   -0.0034811160
      7  C        -2.9226466311    0.0031454874    0.0037446180
      8  C         2.9226252407    0.0013054819   -0.0070119009
      9  H         1.2183112227   -2.1341557409   -0.0046574855
     10  H        -1.2190707487   -2.1338732475    0.0027957804
     11  H        -1.2168990708    2.1226291035    0.0034099080
     12  H         1.2175659017    2.1223628950   -0.0036767743
     13  H        -3.3078005633    0.5678915026   -0.8404041510
     14  H        -3.3105458010    0.4605807645    0.9096556046
     15  H        -3.3223634397   -1.0027104595   -0.0580113480
     16  H         3.3123899663    0.4601816526    0.8974560929
     17  H         3.3075118837    0.5636445528   -0.8528618132
     18  H         3.3207719365   -1.0051945438   -0.0675601116
   Point Group: c1    Number of degrees of freedom:    48


   Energy is   -308.848493570


 Translations and Rotations Projected Out of Hessian

 18 Hessian modes will be used to form the next step
  Hessian Eigenvalues:
     0.014323    0.041317    0.132129    0.208214    0.435751    0.920421
     1.000000    1.000001    1.000003    1.000016    1.000038    1.000077
     1.000251    1.005387    1.010759    1.023922    1.074924    1.373141

 Minimum search - taking simple RFO step
 Searching for Lamda that Minimizes Along All modes
 Value Taken    Lamda =   0.00000000
 Step Taken.  Stepsize is  0.002495

                             Maximum     Tolerance    Cnvgd?
         Gradient           0.000147      0.000030      NO
         Displacement       0.000983      0.000030      NO
         Energy change     -0.000000      0.000000      NO

 ----------------------------------------------------------------
             Standard Nuclear Orientation (Angstroms)
    I     Atom           X                Y                Z
 ----------------------------------------------------------------
    1      C       0.6949546436    -1.1936882196    -0.0015045113
    2      C      -0.6956256989    -1.1933719788     0.0021465367
    3      C      -1.4119133190    -0.0097286652     0.0036297447
    4      C      -0.6898649338     1.1828683658     0.0027671376
    5      C       0.6904696776     1.1825549512    -0.0009579952
    6      C       1.4118855663    -0.0104057133    -0.0036595887
    7      C      -2.9225855537     0.0032284158     0.0038847376
    8      C       2.9225660981     0.0014347318    -0.0070016056
    9      H       1.2181768712    -2.1343537740    -0.0044793293
   10      H      -1.2190407897    -2.1339341968     0.0024943174
   11      H      -1.2170162142     2.1225463720     0.0032262378
   12      H       1.2177623620     2.1221500042    -0.0034709302
   13      H      -3.3078932515     0.5678978195    -0.8402352443
   14      H      -3.3100254258     0.4608740615     0.9098768319
   15      H      -3.3224978153    -1.0025292726    -0.0578300738
   16      H       3.3121577432     0.4603499966     0.8975026648
   17      H       3.3073315522     0.5639485099    -0.8528050766
   18      H       3.3209354722    -1.0049638316    -0.0672269127
 ----------------------------------------------------------------
 Molecular Point Group                 C1    NOp =  1
 Largest Abelian Subgroup              C1    NOp =  1
 Nuclear Repulsion Energy =         341.56665896 hartrees
 There are       29 alpha and       29 beta electrons
 Applying Cartesian multipole field
    Component          Value
    ---------          -----
     (2,0,0)        1.00000E-11
     (0,2,0)        2.00000E-11
     (0,0,2)       -3.00000E-11
 Nucleus-field energy     =     0.0000000111 hartrees
 Requested basis set is 6-311++G(d,p)
 There are 98 shells and 246 basis functions
 A cutoff of  1.0D-14 yielded   4530 shell pairs
 There are     29167 function pairs (     31148 Cartesian)
 Smallest overlap matrix eigenvalue = 7.68E-07
 Linear dependence detected in AO basis
 Tighter screening thresholds may be required for diffuse basis sets
 Use S2THRESH > 14 and THRESH = 14 in case of SCF convergence issues
 Number of orthogonalized atomic orbitals = 245
 Maximum deviation from orthogonality = 1.515E-10
 Guess MOs from SCF MO coefficient file

 -----------------------------------------------------------------------
  General SCF calculation program by
  Eric Jon Sundstrom, Paul Horn, Yuezhi Mao, Dmitri Zuev, Alec White,
  David Stuck, Shaama M.S., Shane Yost, Joonho Lee, David Small,
  Daniel Levine, Susi Lehtola, Hugh Burton, Evgeny Epifanovsky,
  Bang C. Huynh
 -----------------------------------------------------------------------
 Hartree-Fock
 using 6 threads for integral computing
 -------------------------------------------------------
 OpenMP Integral computing Module                
 Release: version 2.0, May 2017, Q-Chem Inc. Pleasanton 
 -------------------------------------------------------
 A restricted SCF calculation will be
 performed using DIIS
 SCF converges when DIIS error is below 1.0e-10
 ---------------------------------------
  Cycle       Energy         DIIS error
 ---------------------------------------
    1    -308.8484937352      3.57e-06  
    2    -308.8484938779      8.89e-07  
    3    -308.8484938918      2.29e-07  
    4    -308.8484938928      1.18e-07  
    5    -308.8484938930      3.95e-08  
    6    -308.8484938931      1.66e-08  
    7    -308.8484938931      7.51e-09  
    8    -308.8484938931      2.79e-09  
    9    -308.8484938931      8.49e-10  
   10    -308.8484938931      3.01e-10  
   11    -308.8484938931      1.00e-10  
   12    -308.8484938931      3.03e-11  Convergence criterion met
 ---------------------------------------
 SCF time:   CPU 52.32s  wall 10.00s 
 SCF   energy in the final basis set =     -308.8484938931
 Total energy in the final basis set =     -308.8484938931

 --------------------------------------------------------------

                    Orbital Energies (a.u.)
 --------------------------------------------------------------

 Alpha MOs
 -- Occupied --
-11.2340 -11.2340 -11.2258 -11.2248 -11.2245 -11.2236 -11.2196 -11.2196
 -1.1585  -1.0628  -1.0119  -0.9741  -0.8979  -0.8284  -0.7846  -0.6706
 -0.6463  -0.6264  -0.5808  -0.5796  -0.5701  -0.5556  -0.5482  -0.5251
 -0.4807  -0.4802  -0.4774  -0.3329  -0.3140
 -- Virtual --
  0.0400   0.0477   0.0499   0.0649   0.0673   0.0720   0.0798   0.0917
  0.0942   0.1093   0.1141   0.1236   0.1281   0.1426   0.1438   0.1551
  0.1688   0.1731   0.1802   0.1856   0.1881   0.1910   0.1951   0.2035
  0.2056   0.2074   0.2119   0.2241   0.2249   0.2317   0.2326   0.2458
  0.2511   0.2552   0.2578   0.2791   0.2816   0.2900   0.2982   0.3107
  0.3182   0.3193   0.3220   0.3545   0.3594   0.3673   0.3675   0.3913
  0.4028   0.4166   0.4307   0.4369   0.4458   0.4617   0.4629   0.4819
  0.5226   0.5463   0.5465   0.5593   0.5993   0.6059   0.6122   0.6649
  0.6663   0.7230   0.7336   0.7357   0.7415   0.7564   0.7684   0.7701
  0.7918   0.8004   0.8219   0.8440   0.8503   0.8577   0.8621   0.8697
  0.8742   0.8855   0.9090   0.9169   0.9237   0.9595   0.9682   0.9829
  1.0056   1.0240   1.0446   1.0627   1.0804   1.0918   1.1009   1.1396
  1.1541   1.1587   1.1779   1.1844   1.1911   1.2450   1.2508   1.2595
  1.2867   1.3310   1.3369   1.3526   1.4040   1.5400   1.5826   1.6258
  1.6327   1.6800   1.6818   1.7310   1.7353   1.7365   1.8056   1.8142
  1.8283   1.8316   1.8417   1.8560   1.8822   1.8850   1.8851   1.8955
  1.9249   1.9603   1.9756   1.9959   2.0207   2.0542   2.0719   2.1121
  2.1249   2.1415   2.1443   2.2011   2.2092   2.2623   2.2673   2.2829
  2.2846   2.3163   2.3391   2.3878   2.3978   2.4447   2.4548   2.4559
  2.5342   2.5488   2.6375   2.6419   2.6480   2.7627   2.7636   2.7805
  2.8386   2.8412   2.8436   2.8444   2.8631   2.8962   2.9444   2.9520
  2.9572   2.9855   2.9884   3.0094   3.0201   3.0369   3.0580   3.0696
  3.0987   3.1049   3.1671   3.1868   3.2248   3.2788   3.3098   3.3120
  3.3320   3.3545   3.3747   3.3905   3.5188   3.6067   3.6415   3.6726
  3.8231   3.8773   3.9507   4.0303   4.1025   4.1459   4.2211   4.2252
  4.2516   4.2755   4.4365   4.5888   4.6034   4.7259   4.8178   5.3073
 24.7576  25.1045  25.1356  25.1602  25.1911  25.2871  25.3100  25.3983
 --------------------------------------------------------------

          Ground-State Mulliken Net Atomic Charges

     Atom                 Charge (a.u.)
  ----------------------------------------
      1 C                    -0.890946
      2 C                    -0.890926
      3 C                     0.691420
      4 C                     0.054835
      5 C                     0.054798
      6 C                     0.690399
      7 C                    -0.666579
      8 C                    -0.666176
      9 H                     0.170175
     10 H                     0.170278
     11 H                     0.192394
     12 H                     0.192386
     13 H                     0.146769
     14 H                     0.152798
     15 H                     0.149387
     16 H                     0.152830
     17 H                     0.146802
     18 H                     0.149357
  ----------------------------------------
  Sum of atomic charges =     0.000000

 -----------------------------------------------------------------
                    Cartesian Multipole Moments
 -----------------------------------------------------------------
    Charge (ESU x 10^10)
                 0.0000
    Dipole Moment (Debye)
         X      -0.0002      Y       0.0780      Z       0.0029
       Tot       0.0780
    Quadrupole Moments (Debye-Ang)
        XX     -44.5511     XY       0.0000     YY     -45.6868
        XZ      -0.0176     YZ      -0.0003     ZZ     -53.5196
    Octopole Moments (Debye-Ang^2)
       XXX      -0.0000    XXY       0.2561    XYY      -0.0006
       YYY      -0.5447    XXZ       0.0082    XYZ       0.0015
       YYZ      -0.2014    XZZ       0.0011    YZZ       1.4230
       ZZZ       0.2468
    Hexadecapole Moments (Debye-Ang^3)
      XXXX   -1084.9263   XXXY       0.1564   XXYY    -222.9377
      XYYY       0.1166   YYYY    -297.3100   XXXZ       0.9869
      XXYZ       0.0090   XYYZ       0.2951   YYYZ      -0.0244
      XXZZ    -193.6365   XYZZ       0.0396   YYZZ     -73.8281
      XZZZ       1.0123   YZZZ      -0.0487   ZZZZ     -76.7322
 -----------------------------------------------------------------
 Calculating analytic gradient of the SCF energy
 Gradient of SCF Energy
            1           2           3           4           5           6
    1  -0.0000814   0.0000277  -0.0000182  -0.0000397   0.0000907   0.0000185
    2  -0.0000425   0.0000001  -0.0000689  -0.0000061  -0.0000487  -0.0001106
    3  -0.0000143  -0.0000410   0.0002257  -0.0000205  -0.0000509   0.0000276
            7           8           9          10          11          12
    1  -0.0000036   0.0000034  -0.0000627   0.0000991  -0.0001055   0.0000668
    2  -0.0000339  -0.0000208   0.0001231   0.0001041   0.0001054   0.0001273
    3  -0.0000367  -0.0000076   0.0000034   0.0000747   0.0000469   0.0000058
           13          14          15          16          17          18
    1   0.0000355  -0.0000124  -0.0000283   0.0000354   0.0000158  -0.0000411
    2  -0.0000091  -0.0000799   0.0000092  -0.0000597  -0.0000175   0.0000287
    3  -0.0000658  -0.0000479  -0.0000404  -0.0000046  -0.0000407  -0.0000136
 Max gradient component =       2.257E-04
 RMS gradient           =       6.323E-05
 Gradient time:  CPU 21.99 s  wall 3.80 s
 Geometry Optimization Parameters
   NAtoms,    NIC,     NZ,  NCons,   NDum,   NFix, NCnnct, MaxDiis
       18       0       0       0       0       0       0       0

 Cartesian Hessian Update
 Hessian updated using BFGS update


** GEOMETRY OPTIMIZATION IN CARTESIAN COORDINATES **
   Searching for a Minimum

   Optimization Cycle:  22

                       Coordinates (Angstroms)
     ATOM                X               Y               Z
      1  C         0.6949546436   -1.1936882196   -0.0015045113
      2  C        -0.6956256989   -1.1933719788    0.0021465367
      3  C        -1.4119133190   -0.0097286652    0.0036297447
      4  C        -0.6898649338    1.1828683658    0.0027671376
      5  C         0.6904696776    1.1825549512   -0.0009579952
      6  C         1.4118855663   -0.0104057133   -0.0036595887
      7  C        -2.9225855537    0.0032284158    0.0038847376
      8  C         2.9225660981    0.0014347318   -0.0070016056
      9  H         1.2181768712   -2.1343537740   -0.0044793293
     10  H        -1.2190407897   -2.1339341968    0.0024943174
     11  H        -1.2170162142    2.1225463720    0.0032262378
     12  H         1.2177623620    2.1221500042   -0.0034709302
     13  H        -3.3078932515    0.5678978195   -0.8402352443
     14  H        -3.3100254258    0.4608740615    0.9098768319
     15  H        -3.3224978153   -1.0025292726   -0.0578300738
     16  H         3.3121577432    0.4603499966    0.8975026648
     17  H         3.3073315522    0.5639485099   -0.8528050766
     18  H         3.3209354722   -1.0049638316   -0.0672269127
   Point Group: c1    Number of degrees of freedom:    48


   Energy is   -308.848493893


 Translations and Rotations Projected Out of Hessian

 20 Hessian modes will be used to form the next step
  Hessian Eigenvalues:
     0.013774    0.028300    0.118663    0.199434    0.403929    0.874874
     1.000000    1.000000    1.000000    1.000001    1.000002    1.000017
     1.000049    1.000166    1.000295    1.008004    1.018153    1.021211
     1.072968    1.342963

 Minimum search - taking simple RFO step
 Searching for Lamda that Minimizes Along All modes
 Value Taken    Lamda =   0.00000000
 Step Taken.  Stepsize is  0.003621

                             Maximum     Tolerance    Cnvgd?
         Gradient           0.000226      0.000030      NO
         Displacement       0.001340      0.000030      NO
         Energy change     -0.000000      0.000000      NO

 ----------------------------------------------------------------
             Standard Nuclear Orientation (Angstroms)
    I     Atom           X                Y                Z
 ----------------------------------------------------------------
    1      C       0.6949500836    -1.1939430010    -0.0015982376
    2      C      -0.6956034733    -1.1935584374     0.0016916660
    3      C      -1.4118630144    -0.0098474050     0.0033565034
    4      C      -0.6898861519     1.1827113061     0.0024051503
    5      C       0.6904524366     1.1823296062    -0.0010432093
    6      C       1.4118290287    -0.0105851836    -0.0039331514
    7      C      -2.9224993369     0.0033776006     0.0041055159
    8      C       2.9224828241     0.0016350393    -0.0069770286
    9      H       1.2180452960    -2.1347107294    -0.0042860733
   10      H      -1.2190615657    -2.1341019760     0.0020582537
   11      H      -1.2171090660     2.1223475035     0.0029726567
   12      H       1.2179750718     2.1217698023    -0.0032390223
   13      H      -3.3080055185     0.5679454936    -0.8399601123
   14      H      -3.3093162122     0.4613619961     0.9102071504
   15      H      -3.3226931533    -1.0022578564    -0.0575573196
   16      H       3.3117701876     0.4606496242     0.8975827951
   17      H       3.3070983304     0.5643969905    -0.8526874200
   18      H       3.3212112177    -1.0046427973    -0.0667411761
 ----------------------------------------------------------------
 Molecular Point Group                 C1    NOp =  1
 Largest Abelian Subgroup              C1    NOp =  1
 Nuclear Repulsion Energy =         341.57137683 hartrees
 There are       29 alpha and       29 beta electrons
 Applying Cartesian multipole field
    Component          Value
    ---------          -----
     (2,0,0)        1.00000E-11
     (0,2,0)        2.00000E-11
     (0,0,2)       -3.00000E-11
 Nucleus-field energy     =     0.0000000111 hartrees
 Requested basis set is 6-311++G(d,p)
 There are 98 shells and 246 basis functions
 A cutoff of  1.0D-14 yielded   4530 shell pairs
 There are     29167 function pairs (     31148 Cartesian)
 Smallest overlap matrix eigenvalue = 7.68E-07
 Linear dependence detected in AO basis
 Tighter screening thresholds may be required for diffuse basis sets
 Use S2THRESH > 14 and THRESH = 14 in case of SCF convergence issues
 Number of orthogonalized atomic orbitals = 245
 Maximum deviation from orthogonality = 1.200E-10
 Guess MOs from SCF MO coefficient file

 -----------------------------------------------------------------------
  General SCF calculation program by
  Eric Jon Sundstrom, Paul Horn, Yuezhi Mao, Dmitri Zuev, Alec White,
  David Stuck, Shaama M.S., Shane Yost, Joonho Lee, David Small,
  Daniel Levine, Susi Lehtola, Hugh Burton, Evgeny Epifanovsky,
  Bang C. Huynh
 -----------------------------------------------------------------------
 Hartree-Fock
 using 6 threads for integral computing
 -------------------------------------------------------
 OpenMP Integral computing Module                
 Release: version 2.0, May 2017, Q-Chem Inc. Pleasanton 
 -------------------------------------------------------
 A restricted SCF calculation will be
 performed using DIIS
 SCF converges when DIIS error is below 1.0e-10
 ---------------------------------------
  Cycle       Energy         DIIS error
 ---------------------------------------
    1    -308.8484940170      4.74e-06  
    2    -308.8484942788      1.20e-06  
    3    -308.8484943037      3.35e-07  
    4    -308.8484943054      1.71e-07  
    5    -308.8484943058      4.21e-08  
    6    -308.8484943059      1.80e-08  
    7    -308.8484943059      7.75e-09  
    8    -308.8484943059      3.18e-09  
    9    -308.8484943059      1.01e-09  
   10    -308.8484943059      3.23e-10  
   11    -308.8484943059      1.06e-10  
   12    -308.8484943059      3.97e-11  Convergence criterion met
 ---------------------------------------
 SCF time:   CPU 52.61s  wall 10.00s 
 SCF   energy in the final basis set =     -308.8484943059
 Total energy in the final basis set =     -308.8484943059

 --------------------------------------------------------------

                    Orbital Energies (a.u.)
 --------------------------------------------------------------

 Alpha MOs
 -- Occupied --
-11.2340 -11.2340 -11.2257 -11.2248 -11.2244 -11.2236 -11.2195 -11.2195
 -1.1585  -1.0628  -1.0119  -0.9742  -0.8978  -0.8285  -0.7846  -0.6706
 -0.6463  -0.6264  -0.5808  -0.5796  -0.5702  -0.5556  -0.5482  -0.5251
 -0.4807  -0.4802  -0.4774  -0.3329  -0.3140
 -- Virtual --
  0.0400   0.0477   0.0499   0.0649   0.0673   0.0720   0.0798   0.0917
  0.0942   0.1093   0.1141   0.1235   0.1281   0.1426   0.1438   0.1551
  0.1688   0.1730   0.1802   0.1856   0.1881   0.1910   0.1951   0.2035
  0.2055   0.2074   0.2119   0.2241   0.2249   0.2317   0.2326   0.2458
  0.2510   0.2552   0.2578   0.2791   0.2816   0.2900   0.2982   0.3107
  0.3182   0.3193   0.3220   0.3545   0.3594   0.3673   0.3675   0.3913
  0.4028   0.4166   0.4307   0.4369   0.4458   0.4617   0.4629   0.4819
  0.5226   0.5463   0.5465   0.5593   0.5993   0.6059   0.6122   0.6649
  0.6663   0.7230   0.7336   0.7357   0.7415   0.7565   0.7684   0.7701
  0.7918   0.8004   0.8219   0.8440   0.8503   0.8577   0.8621   0.8697
  0.8742   0.8855   0.9091   0.9169   0.9237   0.9595   0.9682   0.9829
  1.0056   1.0240   1.0446   1.0627   1.0804   1.0917   1.1008   1.1396
  1.1541   1.1587   1.1778   1.1845   1.1912   1.2450   1.2508   1.2595
  1.2867   1.3311   1.3369   1.3526   1.4041   1.5400   1.5827   1.6258
  1.6327   1.6801   1.6818   1.7310   1.7353   1.7365   1.8056   1.8142
  1.8283   1.8316   1.8417   1.8560   1.8822   1.8850   1.8851   1.8955
  1.9249   1.9604   1.9757   1.9959   2.0208   2.0542   2.0719   2.1121
  2.1249   2.1415   2.1443   2.2011   2.2093   2.2623   2.2673   2.2829
  2.2845   2.3163   2.3392   2.3878   2.3978   2.4447   2.4547   2.4559
  2.5343   2.5488   2.6375   2.6419   2.6481   2.7627   2.7636   2.7805
  2.8386   2.8413   2.8436   2.8444   2.8631   2.8962   2.9445   2.9520
  2.9572   2.9856   2.9883   3.0094   3.0201   3.0369   3.0580   3.0696
  3.0987   3.1048   3.1672   3.1868   3.2248   3.2788   3.3099   3.3121
  3.3320   3.3544   3.3748   3.3906   3.5188   3.6068   3.6416   3.6726
  3.8232   3.8773   3.9507   4.0304   4.1025   4.1459   4.2212   4.2252
  4.2516   4.2755   4.4365   4.5888   4.6035   4.7259   4.8178   5.3074
 24.7576  25.1045  25.1357  25.1602  25.1911  25.2871  25.3101  25.3983
 --------------------------------------------------------------

          Ground-State Mulliken Net Atomic Charges

     Atom                 Charge (a.u.)
  ----------------------------------------
      1 C                    -0.891079
      2 C                    -0.891345
      3 C                     0.691238
      4 C                     0.055357
      5 C                     0.055397
      6 C                     0.689733
      7 C                    -0.666433
      8 C                    -0.666073
      9 H                     0.170226
     10 H                     0.170275
     11 H                     0.192395
     12 H                     0.192375
     13 H                     0.146774
     14 H                     0.152817
     15 H                     0.149369
     16 H                     0.152831
     17 H                     0.146830
     18 H                     0.149315
  ----------------------------------------
  Sum of atomic charges =     0.000000

 -----------------------------------------------------------------
                    Cartesian Multipole Moments
 -----------------------------------------------------------------
    Charge (ESU x 10^10)
                -0.0000
    Dipole Moment (Debye)
         X      -0.0002      Y       0.0781      Z       0.0039
       Tot       0.0782
    Quadrupole Moments (Debye-Ang)
        XX     -44.5523     XY      -0.0000     YY     -45.6865
        XZ      -0.0155     YZ      -0.0002     ZZ     -53.5192
    Octopole Moments (Debye-Ang^2)
       XXX       0.0014    XXY       0.2604    XYY       0.0003
       YYY      -0.5387    XXZ       0.0159    XYZ      -0.0033
       YYZ      -0.1922    XZZ       0.0001    YZZ       1.4285
       ZZZ       0.2694
    Hexadecapole Moments (Debye-Ang^3)
      XXXX   -1084.8952   XXXY       0.1574   XXYY    -222.9224
      XYYY       0.1133   YYYY    -297.3169   XXXZ       1.0183
      XXYZ       0.0045   XYYZ       0.3005   YYYZ      -0.0265
      XXZZ    -193.6293   XYZZ       0.0396   YYZZ     -73.8276
      XZZZ       1.0110   YZZZ      -0.0509   ZZZZ     -76.7305
 -----------------------------------------------------------------
 Calculating analytic gradient of the SCF energy
 Gradient of SCF Energy
            1           2           3           4           5           6
    1  -0.0000906   0.0000614  -0.0000133  -0.0000727   0.0000960   0.0000113
    2  -0.0000499  -0.0000161  -0.0000296  -0.0000259  -0.0000598  -0.0000705
    3   0.0000472  -0.0000997   0.0002659  -0.0000695  -0.0000013  -0.0000586
            7           8           9          10          11          12
    1  -0.0000012   0.0000009  -0.0000731   0.0001009  -0.0001156   0.0000833
    2  -0.0000250  -0.0000064   0.0000941   0.0001000   0.0000998   0.0000973
    3  -0.0000123  -0.0000332   0.0000158   0.0000719   0.0000454   0.0000185
           13          14          15          16          17          18
    1   0.0000359   0.0000113  -0.0000250   0.0000417  -0.0000086  -0.0000425
    2  -0.0000386  -0.0000509   0.0000200  -0.0000873   0.0000194   0.0000293
    3  -0.0000576  -0.0000344  -0.0000784  -0.0000183  -0.0000386   0.0000372
 Max gradient component =       2.659E-04
 RMS gradient           =       6.769E-05
 Gradient time:  CPU 22.00 s  wall 3.80 s
 Geometry Optimization Parameters
   NAtoms,    NIC,     NZ,  NCons,   NDum,   NFix, NCnnct, MaxDiis
       18       0       0       0       0       0       0       0

 Cartesian Hessian Update
 Hessian updated using BFGS update


** GEOMETRY OPTIMIZATION IN CARTESIAN COORDINATES **
   Searching for a Minimum

   Optimization Cycle:  23

                       Coordinates (Angstroms)
     ATOM                X               Y               Z
      1  C         0.6949500836   -1.1939430010   -0.0015982376
      2  C        -0.6956034733   -1.1935584374    0.0016916660
      3  C        -1.4118630144   -0.0098474050    0.0033565034
      4  C        -0.6898861519    1.1827113061    0.0024051503
      5  C         0.6904524366    1.1823296062   -0.0010432093
      6  C         1.4118290287   -0.0105851836   -0.0039331514
      7  C        -2.9224993369    0.0033776006    0.0041055159
      8  C         2.9224828241    0.0016350393   -0.0069770286
      9  H         1.2180452960   -2.1347107294   -0.0042860733
     10  H        -1.2190615657   -2.1341019760    0.0020582537
     11  H        -1.2171090660    2.1223475035    0.0029726567
     12  H         1.2179750718    2.1217698023   -0.0032390223
     13  H        -3.3080055185    0.5679454936   -0.8399601123
     14  H        -3.3093162122    0.4613619961    0.9102071504
     15  H        -3.3226931533   -1.0022578564   -0.0575573196
     16  H         3.3117701876    0.4606496242    0.8975827951
     17  H         3.3070983304    0.5643969905   -0.8526874200
     18  H         3.3212112177   -1.0046427973   -0.0667411761
   Point Group: c1    Number of degrees of freedom:    48


   Energy is   -308.848494306


 Translations and Rotations Projected Out of Hessian

 20 Hessian modes will be used to form the next step
  Hessian Eigenvalues:
     0.012617    0.022701    0.112343    0.194256    0.384510    0.793906
     0.999902    1.000000    1.000000    1.000001    1.000002    1.000006
     1.000078    1.000098    1.000842    1.007308    1.012344    1.040105
     1.068048    1.206690

 Minimum search - taking simple RFO step
 Searching for Lamda that Minimizes Along All modes
 Value Taken    Lamda =   0.00000000
 Step Taken.  Stepsize is  0.003990

                             Maximum     Tolerance    Cnvgd?
         Gradient           0.000266      0.000030      NO
         Displacement       0.001360      0.000030      NO
         Energy change     -0.000000      0.000000      NO

 ----------------------------------------------------------------
             Standard Nuclear Orientation (Angstroms)
    I     Atom           X                Y                Z
 ----------------------------------------------------------------
    1      C       0.6949929281    -1.1942079252    -0.0017397729
    2      C      -0.6956113034    -1.1937696876     0.0012809009
    3      C      -1.4118041322    -0.0099804305     0.0029154658
    4      C      -0.6898724074     1.1825353996     0.0020735425
    5      C       0.6903859544     1.1821007882    -0.0011427081
    6      C       1.4117655817    -0.0107437371    -0.0041862046
    7      C      -2.9224099567     0.0035637932     0.0043524452
    8      C       2.9223966277     0.0018567686    -0.0069274059
    9      H       1.2179652555    -2.1351434723    -0.0041447323
   10      H      -1.2191461281    -2.1343554916     0.0015832927
   11      H      -1.2171322961     2.1220621572     0.0027087358
   12      H       1.2181323465     2.1213110148    -0.0030567345
   13      H      -3.3081066534     0.5680507734    -0.8396311911
   14      H      -3.3085966415     0.4619384778     0.9105706519
   15      H      -3.3229092666    -1.0019592549    -0.0572224273
   16      H       3.3112877060     0.4610484042     0.8976884285
   17      H       3.3068876368     0.5648729525    -0.8525263861
   18      H       3.3215517331    -1.0043029539    -0.0662389596
 ----------------------------------------------------------------
 Molecular Point Group                 C1    NOp =  1
 Largest Abelian Subgroup              C1    NOp =  1
 Nuclear Repulsion Energy =         341.57607042 hartrees
 There are       29 alpha and       29 beta electrons
 Applying Cartesian multipole field
    Component          Value
    ---------          -----
     (2,0,0)        1.00000E-11
     (0,2,0)        2.00000E-11
     (0,0,2)       -3.00000E-11
 Nucleus-field energy     =     0.0000000111 hartrees
 Requested basis set is 6-311++G(d,p)
 There are 98 shells and 246 basis functions
 A cutoff of  1.0D-14 yielded   4530 shell pairs
 There are     29167 function pairs (     31148 Cartesian)
 Smallest overlap matrix eigenvalue = 7.68E-07
 Linear dependence detected in AO basis
 Tighter screening thresholds may be required for diffuse basis sets
 Use S2THRESH > 14 and THRESH = 14 in case of SCF convergence issues
 Number of orthogonalized atomic orbitals = 245
 Maximum deviation from orthogonality = 6.132E-11
 Guess MOs from SCF MO coefficient file

 -----------------------------------------------------------------------
  General SCF calculation program by
  Eric Jon Sundstrom, Paul Horn, Yuezhi Mao, Dmitri Zuev, Alec White,
  David Stuck, Shaama M.S., Shane Yost, Joonho Lee, David Small,
  Daniel Levine, Susi Lehtola, Hugh Burton, Evgeny Epifanovsky,
  Bang C. Huynh
 -----------------------------------------------------------------------
 Hartree-Fock
 using 6 threads for integral computing
 -------------------------------------------------------
 OpenMP Integral computing Module                
 Release: version 2.0, May 2017, Q-Chem Inc. Pleasanton 
 -------------------------------------------------------
 A restricted SCF calculation will be
 performed using DIIS
 SCF converges when DIIS error is below 1.0e-10
 ---------------------------------------
  Cycle       Energy         DIIS error
 ---------------------------------------
    1    -308.8484943595      5.24e-06  
    2    -308.8484946804      1.36e-06  
    3    -308.8484947080      5.87e-07  
    4    -308.8484947115      1.70e-07  
    5    -308.8484947120      3.11e-08  
    6    -308.8484947120      1.07e-08  
    7    -308.8484947120      3.58e-09  
    8    -308.8484947120      1.20e-09  
    9    -308.8484947120      5.01e-10  
   10    -308.8484947120      2.21e-10  
   11    -308.8484947120      7.63e-11  Convergence criterion met
 ---------------------------------------
 SCF time:   CPU 48.70s  wall 9.00s 
 SCF   energy in the final basis set =     -308.8484947120
 Total energy in the final basis set =     -308.8484947120

 --------------------------------------------------------------

                    Orbital Energies (a.u.)
 --------------------------------------------------------------

 Alpha MOs
 -- Occupied --
-11.2340 -11.2340 -11.2257 -11.2248 -11.2244 -11.2236 -11.2195 -11.2195
 -1.1586  -1.0628  -1.0119  -0.9742  -0.8978  -0.8285  -0.7846  -0.6706
 -0.6464  -0.6264  -0.5808  -0.5796  -0.5702  -0.5556  -0.5482  -0.5251
 -0.4807  -0.4802  -0.4774  -0.3329  -0.3140
 -- Virtual --
  0.0400   0.0477   0.0499   0.0649   0.0673   0.0720   0.0798   0.0917
  0.0942   0.1093   0.1141   0.1235   0.1281   0.1426   0.1438   0.1551
  0.1689   0.1730   0.1802   0.1856   0.1881   0.1910   0.1951   0.2035
  0.2055   0.2074   0.2119   0.2241   0.2249   0.2317   0.2326   0.2458
  0.2510   0.2552   0.2578   0.2791   0.2816   0.2900   0.2982   0.3107
  0.3182   0.3193   0.3220   0.3545   0.3593   0.3673   0.3676   0.3914
  0.4028   0.4166   0.4307   0.4369   0.4458   0.4617   0.4629   0.4819
  0.5226   0.5463   0.5465   0.5593   0.5993   0.6058   0.6122   0.6649
  0.6663   0.7231   0.7337   0.7357   0.7415   0.7565   0.7684   0.7700
  0.7918   0.8004   0.8219   0.8439   0.8503   0.8576   0.8621   0.8698
  0.8742   0.8855   0.9091   0.9169   0.9237   0.9596   0.9682   0.9829
  1.0056   1.0240   1.0446   1.0628   1.0805   1.0917   1.1008   1.1396
  1.1542   1.1587   1.1778   1.1845   1.1912   1.2449   1.2508   1.2596
  1.2867   1.3311   1.3369   1.3526   1.4041   1.5401   1.5827   1.6258
  1.6328   1.6801   1.6818   1.7310   1.7353   1.7365   1.8055   1.8142
  1.8283   1.8316   1.8417   1.8560   1.8822   1.8849   1.8852   1.8954
  1.9249   1.9604   1.9758   1.9958   2.0208   2.0542   2.0719   2.1121
  2.1249   2.1415   2.1443   2.2011   2.2093   2.2623   2.2674   2.2830
  2.2845   2.3162   2.3392   2.3878   2.3978   2.4447   2.4546   2.4560
  2.5343   2.5487   2.6375   2.6419   2.6481   2.7627   2.7637   2.7805
  2.8386   2.8413   2.8436   2.8444   2.8632   2.8962   2.9445   2.9520
  2.9572   2.9857   2.9883   3.0094   3.0201   3.0369   3.0580   3.0697
  3.0987   3.1047   3.1673   3.1868   3.2249   3.2788   3.3099   3.3122
  3.3320   3.3544   3.3749   3.3906   3.5188   3.6068   3.6416   3.6727
  3.8232   3.8773   3.9508   4.0305   4.1025   4.1460   4.2212   4.2252
  4.2516   4.2755   4.4365   4.5888   4.6035   4.7259   4.8178   5.3074
 24.7576  25.1046  25.1357  25.1603  25.1911  25.2871  25.3101  25.3984
 --------------------------------------------------------------

          Ground-State Mulliken Net Atomic Charges

     Atom                 Charge (a.u.)
  ----------------------------------------
      1 C                    -0.891277
      2 C                    -0.891706
      3 C                     0.690835
      4 C                     0.055948
      5 C                     0.056068
      6 C                     0.689197
      7 C                    -0.666277
      8 C                    -0.666032
      9 H                     0.170298
     10 H                     0.170304
     11 H                     0.192373
     12 H                     0.192342
     13 H                     0.146805
     14 H                     0.152817
     15 H                     0.149334
     16 H                     0.152839
     17 H                     0.146851
     18 H                     0.149283
  ----------------------------------------
  Sum of atomic charges =     0.000000

 -----------------------------------------------------------------
                    Cartesian Multipole Moments
 -----------------------------------------------------------------
    Charge (ESU x 10^10)
                 0.0000
    Dipole Moment (Debye)
         X      -0.0002      Y       0.0785      Z       0.0050
       Tot       0.0787
    Quadrupole Moments (Debye-Ang)
        XX     -44.5539     XY      -0.0002     YY     -45.6861
        XZ      -0.0139     YZ      -0.0000     ZZ     -53.5190
    Octopole Moments (Debye-Ang^2)
       XXX       0.0031    XXY       0.2654    XYY       0.0013
       YYY      -0.5322    XXZ       0.0242    XYZ      -0.0078
       YYZ      -0.1832    XZZ      -0.0008    YZZ       1.4355
       ZZZ       0.2934
    Hexadecapole Moments (Debye-Ang^3)
      XXXX   -1084.8690   XXXY       0.1552   XXYY    -222.9053
      XYYY       0.1102   YYYY    -297.3245   XXXZ       1.0378
      XXYZ       0.0010   XYYZ       0.3047   YYYZ      -0.0291
      XXZZ    -193.6245   XYZZ       0.0396   YYZZ     -73.8272
      XZZZ       1.0073   YZZZ      -0.0537   ZZZZ     -76.7290
 -----------------------------------------------------------------
 Calculating analytic gradient of the SCF energy
 Gradient of SCF Energy
            1           2           3           4           5           6
    1  -0.0000571   0.0000624  -0.0000000  -0.0000686   0.0000543  -0.0000021
    2  -0.0000304   0.0000011   0.0000238  -0.0000083  -0.0000374   0.0000193
    3   0.0000857  -0.0001082   0.0002230  -0.0000787   0.0000369  -0.0001223
            7           8           9          10          11          12
    1   0.0000037  -0.0000046  -0.0000666   0.0000768  -0.0000967   0.0000791
    2  -0.0000113   0.0000072   0.0000229   0.0000507   0.0000458   0.0000205
    3   0.0000183  -0.0000592   0.0000271   0.0000620   0.0000402   0.0000266
           13          14          15          16          17          18
    1   0.0000487   0.0000162  -0.0000224   0.0000393  -0.0000304  -0.0000320
    2  -0.0000677  -0.0000125   0.0000181  -0.0001070   0.0000539   0.0000115
    3  -0.0000400  -0.0000110  -0.0001145  -0.0000323  -0.0000330   0.0000794
 Max gradient component =       2.230E-04
 RMS gradient           =       6.107E-05
 Gradient time:  CPU 21.99 s  wall 3.80 s
 Geometry Optimization Parameters
   NAtoms,    NIC,     NZ,  NCons,   NDum,   NFix, NCnnct, MaxDiis
       18       0       0       0       0       0       0       0

 Cartesian Hessian Update
 Hessian updated using BFGS update


** GEOMETRY OPTIMIZATION IN CARTESIAN COORDINATES **
   Searching for a Minimum

   Optimization Cycle:  24

                       Coordinates (Angstroms)
     ATOM                X               Y               Z
      1  C         0.6949929281   -1.1942079252   -0.0017397729
      2  C        -0.6956113034   -1.1937696876    0.0012809009
      3  C        -1.4118041322   -0.0099804305    0.0029154658
      4  C        -0.6898724074    1.1825353996    0.0020735425
      5  C         0.6903859544    1.1821007882   -0.0011427081
      6  C         1.4117655817   -0.0107437371   -0.0041862046
      7  C        -2.9224099567    0.0035637932    0.0043524452
      8  C         2.9223966277    0.0018567686   -0.0069274059
      9  H         1.2179652555   -2.1351434723   -0.0041447323
     10  H        -1.2191461281   -2.1343554916    0.0015832927
     11  H        -1.2171322961    2.1220621572    0.0027087358
     12  H         1.2181323465    2.1213110148   -0.0030567345
     13  H        -3.3081066534    0.5680507734   -0.8396311911
     14  H        -3.3085966415    0.4619384778    0.9105706519
     15  H        -3.3229092666   -1.0019592549   -0.0572224273
     16  H         3.3112877060    0.4610484042    0.8976884285
     17  H         3.3068876368    0.5648729525   -0.8525263861
     18  H         3.3215517331   -1.0043029539   -0.0662389596
   Point Group: c1    Number of degrees of freedom:    48


   Energy is   -308.848494712


 Translations and Rotations Projected Out of Hessian

 20 Hessian modes will be used to form the next step
  Hessian Eigenvalues:
     0.011659    0.021183    0.108941    0.189412    0.363530    0.634923
     0.973634    1.000000    1.000000    1.000001    1.000002    1.000005
     1.000054    1.000082    1.000324    1.002993    1.009374    1.033799
     1.074132    1.159137

 Minimum search - taking simple RFO step
 Searching for Lamda that Minimizes Along All modes
 Value Taken    Lamda =   0.00000000
 Step Taken.  Stepsize is  0.003228

                             Maximum     Tolerance    Cnvgd?
         Gradient           0.000223      0.000030      NO
         Displacement       0.000989      0.000030      NO
         Energy change     -0.000000      0.000000      NO

 ----------------------------------------------------------------
             Standard Nuclear Orientation (Angstroms)
    I     Atom           X                Y                Z
 ----------------------------------------------------------------
    1      C       0.6950555890    -1.1944064140    -0.0019008566
    2      C      -0.6956487970    -1.1939537685     0.0010338511
    3      C      -1.4117600590    -0.0101021235     0.0024302682
    4      C      -0.6898269717     1.1823819098     0.0018672083
    5      C       0.6903085612     1.1819319958    -0.0012363872
    6      C       1.4117194945    -0.0108768668    -0.0043001807
    7      C      -2.9223468799     0.0037235006     0.0045368586
    8      C       2.9223365634     0.0020269883    -0.0068498913
    9      H       1.2179608536    -2.1354912765    -0.0040915200
   10      H      -1.2192671692    -2.1345944934     0.0011966527
   11      H      -1.2170778191     2.1218032330     0.0025002486
   12      H       1.2181860716     2.1209459002    -0.0029705307
   13      H      -3.3081922889     0.5681950232    -0.8393466103
   14      H      -3.3080732181     0.4624098971     0.9108529720
   15      H      -3.3230732423    -1.0017285772    -0.0568895738
   16      H       3.3108590460     0.4614442727     0.8977950214
   17      H       3.3067674185     0.5652096326    -0.8523703619
   18      H       3.3218498319    -1.0040412570    -0.0659002277
 ----------------------------------------------------------------
 Molecular Point Group                 C1    NOp =  1
 Largest Abelian Subgroup              C1    NOp =  1
 Nuclear Repulsion Energy =         341.57910287 hartrees
 There are       29 alpha and       29 beta electrons
 Applying Cartesian multipole field
    Component          Value
    ---------          -----
     (2,0,0)        1.00000E-11
     (0,2,0)        2.00000E-11
     (0,0,2)       -3.00000E-11
 Nucleus-field energy     =     0.0000000111 hartrees
 Requested basis set is 6-311++G(d,p)
 There are 98 shells and 246 basis functions
 A cutoff of  1.0D-14 yielded   4531 shell pairs
 There are     29176 function pairs (     31157 Cartesian)
 Smallest overlap matrix eigenvalue = 7.68E-07
 Linear dependence detected in AO basis
 Tighter screening thresholds may be required for diffuse basis sets
 Use S2THRESH > 14 and THRESH = 14 in case of SCF convergence issues
 Number of orthogonalized atomic orbitals = 245
 Maximum deviation from orthogonality = 1.010E-10
 Guess MOs from SCF MO coefficient file

 -----------------------------------------------------------------------
  General SCF calculation program by
  Eric Jon Sundstrom, Paul Horn, Yuezhi Mao, Dmitri Zuev, Alec White,
  David Stuck, Shaama M.S., Shane Yost, Joonho Lee, David Small,
  Daniel Levine, Susi Lehtola, Hugh Burton, Evgeny Epifanovsky,
  Bang C. Huynh
 -----------------------------------------------------------------------
 Hartree-Fock
 using 6 threads for integral computing
 -------------------------------------------------------
 OpenMP Integral computing Module                
 Release: version 2.0, May 2017, Q-Chem Inc. Pleasanton 
 -------------------------------------------------------
 A restricted SCF calculation will be
 performed using DIIS
 SCF converges when DIIS error is below 1.0e-10
 ---------------------------------------
  Cycle       Energy         DIIS error
 ---------------------------------------
    1    -308.8484947434      4.73e-06  
    2    -308.8484950045      1.21e-06  
    3    -308.8484950253      5.85e-07  
    4    -308.8484950286      1.43e-07  
    5    -308.8484950291      3.48e-08  
    6    -308.8484950291      1.52e-08  
    7    -308.8484950292      7.05e-09  
    8    -308.8484950291      2.42e-09  
    9    -308.8484950291      9.34e-10  
   10    -308.8484950291      3.33e-10  
   11    -308.8484950291      1.15e-10  
   12    -308.8484950291      2.61e-11  Convergence criterion met
 ---------------------------------------
 SCF time:   CPU 52.49s  wall 10.00s 
 SCF   energy in the final basis set =     -308.8484950291
 Total energy in the final basis set =     -308.8484950291

 --------------------------------------------------------------

                    Orbital Energies (a.u.)
 --------------------------------------------------------------

 Alpha MOs
 -- Occupied --
-11.2340 -11.2340 -11.2257 -11.2248 -11.2244 -11.2236 -11.2195 -11.2195
 -1.1586  -1.0628  -1.0119  -0.9742  -0.8978  -0.8285  -0.7846  -0.6706
 -0.6464  -0.6264  -0.5808  -0.5796  -0.5701  -0.5556  -0.5482  -0.5251
 -0.4807  -0.4803  -0.4774  -0.3329  -0.3140
 -- Virtual --
  0.0400   0.0477   0.0499   0.0649   0.0673   0.0720   0.0798   0.0917
  0.0942   0.1093   0.1140   0.1235   0.1281   0.1426   0.1438   0.1551
  0.1689   0.1730   0.1802   0.1856   0.1881   0.1910   0.1951   0.2035
  0.2055   0.2074   0.2119   0.2241   0.2249   0.2317   0.2326   0.2458
  0.2510   0.2552   0.2578   0.2791   0.2816   0.2900   0.2982   0.3107
  0.3182   0.3193   0.3220   0.3545   0.3593   0.3673   0.3676   0.3914
  0.4028   0.4166   0.4307   0.4369   0.4458   0.4618   0.4629   0.4819
  0.5226   0.5463   0.5465   0.5594   0.5992   0.6058   0.6122   0.6649
  0.6663   0.7231   0.7337   0.7357   0.7415   0.7566   0.7684   0.7700
  0.7918   0.8004   0.8219   0.8439   0.8503   0.8576   0.8621   0.8698
  0.8742   0.8855   0.9091   0.9169   0.9237   0.9596   0.9682   0.9829
  1.0056   1.0241   1.0446   1.0628   1.0805   1.0917   1.1008   1.1396
  1.1543   1.1586   1.1778   1.1845   1.1912   1.2449   1.2508   1.2596
  1.2867   1.3312   1.3369   1.3526   1.4041   1.5401   1.5828   1.6259
  1.6328   1.6802   1.6818   1.7309   1.7353   1.7365   1.8054   1.8142
  1.8283   1.8316   1.8417   1.8559   1.8822   1.8849   1.8852   1.8954
  1.9249   1.9605   1.9759   1.9958   2.0208   2.0542   2.0719   2.1121
  2.1249   2.1415   2.1443   2.2011   2.2094   2.2623   2.2674   2.2830
  2.2845   2.3162   2.3392   2.3878   2.3978   2.4447   2.4546   2.4560
  2.5343   2.5487   2.6375   2.6419   2.6481   2.7627   2.7637   2.7806
  2.8386   2.8414   2.8435   2.8444   2.8632   2.8961   2.9445   2.9519
  2.9571   2.9857   2.9883   3.0095   3.0202   3.0369   3.0580   3.0698
  3.0987   3.1047   3.1673   3.1869   3.2249   3.2788   3.3100   3.3123
  3.3321   3.3544   3.3750   3.3907   3.5188   3.6069   3.6416   3.6727
  3.8233   3.8773   3.9510   4.0306   4.1026   4.1460   4.2212   4.2252
  4.2516   4.2755   4.4365   4.5888   4.6035   4.7259   4.8178   5.3074
 24.7576  25.1046  25.1357  25.1603  25.1911  25.2871  25.3102  25.3984
 --------------------------------------------------------------

          Ground-State Mulliken Net Atomic Charges

     Atom                 Charge (a.u.)
  ----------------------------------------
      1 C                    -0.891531
      2 C                    -0.891848
      3 C                     0.690296
      4 C                     0.056403
      5 C                     0.056598
      6 C                     0.689034
      7 C                    -0.666160
      8 C                    -0.666072
      9 H                     0.170359
     10 H                     0.170345
     11 H                     0.192343
     12 H                     0.192308
     13 H                     0.146851
     14 H                     0.152799
     15 H                     0.149292
     16 H                     0.152853
     17 H                     0.146859
     18 H                     0.149270
  ----------------------------------------
  Sum of atomic charges =     0.000000

 -----------------------------------------------------------------
                    Cartesian Multipole Moments
 -----------------------------------------------------------------
    Charge (ESU x 10^10)
                 0.0000
    Dipole Moment (Debye)
         X      -0.0001      Y       0.0790      Z       0.0057
       Tot       0.0792
    Quadrupole Moments (Debye-Ang)
        XX     -44.5552     XY      -0.0002     YY     -45.6855
        XZ      -0.0135     YZ       0.0003     ZZ     -53.5190
    Octopole Moments (Debye-Ang^2)
       XXX       0.0043    XXY       0.2701    XYY       0.0017
       YYY      -0.5259    XXZ       0.0302    XYZ      -0.0101
       YYZ      -0.1770    XZZ      -0.0012    YZZ       1.4418
       ZZZ       0.3116
    Hexadecapole Moments (Debye-Ang^3)
      XXXX   -1084.8561   XXXY       0.1515   XXYY    -222.8920
      XYYY       0.1091   YYYY    -297.3308   XXXZ       1.0344
      XXYZ      -0.0005   XYYZ       0.3059   YYYZ      -0.0316
      XXZZ    -193.6237   XYZZ       0.0397   YYZZ     -73.8269
      XZZZ       0.9996   YZZZ      -0.0563   ZZZZ     -76.7282
 -----------------------------------------------------------------
 Calculating analytic gradient of the SCF energy
 Gradient of SCF Energy
            1           2           3           4           5           6
    1   0.0000007   0.0000365   0.0000122  -0.0000358  -0.0000100  -0.0000152
    2   0.0000166   0.0000222   0.0000686   0.0000203   0.0000155   0.0000783
    3   0.0000783  -0.0000597   0.0001110  -0.0000423   0.0000419  -0.0001270
            7           8           9          10          11          12
    1   0.0000101  -0.0000107  -0.0000492   0.0000435  -0.0000645   0.0000601
    2  -0.0000025   0.0000163  -0.0000511  -0.0000068  -0.0000180  -0.0000606
    3   0.0000407  -0.0000736   0.0000357   0.0000480   0.0000332   0.0000289
           13          14          15          16          17          18
    1   0.0000674   0.0000010  -0.0000176   0.0000276  -0.0000371  -0.0000189
    2  -0.0000814   0.0000206   0.0000089  -0.0001083   0.0000736  -0.0000120
    3  -0.0000206   0.0000136  -0.0001316  -0.0000416  -0.0000286   0.0000936
 Max gradient component =       1.316E-04
 RMS gradient           =       5.268E-05
 Gradient time:  CPU 22.01 s  wall 3.80 s
 Geometry Optimization Parameters
   NAtoms,    NIC,     NZ,  NCons,   NDum,   NFix, NCnnct, MaxDiis
       18       0       0       0       0       0       0       0

 Cartesian Hessian Update
 Hessian updated using BFGS update


** GEOMETRY OPTIMIZATION IN CARTESIAN COORDINATES **
   Searching for a Minimum

   Optimization Cycle:  25

                       Coordinates (Angstroms)
     ATOM                X               Y               Z
      1  C         0.6950555890   -1.1944064140   -0.0019008566
      2  C        -0.6956487970   -1.1939537685    0.0010338511
      3  C        -1.4117600590   -0.0101021235    0.0024302682
      4  C        -0.6898269717    1.1823819098    0.0018672083
      5  C         0.6903085612    1.1819319958   -0.0012363872
      6  C         1.4117194945   -0.0108768668   -0.0043001807
      7  C        -2.9223468799    0.0037235006    0.0045368586
      8  C         2.9223365634    0.0020269883   -0.0068498913
      9  H         1.2179608536   -2.1354912765   -0.0040915200
     10  H        -1.2192671692   -2.1345944934    0.0011966527
     11  H        -1.2170778191    2.1218032330    0.0025002486
     12  H         1.2181860716    2.1209459002   -0.0029705307
     13  H        -3.3081922889    0.5681950232   -0.8393466103
     14  H        -3.3080732181    0.4624098971    0.9108529720
     15  H        -3.3230732423   -1.0017285772   -0.0568895738
     16  H         3.3108590460    0.4614442727    0.8977950214
     17  H         3.3067674185    0.5652096326   -0.8523703619
     18  H         3.3218498319   -1.0040412570   -0.0659002277
   Point Group: c1    Number of degrees of freedom:    48


   Energy is   -308.848495029


 Translations and Rotations Projected Out of Hessian

 19 Hessian modes will be used to form the next step
  Hessian Eigenvalues:
     0.011211    0.020502    0.106238    0.182205    0.317822    0.477324
     0.918822    1.000000    1.000001    1.000003    1.000012    1.000031
     1.000101    1.000273    1.006685    1.010837    1.024396    1.074956
     1.236134

 Minimum search - taking simple RFO step
 Searching for Lamda that Minimizes Along All modes
 Value Taken    Lamda =   0.00000000
 Step Taken.  Stepsize is  0.002465

                             Maximum     Tolerance    Cnvgd?
         Gradient           0.000132      0.000030      NO
         Displacement       0.000855      0.000030      NO
         Energy change     -0.000000      0.000000      NO

 ----------------------------------------------------------------
             Standard Nuclear Orientation (Angstroms)
    I     Atom           X                Y                Z
 ----------------------------------------------------------------
    1      C       0.6951010098    -1.1945581620    -0.0020598792
    2      C      -0.6957003603    -1.1941031911     0.0008983133
    3      C      -1.4117359383    -0.0102245366     0.0019777581
    4      C      -0.6897685612     1.1822532931     0.0017453256
    5      C       0.6902585820     1.1818006999    -0.0013164543
    6      C       1.4116965898    -0.0110059921    -0.0042797365
    7      C      -2.9223118362     0.0038422491     0.0046429075
    8      C       2.9223039441     0.0021360485    -0.0067409720
    9      H       1.2180048303    -2.1357079860    -0.0040899514
   10      H      -1.2193986227    -2.1347703966     0.0008855742
   11      H      -1.2169754909     2.1216223931     0.0023285952
   12      H       1.2181675486     2.1207243737    -0.0029406003
   13      H      -3.3083016287     0.5683597497    -0.8391207329
   14      H      -3.3077121589     0.4627348387     0.9110448671
   15      H      -3.3231735220    -1.0015753916    -0.0565500928
   16      H       3.3105253054     0.4618128663     0.8978998723
   17      H       3.3067160814     0.5653898111    -0.8522329904
   18      H       3.3220812123    -1.0038530910    -0.0657348626
 ----------------------------------------------------------------
 Molecular Point Group                 C1    NOp =  1
 Largest Abelian Subgroup              C1    NOp =  1
 Nuclear Repulsion Energy =         341.58049829 hartrees
 There are       29 alpha and       29 beta electrons
 Applying Cartesian multipole field
    Component          Value
    ---------          -----
     (2,0,0)        1.00000E-11
     (0,2,0)        2.00000E-11
     (0,0,2)       -3.00000E-11
 Nucleus-field energy     =     0.0000000111 hartrees
 Requested basis set is 6-311++G(d,p)
 There are 98 shells and 246 basis functions
 A cutoff of  1.0D-14 yielded   4531 shell pairs
 There are     29176 function pairs (     31157 Cartesian)
 Smallest overlap matrix eigenvalue = 7.68E-07
 Linear dependence detected in AO basis
 Tighter screening thresholds may be required for diffuse basis sets
 Use S2THRESH > 14 and THRESH = 14 in case of SCF convergence issues
 Number of orthogonalized atomic orbitals = 245
 Maximum deviation from orthogonality = 8.102E-11
 Guess MOs from SCF MO coefficient file

 -----------------------------------------------------------------------
  General SCF calculation program by
  Eric Jon Sundstrom, Paul Horn, Yuezhi Mao, Dmitri Zuev, Alec White,
  David Stuck, Shaama M.S., Shane Yost, Joonho Lee, David Small,
  Daniel Levine, Susi Lehtola, Hugh Burton, Evgeny Epifanovsky,
  Bang C. Huynh
 -----------------------------------------------------------------------
 Hartree-Fock
 using 6 threads for integral computing
 -------------------------------------------------------
 OpenMP Integral computing Module                
 Release: version 2.0, May 2017, Q-Chem Inc. Pleasanton 
 -------------------------------------------------------
 A restricted SCF calculation will be
 performed using DIIS
 SCF converges when DIIS error is below 1.0e-10
 ---------------------------------------
  Cycle       Energy         DIIS error
 ---------------------------------------
    1    -308.8484950639      4.13e-06  
    2    -308.8484952664      1.01e-06  
    3    -308.8484952825      4.32e-07  
    4    -308.8484952845      1.33e-07  
    5    -308.8484952850      4.28e-08  
    6    -308.8484952851      1.80e-08  
    7    -308.8484952851      7.55e-09  
    8    -308.8484952851      2.29e-09  
    9    -308.8484952851      8.95e-10  
   10    -308.8484952851      3.05e-10  
   11    -308.8484952851      9.31e-11  Convergence criterion met
 ---------------------------------------
 SCF time:   CPU 49.11s  wall 9.00s 
 SCF   energy in the final basis set =     -308.8484952851
 Total energy in the final basis set =     -308.8484952851

 --------------------------------------------------------------

                    Orbital Energies (a.u.)
 --------------------------------------------------------------

 Alpha MOs
 -- Occupied --
-11.2340 -11.2340 -11.2257 -11.2248 -11.2244 -11.2236 -11.2195 -11.2195
 -1.1586  -1.0628  -1.0119  -0.9742  -0.8978  -0.8285  -0.7846  -0.6706
 -0.6464  -0.6264  -0.5808  -0.5796  -0.5701  -0.5556  -0.5482  -0.5251
 -0.4807  -0.4803  -0.4774  -0.3329  -0.3140
 -- Virtual --
  0.0400   0.0477   0.0499   0.0649   0.0673   0.0720   0.0798   0.0917
  0.0942   0.1094   0.1140   0.1235   0.1281   0.1425   0.1438   0.1551
  0.1689   0.1730   0.1802   0.1856   0.1881   0.1910   0.1951   0.2035
  0.2055   0.2074   0.2119   0.2241   0.2249   0.2316   0.2326   0.2458
  0.2510   0.2552   0.2578   0.2791   0.2816   0.2900   0.2982   0.3107
  0.3182   0.3193   0.3220   0.3545   0.3593   0.3673   0.3676   0.3914
  0.4028   0.4166   0.4307   0.4369   0.4458   0.4618   0.4629   0.4819
  0.5226   0.5463   0.5465   0.5594   0.5992   0.6058   0.6122   0.6649
  0.6663   0.7231   0.7337   0.7357   0.7415   0.7566   0.7684   0.7700
  0.7918   0.8005   0.8219   0.8439   0.8503   0.8576   0.8621   0.8698
  0.8742   0.8855   0.9092   0.9169   0.9237   0.9596   0.9682   0.9829
  1.0056   1.0241   1.0446   1.0628   1.0805   1.0917   1.1009   1.1396
  1.1544   1.1585   1.1778   1.1846   1.1912   1.2449   1.2508   1.2596
  1.2866   1.3312   1.3369   1.3526   1.4041   1.5401   1.5828   1.6259
  1.6329   1.6802   1.6818   1.7309   1.7353   1.7365   1.8054   1.8143
  1.8283   1.8316   1.8417   1.8559   1.8822   1.8849   1.8852   1.8953
  1.9248   1.9605   1.9759   1.9958   2.0208   2.0542   2.0718   2.1121
  2.1249   2.1415   2.1444   2.2011   2.2095   2.2623   2.2674   2.2830
  2.2845   2.3161   2.3392   2.3878   2.3978   2.4447   2.4546   2.4561
  2.5344   2.5487   2.6375   2.6419   2.6481   2.7627   2.7637   2.7806
  2.8386   2.8414   2.8435   2.8444   2.8632   2.8961   2.9446   2.9518
  2.9571   2.9857   2.9883   3.0095   3.0202   3.0370   3.0581   3.0698
  3.0987   3.1047   3.1673   3.1869   3.2249   3.2788   3.3100   3.3124
  3.3321   3.3544   3.3750   3.3907   3.5188   3.6069   3.6416   3.6727
  3.8233   3.8772   3.9510   4.0306   4.1026   4.1460   4.2211   4.2251
  4.2516   4.2756   4.4365   4.5888   4.6036   4.7259   4.8177   5.3074
 24.7576  25.1045  25.1357  25.1603  25.1911  25.2871  25.3103  25.3985
 --------------------------------------------------------------

          Ground-State Mulliken Net Atomic Charges

     Atom                 Charge (a.u.)
  ----------------------------------------
      1 C                    -0.891800
      2 C                    -0.891838
      3 C                     0.689771
      4 C                     0.056700
      5 C                     0.056986
      6 C                     0.689102
      7 C                    -0.666079
      8 C                    -0.666145
      9 H                     0.170391
     10 H                     0.170381
     11 H                     0.192322
     12 H                     0.192290
     13 H                     0.146893
     14 H                     0.152780
     15 H                     0.149250
     16 H                     0.152868
     17 H                     0.146863
     18 H                     0.149266
  ----------------------------------------
  Sum of atomic charges =     0.000000

 -----------------------------------------------------------------
                    Cartesian Multipole Moments
 -----------------------------------------------------------------
    Charge (ESU x 10^10)
                -0.0000
    Dipole Moment (Debye)
         X      -0.0000      Y       0.0795      Z       0.0061
       Tot       0.0797
    Quadrupole Moments (Debye-Ang)
        XX     -44.5561     XY      -0.0003     YY     -45.6851
        XZ      -0.0140     YZ       0.0006     ZZ     -53.5192
    Octopole Moments (Debye-Ang^2)
       XXX       0.0048    XXY       0.2744    XYY       0.0017
       YYY      -0.5187    XXZ       0.0337    XYZ      -0.0098
       YYZ      -0.1734    XZZ      -0.0010    YZZ       1.4470
       ZZZ       0.3241
    Hexadecapole Moments (Debye-Ang^3)
      XXXX   -1084.8535   XXXY       0.1459   XXYY    -222.8831
      XYYY       0.1086   YYYY    -297.3354   XXXZ       1.0123
      XXYZ      -0.0006   XYYZ       0.3043   YYYZ      -0.0338
      XXZZ    -193.6258   XYZZ       0.0395   YYZZ     -73.8269
      XZZZ       0.9873   YZZZ      -0.0585   ZZZZ     -76.7280
 -----------------------------------------------------------------
 Calculating analytic gradient of the SCF energy
 Gradient of SCF Energy
            1           2           3           4           5           6
    1   0.0000477   0.0000035   0.0000187   0.0000023  -0.0000610  -0.0000206
    2   0.0000460   0.0000431   0.0000674   0.0000489   0.0000522   0.0000987
    3   0.0000384   0.0000152  -0.0000184   0.0000143   0.0000212  -0.0000855
            7           8           9          10          11          12
    1   0.0000151  -0.0000152  -0.0000339   0.0000161  -0.0000365   0.0000423
    2   0.0000025   0.0000169  -0.0000904  -0.0000448  -0.0000595  -0.0001048
    3   0.0000487  -0.0000741   0.0000428   0.0000338   0.0000265   0.0000285
           13          14          15          16          17          18
    1   0.0000819  -0.0000223  -0.0000074   0.0000111  -0.0000299  -0.0000119
    2  -0.0000769   0.0000411   0.0000001  -0.0000920   0.0000786  -0.0000269
    3  -0.0000048   0.0000314  -0.0001272  -0.0000442  -0.0000273   0.0000809
 Max gradient component =       1.272E-04
 RMS gradient           =       5.098E-05
 Gradient time:  CPU 22.01 s  wall 3.80 s
 Geometry Optimization Parameters
   NAtoms,    NIC,     NZ,  NCons,   NDum,   NFix, NCnnct, MaxDiis
       18       0       0       0       0       0       0       0

 Cartesian Hessian Update
 Hessian updated using BFGS update


** GEOMETRY OPTIMIZATION IN CARTESIAN COORDINATES **
   Searching for a Minimum

   Optimization Cycle:  26

                       Coordinates (Angstroms)
     ATOM                X               Y               Z
      1  C         0.6951010098   -1.1945581620   -0.0020598792
      2  C        -0.6957003603   -1.1941031911    0.0008983133
      3  C        -1.4117359383   -0.0102245366    0.0019777581
      4  C        -0.6897685612    1.1822532931    0.0017453256
      5  C         0.6902585820    1.1818006999   -0.0013164543
      6  C         1.4116965898   -0.0110059921   -0.0042797365
      7  C        -2.9223118362    0.0038422491    0.0046429075
      8  C         2.9223039441    0.0021360485   -0.0067409720
      9  H         1.2180048303   -2.1357079860   -0.0040899514
     10  H        -1.2193986227   -2.1347703966    0.0008855742
     11  H        -1.2169754909    2.1216223931    0.0023285952
     12  H         1.2181675486    2.1207243737   -0.0029406003
     13  H        -3.3083016287    0.5683597497   -0.8391207329
     14  H        -3.3077121589    0.4627348387    0.9110448671
     15  H        -3.3231735220   -1.0015753916   -0.0565500928
     16  H         3.3105253054    0.4618128663    0.8978998723
     17  H         3.3067160814    0.5653898111   -0.8522329904
     18  H         3.3220812123   -1.0038530910   -0.0657348626
   Point Group: c1    Number of degrees of freedom:    48


   Energy is   -308.848495285


 Translations and Rotations Projected Out of Hessian

 23 Hessian modes will be used to form the next step
  Hessian Eigenvalues:
     0.010769    0.019515    0.102083    0.167436    0.244995    0.418258
     0.868102    1.000000    1.000000    1.000000    1.000000    1.000000
     1.000001    1.000002    1.000017    1.000054    1.000102    1.000309
     1.007840    1.018766    1.021989    1.073937    1.285680

 Minimum search - taking simple RFO step
 Searching for Lamda that Minimizes Along All modes
 Value Taken    Lamda =   0.00000000
 Step Taken.  Stepsize is  0.002439

                             Maximum     Tolerance    Cnvgd?
         Gradient           0.000127      0.000030      NO
         Displacement       0.000831      0.000030      NO
         Energy change     -0.000000      0.000000      NO

 ----------------------------------------------------------------
             Standard Nuclear Orientation (Angstroms)
    I     Atom           X                Y                Z
 ----------------------------------------------------------------
    1      C       0.6951153556    -1.1947156268    -0.0022255187
    2      C      -0.6957577358    -1.1942622830     0.0007598245
    3      C      -1.4117256071    -0.0103667565     0.0015378771
    4      C      -0.6897069774     1.1821089236     0.0016172747
    5      C       0.6902488220     1.1816573062    -0.0013920600
    6      C       1.4116888403    -0.0111808061    -0.0041801293
    7      C      -2.9222918127     0.0039453953     0.0047018023
    8      C       2.9222861710     0.0022196085    -0.0065809427
    9      H       1.2180758136    -2.1358452885    -0.0041019328
   10      H      -1.2195458866    -2.1349008496     0.0005515446
   11      H      -1.2168374716     2.1214991449     0.0021303526
   12      H       1.2181126290     2.1205938221    -0.0029160068
   13      H      -3.3084900139     0.5685601010    -0.8389020167
   14      H      -3.3073571699     0.4629900967     0.9112026317
   15      H      -3.3232439421    -1.0014515324    -0.0561252567
   16      H       3.3102260528     0.4622205259     0.8980268677
   17      H       3.3066821183     0.5654799939    -0.8520863729
   18      H       3.3222977989    -1.0036741988    -0.0656609977
 ----------------------------------------------------------------
 Molecular Point Group                 C1    NOp =  1
 Largest Abelian Subgroup              C1    NOp =  1
 Nuclear Repulsion Energy =         341.58100222 hartrees
 There are       29 alpha and       29 beta electrons
 Applying Cartesian multipole field
    Component          Value
    ---------          -----
     (2,0,0)        1.00000E-11
     (0,2,0)        2.00000E-11
     (0,0,2)       -3.00000E-11
 Nucleus-field energy     =     0.0000000111 hartrees
 Requested basis set is 6-311++G(d,p)
 There are 98 shells and 246 basis functions
 A cutoff of  1.0D-14 yielded   4530 shell pairs
 There are     29175 function pairs (     31154 Cartesian)
 Smallest overlap matrix eigenvalue = 7.68E-07
 Linear dependence detected in AO basis
 Tighter screening thresholds may be required for diffuse basis sets
 Use S2THRESH > 14 and THRESH = 14 in case of SCF convergence issues
 Number of orthogonalized atomic orbitals = 245
 Maximum deviation from orthogonality = 9.109E-11
 Guess MOs from SCF MO coefficient file

 -----------------------------------------------------------------------
  General SCF calculation program by
  Eric Jon Sundstrom, Paul Horn, Yuezhi Mao, Dmitri Zuev, Alec White,
  David Stuck, Shaama M.S., Shane Yost, Joonho Lee, David Small,
  Daniel Levine, Susi Lehtola, Hugh Burton, Evgeny Epifanovsky,
  Bang C. Huynh
 -----------------------------------------------------------------------
 Hartree-Fock
 using 6 threads for integral computing
 -------------------------------------------------------
 OpenMP Integral computing Module                
 Release: version 2.0, May 2017, Q-Chem Inc. Pleasanton 
 -------------------------------------------------------
 A restricted SCF calculation will be
 performed using DIIS
 SCF converges when DIIS error is below 1.0e-10
 ---------------------------------------
  Cycle       Energy         DIIS error
 ---------------------------------------
    1    -308.8484953223      4.08e-06  
    2    -308.8484955213      9.68e-07  
    3    -308.8484955376      2.84e-07  
    4    -308.8484955387      1.36e-07  
    5    -308.8484955391      4.29e-08  
    6    -308.8484955392      1.73e-08  
    7    -308.8484955392      7.14e-09  
    8    -308.8484955392      2.56e-09  
    9    -308.8484955392      9.90e-10  
   10    -308.8484955392      3.21e-10  
   11    -308.8484955392      8.79e-11  Convergence criterion met
 ---------------------------------------
 SCF time:   CPU 49.06s  wall 9.00s 
 SCF   energy in the final basis set =     -308.8484955392
 Total energy in the final basis set =     -308.8484955392

 --------------------------------------------------------------

                    Orbital Energies (a.u.)
 --------------------------------------------------------------

 Alpha MOs
 -- Occupied --
-11.2340 -11.2340 -11.2257 -11.2249 -11.2243 -11.2236 -11.2195 -11.2195
 -1.1586  -1.0628  -1.0119  -0.9742  -0.8978  -0.8285  -0.7846  -0.6706
 -0.6464  -0.6264  -0.5808  -0.5796  -0.5701  -0.5557  -0.5482  -0.5251
 -0.4807  -0.4803  -0.4774  -0.3329  -0.3140
 -- Virtual --
  0.0400   0.0477   0.0499   0.0649   0.0673   0.0720   0.0798   0.0917
  0.0942   0.1094   0.1140   0.1235   0.1281   0.1425   0.1438   0.1551
  0.1689   0.1730   0.1802   0.1856   0.1881   0.1910   0.1952   0.2035
  0.2055   0.2074   0.2119   0.2241   0.2249   0.2316   0.2326   0.2458
  0.2510   0.2551   0.2578   0.2791   0.2816   0.2900   0.2982   0.3107
  0.3182   0.3193   0.3220   0.3545   0.3593   0.3673   0.3676   0.3914
  0.4028   0.4166   0.4307   0.4370   0.4458   0.4618   0.4629   0.4819
  0.5225   0.5463   0.5465   0.5594   0.5992   0.6058   0.6122   0.6649
  0.6663   0.7231   0.7337   0.7357   0.7415   0.7567   0.7684   0.7701
  0.7917   0.8005   0.8219   0.8439   0.8503   0.8576   0.8621   0.8698
  0.8742   0.8855   0.9092   0.9169   0.9237   0.9596   0.9682   0.9829
  1.0056   1.0241   1.0446   1.0628   1.0805   1.0917   1.1009   1.1396
  1.1545   1.1585   1.1778   1.1846   1.1912   1.2449   1.2508   1.2596
  1.2866   1.3312   1.3369   1.3526   1.4041   1.5401   1.5828   1.6259
  1.6329   1.6802   1.6818   1.7309   1.7353   1.7365   1.8053   1.8143
  1.8283   1.8316   1.8417   1.8559   1.8822   1.8849   1.8852   1.8953
  1.9248   1.9605   1.9759   1.9958   2.0207   2.0543   2.0718   2.1121
  2.1249   2.1415   2.1444   2.2011   2.2095   2.2623   2.2675   2.2830
  2.2845   2.3161   2.3391   2.3878   2.3978   2.4447   2.4545   2.4561
  2.5344   2.5486   2.6375   2.6419   2.6481   2.7627   2.7636   2.7806
  2.8386   2.8414   2.8435   2.8444   2.8632   2.8961   2.9446   2.9517
  2.9570   2.9857   2.9882   3.0095   3.0202   3.0370   3.0581   3.0698
  3.0987   3.1048   3.1674   3.1869   3.2249   3.2788   3.3100   3.3125
  3.3321   3.3544   3.3750   3.3908   3.5188   3.6069   3.6416   3.6727
  3.8233   3.8772   3.9511   4.0306   4.1026   4.1460   4.2210   4.2250
  4.2517   4.2756   4.4365   4.5888   4.6036   4.7259   4.8177   5.3074
 24.7576  25.1045  25.1356  25.1603  25.1910  25.2871  25.3103  25.3985
 --------------------------------------------------------------

          Ground-State Mulliken Net Atomic Charges

     Atom                 Charge (a.u.)
  ----------------------------------------
      1 C                    -0.892125
      2 C                    -0.891777
      3 C                     0.689262
      4 C                     0.056947
      5 C                     0.057362
      6 C                     0.689235
      7 C                    -0.666012
      8 C                    -0.666215
      9 H                     0.170402
     10 H                     0.170402
     11 H                     0.192312
     12 H                     0.192291
     13 H                     0.146925
     14 H                     0.152774
     15 H                     0.149207
     16 H                     0.152877
     17 H                     0.146877
     18 H                     0.149257
  ----------------------------------------
  Sum of atomic charges =     0.000000

 -----------------------------------------------------------------
                    Cartesian Multipole Moments
 -----------------------------------------------------------------
    Charge (ESU x 10^10)
                -0.0000
    Dipole Moment (Debye)
         X       0.0000      Y       0.0799      Z       0.0064
       Tot       0.0801
    Quadrupole Moments (Debye-Ang)
        XX     -44.5568     XY      -0.0002     YY     -45.6846
        XZ      -0.0150     YZ       0.0010     ZZ     -53.5196
    Octopole Moments (Debye-Ang^2)
       XXX       0.0049    XXY       0.2794    XYY       0.0013
       YYY      -0.5087    XXZ       0.0358    XYZ      -0.0075
       YYZ      -0.1705    XZZ      -0.0004    YZZ       1.4519
       ZZZ       0.3352
    Hexadecapole Moments (Debye-Ang^3)
      XXXX   -1084.8553   XXXY       0.1391   XXYY    -222.8760
      XYYY       0.1088   YYYY    -297.3394   XXXZ       0.9774
      XXYZ      -0.0005   XYYZ       0.3007   YYYZ      -0.0361
      XXZZ    -193.6295   XYZZ       0.0391   YYZZ     -73.8271
      XZZZ       0.9688   YZZZ      -0.0609   ZZZZ     -76.7280
 -----------------------------------------------------------------
 Calculating analytic gradient of the SCF energy
 Gradient of SCF Energy
            1           2           3           4           5           6
    1   0.0000716  -0.0000203   0.0000186   0.0000262  -0.0000825  -0.0000198
    2   0.0000580   0.0000416   0.0000379   0.0000543   0.0000688   0.0000675
    3  -0.0000144   0.0000912  -0.0001329   0.0000698  -0.0000098  -0.0000228
            7           8           9          10          11          12
    1   0.0000180  -0.0000167  -0.0000235  -0.0000004  -0.0000198   0.0000304
    2   0.0000033   0.0000140  -0.0000922  -0.0000522  -0.0000671  -0.0001072
    3   0.0000424  -0.0000629   0.0000503   0.0000206   0.0000209   0.0000281
           13          14          15          16          17          18
    1   0.0000868  -0.0000432   0.0000098  -0.0000068  -0.0000144  -0.0000139
    2  -0.0000552   0.0000500  -0.0000039  -0.0000607   0.0000722  -0.0000292
    3   0.0000060   0.0000395  -0.0001051  -0.0000412  -0.0000271   0.0000475
 Max gradient component =       1.329E-04
 RMS gradient           =       5.211E-05
 Gradient time:  CPU 21.96 s  wall 3.80 s
 Geometry Optimization Parameters
   NAtoms,    NIC,     NZ,  NCons,   NDum,   NFix, NCnnct, MaxDiis
       18       0       0       0       0       0       0       0

 Cartesian Hessian Update
 Hessian updated using BFGS update


** GEOMETRY OPTIMIZATION IN CARTESIAN COORDINATES **
   Searching for a Minimum

   Optimization Cycle:  27

                       Coordinates (Angstroms)
     ATOM                X               Y               Z
      1  C         0.6951153556   -1.1947156268   -0.0022255187
      2  C        -0.6957577358   -1.1942622830    0.0007598245
      3  C        -1.4117256071   -0.0103667565    0.0015378771
      4  C        -0.6897069774    1.1821089236    0.0016172747
      5  C         0.6902488220    1.1816573062   -0.0013920600
      6  C         1.4116888403   -0.0111808061   -0.0041801293
      7  C        -2.9222918127    0.0039453953    0.0047018023
      8  C         2.9222861710    0.0022196085   -0.0065809427
      9  H         1.2180758136   -2.1358452885   -0.0041019328
     10  H        -1.2195458866   -2.1349008496    0.0005515446
     11  H        -1.2168374716    2.1214991449    0.0021303526
     12  H         1.2181126290    2.1205938221   -0.0029160068
     13  H        -3.3084900139    0.5685601010   -0.8389020167
     14  H        -3.3073571699    0.4629900967    0.9112026317
     15  H        -3.3232439421   -1.0014515324   -0.0561252567
     16  H         3.3102260528    0.4622205259    0.8980268677
     17  H         3.3066821183    0.5654799939   -0.8520863729
     18  H         3.3222977989   -1.0036741988   -0.0656609977
   Point Group: c1    Number of degrees of freedom:    48


   Energy is   -308.848495539


 Translations and Rotations Projected Out of Hessian

 21 Hessian modes will be used to form the next step
  Hessian Eigenvalues:
     0.010134    0.018274    0.095183    0.145786    0.210628    0.400614
     0.805454    0.999955    1.000000    1.000000    1.000000    1.000001
     1.000007    1.000090    1.000249    1.000364    1.007457    1.012950
     1.038256    1.070897    1.237896

 Minimum search - taking simple RFO step
 Searching for Lamda that Minimizes Along All modes
 Value Taken    Lamda =   0.00000000
 Step Taken.  Stepsize is  0.002705

                             Maximum     Tolerance    Cnvgd?
         Gradient           0.000133      0.000030      NO
         Displacement       0.001006      0.000030      NO
         Energy change     -0.000000      0.000000      NO

 ----------------------------------------------------------------
             Standard Nuclear Orientation (Angstroms)
    I     Atom           X                Y                Z
 ----------------------------------------------------------------
    1      C       0.6950883052    -1.1949054824    -0.0023833762
    2      C      -0.6958127270    -1.1944391034     0.0005393392
    3      C      -1.4117254346    -0.0105278155     0.0011514872
    4      C      -0.6896494293     1.1819402382     0.0014244832
    5      C       0.6902858081     1.1814763613    -0.0014595578
    6      C       1.4116921859    -0.0114017962    -0.0040554794
    7      C      -2.9222812418     0.0040438678     0.0047307771
    8      C       2.9222769955     0.0022936649    -0.0063664147
    9      H       1.2181587049    -2.1359304371    -0.0041120534
   10      H      -1.2197041031    -2.1349955979     0.0001552465
   11      H      -1.2166763739     2.1214216310     0.0018779488
   12      H       1.2180430191     2.1205254607    -0.0028716795
   13      H      -3.3087839974     0.5687895906    -0.8386734809
   14      H      -3.3069284106     0.4632055845     0.9113495390
   15      H      -3.3233096867    -1.0013349938    -0.0555926770
   16      H       3.3099457781     0.4626788106     0.8981855817
   17      H       3.3066329580     0.5655140651    -0.8519195025
   18      H       3.3225246340    -1.0034764722    -0.0656232404
 ----------------------------------------------------------------
 Molecular Point Group                 C1    NOp =  1
 Largest Abelian Subgroup              C1    NOp =  1
 Nuclear Repulsion Energy =         341.58106114 hartrees
 There are       29 alpha and       29 beta electrons
 Applying Cartesian multipole field
    Component          Value
    ---------          -----
     (2,0,0)        1.00000E-11
     (0,2,0)        2.00000E-11
     (0,0,2)       -3.00000E-11
 Nucleus-field energy     =     0.0000000111 hartrees
 Requested basis set is 6-311++G(d,p)
 There are 98 shells and 246 basis functions
 A cutoff of  1.0D-14 yielded   4530 shell pairs
 There are     29175 function pairs (     31154 Cartesian)
 Smallest overlap matrix eigenvalue = 7.68E-07
 Linear dependence detected in AO basis
 Tighter screening thresholds may be required for diffuse basis sets
 Use S2THRESH > 14 and THRESH = 14 in case of SCF convergence issues
 Number of orthogonalized atomic orbitals = 245
 Maximum deviation from orthogonality = 1.996E-10
 Guess MOs from SCF MO coefficient file

 -----------------------------------------------------------------------
  General SCF calculation program by
  Eric Jon Sundstrom, Paul Horn, Yuezhi Mao, Dmitri Zuev, Alec White,
  David Stuck, Shaama M.S., Shane Yost, Joonho Lee, David Small,
  Daniel Levine, Susi Lehtola, Hugh Burton, Evgeny Epifanovsky,
  Bang C. Huynh
 -----------------------------------------------------------------------
 Hartree-Fock
 using 6 threads for integral computing
 -------------------------------------------------------
 OpenMP Integral computing Module                
 Release: version 2.0, May 2017, Q-Chem Inc. Pleasanton 
 -------------------------------------------------------
 A restricted SCF calculation will be
 performed using DIIS
 SCF converges when DIIS error is below 1.0e-10
 ---------------------------------------
  Cycle       Energy         DIIS error
 ---------------------------------------
    1    -308.8484955858      4.02e-06  
    2    -308.8484957754      9.58e-07  
    3    -308.8484957915      1.95e-07  
    4    -308.8484957923      6.61e-08  
    5    -308.8484957924      3.28e-08  
    6    -308.8484957925      1.26e-08  
    7    -308.8484957925      5.45e-09  
    8    -308.8484957925      2.26e-09  
    9    -308.8484957925      8.21e-10  
   10    -308.8484957925      2.98e-10  
   11    -308.8484957925      8.88e-11  Convergence criterion met
 ---------------------------------------
 SCF time:   CPU 48.74s  wall 10.00s 
 SCF   energy in the final basis set =     -308.8484957925
 Total energy in the final basis set =     -308.8484957925

 --------------------------------------------------------------

                    Orbital Energies (a.u.)
 --------------------------------------------------------------

 Alpha MOs
 -- Occupied --
-11.2340 -11.2340 -11.2256 -11.2249 -11.2243 -11.2236 -11.2195 -11.2195
 -1.1586  -1.0628  -1.0119  -0.9742  -0.8978  -0.8285  -0.7846  -0.6706
 -0.6464  -0.6264  -0.5808  -0.5796  -0.5701  -0.5557  -0.5482  -0.5251
 -0.4807  -0.4803  -0.4774  -0.3329  -0.3140
 -- Virtual --
  0.0400   0.0477   0.0499   0.0649   0.0673   0.0720   0.0798   0.0917
  0.0942   0.1094   0.1140   0.1235   0.1281   0.1425   0.1438   0.1551
  0.1689   0.1730   0.1802   0.1856   0.1881   0.1910   0.1952   0.2035
  0.2055   0.2074   0.2119   0.2241   0.2249   0.2316   0.2326   0.2458
  0.2510   0.2551   0.2578   0.2791   0.2816   0.2900   0.2982   0.3107
  0.3181   0.3193   0.3220   0.3545   0.3593   0.3673   0.3676   0.3914
  0.4028   0.4166   0.4307   0.4370   0.4458   0.4618   0.4629   0.4819
  0.5225   0.5463   0.5465   0.5594   0.5992   0.6058   0.6122   0.6649
  0.6663   0.7231   0.7337   0.7357   0.7415   0.7567   0.7684   0.7701
  0.7917   0.8005   0.8219   0.8439   0.8503   0.8576   0.8621   0.8698
  0.8741   0.8855   0.9092   0.9169   0.9236   0.9597   0.9682   0.9829
  1.0056   1.0241   1.0446   1.0628   1.0805   1.0917   1.1009   1.1396
  1.1545   1.1584   1.1778   1.1846   1.1912   1.2449   1.2508   1.2595
  1.2866   1.3313   1.3370   1.3526   1.4041   1.5401   1.5828   1.6259
  1.6329   1.6802   1.6818   1.7309   1.7353   1.7364   1.8053   1.8143
  1.8283   1.8316   1.8416   1.8559   1.8822   1.8850   1.8851   1.8953
  1.9248   1.9605   1.9759   1.9958   2.0207   2.0543   2.0718   2.1120
  2.1250   2.1415   2.1444   2.2011   2.2095   2.2623   2.2675   2.2830
  2.2845   2.3161   2.3391   2.3878   2.3978   2.4447   2.4545   2.4561
  2.5345   2.5486   2.6375   2.6419   2.6481   2.7627   2.7636   2.7806
  2.8387   2.8414   2.8435   2.8445   2.8633   2.8961   2.9446   2.9516
  2.9570   2.9858   2.9882   3.0095   3.0202   3.0369   3.0581   3.0698
  3.0987   3.1048   3.1674   3.1868   3.2249   3.2788   3.3101   3.3125
  3.3321   3.3544   3.3750   3.3908   3.5188   3.6069   3.6416   3.6728
  3.8233   3.8772   3.9511   4.0307   4.1026   4.1460   4.2209   4.2249
  4.2518   4.2757   4.4365   4.5888   4.6035   4.7259   4.8177   5.3074
 24.7576  25.1045  25.1356  25.1603  25.1910  25.2871  25.3103  25.3985
 --------------------------------------------------------------

          Ground-State Mulliken Net Atomic Charges

     Atom                 Charge (a.u.)
  ----------------------------------------
      1 C                    -0.892488
      2 C                    -0.891794
      3 C                     0.688879
      4 C                     0.057219
      5 C                     0.057799
      6 C                     0.689245
      7 C                    -0.665959
      8 C                    -0.666244
      9 H                     0.170395
     10 H                     0.170407
     11 H                     0.192314
     12 H                     0.192308
     13 H                     0.146933
     14 H                     0.152794
     15 H                     0.149170
     16 H                     0.152873
     17 H                     0.146911
     18 H                     0.149236
  ----------------------------------------
  Sum of atomic charges =     0.000000

 -----------------------------------------------------------------
                    Cartesian Multipole Moments
 -----------------------------------------------------------------
    Charge (ESU x 10^10)
                -0.0000
    Dipole Moment (Debye)
         X       0.0001      Y       0.0802      Z       0.0067
       Tot       0.0805
    Quadrupole Moments (Debye-Ang)
        XX     -44.5571     XY      -0.0002     YY     -45.6843
        XZ      -0.0161     YZ       0.0014     ZZ     -53.5200
    Octopole Moments (Debye-Ang^2)
       XXX       0.0046    XXY       0.2846    XYY       0.0006
       YYY      -0.4956    XXZ       0.0372    XYZ      -0.0036
       YYZ      -0.1676    XZZ       0.0004    YZZ       1.4570
       ZZZ       0.3470
    Hexadecapole Moments (Debye-Ang^3)
      XXXX   -1084.8567   XXXY       0.1310   XXYY    -222.8699
      XYYY       0.1086   YYYY    -297.3434   XXXZ       0.9375
      XXYZ      -0.0010   XYYZ       0.2957   YYYZ      -0.0386
      XXZZ    -193.6337   XYZZ       0.0385   YYZZ     -73.8272
      XZZZ       0.9446   YZZZ      -0.0636   ZZZZ     -76.7280
 -----------------------------------------------------------------
 Calculating analytic gradient of the SCF energy
 Gradient of SCF Energy
            1           2           3           4           5           6
    1   0.0000587  -0.0000247   0.0000122   0.0000284  -0.0000657  -0.0000117
    2   0.0000345   0.0000230  -0.0000160   0.0000378   0.0000472   0.0000119
    3  -0.0000561   0.0001370  -0.0001907   0.0000989  -0.0000336   0.0000330
            7           8           9          10          11          12
    1   0.0000174  -0.0000149  -0.0000190  -0.0000056  -0.0000160   0.0000273
    2   0.0000037   0.0000085  -0.0000562  -0.0000314  -0.0000413  -0.0000660
    3   0.0000226  -0.0000428   0.0000579   0.0000114   0.0000177   0.0000292
           13          14          15          16          17          18
    1   0.0000765  -0.0000502   0.0000317  -0.0000221   0.0000020  -0.0000242
    2  -0.0000189   0.0000452  -0.0000022  -0.0000187   0.0000561  -0.0000170
    3   0.0000098   0.0000327  -0.0000693  -0.0000326  -0.0000255   0.0000005
 Max gradient component =       1.907E-04
 RMS gradient           =       4.889E-05
 Gradient time:  CPU 21.96 s  wall 3.80 s
 Geometry Optimization Parameters
   NAtoms,    NIC,     NZ,  NCons,   NDum,   NFix, NCnnct, MaxDiis
       18       0       0       0       0       0       0       0

 Cartesian Hessian Update
 Hessian updated using BFGS update


** GEOMETRY OPTIMIZATION IN CARTESIAN COORDINATES **
   Searching for a Minimum

   Optimization Cycle:  28

                       Coordinates (Angstroms)
     ATOM                X               Y               Z
      1  C         0.6950883052   -1.1949054824   -0.0023833762
      2  C        -0.6958127270   -1.1944391034    0.0005393392
      3  C        -1.4117254346   -0.0105278155    0.0011514872
      4  C        -0.6896494293    1.1819402382    0.0014244832
      5  C         0.6902858081    1.1814763613   -0.0014595578
      6  C         1.4116921859   -0.0114017962   -0.0040554794
      7  C        -2.9222812418    0.0040438678    0.0047307771
      8  C         2.9222769955    0.0022936649   -0.0063664147
      9  H         1.2181587049   -2.1359304371   -0.0041120534
     10  H        -1.2197041031   -2.1349955979    0.0001552465
     11  H        -1.2166763739    2.1214216310    0.0018779488
     12  H         1.2180430191    2.1205254607   -0.0028716795
     13  H        -3.3087839974    0.5687895906   -0.8386734809
     14  H        -3.3069284106    0.4632055845    0.9113495390
     15  H        -3.3233096867   -1.0013349938   -0.0555926770
     16  H         3.3099457781    0.4626788106    0.8981855817
     17  H         3.3066329580    0.5655140651   -0.8519195025
     18  H         3.3225246340   -1.0034764722   -0.0656232404
   Point Group: c1    Number of degrees of freedom:    48


   Energy is   -308.848495792


 Translations and Rotations Projected Out of Hessian

 21 Hessian modes will be used to form the next step
  Hessian Eigenvalues:
     0.009494    0.017288    0.088946    0.134613    0.199333    0.390838
     0.702595    0.987623    1.000000    1.000000    1.000001    1.000004
     1.000006    1.000075    1.000113    1.000476    1.001637    1.009256
     1.038754    1.071150    1.155703

 Minimum search - taking simple RFO step
 Searching for Lamda that Minimizes Along All modes
 Value Taken    Lamda =   0.00000000
 Step Taken.  Stepsize is  0.002493

                             Maximum     Tolerance    Cnvgd?
         Gradient           0.000191      0.000030      NO
         Displacement       0.000971      0.000030      NO
         Energy change     -0.000000      0.000000      NO

 ----------------------------------------------------------------
             Standard Nuclear Orientation (Angstroms)
    I     Atom           X                Y                Z
 ----------------------------------------------------------------
    1      C       0.6950351582    -1.1950834949    -0.0024872671
    2      C      -0.6958515864    -1.1945956776     0.0002466353
    3      C      -1.4117309748    -0.0106532726     0.0009361659
    4      C      -0.6896103752     1.1817841034     0.0011852895
    5      C       0.6903507928     1.1813002406    -0.0015028787
    6      C       1.4116998807    -0.0116058746    -0.0039793755
    7      C      -2.9222790831     0.0041232208     0.0047430100
    8      C       2.9222744833     0.0023540493    -0.0061518541
    9      H       1.2182304909    -2.1359787420    -0.0041273864
   10      H      -1.2198343828    -2.1350539534    -0.0002232623
   11      H      -1.2165333928     2.1213824985     0.0016231767
   12      H       1.2179799115     2.1204962381    -0.0028195482
   13      H      -3.3091128251     0.5689848479    -0.8384785397
   14      H      -3.3064904770     0.4633603020     0.9114685394
   15      H      -3.3233842640    -1.0012357191    -0.0550790522
   16      H       3.3097344357     0.4630788106     0.8983438584
   17      H       3.3065653337     0.5655131485    -0.8517625748
   18      H       3.3227338589    -1.0032931493    -0.0655779952
 ----------------------------------------------------------------
 Molecular Point Group                 C1    NOp =  1
 Largest Abelian Subgroup              C1    NOp =  1
 Nuclear Repulsion Energy =         341.58095818 hartrees
 There are       29 alpha and       29 beta electrons
 Applying Cartesian multipole field
    Component          Value
    ---------          -----
     (2,0,0)        1.00000E-11
     (0,2,0)        2.00000E-11
     (0,0,2)       -3.00000E-11
 Nucleus-field energy     =     0.0000000111 hartrees
 Requested basis set is 6-311++G(d,p)
 There are 98 shells and 246 basis functions
 A cutoff of  1.0D-14 yielded   4530 shell pairs
 There are     29175 function pairs (     31154 Cartesian)
 Smallest overlap matrix eigenvalue = 7.68E-07
 Linear dependence detected in AO basis
 Tighter screening thresholds may be required for diffuse basis sets
 Use S2THRESH > 14 and THRESH = 14 in case of SCF convergence issues
 Number of orthogonalized atomic orbitals = 245
 Maximum deviation from orthogonality = 9.635E-11
 Guess MOs from SCF MO coefficient file

 -----------------------------------------------------------------------
  General SCF calculation program by
  Eric Jon Sundstrom, Paul Horn, Yuezhi Mao, Dmitri Zuev, Alec White,
  David Stuck, Shaama M.S., Shane Yost, Joonho Lee, David Small,
  Daniel Levine, Susi Lehtola, Hugh Burton, Evgeny Epifanovsky,
  Bang C. Huynh
 -----------------------------------------------------------------------
 Hartree-Fock
 using 6 threads for integral computing
 -------------------------------------------------------
 OpenMP Integral computing Module                
 Release: version 2.0, May 2017, Q-Chem Inc. Pleasanton 
 -------------------------------------------------------
 A restricted SCF calculation will be
 performed using DIIS
 SCF converges when DIIS error is below 1.0e-10
 ---------------------------------------
  Cycle       Energy         DIIS error
 ---------------------------------------
    1    -308.8484958451      3.46e-06  
    2    -308.8484959795      8.35e-07  
    3    -308.8484959913      1.87e-07  
    4    -308.8484959920      9.25e-08  
    5    -308.8484959921      2.36e-08  
    6    -308.8484959921      6.96e-09  
    7    -308.8484959921      2.39e-09  
    8    -308.8484959921      9.97e-10  
    9    -308.8484959921      4.11e-10  
   10    -308.8484959921      2.06e-10  
   11    -308.8484959921      7.74e-11  Convergence criterion met
 ---------------------------------------
 SCF time:   CPU 48.16s  wall 9.00s 
 SCF   energy in the final basis set =     -308.8484959921
 Total energy in the final basis set =     -308.8484959921

 --------------------------------------------------------------

                    Orbital Energies (a.u.)
 --------------------------------------------------------------

 Alpha MOs
 -- Occupied --
-11.2340 -11.2340 -11.2256 -11.2249 -11.2243 -11.2236 -11.2195 -11.2195
 -1.1586  -1.0628  -1.0119  -0.9742  -0.8978  -0.8285  -0.7846  -0.6706
 -0.6464  -0.6264  -0.5808  -0.5796  -0.5701  -0.5557  -0.5482  -0.5251
 -0.4807  -0.4803  -0.4774  -0.3329  -0.3140
 -- Virtual --
  0.0400   0.0477   0.0499   0.0649   0.0673   0.0720   0.0798   0.0917
  0.0942   0.1094   0.1140   0.1235   0.1281   0.1425   0.1438   0.1551
  0.1689   0.1730   0.1802   0.1856   0.1881   0.1910   0.1952   0.2035
  0.2055   0.2074   0.2119   0.2241   0.2249   0.2316   0.2326   0.2458
  0.2510   0.2551   0.2578   0.2791   0.2816   0.2899   0.2982   0.3107
  0.3181   0.3193   0.3220   0.3545   0.3593   0.3673   0.3676   0.3914
  0.4028   0.4166   0.4307   0.4370   0.4458   0.4618   0.4629   0.4819
  0.5225   0.5464   0.5465   0.5594   0.5992   0.6058   0.6122   0.6649
  0.6663   0.7231   0.7337   0.7357   0.7415   0.7567   0.7684   0.7701
  0.7917   0.8005   0.8219   0.8439   0.8503   0.8576   0.8621   0.8698
  0.8741   0.8855   0.9092   0.9169   0.9236   0.9597   0.9682   0.9829
  1.0056   1.0241   1.0446   1.0628   1.0805   1.0917   1.1009   1.1396
  1.1545   1.1584   1.1778   1.1847   1.1912   1.2449   1.2507   1.2595
  1.2867   1.3313   1.3370   1.3525   1.4041   1.5401   1.5828   1.6259
  1.6329   1.6803   1.6818   1.7309   1.7352   1.7364   1.8053   1.8143
  1.8283   1.8316   1.8416   1.8559   1.8822   1.8850   1.8851   1.8952
  1.9248   1.9605   1.9759   1.9958   2.0207   2.0543   2.0718   2.1120
  2.1250   2.1415   2.1444   2.2011   2.2094   2.2623   2.2675   2.2830
  2.2845   2.3161   2.3391   2.3878   2.3978   2.4447   2.4544   2.4560
  2.5345   2.5485   2.6375   2.6419   2.6480   2.7627   2.7636   2.7806
  2.8387   2.8414   2.8435   2.8445   2.8633   2.8962   2.9446   2.9516
  2.9570   2.9858   2.9882   3.0095   3.0202   3.0369   3.0581   3.0698
  3.0987   3.1049   3.1674   3.1868   3.2249   3.2787   3.3101   3.3125
  3.3321   3.3544   3.3750   3.3908   3.5187   3.6069   3.6416   3.6728
  3.8233   3.8772   3.9511   4.0307   4.1026   4.1460   4.2209   4.2249
  4.2519   4.2758   4.4365   4.5888   4.6035   4.7259   4.8177   5.3074
 24.7576  25.1045  25.1356  25.1603  25.1911  25.2871  25.3103  25.3985
 --------------------------------------------------------------

          Ground-State Mulliken Net Atomic Charges

     Atom                 Charge (a.u.)
  ----------------------------------------
      1 C                    -0.892800
      2 C                    -0.891954
      3 C                     0.688755
      4 C                     0.057506
      5 C                     0.058233
      6 C                     0.689059
      7 C                    -0.665941
      8 C                    -0.666220
      9 H                     0.170385
     10 H                     0.170398
     11 H                     0.192322
     12 H                     0.192330
     13 H                     0.146910
     14 H                     0.152841
     15 H                     0.149154
     16 H                     0.152854
     17 H                     0.146961
     18 H                     0.149207
  ----------------------------------------
  Sum of atomic charges =     0.000000

 -----------------------------------------------------------------
                    Cartesian Multipole Moments
 -----------------------------------------------------------------
    Charge (ESU x 10^10)
                -0.0000
    Dipole Moment (Debye)
         X       0.0001      Y       0.0805      Z       0.0071
       Tot       0.0808
    Quadrupole Moments (Debye-Ang)
        XX     -44.5571     XY      -0.0001     YY     -45.6840
        XZ      -0.0169     YZ       0.0018     ZZ     -53.5202
    Octopole Moments (Debye-Ang^2)
       XXX       0.0039    XXY       0.2884    XYY      -0.0001
       YYY      -0.4831    XXZ       0.0381    XYZ       0.0005
       YYZ      -0.1650    XZZ       0.0013    YZZ       1.4612
       ZZZ       0.3577
    Hexadecapole Moments (Debye-Ang^3)
      XXXX   -1084.8549   XXXY       0.1245   XXYY    -222.8655
      XYYY       0.1086   YYYY    -297.3460   XXXZ       0.9084
      XXYZ      -0.0025   XYYZ       0.2912   YYYZ      -0.0409
      XXZZ    -193.6370   XYZZ       0.0379   YYZZ     -73.8273
      XZZZ       0.9221   YZZZ      -0.0662   ZZZZ     -76.7278
 -----------------------------------------------------------------
 Calculating analytic gradient of the SCF energy
 Gradient of SCF Energy
            1           2           3           4           5           6
    1   0.0000201  -0.0000103   0.0000043   0.0000082  -0.0000198  -0.0000035
    2  -0.0000029  -0.0000104  -0.0000503   0.0000018   0.0000068  -0.0000425
    3  -0.0000598   0.0001235  -0.0001577   0.0000814  -0.0000326   0.0000493
            7           8           9          10          11          12
    1   0.0000137  -0.0000104  -0.0000168  -0.0000022  -0.0000209   0.0000280
    2   0.0000041   0.0000059  -0.0000089   0.0000014  -0.0000016  -0.0000105
    3  -0.0000030  -0.0000222   0.0000623   0.0000104   0.0000186   0.0000315
           13          14          15          16          17          18
    1   0.0000526  -0.0000361   0.0000480  -0.0000288   0.0000096  -0.0000356
    2   0.0000190   0.0000285   0.0000027   0.0000187   0.0000359   0.0000021
    3   0.0000050   0.0000112  -0.0000338  -0.0000219  -0.0000201  -0.0000420
 Max gradient component =       1.577E-04
 RMS gradient           =       3.909E-05
 Gradient time:  CPU 21.96 s  wall 3.80 s
 Geometry Optimization Parameters
   NAtoms,    NIC,     NZ,  NCons,   NDum,   NFix, NCnnct, MaxDiis
       18       0       0       0       0       0       0       0

 Cartesian Hessian Update
 Hessian updated using BFGS update


** GEOMETRY OPTIMIZATION IN CARTESIAN COORDINATES **
   Searching for a Minimum

   Optimization Cycle:  29

                       Coordinates (Angstroms)
     ATOM                X               Y               Z
      1  C         0.6950351582   -1.1950834949   -0.0024872671
      2  C        -0.6958515864   -1.1945956776    0.0002466353
      3  C        -1.4117309748   -0.0106532726    0.0009361659
      4  C        -0.6896103752    1.1817841034    0.0011852895
      5  C         0.6903507928    1.1813002406   -0.0015028787
      6  C         1.4116998807   -0.0116058746   -0.0039793755
      7  C        -2.9222790831    0.0041232208    0.0047430100
      8  C         2.9222744833    0.0023540493   -0.0061518541
      9  H         1.2182304909   -2.1359787420   -0.0041273864
     10  H        -1.2198343828   -2.1350539534   -0.0002232623
     11  H        -1.2165333928    2.1213824985    0.0016231767
     12  H         1.2179799115    2.1204962381   -0.0028195482
     13  H        -3.3091128251    0.5689848479   -0.8384785397
     14  H        -3.3064904770    0.4633603020    0.9114685394
     15  H        -3.3233842640   -1.0012357191   -0.0550790522
     16  H         3.3097344357    0.4630788106    0.8983438584
     17  H         3.3065653337    0.5655131485   -0.8517625748
     18  H         3.3227338589   -1.0032931493   -0.0655779952
   Point Group: c1    Number of degrees of freedom:    48


   Energy is   -308.848495992


 Translations and Rotations Projected Out of Hessian

 21 Hessian modes will be used to form the next step
  Hessian Eigenvalues:
     0.009138    0.016894    0.086714    0.131605    0.193376    0.378634
     0.552149    0.923068    1.000000    1.000001    1.000002    1.000004
     1.000010    1.000034    1.000109    1.000377    1.005882    1.009864
     1.024547    1.075721    1.143815

 Minimum search - taking simple RFO step
 Searching for Lamda that Minimizes Along All modes
 Value Taken    Lamda =   0.00000000
 Step Taken.  Stepsize is  0.001655

                             Maximum     Tolerance    Cnvgd?
         Gradient           0.000158      0.000030      NO
         Displacement       0.000637      0.000030      NO
         Energy change     -0.000000      0.000000      NO

 ----------------------------------------------------------------
             Standard Nuclear Orientation (Angstroms)
    I     Atom           X                Y                Z
 ----------------------------------------------------------------
    1      C       0.6949926380    -1.1951922094    -0.0025203288
    2      C      -0.6958708190    -1.1946817924    -0.0000191108
    3      C      -1.4117367477    -0.0107051516     0.0009130445
    4      C      -0.6895897392     1.1816923116     0.0009838728
    5      C       0.6903994924     1.1811880670    -0.0015192652
    6      C       1.4117061387    -0.0117132598    -0.0039773111
    7      C      -2.9222835557     0.0041693649     0.0047558051
    8      C       2.9222766258     0.0023902240    -0.0060058712
    9      H       1.2182761756    -2.1360086188    -0.0041665682
   10      H      -1.2199063711    -2.1350890130    -0.0004736759
   11      H      -1.2164415331     2.1213596331     0.0014454877
   12      H       1.2179341028     2.1204776338    -0.0027955495
   13      H      -3.3093547895     0.5690856098    -0.8383611594
   14      H      -3.3061782059     0.4634425855     0.9115427653
   15      H      -3.3234668235    -1.0011709645    -0.0547420317
   16      H       3.3096267153     0.4633079292     0.8984569695
   17      H       3.3065061770     0.5655004298    -0.8516547675
   18      H       3.3228875034    -1.0031752028    -0.0655053648
 ----------------------------------------------------------------
 Molecular Point Group                 C1    NOp =  1
 Largest Abelian Subgroup              C1    NOp =  1
 Nuclear Repulsion Energy =         341.58085329 hartrees
 There are       29 alpha and       29 beta electrons
 Applying Cartesian multipole field
    Component          Value
    ---------          -----
     (2,0,0)        1.00000E-11
     (0,2,0)        2.00000E-11
     (0,0,2)       -3.00000E-11
 Nucleus-field energy     =     0.0000000111 hartrees
 Requested basis set is 6-311++G(d,p)
 There are 98 shells and 246 basis functions
 A cutoff of  1.0D-14 yielded   4530 shell pairs
 There are     29175 function pairs (     31154 Cartesian)
 Smallest overlap matrix eigenvalue = 7.68E-07
 Linear dependence detected in AO basis
 Tighter screening thresholds may be required for diffuse basis sets
 Use S2THRESH > 14 and THRESH = 14 in case of SCF convergence issues
 Number of orthogonalized atomic orbitals = 245
 Maximum deviation from orthogonality = 2.546E-10
 Guess MOs from SCF MO coefficient file

 -----------------------------------------------------------------------
  General SCF calculation program by
  Eric Jon Sundstrom, Paul Horn, Yuezhi Mao, Dmitri Zuev, Alec White,
  David Stuck, Shaama M.S., Shane Yost, Joonho Lee, David Small,
  Daniel Levine, Susi Lehtola, Hugh Burton, Evgeny Epifanovsky,
  Bang C. Huynh
 -----------------------------------------------------------------------
 Hartree-Fock
 using 6 threads for integral computing
 -------------------------------------------------------
 OpenMP Integral computing Module                
 Release: version 2.0, May 2017, Q-Chem Inc. Pleasanton 
 -------------------------------------------------------
 A restricted SCF calculation will be
 performed using DIIS
 SCF converges when DIIS error is below 1.0e-10
 ---------------------------------------
  Cycle       Energy         DIIS error
 ---------------------------------------
    1    -308.8484960251      2.65e-06  
    2    -308.8484961035      6.22e-07  
    3    -308.8484961102      1.29e-07  
    4    -308.8484961106      4.40e-08  
    5    -308.8484961107      2.21e-08  
    6    -308.8484961107      8.96e-09  
    7    -308.8484961107      3.83e-09  
    8    -308.8484961107      1.44e-09  
    9    -308.8484961107      5.30e-10  
   10    -308.8484961107      1.89e-10  
   11    -308.8484961107      5.80e-11  Convergence criterion met
 ---------------------------------------
 SCF time:   CPU 48.36s  wall 9.00s 
 SCF   energy in the final basis set =     -308.8484961107
 Total energy in the final basis set =     -308.8484961107

 --------------------------------------------------------------

                    Orbital Energies (a.u.)
 --------------------------------------------------------------

 Alpha MOs
 -- Occupied --
-11.2340 -11.2340 -11.2256 -11.2249 -11.2243 -11.2236 -11.2195 -11.2195
 -1.1586  -1.0628  -1.0119  -0.9742  -0.8978  -0.8285  -0.7846  -0.6706
 -0.6464  -0.6264  -0.5808  -0.5796  -0.5701  -0.5557  -0.5482  -0.5251
 -0.4807  -0.4803  -0.4774  -0.3329  -0.3140
 -- Virtual --
  0.0400   0.0477   0.0499   0.0649   0.0673   0.0720   0.0798   0.0917
  0.0942   0.1094   0.1140   0.1235   0.1281   0.1425   0.1438   0.1551
  0.1689   0.1730   0.1802   0.1856   0.1881   0.1910   0.1952   0.2035
  0.2055   0.2074   0.2119   0.2241   0.2249   0.2316   0.2326   0.2458
  0.2510   0.2551   0.2578   0.2791   0.2816   0.2899   0.2982   0.3107
  0.3181   0.3193   0.3220   0.3545   0.3593   0.3673   0.3676   0.3914
  0.4028   0.4166   0.4307   0.4370   0.4458   0.4618   0.4629   0.4819
  0.5225   0.5464   0.5465   0.5594   0.5992   0.6058   0.6122   0.6649
  0.6663   0.7231   0.7337   0.7357   0.7415   0.7567   0.7684   0.7701
  0.7917   0.8005   0.8219   0.8439   0.8503   0.8576   0.8621   0.8698
  0.8741   0.8855   0.9092   0.9169   0.9236   0.9597   0.9682   0.9829
  1.0056   1.0241   1.0446   1.0628   1.0805   1.0917   1.1009   1.1396
  1.1545   1.1584   1.1778   1.1847   1.1912   1.2449   1.2507   1.2595
  1.2867   1.3313   1.3370   1.3525   1.4041   1.5401   1.5828   1.6259
  1.6329   1.6803   1.6818   1.7309   1.7352   1.7364   1.8053   1.8143
  1.8283   1.8316   1.8416   1.8559   1.8822   1.8850   1.8851   1.8952
  1.9248   1.9606   1.9759   1.9957   2.0207   2.0543   2.0718   2.1120
  2.1250   2.1415   2.1444   2.2011   2.2094   2.2623   2.2675   2.2831
  2.2845   2.3161   2.3391   2.3878   2.3978   2.4447   2.4544   2.4560
  2.5345   2.5485   2.6375   2.6419   2.6481   2.7627   2.7636   2.7806
  2.8387   2.8413   2.8435   2.8445   2.8633   2.8962   2.9446   2.9516
  2.9570   2.9858   2.9882   3.0095   3.0202   3.0369   3.0581   3.0698
  3.0987   3.1049   3.1675   3.1868   3.2249   3.2787   3.3101   3.3126
  3.3321   3.3544   3.3749   3.3908   3.5187   3.6069   3.6416   3.6728
  3.8234   3.8772   3.9510   4.0307   4.1026   4.1460   4.2209   4.2249
  4.2519   4.2758   4.4365   4.5888   4.6035   4.7259   4.8177   5.3074
 24.7576  25.1045  25.1357  25.1603  25.1911  25.2871  25.3103  25.3984
 --------------------------------------------------------------

          Ground-State Mulliken Net Atomic Charges

     Atom                 Charge (a.u.)
  ----------------------------------------
      1 C                    -0.892958
      2 C                    -0.892178
      3 C                     0.688866
      4 C                     0.057721
      5 C                     0.058530
      6 C                     0.688775
      7 C                    -0.665962
      8 C                    -0.666171
      9 H                     0.170383
     10 H                     0.170389
     11 H                     0.192324
     12 H                     0.192340
     13 H                     0.146872
     14 H                     0.152892
     15 H                     0.149160
     16 H                     0.152829
     17 H                     0.147004
     18 H                     0.149184
  ----------------------------------------
  Sum of atomic charges =     0.000000

 -----------------------------------------------------------------
                    Cartesian Multipole Moments
 -----------------------------------------------------------------
    Charge (ESU x 10^10)
                 0.0000
    Dipole Moment (Debye)
         X       0.0001      Y       0.0806      Z       0.0073
       Tot       0.0809
    Quadrupole Moments (Debye-Ang)
        XX     -44.5568     XY      -0.0001     YY     -45.6840
        XZ      -0.0171     YZ       0.0019     ZZ     -53.5203
    Octopole Moments (Debye-Ang^2)
       XXX       0.0033    XXY       0.2894    XYY      -0.0005
       YYY      -0.4757    XXZ       0.0384    XYZ       0.0030
       YYZ      -0.1634    XZZ       0.0017    YZZ       1.4636
       ZZZ       0.3646
    Hexadecapole Moments (Debye-Ang^3)
      XXXX   -1084.8502   XXXY       0.1210   XXYY    -222.8640
      XYYY       0.1084   YYYY    -297.3466   XXXZ       0.8987
      XXYZ      -0.0044   XYYZ       0.2885   YYYZ      -0.0425
      XXZZ    -193.6389   XYZZ       0.0376   YYZZ     -73.8272
      XZZZ       0.9090   YZZZ      -0.0680   ZZZZ     -76.7274
 -----------------------------------------------------------------
 Calculating analytic gradient of the SCF energy
 Gradient of SCF Energy
            1           2           3           4           5           6
    1  -0.0000158   0.0000059   0.0000003  -0.0000090   0.0000173   0.0000008
    2  -0.0000334  -0.0000290  -0.0000505  -0.0000217  -0.0000270  -0.0000532
    3  -0.0000288   0.0000673  -0.0000695   0.0000346  -0.0000109   0.0000270
            7           8           9          10          11          12
    1   0.0000099  -0.0000071  -0.0000120  -0.0000004  -0.0000227   0.0000255
    2   0.0000064   0.0000062   0.0000163   0.0000165   0.0000183   0.0000209
    3  -0.0000216  -0.0000105   0.0000614   0.0000163   0.0000219   0.0000333
           13          14          15          16          17          18
    1   0.0000280  -0.0000110   0.0000506  -0.0000276   0.0000057  -0.0000384
    2   0.0000424   0.0000098   0.0000051   0.0000374   0.0000202   0.0000152
    3  -0.0000034  -0.0000131  -0.0000131  -0.0000142  -0.0000128  -0.0000638
 Max gradient component =       6.951E-05
 RMS gradient           =       2.886E-05
 Gradient time:  CPU 22.00 s  wall 3.80 s
 Geometry Optimization Parameters
   NAtoms,    NIC,     NZ,  NCons,   NDum,   NFix, NCnnct, MaxDiis
       18       0       0       0       0       0       0       0

 Cartesian Hessian Update
 Hessian updated using BFGS update


** GEOMETRY OPTIMIZATION IN CARTESIAN COORDINATES **
   Searching for a Minimum

   Optimization Cycle:  30

                       Coordinates (Angstroms)
     ATOM                X               Y               Z
      1  C         0.6949926380   -1.1951922094   -0.0025203288
      2  C        -0.6958708190   -1.1946817924   -0.0000191108
      3  C        -1.4117367477   -0.0107051516    0.0009130445
      4  C        -0.6895897392    1.1816923116    0.0009838728
      5  C         0.6903994924    1.1811880670   -0.0015192652
      6  C         1.4117061387   -0.0117132598   -0.0039773111
      7  C        -2.9222835557    0.0041693649    0.0047558051
      8  C         2.9222766258    0.0023902240   -0.0060058712
      9  H         1.2182761756   -2.1360086188   -0.0041665682
     10  H        -1.2199063711   -2.1350890130   -0.0004736759
     11  H        -1.2164415331    2.1213596331    0.0014454877
     12  H         1.2179341028    2.1204776338   -0.0027955495
     13  H        -3.3093547895    0.5690856098   -0.8383611594
     14  H        -3.3061782059    0.4634425855    0.9115427653
     15  H        -3.3234668235   -1.0011709645   -0.0547420317
     16  H         3.3096267153    0.4633079292    0.8984569695
     17  H         3.3065061770    0.5655004298   -0.8516547675
     18  H         3.3228875034   -1.0031752028   -0.0655053648
   Point Group: c1    Number of degrees of freedom:    48


   Energy is   -308.848496111


 Translations and Rotations Projected Out of Hessian

 21 Hessian modes will be used to form the next step
  Hessian Eigenvalues:
     0.009027    0.016936    0.085929    0.130523    0.188811    0.339875
     0.436096    0.850982    0.999993    1.000000    1.000001    1.000003
     1.000011    1.000033    1.000120    1.000355    1.008035    1.016446
     1.024985    1.073225    1.156228

 Minimum search - taking simple RFO step
 Searching for Lamda that Minimizes Along All modes
 Value Taken    Lamda =   0.00000000
 Step Taken.  Stepsize is  0.000916

                             Maximum     Tolerance    Cnvgd?
         Gradient           0.000070      0.000030      NO
         Displacement       0.000339      0.000030      NO
         Energy change     -0.000000      0.000000      NO

 ----------------------------------------------------------------
             Standard Nuclear Orientation (Angstroms)
    I     Atom           X                Y                Z
 ----------------------------------------------------------------
    1      C       0.6949802032    -1.1952284025    -0.0025211202
    2      C      -0.6958812044    -1.1947084015    -0.0001985549
    3      C      -1.4117408641    -0.0107037116     0.0009685727
    4      C      -0.6895777899     1.1816579400     0.0008616332
    5      C       0.6904147884     1.1811455549    -0.0015267199
    6      C       1.4117095274    -0.0117375356    -0.0040062885
    7      C      -2.9222923923     0.0041893229     0.0047791416
    8      C       2.9222823171     0.0024057966    -0.0059271988
    9      H       1.2183043879    -2.1360333495    -0.0042372593
   10      H      -1.2199349676    -2.1351163148    -0.0006028191
   11      H      -1.2163873367     2.1213367351     0.0013478367
   12      H       1.2178966193     2.1204549313    -0.0028138401
   13      H      -3.3094864009     0.5691070642    -0.8383033173
   14      H      -3.3060150389     0.4634825396     0.9115885703
   15      H      -3.3235514836    -1.0011346634    -0.0545724521
   16      H       3.3095885168     0.4633936711     0.8985251033
   17      H       3.3064744236     0.5654875239    -0.8515918141
   18      H       3.3229936792    -1.0031211244    -0.0654125327
 ----------------------------------------------------------------
 Molecular Point Group                 C1    NOp =  1
 Largest Abelian Subgroup              C1    NOp =  1
 Nuclear Repulsion Energy =         341.58066203 hartrees
 There are       29 alpha and       29 beta electrons
 Applying Cartesian multipole field
    Component          Value
    ---------          -----
     (2,0,0)        1.00000E-11
     (0,2,0)        2.00000E-11
     (0,0,2)       -3.00000E-11
 Nucleus-field energy     =     0.0000000111 hartrees
 Requested basis set is 6-311++G(d,p)
 There are 98 shells and 246 basis functions
 A cutoff of  1.0D-14 yielded   4530 shell pairs
 There are     29175 function pairs (     31154 Cartesian)
 Smallest overlap matrix eigenvalue = 7.68E-07
 Linear dependence detected in AO basis
 Tighter screening thresholds may be required for diffuse basis sets
 Use S2THRESH > 14 and THRESH = 14 in case of SCF convergence issues
 Number of orthogonalized atomic orbitals = 245
 Maximum deviation from orthogonality = 2.115E-10
 Guess MOs from SCF MO coefficient file

 -----------------------------------------------------------------------
  General SCF calculation program by
  Eric Jon Sundstrom, Paul Horn, Yuezhi Mao, Dmitri Zuev, Alec White,
  David Stuck, Shaama M.S., Shane Yost, Joonho Lee, David Small,
  Daniel Levine, Susi Lehtola, Hugh Burton, Evgeny Epifanovsky,
  Bang C. Huynh
 -----------------------------------------------------------------------
 Hartree-Fock
 using 6 threads for integral computing
 -------------------------------------------------------
 OpenMP Integral computing Module                
 Release: version 2.0, May 2017, Q-Chem Inc. Pleasanton 
 -------------------------------------------------------
 A restricted SCF calculation will be
 performed using DIIS
 SCF converges when DIIS error is below 1.0e-10
 ---------------------------------------
  Cycle       Energy         DIIS error
 ---------------------------------------
    1    -308.8484961339      1.86e-06  
    2    -308.8484961738      4.24e-07  
    3    -308.8484961769      1.11e-07  
    4    -308.8484961770      5.91e-08  
    5    -308.8484961771      1.51e-08  
    6    -308.8484961771      5.94e-09  
    7    -308.8484961771      2.50e-09  
    8    -308.8484961771      9.07e-10  
    9    -308.8484961771      3.12e-10  
   10    -308.8484961771      9.94e-11  Convergence criterion met
 ---------------------------------------
 SCF time:   CPU 44.57s  wall 8.00s 
 SCF   energy in the final basis set =     -308.8484961771
 Total energy in the final basis set =     -308.8484961771

 --------------------------------------------------------------

                    Orbital Energies (a.u.)
 --------------------------------------------------------------

 Alpha MOs
 -- Occupied --
-11.2340 -11.2340 -11.2256 -11.2249 -11.2243 -11.2236 -11.2195 -11.2195
 -1.1586  -1.0628  -1.0119  -0.9742  -0.8978  -0.8285  -0.7846  -0.6706
 -0.6464  -0.6264  -0.5808  -0.5796  -0.5701  -0.5557  -0.5482  -0.5251
 -0.4807  -0.4803  -0.4774  -0.3329  -0.3140
 -- Virtual --
  0.0400   0.0477   0.0499   0.0649   0.0673   0.0720   0.0798   0.0917
  0.0942   0.1094   0.1140   0.1235   0.1281   0.1425   0.1438   0.1551
  0.1689   0.1730   0.1802   0.1856   0.1881   0.1910   0.1952   0.2035
  0.2055   0.2074   0.2119   0.2241   0.2249   0.2316   0.2326   0.2458
  0.2510   0.2551   0.2578   0.2791   0.2816   0.2899   0.2982   0.3107
  0.3181   0.3193   0.3220   0.3545   0.3593   0.3673   0.3676   0.3914
  0.4028   0.4166   0.4307   0.4370   0.4458   0.4618   0.4629   0.4819
  0.5225   0.5464   0.5465   0.5594   0.5992   0.6058   0.6122   0.6649
  0.6663   0.7231   0.7337   0.7357   0.7415   0.7568   0.7684   0.7701
  0.7917   0.8005   0.8219   0.8438   0.8503   0.8576   0.8621   0.8698
  0.8741   0.8854   0.9092   0.9169   0.9236   0.9597   0.9682   0.9829
  1.0056   1.0241   1.0446   1.0628   1.0805   1.0917   1.1009   1.1396
  1.1545   1.1584   1.1778   1.1847   1.1912   1.2449   1.2507   1.2595
  1.2867   1.3313   1.3370   1.3525   1.4041   1.5401   1.5827   1.6259
  1.6329   1.6803   1.6818   1.7309   1.7352   1.7364   1.8053   1.8143
  1.8283   1.8316   1.8417   1.8559   1.8822   1.8850   1.8852   1.8952
  1.9248   1.9606   1.9759   1.9957   2.0207   2.0543   2.0718   2.1120
  2.1250   2.1415   2.1444   2.2011   2.2094   2.2623   2.2675   2.2831
  2.2845   2.3161   2.3391   2.3878   2.3978   2.4447   2.4544   2.4560
  2.5345   2.5485   2.6375   2.6419   2.6481   2.7627   2.7636   2.7806
  2.8387   2.8413   2.8435   2.8445   2.8633   2.8962   2.9446   2.9515
  2.9570   2.9858   2.9882   3.0095   3.0202   3.0369   3.0581   3.0698
  3.0987   3.1050   3.1675   3.1868   3.2249   3.2787   3.3101   3.3126
  3.3321   3.3544   3.3749   3.3908   3.5187   3.6069   3.6416   3.6728
  3.8234   3.8772   3.9510   4.0307   4.1026   4.1460   4.2209   4.2249
  4.2519   4.2758   4.4365   4.5888   4.6035   4.7259   4.8177   5.3074
 24.7576  25.1045  25.1357  25.1603  25.1911  25.2871  25.3102  25.3984
 --------------------------------------------------------------

          Ground-State Mulliken Net Atomic Charges

     Atom                 Charge (a.u.)
  ----------------------------------------
      1 C                    -0.893004
      2 C                    -0.892341
      3 C                     0.689026
      4 C                     0.057833
      5 C                     0.058666
      6 C                     0.688576
      7 C                    -0.666006
      8 C                    -0.666143
      9 H                     0.170391
     10 H                     0.170389
     11 H                     0.192318
     12 H                     0.192336
     13 H                     0.146843
     14 H                     0.152925
     15 H                     0.149175
     16 H                     0.152812
     17 H                     0.147028
     18 H                     0.149175
  ----------------------------------------
  Sum of atomic charges =     0.000000

 -----------------------------------------------------------------
                    Cartesian Multipole Moments
 -----------------------------------------------------------------
    Charge (ESU x 10^10)
                -0.0000
    Dipole Moment (Debye)
         X       0.0001      Y       0.0806      Z       0.0074
       Tot       0.0810
    Quadrupole Moments (Debye-Ang)
        XX     -44.5565     XY      -0.0001     YY     -45.6840
        XZ      -0.0170     YZ       0.0020     ZZ     -53.5203
    Octopole Moments (Debye-Ang^2)
       XXX       0.0029    XXY       0.2885    XYY      -0.0006
       YYY      -0.4731    XXZ       0.0387    XYZ       0.0040
       YYZ      -0.1630    XZZ       0.0019    YZZ       1.4646
       ZZZ       0.3679
    Hexadecapole Moments (Debye-Ang^3)
      XXXX   -1084.8460   XXXY       0.1200   XXYY    -222.8647
      XYYY       0.1086   YYYY    -297.3456   XXXZ       0.9006
      XXYZ      -0.0060   XYYZ       0.2873   YYYZ      -0.0434
      XXZZ    -193.6401   XYZZ       0.0376   YYZZ     -73.8269
      XZZZ       0.9041   YZZZ      -0.0692   ZZZZ     -76.7271
 -----------------------------------------------------------------
 Calculating analytic gradient of the SCF energy
 Gradient of SCF Energy
            1           2           3           4           5           6
    1  -0.0000271   0.0000095   0.0000018  -0.0000130   0.0000294  -0.0000013
    2  -0.0000376  -0.0000316  -0.0000240  -0.0000276  -0.0000335  -0.0000373
    3   0.0000082   0.0000116   0.0000087  -0.0000067   0.0000119  -0.0000029
            7           8           9          10          11          12
    1   0.0000083  -0.0000063  -0.0000036  -0.0000041  -0.0000162   0.0000166
    2   0.0000084   0.0000087   0.0000127   0.0000102   0.0000124   0.0000187
    3  -0.0000296  -0.0000075   0.0000571   0.0000234   0.0000246   0.0000333
           13          14          15          16          17          18
    1   0.0000124   0.0000097   0.0000429  -0.0000239  -0.0000028  -0.0000320
    2   0.0000501  -0.0000030   0.0000040   0.0000399   0.0000116   0.0000180
    3  -0.0000102  -0.0000294  -0.0000068  -0.0000111  -0.0000066  -0.0000681
 Max gradient component =       6.810E-05
 RMS gradient           =       2.386E-05
 Gradient time:  CPU 21.95 s  wall 3.79 s
 Geometry Optimization Parameters
   NAtoms,    NIC,     NZ,  NCons,   NDum,   NFix, NCnnct, MaxDiis
       18       0       0       0       0       0       0       0

 Cartesian Hessian Update
 Hessian updated using BFGS update


** GEOMETRY OPTIMIZATION IN CARTESIAN COORDINATES **
   Searching for a Minimum

   Optimization Cycle:  31

                       Coordinates (Angstroms)
     ATOM                X               Y               Z
      1  C         0.6949802032   -1.1952284025   -0.0025211202
      2  C        -0.6958812044   -1.1947084015   -0.0001985549
      3  C        -1.4117408641   -0.0107037116    0.0009685727
      4  C        -0.6895777899    1.1816579400    0.0008616332
      5  C         0.6904147884    1.1811455549   -0.0015267199
      6  C         1.4117095274   -0.0117375356   -0.0040062885
      7  C        -2.9222923923    0.0041893229    0.0047791416
      8  C         2.9222823171    0.0024057966   -0.0059271988
      9  H         1.2183043879   -2.1360333495   -0.0042372593
     10  H        -1.2199349676   -2.1351163148   -0.0006028191
     11  H        -1.2163873367    2.1213367351    0.0013478367
     12  H         1.2178966193    2.1204549313   -0.0028138401
     13  H        -3.3094864009    0.5691070642   -0.8383033173
     14  H        -3.3060150389    0.4634825396    0.9115885703
     15  H        -3.3235514836   -1.0011346634   -0.0545724521
     16  H         3.3095885168    0.4633936711    0.8985251033
     17  H         3.3064744236    0.5654875239   -0.8515918141
     18  H         3.3229936792   -1.0031211244   -0.0654125327
   Point Group: c1    Number of degrees of freedom:    48


   Energy is   -308.848496177


 Translations and Rotations Projected Out of Hessian

 20 Hessian modes will be used to form the next step
  Hessian Eigenvalues:
     0.008920    0.017009    0.083116    0.126370    0.182566    0.256902
     0.403913    0.766129    0.999433    1.000001    1.000004    1.000007
     1.000097    1.000126    1.000267    1.002618    1.009973    1.043859
     1.070879    1.193132

 Minimum search - taking simple RFO step
 Searching for Lamda that Minimizes Along All modes
 Value Taken    Lamda =   0.00000000
 Step Taken.  Stepsize is  0.000739

                             Maximum     Tolerance    Cnvgd?
         Gradient           0.000068      0.000030      NO
         Displacement       0.000252      0.000030      NO
         Energy change     -0.000000      0.000000      NO

 ----------------------------------------------------------------
             Standard Nuclear Orientation (Angstroms)
    I     Atom           X                Y                Z
 ----------------------------------------------------------------
    1      C       0.6949874549    -1.1952310171    -0.0025277861
    2      C      -0.6958910608    -1.1947086933    -0.0003320807
    3      C      -1.4117465996    -0.0106883841     0.0010163505
    4      C      -0.6895646939     1.1816478317     0.0007828226
    5      C       0.6904084845     1.1811342419    -0.0015415396
    6      C       1.4117144831    -0.0117269627    -0.0040283230
    7      C      -2.9223066676     0.0041988544     0.0048187170
    8      C       2.9222928091     0.0024103500    -0.0058665693
    9      H       1.2183302015    -2.1360557062    -0.0043476457
   10      H      -1.2199493016    -2.1351438365    -0.0006984522
   11      H      -1.2163378154     2.1213113109     0.0012716856
   12      H       1.2178533581     2.1204299514    -0.0028683054
   13      H      -3.3095766765     0.5690892585    -0.8382577210
   14      H      -3.3059187166     0.4635163207     0.9116383622
   15      H      -3.3236504307    -1.0011071907    -0.0544536968
   16      H       3.3095727704     0.4634248872     0.8985832604
   17      H       3.3064632069     0.5654705702    -0.8515402404
   18      H       3.3230961788    -1.0030942100    -0.0652918971
 ----------------------------------------------------------------
 Molecular Point Group                 C1    NOp =  1
 Largest Abelian Subgroup              C1    NOp =  1
 Nuclear Repulsion Energy =         341.58022093 hartrees
 There are       29 alpha and       29 beta electrons
 Applying Cartesian multipole field
    Component          Value
    ---------          -----
     (2,0,0)        1.00000E-11
     (0,2,0)        2.00000E-11
     (0,0,2)       -3.00000E-11
 Nucleus-field energy     =     0.0000000111 hartrees
 Requested basis set is 6-311++G(d,p)
 There are 98 shells and 246 basis functions
 A cutoff of  1.0D-14 yielded   4530 shell pairs
 There are     29175 function pairs (     31154 Cartesian)
 Smallest overlap matrix eigenvalue = 7.68E-07
 Linear dependence detected in AO basis
 Tighter screening thresholds may be required for diffuse basis sets
 Use S2THRESH > 14 and THRESH = 14 in case of SCF convergence issues
 Number of orthogonalized atomic orbitals = 245
 Maximum deviation from orthogonality = 9.553E-11
 Guess MOs from SCF MO coefficient file

 -----------------------------------------------------------------------
  General SCF calculation program by
  Eric Jon Sundstrom, Paul Horn, Yuezhi Mao, Dmitri Zuev, Alec White,
  David Stuck, Shaama M.S., Shane Yost, Joonho Lee, David Small,
  Daniel Levine, Susi Lehtola, Hugh Burton, Evgeny Epifanovsky,
  Bang C. Huynh
 -----------------------------------------------------------------------
 Hartree-Fock
 using 6 threads for integral computing
 -------------------------------------------------------
 OpenMP Integral computing Module                
 Release: version 2.0, May 2017, Q-Chem Inc. Pleasanton 
 -------------------------------------------------------
 A restricted SCF calculation will be
 performed using DIIS
 SCF converges when DIIS error is below 1.0e-10
 ---------------------------------------
  Cycle       Energy         DIIS error
 ---------------------------------------
    1    -308.8484962058      1.40e-06  
    2    -308.8484962289      3.33e-07  
    3    -308.8484962305      1.38e-07  
    4    -308.8484962307      4.30e-08  
    5    -308.8484962308      8.26e-09  
    6    -308.8484962308      2.87e-09  
    7    -308.8484962308      1.06e-09  
    8    -308.8484962308      3.45e-10  
    9    -308.8484962308      1.72e-10  
   10    -308.8484962308      6.85e-11  Convergence criterion met
 ---------------------------------------
 SCF time:   CPU 43.92s  wall 9.00s 
 SCF   energy in the final basis set =     -308.8484962308
 Total energy in the final basis set =     -308.8484962308

 --------------------------------------------------------------

                    Orbital Energies (a.u.)
 --------------------------------------------------------------

 Alpha MOs
 -- Occupied --
-11.2340 -11.2340 -11.2256 -11.2249 -11.2243 -11.2237 -11.2195 -11.2195
 -1.1586  -1.0628  -1.0119  -0.9742  -0.8978  -0.8285  -0.7846  -0.6706
 -0.6464  -0.6264  -0.5808  -0.5796  -0.5701  -0.5557  -0.5482  -0.5251
 -0.4807  -0.4803  -0.4774  -0.3329  -0.3140
 -- Virtual --
  0.0400   0.0477   0.0499   0.0649   0.0673   0.0720   0.0798   0.0917
  0.0942   0.1094   0.1140   0.1235   0.1281   0.1425   0.1438   0.1551
  0.1689   0.1730   0.1802   0.1855   0.1881   0.1910   0.1952   0.2035
  0.2055   0.2074   0.2119   0.2241   0.2249   0.2316   0.2326   0.2458
  0.2510   0.2551   0.2578   0.2791   0.2816   0.2899   0.2982   0.3107
  0.3181   0.3193   0.3220   0.3545   0.3593   0.3673   0.3676   0.3914
  0.4028   0.4166   0.4307   0.4370   0.4458   0.4618   0.4629   0.4819
  0.5225   0.5464   0.5465   0.5594   0.5992   0.6058   0.6122   0.6649
  0.6663   0.7231   0.7337   0.7357   0.7415   0.7568   0.7684   0.7701
  0.7917   0.8005   0.8219   0.8438   0.8503   0.8576   0.8621   0.8698
  0.8741   0.8855   0.9092   0.9169   0.9236   0.9597   0.9682   0.9829
  1.0056   1.0241   1.0446   1.0628   1.0805   1.0917   1.1009   1.1396
  1.1545   1.1584   1.1778   1.1847   1.1912   1.2449   1.2507   1.2595
  1.2867   1.3313   1.3370   1.3525   1.4041   1.5401   1.5827   1.6259
  1.6329   1.6803   1.6818   1.7310   1.7352   1.7364   1.8052   1.8143
  1.8283   1.8316   1.8417   1.8559   1.8822   1.8850   1.8852   1.8952
  1.9248   1.9606   1.9759   1.9957   2.0207   2.0543   2.0718   2.1120
  2.1250   2.1416   2.1444   2.2011   2.2094   2.2623   2.2675   2.2831
  2.2845   2.3161   2.3391   2.3878   2.3978   2.4448   2.4544   2.4560
  2.5345   2.5485   2.6375   2.6419   2.6481   2.7627   2.7636   2.7805
  2.8386   2.8414   2.8435   2.8445   2.8632   2.8962   2.9446   2.9515
  2.9570   2.9858   2.9882   3.0095   3.0202   3.0369   3.0581   3.0698
  3.0987   3.1050   3.1675   3.1868   3.2249   3.2787   3.3101   3.3126
  3.3321   3.3544   3.3750   3.3908   3.5187   3.6069   3.6416   3.6728
  3.8234   3.8772   3.9510   4.0307   4.1026   4.1460   4.2209   4.2249
  4.2518   4.2757   4.4365   4.5888   4.6035   4.7260   4.8177   5.3074
 24.7576  25.1045  25.1357  25.1603  25.1911  25.2871  25.3103  25.3984
 --------------------------------------------------------------

          Ground-State Mulliken Net Atomic Charges

     Atom                 Charge (a.u.)
  ----------------------------------------
      1 C                    -0.893011
      2 C                    -0.892444
      3 C                     0.689156
      4 C                     0.057890
      5 C                     0.058724
      6 C                     0.688481
      7 C                    -0.666060
      8 C                    -0.666144
      9 H                     0.170402
     10 H                     0.170396
     11 H                     0.192308
     12 H                     0.192325
     13 H                     0.146825
     14 H                     0.152944
     15 H                     0.149191
     16 H                     0.152803
     17 H                     0.147038
     18 H                     0.149177
  ----------------------------------------
  Sum of atomic charges =     0.000000

 -----------------------------------------------------------------
                    Cartesian Multipole Moments
 -----------------------------------------------------------------
    Charge (ESU x 10^10)
                -0.0000
    Dipole Moment (Debye)
         X       0.0001      Y       0.0807      Z       0.0074
       Tot       0.0810
    Quadrupole Moments (Debye-Ang)
        XX     -44.5561     XY      -0.0001     YY     -45.6842
        XZ      -0.0169     YZ       0.0020     ZZ     -53.5202
    Octopole Moments (Debye-Ang^2)
       XXX       0.0026    XXY       0.2867    XYY      -0.0005
       YYY      -0.4725    XXZ       0.0391    XYZ       0.0042
       YYZ      -0.1633    XZZ       0.0019    YZZ       1.4651
       ZZZ       0.3700
    Hexadecapole Moments (Debye-Ang^3)
      XXXX   -1084.8431   XXXY       0.1196   XXYY    -222.8670
      XYYY       0.1089   YYYY    -297.3438   XXXZ       0.9051
      XXYZ      -0.0075   XYYZ       0.2862   YYYZ      -0.0443
      XXZZ    -193.6417   XYZZ       0.0377   YYZZ     -73.8266
      XZZZ       0.9019   YZZZ      -0.0702   ZZZZ     -76.7268
 -----------------------------------------------------------------
 Calculating analytic gradient of the SCF energy
 Gradient of SCF Energy
            1           2           3           4           5           6
    1  -0.0000229   0.0000038   0.0000051  -0.0000036   0.0000218  -0.0000049
    2  -0.0000291  -0.0000213   0.0000051  -0.0000189  -0.0000254  -0.0000088
    3   0.0000386  -0.0000298   0.0000606  -0.0000330   0.0000274  -0.0000244
            7           8           9          10          11          12
    1   0.0000086  -0.0000077   0.0000068  -0.0000121  -0.0000035   0.0000038
    2   0.0000103   0.0000103  -0.0000043  -0.0000076  -0.0000073   0.0000001
    3  -0.0000317  -0.0000083   0.0000510   0.0000291   0.0000257   0.0000320
           13          14          15          16          17          18
    1   0.0000035   0.0000231   0.0000302  -0.0000207  -0.0000116  -0.0000195
    2   0.0000497  -0.0000112   0.0000011   0.0000353   0.0000067   0.0000152
    3  -0.0000145  -0.0000382  -0.0000066  -0.0000103  -0.0000025  -0.0000653
 Max gradient component =       6.525E-05
 RMS gradient           =       2.414E-05
 Gradient time:  CPU 21.96 s  wall 3.79 s
 Geometry Optimization Parameters
   NAtoms,    NIC,     NZ,  NCons,   NDum,   NFix, NCnnct, MaxDiis
       18       0       0       0       0       0       0       0

 Cartesian Hessian Update
 Hessian updated using BFGS update


** GEOMETRY OPTIMIZATION IN CARTESIAN COORDINATES **
   Searching for a Minimum

   Optimization Cycle:  32

                       Coordinates (Angstroms)
     ATOM                X               Y               Z
      1  C         0.6949874549   -1.1952310171   -0.0025277861
      2  C        -0.6958910608   -1.1947086933   -0.0003320807
      3  C        -1.4117465996   -0.0106883841    0.0010163505
      4  C        -0.6895646939    1.1816478317    0.0007828226
      5  C         0.6904084845    1.1811342419   -0.0015415396
      6  C         1.4117144831   -0.0117269627   -0.0040283230
      7  C        -2.9223066676    0.0041988544    0.0048187170
      8  C         2.9222928091    0.0024103500   -0.0058665693
      9  H         1.2183302015   -2.1360557062   -0.0043476457
     10  H        -1.2199493016   -2.1351438365   -0.0006984522
     11  H        -1.2163378154    2.1213113109    0.0012716856
     12  H         1.2178533581    2.1204299514   -0.0028683054
     13  H        -3.3095766765    0.5690892585   -0.8382577210
     14  H        -3.3059187166    0.4635163207    0.9116383622
     15  H        -3.3236504307   -1.0011071907   -0.0544536968
     16  H         3.3095727704    0.4634248872    0.8985832604
     17  H         3.3064632069    0.5654705702   -0.8515402404
     18  H         3.3230961788   -1.0030942100   -0.0652918971
   Point Group: c1    Number of degrees of freedom:    48


   Energy is   -308.848496231


 Translations and Rotations Projected Out of Hessian

 21 Hessian modes will be used to form the next step
  Hessian Eigenvalues:
     0.008667    0.016967    0.071764    0.113265    0.164218    0.208256
     0.394411    0.673620    0.975126    1.000001    1.000001    1.000005
     1.000008    1.000061    1.000118    1.000561    1.000599    1.009291
     1.033258    1.075992    1.314712

 Minimum search - taking simple RFO step
 Searching for Lamda that Minimizes Along All modes
 Value Taken    Lamda =   0.00000000
 Step Taken.  Stepsize is  0.001060

                             Maximum     Tolerance    Cnvgd?
         Gradient           0.000065      0.000030      NO
         Displacement       0.000377      0.000030      NO
         Energy change     -0.000000      0.000000      NO

 ----------------------------------------------------------------
             Standard Nuclear Orientation (Angstroms)
    I     Atom           X                Y                Z
 ----------------------------------------------------------------
    1      C       0.6950097467    -1.1952166166    -0.0025655863
    2      C      -0.6959041613    -1.1946995287    -0.0004809378
    3      C      -1.4117590364    -0.0106733785     0.0010289496
    4      C      -0.6895482900     1.1816410110     0.0007050379
    5      C       0.6903897547     1.1811331912    -0.0015779780
    6      C       1.4117259438    -0.0117071590    -0.0040311136
    7      C      -2.9223341559     0.0042047478     0.0048930743
    8      C       2.9223147934     0.0024077112    -0.0057781581
    9      H       1.2183644886    -2.1360758309    -0.0045414351
   10      H      -1.2199619356    -2.1351740329    -0.0008405609
   11      H      -1.2162656389     2.1212851450     0.0011580140
   12      H       1.2177873187     2.1204044300    -0.0029747372
   13      H      -3.3096938733     0.5690362216    -0.8381859646
   14      H      -3.3058197643     0.4635693245     0.9117282997
   15      H      -3.3238016834    -1.0010720214    -0.0542886885
   16      H       3.3095612682     0.4634470638     0.8986688975
   17      H       3.3064662458     0.5654379731    -0.8514676641
   18      H       3.3232459636    -1.0030706750    -0.0650925081
 ----------------------------------------------------------------
[truncated: 314,481 more chars]
