# Supplementary material for: Geometric and energetic data from quantum chemical calculations of halobenzenes and xylenes
Source: Data Brief. 2020 Mar 5;30:105386. doi: 10.1016/j.dib.2020.105386 (PMC7114895; doi:10.1016/j.dib.2020.105386)
Supplement: Supplementary file 2 [file mmc2.zip › xylene/HF/o-xylene.out]

                  Welcome to Q-Chem
     A Quantum Leap Into The Future Of Chemistry


 Q-Chem 5.2 (devel), Q-Chem, Inc., Pleasanton, CA (2019)

 Yihan Shao,  Zhengting Gan,  E. Epifanovsky,  A. T. B. Gilbert,  M. Wormit,  
 J. Kussmann,  A. W. Lange,  A. Behn,  Jia Deng,  Xintian Feng,  D. Ghosh,  
 M. Goldey,  P. R. Horn,  L. D. Jacobson,  I. Kaliman,  T. Kus,  A. Landau,  
 Jie Liu,  E. I. Proynov,  R. M. Richard,  R. P. Steele,  E. J. Sundstrom,  
 H. L. Woodcock III,  P. M. Zimmerman,  D. Zuev,  B. Albrecht,  E. Alguire,  
 S. A. Baeppler,  D. Barton,  Z. Benda,  Y. A. Bernard,  E. J. Berquist,  
 K. B. Bravaya,  H. Burton,  D. Casanova,  Chun-Min Chang,  Yunqing Chen,  
 A. Chien,  K. D. Closser,  M. P. Coons,  S. Coriani,  S. Dasgupta,  
 A. L. Dempwolff,  M. Diedenhofen,  Hainam Do,  R. G. Edgar,  Po-Tung Fang,  
 S. Faraji,  S. Fatehi,  Qingguo Feng,  K. D. Fenk,  J. Fosso-Tande,  
 J. Gayvert,  Qinghui Ge,  A. Ghysels,  G. Gidofalvi,  J. Gomes,  
 J. Gonthier,  A. Gunina,  D. Hait,  M. W. D. Hanson-Heine,  
 P. H. P. Harbach,  A. W. Hauser,  M. F. Herbst,  J. E. Herr,  
 E. G. Hohenstein,  Z. C. Holden,  Kerwin Hui,  B. C. Huynh,  T.-C. Jagau,  
 Hyunjun Ji,  B. Kaduk,  K. Khistyaev,  Jaehoon Kim,  P. Klunzinger,  K. Koh,  
 D. Kosenkov,  L. Koulias,  T. Kowalczyk,  C. M. Krauter,  A. Kunitsa,  
 Ka Un Lao,  A. Laurent,  K. V. Lawler,  Joonho Lee,  D. Lefrancois,  
 S. Lehtola,  D. S. Levine,  Yi-Pei Li,  You-Sheng Lin,  Fenglai Liu,  
 E. Livshits,  A. Luenser,  P. Manohar,  E. Mansoor,  S. F. Manzer,  
 Shan-Ping Mao,  Yuezhi Mao,  N. Mardirossian,  A. V. Marenich,  
 T. Markovich,  L. A. Martinez-Martinez,  S. A. Maurer,  N. J. Mayhall,  
 S. C. McKenzie,  J.-M. Mewes,  P. Morgante,  A. F. Morrison,  
 J. W. Mullinax,  K. Nanda,  T. S. Nguyen-Beck,  R. Olivares-Amaya,  
 J. A. Parkhill,  Zheng Pei,  T. M. Perrine,  F. Plasser,  P. Pokhilko,  
 S. Prager,  A. Prociuk,  E. Ramos,  D. R. Rehn,  F. Rob,  M. Scheurer,  
 M. Schneider,  N. Sergueev,  S. M. Sharada,  S. Sharma,  D. W. Small,  
 T. Stauch,  T. Stein,  Yu-Chuan Su,  A. J. W. Thom,  A. Tkatchenko,  
 T. Tsuchimochi,  N. M. Tubman,  L. Vogt,  M. L. Vidal,  O. Vydrov,  
 M. A. Watson,  J. Wenzel,  M. de Wergifosse,  T. A. Wesolowski,  A. White,  
 J. Witte,  A. Yamada,  Jun Yang,  K. Yao,  S. Yeganeh,  S. R. Yost,  
 Zhi-Qiang You,  A. Zech,  Igor Ying Zhang,  Xing Zhang,  Yan Zhao,  
 Ying Zhu,  B. R. Brooks,  G. K. L. Chan,  C. J. Cramer,  M. S. Gordon,  
 W. J. Hehre,  A. Klamt,  M. W. Schmidt,  C. D. Sherrill,  D. G. Truhlar,  
 A. Aspuru-Guzik,  R. Baer,  A. T. Bell,  N. A. Besley,  Jeng-Da Chai,  
 A. E. DePrince, III,  R. A. DiStasio Jr.,  A. Dreuw,  B. D. Dunietz,  
 T. R. Furlani,  Chao-Ping Hsu,  Yousung Jung,  Jing Kong,  D. S. Lambrecht,  
 WanZhen Liang,  C. Ochsenfeld,  V. A. Rassolov,  L. V. Slipchenko,  
 J. E. Subotnik,  T. Van Voorhis,  J. M. Herbert,  A. I. Krylov,  
 P. M. W. Gill,  M. Head-Gordon

 Contributors to earlier versions of Q-Chem not listed above: 
 R. D. Adamson,  B. Austin,  J. Baker,  G. J. O. Beran,  K. Brandhorst,  
 S. T. Brown,  E. F. C. Byrd,  A. K. Chakraborty,  C.-L. Cheng,  
 Siu Hung Chien,  D. M. Chipman,  D. L. Crittenden,  H. Dachsel,  
 R. J. Doerksen,  A. D. Dutoi,  L. Fusti-Molnar,  W. A. Goddard III,  
 A. Golubeva-Zadorozhnaya,  S. R. Gwaltney,  G. Hawkins,  A. Heyden,  
 S. Hirata,  G. Kedziora,  F. J. Keil,  C. Kelley,  Jihan Kim,  R. A. King,  
 R. Z. Khaliullin,  P. P. Korambath,  W. Kurlancheek,  A. M. Lee,  M. S. Lee,  
 S. V. Levchenko,  Ching Yeh Lin,  D. Liotard,  R. C. Lochan,  I. Lotan,  
 P. E. Maslen,  N. Nair,  D. P. O'Neill,  D. Neuhauser,  E. Neuscamman,  
 C. M. Oana,  R. Olson,  B. Peters,  R. Peverati,  P. A. Pieniazek,  
 Y. M. Rhee,  J. Ritchie,  M. A. Rohrdanz,  E. Rosta,  N. J. Russ,  
 H. F. Schaefer III,  N. E. Schultz,  N. Shenvi,  A. C. Simmonett,  A. Sodt,  
 D. Stuck,  K. S. Thanthiriwatte,  V. Vanovschi,  Tao Wang,  A. Warshel,  
 C. F. Williams,  Q. Wu,  X. Xu,  W. Zhang

 Please cite Q-Chem as follows:
 Y. Shao et al., Mol. Phys. 113, 184-215 (2015)
 DOI: 10.1080/00268976.2014.952696

 Q-Chem 5.2.1 for Intel X86 EM64T Linux

 Parts of Q-Chem use Armadillo 8.300.2 (Tropical Shenanigans).
 http://arma.sourceforge.net/

 Q-Chem begins on Fri Dec 13 17:18:57 2019  

Host: 
0

     Scratch files written to /scratch/taweetham/qchem24494//
NAlpha2: 58
NElect   58
Mult     1

Checking the input file for inconsistencies... 	...done.

--------------------------------------------------------------
User input:
--------------------------------------------------------------
$molecule
0 1
  C   -2.7385329    1.0904243   -0.0000109
  C   -2.7234926   -0.3133966    0.0000120
  C   -1.5180119   -1.0146265    0.0001318
  C   -0.3121223   -0.3217538    0.0002299
  C   -0.3108503    1.0728449    0.0002057
  C   -1.5160834    1.7928121    0.0000790
  C   -4.0580136    1.8123853   -0.0001402
  H   -3.6564304   -0.8728219   -0.0000613
  H   -1.5216205   -2.1011960    0.0001503
  H    0.6284182   -0.8658395    0.0003264
  H    0.6422892    1.5971107    0.0002862
  C   -1.4753104    3.2963394    0.0000707
  H   -4.8999012    1.1118272   -0.0001424
  H   -4.1497336    2.4370275   -0.8942641
  H   -4.1498450    2.4371495    0.8938870
  H   -0.4460950    3.6708684    0.0000186
  H   -1.9687552    3.6902315    0.8941676
  H   -1.9688315    3.6902325   -0.8939835
$end

$REM
   JOB_TYPE	OPTIMIZATION
   BASIS	6-311++G**
   METHOD	HF
   SYM_IGNORE	TRUE
$END

--------------------------------------------------------------
 ----------------------------------------------------------------
             Standard Nuclear Orientation (Angstroms)
    I     Atom           X                Y                Z
 ----------------------------------------------------------------
    1      C      -2.7385329000     1.0904243000    -0.0000109000
    2      C      -2.7234926000    -0.3133966000     0.0000120000
    3      C      -1.5180119000    -1.0146265000     0.0001318000
    4      C      -0.3121223000    -0.3217538000     0.0002299000
    5      C      -0.3108503000     1.0728449000     0.0002057000
    6      C      -1.5160834000     1.7928121000     0.0000790000
    7      C      -4.0580136000     1.8123853000    -0.0001402000
    8      H      -3.6564304000    -0.8728219000    -0.0000613000
    9      H      -1.5216205000    -2.1011960000     0.0001503000
   10      H       0.6284182000    -0.8658395000     0.0003264000
   11      H       0.6422892000     1.5971107000     0.0002862000
   12      C      -1.4753104000     3.2963394000     0.0000707000
   13      H      -4.8999012000     1.1118272000    -0.0001424000
   14      H      -4.1497336000     2.4370275000    -0.8942641000
   15      H      -4.1498450000     2.4371495000     0.8938870000
   16      H      -0.4460950000     3.6708684000     0.0000186000
   17      H      -1.9687552000     3.6902315000     0.8941676000
   18      H      -1.9688315000     3.6902325000    -0.8939835000
 ----------------------------------------------------------------
 Nuclear Repulsion Energy =         345.07546550 hartrees
 There are       29 alpha and       29 beta electrons
 Requested basis set is 6-311++G(d,p)
 There are 98 shells and 246 basis functions

 Total QAlloc Memory Limit   2000 MB
 Mega-Array Size       188 MB
 MEM_STATIC part       192 MB
 A cutoff of  1.0D-11 yielded   4451 shell pairs
 There are     28855 function pairs (     30807 Cartesian)
 Smallest overlap matrix eigenvalue = 4.43E-07

 Q-Chem warning in module stvman/mkSTV.C, line 318:

 Overlap eigenvalue is smaller than square root of threshold
 Use THRESH >= 12 to get rid of this warning

 Linear dependence detected in AO basis
 Tighter screening thresholds may be required for diffuse basis sets
 Use S2THRESH > 14 and THRESH = 14 in case of SCF convergence issues
 Number of orthogonalized atomic orbitals = 245
 Maximum deviation from orthogonality = 1.481E-10

 Scale SEOQF with 1.000000e-01/1.000000e-01/1.000000e-01

 Standard Electronic Orientation quadrupole field applied
 Nucleus-field energy     =     0.0000000243 hartrees
 Guess from superposition of atomic densities
 Warning:  Energy on first SCF cycle will be non-variational
 SAD guess density has 58.000000 electrons

 -----------------------------------------------------------------------
  General SCF calculation program by
  Eric Jon Sundstrom, Paul Horn, Yuezhi Mao, Dmitri Zuev, Alec White,
  David Stuck, Shaama M.S., Shane Yost, Joonho Lee, David Small,
  Daniel Levine, Susi Lehtola, Hugh Burton, Evgeny Epifanovsky,
  Bang C. Huynh
 -----------------------------------------------------------------------
 Hartree-Fock
 using 6 threads for integral computing
 -------------------------------------------------------
 OpenMP Integral computing Module                
 Release: version 2.0, May 2017, Q-Chem Inc. Pleasanton 
 -------------------------------------------------------
 A restricted SCF calculation will be
 performed using DIIS
 SCF converges when DIIS error is below 1.0e-08
 ---------------------------------------
  Cycle       Energy         DIIS error
 ---------------------------------------
    1    -312.1490949405      4.26e-02  
    2    -308.7555786800      2.77e-03  
    3    -308.8382110859      7.62e-04  
    4    -308.8445931737      3.11e-04  
    5    -308.8454216062      6.36e-05  
    6    -308.8454607562      2.26e-05  
    7    -308.8454666872      4.71e-06  
    8    -308.8454670460      1.56e-06  
    9    -308.8454670846      3.72e-07  
   10    -308.8454670880      1.23e-07  
   11    -308.8454670883      5.05e-08  
   12    -308.8454670882      1.85e-08  
   13    -308.8454670881      7.73e-09  Convergence criterion met
 ---------------------------------------
 SCF time:   CPU 49.45s  wall 9.00s 
 SCF   energy in the final basis set =     -308.8454670881
 Total energy in the final basis set =     -308.8454670881

 --------------------------------------------------------------

                    Orbital Energies (a.u.)
 --------------------------------------------------------------

 Alpha MOs
 -- Occupied --
-11.2397 -11.2386 -11.2302 -11.2301 -11.2289 -11.2278 -11.2242 -11.2242
 -1.1539  -1.0501  -1.0324  -0.9486  -0.9138  -0.8125  -0.7816  -0.6765
 -0.6446  -0.6215  -0.5962  -0.5715  -0.5577  -0.5571  -0.5399  -0.5333
 -0.4828  -0.4785  -0.4733  -0.3265  -0.3161
 -- Virtual --
  0.0394   0.0478   0.0493   0.0648   0.0675   0.0721   0.0894   0.0907
  0.0965   0.1138   0.1184   0.1215   0.1226   0.1371   0.1516   0.1576
  0.1601   0.1788   0.1799   0.1854   0.1873   0.1889   0.1986   0.2014
  0.2077   0.2081   0.2150   0.2198   0.2293   0.2313   0.2396   0.2448
  0.2464   0.2648   0.2669   0.2700   0.2853   0.2863   0.2903   0.3070
  0.3125   0.3247   0.3343   0.3412   0.3486   0.3595   0.3687   0.3957
  0.4103   0.4258   0.4295   0.4370   0.4442   0.4502   0.4560   0.4922
  0.5159   0.5288   0.5433   0.5550   0.5962   0.6086   0.6105   0.6451
  0.6811   0.7270   0.7309   0.7361   0.7517   0.7568   0.7591   0.7851
  0.7868   0.7980   0.8035   0.8261   0.8530   0.8560   0.8613   0.8732
  0.8946   0.9039   0.9132   0.9247   0.9258   0.9528   0.9557   0.9912
  0.9983   1.0160   1.0310   1.0525   1.0672   1.0863   1.1199   1.1319
  1.1425   1.1567   1.1602   1.1957   1.2110   1.2359   1.2549   1.2610
  1.2864   1.2902   1.3657   1.3935   1.4439   1.5474   1.5475   1.6200
  1.6501   1.6809   1.7136   1.7234   1.7332   1.7750   1.8014   1.8237
  1.8306   1.8373   1.8391   1.8437   1.8664   1.8695   1.8851   1.9066
  1.9400   1.9489   1.9820   2.0019   2.0223   2.0569   2.0695   2.0867
  2.1092   2.1246   2.1572   2.2004   2.2065   2.2260   2.2286   2.2403
  2.2681   2.3304   2.3423   2.3436   2.3801   2.3944   2.4698   2.5172
  2.5187   2.5663   2.5940   2.5942   2.6337   2.7484   2.7584   2.7619
  2.8051   2.8111   2.8224   2.8335   2.8895   2.9075   2.9191   2.9491
  2.9670   2.9903   3.0028   3.0148   3.0274   3.0483   3.0610   3.0700
  3.0818   3.0821   3.0926   3.2005   3.2267   3.2459   3.2956   3.3041
  3.3348   3.3465   3.3550   3.4966   3.5107   3.6006   3.6173   3.7578
  3.7914   3.8367   3.9505   3.9982   4.0231   4.1437   4.1884   4.2357
  4.2607   4.2700   4.4609   4.4819   4.6014   4.7319   4.8128   5.2927
 24.7385  25.0865  25.1043  25.1493  25.1512  25.2450  25.2530  25.3553
 --------------------------------------------------------------

          Ground-State Mulliken Net Atomic Charges

     Atom                 Charge (a.u.)
  ----------------------------------------
      1 C                     0.735022
      2 C                    -0.600384
      3 C                    -0.245686
      4 C                    -0.245687
      5 C                    -0.600385
      6 C                     0.735020
      7 C                    -0.703874
      8 H                     0.166549
      9 H                     0.195936
     10 H                     0.195936
     11 H                     0.166549
     12 C                    -0.703874
     13 H                     0.160584
     14 H                     0.145930
     15 H                     0.145923
     16 H                     0.160584
     17 H                     0.145935
     18 H                     0.145919
  ----------------------------------------
  Sum of atomic charges =     0.000000

 -----------------------------------------------------------------
                    Cartesian Multipole Moments
 -----------------------------------------------------------------
    Charge (ESU x 10^10)
                 0.0000
    Dipole Moment (Debye)
         X      -0.3198      Y       0.5565      Z      -0.0000
       Tot       0.6418
    Quadrupole Moments (Debye-Ang)
        XX     -44.3284     XY      -1.0021     YY     -44.8336
        XZ       0.0008     YZ      -0.0001     ZZ     -53.7418
    Octopole Moments (Debye-Ang^2)
       XXX     257.7564    XXY     -46.8150    XYY      86.2697
       YYY    -145.4424    XXZ      -0.0049    XYZ       0.0001
       YYZ      -0.0028    XZZ      97.5091    YZZ     -48.2078
       ZZZ      -0.0119
    Hexadecapole Moments (Debye-Ang^3)
      XXXX   -1542.4086   XXXY     326.1654   XXYY    -418.0008
      XYYY     323.4359   YYYY    -974.5989   XXXZ       0.0009
      XXYZ       0.0003   XYYZ      -0.0020   YYYZ      -0.0008
      XXZZ    -294.5816   XYZZ     100.4222   YYZZ    -176.0070
      XZZZ      -0.0033   YZZZ      -0.0015   ZZZZ     -78.0318
 -----------------------------------------------------------------
 Calculating analytic gradient of the SCF energy
 Gradient of SCF Energy
            1           2           3           4           5           6
    1  -0.0079963  -0.0074242   0.0002301   0.0001424   0.0077831  -0.0086751
    2   0.0147025  -0.0046811  -0.0002987  -0.0003493   0.0040566   0.0143127
    3  -0.0000001  -0.0000009   0.0000001  -0.0000002   0.0000013  -0.0000023
            7           8           9          10          11          12
    1   0.0067362  -0.0063343   0.0001822   0.0066970   0.0086486  -0.0011600
    2  -0.0025840  -0.0063184  -0.0078582  -0.0041147   0.0022904  -0.0071210
    3  -0.0000002  -0.0000005   0.0000002   0.0000007   0.0000010   0.0000023
           13          14          15          16          17          18
    1  -0.0071619   0.0013486   0.0013474   0.0071264  -0.0007450  -0.0007453
    2  -0.0040740   0.0000762   0.0000772   0.0041357  -0.0011264  -0.0011256
    3   0.0000002  -0.0069523   0.0069527  -0.0000014   0.0069522  -0.0069527
 Max gradient component =       1.470E-02
 RMS gradient           =       5.162E-03
 Gradient time:  CPU 18.73 s  wall 3.20 s
 Geometry Optimization Parameters
   NAtoms,    NIC,     NZ,  NCons,   NDum,   NFix, NCnnct, MaxDiis
       18     120       0       0       0       0       0       0


** GEOMETRY OPTIMIZATION IN DELOCALIZED INTERNAL COORDINATES **
   Searching for a Minimum

   Optimization Cycle:   1

                       Coordinates (Angstroms)
     ATOM                X               Y               Z
      1  C        -2.7385329000    1.0904243000   -0.0000109000
      2  C        -2.7234926000   -0.3133966000    0.0000120000
      3  C        -1.5180119000   -1.0146265000    0.0001318000
      4  C        -0.3121223000   -0.3217538000    0.0002299000
      5  C        -0.3108503000    1.0728449000    0.0002057000
      6  C        -1.5160834000    1.7928121000    0.0000790000
      7  C        -4.0580136000    1.8123853000   -0.0001402000
      8  H        -3.6564304000   -0.8728219000   -0.0000613000
      9  H        -1.5216205000   -2.1011960000    0.0001503000
     10  H         0.6284182000   -0.8658395000    0.0003264000
     11  H         0.6422892000    1.5971107000    0.0002862000
     12  C        -1.4753104000    3.2963394000    0.0000707000
     13  H        -4.8999012000    1.1118272000   -0.0001424000
     14  H        -4.1497336000    2.4370275000   -0.8942641000
     15  H        -4.1498450000    2.4371495000    0.8938870000
     16  H        -0.4460950000    3.6708684000    0.0000186000
     17  H        -1.9687552000    3.6902315000    0.8941676000
     18  H        -1.9688315000    3.6902325000   -0.8939835000
   Point Group: c1    Number of degrees of freedom:    48


   Energy is   -308.845467088


 Attempting to generate delocalized internal coordinates
 Initial Hessian constructed with Jon Baker's OPTIMIZE code

 48 Hessian modes will be used to form the next step
  Hessian Eigenvalues:
     0.008639    0.008639    0.016144    0.016583    0.021485    0.022421
     0.022491    0.022498    0.023261    0.023297    0.023431    0.073241
     0.073241    0.073625    0.073625    0.160000    0.160000    0.160000
     0.160000    0.160000    0.160000    0.160000    0.160000    0.160000
     0.160000    0.220000    0.224867    0.244755    0.250000    0.250000
     0.319530    0.319530    0.342137    0.342138    0.342916    0.342916
     0.342916    0.342917    0.350670    0.350670    0.352114    0.352114
     0.414174    0.414910    0.446708    0.458739    0.459393    0.468335

 Minimum search - taking simple RFO step
 Searching for Lamda that Minimizes Along All modes
 Value Taken    Lamda =  -0.00487022
 Step Taken.  Stepsize is  0.130336

                             Maximum     Tolerance    Cnvgd?
         Gradient           0.024887      0.000300      NO
         Displacement       0.084076      0.001200      NO
         Energy change     *********      0.000001      NO


 New Cartesian Coordinates Obtained by Inverse Iteration

 Displacement from previous Coordinates is:  0.184728
 ----------------------------------------------------------------
             Standard Nuclear Orientation (Angstroms)
    I     Atom           X                Y                Z
 ----------------------------------------------------------------
    1      C      -2.7231703682     1.0777955501    -0.0000096202
    2      C      -2.7009703705    -0.3095883532     0.0000170780
    3      C      -1.5108439917    -1.0157695044     0.0001346523
    4      C      -0.3147446877    -0.3285220389     0.0002281879
    5      C      -0.3254826674     1.0553050313     0.0002018688
    6      C      -1.5129095939     1.7731799039     0.0000842449
    7      C      -4.0419649523     1.8182020120    -0.0001395822
    8      H      -3.6311035332    -0.8483239736    -0.0000548544
    9      H      -1.5204689100    -2.0906542969     0.0001522075
   10      H       0.6187311017    -0.8615257482     0.0003197961
   11      H       0.6083700141     1.5875671760     0.0002734491
   12      C      -1.4884178729     3.2854037840     0.0000708143
   13      H      -4.8710201984     1.1215799269    -0.0001441410
   14      H      -4.1453861523     2.4526634675    -0.8754672263
   15      H      -4.1454944607     2.4527811329     0.8750895022
   16      H      -0.4690653991     3.6508288474     0.0000337692
   17      H      -1.9844608505     3.6943519916     0.8753646968
   18      H      -1.9845195071     3.6943440915    -0.8751920430
 ----------------------------------------------------------------
 Nuclear Repulsion Energy =         347.24846695 hartrees
 There are       29 alpha and       29 beta electrons
 Applying Cartesian multipole field
    Component          Value
    ---------          -----
     (2,0,0)        1.00000E-11
     (0,2,0)        2.00000E-11
     (0,0,2)       -3.00000E-11
 Nucleus-field energy     =     0.0000000241 hartrees
 Requested basis set is 6-311++G(d,p)
 There are 98 shells and 246 basis functions
 A cutoff of  1.0D-11 yielded   4457 shell pairs
 There are     28883 function pairs (     30835 Cartesian)
 Smallest overlap matrix eigenvalue = 3.97E-07

 Q-Chem warning in module stvman/mkSTV.C, line 318:

 Overlap eigenvalue is smaller than square root of threshold
 Use THRESH >= 12 to get rid of this warning

 Linear dependence detected in AO basis
 Tighter screening thresholds may be required for diffuse basis sets
 Use S2THRESH > 14 and THRESH = 14 in case of SCF convergence issues
 Number of orthogonalized atomic orbitals = 245
 Maximum deviation from orthogonality = 3.064E-10
 Guess MOs from SCF MO coefficient file

 -----------------------------------------------------------------------
  General SCF calculation program by
  Eric Jon Sundstrom, Paul Horn, Yuezhi Mao, Dmitri Zuev, Alec White,
  David Stuck, Shaama M.S., Shane Yost, Joonho Lee, David Small,
  Daniel Levine, Susi Lehtola, Hugh Burton, Evgeny Epifanovsky,
  Bang C. Huynh
 -----------------------------------------------------------------------
 Hartree-Fock
 using 6 threads for integral computing
 -------------------------------------------------------
 OpenMP Integral computing Module                
 Release: version 2.0, May 2017, Q-Chem Inc. Pleasanton 
 -------------------------------------------------------
 A restricted SCF calculation will be
 performed using DIIS
 SCF converges when DIIS error is below 1.0e-08
 ---------------------------------------
  Cycle       Energy         DIIS error
 ---------------------------------------
    1    -308.8467261715      3.37e-04  
    2    -308.8475567751      6.95e-05  
    3    -308.8475975531      2.68e-05  
    4    -308.8476040385      5.68e-06  
    5    -308.8476045809      1.81e-06  
    6    -308.8476046896      9.06e-07  
    7    -308.8476047309      3.86e-07  
    8    -308.8476047399      1.37e-07  
    9    -308.8476047405      5.71e-08  
   10    -308.8476047405      1.01e-08  
   11    -308.8476047405      4.72e-09  Convergence criterion met
 ---------------------------------------
 SCF time:   CPU 43.93s  wall 8.00s 
 SCF   energy in the final basis set =     -308.8476047405
 Total energy in the final basis set =     -308.8476047405

 --------------------------------------------------------------

                    Orbital Energies (a.u.)
 --------------------------------------------------------------

 Alpha MOs
 -- Occupied --
-11.2351 -11.2339 -11.2253 -11.2245 -11.2237 -11.2232 -11.2205 -11.2205
 -1.1608  -1.0531  -1.0344  -0.9504  -0.9200  -0.8162  -0.7873  -0.6831
 -0.6484  -0.6208  -0.5943  -0.5750  -0.5608  -0.5537  -0.5405  -0.5399
 -0.4836  -0.4807  -0.4776  -0.3287  -0.3193
 -- Virtual --
  0.0394   0.0481   0.0490   0.0648   0.0675   0.0726   0.0893   0.0914
  0.0971   0.1164   0.1184   0.1222   0.1241   0.1364   0.1530   0.1572
  0.1600   0.1785   0.1805   0.1856   0.1865   0.1894   0.1989   0.2019
  0.2076   0.2089   0.2153   0.2200   0.2306   0.2317   0.2388   0.2457
  0.2475   0.2648   0.2667   0.2710   0.2869   0.2878   0.2911   0.3081
  0.3154   0.3244   0.3378   0.3437   0.3488   0.3631   0.3689   0.4005
  0.4154   0.4294   0.4321   0.4394   0.4493   0.4494   0.4600   0.4954
  0.5195   0.5363   0.5494   0.5548   0.5952   0.6069   0.6109   0.6474
  0.6834   0.7297   0.7321   0.7426   0.7609   0.7609   0.7656   0.7852
  0.7857   0.7977   0.8040   0.8266   0.8565   0.8590   0.8630   0.8791
  0.8983   0.9068   0.9218   0.9299   0.9315   0.9581   0.9604   0.9999
  1.0092   1.0184   1.0339   1.0521   1.0702   1.0955   1.1237   1.1370
  1.1553   1.1592   1.1698   1.2015   1.2139   1.2503   1.2576   1.2690
  1.2907   1.2937   1.3693   1.4028   1.4482   1.5487   1.5546   1.6075
  1.6482   1.6741   1.7285   1.7299   1.7427   1.7793   1.8069   1.8373
  1.8440   1.8446   1.8454   1.8518   1.8730   1.8804   1.9046   1.9143
  1.9496   1.9624   1.9957   2.0150   2.0279   2.0471   2.0725   2.0975
  2.1108   2.1290   2.1687   2.2077   2.2189   2.2360   2.2432   2.2553
  2.2796   2.3435   2.3527   2.3534   2.3901   2.4097   2.4870   2.5290
  2.5329   2.5917   2.5997   2.6121   2.6512   2.7669   2.7763   2.7932
  2.8012   2.8266   2.8398   2.8536   2.9018   2.9256   2.9408   2.9599
  2.9648   3.0070   3.0146   3.0223   3.0227   3.0541   3.0554   3.0708
  3.0883   3.0964   3.1053   3.2311   3.2424   3.2515   3.2967   3.3318
  3.3525   3.3577   3.3579   3.5088   3.5235   3.6086   3.6474   3.7536
  3.8214   3.8637   3.9783   4.0328   4.0716   4.1744   4.1847   4.2561
  4.2736   4.3107   4.4853   4.5029   4.6120   4.7328   4.8169   5.3156
 24.7421  25.1108  25.1255  25.1841  25.1850  25.2977  25.3068  25.4112
 --------------------------------------------------------------

          Ground-State Mulliken Net Atomic Charges

     Atom                 Charge (a.u.)
  ----------------------------------------
      1 C                     0.738786
      2 C                    -0.596552
      3 C                    -0.233568
      4 C                    -0.233568
      5 C                    -0.596553
      6 C                     0.738785
      7 C                    -0.710345
      8 H                     0.157175
      9 H                     0.191987
     10 H                     0.191987
     11 H                     0.157175
     12 C                    -0.710346
     13 H                     0.157525
     14 H                     0.147500
     15 H                     0.147493
     16 H                     0.157525
     17 H                     0.147504
     18 H                     0.147489
  ----------------------------------------
  Sum of atomic charges =     0.000000

 -----------------------------------------------------------------
                    Cartesian Multipole Moments
 -----------------------------------------------------------------
    Charge (ESU x 10^10)
                 0.0000
    Dipole Moment (Debye)
         X      -0.3176      Y       0.5528      Z      -0.0000
       Tot       0.6375
    Quadrupole Moments (Debye-Ang)
        XX     -44.3511     XY      -1.2695     YY     -44.5334
        XZ       0.0007     YZ      -0.0001     ZZ     -53.5503
    Octopole Moments (Debye-Ang^2)
       XXX     257.2318    XXY     -45.2984    XYY      84.5962
       YYY    -142.9756    XXZ      -0.0050    XYZ       0.0002
       YYZ      -0.0028    XZZ      97.2399    YZZ     -48.1721
       ZZZ      -0.0119
    Hexadecapole Moments (Debye-Ang^3)
      XXXX   -1529.6198   XXXY     320.3348   XXYY    -408.9220
      XYYY     316.4036   YYYY    -958.7899   XXXZ       0.0018
      XXYZ      -0.0002   XYYZ      -0.0015   YYYZ      -0.0006
      XXZZ    -292.1058   XYZZ     101.4062   YYZZ    -175.1089
      XZZZ      -0.0027   YZZZ      -0.0015   ZZZZ     -76.8845
 -----------------------------------------------------------------
 Calculating analytic gradient of the SCF energy
 Gradient of SCF Energy
            1           2           3           4           5           6
    1   0.0031432   0.0021309  -0.0004829  -0.0008275  -0.0007218  -0.0017077
    2   0.0001444  -0.0004066   0.0012393   0.0010413  -0.0020458  -0.0026427
    3   0.0000001   0.0000002  -0.0000000  -0.0000001   0.0000002  -0.0000002
            7           8           9          10          11          12
    1   0.0005503   0.0011121   0.0003714  -0.0006293  -0.0010200  -0.0017730
    2   0.0017315   0.0005324   0.0005119  -0.0000631  -0.0006926   0.0003965
    3  -0.0000002   0.0000001  -0.0000000  -0.0000001  -0.0000001   0.0000003
           13          14          15          16          17          18
    1   0.0005335  -0.0005066  -0.0005066  -0.0006537   0.0004940   0.0004938
    2   0.0004456  -0.0002764  -0.0002764  -0.0002365   0.0002984   0.0002986
    3   0.0000001   0.0002311  -0.0002311  -0.0000003  -0.0002311   0.0002311
 Max gradient component =       3.143E-03
 RMS gradient           =       9.200E-04
 Gradient time:  CPU 18.92 s  wall 3.25 s
 Geometry Optimization Parameters
   NAtoms,    NIC,     NZ,  NCons,   NDum,   NFix, NCnnct, MaxDiis
       18     120       0       0       0       0       0       0

 Cartesian Hessian Update
 Hessian updated using BFGS update


** GEOMETRY OPTIMIZATION IN DELOCALIZED INTERNAL COORDINATES **
   Searching for a Minimum

   Optimization Cycle:   2

                       Coordinates (Angstroms)
     ATOM                X               Y               Z
      1  C        -2.7231703682    1.0777955501   -0.0000096202
      2  C        -2.7009703705   -0.3095883532    0.0000170780
      3  C        -1.5108439917   -1.0157695044    0.0001346523
      4  C        -0.3147446877   -0.3285220389    0.0002281879
      5  C        -0.3254826674    1.0553050313    0.0002018688
      6  C        -1.5129095939    1.7731799039    0.0000842449
      7  C        -4.0419649523    1.8182020120   -0.0001395822
      8  H        -3.6311035332   -0.8483239736   -0.0000548544
      9  H        -1.5204689100   -2.0906542969    0.0001522075
     10  H         0.6187311017   -0.8615257482    0.0003197961
     11  H         0.6083700141    1.5875671760    0.0002734491
     12  C        -1.4884178729    3.2854037840    0.0000708143
     13  H        -4.8710201984    1.1215799269   -0.0001441410
     14  H        -4.1453861523    2.4526634675   -0.8754672263
     15  H        -4.1454944607    2.4527811329    0.8750895022
     16  H        -0.4690653991    3.6508288474    0.0000337692
     17  H        -1.9844608505    3.6943519916    0.8753646968
     18  H        -1.9845195071    3.6943440915   -0.8751920430
   Point Group: c1    Number of degrees of freedom:    48


   Energy is   -308.847604740

 Hessian updated using BFGS update

 29 Hessian modes will be used to form the next step
  Hessian Eigenvalues:
     0.008639    0.008639    0.016144    0.016583    0.021485    0.022421
     0.023297    0.023431    0.072795    0.073241    0.073241    0.158465
     0.163379    0.226419    0.255369    0.319530    0.320692    0.341854
     0.342589    0.342916    0.342916    0.342917    0.351277    0.352114
     0.355030    0.417694    0.439001    0.468238    0.512828

 Minimum search - taking simple RFO step
 Searching for Lamda that Minimizes Along All modes
 Value Taken    Lamda =  -0.00014350
 Step Taken.  Stepsize is  0.022002

                             Maximum     Tolerance    Cnvgd?
         Gradient           0.004817      0.000300      NO
         Displacement       0.012086      0.001200      NO
         Energy change     -0.002138      0.000001      NO


 New Cartesian Coordinates Obtained by Inverse Iteration

 Displacement from previous Coordinates is:  0.045132
 ----------------------------------------------------------------
             Standard Nuclear Orientation (Angstroms)
    I     Atom           X                Y                Z
 ----------------------------------------------------------------
    1      C      -2.7263371805     1.0783692469    -0.0000090222
    2      C      -2.7053124181    -0.3094356466     0.0000172295
    3      C      -1.5125182605    -1.0151594923     0.0001337996
    4      C      -0.3144285381    -0.3267683654     0.0002265510
    5      C      -0.3234279420     1.0591331910     0.0002007847
    6      C      -1.5118104194     1.7762047356     0.0000844771
    7      C      -4.0475067778     1.8125876016    -0.0001369060
    8      H      -3.6369977891    -0.8483653451    -0.0000539952
    9      H      -1.5237019763    -2.0905349683     0.0001516025
   10      H       0.6202561756    -0.8586724812     0.0003173514
   11      H       0.6113741076     1.5926386064     0.0002715745
   12      C      -1.4807765083     3.2873641130     0.0000694821
   13      H      -4.8760712521     1.1142023556    -0.0001429807
   14      H      -4.1488801885     2.4481431015    -0.8752544212
   15      H      -4.1489878263     2.4482571285     0.8748847046
   16      H      -0.4601479312     3.6514772210     0.0000506685
   17      H      -1.9788094624     3.6950945923     0.8751455322
   18      H      -1.9788382127     3.6950834054    -0.8749936325
 ----------------------------------------------------------------
 Nuclear Repulsion Energy =         346.91626829 hartrees
 There are       29 alpha and       29 beta electrons
 Applying Cartesian multipole field
    Component          Value
    ---------          -----
     (2,0,0)        1.00000E-11
     (0,2,0)        2.00000E-11
     (0,0,2)       -3.00000E-11
 Nucleus-field energy     =     0.0000000241 hartrees
 Requested basis set is 6-311++G(d,p)
 There are 98 shells and 246 basis functions
 A cutoff of  1.0D-11 yielded   4457 shell pairs
 There are     28883 function pairs (     30835 Cartesian)
 Smallest overlap matrix eigenvalue = 4.03E-07

 Q-Chem warning in module stvman/mkSTV.C, line 318:

 Overlap eigenvalue is smaller than square root of threshold
 Use THRESH >= 12 to get rid of this warning

 Linear dependence detected in AO basis
 Tighter screening thresholds may be required for diffuse basis sets
 Use S2THRESH > 14 and THRESH = 14 in case of SCF convergence issues
 Number of orthogonalized atomic orbitals = 245
 Maximum deviation from orthogonality = 1.776E-10
 Guess MOs from SCF MO coefficient file

 -----------------------------------------------------------------------
  General SCF calculation program by
  Eric Jon Sundstrom, Paul Horn, Yuezhi Mao, Dmitri Zuev, Alec White,
  David Stuck, Shaama M.S., Shane Yost, Joonho Lee, David Small,
  Daniel Levine, Susi Lehtola, Hugh Burton, Evgeny Epifanovsky,
  Bang C. Huynh
 -----------------------------------------------------------------------
 Hartree-Fock
 using 6 threads for integral computing
 -------------------------------------------------------
 OpenMP Integral computing Module                
 Release: version 2.0, May 2017, Q-Chem Inc. Pleasanton 
 -------------------------------------------------------
 A restricted SCF calculation will be
 performed using DIIS
 SCF converges when DIIS error is below 1.0e-08
 ---------------------------------------
  Cycle       Energy         DIIS error
 ---------------------------------------
    1    -308.8476348817      6.27e-05  
    2    -308.8476705623      1.35e-05  
    3    -308.8476728622      5.50e-06  
    4    -308.8476732894      1.92e-06  
    5    -308.8476734260      8.54e-07  
    6    -308.8476734710      3.69e-07  
    7    -308.8476734766      1.44e-07  
    8    -308.8476734770      2.61e-08  
    9    -308.8476734767      6.55e-09  Convergence criterion met
 ---------------------------------------
 SCF time:   CPU 36.74s  wall 7.00s 
 SCF   energy in the final basis set =     -308.8476734767
 Total energy in the final basis set =     -308.8476734767

 --------------------------------------------------------------

                    Orbital Energies (a.u.)
 --------------------------------------------------------------

 Alpha MOs
 -- Occupied --
-11.2358 -11.2347 -11.2259 -11.2251 -11.2243 -11.2238 -11.2208 -11.2208
 -1.1597  -1.0522  -1.0348  -0.9504  -0.9192  -0.8153  -0.7873  -0.6822
 -0.6479  -0.6212  -0.5940  -0.5751  -0.5602  -0.5539  -0.5410  -0.5399
 -0.4827  -0.4811  -0.4772  -0.3287  -0.3184
 -- Virtual --
  0.0394   0.0480   0.0491   0.0648   0.0675   0.0726   0.0893   0.0913
  0.0970   0.1162   0.1183   0.1223   0.1236   0.1366   0.1530   0.1573
  0.1599   0.1786   0.1803   0.1856   0.1865   0.1893   0.1989   0.2019
  0.2077   0.2088   0.2149   0.2199   0.2306   0.2315   0.2387   0.2456
  0.2475   0.2650   0.2666   0.2708   0.2866   0.2876   0.2910   0.3080
  0.3151   0.3242   0.3372   0.3435   0.3495   0.3627   0.3690   0.3995
  0.4145   0.4290   0.4324   0.4392   0.4487   0.4497   0.4594   0.4953
  0.5188   0.5352   0.5485   0.5544   0.5954   0.6060   0.6101   0.6474
  0.6837   0.7300   0.7310   0.7408   0.7600   0.7606   0.7637   0.7856
  0.7861   0.7978   0.8041   0.8268   0.8563   0.8589   0.8627   0.8783
  0.8979   0.9060   0.9202   0.9291   0.9318   0.9573   0.9597   0.9996
  1.0087   1.0185   1.0337   1.0520   1.0696   1.0939   1.1240   1.1371
  1.1536   1.1593   1.1685   1.2009   1.2133   1.2477   1.2573   1.2682
  1.2902   1.2932   1.3687   1.4010   1.4443   1.5471   1.5534   1.6102
  1.6489   1.6754   1.7280   1.7290   1.7410   1.7799   1.8062   1.8344
  1.8431   1.8440   1.8447   1.8504   1.8725   1.8804   1.9023   1.9135
  1.9484   1.9583   1.9932   2.0129   2.0277   2.0479   2.0719   2.0963
  2.1104   2.1296   2.1687   2.2065   2.2165   2.2345   2.2411   2.2539
  2.2775   2.3421   2.3498   2.3511   2.3901   2.4078   2.4855   2.5294
  2.5316   2.5901   2.5992   2.6101   2.6491   2.7654   2.7731   2.7899
  2.8027   2.8260   2.8391   2.8529   2.9006   2.9249   2.9390   2.9582
  2.9615   3.0051   3.0144   3.0204   3.0219   3.0536   3.0553   3.0719
  3.0873   3.0956   3.1026   3.2305   3.2367   3.2507   3.2950   3.3288
  3.3510   3.3561   3.3578   3.5069   3.5215   3.6059   3.6426   3.7547
  3.8162   3.8596   3.9746   4.0304   4.0655   4.1713   4.1832   4.2549
  4.2720   4.3097   4.4833   4.5015   4.6118   4.7335   4.8167   5.3122
 24.7426  25.1104  25.1199  25.1786  25.1830  25.2890  25.3014  25.4030
 --------------------------------------------------------------

          Ground-State Mulliken Net Atomic Charges

     Atom                 Charge (a.u.)
  ----------------------------------------
      1 C                     0.737809
      2 C                    -0.595977
      3 C                    -0.236169
      4 C                    -0.236169
      5 C                    -0.595977
      6 C                     0.737810
      7 C                    -0.708241
      8 H                     0.157723
      9 H                     0.192435
     10 H                     0.192435
     11 H                     0.157723
     12 C                    -0.708241
     13 H                     0.157614
     14 H                     0.147406
     15 H                     0.147400
     16 H                     0.157614
     17 H                     0.147409
     18 H                     0.147397
  ----------------------------------------
  Sum of atomic charges =     0.000000

 -----------------------------------------------------------------
                    Cartesian Multipole Moments
 -----------------------------------------------------------------
    Charge (ESU x 10^10)
                 0.0000
    Dipole Moment (Debye)
         X      -0.3212      Y       0.5590      Z      -0.0000
       Tot       0.6448
    Quadrupole Moments (Debye-Ang)
        XX     -44.3024     XY      -1.2239     YY     -44.5566
        XZ       0.0007     YZ      -0.0001     ZZ     -53.5976
    Octopole Moments (Debye-Ang^2)
       XXX     257.0421    XXY     -45.4780    XYY      84.7622
       YYY    -143.1300    XXZ      -0.0049    XYZ       0.0002
       YYZ      -0.0028    XZZ      97.3369    YZZ     -48.2341
       ZZZ      -0.0119
    Hexadecapole Moments (Debye-Ang^3)
      XXXX   -1530.8506   XXXY     320.2983   XXYY    -409.8215
      XYYY     316.3107   YYYY    -959.6295   XXXZ       0.0019
      XXYZ      -0.0001   XYYZ      -0.0015   YYYZ      -0.0007
      XXZZ    -292.7716   XYZZ     101.2273   YYZZ    -175.3000
      XZZZ      -0.0024   YZZZ      -0.0017   ZZZZ     -77.0096
 -----------------------------------------------------------------
 Calculating analytic gradient of the SCF energy
 Gradient of SCF Energy
            1           2           3           4           5           6
    1   0.0003431   0.0001967  -0.0011434   0.0006426   0.0004744  -0.0003877
    2   0.0002488  -0.0006638  -0.0000772   0.0009489  -0.0005042  -0.0001711
    3  -0.0000002   0.0000000  -0.0000001   0.0000001   0.0000002   0.0000000
            7           8           9          10          11          12
    1  -0.0000432   0.0000144  -0.0000122  -0.0001120  -0.0000647  -0.0000866
    2   0.0001254   0.0000665   0.0001367   0.0000794   0.0000211   0.0001005
    3  -0.0000000   0.0000000  -0.0000000  -0.0000000  -0.0000000  -0.0000001
           13          14          15          16          17          18
    1  -0.0000967  -0.0000292  -0.0000292   0.0000338   0.0001500   0.0001499
    2   0.0000172  -0.0001566  -0.0001565   0.0000922  -0.0000537  -0.0000536
    3   0.0000000   0.0001436  -0.0001436  -0.0000002  -0.0001434   0.0001437
 Max gradient component =       1.143E-03
 RMS gradient           =       2.799E-04
 Gradient time:  CPU 18.86 s  wall 3.22 s
 Geometry Optimization Parameters
   NAtoms,    NIC,     NZ,  NCons,   NDum,   NFix, NCnnct, MaxDiis
       18     120       0       0       0       0       0       0

 Cartesian Hessian Update
 Hessian updated using BFGS update


** GEOMETRY OPTIMIZATION IN DELOCALIZED INTERNAL COORDINATES **
   Searching for a Minimum

   Optimization Cycle:   3

                       Coordinates (Angstroms)
     ATOM                X               Y               Z
      1  C        -2.7263371805    1.0783692469   -0.0000090222
      2  C        -2.7053124181   -0.3094356466    0.0000172295
      3  C        -1.5125182605   -1.0151594923    0.0001337996
      4  C        -0.3144285381   -0.3267683654    0.0002265510
      5  C        -0.3234279420    1.0591331910    0.0002007847
      6  C        -1.5118104194    1.7762047356    0.0000844771
      7  C        -4.0475067778    1.8125876016   -0.0001369060
      8  H        -3.6369977891   -0.8483653451   -0.0000539952
      9  H        -1.5237019763   -2.0905349683    0.0001516025
     10  H         0.6202561756   -0.8586724812    0.0003173514
     11  H         0.6113741076    1.5926386064    0.0002715745
     12  C        -1.4807765083    3.2873641130    0.0000694821
     13  H        -4.8760712521    1.1142023556   -0.0001429807
     14  H        -4.1488801885    2.4481431015   -0.8752544212
     15  H        -4.1489878263    2.4482571285    0.8748847046
     16  H        -0.4601479312    3.6514772210    0.0000506685
     17  H        -1.9788094624    3.6950945923    0.8751455322
     18  H        -1.9788382127    3.6950834054   -0.8749936325
   Point Group: c1    Number of degrees of freedom:    48


   Energy is   -308.847673477

 Hessian updated using BFGS update

 28 Hessian modes will be used to form the next step
  Hessian Eigenvalues:
     0.008639    0.008639    0.016583    0.021485    0.022421    0.022491
     0.071393    0.073241    0.158320    0.159430    0.162534    0.227656
     0.274483    0.319185    0.319530    0.338704    0.342916    0.342916
     0.342917    0.343171    0.351113    0.352114    0.353864    0.414910
     0.417250    0.425273    0.449433    0.556034

 Minimum search - taking simple RFO step
 Searching for Lamda that Minimizes Along All modes
 Value Taken    Lamda =  -0.00000607
 Step Taken.  Stepsize is  0.004415

                             Maximum     Tolerance    Cnvgd?
         Gradient           0.000908      0.000300      NO
         Displacement       0.002416      0.001200      NO
         Energy change     -0.000069      0.000001      NO


 New Cartesian Coordinates Obtained by Inverse Iteration

 Displacement from previous Coordinates is:  0.012109
 ----------------------------------------------------------------
             Standard Nuclear Orientation (Angstroms)
    I     Atom           X                Y                Z
 ----------------------------------------------------------------
    1      C      -2.7263621950     1.0783230611    -0.0000073776
    2      C      -2.7049445392    -0.3093585280     0.0000184430
    3      C      -1.5116874682    -1.0158443410     0.0001334942
    4      C      -0.3142552617    -0.3278310044     0.0002250812
    5      C      -0.3236798334     1.0588542069     0.0001995895
    6      C      -1.5117579220     1.7762030840     0.0000846271
    7      C      -4.0466725466     1.8136889878    -0.0001344124
    8      H      -3.6366015420    -0.8486189734    -0.0000519019
    9      H      -1.5230417524    -2.0914486202     0.0001509826
   10      H       0.6207130245    -0.8597029786     0.0003147647
   11      H       0.6113936681     1.5921685468     0.0002697115
   12      C      -1.4821481565     3.2871980548     0.0000680450
   13      H      -4.8756960273     1.1159241357    -0.0001433047
   14      H      -4.1469387225     2.4497477465    -0.8754159233
   15      H      -4.1470479792     2.4498569293     0.8750545604
   16      H      -0.4618243974     3.6520201228     0.0000638028
   17      H      -1.9811838779     3.6942265313     0.8753015736
   18      H      -1.9811868712     3.6942120387    -0.8751689556
 ----------------------------------------------------------------
 Nuclear Repulsion Energy =         346.91050878 hartrees
 There are       29 alpha and       29 beta electrons
 Applying Cartesian multipole field
    Component          Value
    ---------          -----
     (2,0,0)        1.00000E-11
     (0,2,0)        2.00000E-11
     (0,0,2)       -3.00000E-11
 Nucleus-field energy     =     0.0000000241 hartrees
 Requested basis set is 6-311++G(d,p)
 There are 98 shells and 246 basis functions
 A cutoff of  1.0D-11 yielded   4457 shell pairs
 There are     28883 function pairs (     30835 Cartesian)
 Smallest overlap matrix eigenvalue = 4.02E-07

 Q-Chem warning in module stvman/mkSTV.C, line 318:

 Overlap eigenvalue is smaller than square root of threshold
 Use THRESH >= 12 to get rid of this warning

 Linear dependence detected in AO basis
 Tighter screening thresholds may be required for diffuse basis sets
 Use S2THRESH > 14 and THRESH = 14 in case of SCF convergence issues
 Number of orthogonalized atomic orbitals = 245
 Maximum deviation from orthogonality = 3.143E-10
 Guess MOs from SCF MO coefficient file

 -----------------------------------------------------------------------
  General SCF calculation program by
  Eric Jon Sundstrom, Paul Horn, Yuezhi Mao, Dmitri Zuev, Alec White,
  David Stuck, Shaama M.S., Shane Yost, Joonho Lee, David Small,
  Daniel Levine, Susi Lehtola, Hugh Burton, Evgeny Epifanovsky,
  Bang C. Huynh
 -----------------------------------------------------------------------
 Hartree-Fock
 using 6 threads for integral computing
 -------------------------------------------------------
 OpenMP Integral computing Module                
 Release: version 2.0, May 2017, Q-Chem Inc. Pleasanton 
 -------------------------------------------------------
 A restricted SCF calculation will be
 performed using DIIS
 SCF converges when DIIS error is below 1.0e-08
 ---------------------------------------
  Cycle       Energy         DIIS error
 ---------------------------------------
    1    -308.8476741034      1.51e-05  
    2    -308.8476764752      3.82e-06  
    3    -308.8476767377      1.62e-06  
    4    -308.8476767913      7.39e-07  
    5    -308.8476768146      3.70e-07  
    6    -308.8476768213      1.70e-07  
    7    -308.8476768223      4.20e-08  
    8    -308.8476768226      1.30e-08  
    9    -308.8476768230      2.26e-09  Convergence criterion met
 ---------------------------------------
 SCF time:   CPU 35.68s  wall 7.00s 
 SCF   energy in the final basis set =     -308.8476768230
 Total energy in the final basis set =     -308.8476768230

 --------------------------------------------------------------

                    Orbital Energies (a.u.)
 --------------------------------------------------------------

 Alpha MOs
 -- Occupied --
-11.2358 -11.2347 -11.2260 -11.2252 -11.2244 -11.2239 -11.2208 -11.2208
 -1.1596  -1.0523  -1.0346  -0.9502  -0.9193  -0.8153  -0.7872  -0.6821
 -0.6479  -0.6211  -0.5940  -0.5748  -0.5604  -0.5538  -0.5411  -0.5401
 -0.4826  -0.4810  -0.4773  -0.3285  -0.3185
 -- Virtual --
  0.0394   0.0480   0.0491   0.0648   0.0675   0.0726   0.0893   0.0913
  0.0970   0.1162   0.1183   0.1223   0.1236   0.1366   0.1530   0.1573
  0.1600   0.1786   0.1803   0.1855   0.1865   0.1892   0.1989   0.2019
  0.2077   0.2088   0.2150   0.2199   0.2305   0.2315   0.2387   0.2456
  0.2474   0.2649   0.2666   0.2708   0.2866   0.2874   0.2910   0.3079
  0.3152   0.3242   0.3372   0.3435   0.3494   0.3627   0.3690   0.3996
  0.4145   0.4290   0.4323   0.4392   0.4487   0.4495   0.4595   0.4954
  0.5187   0.5354   0.5483   0.5544   0.5953   0.6061   0.6100   0.6474
  0.6836   0.7300   0.7310   0.7410   0.7602   0.7603   0.7639   0.7856
  0.7861   0.7977   0.8041   0.8267   0.8561   0.8589   0.8626   0.8785
  0.8979   0.9061   0.9201   0.9291   0.9317   0.9576   0.9593   0.9992
  1.0085   1.0186   1.0337   1.0520   1.0697   1.0937   1.1238   1.1370
  1.1536   1.1593   1.1684   1.2007   1.2132   1.2481   1.2571   1.2684
  1.2902   1.2932   1.3685   1.4011   1.4452   1.5473   1.5535   1.6102
  1.6491   1.6754   1.7276   1.7290   1.7409   1.7796   1.8060   1.8345
  1.8428   1.8439   1.8446   1.8503   1.8722   1.8795   1.9022   1.9133
  1.9482   1.9588   1.9932   2.0128   2.0276   2.0479   2.0719   2.0963
  2.1102   2.1294   2.1687   2.2066   2.2163   2.2344   2.2407   2.2536
  2.2777   2.3416   2.3499   2.3510   2.3903   2.4074   2.4851   2.5287
  2.5315   2.5899   2.5987   2.6104   2.6488   2.7649   2.7731   2.7898
  2.8023   2.8259   2.8388   2.8525   2.9013   2.9245   2.9387   2.9579
  2.9622   3.0048   3.0144   3.0200   3.0218   3.0533   3.0554   3.0717
  3.0872   3.0955   3.1024   3.2305   3.2369   3.2506   3.2959   3.3283
  3.3509   3.3557   3.3577   3.5076   3.5213   3.6061   3.6424   3.7544
  3.8166   3.8584   3.9742   4.0305   4.0650   4.1712   4.1823   4.2542
  4.2719   4.3100   4.4829   4.5014   4.6113   4.7335   4.8166   5.3120
 24.7425  25.1101  25.1195  25.1790  25.1818  25.2896  25.3000  25.4024
 --------------------------------------------------------------

          Ground-State Mulliken Net Atomic Charges

     Atom                 Charge (a.u.)
  ----------------------------------------
      1 C                     0.738223
      2 C                    -0.596652
      3 C                    -0.236039
      4 C                    -0.236038
      5 C                    -0.596652
      6 C                     0.738224
      7 C                    -0.708299
      8 H                     0.157847
      9 H                     0.192506
     10 H                     0.192506
     11 H                     0.157847
     12 C                    -0.708299
     13 H                     0.157653
     14 H                     0.147383
     15 H                     0.147377
     16 H                     0.157653
     17 H                     0.147385
     18 H                     0.147375
  ----------------------------------------
  Sum of atomic charges =     0.000000

 -----------------------------------------------------------------
                    Cartesian Multipole Moments
 -----------------------------------------------------------------
    Charge (ESU x 10^10)
                -0.0000
    Dipole Moment (Debye)
         X      -0.3216      Y       0.5596      Z      -0.0000
       Tot       0.6454
    Quadrupole Moments (Debye-Ang)
        XX     -44.3091     XY      -1.2337     YY     -44.5537
        XZ       0.0007     YZ      -0.0001     ZZ     -53.6016
    Octopole Moments (Debye-Ang^2)
       XXX     257.0913    XXY     -45.4546    XYY      84.7386
       YYY    -143.1322    XXZ      -0.0049    XYZ       0.0002
       YYZ      -0.0028    XZZ      97.3398    YZZ     -48.2302
       ZZZ      -0.0120
    Hexadecapole Moments (Debye-Ang^3)
      XXXX   -1530.8951   XXXY     320.4829   XXYY    -409.7606
      XYYY     316.4608   YYYY    -959.9255   XXXZ       0.0020
      XXYZ      -0.0000   XYYZ      -0.0014   YYYZ      -0.0007
      XXZZ    -292.7474   XYZZ     101.2870   YYZZ    -175.3504
      XZZZ      -0.0021   YZZZ      -0.0017   ZZZZ     -77.0286
 -----------------------------------------------------------------
 Calculating analytic gradient of the SCF energy
 Gradient of SCF Energy
            1           2           3           4           5           6
    1   0.0001685   0.0001227  -0.0003347   0.0002262   0.0002458  -0.0004816
    2   0.0004593  -0.0003561  -0.0000667   0.0002556  -0.0002853   0.0000857
    3  -0.0000001  -0.0000000  -0.0000000   0.0000001   0.0000002  -0.0000000
            7           8           9          10          11          12
    1   0.0000065  -0.0000487   0.0000408   0.0000161   0.0000199   0.0000158
    2  -0.0000222   0.0000054  -0.0000424  -0.0000566   0.0000448  -0.0000168
    3   0.0000000  -0.0000000  -0.0000000  -0.0000000  -0.0000000  -0.0000001
           13          14          15          16          17          18
    1  -0.0000237   0.0000143   0.0000144   0.0000408  -0.0000215  -0.0000217
    2  -0.0000335   0.0000166   0.0000167   0.0000036  -0.0000040  -0.0000040
    3   0.0000000  -0.0000278   0.0000277  -0.0000001   0.0000279  -0.0000277
 Max gradient component =       4.816E-04
 RMS gradient           =       1.372E-04
 Gradient time:  CPU 18.86 s  wall 3.22 s
 Geometry Optimization Parameters
   NAtoms,    NIC,     NZ,  NCons,   NDum,   NFix, NCnnct, MaxDiis
       18     120       0       0       0       0       0       0

 Cartesian Hessian Update
 Hessian updated using BFGS update


** GEOMETRY OPTIMIZATION IN DELOCALIZED INTERNAL COORDINATES **
   Searching for a Minimum

   Optimization Cycle:   4

                       Coordinates (Angstroms)
     ATOM                X               Y               Z
      1  C        -2.7263621950    1.0783230611   -0.0000073776
      2  C        -2.7049445392   -0.3093585280    0.0000184430
      3  C        -1.5116874682   -1.0158443410    0.0001334942
      4  C        -0.3142552617   -0.3278310044    0.0002250812
      5  C        -0.3236798334    1.0588542069    0.0001995895
      6  C        -1.5117579220    1.7762030840    0.0000846271
      7  C        -4.0466725466    1.8136889878   -0.0001344124
      8  H        -3.6366015420   -0.8486189734   -0.0000519019
      9  H        -1.5230417524   -2.0914486202    0.0001509826
     10  H         0.6207130245   -0.8597029786    0.0003147647
     11  H         0.6113936681    1.5921685468    0.0002697115
     12  C        -1.4821481565    3.2871980548    0.0000680450
     13  H        -4.8756960273    1.1159241357   -0.0001433047
     14  H        -4.1469387225    2.4497477465   -0.8754159233
     15  H        -4.1470479792    2.4498569293    0.8750545604
     16  H        -0.4618243974    3.6520201228    0.0000638028
     17  H        -1.9811838779    3.6942265313    0.8753015736
     18  H        -1.9811868712    3.6942120387   -0.8751689556
   Point Group: c1    Number of degrees of freedom:    48


   Energy is   -308.847676823

 Hessian updated using BFGS update

 29 Hessian modes will be used to form the next step
  Hessian Eigenvalues:
     0.008639    0.008639    0.016144    0.016583    0.021485    0.022421
     0.022491    0.023297    0.071265    0.073241    0.073241    0.153094
     0.158610    0.162481    0.163694    0.227694    0.250000    0.255841
     0.313902    0.324515    0.342916    0.342917    0.343579    0.351159
     0.354344    0.375574    0.418998    0.508295    0.576163

 Minimum search - taking simple RFO step
 Searching for Lamda that Minimizes Along All modes
 Value Taken    Lamda =  -0.00000111
 Step Taken.  Stepsize is  0.001984

                             Maximum     Tolerance    Cnvgd?
         Gradient           0.000423      0.000300      NO
         Displacement       0.001665      0.001200      NO
         Energy change     -0.000003      0.000001      NO


 New Cartesian Coordinates Obtained by Inverse Iteration

 Displacement from previous Coordinates is:  0.001415
 ----------------------------------------------------------------
             Standard Nuclear Orientation (Angstroms)
    I     Atom           X                Y                Z
 ----------------------------------------------------------------
    1      C      -2.7264265729     1.0780771797    -0.0000058708
    2      C      -2.7049314003    -0.3091503545     0.0000197473
    3      C      -1.5114779809    -1.0157625815     0.0001331577
    4      C      -0.3144313965    -0.3279708203     0.0002233740
    5      C      -0.3238662835     1.0589476851     0.0001981650
    6      C      -1.5115130514     1.7761348827     0.0000847693
    7      C      -4.0466237982     1.8136465294    -0.0001317148
    8      H      -3.6364148697    -0.8486428923    -0.0000495125
    9      H      -1.5231745030    -2.0913312296     0.0001505821
   10      H       0.6206784445    -0.8595291871     0.0003119838
   11      H       0.6113203461     1.5919952083     0.0002674996
   12      C      -1.4821360268     3.2871345675     0.0000665494
   13      H      -4.8756936549     1.1160537222    -0.0001445374
   14      H      -4.1468205078     2.4497818675    -0.8753662423
   15      H      -4.1469322517     2.4498838637     0.8750152329
   16      H      -0.4619375556     3.6520833831     0.0000783468
   17      H      -1.9812835760     3.6941425806     0.8752463973
   18      H      -1.9812577613     3.6941245956    -0.8751351274
 ----------------------------------------------------------------
 Nuclear Repulsion Energy =         346.92442888 hartrees
 There are       29 alpha and       29 beta electrons
 Applying Cartesian multipole field
    Component          Value
    ---------          -----
     (2,0,0)        1.00000E-11
     (0,2,0)        2.00000E-11
     (0,0,2)       -3.00000E-11
 Nucleus-field energy     =     0.0000000241 hartrees
 Requested basis set is 6-311++G(d,p)
 There are 98 shells and 246 basis functions
 A cutoff of  1.0D-11 yielded   4457 shell pairs
 There are     28883 function pairs (     30835 Cartesian)
 Smallest overlap matrix eigenvalue = 4.02E-07

 Q-Chem warning in module stvman/mkSTV.C, line 318:

 Overlap eigenvalue is smaller than square root of threshold
 Use THRESH >= 12 to get rid of this warning

 Linear dependence detected in AO basis
 Tighter screening thresholds may be required for diffuse basis sets
 Use S2THRESH > 14 and THRESH = 14 in case of SCF convergence issues
 Number of orthogonalized atomic orbitals = 245
 Maximum deviation from orthogonality = 1.953E-10
 Guess MOs from SCF MO coefficient file

 -----------------------------------------------------------------------
  General SCF calculation program by
  Eric Jon Sundstrom, Paul Horn, Yuezhi Mao, Dmitri Zuev, Alec White,
  David Stuck, Shaama M.S., Shane Yost, Joonho Lee, David Small,
  Daniel Levine, Susi Lehtola, Hugh Burton, Evgeny Epifanovsky,
  Bang C. Huynh
 -----------------------------------------------------------------------
 Hartree-Fock
 using 6 threads for integral computing
 -------------------------------------------------------
 OpenMP Integral computing Module                
 Release: version 2.0, May 2017, Q-Chem Inc. Pleasanton 
 -------------------------------------------------------
 A restricted SCF calculation will be
 performed using DIIS
 SCF converges when DIIS error is below 1.0e-08
 ---------------------------------------
  Cycle       Energy         DIIS error
 ---------------------------------------
    1    -308.8476768113      7.12e-06  
    2    -308.8476773806      1.89e-06  
    3    -308.8476774803      8.09e-07  
    4    -308.8476775115      4.71e-07  
    5    -308.8476775225      2.07e-07  
    6    -308.8476775246      6.10e-08  
    7    -308.8476775247      1.50e-08  
    8    -308.8476775245      3.24e-09  Convergence criterion met
 ---------------------------------------
 SCF time:   CPU 31.98s  wall 6.00s 
 SCF   energy in the final basis set =     -308.8476775245
 Total energy in the final basis set =     -308.8476775245

 --------------------------------------------------------------

                    Orbital Energies (a.u.)
 --------------------------------------------------------------

 Alpha MOs
 -- Occupied --
-11.2358 -11.2347 -11.2259 -11.2251 -11.2243 -11.2238 -11.2208 -11.2208
 -1.1597  -1.0523  -1.0347  -0.9502  -0.9193  -0.8152  -0.7872  -0.6822
 -0.6480  -0.6211  -0.5940  -0.5748  -0.5604  -0.5538  -0.5411  -0.5401
 -0.4826  -0.4810  -0.4773  -0.3285  -0.3185
 -- Virtual --
  0.0394   0.0480   0.0491   0.0648   0.0675   0.0726   0.0893   0.0913
  0.0970   0.1162   0.1183   0.1223   0.1236   0.1366   0.1530   0.1573
  0.1600   0.1786   0.1803   0.1855   0.1865   0.1892   0.1989   0.2019
  0.2077   0.2088   0.2150   0.2199   0.2306   0.2315   0.2387   0.2456
  0.2474   0.2649   0.2666   0.2708   0.2866   0.2874   0.2910   0.3079
  0.3152   0.3242   0.3372   0.3435   0.3494   0.3627   0.3690   0.3996
  0.4146   0.4290   0.4323   0.4392   0.4487   0.4494   0.4595   0.4955
  0.5187   0.5355   0.5482   0.5545   0.5954   0.6061   0.6099   0.6474
  0.6836   0.7300   0.7311   0.7411   0.7602   0.7603   0.7639   0.7857
  0.7861   0.7977   0.8041   0.8268   0.8561   0.8590   0.8626   0.8786
  0.8979   0.9061   0.9200   0.9291   0.9318   0.9578   0.9592   0.9993
  1.0086   1.0186   1.0337   1.0520   1.0697   1.0936   1.1238   1.1371
  1.1537   1.1593   1.1686   1.2007   1.2132   1.2481   1.2571   1.2685
  1.2902   1.2932   1.3685   1.4012   1.4453   1.5473   1.5536   1.6102
  1.6491   1.6753   1.7276   1.7290   1.7409   1.7797   1.8061   1.8345
  1.8429   1.8440   1.8446   1.8504   1.8723   1.8796   1.9022   1.9134
  1.9483   1.9588   1.9932   2.0129   2.0276   2.0479   2.0719   2.0964
  2.1102   2.1294   2.1689   2.2068   2.2163   2.2345   2.2407   2.2538
  2.2778   2.3416   2.3498   2.3510   2.3906   2.4075   2.4852   2.5288
  2.5317   2.5899   2.5989   2.6105   2.6488   2.7651   2.7733   2.7898
  2.8023   2.8260   2.8388   2.8526   2.9014   2.9245   2.9388   2.9580
  2.9622   3.0048   3.0144   3.0200   3.0218   3.0534   3.0554   3.0717
  3.0873   3.0957   3.1025   3.2306   3.2371   3.2506   3.2959   3.3284
  3.3509   3.3559   3.3577   3.5077   3.5214   3.6060   3.6427   3.7544
  3.8170   3.8582   3.9744   4.0311   4.0653   4.1713   4.1822   4.2541
  4.2719   4.3102   4.4830   4.5016   4.6113   4.7335   4.8166   5.3121
 24.7425  25.1105  25.1191  25.1793  25.1818  25.2902  25.3004  25.4029
 --------------------------------------------------------------

          Ground-State Mulliken Net Atomic Charges

     Atom                 Charge (a.u.)
  ----------------------------------------
      1 C                     0.738266
      2 C                    -0.596846
      3 C                    -0.235776
      4 C                    -0.235776
      5 C                    -0.596846
      6 C                     0.738265
      7 C                    -0.708338
      8 H                     0.157824
      9 H                     0.192470
     10 H                     0.192470
     11 H                     0.157824
     12 C                    -0.708338
     13 H                     0.157655
     14 H                     0.147376
     15 H                     0.147370
     16 H                     0.157655
     17 H                     0.147377
     18 H                     0.147369
  ----------------------------------------
  Sum of atomic charges =     0.000000

 -----------------------------------------------------------------
                    Cartesian Multipole Moments
 -----------------------------------------------------------------
    Charge (ESU x 10^10)
                 0.0000
    Dipole Moment (Debye)
         X      -0.3216      Y       0.5598      Z      -0.0000
       Tot       0.6456
    Quadrupole Moments (Debye-Ang)
        XX     -44.3084     XY      -1.2336     YY     -44.5536
        XZ       0.0007     YZ      -0.0001     ZZ     -53.6000
    Octopole Moments (Debye-Ang^2)
       XXX     257.0926    XXY     -45.4528    XYY      84.7300
       YYY    -143.1254    XXZ      -0.0049    XYZ       0.0002
       YYZ      -0.0028    XZZ      97.3381    YZZ     -48.2307
       ZZZ      -0.0120
    Hexadecapole Moments (Debye-Ang^3)
      XXXX   -1530.8527   XXXY     320.4664   XXYY    -409.7176
      XYYY     316.4447   YYYY    -959.8522   XXXZ       0.0021
      XXYZ       0.0001   XYYZ      -0.0013   YYYZ      -0.0007
      XXZZ    -292.7353   XYZZ     101.2902   YYZZ    -175.3433
      XZZZ      -0.0018   YZZZ      -0.0018   ZZZZ     -77.0227
 -----------------------------------------------------------------
 Calculating analytic gradient of the SCF energy
 Gradient of SCF Energy
            1           2           3           4           5           6
    1   0.0000685   0.0000839  -0.0000780   0.0000202   0.0000445  -0.0001599
    2   0.0001452  -0.0001004   0.0000221   0.0000785  -0.0001231   0.0000140
    3  -0.0000001  -0.0000000  -0.0000000   0.0000000   0.0000001   0.0000000
            7           8           9          10          11          12
    1  -0.0000232  -0.0000148   0.0000153   0.0000068   0.0000034   0.0000620
    2  -0.0000582   0.0000047  -0.0000168  -0.0000216   0.0000152  -0.0000093
    3   0.0000000   0.0000000  -0.0000000  -0.0000000  -0.0000000  -0.0000001
           13          14          15          16          17          18
    1   0.0000164   0.0000086   0.0000087  -0.0000096  -0.0000263  -0.0000265
    2   0.0000015   0.0000255   0.0000255  -0.0000135   0.0000054   0.0000054
    3   0.0000000  -0.0000197   0.0000196  -0.0000001   0.0000198  -0.0000196
 Max gradient component =       1.599E-04
 RMS gradient           =       4.581E-05
 Gradient time:  CPU 18.85 s  wall 3.22 s
 Geometry Optimization Parameters
   NAtoms,    NIC,     NZ,  NCons,   NDum,   NFix, NCnnct, MaxDiis
       18     120       0       0       0       0       0       0

 Cartesian Hessian Update
 Hessian updated using BFGS update


** GEOMETRY OPTIMIZATION IN DELOCALIZED INTERNAL COORDINATES **
   Searching for a Minimum

   Optimization Cycle:   5

                       Coordinates (Angstroms)
     ATOM                X               Y               Z
      1  C        -2.7264265729    1.0780771797   -0.0000058708
      2  C        -2.7049314003   -0.3091503545    0.0000197473
      3  C        -1.5114779809   -1.0157625815    0.0001331577
      4  C        -0.3144313965   -0.3279708203    0.0002233740
      5  C        -0.3238662835    1.0589476851    0.0001981650
      6  C        -1.5115130514    1.7761348827    0.0000847693
      7  C        -4.0466237982    1.8136465294   -0.0001317148
      8  H        -3.6364148697   -0.8486428923   -0.0000495125
      9  H        -1.5231745030   -2.0913312296    0.0001505821
     10  H         0.6206784445   -0.8595291871    0.0003119838
     11  H         0.6113203461    1.5919952083    0.0002674996
     12  C        -1.4821360268    3.2871345675    0.0000665494
     13  H        -4.8756936549    1.1160537222   -0.0001445374
     14  H        -4.1468205078    2.4497818675   -0.8753662423
     15  H        -4.1469322517    2.4498838637    0.8750152329
     16  H        -0.4619375556    3.6520833831    0.0000783468
     17  H        -1.9812835760    3.6941425806    0.8752463973
     18  H        -1.9812577613    3.6941245956   -0.8751351274
   Point Group: c1    Number of degrees of freedom:    48


   Energy is   -308.847677525

 Hessian updated using BFGS update

 38 Hessian modes will be used to form the next step
  Hessian Eigenvalues:
     0.008639    0.008639    0.016144    0.016583    0.021485    0.022421
     0.022491    0.022498    0.023261    0.023297    0.072163    0.073241
     0.073241    0.073625    0.138808    0.158539    0.160000    0.161617
     0.162600    0.220000    0.226676    0.230141    0.244755    0.303467
     0.320478    0.342137    0.342916    0.342916    0.342917    0.343859
     0.348659    0.350670    0.352114    0.354093    0.355596    0.419132
     0.525907    0.560477

 Minimum search - taking simple RFO step
 Searching for Lamda that Minimizes Along All modes
 Value Taken    Lamda =   0.00000000
 Step Taken.  Stepsize is  0.000955

                             Maximum     Tolerance    Cnvgd?
         Gradient           0.000125      0.000300     YES
         Displacement       0.000673      0.001200     YES
         Energy change     -0.000001      0.000001     YES

 Final energy is   -308.84767752454644     


 ******************************
 **  OPTIMIZATION CONVERGED  **
 ******************************

                       Coordinates (Angstroms)
     ATOM                X               Y               Z
      1  C        -2.7264265729    1.0780771797   -0.0000058708
      2  C        -2.7049314003   -0.3091503545    0.0000197473
      3  C        -1.5114779809   -1.0157625815    0.0001331577
      4  C        -0.3144313965   -0.3279708203    0.0002233740
      5  C        -0.3238662835    1.0589476851    0.0001981650
      6  C        -1.5115130514    1.7761348827    0.0000847693
      7  C        -4.0466237982    1.8136465294   -0.0001317148
      8  H        -3.6364148697   -0.8486428923   -0.0000495125
      9  H        -1.5231745030   -2.0913312296    0.0001505821
     10  H         0.6206784445   -0.8595291871    0.0003119838
     11  H         0.6113203461    1.5919952083    0.0002674996
     12  C        -1.4821360268    3.2871345675    0.0000665494
     13  H        -4.8756936549    1.1160537222   -0.0001445374
     14  H        -4.1468205078    2.4497818675   -0.8753662423
     15  H        -4.1469322517    2.4498838637    0.8750152329
     16  H        -0.4619375556    3.6520833831    0.0000783468
     17  H        -1.9812835760    3.6941425806    0.8752463973
     18  H        -1.9812577613    3.6941245956   -0.8751351274

Z-matrix Print:
$molecule
0 1
C 
C  1 1.387394
H  2 1.076436 1 119.190647
C  2 1.386951 1 121.516384 3 -180.000000 0
H  4 1.075632 2 120.005602 1 -180.000000 0
C  4 1.380572 2 119.490794 1 0.000000 0
H  6 1.075632 4 120.503606 2 180.000000 0
C  6 1.386951 4 119.490788 2 -0.000000 0
H  8 1.076436 6 119.292967 4 -180.000000 0
C  8 1.387394 6 121.516386 4 0.000000 0
C  1 1.511285 2 120.012807 3 -0.000000 0
H  11 1.083509 1 110.797123 2 0.002621 0
H  11 1.086619 1 111.441818 2 120.084136 0
H  11 1.086620 1 111.441722 2 -120.078758 0
C  10 1.511285 8 120.012812 6 180.000000 0
H  15 1.083509 10 110.797127 8 0.004079 0
H  15 1.086619 10 111.441881 8 120.085640 0
H  15 1.086620 10 111.441654 8 -120.077252 0
$end


 --------------------------------------------------------------

                    Orbital Energies (a.u.)
 --------------------------------------------------------------

 Alpha MOs
 -- Occupied --
-11.2358 -11.2347 -11.2259 -11.2251 -11.2243 -11.2238 -11.2208 -11.2208
 -1.1597  -1.0523  -1.0347  -0.9502  -0.9193  -0.8152  -0.7872  -0.6822
 -0.6480  -0.6211  -0.5940  -0.5748  -0.5604  -0.5538  -0.5411  -0.5401
 -0.4826  -0.4810  -0.4773  -0.3285  -0.3185
 -- Virtual --
  0.0394   0.0480   0.0491   0.0648   0.0675   0.0726   0.0893   0.0913
  0.0970   0.1162   0.1183   0.1223   0.1236   0.1366   0.1530   0.1573
  0.1600   0.1786   0.1803   0.1855   0.1865   0.1892   0.1989   0.2019
  0.2077   0.2088   0.2150   0.2199   0.2306   0.2315   0.2387   0.2456
  0.2474   0.2649   0.2666   0.2708   0.2866   0.2874   0.2910   0.3079
  0.3152   0.3242   0.3372   0.3435   0.3494   0.3627   0.3690   0.3996
  0.4146   0.4290   0.4323   0.4392   0.4487   0.4494   0.4595   0.4955
  0.5187   0.5355   0.5482   0.5545   0.5954   0.6061   0.6099   0.6474
  0.6836   0.7300   0.7311   0.7411   0.7602   0.7603   0.7639   0.7857
  0.7861   0.7977   0.8041   0.8268   0.8561   0.8590   0.8626   0.8786
  0.8979   0.9061   0.9200   0.9291   0.9318   0.9578   0.9592   0.9993
  1.0086   1.0186   1.0337   1.0520   1.0697   1.0936   1.1238   1.1371
  1.1537   1.1593   1.1686   1.2007   1.2132   1.2481   1.2571   1.2685
  1.2902   1.2932   1.3685   1.4012   1.4453   1.5473   1.5536   1.6102
  1.6491   1.6753   1.7276   1.7290   1.7409   1.7797   1.8061   1.8345
  1.8429   1.8440   1.8446   1.8504   1.8723   1.8796   1.9022   1.9134
  1.9483   1.9588   1.9932   2.0129   2.0276   2.0479   2.0719   2.0964
  2.1102   2.1294   2.1689   2.2068   2.2163   2.2345   2.2407   2.2538
  2.2778   2.3416   2.3498   2.3510   2.3906   2.4075   2.4852   2.5288
  2.5317   2.5899   2.5989   2.6105   2.6488   2.7651   2.7733   2.7898
  2.8023   2.8260   2.8388   2.8526   2.9014   2.9245   2.9388   2.9580
  2.9622   3.0048   3.0144   3.0200   3.0218   3.0534   3.0554   3.0717
  3.0873   3.0957   3.1025   3.2306   3.2371   3.2506   3.2959   3.3284
  3.3509   3.3559   3.3577   3.5077   3.5214   3.6060   3.6427   3.7544
  3.8170   3.8582   3.9744   4.0311   4.0653   4.1713   4.1822   4.2541
  4.2719   4.3102   4.4830   4.5016   4.6113   4.7335   4.8166   5.3121
 24.7425  25.1105  25.1191  25.1793  25.1818  25.2902  25.3004  25.4029
 --------------------------------------------------------------

          Ground-State Mulliken Net Atomic Charges

     Atom                 Charge (a.u.)
  ----------------------------------------
      1 C                     0.738266
      2 C                    -0.596846
      3 C                    -0.235776
      4 C                    -0.235776
      5 C                    -0.596846
      6 C                     0.738265
      7 C                    -0.708338
      8 H                     0.157824
      9 H                     0.192470
     10 H                     0.192470
     11 H                     0.157824
     12 C                    -0.708338
     13 H                     0.157655
     14 H                     0.147376
     15 H                     0.147370
     16 H                     0.157655
     17 H                     0.147377
     18 H                     0.147369
  ----------------------------------------
  Sum of atomic charges =     0.000000

 -----------------------------------------------------------------
                    Cartesian Multipole Moments
 -----------------------------------------------------------------
    Charge (ESU x 10^10)
                 0.0000
    Dipole Moment (Debye)
         X      -0.3216      Y       0.5598      Z      -0.0000
       Tot       0.6456
    Quadrupole Moments (Debye-Ang)
        XX     -44.3084     XY      -1.2336     YY     -44.5536
        XZ       0.0007     YZ      -0.0001     ZZ     -53.6000
    Octopole Moments (Debye-Ang^2)
       XXX     257.0926    XXY     -45.4528    XYY      84.7300
       YYY    -143.1254    XXZ      -0.0049    XYZ       0.0002
       YYZ      -0.0028    XZZ      97.3381    YZZ     -48.2307
       ZZZ      -0.0120
    Hexadecapole Moments (Debye-Ang^3)
      XXXX   -1530.8527   XXXY     320.4664   XXYY    -409.7176
      XYYY     316.4447   YYYY    -959.8522   XXXZ       0.0021
      XXYZ       0.0001   XYYZ      -0.0013   YYYZ      -0.0007
      XXZZ    -292.7353   XYZZ     101.2902   YYZZ    -175.3433
      XZZZ      -0.0018   YZZZ      -0.0018   ZZZZ     -77.0227
 -----------------------------------------------------------------
Archival summary:
1\1\february\OPT\HF\BasisUnspecified\810\taweetha\FriDec1317:19:502019FriDec1317:19:502019\0\\#,OPT,HF,BasisUnspecified,\\0,1\C\C,1,1.38739\H,2,1.07644,1,119.191\C,2,1.38695,1,121.516,3,-180,0\H,4,1.07563,2,120.006,1,-180,0\C,4,1.38057,2,119.491,1,0,0\H,6,1.07563,4,120.504,2,180,0\C,6,1.38695,4,119.491,2,-0,0\H,8,1.07644,6,119.293,4,-180,0\C,8,1.38739,6,121.516,4,0,0\C,1,1.51129,2,120.013,3,-0,0\H,11,1.08351,1,110.797,2,0.00262091,0\H,11,1.08662,1,111.442,2,120.084,0\H,11,1.08662,1,111.442,2,-120.079,0\C,10,1.51129,8,120.013,6,180,0\H,15,1.08351,10,110.797,8,0.00407941,0\H,15,1.08662,10,111.442,8,120.086,0\H,15,1.08662,10,111.442,8,-120.077,0\\HF=-308.847678\\@

 Total job time:  53.17s(wall), 293.74s(cpu) 
 Fri Dec 13 17:19:50 2019

        *************************************************************
        *                                                           *
        *  Thank you very much for using Q-Chem.  Have a nice day.  *
        *                                                           *
        *************************************************************


 
User input: 2 of 2 
 
                  Welcome to Q-Chem
     A Quantum Leap Into The Future Of Chemistry


 Q-Chem 5.2 (devel), Q-Chem, Inc., Pleasanton, CA (2019)

 Yihan Shao,  Zhengting Gan,  E. Epifanovsky,  A. T. B. Gilbert,  M. Wormit,  
 J. Kussmann,  A. W. Lange,  A. Behn,  Jia Deng,  Xintian Feng,  D. Ghosh,  
 M. Goldey,  P. R. Horn,  L. D. Jacobson,  I. Kaliman,  T. Kus,  A. Landau,  
 Jie Liu,  E. I. Proynov,  R. M. Richard,  R. P. Steele,  E. J. Sundstrom,  
 H. L. Woodcock III,  P. M. Zimmerman,  D. Zuev,  B. Albrecht,  E. Alguire,  
 S. A. Baeppler,  D. Barton,  Z. Benda,  Y. A. Bernard,  E. J. Berquist,  
 K. B. Bravaya,  H. Burton,  D. Casanova,  Chun-Min Chang,  Yunqing Chen,  
 A. Chien,  K. D. Closser,  M. P. Coons,  S. Coriani,  S. Dasgupta,  
 A. L. Dempwolff,  M. Diedenhofen,  Hainam Do,  R. G. Edgar,  Po-Tung Fang,  
 S. Faraji,  S. Fatehi,  Qingguo Feng,  K. D. Fenk,  J. Fosso-Tande,  
 J. Gayvert,  Qinghui Ge,  A. Ghysels,  G. Gidofalvi,  J. Gomes,  
 J. Gonthier,  A. Gunina,  D. Hait,  M. W. D. Hanson-Heine,  
 P. H. P. Harbach,  A. W. Hauser,  M. F. Herbst,  J. E. Herr,  
 E. G. Hohenstein,  Z. C. Holden,  Kerwin Hui,  B. C. Huynh,  T.-C. Jagau,  
 Hyunjun Ji,  B. Kaduk,  K. Khistyaev,  Jaehoon Kim,  P. Klunzinger,  K. Koh,  
 D. Kosenkov,  L. Koulias,  T. Kowalczyk,  C. M. Krauter,  A. Kunitsa,  
 Ka Un Lao,  A. Laurent,  K. V. Lawler,  Joonho Lee,  D. Lefrancois,  
 S. Lehtola,  D. S. Levine,  Yi-Pei Li,  You-Sheng Lin,  Fenglai Liu,  
 E. Livshits,  A. Luenser,  P. Manohar,  E. Mansoor,  S. F. Manzer,  
 Shan-Ping Mao,  Yuezhi Mao,  N. Mardirossian,  A. V. Marenich,  
 T. Markovich,  L. A. Martinez-Martinez,  S. A. Maurer,  N. J. Mayhall,  
 S. C. McKenzie,  J.-M. Mewes,  P. Morgante,  A. F. Morrison,  
 J. W. Mullinax,  K. Nanda,  T. S. Nguyen-Beck,  R. Olivares-Amaya,  
 J. A. Parkhill,  Zheng Pei,  T. M. Perrine,  F. Plasser,  P. Pokhilko,  
 S. Prager,  A. Prociuk,  E. Ramos,  D. R. Rehn,  F. Rob,  M. Scheurer,  
 M. Schneider,  N. Sergueev,  S. M. Sharada,  S. Sharma,  D. W. Small,  
 T. Stauch,  T. Stein,  Yu-Chuan Su,  A. J. W. Thom,  A. Tkatchenko,  
 T. Tsuchimochi,  N. M. Tubman,  L. Vogt,  M. L. Vidal,  O. Vydrov,  
 M. A. Watson,  J. Wenzel,  M. de Wergifosse,  T. A. Wesolowski,  A. White,  
 J. Witte,  A. Yamada,  Jun Yang,  K. Yao,  S. Yeganeh,  S. R. Yost,  
 Zhi-Qiang You,  A. Zech,  Igor Ying Zhang,  Xing Zhang,  Yan Zhao,  
 Ying Zhu,  B. R. Brooks,  G. K. L. Chan,  C. J. Cramer,  M. S. Gordon,  
 W. J. Hehre,  A. Klamt,  M. W. Schmidt,  C. D. Sherrill,  D. G. Truhlar,  
 A. Aspuru-Guzik,  R. Baer,  A. T. Bell,  N. A. Besley,  Jeng-Da Chai,  
 A. E. DePrince, III,  R. A. DiStasio Jr.,  A. Dreuw,  B. D. Dunietz,  
 T. R. Furlani,  Chao-Ping Hsu,  Yousung Jung,  Jing Kong,  D. S. Lambrecht,  
 WanZhen Liang,  C. Ochsenfeld,  V. A. Rassolov,  L. V. Slipchenko,  
 J. E. Subotnik,  T. Van Voorhis,  J. M. Herbert,  A. I. Krylov,  
 P. M. W. Gill,  M. Head-Gordon

 Contributors to earlier versions of Q-Chem not listed above: 
 R. D. Adamson,  B. Austin,  J. Baker,  G. J. O. Beran,  K. Brandhorst,  
 S. T. Brown,  E. F. C. Byrd,  A. K. Chakraborty,  C.-L. Cheng,  
 Siu Hung Chien,  D. M. Chipman,  D. L. Crittenden,  H. Dachsel,  
 R. J. Doerksen,  A. D. Dutoi,  L. Fusti-Molnar,  W. A. Goddard III,  
 A. Golubeva-Zadorozhnaya,  S. R. Gwaltney,  G. Hawkins,  A. Heyden,  
 S. Hirata,  G. Kedziora,  F. J. Keil,  C. Kelley,  Jihan Kim,  R. A. King,  
 R. Z. Khaliullin,  P. P. Korambath,  W. Kurlancheek,  A. M. Lee,  M. S. Lee,  
 S. V. Levchenko,  Ching Yeh Lin,  D. Liotard,  R. C. Lochan,  I. Lotan,  
 P. E. Maslen,  N. Nair,  D. P. O'Neill,  D. Neuhauser,  E. Neuscamman,  
 C. M. Oana,  R. Olson,  B. Peters,  R. Peverati,  P. A. Pieniazek,  
 Y. M. Rhee,  J. Ritchie,  M. A. Rohrdanz,  E. Rosta,  N. J. Russ,  
 H. F. Schaefer III,  N. E. Schultz,  N. Shenvi,  A. C. Simmonett,  A. Sodt,  
 D. Stuck,  K. S. Thanthiriwatte,  V. Vanovschi,  Tao Wang,  A. Warshel,  
 C. F. Williams,  Q. Wu,  X. Xu,  W. Zhang

 Please cite Q-Chem as follows:
 Y. Shao et al., Mol. Phys. 113, 184-215 (2015)
 DOI: 10.1080/00268976.2014.952696

 Q-Chem 5.2.1 for Intel X86 EM64T Linux

 Parts of Q-Chem use Armadillo 8.300.2 (Tropical Shenanigans).
 http://arma.sourceforge.net/

 Q-Chem begins on Fri Dec 13 17:19:50 2019  

Host: 
0

     Scratch files written to /scratch/taweetham/qchem24494//
NAlpha2: 58
NElect   58
Mult     1
The previous job contains 0 fragments, simply inherited here

Checking the input file for inconsistencies... 	...done.

--------------------------------------------------------------
User input:
--------------------------------------------------------------

$MOLECULE
READ
$END

$REM
   JOB_TYPE 	FREQUENCY
   BASIS 	6-311++G**
   METHOD	HF	
   SYM_IGNORE	TRUE
   MEM_TOTAL	31000
$END


--------------------------------------------------------------
 ----------------------------------------------------------------
             Standard Nuclear Orientation (Angstroms)
    I     Atom           X                Y                Z
 ----------------------------------------------------------------
    1      C      -2.7264265729     1.0780771797    -0.0000058708
    2      C      -2.7049314003    -0.3091503545     0.0000197473
    3      C      -1.5114779809    -1.0157625815     0.0001331577
    4      C      -0.3144313965    -0.3279708203     0.0002233740
    5      C      -0.3238662835     1.0589476851     0.0001981650
    6      C      -1.5115130514     1.7761348827     0.0000847693
    7      C      -4.0466237982     1.8136465294    -0.0001317148
    8      H      -3.6364148697    -0.8486428923    -0.0000495125
    9      H      -1.5231745030    -2.0913312296     0.0001505821
   10      H       0.6206784445    -0.8595291871     0.0003119838
   11      H       0.6113203461     1.5919952083     0.0002674996
   12      C      -1.4821360268     3.2871345675     0.0000665494
   13      H      -4.8756936549     1.1160537222    -0.0001445374
   14      H      -4.1468205078     2.4497818675    -0.8753662423
   15      H      -4.1469322517     2.4498838637     0.8750152329
   16      H      -0.4619375556     3.6520833831     0.0000783468
   17      H      -1.9812835760     3.6941425806     0.8752463973
   18      H      -1.9812577613     3.6941245956    -0.8751351274
 ----------------------------------------------------------------
 Nuclear Repulsion Energy =         346.92442888 hartrees
 There are       29 alpha and       29 beta electrons
 Requested basis set is 6-311++G(d,p)
 There are 98 shells and 246 basis functions

 Total QAlloc Memory Limit  31000 MB
 Mega-Array Size       188 MB
 MEM_STATIC part       192 MB
 A cutoff of  1.0D-11 yielded   4457 shell pairs
 There are     28883 function pairs (     30835 Cartesian)
 Smallest overlap matrix eigenvalue = 4.02E-07

 Q-Chem warning in module stvman/mkSTV.C, line 318:

 Overlap eigenvalue is smaller than square root of threshold
 Use THRESH >= 12 to get rid of this warning

 Linear dependence detected in AO basis
 Tighter screening thresholds may be required for diffuse basis sets
 Use S2THRESH > 14 and THRESH = 14 in case of SCF convergence issues
 Number of orthogonalized atomic orbitals = 245
 Maximum deviation from orthogonality = 5.953E-10
 Guess from superposition of atomic densities
 Warning:  Energy on first SCF cycle will be non-variational
 SAD guess density has 58.000000 electrons

 -----------------------------------------------------------------------
  General SCF calculation program by
  Eric Jon Sundstrom, Paul Horn, Yuezhi Mao, Dmitri Zuev, Alec White,
  David Stuck, Shaama M.S., Shane Yost, Joonho Lee, David Small,
  Daniel Levine, Susi Lehtola, Hugh Burton, Evgeny Epifanovsky,
  Bang C. Huynh
 -----------------------------------------------------------------------
 Hartree-Fock
 using 6 threads for integral computing
 -------------------------------------------------------
 OpenMP Integral computing Module                
 Release: version 2.0, May 2017, Q-Chem Inc. Pleasanton 
 -------------------------------------------------------
 A restricted SCF calculation will be
 performed using DIIS
 SCF converges when DIIS error is below 1.0e-08
 ---------------------------------------
  Cycle       Energy         DIIS error
 ---------------------------------------
    1    -312.3387934063      4.35e-02  
    2    -308.7577463718      2.79e-03  
    3    -308.8404476474      7.66e-04  
    4    -308.8468251140      3.07e-04  
    5    -308.8476354287      6.02e-05  
    6    -308.8476710871      2.27e-05  
    7    -308.8476770411      4.99e-06  
    8    -308.8476774514      1.73e-06  
    9    -308.8476775115      5.09e-07  
   10    -308.8476775215      2.24e-07  
   11    -308.8476775245      7.60e-08  
   12    -308.8476775246      2.71e-08  
   13    -308.8476775244      7.72e-09  Convergence criterion met
 ---------------------------------------
 SCF time:   CPU 50.06s  wall 9.00s 
 SCF   energy in the final basis set =     -308.8476775244
 Total energy in the final basis set =     -308.8476775244

 --------------------------------------------------------------

                    Orbital Energies (a.u.)
 --------------------------------------------------------------

 Alpha MOs
 -- Occupied --
-11.2358 -11.2347 -11.2259 -11.2251 -11.2243 -11.2238 -11.2208 -11.2208
 -1.1597  -1.0523  -1.0347  -0.9502  -0.9193  -0.8152  -0.7872  -0.6822
 -0.6480  -0.6211  -0.5940  -0.5748  -0.5604  -0.5538  -0.5411  -0.5401
 -0.4826  -0.4810  -0.4773  -0.3285  -0.3185
 -- Virtual --
  0.0394   0.0480   0.0491   0.0648   0.0675   0.0726   0.0893   0.0913
  0.0970   0.1162   0.1183   0.1223   0.1236   0.1366   0.1530   0.1573
  0.1600   0.1786   0.1803   0.1855   0.1865   0.1892   0.1989   0.2019
  0.2077   0.2088   0.2150   0.2199   0.2306   0.2315   0.2387   0.2456
  0.2474   0.2649   0.2666   0.2708   0.2866   0.2874   0.2910   0.3079
  0.3152   0.3242   0.3372   0.3435   0.3494   0.3627   0.3690   0.3996
  0.4146   0.4290   0.4323   0.4392   0.4487   0.4494   0.4595   0.4955
  0.5187   0.5355   0.5482   0.5545   0.5954   0.6061   0.6099   0.6474
  0.6836   0.7300   0.7311   0.7411   0.7602   0.7603   0.7639   0.7857
  0.7861   0.7977   0.8041   0.8268   0.8561   0.8590   0.8626   0.8786
  0.8979   0.9061   0.9200   0.9291   0.9318   0.9578   0.9592   0.9993
  1.0086   1.0186   1.0337   1.0520   1.0697   1.0936   1.1238   1.1371
  1.1537   1.1593   1.1686   1.2007   1.2132   1.2481   1.2571   1.2685
  1.2902   1.2932   1.3685   1.4012   1.4453   1.5473   1.5536   1.6102
  1.6491   1.6753   1.7276   1.7290   1.7409   1.7797   1.8061   1.8345
  1.8429   1.8440   1.8446   1.8504   1.8723   1.8796   1.9022   1.9134
  1.9483   1.9588   1.9932   2.0129   2.0276   2.0479   2.0719   2.0964
  2.1102   2.1294   2.1689   2.2068   2.2163   2.2345   2.2407   2.2538
  2.2778   2.3416   2.3498   2.3510   2.3906   2.4075   2.4852   2.5288
  2.5317   2.5899   2.5989   2.6105   2.6488   2.7651   2.7733   2.7898
  2.8023   2.8260   2.8388   2.8526   2.9014   2.9245   2.9388   2.9580
  2.9622   3.0048   3.0144   3.0200   3.0218   3.0534   3.0554   3.0717
  3.0873   3.0957   3.1025   3.2306   3.2371   3.2506   3.2959   3.3284
  3.3509   3.3559   3.3577   3.5077   3.5214   3.6060   3.6427   3.7544
  3.8170   3.8582   3.9744   4.0311   4.0653   4.1713   4.1822   4.2541
  4.2719   4.3102   4.4830   4.5016   4.6113   4.7335   4.8166   5.3121
 24.7425  25.1105  25.1191  25.1793  25.1818  25.2902  25.3004  25.4029
 --------------------------------------------------------------

          Ground-State Mulliken Net Atomic Charges

     Atom                 Charge (a.u.)
  ----------------------------------------
      1 C                     0.738267
      2 C                    -0.596847
      3 C                    -0.235778
      4 C                    -0.235778
      5 C                    -0.596847
      6 C                     0.738267
      7 C                    -0.708337
      8 H                     0.157824
      9 H                     0.192470
     10 H                     0.192470
     11 H                     0.157824
     12 C                    -0.708337
     13 H                     0.157655
     14 H                     0.147376
     15 H                     0.147371
     16 H                     0.157655
     17 H                     0.147377
     18 H                     0.147369
  ----------------------------------------
  Sum of atomic charges =     0.000000

 -----------------------------------------------------------------
                    Cartesian Multipole Moments
 -----------------------------------------------------------------
    Charge (ESU x 10^10)
                 0.0000
    Dipole Moment (Debye)
         X      -0.3216      Y       0.5598      Z      -0.0000
       Tot       0.6456
    Quadrupole Moments (Debye-Ang)
        XX     -44.3084     XY      -1.2336     YY     -44.5536
        XZ       0.0007     YZ      -0.0001     ZZ     -53.6000
    Octopole Moments (Debye-Ang^2)
       XXX     257.0926    XXY     -45.4528    XYY      84.7300
       YYY    -143.1254    XXZ      -0.0049    XYZ       0.0002
       YYZ      -0.0028    XZZ      97.3381    YZZ     -48.2307
       ZZZ      -0.0120
    Hexadecapole Moments (Debye-Ang^3)
      XXXX   -1530.8528   XXXY     320.4664   XXYY    -409.7176
      XYYY     316.4447   YYYY    -959.8522   XXXZ       0.0021
      XXYZ       0.0001   XYYZ      -0.0013   YYYZ      -0.0007
      XXZZ    -292.7353   XYZZ     101.2902   YYZZ    -175.3432
      XZZZ      -0.0018   YZZZ      -0.0018   ZZZZ     -77.0227
 -----------------------------------------------------------------
 Calculating MO derivatives via CPSCF
    1     0    57    0.0968267  
    2     0    57    0.0079405  
    3     0    57    0.0017748  
    4     0    57    0.0003371  
    5     2    55    0.0000511  
    6    40    17    0.0000066  
    7    57     0    0.0000008  Converged
 Time for AOints: 123.7 s (CPU) 21.0 s (wall)
 ------------------------------------------------------------------------------
                     AOints        : Timing summary (seconds)
 ------------------------------------------------------------------------------
     job step          cpu (% of tot)      sys (% of tot)     wall (% of tot)
 ------------------------------------------------------------------------------
  AOints            0.1237E+03 (10.8)   0.4000E-05 ( 7.0)   0.2101E+02 (10.7)
 ------------------------------------------------------------------------------
   Grand Totals     0.1145E+04          0.5700E-04          0.1969E+03
 ------------------------------------------------------------------------------
 Polarizability Matrix (a.u.)
            1           2           3
    1 -98.5073032   4.3834831  -0.0035429
    2   4.3834831-103.6177681   0.0010652
    3  -0.0035429   0.0010652 -58.3025646
 Calculating analytic Hessian of the SCF energy

 Direct stationary perturbation theory relativistic correction:

 rels  =       0.077592014849
 relv  =      -0.357250113324
 rel2e =       0.152295301345
 E_rel =      -0.127362797130

 Hessian of the SCF Energy
            1           2           3           4           5           6
    1   0.7072028  -0.0137201   0.0000432  -0.1618362   0.0596922  -0.0000080
    2  -0.0137201   0.7411364  -0.0000102  -0.0529762  -0.3475698   0.0000003
    3   0.0000432  -0.0000102   0.2062241  -0.0000061   0.0000094  -0.0782866
    4  -0.1618362  -0.0529762  -0.0000061   0.8068943   0.0332393   0.0000538
    5   0.0596922  -0.3475698   0.0000094   0.0332393   0.7469462  -0.0000074
    6  -0.0000080   0.0000003  -0.0782866   0.0000538  -0.0000074   0.1642800
    7   0.0645779   0.1182350   0.0000027  -0.3058860   0.0335138  -0.0000201
    8   0.0315294  -0.0266901   0.0000033   0.1385479  -0.2122986   0.0000141
    9   0.0000042   0.0000106   0.0073759  -0.0000219   0.0000052  -0.0768696
   10  -0.0313222  -0.0537909  -0.0000011  -0.0703924   0.0432528  -0.0000075
   11  -0.0529040  -0.0900989  -0.0000029  -0.0426278   0.1036547  -0.0000051
   12  -0.0000012  -0.0000031  -0.0060035  -0.0000060   0.0000020   0.0094024
   13  -0.0693023  -0.0401078  -0.0000058  -0.0329369   0.0466032  -0.0000030
   14   0.0438436   0.1064530   0.0000017   0.0512875  -0.0899983   0.0000057
   15  -0.0000074  -0.0000053   0.0073553  -0.0000033   0.0000056  -0.0062035
   16  -0.2709939  -0.0094222  -0.0000157   0.0635028  -0.1175215   0.0000067
   17  -0.1148694  -0.1985328  -0.0000078  -0.0335712  -0.0263548  -0.0000023
   18  -0.0000137   0.0000009  -0.0866503   0.0000051  -0.0000093   0.0073553
   19  -0.2105605   0.0609977  -0.0000119   0.0002360   0.0055714  -0.0000006
   20   0.0532769  -0.1377360   0.0000055   0.0360875  -0.0175578   0.0000036
   21  -0.0000113   0.0000056  -0.0853155  -0.0000011   0.0000010   0.0068557
   22   0.0017974   0.0021904  -0.0000003  -0.2913660  -0.1285607  -0.0000185
   23  -0.0322355  -0.0108869  -0.0000024  -0.1267580  -0.1451744  -0.0000090
   24   0.0000004   0.0000005   0.0052326  -0.0000185  -0.0000091  -0.0453929
   25  -0.0051825   0.0029387  -0.0000012   0.0075675   0.0320058  -0.0000003
   26   0.0034954   0.0007562   0.0000004  -0.0047492  -0.0120958  -0.0000001
   27  -0.0000012   0.0000003   0.0079924   0.0000003   0.0000030   0.0044456
   28   0.0001423  -0.0010011   0.0000001  -0.0038169  -0.0046632  -0.0000010
   29  -0.0011376  -0.0011437  -0.0000001  -0.0039020  -0.0009299  -0.0000002
   30   0.0000001  -0.0000001  -0.0009193  -0.0000010  -0.0000003   0.0086328
   31  -0.0038372   0.0044599  -0.0000011   0.0001278   0.0012694   0.0000001
   32   0.0040755  -0.0010291   0.0000005   0.0010873  -0.0010126   0.0000001
   33  -0.0000011   0.0000005   0.0081423   0.0000001   0.0000002  -0.0009974
   34   0.0069366  -0.0327736   0.0000005  -0.0072382  -0.0031987  -0.0000013
   35  -0.0058961  -0.0170207  -0.0000002  -0.0012205   0.0018991   0.0000001
   36   0.0000001  -0.0000023   0.0049877  -0.0000009  -0.0000000   0.0073479
   37  -0.0235552  -0.0233975  -0.0000002   0.0017922  -0.0033798   0.0000001
   38   0.0160973   0.0133672   0.0000002   0.0011937   0.0004519   0.0000001
   39  -0.0000026  -0.0000023  -0.0013942   0.0000001  -0.0000002   0.0000322
   40  -0.0008666   0.0200948  -0.0276369  -0.0032754   0.0000934   0.0000359
   41   0.0025899  -0.0117274   0.0129634   0.0027606  -0.0005202   0.0002317
   42  -0.0004182  -0.0022026   0.0041452   0.0000807  -0.0006911  -0.0002684
   43  -0.0008699   0.0200977   0.0276340  -0.0032759   0.0000935  -0.0000363
   44   0.0025911  -0.0117287  -0.0129613   0.0027608  -0.0005202  -0.0002314
   45   0.0004171   0.0022071   0.0041500  -0.0000813   0.0006911  -0.0002685
   46   0.0003080   0.0001416   0.0000000  -0.0002131   0.0004658  -0.0000000
   47   0.0020047  -0.0079669   0.0000004  -0.0022615   0.0003279  -0.0000003
   48  -0.0000000   0.0000002   0.0012011  -0.0000000  -0.0000001   0.0002912
   49  -0.0013210  -0.0009851  -0.0000973   0.0000580   0.0007613   0.0001538
   50   0.0007836   0.0002105   0.0008157   0.0005509   0.0003771   0.0011642
   51   0.0011465  -0.0006119   0.0008814  -0.0002064  -0.0000510  -0.0001782
   52  -0.0013207  -0.0009849   0.0000970   0.0000581   0.0007612  -0.0001537
   53   0.0007837   0.0002109  -0.0008155   0.0005511   0.0003771  -0.0011639
   54  -0.0011469   0.0006117   0.0008813   0.0002064   0.0000511  -0.0001781
            7           8           9          10          11          12
    1   0.0645779   0.0315294   0.0000042  -0.0313222  -0.0529040  -0.0000012
    2   0.1182350  -0.0266901   0.0000106  -0.0537909  -0.0900989  -0.0000031
    3   0.0000027   0.0000033   0.0073759  -0.0000011  -0.0000029  -0.0060035
    4  -0.3058860   0.1385479  -0.0000219  -0.0703924  -0.0426278  -0.0000060
    5   0.0335138  -0.2122986   0.0000052   0.0432528   0.1036547   0.0000020
    6  -0.0000201   0.0000141  -0.0768696  -0.0000075  -0.0000051   0.0094024
    7   0.7306631   0.0093340   0.0000482  -0.3201690  -0.0391316  -0.0000202
    8   0.0093340   0.8328053  -0.0000107  -0.1427513  -0.2141455  -0.0000098
    9   0.0000482  -0.0000107   0.1624692  -0.0000184  -0.0000011  -0.0767872
   10  -0.3201690  -0.1427513  -0.0000184   0.8150222  -0.0398412   0.0000562
   11  -0.0391316  -0.2141455  -0.0000011  -0.0398412   0.7484454  -0.0000136
   12  -0.0000202  -0.0000098  -0.0767872   0.0000562  -0.0000136   0.1624693
   13   0.0597849  -0.0326298   0.0000048  -0.1611728  -0.0508429  -0.0000063
   14  -0.1185108  -0.0265231  -0.0000094   0.0541916  -0.3570120   0.0000095
   15   0.0000065  -0.0000022   0.0094024  -0.0000082   0.0000005  -0.0768696
   16  -0.1216134  -0.0011574  -0.0000098   0.0616166   0.1199639   0.0000025
   17  -0.0002700   0.0001908  -0.0000002   0.0332558  -0.0237295   0.0000033
   18  -0.0000097  -0.0000001  -0.0060035   0.0000042   0.0000106   0.0073759
   19   0.0013798  -0.0022317  -0.0000005  -0.0000058  -0.0003847   0.0000001
   20  -0.0028369  -0.0039828   0.0000001   0.0013027  -0.0009554   0.0000001
   21  -0.0000004  -0.0000001   0.0096878  -0.0000002  -0.0000001  -0.0010374
   22  -0.0195611  -0.0195058  -0.0000017  -0.0039566   0.0046870  -0.0000011
   23   0.0170953   0.0143209   0.0000013   0.0039965  -0.0008475   0.0000005
   24  -0.0000024  -0.0000018   0.0046708  -0.0000011   0.0000006   0.0080655
   25  -0.0722712  -0.0032228  -0.0000023   0.0074674  -0.0322062   0.0000008
   26  -0.0031305  -0.3691827   0.0000053   0.0043046  -0.0115945   0.0000006
   27  -0.0000023   0.0000053  -0.0448223   0.0000002  -0.0000025   0.0047269
   28  -0.0188995   0.0196744  -0.0000023  -0.2966444   0.1276617  -0.0000236
   29  -0.0168363   0.0147724  -0.0000016   0.1275695  -0.1448095   0.0000126
   30  -0.0000017   0.0000015   0.0047269  -0.0000236   0.0000126  -0.0448223
   31   0.0021420   0.0004415  -0.0000005   0.0046790   0.0029653  -0.0000001
   32   0.0011320  -0.0069461   0.0000004  -0.0336360  -0.0099192  -0.0000026
   33  -0.0000005   0.0000003   0.0080655   0.0000006   0.0000004   0.0046708
   34  -0.0003150   0.0014831   0.0000000  -0.0048278   0.0007819  -0.0000009
   35  -0.0002045  -0.0006457   0.0000000   0.0013866   0.0022251   0.0000004
   36  -0.0000001  -0.0000002  -0.0010374  -0.0000014   0.0000006   0.0096878
   37  -0.0005032   0.0003238  -0.0000001   0.0004550   0.0007226   0.0000000
   38   0.0001115   0.0005312  -0.0000001   0.0000494  -0.0000210  -0.0000000
   39   0.0000000   0.0000000  -0.0002112   0.0000000  -0.0000000   0.0000628
   40  -0.0002174   0.0003508   0.0012975  -0.0004293   0.0006898  -0.0001617
   41   0.0001379  -0.0004454  -0.0012734   0.0001468   0.0001064   0.0000809
   42  -0.0001103  -0.0001573  -0.0003027  -0.0000214   0.0000553  -0.0000623
   43  -0.0002171   0.0003509  -0.0012975  -0.0004294   0.0006898   0.0001616
   44   0.0001378  -0.0004455   0.0012734   0.0001467   0.0001064  -0.0000809
   45   0.0001101   0.0001574  -0.0003030   0.0000215  -0.0000551  -0.0000623
   46   0.0004356   0.0000607   0.0000000   0.0004582  -0.0004490  -0.0000001
   47   0.0007339  -0.0000016   0.0000001  -0.0002366  -0.0004302  -0.0000001
   48  -0.0000001   0.0000001   0.0000628   0.0000001   0.0000000  -0.0002112
   49   0.0003346  -0.0002985  -0.0000114  -0.0001750   0.0001131  -0.0004467
   50   0.0002446  -0.0006575  -0.0001803   0.0003259  -0.0004877   0.0017623
   51   0.0000370  -0.0000463  -0.0000623  -0.0001914  -0.0000161  -0.0003029
   52   0.0003344  -0.0002985   0.0000115  -0.0001749   0.0001133   0.0004466
   53   0.0002445  -0.0006574   0.0001804   0.0003265  -0.0004878  -0.0017622
   54  -0.0000368   0.0000464  -0.0000623   0.0001914   0.0000158  -0.0003028
           13          14          15          16          17          18
    1  -0.0693023   0.0438436  -0.0000074  -0.2709939  -0.1148694  -0.0000137
    2  -0.0401078   0.1064530  -0.0000053  -0.0094222  -0.1985328   0.0000009
    3  -0.0000058   0.0000017   0.0073553  -0.0000157  -0.0000078  -0.0866503
    4  -0.0329369   0.0512875  -0.0000033   0.0635028  -0.0335712   0.0000051
    5   0.0466032  -0.0899983   0.0000056  -0.1175215  -0.0263548  -0.0000093
    6  -0.0000030   0.0000057  -0.0062035   0.0000067  -0.0000023   0.0073553
    7   0.0597849  -0.1185108   0.0000065  -0.1216134  -0.0002700  -0.0000097
    8  -0.0326298  -0.0265231  -0.0000022  -0.0011574   0.0001908  -0.0000001
    9   0.0000048  -0.0000094   0.0094024  -0.0000098  -0.0000002  -0.0060035
   10  -0.1611728   0.0541916  -0.0000082   0.0616166   0.0332558   0.0000042
   11  -0.0508429  -0.3570120   0.0000005   0.1199639  -0.0237295   0.0000106
   12  -0.0000063   0.0000095  -0.0768696   0.0000025   0.0000033   0.0073759
   13   0.7910728   0.0424622   0.0000521  -0.2975414   0.1387991  -0.0000211
   14   0.0424622   0.7627657  -0.0000069   0.0261299  -0.2118658   0.0000046
   15   0.0000521  -0.0000069   0.1642800  -0.0000188   0.0000141  -0.0782866
   16  -0.2975414   0.0261299  -0.0000188   0.7206032  -0.0215292   0.0000441
   17   0.1387991  -0.2118658   0.0000141  -0.0215292   0.7277432  -0.0000098
   18  -0.0000211   0.0000046  -0.0782866   0.0000441  -0.0000098   0.2062241
   19  -0.0023409  -0.0040751  -0.0000007  -0.0277684   0.0143344  -0.0000031
   20  -0.0060534  -0.0029983  -0.0000005  -0.0125424   0.0176849  -0.0000014
   21  -0.0000006   0.0000000   0.0073479  -0.0000024   0.0000009   0.0049877
   22   0.0003020   0.0009858   0.0000001   0.0019724   0.0006890  -0.0000005
   23   0.0011678  -0.0011867   0.0000001   0.0010735  -0.0068386   0.0000003
   24   0.0000001   0.0000001  -0.0009974  -0.0000006   0.0000003   0.0081423
   25  -0.0053886  -0.0029858  -0.0000011  -0.0017480  -0.0000356  -0.0000001
   26  -0.0037470   0.0006418  -0.0000002   0.0001007   0.0007467  -0.0000000
   27  -0.0000011  -0.0000001   0.0086328  -0.0000001  -0.0000000  -0.0009193
   28   0.0047501  -0.0031069   0.0000001   0.0020494  -0.0007202  -0.0000005
   29   0.0336481  -0.0092783   0.0000031  -0.0012769  -0.0064757   0.0000001
   30  -0.0000005  -0.0000000   0.0044456  -0.0000005   0.0000002   0.0079924
   31  -0.2933360  -0.1256096  -0.0000187  -0.0207419  -0.0190968  -0.0000018
   32  -0.1274122  -0.1432043  -0.0000089   0.0153290   0.0116525   0.0000012
   33  -0.0000185  -0.0000088  -0.0453929  -0.0000025  -0.0000016   0.0052326
   34   0.0050798   0.0332639  -0.0000005  -0.1064878  -0.0073895  -0.0000018
   35   0.0027475  -0.0224019   0.0000006   0.0003310  -0.2418087   0.0000020
   36  -0.0000001   0.0000034   0.0068557  -0.0000021   0.0000023  -0.0853155
   37  -0.0005906  -0.0020415  -0.0000001  -0.0049345   0.0050606  -0.0000005
   38   0.0006859   0.0007054   0.0000001   0.0031975  -0.0027245   0.0000004
   39  -0.0000002  -0.0000001   0.0002912  -0.0000005   0.0000006   0.0012011
   40   0.0008670   0.0000794   0.0010832  -0.0002655   0.0001683   0.0006556
   41   0.0002897  -0.0004321  -0.0004533  -0.0016002  -0.0008448  -0.0004947
   42  -0.0001479  -0.0001526  -0.0001781   0.0000489   0.0012989   0.0008814
   43   0.0008672   0.0000794  -0.0010829  -0.0002651   0.0001684  -0.0006557
   44   0.0002896  -0.0004320   0.0004534  -0.0016002  -0.0008447   0.0004946
   45   0.0001481   0.0001526  -0.0001782  -0.0000490  -0.0012987   0.0008813
   46  -0.0001593   0.0023313  -0.0000001   0.0008267   0.0018844  -0.0000001
   47  -0.0022422   0.0024034  -0.0000003  -0.0376103  -0.0110148  -0.0000007
   48   0.0000001   0.0000001   0.0000322   0.0000002  -0.0000002  -0.0013942
   49   0.0000227   0.0008381   0.0002182   0.0008971   0.0015616  -0.0027189
   50  -0.0018291  -0.0038181  -0.0000854   0.0190676  -0.0134937  -0.0304026
   51  -0.0005563   0.0004182  -0.0002685  -0.0021154   0.0007497   0.0041479
   52   0.0000227   0.0008378  -0.0002184   0.0008965   0.0015616   0.0027187
   53  -0.0018293  -0.0038191   0.0000854   0.0190671  -0.0134924   0.0304037
   54   0.0005563  -0.0004179  -0.0002684   0.0021149  -0.0007495   0.0041473
           19          20          21          22          23          24
    1  -0.2105605   0.0532769  -0.0000113   0.0017974  -0.0322355   0.0000004
    2   0.0609977  -0.1377360   0.0000056   0.0021904  -0.0108869   0.0000005
    3  -0.0000119   0.0000055  -0.0853155  -0.0000003  -0.0000024   0.0052326
    4   0.0002360   0.0360875  -0.0000011  -0.2913660  -0.1267580  -0.0000185
    5   0.0055714  -0.0175578   0.0000010  -0.1285607  -0.1451744  -0.0000091
    6  -0.0000006   0.0000036   0.0068557  -0.0000185  -0.0000090  -0.0453929
    7   0.0013798  -0.0028369  -0.0000004  -0.0195611   0.0170953  -0.0000024
    8  -0.0022317  -0.0039828  -0.0000001  -0.0195058   0.0143209  -0.0000018
    9  -0.0000005   0.0000001   0.0096878  -0.0000017   0.0000013   0.0046708
   10  -0.0000058   0.0013027  -0.0000002  -0.0039566   0.0039965  -0.0000011
   11  -0.0003847  -0.0009554  -0.0000001   0.0046870  -0.0008475   0.0000006
   12   0.0000001   0.0000001  -0.0010374  -0.0000011   0.0000005   0.0080655
   13  -0.0023409  -0.0060534  -0.0000006   0.0003020   0.0011678   0.0000001
   14  -0.0040751  -0.0029983   0.0000000   0.0009858  -0.0011867   0.0000001
   15  -0.0000007  -0.0000005   0.0073479   0.0000001   0.0000001  -0.0009974
   16  -0.0277684  -0.0125424  -0.0000024   0.0019724   0.0010735  -0.0000006
   17   0.0143344   0.0176849   0.0000009   0.0006890  -0.0068386   0.0000003
   18  -0.0000031  -0.0000014   0.0049877  -0.0000005   0.0000003   0.0081423
   19   0.5773443   0.0466193  -0.0000038   0.0004302  -0.0022213   0.0000004
   20   0.0466193   0.6195140   0.0000045   0.0012457   0.0008404  -0.0000001
   21  -0.0000038   0.0000045   0.5966561   0.0000005  -0.0000002  -0.0052197
   22   0.0004302   0.0012457   0.0000005   0.3091293   0.1376064   0.0000211
   23  -0.0022213   0.0008404  -0.0000002   0.1376064   0.1488096   0.0000096
   24   0.0000004  -0.0000001  -0.0052197   0.0000211   0.0000096   0.0307253
   25   0.0004680   0.0011978   0.0000000   0.0010567  -0.0007658   0.0000005
   26  -0.0004151  -0.0005966  -0.0000000   0.0005627   0.0009468  -0.0000000
   27   0.0000000   0.0000001  -0.0001305   0.0000005  -0.0000002  -0.0047192
   28   0.0000192   0.0000232   0.0000001  -0.0012124   0.0008950  -0.0000001
   29   0.0000224   0.0001351  -0.0000000  -0.0008929   0.0004800  -0.0000001
   30   0.0000001  -0.0000000  -0.0010696  -0.0000001   0.0000001   0.0000472
   31  -0.0006367  -0.0013394  -0.0000000  -0.0000559  -0.0000850   0.0000001
   32   0.0007065   0.0007910   0.0000000  -0.0000680   0.0000333  -0.0000000
   33  -0.0000001  -0.0000001  -0.0001663   0.0000001  -0.0000000  -0.0008206
   34  -0.0018306  -0.0016860   0.0000002   0.0001535  -0.0018000   0.0000001
   35   0.0009749  -0.0014163   0.0000002   0.0002459   0.0000008  -0.0000000
   36   0.0000004  -0.0000001  -0.0033479   0.0000000  -0.0000001  -0.0001663
   37  -0.2195383  -0.1370050  -0.0000023   0.0008417   0.0015032   0.0000001
   38  -0.1439774  -0.1786086  -0.0000024   0.0007413  -0.0002507   0.0000001
   39  -0.0000019  -0.0000019  -0.0567919   0.0000000   0.0000001   0.0004114
   40  -0.0588456   0.0119198  -0.0186823   0.0002154   0.0002299  -0.0003809
   41   0.0114692  -0.1474051   0.1314350   0.0001370   0.0002081   0.0008185
   42  -0.0186421   0.1307837  -0.2357919   0.0000298  -0.0000900   0.0000829
   43  -0.0588508   0.0119384   0.0187033   0.0002154   0.0002299   0.0003809
   44   0.0114885  -0.1474364  -0.1314444   0.0001372   0.0002082  -0.0008184
   45   0.0186638  -0.1307933  -0.2357574  -0.0000298   0.0000900   0.0000830
   46  -0.0001634  -0.0000291   0.0000001   0.0000300  -0.0000408   0.0000000
   47   0.0010318  -0.0001789   0.0000001   0.0000027  -0.0006164  -0.0000000
   48  -0.0000000  -0.0000001  -0.0007063   0.0000000  -0.0000000  -0.0001529
   49   0.0003319  -0.0010591  -0.0004948   0.0000040   0.0000544  -0.0000029
   50   0.0000448  -0.0000465  -0.0013151  -0.0001018  -0.0000234  -0.0000621
   51   0.0004196   0.0004030  -0.0001006  -0.0000280  -0.0000999   0.0000040
   52   0.0003316  -0.0010591   0.0004950   0.0000040   0.0000544   0.0000029
   53   0.0000446  -0.0000464   0.0013151  -0.0001018  -0.0000234   0.0000621
   54  -0.0004197  -0.0004033  -0.0001003   0.0000280   0.0000999   0.0000040
           25          26          27          28          29          30
    1  -0.0051825   0.0034954  -0.0000012   0.0001423  -0.0011376   0.0000001
    2   0.0029387   0.0007562   0.0000003  -0.0010011  -0.0011437  -0.0000001
    3  -0.0000012   0.0000004   0.0079924   0.0000001  -0.0000001  -0.0009193
    4   0.0075675  -0.0047492   0.0000003  -0.0038169  -0.0039020  -0.0000010
    5   0.0320058  -0.0120958   0.0000030  -0.0046632  -0.0009299  -0.0000003
    6  -0.0000003  -0.0000001   0.0044456  -0.0000010  -0.0000002   0.0086328
    7  -0.0722712  -0.0031305  -0.0000023  -0.0188995  -0.0168363  -0.0000017
    8  -0.0032228  -0.3691827   0.0000053   0.0196744   0.0147724   0.0000015
    9  -0.0000023   0.0000053  -0.0448223  -0.0000023  -0.0000016   0.0047269
   10   0.0074674   0.0043046   0.0000002  -0.2966444   0.1275695  -0.0000236
   11  -0.0322062  -0.0115945  -0.0000025   0.1276617  -0.1448095   0.0000126
   12   0.0000008   0.0000006   0.0047269  -0.0000236   0.0000126  -0.0448223
   13  -0.0053886  -0.0037470  -0.0000011   0.0047501   0.0336481  -0.0000005
   14  -0.0029858   0.0006418  -0.0000001  -0.0031069  -0.0092783  -0.0000000
   15  -0.0000011  -0.0000002   0.0086328   0.0000001   0.0000031   0.0044456
   16  -0.0017480   0.0001007  -0.0000001   0.0020494  -0.0012769  -0.0000005
   17  -0.0000356   0.0007467  -0.0000000  -0.0007202  -0.0064757   0.0000002
   18  -0.0000001  -0.0000000  -0.0009193  -0.0000005   0.0000001   0.0079924
   19   0.0004680  -0.0004151   0.0000000   0.0000192   0.0000224   0.0000001
   20   0.0011978  -0.0005966   0.0000001   0.0000232   0.0001351  -0.0000000
   21   0.0000000  -0.0000000  -0.0001305   0.0000001  -0.0000000  -0.0010696
   22   0.0010567   0.0005627   0.0000005  -0.0012124  -0.0008929  -0.0000001
   23  -0.0007658   0.0009468  -0.0000002   0.0008950   0.0004800   0.0000001
   24   0.0000005  -0.0000000  -0.0047192  -0.0000001  -0.0000001   0.0000472
   25   0.0671073   0.0035774   0.0000030   0.0010955   0.0008848   0.0000005
   26   0.0035774   0.3904975  -0.0000059  -0.0005338   0.0008909  -0.0000001
   27   0.0000030  -0.0000059   0.0306633   0.0000005  -0.0000000  -0.0049941
   28   0.0010955  -0.0005338   0.0000005   0.3115924  -0.1389386   0.0000263
   29   0.0008848   0.0008909  -0.0000000  -0.1389386   0.1460124  -0.0000138
   30   0.0000005  -0.0000001  -0.0049941   0.0000263  -0.0000138   0.0306633
   31   0.0000517   0.0001581   0.0000000   0.0008863  -0.0006665   0.0000005
   32  -0.0016298  -0.0007841  -0.0000001   0.0006620   0.0011172  -0.0000000
   33   0.0000000   0.0000000   0.0000472   0.0000005  -0.0000002  -0.0047192
   34   0.0001255  -0.0000388   0.0000001   0.0000139   0.0014625  -0.0000000
   35  -0.0000396   0.0000287  -0.0000001  -0.0001504  -0.0001425  -0.0000000
   36   0.0000001  -0.0000000  -0.0010696   0.0000000   0.0000002  -0.0001305
   37   0.0000026   0.0000150   0.0000000   0.0000640   0.0001085   0.0000000
   38  -0.0000888   0.0000508  -0.0000000  -0.0000160   0.0000091   0.0000000
   39   0.0000000  -0.0000000  -0.0000304   0.0000000   0.0000000   0.0000099
   40  -0.0002311   0.0001689   0.0000214  -0.0000055  -0.0000212  -0.0000829
   41   0.0001685  -0.0001418   0.0000132   0.0000561   0.0000130   0.0001483
   42  -0.0000204   0.0000047   0.0000526  -0.0000157  -0.0000124   0.0000311
   43  -0.0002311   0.0001689  -0.0000214  -0.0000055  -0.0000212   0.0000829
   44   0.0001685  -0.0001418  -0.0000131   0.0000561   0.0000130  -0.0001483
   45   0.0000203  -0.0000047   0.0000526   0.0000157   0.0000124   0.0000311
   46   0.0000632  -0.0000156   0.0000000   0.0000064  -0.0000910   0.0000000
   47   0.0001089   0.0000098   0.0000000   0.0000127   0.0000469   0.0000000
   48  -0.0000000  -0.0000000   0.0000099   0.0000000  -0.0000000  -0.0000304
   49   0.0000235   0.0000392   0.0000864  -0.0000177   0.0000441   0.0000222
   50  -0.0000381  -0.0000160  -0.0001463   0.0000444  -0.0003552   0.0000118
   51  -0.0000186  -0.0000074   0.0000311  -0.0000062  -0.0000199   0.0000526
   52   0.0000235   0.0000392  -0.0000864  -0.0000177   0.0000441  -0.0000221
   53  -0.0000381  -0.0000160   0.0001463   0.0000444  -0.0003553  -0.0000118
   54   0.0000186   0.0000074   0.0000311   0.0000062   0.0000199   0.0000526
           31          32          33          34          35          36
    1  -0.0038372   0.0040755  -0.0000011   0.0069366  -0.0058961   0.0000001
    2   0.0044599  -0.0010291   0.0000005  -0.0327736  -0.0170207  -0.0000023
    3  -0.0000011   0.0000005   0.0081423   0.0000005  -0.0000002   0.0049877
    4   0.0001278   0.0010873   0.0000001  -0.0072382  -0.0012205  -0.0000009
    5   0.0012694  -0.0010126   0.0000002  -0.0031987   0.0018991  -0.0000000
    6   0.0000001   0.0000001  -0.0009974  -0.0000013   0.0000001   0.0073479
    7   0.0021420   0.0011320  -0.0000005  -0.0003150  -0.0002045  -0.0000001
    8   0.0004415  -0.0069461   0.0000003   0.0014831  -0.0006457  -0.0000002
    9  -0.0000005   0.0000004   0.0080655   0.0000000   0.0000000  -0.0010374
   10   0.0046790  -0.0336360   0.0000006  -0.0048278   0.0013866  -0.0000014
   11   0.0029653  -0.0099192   0.0000004   0.0007819   0.0022251   0.0000006
   12  -0.0000001  -0.0000026   0.0046708  -0.0000009   0.0000004   0.0096878
   13  -0.2933360  -0.1274122  -0.0000185   0.0050798   0.0027475  -0.0000001
   14  -0.1256096  -0.1432043  -0.0000088   0.0332639  -0.0224019   0.0000034
   15  -0.0000187  -0.0000089  -0.0453929  -0.0000005   0.0000006   0.0068557
   16  -0.0207419   0.0153290  -0.0000025  -0.1064878   0.0003310  -0.0000021
   17  -0.0190968   0.0116525  -0.0000016  -0.0073895  -0.2418087   0.0000023
   18  -0.0000018   0.0000012   0.0052326  -0.0000018   0.0000020  -0.0853155
   19  -0.0006367   0.0007065  -0.0000001  -0.0018306   0.0009749   0.0000004
   20  -0.0013394   0.0007910  -0.0000001  -0.0016860  -0.0014163  -0.0000001
   21  -0.0000000   0.0000000  -0.0001663   0.0000002   0.0000002  -0.0033479
   22  -0.0000559  -0.0000680   0.0000001   0.0001535   0.0002459   0.0000000
   23  -0.0000850   0.0000333  -0.0000000  -0.0018000   0.0000008  -0.0000001
   24   0.0000001  -0.0000000  -0.0008206   0.0000001  -0.0000000  -0.0001663
   25   0.0000517  -0.0016298   0.0000000   0.0001255  -0.0000396   0.0000001
   26   0.0001581  -0.0007841   0.0000000  -0.0000388   0.0000287  -0.0000000
   27   0.0000000  -0.0000001   0.0000472   0.0000001  -0.0000001  -0.0010696
   28   0.0008863   0.0006620   0.0000005   0.0000139  -0.0001504   0.0000000
   29  -0.0006665   0.0011172  -0.0000002   0.0014625  -0.0001425   0.0000002
   30   0.0000005  -0.0000000  -0.0047192  -0.0000000  -0.0000000  -0.0001305
   31   0.3092100   0.1375593   0.0000210   0.0003119  -0.0021523   0.0000006
   32   0.1375593   0.1487289   0.0000094   0.0013146   0.0009587  -0.0000000
   33   0.0000210   0.0000094   0.0307253   0.0000002  -0.0000004  -0.0052196
   34   0.0003119   0.0013146   0.0000002   0.6493853   0.0046250   0.0000047
   35  -0.0021523   0.0009587  -0.0000004   0.0046250   0.5474728  -0.0000017
   36   0.0000006  -0.0000000  -0.0052196   0.0000047  -0.0000017   0.5966561
   37  -0.0004690   0.0002936  -0.0000000   0.0002613   0.0007843   0.0000001
   38   0.0002501  -0.0001173   0.0000000  -0.0002766  -0.0006036   0.0000001
   39  -0.0000000   0.0000000  -0.0001529   0.0000000   0.0000001  -0.0007063
   40  -0.0000371  -0.0000779  -0.0000551  -0.0003919   0.0004665  -0.0013854
   41   0.0000783   0.0000177   0.0000288  -0.0006373   0.0006772   0.0002347
   42  -0.0001004   0.0000261   0.0000039   0.0005596   0.0001596  -0.0001007
   43  -0.0000371  -0.0000778   0.0000551  -0.0003919   0.0004665   0.0013854
   44   0.0000783   0.0000177  -0.0000288  -0.0006373   0.0006771  -0.0002347
   45   0.0001004  -0.0000261   0.0000040  -0.0005597  -0.0001595  -0.0001002
   46   0.0010029   0.0006474   0.0000001  -0.3112396  -0.0905226  -0.0000031
   47   0.0014093  -0.0004119   0.0000002  -0.0835502  -0.0869072  -0.0000006
   48  -0.0000000   0.0000001   0.0004114  -0.0000030  -0.0000006  -0.0567919
   49   0.0003696   0.0000472   0.0005153  -0.1147753   0.0440804   0.1041421
   50   0.0001401   0.0000539  -0.0007413   0.0445311  -0.0914975  -0.0823439
   51  -0.0000628   0.0000711   0.0000830   0.1035996  -0.0819810  -0.2357692
   52   0.0003698   0.0000472  -0.0005152  -0.1147701   0.0440766  -0.1041406
   53   0.0001399   0.0000539   0.0007413   0.0445264  -0.0914951   0.0823425
   54   0.0000628  -0.0000711   0.0000829  -0.1035979   0.0819807  -0.2357802
           37          38          39          40          41          42
    1  -0.0235552   0.0160973  -0.0000026  -0.0008666   0.0025899  -0.0004182
    2  -0.0233975   0.0133672  -0.0000023   0.0200948  -0.0117274  -0.0022026
    3  -0.0000002   0.0000002  -0.0013942  -0.0276369   0.0129634   0.0041452
    4   0.0017922   0.0011937   0.0000001  -0.0032754   0.0027606   0.0000807
    5  -0.0033798   0.0004519  -0.0000002   0.0000934  -0.0005202  -0.0006911
    6   0.0000001   0.0000001   0.0000322   0.0000359   0.0002317  -0.0002684
    7  -0.0005032   0.0001115   0.0000000  -0.0002174   0.0001379  -0.0001103
    8   0.0003238   0.0005312   0.0000000   0.0003508  -0.0004454  -0.0001573
    9  -0.0000001  -0.0000001  -0.0002112   0.0012975  -0.0012734  -0.0003027
   10   0.0004550   0.0000494   0.0000000  -0.0004293   0.0001468  -0.0000214
   11   0.0007226  -0.0000210  -0.0000000   0.0006898   0.0001064   0.0000553
   12   0.0000000  -0.0000000   0.0000628  -0.0001617   0.0000809  -0.0000623
   13  -0.0005906   0.0006859  -0.0000002   0.0008670   0.0002897  -0.0001479
   14  -0.0020415   0.0007054  -0.0000001   0.0000794  -0.0004321  -0.0001526
   15  -0.0000001   0.0000001   0.0002912   0.0010832  -0.0004533  -0.0001781
   16  -0.0049345   0.0031975  -0.0000005  -0.0002655  -0.0016002   0.0000489
   17   0.0050606  -0.0027245   0.0000006   0.0001683  -0.0008448   0.0012989
   18  -0.0000005   0.0000004   0.0012011   0.0006556  -0.0004947   0.0008814
   19  -0.2195383  -0.1439774  -0.0000019  -0.0588456   0.0114692  -0.0186421
   20  -0.1370050  -0.1786086  -0.0000019   0.0119198  -0.1474051   0.1307837
   21  -0.0000023  -0.0000024  -0.0567919  -0.0186823   0.1314350  -0.2357919
   22   0.0008417   0.0007413   0.0000000   0.0002154   0.0001370   0.0000298
   23   0.0015032  -0.0002507   0.0000001   0.0002299   0.0002081  -0.0000900
   24   0.0000001   0.0000001   0.0004114  -0.0003809   0.0008185   0.0000829
   25   0.0000026  -0.0000888   0.0000000  -0.0002311   0.0001685  -0.0000204
   26   0.0000150   0.0000508  -0.0000000   0.0001689  -0.0001418   0.0000047
   27   0.0000000  -0.0000000  -0.0000304   0.0000214   0.0000132   0.0000526
   28   0.0000640  -0.0000160   0.0000000  -0.0000055   0.0000561  -0.0000157
   29   0.0001085   0.0000091   0.0000000  -0.0000212   0.0000130  -0.0000124
   30   0.0000000   0.0000000   0.0000099  -0.0000829   0.0001483   0.0000311
   31  -0.0004690   0.0002501  -0.0000000  -0.0000371   0.0000783  -0.0001004
   32   0.0002936  -0.0001173   0.0000000  -0.0000779   0.0000177   0.0000261
   33  -0.0000000   0.0000000  -0.0001529  -0.0000551   0.0000288   0.0000039
   34   0.0002613  -0.0002766   0.0000000  -0.0003919  -0.0006373   0.0005596
   35   0.0007843  -0.0006036   0.0000001   0.0004665   0.0006772   0.0001596
   36   0.0000001   0.0000001  -0.0007063  -0.0013854   0.0002347  -0.0001007
   37   0.2388730   0.1519093   0.0000031   0.0035408   0.0026051   0.0014339
   38   0.1519093   0.1931582   0.0000017  -0.0148413  -0.0132722  -0.0012819
   39   0.0000031   0.0000017   0.0527631   0.0240927   0.0195578   0.0018324
   40   0.0035408  -0.0148413   0.0240927   0.0603354  -0.0161044   0.0188578
   41   0.0026051  -0.0132722   0.0195578  -0.0161044   0.1587815  -0.1451772
   42   0.0014339  -0.0012819   0.0018324   0.0188578  -0.1451772   0.2543195
   43   0.0035441  -0.0148442  -0.0240908  -0.0001469  -0.0019642  -0.0016090
   44   0.0026075  -0.0132743  -0.0195556  -0.0019663   0.0145284   0.0178838
   45  -0.0014340   0.0012819   0.0018314   0.0016124  -0.0178886  -0.0249415
   46   0.0000049  -0.0002409  -0.0000000   0.0001827  -0.0000204   0.0002691
   47  -0.0001477   0.0002314   0.0000000  -0.0000260   0.0001063  -0.0002915
   48  -0.0000000  -0.0000000   0.0003266   0.0002259  -0.0001651   0.0002624
   49   0.0001055   0.0000246  -0.0000288   0.0000100   0.0001652   0.0000036
   50   0.0000189   0.0001836   0.0002783  -0.0003798   0.0001351   0.0001546
   51  -0.0001164   0.0003793   0.0002623   0.0001355  -0.0000748  -0.0005035
   52   0.0001055   0.0000246   0.0000288  -0.0004391  -0.0002778  -0.0001979
   53   0.0000190   0.0001836  -0.0002784  -0.0008450   0.0002153  -0.0003100
   54   0.0001164  -0.0003793   0.0002623   0.0003672   0.0000149   0.0005378
           43          44          45          46          47          48
    1  -0.0008699   0.0025911   0.0004171   0.0003080   0.0020047  -0.0000000
    2   0.0200977  -0.0117287   0.0022071   0.0001416  -0.0079669   0.0000002
    3   0.0276340  -0.0129613   0.0041500   0.0000000   0.0000004   0.0012011
    4  -0.0032759   0.0027608  -0.0000813  -0.0002131  -0.0022615  -0.0000000
    5   0.0000935  -0.0005202   0.0006911   0.0004658   0.0003279  -0.0000001
    6  -0.0000363  -0.0002314  -0.0002685  -0.0000000  -0.0000003   0.0002912
    7  -0.0002171   0.0001378   0.0001101   0.0004356   0.0007339  -0.0000001
    8   0.0003509  -0.0004455   0.0001574   0.0000607  -0.0000016   0.0000001
    9  -0.0012975   0.0012734  -0.0003030   0.0000000   0.0000001   0.0000628
   10  -0.0004294   0.0001467   0.0000215   0.0004582  -0.0002366   0.0000001
   11   0.0006898   0.0001064  -0.0000551  -0.0004490  -0.0004302   0.0000000
   12   0.0001616  -0.0000809  -0.0000623  -0.0000001  -0.0000001  -0.0002112
   13   0.0008672   0.0002896   0.0001481  -0.0001593  -0.0022422   0.0000001
   14   0.0000794  -0.0004320   0.0001526   0.0023313   0.0024034   0.0000001
   15  -0.0010829   0.0004534  -0.0001782  -0.0000001  -0.0000003   0.0000322
   16  -0.0002651  -0.0016002  -0.0000490   0.0008267  -0.0376103   0.0000002
   17   0.0001684  -0.0008447  -0.0012987   0.0018844  -0.0110148  -0.0000002
   18  -0.0006557   0.0004946   0.0008813  -0.0000001  -0.0000007  -0.0013942
   19  -0.0588508   0.0114885   0.0186638  -0.0001634   0.0010318  -0.0000000
   20   0.0119384  -0.1474364  -0.1307933  -0.0000291  -0.0001789  -0.0000001
   21   0.0187033  -0.1314444  -0.2357574   0.0000001   0.0000001  -0.0007063
   22   0.0002154   0.0001372  -0.0000298   0.0000300   0.0000027   0.0000000
   23   0.0002299   0.0002082   0.0000900  -0.0000408  -0.0006164  -0.0000000
   24   0.0003809  -0.0008184   0.0000830   0.0000000  -0.0000000  -0.0001529
   25  -0.0002311   0.0001685   0.0000203   0.0000632   0.0001089  -0.0000000
   26   0.0001689  -0.0001418  -0.0000047  -0.0000156   0.0000098  -0.0000000
   27  -0.0000214  -0.0000131   0.0000526   0.0000000   0.0000000   0.0000099
   28  -0.0000055   0.0000561   0.0000157   0.0000064   0.0000127   0.0000000
   29  -0.0000212   0.0000130   0.0000124  -0.0000910   0.0000469  -0.0000000
   30   0.0000829  -0.0001483   0.0000311   0.0000000   0.0000000  -0.0000304
   31  -0.0000371   0.0000783   0.0001004   0.0010029   0.0014093  -0.0000000
   32  -0.0000778   0.0000177  -0.0000261   0.0006474  -0.0004119   0.0000001
   33   0.0000551  -0.0000288   0.0000040   0.0000001   0.0000002   0.0004114
   34  -0.0003919  -0.0006373  -0.0005597  -0.3112396  -0.0835502  -0.0000030
   35   0.0004665   0.0006771  -0.0001595  -0.0905226  -0.0869072  -0.0000006
   36   0.0013854  -0.0002347  -0.0001002  -0.0000031  -0.0000006  -0.0567919
   37   0.0035441   0.0026075  -0.0014340   0.0000049  -0.0001477  -0.0000000
   38  -0.0148442  -0.0132743   0.0012819  -0.0002409   0.0002314  -0.0000000
   39  -0.0240908  -0.0195556   0.0018314  -0.0000000   0.0000000   0.0003266
   40  -0.0001469  -0.0019663   0.0016124   0.0001827  -0.0000260   0.0002259
   41  -0.0019642   0.0145284  -0.0178886  -0.0000204   0.0001063  -0.0001651
   42  -0.0016090   0.0178838  -0.0249415   0.0002691  -0.0002915   0.0002624
   43   0.0603406  -0.0161252  -0.0188806   0.0001828  -0.0000261  -0.0002260
   44  -0.0161252   0.1588160   0.1451870  -0.0000204   0.0001064   0.0001651
   45  -0.0188806   0.1451870   0.2542816  -0.0002691   0.0002916   0.0002622
   46   0.0001828  -0.0000204  -0.0002691   0.3369385   0.0947447   0.0000035
   47  -0.0000261   0.0001064   0.0002916   0.0947447   0.0950928   0.0000009
   48  -0.0002260   0.0001651   0.0002622   0.0000035   0.0000009   0.0527631
   49  -0.0004391  -0.0002777   0.0001978  -0.0143328   0.0130262   0.0290282
   50  -0.0008450   0.0002154   0.0003098  -0.0044233   0.0046016   0.0109647
   51  -0.0003675  -0.0000149   0.0005377  -0.0003855   0.0018845   0.0018321
   52   0.0000098   0.0001651  -0.0000035  -0.0143318   0.0130257  -0.0290288
   53  -0.0003798   0.0001350  -0.0001547  -0.0044229   0.0046014  -0.0109649
   54  -0.0001353   0.0000748  -0.0005038   0.0003852  -0.0018843   0.0018317
           49          50          51          52          53          54
    1  -0.0013210   0.0007836   0.0011465  -0.0013207   0.0007837  -0.0011469
    2  -0.0009851   0.0002105  -0.0006119  -0.0009849   0.0002109   0.0006117
    3  -0.0000973   0.0008157   0.0008814   0.0000970  -0.0008155   0.0008813
    4   0.0000580   0.0005509  -0.0002064   0.0000581   0.0005511   0.0002064
    5   0.0007613   0.0003771  -0.0000510   0.0007612   0.0003771   0.0000511
    6   0.0001538   0.0011642  -0.0001782  -0.0001537  -0.0011639  -0.0001781
    7   0.0003346   0.0002446   0.0000370   0.0003344   0.0002445  -0.0000368
    8  -0.0002985  -0.0006575  -0.0000463  -0.0002985  -0.0006574   0.0000464
    9  -0.0000114  -0.0001803  -0.0000623   0.0000115   0.0001804  -0.0000623
   10  -0.0001750   0.0003259  -0.0001914  -0.0001749   0.0003265   0.0001914
   11   0.0001131  -0.0004877  -0.0000161   0.0001133  -0.0004878   0.0000158
   12  -0.0004467   0.0017623  -0.0003029   0.0004466  -0.0017622  -0.0003028
   13   0.0000227  -0.0018291  -0.0005563   0.0000227  -0.0018293   0.0005563
   14   0.0008381  -0.0038181   0.0004182   0.0008378  -0.0038191  -0.0004179
   15   0.0002182  -0.0000854  -0.0002685  -0.0002184   0.0000854  -0.0002684
   16   0.0008971   0.0190676  -0.0021154   0.0008965   0.0190671   0.0021149
   17   0.0015616  -0.0134937   0.0007497   0.0015616  -0.0134924  -0.0007495
   18  -0.0027189  -0.0304026   0.0041479   0.0027187   0.0304037   0.0041473
   19   0.0003319   0.0000448   0.0004196   0.0003316   0.0000446  -0.0004197
   20  -0.0010591  -0.0000465   0.0004030  -0.0010591  -0.0000464  -0.0004033
   21  -0.0004948  -0.0013151  -0.0001006   0.0004950   0.0013151  -0.0001003
   22   0.0000040  -0.0001018  -0.0000280   0.0000040  -0.0001018   0.0000280
   23   0.0000544  -0.0000234  -0.0000999   0.0000544  -0.0000234   0.0000999
   24  -0.0000029  -0.0000621   0.0000040   0.0000029   0.0000621   0.0000040
   25   0.0000235  -0.0000381  -0.0000186   0.0000235  -0.0000381   0.0000186
   26   0.0000392  -0.0000160  -0.0000074   0.0000392  -0.0000160   0.0000074
   27   0.0000864  -0.0001463   0.0000311  -0.0000864   0.0001463   0.0000311
   28  -0.0000177   0.0000444  -0.0000062  -0.0000177   0.0000444   0.0000062
   29   0.0000441  -0.0003552  -0.0000199   0.0000441  -0.0003553   0.0000199
   30   0.0000222   0.0000118   0.0000526  -0.0000221  -0.0000118   0.0000526
   31   0.0003696   0.0001401  -0.0000628   0.0003698   0.0001399   0.0000628
   32   0.0000472   0.0000539   0.0000711   0.0000472   0.0000539  -0.0000711
   33   0.0005153  -0.0007413   0.0000830  -0.0005152   0.0007413   0.0000829
   34  -0.1147753   0.0445311   0.1035996  -0.1147701   0.0445264  -0.1035979
   35   0.0440804  -0.0914975  -0.0819810   0.0440766  -0.0914951   0.0819807
   36   0.1041421  -0.0823439  -0.2357692  -0.1041406   0.0823425  -0.2357802
   37   0.0001055   0.0000189  -0.0001164   0.0001055   0.0000190   0.0001164
   38   0.0000246   0.0001836   0.0003793   0.0000246   0.0001836  -0.0003793
   39  -0.0000288   0.0002783   0.0002623   0.0000288  -0.0002784   0.0002623
   40   0.0000100  -0.0003798   0.0001355  -0.0004391  -0.0008450   0.0003672
   41   0.0001652   0.0001351  -0.0000748  -0.0002778   0.0002153   0.0000149
   42   0.0000036   0.0001546  -0.0005035  -0.0001979  -0.0003100   0.0005378
   43  -0.0004391  -0.0008450  -0.0003675   0.0000098  -0.0003798  -0.0001353
   44  -0.0002777   0.0002154  -0.0000149   0.0001651   0.0001350   0.0000748
   45   0.0001978   0.0003098   0.0005377  -0.0000035  -0.0001547  -0.0005038
   46  -0.0143328  -0.0044233  -0.0003855  -0.0143318  -0.0044229   0.0003852
   47   0.0130262   0.0046016   0.0018845   0.0130257   0.0046014  -0.0018843
   48   0.0290282   0.0109647   0.0018321  -0.0290288  -0.0109649   0.0018317
   49   0.1198075  -0.0507816  -0.1159259   0.0090964  -0.0073534  -0.0146407
   50  -0.0507816   0.0993336   0.0894169  -0.0073534   0.0052851   0.0103987
   51  -0.1159259   0.0894169   0.2542946   0.0146419  -0.0103996  -0.0249415
   52   0.0090964  -0.0073534   0.0146419   0.1198018  -0.0507769   0.1159241
   53  -0.0073534   0.0052851  -0.0103996  -0.0507769   0.0993306  -0.0894158
   54  -0.0146407   0.0103987  -0.0249415   0.1159241  -0.0894158   0.2543065
 **********************************************************************
 **                                                                  **
 **                       VIBRATIONAL ANALYSIS                       **
 **                       --------------------                       **
 **                                                                  **
 **        VIBRATIONAL FREQUENCIES (CM**-1) AND NORMAL MODES         **
 **     FORCE CONSTANTS (mDYN/ANGSTROM) AND REDUCED MASSES (AMU)     **
 **                  INFRARED INTENSITIES (KM/MOL)                   **
 **                                                                  **
 **********************************************************************


 Mode:                 1                      2                      3
 Frequency:       122.63                 180.89                 185.96
 Force Cnst:      0.0094                 0.0208                 0.0545
 Red. Mass:       1.0618                 1.0776                 2.6743
 IR Active:          YES                    YES                    YES
 IR Intens:        0.000                  0.792                  0.000
 Raman Active:       YES                    YES                    YES
               X      Y      Z        X      Y      Z        X      Y      Z
 C          0.000 -0.000  0.001   -0.000  0.000  0.039    0.000  0.000 -0.016
 C          0.000 -0.000 -0.007   -0.000  0.000  0.017    0.000 -0.000 -0.167
 C          0.000 -0.000 -0.005    0.000 -0.000 -0.036    0.000 -0.000 -0.127
 C         -0.000 -0.000  0.005    0.000 -0.000 -0.036   -0.000  0.000  0.127
 C         -0.000 -0.000  0.007   -0.000 -0.000  0.017   -0.000  0.000  0.167
 C          0.000 -0.000 -0.001   -0.000  0.000  0.039   -0.000  0.000  0.016
 C         -0.000  0.000  0.049    0.000  0.000 -0.009   -0.000  0.000  0.178
 H          0.000 -0.000 -0.014   -0.000  0.000  0.025    0.000 -0.000 -0.279
 H          0.000 -0.000 -0.011    0.000 -0.000 -0.069    0.000 -0.000 -0.242
 H         -0.000 -0.000  0.011    0.000 -0.000 -0.069   -0.000  0.000  0.242
 H         -0.000 -0.000  0.014   -0.000 -0.000  0.025   -0.000  0.000  0.279
 C         -0.000 -0.000 -0.049   -0.000 -0.000 -0.009    0.000 -0.000 -0.178
 H          0.000 -0.000 -0.332   -0.000  0.000  0.373   -0.000  0.000  0.402
 H          0.135  0.321  0.269   -0.130 -0.324 -0.233   -0.187 -0.053  0.159
 H         -0.135 -0.321  0.269    0.130  0.324 -0.233    0.187  0.053  0.159
 H         -0.000  0.000  0.332   -0.000  0.000  0.373    0.000 -0.000 -0.402
 H         -0.345  0.045 -0.269   -0.345  0.050 -0.233    0.140  0.135 -0.159
 H          0.345 -0.045 -0.269    0.345 -0.050 -0.233   -0.140 -0.135 -0.159
 TransDip   0.000 -0.000 -0.000    0.000 -0.000 -0.029    0.000  0.000  0.000

 Mode:                 4                      5                      6
 Frequency:       279.20                 324.06                 438.32
 Force Cnst:      0.1175                 0.1577                 0.3036
 Red. Mass:       2.5588                 2.5483                 2.6824
 IR Active:          YES                    YES                    YES
 IR Intens:        6.386                  0.123                  0.178
 Raman Active:       YES                    YES                    YES
               X      Y      Z        X      Y      Z        X      Y      Z
 C         -0.000  0.000  0.176   -0.034  0.041 -0.000   -0.135 -0.093 -0.000
 C         -0.000  0.000  0.118    0.009  0.038 -0.000    0.005 -0.114  0.000
 C          0.000 -0.000 -0.119   -0.009  0.021  0.000    0.111  0.012  0.000
 C          0.000 -0.000 -0.119   -0.014  0.018 -0.000    0.067  0.090  0.000
 C         -0.000  0.000  0.118   -0.037  0.012 -0.000   -0.096  0.062 -0.000
 C         -0.000  0.000  0.176   -0.018  0.050 -0.000   -0.148 -0.070 -0.000
 C          0.000 -0.000 -0.107   -0.173 -0.188 -0.000   -0.017  0.153 -0.000
 H         -0.000  0.000  0.107    0.012  0.033 -0.000    0.075 -0.240  0.000
 H          0.000 -0.000 -0.316   -0.024  0.022  0.000    0.212  0.011  0.000
 H          0.000 -0.000 -0.316   -0.006  0.032  0.000    0.116  0.178  0.000
 H         -0.000  0.000  0.107   -0.035  0.007 -0.000   -0.170  0.186 -0.000
 C          0.000  0.000 -0.107    0.250  0.055  0.000    0.123 -0.092  0.000
 H          0.000 -0.000 -0.397   -0.018 -0.372  0.000   -0.211  0.380 -0.000
 H          0.259  0.040 -0.106   -0.315 -0.213 -0.003    0.170  0.186  0.003
 H         -0.259 -0.040 -0.106   -0.315 -0.213  0.003    0.170  0.186 -0.003
 H          0.000 -0.000 -0.397    0.331 -0.172  0.000    0.222 -0.373  0.000
 H          0.165  0.204 -0.106    0.342  0.165  0.003    0.246  0.053  0.003
 H         -0.165 -0.204 -0.106    0.342  0.165 -0.003    0.246  0.053 -0.003
 TransDip   0.000 -0.000 -0.081    0.006 -0.010  0.000    0.012  0.007  0.000

 Mode:                 7                      8                      9
 Frequency:       487.47                 540.90                 565.98
 Force Cnst:      0.3895                 0.7847                 0.5707
 Red. Mass:       2.7820                 4.5521                 3.0238
 IR Active:          YES                    YES                    YES
 IR Intens:        6.073                  0.980                  0.000
 Raman Active:       YES                    YES                    YES
               X      Y      Z        X      Y      Z        X      Y      Z
 C          0.000 -0.000 -0.181    0.102 -0.133  0.000   -0.000  0.000  0.201
 C         -0.000  0.000  0.201   -0.018 -0.167  0.000   -0.000  0.000  0.089
 C          0.000  0.000 -0.085   -0.051 -0.182 -0.000    0.000 -0.000 -0.208
 C          0.000 -0.000 -0.085   -0.183  0.047 -0.000   -0.000  0.000  0.208
 C         -0.000  0.000  0.201   -0.154  0.069 -0.000    0.000  0.000 -0.089
 C          0.000 -0.000 -0.181   -0.064  0.155 -0.000    0.000 -0.000 -0.201
 C         -0.000  0.000  0.007    0.244 -0.096  0.000    0.000 -0.000 -0.009
 H         -0.000  0.000  0.576   -0.087 -0.046  0.000   -0.000  0.000  0.099
 H          0.000 -0.000 -0.128    0.091 -0.184  0.000    0.000 -0.000 -0.482
 H          0.000 -0.000 -0.128   -0.113  0.171 -0.000   -0.000  0.000  0.482
 H         -0.000  0.000  0.576   -0.084 -0.052  0.000    0.000  0.000 -0.099
 C         -0.000 -0.000  0.007    0.040  0.260  0.000   -0.000 -0.000  0.009
 H         -0.000 -0.000  0.088    0.125  0.049  0.000    0.000 -0.000 -0.161
 H         -0.142  0.073  0.078    0.359 -0.073  0.004    0.222 -0.098 -0.105
 H          0.142 -0.073  0.078    0.359 -0.073 -0.003   -0.222  0.098 -0.105
 H         -0.000  0.000  0.088    0.105  0.084  0.000   -0.000  0.000  0.161
 H         -0.009 -0.159  0.078    0.118  0.347  0.004   -0.027 -0.241  0.105
 H          0.009  0.159  0.078    0.118  0.347 -0.004    0.027  0.241  0.105
 TransDip  -0.000  0.000  0.079    0.027  0.016  0.000    0.000  0.000 -0.000

 Mode:                10                     11                     12
 Frequency:       626.53                 783.56                 788.51
 Force Cnst:      1.2514                 1.1136                 1.6030
 Red. Mass:       5.4107                 3.0786                 4.3758
 IR Active:          YES                    YES                    YES
 IR Intens:        0.639                  0.000                  0.012
 Raman Active:       YES                    YES                    YES
               X      Y      Z        X      Y      Z        X      Y      Z
 C          0.060 -0.097  0.000   -0.000  0.000  0.220   -0.060 -0.130  0.000
 C         -0.233 -0.024 -0.000    0.000  0.000 -0.143   -0.194 -0.226 -0.000
 C         -0.145  0.235 -0.000   -0.000  0.000  0.154   -0.014 -0.018  0.000
 C         -0.131  0.244 -0.000    0.000 -0.000 -0.154    0.022  0.003 -0.000
 C          0.138  0.190  0.000   -0.000 -0.000  0.143    0.292  0.054  0.000
 C          0.054 -0.101  0.000    0.000 -0.000 -0.220    0.143 -0.014 -0.000
 C          0.178 -0.156  0.000    0.000 -0.000  0.038   -0.192  0.083 -0.000
 H         -0.246  0.007 -0.000    0.000  0.000 -0.415   -0.152 -0.313 -0.000
 H          0.074  0.236  0.000   -0.000  0.000  0.244    0.225 -0.026  0.000
 H         -0.241  0.055 -0.000    0.000  0.000 -0.244   -0.091 -0.207 -0.000
 H          0.118  0.216  0.000   -0.000  0.000  0.415    0.347 -0.027  0.000
 C          0.045 -0.232  0.000    0.000 -0.000 -0.038    0.025  0.208 -0.000
 H          0.214 -0.195  0.000    0.000 -0.000 -0.105   -0.292  0.193 -0.000
 H          0.143 -0.163 -0.001    0.239 -0.130 -0.085   -0.127  0.099  0.003
 H          0.143 -0.163  0.001   -0.239  0.130 -0.085   -0.127  0.099 -0.003
 H          0.061 -0.284  0.000   -0.000 -0.000  0.105   -0.019  0.349  0.000
 H          0.069 -0.206  0.001   -0.008 -0.272  0.085   -0.021  0.160 -0.003
 H          0.069 -0.206 -0.001    0.008  0.272  0.085   -0.021  0.160  0.003
 TransDip   0.013 -0.022  0.000   -0.000  0.000 -0.000   -0.002  0.003  0.000

 Mode:                13                     14                     15
 Frequency:       832.76                 886.05                 970.22
 Force Cnst:      0.4764                 1.9529                 0.7063
 Red. Mass:       1.1660                 4.2219                 1.2734
 IR Active:          YES                    YES                    YES
 IR Intens:       79.844                  0.171                  0.000
 Raman Active:       YES                    YES                    YES
               X      Y      Z        X      Y      Z        X      Y      Z
 C         -0.000  0.000  0.029   -0.101 -0.059 -0.000   -0.000  0.000  0.009
 C          0.000 -0.000 -0.045   -0.132  0.042 -0.000    0.000 -0.000 -0.097
 C          0.000  0.000 -0.065   -0.014  0.284 -0.000    0.000 -0.000 -0.048
 C          0.000 -0.000 -0.065    0.238 -0.155  0.000   -0.000  0.000  0.048
 C          0.000 -0.000 -0.045   -0.031 -0.135  0.000   -0.000  0.000  0.097
 C         -0.000 -0.000  0.029   -0.102 -0.057 -0.000    0.000  0.000 -0.009
 C          0.000 -0.000  0.011    0.134 -0.120  0.000   -0.000  0.000  0.018
 H         -0.000  0.000  0.372   -0.019 -0.147 -0.000   -0.000  0.000  0.599
 H         -0.000  0.000  0.577   -0.238  0.287 -0.000   -0.000  0.000  0.326
 H         -0.000  0.000  0.577    0.128 -0.350 -0.000    0.000 -0.000 -0.326
 H         -0.000  0.000  0.372   -0.137  0.058 -0.000    0.000 -0.000 -0.599
 C         -0.000  0.000  0.011   -0.036  0.177 -0.000    0.000  0.000 -0.018
 H          0.000 -0.000 -0.057    0.015  0.027  0.000    0.000 -0.000 -0.055
 H          0.079 -0.042 -0.030    0.295 -0.092  0.006    0.078 -0.052 -0.030
 H         -0.079  0.042 -0.030    0.295 -0.092 -0.006   -0.078  0.052 -0.030
 H          0.000 -0.000 -0.057    0.031 -0.000  0.000   -0.000  0.000  0.055
 H          0.003  0.090 -0.030    0.069  0.302  0.006    0.006 -0.094  0.030
 H         -0.003 -0.090 -0.030    0.069  0.302 -0.006   -0.006  0.094  0.030
 TransDip  -0.000  0.000  0.286   -0.011 -0.007 -0.000   -0.000  0.000 -0.000

 Mode:                16                     17                     18
 Frequency:      1054.07                1067.12                1088.64
 Force Cnst:      0.8719                 1.0831                 1.1840
 Red. Mass:       1.3319                 1.6143                 1.6957
 IR Active:          YES                    YES                    YES
 IR Intens:        0.422                  4.345                  1.515
 Raman Active:       YES                    YES                    YES
               X      Y      Z        X      Y      Z        X      Y      Z
 C          0.000  0.000 -0.009   -0.055 -0.066 -0.000    0.019  0.024  0.000
 C          0.000 -0.000 -0.092    0.020  0.070  0.000   -0.114 -0.080 -0.000
 C         -0.000  0.000  0.070    0.054  0.045  0.000    0.038  0.034  0.000
 C         -0.000  0.000  0.070   -0.066 -0.024 -0.000    0.049  0.016  0.000
 C          0.000 -0.000 -0.092   -0.071  0.018 -0.000   -0.126 -0.058 -0.000
 C          0.000 -0.000 -0.009    0.085  0.015  0.000    0.031  0.004  0.000
 C         -0.000  0.000  0.038   -0.047 -0.088 -0.000    0.054  0.074  0.000
 H         -0.000  0.000  0.506    0.040  0.043  0.000   -0.085 -0.142 -0.000
 H          0.000 -0.000 -0.390    0.051  0.050  0.000    0.224  0.030  0.000
 H          0.000 -0.000 -0.390   -0.069 -0.019 -0.000    0.139  0.179  0.000
 H         -0.000  0.000  0.506   -0.057 -0.013 -0.000   -0.166 -0.002 -0.000
 C         -0.000 -0.000  0.038    0.100 -0.004  0.000    0.091  0.009  0.000
 H          0.000 -0.000 -0.093   -0.391  0.325 -0.000    0.365 -0.299  0.000
 H          0.147 -0.099 -0.054    0.318  0.024  0.039   -0.286 -0.029 -0.036
 H         -0.147  0.099 -0.054    0.318  0.024 -0.038   -0.286 -0.029  0.036
 H          0.000 -0.000 -0.093   -0.084  0.501 -0.000   -0.074  0.466 -0.000
 H         -0.012  0.177 -0.054   -0.181 -0.262 -0.039   -0.169 -0.232 -0.036
 H          0.012 -0.177 -0.054   -0.181 -0.262  0.039   -0.169 -0.232  0.036
 TransDip  -0.000 -0.000  0.021   -0.033  0.058 -0.000    0.034  0.020  0.000

 Mode:                19                     20                     21
 Frequency:      1105.32                1135.43                1143.60
 Force Cnst:      0.9563                 1.8605                 1.1169
 Red. Mass:       1.3285                 2.4493                 1.4495
 IR Active:          YES                    YES                    YES
 IR Intens:        0.000                  4.801                  3.160
 Raman Active:       YES                    YES                    YES
               X      Y      Z        X      Y      Z        X      Y      Z
 C         -0.000  0.000  0.007    0.037 -0.010  0.000    0.000 -0.000 -0.084
 C         -0.000  0.000  0.054    0.151 -0.070  0.000   -0.000  0.000  0.052
 C          0.000 -0.000 -0.108    0.006  0.187 -0.000    0.000 -0.000 -0.015
 C         -0.000  0.000  0.108   -0.164  0.089 -0.000    0.000 -0.000 -0.015
 C          0.000 -0.000 -0.054   -0.015 -0.165  0.000   -0.000  0.000  0.052
 C          0.000 -0.000 -0.007   -0.010 -0.037 -0.000    0.000 -0.000 -0.084
 C          0.000 -0.000 -0.004   -0.018  0.035 -0.000   -0.000  0.000  0.101
 H          0.000 -0.000 -0.327    0.376 -0.442  0.000    0.000  0.000 -0.268
 H         -0.000  0.000  0.615    0.212  0.204  0.000   -0.000 -0.000  0.069
 H          0.000 -0.000 -0.615   -0.283 -0.080 -0.000   -0.000  0.000  0.069
 H         -0.000  0.000  0.327    0.193 -0.548  0.000    0.000  0.000 -0.268
 C         -0.000  0.000  0.004   -0.021  0.033  0.000   -0.000 -0.000  0.101
 H         -0.000  0.000  0.015    0.022 -0.017 -0.000   -0.000  0.000 -0.205
 H         -0.012  0.011  0.006   -0.068  0.019 -0.006    0.333 -0.237 -0.117
 H          0.012 -0.011  0.006   -0.068  0.019  0.006   -0.333  0.237 -0.117
 H          0.000 -0.000 -0.015    0.004 -0.027 -0.000    0.000 -0.000 -0.205
 H         -0.004  0.016 -0.006    0.017  0.068  0.006   -0.038  0.407 -0.117
 H          0.004 -0.016 -0.006    0.017  0.068 -0.006    0.038 -0.407 -0.117
 TransDip   0.000 -0.000  0.000    0.035 -0.061  0.000   -0.000 -0.000 -0.057

 Mode:                22                     23                     24
 Frequency:      1169.50                1219.23                1223.91
 Force Cnst:      1.3121                 1.5500                 1.4965
 Red. Mass:       1.6283                 1.7697                 1.6956
 IR Active:          YES                    YES                    YES
 IR Intens:        0.000                  0.760                  2.091
 Raman Active:       YES                    YES                    YES
               X      Y      Z        X      Y      Z        X      Y      Z
 C         -0.000  0.000  0.121   -0.036 -0.058 -0.000    0.102  0.016  0.000
 C          0.000  0.000 -0.031   -0.035  0.077 -0.000   -0.112 -0.008 -0.000
 C          0.000 -0.000 -0.002    0.142  0.019  0.000    0.042  0.027  0.000
 C         -0.000 -0.000  0.002   -0.088 -0.113 -0.000    0.044  0.023  0.000
 C         -0.000  0.000  0.031   -0.049  0.069 -0.000   -0.063 -0.093 -0.000
 C          0.000 -0.000 -0.121    0.069  0.002  0.000    0.065  0.080  0.000
 C          0.000 -0.000 -0.112    0.024  0.042  0.000   -0.064 -0.039 -0.000
 H         -0.000  0.000  0.109   -0.064  0.130 -0.000   -0.288  0.293 -0.000
 H         -0.000 -0.000  0.032    0.595  0.017  0.000    0.407  0.020  0.000
 H          0.000 -0.000 -0.032   -0.314 -0.505 -0.000    0.222  0.342  0.000
 H          0.000  0.000 -0.109   -0.080  0.121 -0.000    0.108 -0.396  0.000
 C         -0.000  0.000  0.112   -0.048  0.001 -0.000   -0.066 -0.036 -0.000
 H          0.000 -0.000  0.226    0.178 -0.144  0.000   -0.261  0.194 -0.000
 H         -0.349  0.258  0.123   -0.132 -0.026 -0.029    0.102  0.046  0.039
 H          0.349 -0.258  0.123   -0.132 -0.026  0.029    0.102  0.046 -0.039
 H          0.000 -0.000 -0.226    0.035 -0.227  0.000    0.036 -0.323  0.000
 H         -0.047  0.432 -0.123    0.089  0.101  0.029    0.090  0.065  0.039
 H          0.047 -0.432 -0.123    0.089  0.101 -0.029    0.090  0.065 -0.039
 TransDip   0.000 -0.000 -0.000    0.014 -0.024  0.000    0.040  0.023  0.000

 Mode:                25                     26                     27
 Frequency:      1284.34                1324.98                1327.14
 Force Cnst:      2.5527                 1.6549                 2.6679
 Red. Mass:       2.6266                 1.6000                 2.5709
 IR Active:          YES                    YES                    YES
 IR Intens:        0.183                  0.016                  0.639
 Raman Active:       YES                    YES                    YES
               X      Y      Z        X      Y      Z        X      Y      Z
 C          0.198 -0.066  0.000    0.074  0.100  0.000   -0.167  0.166 -0.000
 C          0.013 -0.114  0.000    0.038 -0.065  0.000   -0.060 -0.042 -0.000
 C         -0.051  0.092 -0.000   -0.065 -0.009 -0.000    0.021 -0.046  0.000
 C          0.054 -0.090  0.000    0.040  0.052  0.000    0.029 -0.041  0.000
 C         -0.092  0.069 -0.000    0.037 -0.066  0.000    0.067  0.030  0.000
 C          0.043  0.204  0.000   -0.124 -0.013 -0.000   -0.059  0.228 -0.000
 C         -0.072  0.030 -0.000   -0.019 -0.032 -0.000    0.065 -0.057  0.000
 H          0.146 -0.333  0.000   -0.180  0.316 -0.000    0.184 -0.497  0.000
 H         -0.452  0.099 -0.000    0.542 -0.017  0.000    0.237 -0.057  0.000
 H         -0.142 -0.440 -0.000   -0.259 -0.477 -0.000   -0.070 -0.233 -0.000
 H         -0.214  0.294 -0.000   -0.182  0.314 -0.000    0.337 -0.410  0.000
 C         -0.011 -0.077 -0.000    0.037  0.001  0.000    0.016 -0.085  0.000
 H         -0.167  0.133 -0.000   -0.133  0.107 -0.000    0.090 -0.069  0.000
 H         -0.104  0.075  0.028    0.081  0.034  0.034    0.191 -0.036  0.002
 H         -0.104  0.075 -0.028    0.081  0.034 -0.034    0.191 -0.036 -0.002
 H          0.030 -0.211  0.000   -0.025  0.169 -0.000    0.014 -0.113 -0.000
 H          0.013 -0.128  0.028   -0.070 -0.053 -0.034   -0.065 -0.183 -0.002
 H          0.013 -0.128 -0.028   -0.070 -0.053  0.034   -0.065 -0.183  0.002
 TransDip  -0.012 -0.007  0.000   -0.002  0.004 -0.000   -0.013  0.022 -0.000

 Mode:                28                     29                     30
 Frequency:      1421.85                1534.33                1545.11
 Force Cnst:      1.7350                 1.7592                 1.7345
 Red. Mass:       1.4566                 1.2683                 1.2331
 IR Active:          YES                    YES                    YES
 IR Intens:        0.200                  0.013                  0.015
 Raman Active:       YES                    YES                    YES
               X      Y      Z        X      Y      Z        X      Y      Z
 C         -0.010 -0.123  0.000    0.019 -0.003  0.000   -0.003  0.010 -0.000
 C          0.040 -0.010  0.000   -0.001 -0.020  0.000   -0.011  0.008 -0.000
 C          0.027  0.029  0.000    0.009  0.006  0.000    0.011 -0.005  0.000
 C          0.038  0.009  0.000    0.009  0.005  0.000   -0.001 -0.012  0.000
 C          0.011  0.039  0.000   -0.018  0.009 -0.000   -0.001  0.014 -0.000
 C         -0.111  0.053 -0.000    0.007  0.018 -0.000   -0.007  0.008 -0.000
 C          0.020  0.040  0.000   -0.089  0.056 -0.000    0.081 -0.057  0.000
 H         -0.274  0.547 -0.000   -0.046  0.053 -0.000    0.031 -0.064  0.000
 H         -0.219  0.035 -0.000   -0.071  0.006 -0.000    0.005 -0.005  0.000
 H         -0.080 -0.206 -0.000   -0.031 -0.064 -0.000    0.002 -0.007  0.000
 H          0.335 -0.512  0.000    0.023 -0.066  0.000    0.039 -0.059  0.000
 C          0.045 -0.003  0.000    0.004 -0.105 -0.000    0.009 -0.099  0.000
 H          0.048 -0.004 -0.000    0.219 -0.297  0.000   -0.209  0.277 -0.000
 H         -0.157 -0.037 -0.036    0.340 -0.149 -0.182   -0.333  0.176  0.201
 H         -0.157 -0.037  0.036    0.340 -0.149  0.182   -0.333  0.176 -0.201
 H          0.021  0.043 -0.000   -0.147  0.339  0.000   -0.134  0.320  0.000
 H         -0.111 -0.117 -0.036    0.042  0.369 -0.182    0.016  0.376 -0.201
 H         -0.111 -0.117  0.036    0.042  0.369  0.182    0.016  0.376  0.201
 TransDip   0.012  0.007  0.000    0.003  0.002  0.000   -0.002  0.003  0.000

 Mode:                31                     32                     33
 Frequency:      1584.96                1598.45                1612.77
 Force Cnst:      2.2771                 1.5739                 1.6004
 Red. Mass:       1.5385                 1.0455                 1.0443
 IR Active:          YES                    YES                    YES
 IR Intens:        0.010                  0.000                 16.015
 Raman Active:       YES                    YES                    YES
               X      Y      Z        X      Y      Z        X      Y      Z
 C          0.020 -0.076  0.000    0.000  0.000 -0.014   -0.000  0.000 -0.010
 C          0.036  0.052  0.000   -0.000  0.000  0.000    0.000 -0.000  0.001
 C         -0.104  0.035 -0.000    0.000 -0.000 -0.000    0.000  0.000 -0.000
 C         -0.022 -0.107  0.000   -0.000 -0.000  0.000   -0.000  0.000 -0.000
 C          0.063  0.005  0.000   -0.000  0.000 -0.000    0.000 -0.000  0.001
 C         -0.056  0.056 -0.000   -0.000 -0.000  0.014    0.000  0.000 -0.010
 C          0.010  0.044 -0.000   -0.000 -0.000 -0.039    0.000  0.000 -0.040
 H          0.131 -0.083  0.000    0.000 -0.000  0.008   -0.000  0.000  0.002
 H          0.441  0.036  0.000   -0.000 -0.000 -0.003   -0.000  0.000 -0.000
 H          0.254  0.363  0.000   -0.000 -0.000  0.003   -0.000 -0.000 -0.000
 H         -0.006  0.155 -0.000    0.000 -0.000 -0.008   -0.000  0.000  0.002
 C          0.043 -0.014  0.000    0.000  0.000  0.039   -0.000 -0.000 -0.040
 H         -0.086  0.139 -0.000   -0.000 -0.000  0.506   -0.000  0.000  0.504
 H         -0.081 -0.258 -0.203    0.320  0.131  0.038    0.321  0.134  0.037
 H         -0.081 -0.258  0.203   -0.320 -0.131  0.038   -0.321 -0.134  0.037
 H          0.077 -0.144 -0.000    0.000 -0.000 -0.506   -0.000  0.000  0.504
 H         -0.264  0.060 -0.203   -0.274 -0.211 -0.038    0.278  0.209  0.037
 H         -0.264  0.060  0.203    0.274  0.211 -0.038   -0.277 -0.210  0.037
 TransDip  -0.003 -0.002  0.000   -0.000  0.000  0.000   -0.000  0.000  0.128

 Mode:                34                     35                     36
 Frequency:      1613.44                1619.07                1647.06
 Force Cnst:      1.7656                 2.0460                 3.5057
 Red. Mass:       1.1512                 1.3247                 2.1933
 IR Active:          YES                    YES                    YES
 IR Intens:        0.292                 22.040                 18.453
 Raman Active:       YES                    YES                    YES
               X      Y      Z        X      Y      Z        X      Y      Z
 C         -0.048  0.005 -0.000    0.002 -0.067  0.000    0.152  0.002  0.000
 C          0.022 -0.027  0.000    0.042  0.013  0.000   -0.073  0.130 -0.000
 C         -0.008  0.009 -0.000   -0.076  0.035 -0.000   -0.054 -0.070 -0.000
 C         -0.004  0.011 -0.000   -0.008 -0.083  0.000    0.088  0.011  0.000
 C          0.012 -0.033  0.000    0.033  0.030  0.000   -0.076  0.128 -0.000
 C          0.020  0.044  0.000   -0.057  0.036 -0.000   -0.078 -0.130 -0.000
 C          0.048  0.023  0.000   -0.029 -0.007 -0.000   -0.026  0.012 -0.000
 H         -0.045  0.091 -0.000    0.037  0.044  0.000    0.269 -0.453  0.000
 H         -0.015  0.012 -0.000    0.274  0.038  0.000    0.225 -0.093  0.000
 H         -0.003  0.019  0.000    0.171  0.217  0.000   -0.033 -0.241  0.000
 H         -0.056  0.084 -0.000    0.056  0.010  0.000    0.256 -0.460  0.000
 C         -0.044 -0.030  0.000   -0.021 -0.022 -0.000    0.002  0.029  0.000
 H         -0.177  0.266 -0.000    0.203 -0.265  0.000   -0.145  0.146 -0.000
 H         -0.130 -0.343 -0.237    0.069  0.311  0.214   -0.008 -0.145 -0.111
 H         -0.129 -0.343  0.237    0.069  0.311 -0.214   -0.008 -0.145  0.111
 H         -0.141  0.287 -0.000   -0.127  0.309  0.000   -0.053  0.199  0.000
 H          0.361 -0.061  0.237    0.303 -0.097  0.214    0.129 -0.066  0.111
 H          0.362 -0.061 -0.237    0.303 -0.097 -0.214    0.129 -0.066 -0.111
 TransDip  -0.009  0.015 -0.000    0.130  0.075  0.000    0.069 -0.119  0.000

 Mode:                37                     38                     39
 Frequency:      1759.11                1791.43                3160.88
 Force Cnst:     10.1024                10.5450                 6.1172
 Red. Mass:       5.5410                 5.5769                 1.0392
 IR Active:          YES                    YES                    YES
 IR Intens:        0.420                  3.330                 10.060
 Raman Active:       YES                    YES                    YES
               X      Y      Z        X      Y      Z        X      Y      Z
 C          0.202  0.190  0.000   -0.082  0.233 -0.000    0.001 -0.001  0.000
 C         -0.120 -0.084 -0.000    0.169 -0.281  0.000    0.000 -0.000  0.000
 C          0.315  0.090  0.000   -0.153  0.120 -0.000   -0.000  0.000 -0.000
 C         -0.236 -0.227 -0.000    0.026 -0.193  0.000    0.000 -0.000 -0.000
 C          0.133  0.061  0.000   -0.158  0.288 -0.000    0.000  0.000 -0.000
 C         -0.266 -0.079 -0.000    0.160 -0.188  0.000    0.000  0.002 -0.000
 C         -0.025 -0.015 -0.000    0.023 -0.027  0.000   -0.024  0.029 -0.000
 H         -0.181 -0.017 -0.000   -0.219  0.390 -0.000   -0.006 -0.004 -0.000
 H         -0.424  0.117 -0.000    0.200  0.138  0.000   -0.000 -0.000  0.000
 H          0.112  0.426  0.000    0.220  0.103  0.000   -0.001 -0.000 -0.000
 H          0.106  0.148  0.000    0.227 -0.386  0.000   -0.006 -0.003 -0.000
 C          0.025  0.014  0.000   -0.012  0.033 -0.000    0.013 -0.035 -0.000
 H         -0.139  0.122 -0.000   -0.088  0.106 -0.000    0.209  0.189  0.000
 H          0.065 -0.091 -0.063    0.019 -0.074 -0.032    0.033 -0.263  0.373
 H          0.065 -0.091  0.063    0.019 -0.074  0.032    0.033 -0.263 -0.373
 H         -0.035  0.181  0.000    0.048 -0.129  0.000    0.268  0.086  0.000
 H          0.045 -0.102  0.063   -0.055  0.054 -0.032   -0.210  0.161  0.373
 H          0.045 -0.102 -0.063   -0.055  0.054  0.032   -0.210  0.161 -0.373
 TransDip   0.010 -0.018  0.000   -0.051 -0.029 -0.000   -0.088 -0.051 -0.000

 Mode:                40                     41                     42
 Frequency:      3164.34                3207.71                3210.09
 Force Cnst:      6.1236                 6.6771                 6.6866
 Red. Mass:       1.0380                 1.1014                 1.1013
 IR Active:          YES                    YES                    YES
 IR Intens:       67.030                  0.000                 54.846
 Raman Active:       YES                    YES                    YES
               X      Y      Z        X      Y      Z        X      Y      Z
 C         -0.000  0.000 -0.000    0.000 -0.000  0.000   -0.000  0.000 -0.000
 C         -0.001 -0.000 -0.000    0.000  0.000  0.000   -0.000 -0.000 -0.000
 C          0.000 -0.000  0.000    0.000  0.000 -0.000   -0.000 -0.000 -0.000
 C          0.000 -0.000  0.000   -0.000  0.000  0.000   -0.000  0.000 -0.000
 C          0.001  0.001  0.000   -0.000 -0.000 -0.000   -0.000 -0.000 -0.000
 C         -0.000  0.000 -0.000    0.000 -0.000 -0.000    0.000 -0.000 -0.000
 C          0.025 -0.027  0.000   -0.000  0.000  0.065    0.000 -0.000 -0.065
 H          0.011  0.006  0.000   -0.000 -0.000  0.000    0.000  0.000 -0.000
 H          0.000  0.001  0.000   -0.000  0.000 -0.000    0.000 -0.000  0.000
 H         -0.001  0.000 -0.000   -0.000  0.000  0.000   -0.000  0.000  0.000
 H         -0.011 -0.007 -0.000    0.000  0.000 -0.000    0.000  0.000 -0.000
 C          0.011 -0.035 -0.000    0.000  0.000 -0.065    0.000  0.000 -0.065
 H         -0.222 -0.196 -0.000    0.000  0.000  0.015   -0.000 -0.000 -0.012
 H         -0.034  0.259 -0.370   -0.039  0.298 -0.397    0.041 -0.298  0.396
 H         -0.034  0.259  0.370    0.039 -0.298 -0.397   -0.041  0.298  0.396
 H          0.281  0.093  0.000   -0.000 -0.000 -0.015   -0.000 -0.000 -0.012
 H         -0.207  0.160  0.370   -0.238  0.184  0.397   -0.237  0.185  0.396
 H         -0.207  0.160 -0.370    0.238 -0.184  0.397    0.237 -0.185  0.396
 TransDip   0.131 -0.227  0.000   -0.000  0.000  0.000    0.000  0.000 -0.237

 Mode:                43                     44                     45
 Frequency:      3241.31                3243.83                3309.66
 Force Cnst:      6.8136                 6.8247                 7.0112
 Red. Mass:       1.1007                 1.1008                 1.0864
 IR Active:          YES                    YES                    YES
 IR Intens:       51.527                  5.514                  9.403
 Raman Active:       YES                    YES                    YES
               X      Y      Z        X      Y      Z        X      Y      Z
 C          0.000 -0.001  0.000   -0.000  0.001 -0.000    0.001 -0.002  0.000
 C          0.004  0.002  0.000   -0.004 -0.002 -0.000    0.038  0.023  0.000
 C         -0.000 -0.000 -0.000    0.000  0.000  0.000   -0.001 -0.040  0.000
 C         -0.000  0.000 -0.000   -0.000 -0.000 -0.000   -0.035  0.019 -0.000
 C          0.004  0.002  0.000    0.003  0.002  0.000    0.039  0.021  0.000
 C         -0.001  0.001 -0.000   -0.001  0.001 -0.000   -0.001  0.001 -0.000
 C         -0.038 -0.052 -0.000    0.038  0.053  0.000    0.002  0.003  0.000
 H         -0.040 -0.022 -0.000    0.038  0.021  0.000   -0.447 -0.259 -0.000
 H          0.000  0.007 -0.000    0.000 -0.006  0.000    0.006  0.477 -0.000
 H          0.006 -0.003  0.000    0.005 -0.003  0.000    0.415 -0.235  0.000
 H         -0.039 -0.023 -0.000   -0.037 -0.023 -0.000   -0.449 -0.256 -0.000
 C         -0.065 -0.007 -0.000   -0.065 -0.006 -0.000    0.003  0.001  0.000
 H          0.492  0.422  0.000   -0.486 -0.418 -0.000   -0.028 -0.024 -0.000
 H         -0.022  0.104 -0.160    0.024 -0.110  0.170    0.000 -0.004  0.006
 H         -0.022  0.104  0.160    0.024 -0.110 -0.170    0.000 -0.004 -0.006
 H          0.612  0.212  0.000    0.606  0.209  0.000   -0.035 -0.013 -0.000
 H          0.079 -0.071 -0.160    0.083 -0.076 -0.170   -0.003  0.002  0.006
 H          0.079 -0.071  0.160    0.083 -0.076  0.170   -0.003  0.002 -0.006
 TransDip  -0.199 -0.115 -0.000   -0.037  0.065 -0.000    0.085  0.049  0.000

 Mode:                46                     47                     48
 Frequency:      3316.56                3329.86                3345.04
 Force Cnst:      7.0679                 7.1489                 7.2466
 Red. Mass:       1.0906                 1.0943                 1.0992
 IR Active:          YES                    YES                    YES
 IR Intens:        4.011                 40.406                 22.749
 Raman Active:       YES                    YES                    YES
               X      Y      Z        X      Y      Z        X      Y      Z
 C          0.001 -0.002  0.000   -0.000  0.002 -0.000   -0.000  0.001 -0.000
 C          0.048  0.029  0.000   -0.038 -0.020 -0.000   -0.023 -0.010 -0.000
 C         -0.003 -0.023  0.000    0.003 -0.046  0.000   -0.002 -0.059  0.000
 C          0.022 -0.009  0.000   -0.038  0.026 -0.000    0.052 -0.028  0.000
 C         -0.050 -0.027 -0.000   -0.036 -0.022 -0.000    0.020  0.015  0.000
 C          0.001 -0.002  0.000    0.002 -0.001  0.000   -0.001  0.001 -0.000
 C          0.003  0.003  0.000   -0.002 -0.002 -0.000   -0.001 -0.001 -0.000
 H         -0.561 -0.325 -0.000    0.413  0.235  0.000    0.237  0.132  0.000
 H          0.007  0.272 -0.000    0.000  0.519 -0.000    0.009  0.650 -0.000
 H         -0.238  0.131 -0.000    0.449 -0.261  0.000   -0.566  0.319 -0.000
 H          0.563  0.321  0.000    0.411  0.238  0.000   -0.233 -0.138 -0.000
 C         -0.004 -0.001 -0.000   -0.002 -0.000 -0.000    0.001  0.000  0.000
 H         -0.034 -0.027 -0.000    0.020  0.017  0.000    0.010  0.008  0.000
 H         -0.001 -0.002  0.004    0.000  0.002 -0.003    0.001 -0.001  0.000
 H         -0.001 -0.002 -0.004    0.000  0.002  0.003    0.001 -0.001 -0.000
 H          0.041  0.016  0.000    0.024  0.009  0.000   -0.012 -0.005 -0.000
 H          0.002 -0.001 -0.004    0.002 -0.001 -0.003    0.000 -0.001 -0.000
 H          0.002 -0.001  0.004    0.002 -0.001  0.003    0.000 -0.001  0.000
 TransDip   0.032 -0.056  0.000   -0.177 -0.101 -0.000    0.076 -0.132  0.000

 STANDARD THERMODYNAMIC QUANTITIES AT   298.15 K  AND     1.00 ATM

   This Molecule has  0 Imaginary Frequencies
   Zero point vibrational energy:      103.520 kcal/mol

   Atom    1 Element C  Has Mass   12.00000
   Atom    2 Element C  Has Mass   12.00000
   Atom    3 Element C  Has Mass   12.00000
   Atom    4 Element C  Has Mass   12.00000
   Atom    5 Element C  Has Mass   12.00000
   Atom    6 Element C  Has Mass   12.00000
   Atom    7 Element C  Has Mass   12.00000
   Atom    8 Element H  Has Mass    1.00783
   Atom    9 Element H  Has Mass    1.00783
   Atom   10 Element H  Has Mass    1.00783
   Atom   11 Element H  Has Mass    1.00783
   Atom   12 Element C  Has Mass   12.00000
   Atom   13 Element H  Has Mass    1.00783
   Atom   14 Element H  Has Mass    1.00783
   Atom   15 Element H  Has Mass    1.00783
   Atom   16 Element H  Has Mass    1.00783
   Atom   17 Element H  Has Mass    1.00783
   Atom   18 Element H  Has Mass    1.00783
   Molecular Mass:   106.078300 amu
   Principal axes and moments of inertia in amu*Bohr^2:
                             1           2           3
    Eigenvalues --      566.21528   831.68912  1375.85075
          X              -0.49819     0.86707    -0.00009
          Y               0.86707     0.49819     0.00002
          Z              -0.00006     0.00007     1.00000
   Rotational Symmetry Number is   1
   The Molecule is an Asymmetric Top
   Translational Enthalpy:        0.889 kcal/mol
   Rotational Enthalpy:           0.889 kcal/mol
   Vibrational Enthalpy:        106.240 kcal/mol
   gas constant (RT):             0.592 kcal/mol
   Translational Entropy:        39.894  cal/mol.K
   Rotational Entropy:           27.962  cal/mol.K
   Vibrational Entropy:          15.017  cal/mol.K

   Total Enthalpy:              108.610 kcal/mol
   Total Entropy:                82.873  cal/mol.K

 ======================================================================

 STANDARD THERMODYNAMIC QUANTITIES FOR ANHARMONIC VIBRATION -- TOSH

   Zero point vibrational energy: ************ kcal/mol

   Vibrational Enthalpy:       Infinity kcal/mol
   Vibrational Entropy:             NaN  cal/mol.K

   Total Enthalpy:             Infinity kcal/mol
   Total Entropy:                   NaN  cal/mol.K

 ======================================================================

 STANDARD THERMODYNAMIC QUANTITIES FOR ANHARMONIC VIBRATION -- VPT2

   Zero point vibrational energy: ************ kcal/mol

   Vibrational Enthalpy:       Infinity kcal/mol
   Vibrational Entropy:             NaN  cal/mol.K

   Total Enthalpy:             Infinity kcal/mol
   Total Entropy:                   NaN  cal/mol.K

 ======================================================================

Archival summary:
1\1\february\FREQ\HF\BasisUnspecified\810\taweetha\FriDec1317:23:552019FriDec1317:23:552019\0\\#,FREQ,HF,BasisUnspecified,\\0,1\C\C,1,1.38739\H,2,1.07644,1,119.191\C,2,1.38695,1,121.516,3,-180,0\H,4,1.07563,2,120.006,1,-180,0\C,4,1.38057,2,119.491,1,0,0\H,6,1.07563,4,120.504,2,180,0\C,6,1.38695,4,119.491,2,-0,0\H,8,1.07644,6,119.293,4,-180,0\C,8,1.38739,6,121.516,4,0,0\C,1,1.51129,2,120.013,3,-0,0\H,11,1.08351,1,110.797,2,0.00262091,0\H,11,1.08662,1,111.442,2,120.084,0\H,11,1.08662,1,111.442,2,-120.079,0\C,10,1.51129,8,120.013,6,180,0\H,15,1.08351,10,110.797,8,0.00407941,0\H,15,1.08662,10,111.442,8,120.086,0\H,15,1.08662,10,111.442,8,-120.077,0\\HF=-308.847678\\@

 Total job time:  244.86s(wall), 1394.40s(cpu) 
 Fri Dec 13 17:23:55 2019

        *************************************************************
        *                                                           *
        *  Thank you very much for using Q-Chem.  Have a nice day.  *
        *                                                           *
        *************************************************************
