# Supplementary material for: Geometric and energetic data from quantum chemical calculations of halobenzenes and xylenes
Source: Data Brief. 2020 Mar 5;30:105386. doi: 10.1016/j.dib.2020.105386 (PMC7114895; doi:10.1016/j.dib.2020.105386)
Supplement: Supplementary file 2 [file mmc2.zip › xylene/HF/p-xylene.out]

                  Welcome to Q-Chem
     A Quantum Leap Into The Future Of Chemistry


 Q-Chem 5.2 (devel), Q-Chem, Inc., Pleasanton, CA (2019)

 Yihan Shao,  Zhengting Gan,  E. Epifanovsky,  A. T. B. Gilbert,  M. Wormit,  
 J. Kussmann,  A. W. Lange,  A. Behn,  Jia Deng,  Xintian Feng,  D. Ghosh,  
 M. Goldey,  P. R. Horn,  L. D. Jacobson,  I. Kaliman,  T. Kus,  A. Landau,  
 Jie Liu,  E. I. Proynov,  R. M. Richard,  R. P. Steele,  E. J. Sundstrom,  
 H. L. Woodcock III,  P. M. Zimmerman,  D. Zuev,  B. Albrecht,  E. Alguire,  
 S. A. Baeppler,  D. Barton,  Z. Benda,  Y. A. Bernard,  E. J. Berquist,  
 K. B. Bravaya,  H. Burton,  D. Casanova,  Chun-Min Chang,  Yunqing Chen,  
 A. Chien,  K. D. Closser,  M. P. Coons,  S. Coriani,  S. Dasgupta,  
 A. L. Dempwolff,  M. Diedenhofen,  Hainam Do,  R. G. Edgar,  Po-Tung Fang,  
 S. Faraji,  S. Fatehi,  Qingguo Feng,  K. D. Fenk,  J. Fosso-Tande,  
 J. Gayvert,  Qinghui Ge,  A. Ghysels,  G. Gidofalvi,  J. Gomes,  
 J. Gonthier,  A. Gunina,  D. Hait,  M. W. D. Hanson-Heine,  
 P. H. P. Harbach,  A. W. Hauser,  M. F. Herbst,  J. E. Herr,  
 E. G. Hohenstein,  Z. C. Holden,  Kerwin Hui,  B. C. Huynh,  T.-C. Jagau,  
 Hyunjun Ji,  B. Kaduk,  K. Khistyaev,  Jaehoon Kim,  P. Klunzinger,  K. Koh,  
 D. Kosenkov,  L. Koulias,  T. Kowalczyk,  C. M. Krauter,  A. Kunitsa,  
 Ka Un Lao,  A. Laurent,  K. V. Lawler,  Joonho Lee,  D. Lefrancois,  
 S. Lehtola,  D. S. Levine,  Yi-Pei Li,  You-Sheng Lin,  Fenglai Liu,  
 E. Livshits,  A. Luenser,  P. Manohar,  E. Mansoor,  S. F. Manzer,  
 Shan-Ping Mao,  Yuezhi Mao,  N. Mardirossian,  A. V. Marenich,  
 T. Markovich,  L. A. Martinez-Martinez,  S. A. Maurer,  N. J. Mayhall,  
 S. C. McKenzie,  J.-M. Mewes,  P. Morgante,  A. F. Morrison,  
 J. W. Mullinax,  K. Nanda,  T. S. Nguyen-Beck,  R. Olivares-Amaya,  
 J. A. Parkhill,  Zheng Pei,  T. M. Perrine,  F. Plasser,  P. Pokhilko,  
 S. Prager,  A. Prociuk,  E. Ramos,  D. R. Rehn,  F. Rob,  M. Scheurer,  
 M. Schneider,  N. Sergueev,  S. M. Sharada,  S. Sharma,  D. W. Small,  
 T. Stauch,  T. Stein,  Yu-Chuan Su,  A. J. W. Thom,  A. Tkatchenko,  
 T. Tsuchimochi,  N. M. Tubman,  L. Vogt,  M. L. Vidal,  O. Vydrov,  
 M. A. Watson,  J. Wenzel,  M. de Wergifosse,  T. A. Wesolowski,  A. White,  
 J. Witte,  A. Yamada,  Jun Yang,  K. Yao,  S. Yeganeh,  S. R. Yost,  
 Zhi-Qiang You,  A. Zech,  Igor Ying Zhang,  Xing Zhang,  Yan Zhao,  
 Ying Zhu,  B. R. Brooks,  G. K. L. Chan,  C. J. Cramer,  M. S. Gordon,  
 W. J. Hehre,  A. Klamt,  M. W. Schmidt,  C. D. Sherrill,  D. G. Truhlar,  
 A. Aspuru-Guzik,  R. Baer,  A. T. Bell,  N. A. Besley,  Jeng-Da Chai,  
 A. E. DePrince, III,  R. A. DiStasio Jr.,  A. Dreuw,  B. D. Dunietz,  
 T. R. Furlani,  Chao-Ping Hsu,  Yousung Jung,  Jing Kong,  D. S. Lambrecht,  
 WanZhen Liang,  C. Ochsenfeld,  V. A. Rassolov,  L. V. Slipchenko,  
 J. E. Subotnik,  T. Van Voorhis,  J. M. Herbert,  A. I. Krylov,  
 P. M. W. Gill,  M. Head-Gordon

 Contributors to earlier versions of Q-Chem not listed above: 
 R. D. Adamson,  B. Austin,  J. Baker,  G. J. O. Beran,  K. Brandhorst,  
 S. T. Brown,  E. F. C. Byrd,  A. K. Chakraborty,  C.-L. Cheng,  
 Siu Hung Chien,  D. M. Chipman,  D. L. Crittenden,  H. Dachsel,  
 R. J. Doerksen,  A. D. Dutoi,  L. Fusti-Molnar,  W. A. Goddard III,  
 A. Golubeva-Zadorozhnaya,  S. R. Gwaltney,  G. Hawkins,  A. Heyden,  
 S. Hirata,  G. Kedziora,  F. J. Keil,  C. Kelley,  Jihan Kim,  R. A. King,  
 R. Z. Khaliullin,  P. P. Korambath,  W. Kurlancheek,  A. M. Lee,  M. S. Lee,  
 S. V. Levchenko,  Ching Yeh Lin,  D. Liotard,  R. C. Lochan,  I. Lotan,  
 P. E. Maslen,  N. Nair,  D. P. O'Neill,  D. Neuhauser,  E. Neuscamman,  
 C. M. Oana,  R. Olson,  B. Peters,  R. Peverati,  P. A. Pieniazek,  
 Y. M. Rhee,  J. Ritchie,  M. A. Rohrdanz,  E. Rosta,  N. J. Russ,  
 H. F. Schaefer III,  N. E. Schultz,  N. Shenvi,  A. C. Simmonett,  A. Sodt,  
 D. Stuck,  K. S. Thanthiriwatte,  V. Vanovschi,  Tao Wang,  A. Warshel,  
 C. F. Williams,  Q. Wu,  X. Xu,  W. Zhang

 Please cite Q-Chem as follows:
 Y. Shao et al., Mol. Phys. 113, 184-215 (2015)
 DOI: 10.1080/00268976.2014.952696

 Q-Chem 5.2.1 for Intel X86 EM64T Linux

 Parts of Q-Chem use Armadillo 8.300.2 (Tropical Shenanigans).
 http://arma.sourceforge.net/

 Q-Chem begins on Sat Dec 14 10:14:08 2019  

Host: 
0

     Scratch files written to /scratch/taweetham/qchem29528//
NAlpha2: 58
NElect   58
Mult     1

Checking the input file for inconsistencies... 	...done.

--------------------------------------------------------------
User input:
--------------------------------------------------------------
$molecule
0 1
  C    0.6923311   -1.1767756    0.1843247
  C   -0.6907620   -1.1792603    0.1728809
  C   -1.4117708   -0.0036308   -0.0079759
  C   -0.6945613    1.1707269   -0.1787131
  C    0.6930389    1.1732691   -0.1670686
  C    1.4118096    0.0011028    0.0119039
  C   -2.9225415   -0.0122503    0.0040856
  C    2.9225051   -0.0035668   -0.0078500
  H    1.2188451   -2.1049890    0.3292362
  H   -1.2163896   -2.1096198    0.3087644
  H   -1.2195762    2.0998572   -0.3210914
  H    1.2170785    2.1045593   -0.3003257
  H   -3.3241086    0.4143224   -0.9082564
  H   -3.3086382    0.5667413    0.8390738
  H   -3.3075408   -1.0227754    0.0990918
  H    3.3272521    0.5781061    0.8133369
  H    3.3004207    0.4239497   -0.9333740
  H    3.3124317   -1.0127463    0.0717079
$end

$REM
   JOB_TYPE	OPTIMIZATION
   BASIS	6-311++G**
   METHOD	HF
   THRESH	14
   SCF_CONVERGENCE 10
   GEOM_OPT_TOL_GRADIENT 30
   GEOM_OPT_TOL_DISPLACEMENT 30
   GEOM_OPT_TOL_ENERGY 3
$END

--------------------------------------------------------------
 ----------------------------------------------------------------
             Standard Nuclear Orientation (Angstroms)
    I     Atom           X                Y                Z
 ----------------------------------------------------------------
    1      C       0.6899915401    -1.1881065978     0.0079122833
    2      C      -0.6930965120    -1.1861503619    -0.0042232403
    3      C      -1.4117624629     0.0047148268    -0.0094142236
    4      C      -0.6922215873     1.1899960649    -0.0043170742
    5      C       0.6953735419     1.1880581408     0.0080269138
    6      C       1.4118091230     0.0009011882     0.0118659107
    7      C      -2.9225539057    -0.0026221841     0.0007478762
    8      C       2.9225048659    -0.0037665922    -0.0078698340
    9      H       1.2146545411    -2.1285782974     0.0140903636
   10      H      -1.2205715589    -2.1253393431    -0.0076336794
   11      H      -1.2153853040     2.1309968925    -0.0078537007
   12      H       1.2212607484     2.1277821841     0.0141720183
   13      H      -3.3227517437     0.5550081884    -0.8385842317
   14      H      -3.3080629887     0.4472388588     0.9120738430
   15      H      -3.3095279838    -1.0153243282    -0.0549032415
   16      H       3.3278514560     0.4492321630     0.8904606681
   17      H       3.3017980474     0.5552138482    -0.8598456452
   18      H       3.3104671676    -1.0143770748    -0.0783480654
 ----------------------------------------------------------------
 Molecular Point Group                 C1    NOp =  1
 Largest Abelian Subgroup              C1    NOp =  1
 Nuclear Repulsion Energy =         341.57370838 hartrees
 There are       29 alpha and       29 beta electrons
 Requested basis set is 6-311++G(d,p)
 There are 98 shells and 246 basis functions

 Total QAlloc Memory Limit   2000 MB
 Mega-Array Size       188 MB
 MEM_STATIC part       192 MB
 A cutoff of  1.0D-14 yielded   4530 shell pairs
 There are     29167 function pairs (     31148 Cartesian)
 Smallest overlap matrix eigenvalue = 7.70E-07
 Linear dependence detected in AO basis
 Tighter screening thresholds may be required for diffuse basis sets
 Use S2THRESH > 14 and THRESH = 14 in case of SCF convergence issues
 Number of orthogonalized atomic orbitals = 245
 Maximum deviation from orthogonality = 9.316E-11

 Scale SEOQF with 1.000000e-01/1.000000e-01/1.000000e-01

 Standard Electronic Orientation quadrupole field applied
 Nucleus-field energy     =     0.0000000111 hartrees
 Guess from superposition of atomic densities
 Warning:  Energy on first SCF cycle will be non-variational
 SAD guess density has 58.000000 electrons

 -----------------------------------------------------------------------
  General SCF calculation program by
  Eric Jon Sundstrom, Paul Horn, Yuezhi Mao, Dmitri Zuev, Alec White,
  David Stuck, Shaama M.S., Shane Yost, Joonho Lee, David Small,
  Daniel Levine, Susi Lehtola, Hugh Burton, Evgeny Epifanovsky,
  Bang C. Huynh
 -----------------------------------------------------------------------
 Hartree-Fock
 using 8 threads for integral computing
 -------------------------------------------------------
 OpenMP Integral computing Module                
 Release: version 2.0, May 2017, Q-Chem Inc. Pleasanton 
 -------------------------------------------------------
 A restricted SCF calculation will be
 performed using DIIS
 SCF converges when DIIS error is below 1.0e-10
 ---------------------------------------
  Cycle       Energy         DIIS error
 ---------------------------------------
    1    -312.3264522689      4.35e-02  
    2    -308.7595057060      2.78e-03  
    3    -308.8413277958      7.41e-04  
    4    -308.8476148062      2.63e-04  
    5    -308.8482246104      4.05e-05  
    6    -308.8482469036      1.31e-05  
    7    -308.8482491097      3.49e-06  
    8    -308.8482493090      1.36e-06  
    9    -308.8482493337      3.88e-07  
   10    -308.8482493369      1.28e-07  
   11    -308.8482493376      6.08e-08  
   12    -308.8482493378      2.75e-08  
   13    -308.8482493378      6.85e-09  
   14    -308.8482493378      1.55e-09  
   15    -308.8482493378      6.65e-10  
   16    -308.8482493378      2.16e-10  
   17    -308.8482493378      3.52e-11  Convergence criterion met
 ---------------------------------------
 SCF time:   CPU 73.39s  wall 14.00s 
 SCF   energy in the final basis set =     -308.8482493378
 Total energy in the final basis set =     -308.8482493378

 --------------------------------------------------------------

                    Orbital Energies (a.u.)
 --------------------------------------------------------------

 Alpha MOs
 -- Occupied --
-11.2340 -11.2340 -11.2256 -11.2249 -11.2244 -11.2236 -11.2195 -11.2195
 -1.1586  -1.0627  -1.0119  -0.9741  -0.8978  -0.8285  -0.7847  -0.6706
 -0.6463  -0.6265  -0.5808  -0.5798  -0.5705  -0.5551  -0.5481  -0.5248
 -0.4807  -0.4803  -0.4775  -0.3328  -0.3139
 -- Virtual --
  0.0400   0.0477   0.0499   0.0649   0.0674   0.0719   0.0797   0.0917
  0.0942   0.1090   0.1141   0.1237   0.1283   0.1427   0.1437   0.1550
  0.1685   0.1730   0.1805   0.1856   0.1881   0.1909   0.1948   0.2036
  0.2056   0.2072   0.2119   0.2242   0.2249   0.2318   0.2327   0.2458
  0.2513   0.2552   0.2583   0.2785   0.2824   0.2901   0.2982   0.3105
  0.3179   0.3193   0.3222   0.3541   0.3586   0.3666   0.3674   0.3911
  0.4026   0.4169   0.4312   0.4368   0.4457   0.4618   0.4625   0.4814
  0.5240   0.5451   0.5465   0.5560   0.6004   0.6061   0.6130   0.6646
  0.6658   0.7228   0.7337   0.7350   0.7420   0.7547   0.7682   0.7699
  0.7934   0.8004   0.8207   0.8453   0.8507   0.8578   0.8624   0.8693
  0.8746   0.8851   0.9089   0.9167   0.9244   0.9579   0.9697   0.9819
  1.0057   1.0228   1.0441   1.0620   1.0801   1.0922   1.0994   1.1390
  1.1462   1.1653   1.1763   1.1831   1.1918   1.2421   1.2496   1.2604
  1.2903   1.3300   1.3368   1.3526   1.4043   1.5396   1.5825   1.6262
  1.6335   1.6792   1.6825   1.7313   1.7353   1.7369   1.8068   1.8139
  1.8294   1.8317   1.8424   1.8557   1.8826   1.8847   1.8855   1.8970
  1.9247   1.9593   1.9750   1.9969   2.0216   2.0546   2.0713   2.1129
  2.1247   2.1406   2.1435   2.2012   2.2080   2.2621   2.2659   2.2830
  2.2845   2.3193   2.3400   2.3884   2.3965   2.4430   2.4532   2.4588
  2.5316   2.5509   2.6382   2.6441   2.6472   2.7611   2.7633   2.7800
  2.8385   2.8410   2.8441   2.8447   2.8626   2.8967   2.9446   2.9524
  2.9582   2.9864   2.9897   3.0093   3.0193   3.0374   3.0574   3.0678
  3.0991   3.1044   3.1658   3.1860   3.2250   3.2792   3.3078   3.3094
  3.3321   3.3545   3.3747   3.3894   3.5190   3.6074   3.6459   3.6688
  3.8225   3.8799   3.9478   4.0294   4.1022   4.1460   4.2231   4.2270
  4.2494   4.2735   4.4367   4.5894   4.6030   4.7260   4.8183   5.3072
 24.7574  25.1052  25.1357  25.1624  25.1925  25.2849  25.3081  25.3980
 --------------------------------------------------------------

          Ground-State Mulliken Net Atomic Charges

     Atom                 Charge (a.u.)
  ----------------------------------------
      1 C                    -0.895174
      2 C                    -0.892902
      3 C                     0.687098
      4 C                     0.054524
      5 C                     0.058491
      6 C                     0.693856
      7 C                    -0.660771
      8 C                    -0.666408
      9 H                     0.169839
     10 H                     0.169569
     11 H                     0.191250
     12 H                     0.191685
     13 H                     0.146183
     14 H                     0.153309
     15 H                     0.149920
     16 H                     0.152156
     17 H                     0.147401
     18 H                     0.149973
  ----------------------------------------
  Sum of atomic charges =     0.000000

 -----------------------------------------------------------------
                    Cartesian Multipole Moments
 -----------------------------------------------------------------
    Charge (ESU x 10^10)
                -0.0000
    Dipole Moment (Debye)
         X       0.0007      Y       0.0601      Z       0.0054
       Tot       0.0603
    Quadrupole Moments (Debye-Ang)
        XX     -44.5527     XY       0.0077     YY     -45.6881
        XZ      -0.0163     YZ      -0.0015     ZZ     -53.5127
    Octopole Moments (Debye-Ang^2)
       XXX       0.0017    XXY      -0.0432    XYY       0.0037
       YYY      -0.9202    XXZ      -0.0194    XYZ       0.0432
       YYZ      -0.1672    XZZ      -0.0002    YZZ       1.1965
       ZZZ       0.1803
    Hexadecapole Moments (Debye-Ang^3)
      XXXX   -1085.0412   XXXY       0.0552   XXYY    -223.0129
      XYYY       0.0084   YYYY    -297.2266   XXXZ      -0.0120
      XXYZ       0.0213   XYYZ       0.1284   YYYZ       0.0072
      XXZZ    -193.4690   XYZZ      -0.0017   YYZZ     -73.8462
      XZZZ      -0.2481   YZZZ      -0.0293   ZZZZ     -76.7330
 -----------------------------------------------------------------
 Calculating analytic gradient of the SCF energy
 Gradient of SCF Energy
            1           2           3           4           5           6
    1  -0.0042347   0.0039307  -0.0000175  -0.0039881   0.0042900   0.0000910
    2  -0.0022761  -0.0021952   0.0072128  -0.0022216  -0.0022466   0.0064966
    3  -0.0000368  -0.0005116  -0.0008905  -0.0005163  -0.0000563   0.0019603
            7           8           9          10          11          12
    1   0.0000769  -0.0001035   0.0001232  -0.0002639   0.0001872  -0.0000883
    2  -0.0000048  -0.0005397  -0.0002708  -0.0004361  -0.0004218  -0.0002739
    3  -0.0008835   0.0009366   0.0003928  -0.0000411  -0.0000482   0.0003936
           13          14          15          16          17          18
    1   0.0007556  -0.0000369  -0.0006151  -0.0007355   0.0002348   0.0003942
    2  -0.0007744  -0.0002669  -0.0009629  -0.0004947   0.0001216  -0.0004456
    3   0.0008265   0.0004380   0.0002824  -0.0009736  -0.0007830  -0.0004893
 Max gradient component =       7.213E-03
 RMS gradient           =       1.908E-03
 Gradient time:  CPU 22.15 s  wall 3.90 s
 Geometry Optimization Parameters
   NAtoms,    NIC,     NZ,  NCons,   NDum,   NFix, NCnnct, MaxDiis
       18     120       0       0       0       0       0       0


** GEOMETRY OPTIMIZATION IN DELOCALIZED INTERNAL COORDINATES **
   Searching for a Minimum

   Optimization Cycle:   1

                       Coordinates (Angstroms)
     ATOM                X               Y               Z
      1  C         0.6899915401   -1.1881065978    0.0079122833
      2  C        -0.6930965120   -1.1861503619   -0.0042232403
      3  C        -1.4117624629    0.0047148268   -0.0094142236
      4  C        -0.6922215873    1.1899960649   -0.0043170742
      5  C         0.6953735419    1.1880581408    0.0080269138
      6  C         1.4118091230    0.0009011882    0.0118659107
      7  C        -2.9225539057   -0.0026221841    0.0007478762
      8  C         2.9225048659   -0.0037665922   -0.0078698340
      9  H         1.2146545411   -2.1285782974    0.0140903636
     10  H        -1.2205715589   -2.1253393431   -0.0076336794
     11  H        -1.2153853040    2.1309968925   -0.0078537007
     12  H         1.2212607484    2.1277821841    0.0141720183
     13  H        -3.3227517437    0.5550081884   -0.8385842317
     14  H        -3.3080629887    0.4472388588    0.9120738430
     15  H        -3.3095279838   -1.0153243282   -0.0549032415
     16  H         3.3278514560    0.4492321630    0.8904606681
     17  H         3.3017980474    0.5552138482   -0.8598456452
     18  H         3.3104671676   -1.0143770748   -0.0783480654
   Point Group: c1    Number of degrees of freedom:    48


   Energy is   -308.848249338


 Attempting to generate delocalized internal coordinates
 Initial Hessian constructed with Jon Baker's OPTIMIZE code

 48 Hessian modes will be used to form the next step
  Hessian Eigenvalues:
     0.007744    0.007746    0.016704    0.017777    0.023785    0.023987
     0.024094    0.024114    0.024116    0.024149    0.024285    0.071958
     0.072014    0.072394    0.072449    0.160000    0.160000    0.160000
     0.160000    0.160000    0.160000    0.160000    0.160000    0.160000
     0.160000    0.219999    0.229574    0.239971    0.249935    0.249964
     0.312658    0.312670    0.351285    0.351650    0.353324    0.354192
     0.354358    0.354862    0.363372    0.363668    0.363736    0.364010
     0.430599    0.434703    0.473070    0.475651    0.478502    0.482930

 Minimum search - taking simple RFO step
 Searching for Lamda that Minimizes Along All modes
 Value Taken    Lamda =  -0.00032752
 Step Taken.  Stepsize is  0.082414

                             Maximum     Tolerance    Cnvgd?
         Gradient           0.005046      0.000030      NO
         Displacement       0.049682      0.000030      NO
         Energy change     *********      0.000000      NO


 New Cartesian Coordinates Obtained by Inverse Iteration

 Displacement from previous Coordinates is:  0.113024
 ----------------------------------------------------------------
             Standard Nuclear Orientation (Angstroms)
    I     Atom           X                Y                Z
 ----------------------------------------------------------------
    1      C       0.6929260985    -1.1937030189    -0.0046002927
    2      C      -0.6938283154    -1.1928926159    -0.0009282819
    3      C      -1.4120582881    -0.0048932198     0.0004618530
    4      C      -0.6915859060     1.1830519954    -0.0007012921
    5      C       0.6924023730     1.1822180890    -0.0040840226
    6      C       1.4119928405    -0.0064567453    -0.0060517356
    7      C      -2.9231544307     0.0027796280     0.0056176785
    8      C       2.9231242857     0.0008389916    -0.0037060762
    9      H       1.2184197711    -2.1332333679    -0.0048917613
   10      H      -1.2200962203    -2.1319138257    -0.0023228672
   11      H      -1.2154173913     2.1244509169    -0.0018894213
   12      H       1.2171486147     2.1230655609    -0.0039286465
   13      H      -3.3172258064     0.5682634578    -0.8338956248
   14      H      -3.3079395804     0.4549437729     0.9156250132
   15      H      -3.3176496745    -1.0048663071    -0.0564640540
   16      H       3.3136861951     0.4610768974     0.8998013371
   17      H       3.3112892089     0.5592252760    -0.8506055264
   18      H       3.3177432099    -1.0070779091    -0.0610793383
 ----------------------------------------------------------------
 Molecular Point Group                 C1    NOp =  1
 Largest Abelian Subgroup              C1    NOp =  1
 Nuclear Repulsion Energy =         341.54995624 hartrees
 There are       29 alpha and       29 beta electrons
 Applying Cartesian multipole field
    Component          Value
    ---------          -----
     (2,0,0)        1.00000E-11
     (0,2,0)        2.00000E-11
     (0,0,2)       -3.00000E-11
 Nucleus-field energy     =     0.0000000111 hartrees
 Requested basis set is 6-311++G(d,p)
 There are 98 shells and 246 basis functions
 A cutoff of  1.0D-14 yielded   4530 shell pairs
 There are     29167 function pairs (     31148 Cartesian)
 Smallest overlap matrix eigenvalue = 7.67E-07
 Linear dependence detected in AO basis
 Tighter screening thresholds may be required for diffuse basis sets
 Use S2THRESH > 14 and THRESH = 14 in case of SCF convergence issues
 Number of orthogonalized atomic orbitals = 245
 Maximum deviation from orthogonality = 1.268E-10
 Guess MOs from SCF MO coefficient file

 -----------------------------------------------------------------------
  General SCF calculation program by
  Eric Jon Sundstrom, Paul Horn, Yuezhi Mao, Dmitri Zuev, Alec White,
  David Stuck, Shaama M.S., Shane Yost, Joonho Lee, David Small,
  Daniel Levine, Susi Lehtola, Hugh Burton, Evgeny Epifanovsky,
  Bang C. Huynh
 -----------------------------------------------------------------------
 Hartree-Fock
 using 8 threads for integral computing
 -------------------------------------------------------
 OpenMP Integral computing Module                
 Release: version 2.0, May 2017, Q-Chem Inc. Pleasanton 
 -------------------------------------------------------
 A restricted SCF calculation will be
 performed using DIIS
 SCF converges when DIIS error is below 1.0e-10
 ---------------------------------------
  Cycle       Energy         DIIS error
 ---------------------------------------
    1    -308.8479219207      1.93e-04  
    2    -308.8483936788      4.74e-05  
    3    -308.8484383812      1.16e-05  
    4    -308.8484425960      5.32e-06  
    5    -308.8484433851      2.82e-06  
    6    -308.8484437243      9.50e-07  
    7    -308.8484437773      3.70e-07  
    8    -308.8484437828      1.49e-07  
    9    -308.8484437835      4.81e-08  
   10    -308.8484437835      1.62e-08  
   11    -308.8484437836      3.86e-09  
   12    -308.8484437836      9.87e-10  
   13    -308.8484437836      3.10e-10  
   14    -308.8484437836      8.23e-11  Convergence criterion met
 ---------------------------------------
 SCF time:   CPU 63.31s  wall 12.00s 
 SCF   energy in the final basis set =     -308.8484437836
 Total energy in the final basis set =     -308.8484437836

 --------------------------------------------------------------

                    Orbital Energies (a.u.)
 --------------------------------------------------------------

 Alpha MOs
 -- Occupied --
-11.2340 -11.2340 -11.2255 -11.2251 -11.2242 -11.2238 -11.2196 -11.2196
 -1.1585  -1.0627  -1.0119  -0.9741  -0.8979  -0.8285  -0.7847  -0.6706
 -0.6463  -0.6264  -0.5808  -0.5795  -0.5700  -0.5557  -0.5481  -0.5251
 -0.4807  -0.4803  -0.4775  -0.3328  -0.3140
 -- Virtual --
  0.0400   0.0477   0.0499   0.0649   0.0673   0.0720   0.0797   0.0916
  0.0942   0.1093   0.1141   0.1236   0.1282   0.1426   0.1435   0.1550
  0.1690   0.1730   0.1804   0.1856   0.1881   0.1909   0.1949   0.2037
  0.2055   0.2073   0.2119   0.2241   0.2249   0.2316   0.2325   0.2458
  0.2511   0.2552   0.2582   0.2790   0.2819   0.2899   0.2982   0.3107
  0.3182   0.3195   0.3219   0.3543   0.3586   0.3674   0.3676   0.3913
  0.4028   0.4168   0.4310   0.4368   0.4456   0.4619   0.4629   0.4819
  0.5232   0.5456   0.5467   0.5593   0.5996   0.6061   0.6125   0.6645
  0.6660   0.7229   0.7342   0.7353   0.7415   0.7563   0.7682   0.7703
  0.7920   0.8005   0.8213   0.8444   0.8504   0.8576   0.8620   0.8699
  0.8743   0.8849   0.9089   0.9170   0.9241   0.9591   0.9693   0.9822
  1.0057   1.0236   1.0445   1.0628   1.0805   1.0919   1.1001   1.1392
  1.1549   1.1585   1.1767   1.1840   1.1919   1.2446   1.2504   1.2600
  1.2868   1.3305   1.3369   1.3525   1.4043   1.5400   1.5827   1.6252
  1.6321   1.6810   1.6819   1.7312   1.7354   1.7368   1.8057   1.8142
  1.8284   1.8318   1.8418   1.8554   1.8824   1.8854   1.8856   1.8958
  1.9245   1.9601   1.9757   1.9962   2.0204   2.0547   2.0715   2.1122
  2.1252   2.1406   2.1442   2.2014   2.2082   2.2624   2.2669   2.2842
  2.2844   2.3179   2.3396   2.3880   2.3971   2.4432   2.4554   2.4555
  2.5331   2.5493   2.6381   2.6430   2.6470   2.7621   2.7637   2.7806
  2.8390   2.8411   2.8437   2.8444   2.8633   2.8972   2.9446   2.9512
  2.9572   2.9863   2.9889   3.0092   3.0197   3.0368   3.0579   3.0689
  3.0986   3.1056   3.1664   3.1859   3.2249   3.2789   3.3090   3.3110
  3.3318   3.3543   3.3739   3.3901   3.5188   3.6070   3.6440   3.6703
  3.8231   3.8793   3.9489   4.0303   4.1024   4.1459   4.2205   4.2244
  4.2521   4.2760   4.4366   4.5890   4.6032   4.7254   4.8175   5.3075
 24.7573  25.1052  25.1362  25.1617  25.1925  25.2846  25.3080  25.3980
 --------------------------------------------------------------

          Ground-State Mulliken Net Atomic Charges

     Atom                 Charge (a.u.)
  ----------------------------------------
      1 C                    -0.897556
      2 C                    -0.894740
      3 C                     0.687427
      4 C                     0.060672
      5 C                     0.063524
      6 C                     0.685766
      7 C                    -0.663404
      8 C                    -0.663795
      9 H                     0.170030
     10 H                     0.170008
     11 H                     0.191745
     12 H                     0.191805
     13 H                     0.146699
     14 H                     0.153172
     15 H                     0.149283
     16 H                     0.152912
     17 H                     0.147171
     18 H                     0.149281
  ----------------------------------------
  Sum of atomic charges =     0.000000

 -----------------------------------------------------------------
                    Cartesian Multipole Moments
 -----------------------------------------------------------------
    Charge (ESU x 10^10)
                -0.0000
    Dipole Moment (Debye)
         X       0.0000      Y       0.0723      Z       0.0114
       Tot       0.0732
    Quadrupole Moments (Debye-Ang)
        XX     -44.5424     XY      -0.0020     YY     -45.6857
        XZ      -0.0046     YZ       0.0003     ZZ     -53.5212
    Octopole Moments (Debye-Ang^2)
       XXX       0.0011    XXY       0.1926    XYY      -0.0003
       YYY      -0.5702    XXZ       0.0862    XYZ       0.0143
       YYZ      -0.1420    XZZ       0.0025    YZZ       1.3844
       ZZZ       0.4907
    Hexadecapole Moments (Debye-Ang^3)
      XXXX   -1085.0853   XXXY       0.1168   XXYY    -223.0061
      XYYY       0.1168   YYYY    -297.2326   XXXZ       1.0976
      XXYZ      -0.0233   XYYZ       0.3522   YYYZ      -0.0191
      XXZZ    -193.6580   XYZZ       0.0533   YYZZ     -73.8220
      XZZZ       0.8630   YZZZ      -0.0228   ZZZZ     -76.7310
 -----------------------------------------------------------------
 Calculating analytic gradient of the SCF energy
 Gradient of SCF Energy
            1           2           3           4           5           6
    1  -0.0024346   0.0025069   0.0000586  -0.0024100   0.0023270  -0.0000841
    2  -0.0017321  -0.0018067   0.0036186  -0.0017882  -0.0017527   0.0033363
    3  -0.0002142   0.0002676   0.0002464   0.0002186  -0.0001858  -0.0005355
            7           8           9          10          11          12
    1  -0.0001155   0.0001286   0.0001329  -0.0000834   0.0001158  -0.0001434
    2  -0.0001752  -0.0002090   0.0001134   0.0001452   0.0001118   0.0000880
    3  -0.0003653   0.0004868   0.0001268  -0.0000743  -0.0000826   0.0001361
           13          14          15          16          17          18
    1  -0.0002543   0.0000174   0.0001673   0.0003198  -0.0001257  -0.0001232
    2   0.0000015  -0.0000633   0.0000814   0.0000130  -0.0000608   0.0000787
    3   0.0000072   0.0000211   0.0000593  -0.0000157  -0.0000191  -0.0000776
 Max gradient component =       3.619E-03
 RMS gradient           =       1.068E-03
 Gradient time:  CPU 22.14 s  wall 3.86 s
 Geometry Optimization Parameters
   NAtoms,    NIC,     NZ,  NCons,   NDum,   NFix, NCnnct, MaxDiis
       18     120       0       0       0       0       0       0

 Cartesian Hessian Update
 Hessian updated using BFGS update


** GEOMETRY OPTIMIZATION IN DELOCALIZED INTERNAL COORDINATES **
   Searching for a Minimum

   Optimization Cycle:   2

                       Coordinates (Angstroms)
     ATOM                X               Y               Z
      1  C         0.6929260985   -1.1937030189   -0.0046002927
      2  C        -0.6938283154   -1.1928926159   -0.0009282819
      3  C        -1.4120582881   -0.0048932198    0.0004618530
      4  C        -0.6915859060    1.1830519954   -0.0007012921
      5  C         0.6924023730    1.1822180890   -0.0040840226
      6  C         1.4119928405   -0.0064567453   -0.0060517356
      7  C        -2.9231544307    0.0027796280    0.0056176785
      8  C         2.9231242857    0.0008389916   -0.0037060762
      9  H         1.2184197711   -2.1332333679   -0.0048917613
     10  H        -1.2200962203   -2.1319138257   -0.0023228672
     11  H        -1.2154173913    2.1244509169   -0.0018894213
     12  H         1.2171486147    2.1230655609   -0.0039286465
     13  H        -3.3172258064    0.5682634578   -0.8338956248
     14  H        -3.3079395804    0.4549437729    0.9156250132
     15  H        -3.3176496745   -1.0048663071   -0.0564640540
     16  H         3.3136861951    0.4610768974    0.8998013371
     17  H         3.3112892089    0.5592252760   -0.8506055264
     18  H         3.3177432099   -1.0070779091   -0.0610793383
   Point Group: c1    Number of degrees of freedom:    48


   Energy is   -308.848443784

 Hessian updated using BFGS update

 42 Hessian modes will be used to form the next step
  Hessian Eigenvalues:
     0.007743    0.007755    0.016749    0.018934    0.023218    0.023905
     0.024113    0.024114    0.024139    0.024223    0.026010    0.070762
     0.072012    0.072131    0.072441    0.159027    0.160000    0.160000
     0.166365    0.214626    0.220648    0.229574    0.240418    0.250154
     0.312664    0.313421    0.347222    0.351560    0.351874    0.353632
     0.354289    0.354646    0.362988    0.363576    0.363712    0.363910
     0.399196    0.434654    0.437079    0.475526    0.476281    0.481541

 Minimum search - taking simple RFO step
 Searching for Lamda that Minimizes Along All modes
 Value Taken    Lamda =  -0.00007731
 Step Taken.  Stepsize is  0.023906

                             Maximum     Tolerance    Cnvgd?
         Gradient           0.002959      0.000030      NO
         Displacement       0.011459      0.000030      NO
         Energy change     -0.000194      0.000000      NO


 New Cartesian Coordinates Obtained by Inverse Iteration

 Displacement from previous Coordinates is:  0.041694
 ----------------------------------------------------------------
             Standard Nuclear Orientation (Angstroms)
    I     Atom           X                Y                Z
 ----------------------------------------------------------------
    1      C       0.6944654717    -1.1951185061    -0.0067356131
    2      C      -0.6949620252    -1.1949417173    -0.0029237280
    3      C      -1.4118354678    -0.0099182929     0.0006113826
    4      C      -0.6904237144     1.1811282376    -0.0020048567
    5      C       0.6908503201     1.1809471437    -0.0063275257
    6      C       1.4118029339    -0.0103395312    -0.0074870228
    7      C      -2.9225473927     0.0039431891     0.0085577680
    8      C       2.9225417025     0.0021600123    -0.0028753688
    9      H       1.2189876416    -2.1351564801    -0.0107763367
   10      H      -1.2198159989    -2.1347665451    -0.0033535208
   11      H      -1.2158746901     2.1216880439    -0.0016061224
   12      H       1.2166333946     2.1212842917    -0.0100172224
   13      H      -3.3123506668     0.5723806194    -0.8312378842
   14      H      -3.3046029621     0.4593746443     0.9180245011
   15      H      -3.3233486363    -1.0010780154    -0.0545874208
   16      H       3.3055367036     0.4652276855     0.9026337674
   17      H       3.3126040062     0.5621499543    -0.8477038855
   18      H       3.3221163644    -1.0040871573    -0.0558339705
 ----------------------------------------------------------------
 Molecular Point Group                 C1    NOp =  1
 Largest Abelian Subgroup              C1    NOp =  1
 Nuclear Repulsion Energy =         341.57725753 hartrees
 There are       29 alpha and       29 beta electrons
 Applying Cartesian multipole field
    Component          Value
    ---------          -----
     (2,0,0)        1.00000E-11
     (0,2,0)        2.00000E-11
     (0,0,2)       -3.00000E-11
 Nucleus-field energy     =     0.0000000111 hartrees
 Requested basis set is 6-311++G(d,p)
 There are 98 shells and 246 basis functions
 A cutoff of  1.0D-14 yielded   4529 shell pairs
 There are     29166 function pairs (     31145 Cartesian)
 Smallest overlap matrix eigenvalue = 7.68E-07
 Linear dependence detected in AO basis
 Tighter screening thresholds may be required for diffuse basis sets
 Use S2THRESH > 14 and THRESH = 14 in case of SCF convergence issues
 Number of orthogonalized atomic orbitals = 245
 Maximum deviation from orthogonality = 1.029E-10
 Guess MOs from SCF MO coefficient file

 -----------------------------------------------------------------------
  General SCF calculation program by
  Eric Jon Sundstrom, Paul Horn, Yuezhi Mao, Dmitri Zuev, Alec White,
  David Stuck, Shaama M.S., Shane Yost, Joonho Lee, David Small,
  Daniel Levine, Susi Lehtola, Hugh Burton, Evgeny Epifanovsky,
  Bang C. Huynh
 -----------------------------------------------------------------------
 Hartree-Fock
 using 8 threads for integral computing
 -------------------------------------------------------
 OpenMP Integral computing Module                
 Release: version 2.0, May 2017, Q-Chem Inc. Pleasanton 
 -------------------------------------------------------
 A restricted SCF calculation will be
 performed using DIIS
 SCF converges when DIIS error is below 1.0e-10
 ---------------------------------------
  Cycle       Energy         DIIS error
 ---------------------------------------
    1    -308.8484076825      7.72e-05  
    2    -308.8484773568      2.02e-05  
    3    -308.8484874569      6.93e-06  
    4    -308.8484897625      3.59e-06  
    5    -308.8484904010      1.71e-06  
    6    -308.8484905599      4.55e-07  
    7    -308.8484905674      1.58e-07  
    8    -308.8484905679      5.38e-08  
    9    -308.8484905679      1.32e-08  
   10    -308.8484905679      5.03e-09  
   11    -308.8484905679      1.58e-09  
   12    -308.8484905679      5.34e-10  
   13    -308.8484905679      1.49e-10  
   14    -308.8484905679      3.91e-11  Convergence criterion met
 ---------------------------------------
 SCF time:   CPU 61.35s  wall 12.00s 
 SCF   energy in the final basis set =     -308.8484905679
 Total energy in the final basis set =     -308.8484905679

 --------------------------------------------------------------

                    Orbital Energies (a.u.)
 --------------------------------------------------------------

 Alpha MOs
 -- Occupied --
-11.2340 -11.2340 -11.2256 -11.2249 -11.2243 -11.2237 -11.2196 -11.2196
 -1.1586  -1.0628  -1.0119  -0.9741  -0.8978  -0.8285  -0.7847  -0.6706
 -0.6464  -0.6264  -0.5808  -0.5795  -0.5700  -0.5557  -0.5482  -0.5252
 -0.4807  -0.4803  -0.4774  -0.3328  -0.3139
 -- Virtual --
  0.0400   0.0477   0.0499   0.0649   0.0673   0.0720   0.0798   0.0917
  0.0942   0.1094   0.1140   0.1236   0.1282   0.1425   0.1437   0.1551
  0.1690   0.1730   0.1802   0.1855   0.1881   0.1910   0.1950   0.2036
  0.2054   0.2073   0.2120   0.2241   0.2249   0.2316   0.2326   0.2458
  0.2510   0.2551   0.2580   0.2791   0.2816   0.2899   0.2982   0.3107
  0.3182   0.3194   0.3219   0.3545   0.3591   0.3673   0.3676   0.3913
  0.4029   0.4167   0.4308   0.4369   0.4457   0.4619   0.4629   0.4820
  0.5227   0.5462   0.5465   0.5593   0.5993   0.6058   0.6123   0.6648
  0.6662   0.7231   0.7339   0.7356   0.7415   0.7568   0.7683   0.7702
  0.7917   0.8005   0.8217   0.8440   0.8504   0.8576   0.8620   0.8698
  0.8742   0.8852   0.9091   0.9170   0.9237   0.9596   0.9686   0.9826
  1.0058   1.0239   1.0446   1.0629   1.0805   1.0918   1.1006   1.1395
  1.1542   1.1589   1.1775   1.1846   1.1914   1.2445   1.2506   1.2597
  1.2870   1.3312   1.3370   1.3525   1.4042   1.5401   1.5826   1.6257
  1.6328   1.6805   1.6816   1.7310   1.7353   1.7366   1.8054   1.8144
  1.8282   1.8316   1.8418   1.8558   1.8823   1.8851   1.8854   1.8953
  1.9248   1.9606   1.9758   1.9958   2.0205   2.0545   2.0717   2.1119
  2.1251   2.1413   2.1443   2.2013   2.2090   2.2624   2.2674   2.2836
  2.2844   2.3168   2.3392   2.3878   2.3977   2.4442   2.4547   2.4559
  2.5341   2.5487   2.6379   2.6422   2.6478   2.7629   2.7633   2.7805
  2.8388   2.8412   2.8436   2.8445   2.8633   2.8966   2.9446   2.9512
  2.9569   2.9861   2.9882   3.0094   3.0201   3.0368   3.0580   3.0696
  3.0987   3.1055   3.1674   3.1866   3.2250   3.2787   3.3099   3.3122
  3.3320   3.3543   3.3746   3.3907   3.5188   3.6069   3.6424   3.6721
  3.8235   3.8782   3.9502   4.0307   4.1027   4.1461   4.2205   4.2245
  4.2520   4.2759   4.4365   4.5888   4.6034   4.7259   4.8178   5.3076
 24.7575  25.1050  25.1361  25.1610  25.1917  25.2861  25.3094  25.3984
 --------------------------------------------------------------

          Ground-State Mulliken Net Atomic Charges

     Atom                 Charge (a.u.)
  ----------------------------------------
      1 C                    -0.895636
      2 C                    -0.893674
      3 C                     0.688439
      4 C                     0.059804
      5 C                     0.061856
      6 C                     0.686875
      7 C                    -0.665407
      8 C                    -0.665272
      9 H                     0.170161
     10 H                     0.170384
     11 H                     0.192163
     12 H                     0.192153
     13 H                     0.146590
     14 H                     0.153231
     15 H                     0.149096
     16 H                     0.153024
     17 H                     0.147008
     18 H                     0.149206
  ----------------------------------------
  Sum of atomic charges =     0.000000

 -----------------------------------------------------------------
                    Cartesian Multipole Moments
 -----------------------------------------------------------------
    Charge (ESU x 10^10)
                 0.0000
    Dipole Moment (Debye)
         X      -0.0001      Y       0.0789      Z       0.0119
       Tot       0.0798
    Quadrupole Moments (Debye-Ang)
        XX     -44.5516     XY      -0.0003     YY     -45.6836
        XZ      -0.0201     YZ       0.0013     ZZ     -53.5211
    Octopole Moments (Debye-Ang^2)
       XXX      -0.0002    XXY       0.2638    XYY      -0.0014
       YYY      -0.4503    XXZ       0.1047    XYZ      -0.0080
       YYZ      -0.1507    XZZ       0.0025    YZZ       1.4576
       ZZZ       0.5903
    Hexadecapole Moments (Debye-Ang^3)
      XXXX   -1084.8739   XXXY       0.1360   XXYY    -222.8873
      XYYY       0.1131   YYYY    -297.2880   XXXZ       1.0041
      XXYZ      -0.0460   XYYZ       0.3449   YYYZ      -0.0353
      XXZZ    -193.6710   XYZZ       0.0495   YYZZ     -73.8206
      XZZZ       1.0202   YZZZ      -0.0300   ZZZZ     -76.7303
 -----------------------------------------------------------------
 Calculating analytic gradient of the SCF energy
 Gradient of SCF Energy
            1           2           3           4           5           6
    1  -0.0009563   0.0009724   0.0000608  -0.0008933   0.0008754  -0.0000654
    2  -0.0005774  -0.0006044   0.0009029  -0.0007009  -0.0006871   0.0010288
    3   0.0000758  -0.0000137   0.0000864   0.0000152   0.0000052  -0.0001287
            7           8           9          10          11          12
    1  -0.0000210   0.0000286   0.0000567  -0.0000488   0.0000802  -0.0000815
    2  -0.0002542  -0.0000944   0.0001110   0.0001367   0.0001488   0.0001259
    3   0.0002138  -0.0002465  -0.0000743   0.0000178   0.0000267  -0.0000718
           13          14          15          16          17          18
    1  -0.0000624  -0.0000428   0.0000973   0.0000445   0.0000186  -0.0000628
    2   0.0001263   0.0000561   0.0001602   0.0000607  -0.0000024   0.0000635
    3  -0.0001144  -0.0000640  -0.0000556   0.0001352   0.0001179   0.0000749
 Max gradient component =       1.029E-03
 RMS gradient           =       3.705E-04
 Gradient time:  CPU 22.14 s  wall 3.84 s
 Geometry Optimization Parameters
   NAtoms,    NIC,     NZ,  NCons,   NDum,   NFix, NCnnct, MaxDiis
       18     120       0       0       0       0       0       0

 Cartesian Hessian Update
 Hessian updated using BFGS update


** GEOMETRY OPTIMIZATION IN DELOCALIZED INTERNAL COORDINATES **
   Searching for a Minimum

   Optimization Cycle:   3

                       Coordinates (Angstroms)
     ATOM                X               Y               Z
      1  C         0.6944654717   -1.1951185061   -0.0067356131
      2  C        -0.6949620252   -1.1949417173   -0.0029237280
      3  C        -1.4118354678   -0.0099182929    0.0006113826
      4  C        -0.6904237144    1.1811282376   -0.0020048567
      5  C         0.6908503201    1.1809471437   -0.0063275257
      6  C         1.4118029339   -0.0103395312   -0.0074870228
      7  C        -2.9225473927    0.0039431891    0.0085577680
      8  C         2.9225417025    0.0021600123   -0.0028753688
      9  H         1.2189876416   -2.1351564801   -0.0107763367
     10  H        -1.2198159989   -2.1347665451   -0.0033535208
     11  H        -1.2158746901    2.1216880439   -0.0016061224
     12  H         1.2166333946    2.1212842917   -0.0100172224
     13  H        -3.3123506668    0.5723806194   -0.8312378842
     14  H        -3.3046029621    0.4593746443    0.9180245011
     15  H        -3.3233486363   -1.0010780154   -0.0545874208
     16  H         3.3055367036    0.4652276855    0.9026337674
     17  H         3.3126040062    0.5621499543   -0.8477038855
     18  H         3.3221163644   -1.0040871573   -0.0558339705
   Point Group: c1    Number of degrees of freedom:    48


   Energy is   -308.848490568

 Hessian updated using BFGS update

 43 Hessian modes will be used to form the next step
  Hessian Eigenvalues:
     0.007735    0.007759    0.016752    0.019053    0.023836    0.024091
     0.024113    0.024137    0.024219    0.024548    0.025953    0.071991
     0.072072    0.072425    0.074082    0.144849    0.160000    0.160000
     0.160300    0.169469    0.201523    0.220312    0.229574    0.240416
     0.250311    0.309822    0.312666    0.314312    0.351486    0.351742
     0.353630    0.354259    0.354656    0.361038    0.363583    0.363722
     0.363872    0.367234    0.434464    0.435002    0.475494    0.476599
     0.481793

 Minimum search - taking simple RFO step
 Searching for Lamda that Minimizes Along All modes
 Value Taken    Lamda =  -0.00001157
 Step Taken.  Stepsize is  0.009916

                             Maximum     Tolerance    Cnvgd?
         Gradient           0.001006      0.000030      NO
         Displacement       0.004960      0.000030      NO
         Energy change     -0.000047      0.000000      NO


 New Cartesian Coordinates Obtained by Inverse Iteration

 Displacement from previous Coordinates is:  0.010778
 ----------------------------------------------------------------
             Standard Nuclear Orientation (Angstroms)
    I     Atom           X                Y                Z
 ----------------------------------------------------------------
    1      C       0.6950195486    -1.1948557467    -0.0062265442
    2      C      -0.6956572751    -1.1945362212    -0.0031389868
    3      C      -1.4118618668    -0.0106254255    -0.0004099186
    4      C      -0.6898303959     1.1816908402    -0.0021575006
    5      C       0.6903814349     1.1813759805    -0.0049786512
    6      C       1.4118250762    -0.0112858095    -0.0062958447
    7      C      -2.9224895199     0.0039905037     0.0078901157
    8      C       2.9224851811     0.0021363150    -0.0030639359
    9      H       1.2185929088    -2.1355366508    -0.0096009783
   10      H      -1.2196854888    -2.1349700626    -0.0037927230
   11      H      -1.2163901905     2.1214934113    -0.0020171067
   12      H       1.2173569476     2.1209368865    -0.0076153676
   13      H      -3.3124531561     0.5715014333    -0.8322151097
   14      H      -3.3033523114     0.4604484482     0.9173395489
   15      H      -3.3241658600    -1.0010406973    -0.0534954822
   16      H       3.3062659044     0.4655750392     0.9017404965
   17      H       3.3106766471     0.5623636603    -0.8487007803
   18      H       3.3230594002    -1.0037843284    -0.0569042904
 ----------------------------------------------------------------
 Molecular Point Group                 C1    NOp =  1
 Largest Abelian Subgroup              C1    NOp =  1
 Nuclear Repulsion Energy =         341.57199651 hartrees
 There are       29 alpha and       29 beta electrons
 Applying Cartesian multipole field
    Component          Value
    ---------          -----
     (2,0,0)        1.00000E-11
     (0,2,0)        2.00000E-11
     (0,0,2)       -3.00000E-11
 Nucleus-field energy     =     0.0000000111 hartrees
 Requested basis set is 6-311++G(d,p)
 There are 98 shells and 246 basis functions
 A cutoff of  1.0D-14 yielded   4530 shell pairs
 There are     29175 function pairs (     31154 Cartesian)
 Smallest overlap matrix eigenvalue = 7.68E-07
 Linear dependence detected in AO basis
 Tighter screening thresholds may be required for diffuse basis sets
 Use S2THRESH > 14 and THRESH = 14 in case of SCF convergence issues
 Number of orthogonalized atomic orbitals = 245
 Maximum deviation from orthogonality = 8.691E-11
 Guess MOs from SCF MO coefficient file

 -----------------------------------------------------------------------
  General SCF calculation program by
  Eric Jon Sundstrom, Paul Horn, Yuezhi Mao, Dmitri Zuev, Alec White,
  David Stuck, Shaama M.S., Shane Yost, Joonho Lee, David Small,
  Daniel Levine, Susi Lehtola, Hugh Burton, Evgeny Epifanovsky,
  Bang C. Huynh
 -----------------------------------------------------------------------
 Hartree-Fock
 using 8 threads for integral computing
 -------------------------------------------------------
 OpenMP Integral computing Module                
 Release: version 2.0, May 2017, Q-Chem Inc. Pleasanton 
 -------------------------------------------------------
 A restricted SCF calculation will be
 performed using DIIS
 SCF converges when DIIS error is below 1.0e-10
 ---------------------------------------
  Cycle       Energy         DIIS error
 ---------------------------------------
    1    -308.8484845880      2.96e-05  
    2    -308.8484949149      7.83e-06  
    3    -308.8484965314      2.92e-06  
    4    -308.8484969525      1.59e-06  
    5    -308.8484970723      7.50e-07  
    6    -308.8484971020      1.98e-07  
    7    -308.8484971032      6.85e-08  
    8    -308.8484971032      2.34e-08  
    9    -308.8484971033      5.71e-09  
   10    -308.8484971033      2.06e-09  
   11    -308.8484971032      6.99e-10  
   12    -308.8484971033      1.63e-10  
   13    -308.8484971033      4.57e-11  Convergence criterion met
 ---------------------------------------
 SCF time:   CPU 56.94s  wall 11.00s 
 SCF   energy in the final basis set =     -308.8484971033
 Total energy in the final basis set =     -308.8484971033

 --------------------------------------------------------------

                    Orbital Energies (a.u.)
 --------------------------------------------------------------

 Alpha MOs
 -- Occupied --
-11.2340 -11.2340 -11.2257 -11.2249 -11.2244 -11.2236 -11.2196 -11.2196
 -1.1586  -1.0628  -1.0119  -0.9741  -0.8978  -0.8285  -0.7846  -0.6706
 -0.6464  -0.6264  -0.5808  -0.5796  -0.5701  -0.5557  -0.5482  -0.5251
 -0.4807  -0.4803  -0.4774  -0.3329  -0.3140
 -- Virtual --
  0.0400   0.0477   0.0499   0.0649   0.0673   0.0720   0.0798   0.0917
  0.0942   0.1094   0.1140   0.1235   0.1281   0.1425   0.1438   0.1551
  0.1690   0.1730   0.1802   0.1856   0.1881   0.1910   0.1951   0.2036
  0.2054   0.2074   0.2120   0.2241   0.2249   0.2316   0.2326   0.2458
  0.2510   0.2551   0.2579   0.2791   0.2815   0.2900   0.2982   0.3107
  0.3182   0.3194   0.3219   0.3545   0.3593   0.3673   0.3676   0.3913
  0.4028   0.4166   0.4307   0.4370   0.4458   0.4618   0.4629   0.4819
  0.5226   0.5464   0.5465   0.5594   0.5992   0.6057   0.6122   0.6649
  0.6663   0.7231   0.7337   0.7357   0.7415   0.7567   0.7684   0.7700
  0.7917   0.8005   0.8219   0.8439   0.8503   0.8576   0.8621   0.8697
  0.8741   0.8854   0.9092   0.9170   0.9236   0.9597   0.9683   0.9828
  1.0057   1.0241   1.0446   1.0629   1.0806   1.0918   1.1008   1.1396
  1.1545   1.1584   1.1778   1.1847   1.1912   1.2446   1.2507   1.2595
  1.2869   1.3313   1.3370   1.3524   1.4041   1.5401   1.5826   1.6258
  1.6329   1.6802   1.6816   1.7310   1.7353   1.7365   1.8053   1.8143
  1.8281   1.8316   1.8417   1.8559   1.8822   1.8850   1.8852   1.8953
  1.9249   1.9606   1.9758   1.9957   2.0206   2.0543   2.0718   2.1119
  2.1251   2.1415   2.1442   2.2011   2.2093   2.2623   2.2675   2.2831
  2.2845   2.3162   2.3392   2.3877   2.3978   2.4445   2.4545   2.4561
  2.5344   2.5486   2.6376   2.6418   2.6480   2.7628   2.7634   2.7805
  2.8386   2.8413   2.8435   2.8445   2.8631   2.8962   2.9447   2.9515
  2.9568   2.9860   2.9880   3.0095   3.0202   3.0369   3.0580   3.0698
  3.0987   3.1051   3.1674   3.1868   3.2249   3.2787   3.3100   3.3124
  3.3320   3.3544   3.3749   3.3907   3.5188   3.6068   3.6416   3.6726
  3.8233   3.8773   3.9509   4.0306   4.1026   4.1460   4.2209   4.2249
  4.2516   4.2755   4.4365   4.5887   4.6034   4.7260   4.8178   5.3074
 24.7576  25.1045  25.1357  25.1604  25.1911  25.2870  25.3101  25.3984
 --------------------------------------------------------------

          Ground-State Mulliken Net Atomic Charges

     Atom                 Charge (a.u.)
  ----------------------------------------
      1 C                    -0.893855
      2 C                    -0.891469
      3 C                     0.689165
      4 C                     0.057065
      5 C                     0.059337
      6 C                     0.688585
      7 C                    -0.666047
      8 C                    -0.666180
      9 H                     0.170261
     10 H                     0.170472
     11 H                     0.192294
     12 H                     0.192314
     13 H                     0.146573
     14 H                     0.153147
     15 H                     0.149157
     16 H                     0.152872
     17 H                     0.147024
     18 H                     0.149284
  ----------------------------------------
  Sum of atomic charges =     0.000000

 -----------------------------------------------------------------
                    Cartesian Multipole Moments
 -----------------------------------------------------------------
    Charge (ESU x 10^10)
                -0.0000
    Dipole Moment (Debye)
         X      -0.0000      Y       0.0802      Z       0.0119
       Tot       0.0811
    Quadrupole Moments (Debye-Ang)
        XX     -44.5523     XY      -0.0006     YY     -45.6853
        XZ      -0.0186     YZ       0.0019     ZZ     -53.5208
    Octopole Moments (Debye-Ang^2)
       XXX       0.0015    XXY       0.2752    XYY      -0.0003
       YYY      -0.4754    XXZ       0.0993    XYZ      -0.0007
       YYZ      -0.1446    XZZ       0.0017    YZZ       1.4581
       ZZZ       0.5718
    Hexadecapole Moments (Debye-Ang^3)
      XXXX   -1084.8835   XXXY       0.1320   XXYY    -222.8893
      XYYY       0.1122   YYYY    -297.3230   XXXZ       0.9479
      XXYZ      -0.0494   XYYZ       0.3223   YYYZ      -0.0517
      XXZZ    -193.6684   XYZZ       0.0478   YYZZ     -73.8272
      XZZZ       0.9166   YZZZ      -0.0585   ZZZZ     -76.7290
 -----------------------------------------------------------------
 Calculating analytic gradient of the SCF energy
 Gradient of SCF Energy
            1           2           3           4           5           6
    1  -0.0001472   0.0001619   0.0000143  -0.0001715   0.0001564  -0.0000133
    2  -0.0000323  -0.0000221   0.0000104  -0.0000624  -0.0000694   0.0000757
    3   0.0000107   0.0000418  -0.0000093  -0.0000130   0.0000466  -0.0000537
            7           8           9          10          11          12
    1  -0.0000022   0.0000051   0.0000239  -0.0000219   0.0000199  -0.0000251
    2  -0.0000386  -0.0000297   0.0000137   0.0000154   0.0000215   0.0000184
    3   0.0000871  -0.0001026  -0.0000338   0.0000102   0.0000136  -0.0000448
           13          14          15          16          17          18
    1  -0.0000112   0.0000099  -0.0000019   0.0000027  -0.0000061   0.0000062
    2   0.0000397   0.0000062   0.0000278   0.0000144  -0.0000000   0.0000113
    3  -0.0000344  -0.0000275  -0.0000273   0.0000557   0.0000518   0.0000291
 Max gradient component =       1.715E-04
 RMS gradient           =       5.528E-05
 Gradient time:  CPU 22.04 s  wall 3.83 s
 Geometry Optimization Parameters
   NAtoms,    NIC,     NZ,  NCons,   NDum,   NFix, NCnnct, MaxDiis
       18     120       0       0       0       0       0       0

 Cartesian Hessian Update
 Hessian updated using BFGS update


** GEOMETRY OPTIMIZATION IN DELOCALIZED INTERNAL COORDINATES **
   Searching for a Minimum

   Optimization Cycle:   4

                       Coordinates (Angstroms)
     ATOM                X               Y               Z
      1  C         0.6950195486   -1.1948557467   -0.0062265442
      2  C        -0.6956572751   -1.1945362212   -0.0031389868
      3  C        -1.4118618668   -0.0106254255   -0.0004099186
      4  C        -0.6898303959    1.1816908402   -0.0021575006
      5  C         0.6903814349    1.1813759805   -0.0049786512
      6  C         1.4118250762   -0.0112858095   -0.0062958447
      7  C        -2.9224895199    0.0039905037    0.0078901157
      8  C         2.9224851811    0.0021363150   -0.0030639359
      9  H         1.2185929088   -2.1355366508   -0.0096009783
     10  H        -1.2196854888   -2.1349700626   -0.0037927230
     11  H        -1.2163901905    2.1214934113   -0.0020171067
     12  H         1.2173569476    2.1209368865   -0.0076153676
     13  H        -3.3124531561    0.5715014333   -0.8322151097
     14  H        -3.3033523114    0.4604484482    0.9173395489
     15  H        -3.3241658600   -1.0010406973   -0.0534954822
     16  H         3.3062659044    0.4655750392    0.9017404965
     17  H         3.3106766471    0.5623636603   -0.8487007803
     18  H         3.3230594002   -1.0037843284   -0.0569042904
   Point Group: c1    Number of degrees of freedom:    48


   Energy is   -308.848497103

 Hessian updated using BFGS update

 44 Hessian modes will be used to form the next step
  Hessian Eigenvalues:
     0.007639    0.007757    0.016792    0.018713    0.023600    0.023916
     0.024113    0.024138    0.024181    0.024334    0.025642    0.071973
     0.072080    0.072447    0.073079    0.138938    0.159986    0.160000
     0.160000    0.161139    0.169373    0.206754    0.220284    0.229574
     0.240454    0.249744    0.295473    0.312664    0.313811    0.351427
     0.351752    0.353721    0.354235    0.354655    0.358037    0.363570
     0.363722    0.363885    0.365331    0.434655    0.436475    0.475273
     0.476548    0.481884

 Minimum search - taking simple RFO step
 Searching for Lamda that Minimizes Along All modes
 Value Taken    Lamda =   0.00000000
 Step Taken.  Stepsize is  0.005344

                             Maximum     Tolerance    Cnvgd?
         Gradient           0.000169      0.000030      NO
         Displacement       0.003079      0.000030      NO
         Energy change     -0.000007      0.000000      NO


 New Cartesian Coordinates Obtained by Inverse Iteration

 Displacement from previous Coordinates is:  0.007600
 ----------------------------------------------------------------
             Standard Nuclear Orientation (Angstroms)
    I     Atom           X                Y                Z
 ----------------------------------------------------------------
    1      C       0.6950470446    -1.1947322534    -0.0056448095
    2      C      -0.6958280379    -1.1943134972    -0.0033654588
    3      C      -1.4118555452    -0.0104507431    -0.0005780683
    4      C      -0.6896573430     1.1819770318    -0.0017618701
    5      C       0.6903593886     1.1815613582    -0.0041575605
    6      C       1.4118160764    -0.0113038850    -0.0054367986
    7      C      -2.9224733862     0.0039354069     0.0074265342
    8      C       2.9224605886     0.0021214947    -0.0033419747
    9      H       1.2183431104    -2.1355688898    -0.0086237614
   10      H      -1.2197073803    -2.1348335574    -0.0044893314
   11      H      -1.2163893019     2.1216673829    -0.0016917636
   12      H       1.2176588647     2.1209350992    -0.0059345998
   13      H      -3.3126063944     0.5704279231    -0.8331857919
   14      H      -3.3035596823     0.4609628685     0.9165417470
   15      H      -3.3237443655    -1.0013601388    -0.0528940373
   16      H       3.3073240936     0.4660321838     0.9006625962
   17      H       3.3097767048     0.5617165598    -0.8498849843
   18      H       3.3228125496    -1.0038967679    -0.0572831263
 ----------------------------------------------------------------
 Molecular Point Group                 C1    NOp =  1
 Largest Abelian Subgroup              C1    NOp =  1
 Nuclear Repulsion Energy =         341.57103622 hartrees
 There are       29 alpha and       29 beta electrons
 Applying Cartesian multipole field
    Component          Value
    ---------          -----
     (2,0,0)        1.00000E-11
     (0,2,0)        2.00000E-11
     (0,0,2)       -3.00000E-11
 Nucleus-field energy     =     0.0000000111 hartrees
 Requested basis set is 6-311++G(d,p)
 There are 98 shells and 246 basis functions
 A cutoff of  1.0D-14 yielded   4530 shell pairs
 There are     29175 function pairs (     31154 Cartesian)
 Smallest overlap matrix eigenvalue = 7.68E-07
 Linear dependence detected in AO basis
 Tighter screening thresholds may be required for diffuse basis sets
 Use S2THRESH > 14 and THRESH = 14 in case of SCF convergence issues
 Number of orthogonalized atomic orbitals = 245
 Maximum deviation from orthogonality = 1.115E-10
 Guess MOs from SCF MO coefficient file

 -----------------------------------------------------------------------
  General SCF calculation program by
  Eric Jon Sundstrom, Paul Horn, Yuezhi Mao, Dmitri Zuev, Alec White,
  David Stuck, Shaama M.S., Shane Yost, Joonho Lee, David Small,
  Daniel Levine, Susi Lehtola, Hugh Burton, Evgeny Epifanovsky,
  Bang C. Huynh
 -----------------------------------------------------------------------
 Hartree-Fock
 using 8 threads for integral computing
 -------------------------------------------------------
 OpenMP Integral computing Module                
 Release: version 2.0, May 2017, Q-Chem Inc. Pleasanton 
 -------------------------------------------------------
 A restricted SCF calculation will be
 performed using DIIS
 SCF converges when DIIS error is below 1.0e-10
 ---------------------------------------
  Cycle       Energy         DIIS error
 ---------------------------------------
    1    -308.8484958876      1.09e-05  
    2    -308.8484973320      2.80e-06  
    3    -308.8484974856      6.60e-07  
    4    -308.8484974994      2.50e-07  
    5    -308.8484975015      1.25e-07  
    6    -308.8484975021      5.54e-08  
    7    -308.8484975022      2.41e-08  
    8    -308.8484975023      8.42e-09  
    9    -308.8484975023      2.23e-09  
   10    -308.8484975023      6.73e-10  
   11    -308.8484975023      2.30e-10  
   12    -308.8484975023      6.58e-11  Convergence criterion met
 ---------------------------------------
 SCF time:   CPU 52.25s  wall 11.00s 
 SCF   energy in the final basis set =     -308.8484975023
 Total energy in the final basis set =     -308.8484975023

 --------------------------------------------------------------

                    Orbital Energies (a.u.)
 --------------------------------------------------------------

 Alpha MOs
 -- Occupied --
-11.2340 -11.2340 -11.2257 -11.2249 -11.2244 -11.2236 -11.2196 -11.2196
 -1.1585  -1.0628  -1.0119  -0.9741  -0.8978  -0.8284  -0.7846  -0.6706
 -0.6463  -0.6264  -0.5808  -0.5796  -0.5701  -0.5557  -0.5482  -0.5251
 -0.4807  -0.4802  -0.4774  -0.3329  -0.3140
 -- Virtual --
  0.0400   0.0477   0.0499   0.0649   0.0673   0.0720   0.0798   0.0917
  0.0941   0.1094   0.1140   0.1235   0.1281   0.1425   0.1438   0.1551
  0.1689   0.1730   0.1802   0.1856   0.1881   0.1910   0.1951   0.2036
  0.2054   0.2074   0.2120   0.2241   0.2249   0.2316   0.2326   0.2458
  0.2510   0.2551   0.2579   0.2791   0.2815   0.2900   0.2982   0.3107
  0.3181   0.3194   0.3219   0.3545   0.3593   0.3673   0.3676   0.3914
  0.4027   0.4166   0.4308   0.4370   0.4458   0.4618   0.4629   0.4819
  0.5225   0.5463   0.5465   0.5594   0.5992   0.6057   0.6122   0.6649
  0.6663   0.7231   0.7336   0.7357   0.7415   0.7567   0.7684   0.7701
  0.7917   0.8004   0.8219   0.8439   0.8503   0.8576   0.8621   0.8697
  0.8741   0.8854   0.9092   0.9170   0.9236   0.9597   0.9682   0.9829
  1.0056   1.0241   1.0447   1.0629   1.0806   1.0918   1.1009   1.1396
  1.1546   1.1583   1.1779   1.1847   1.1912   1.2447   1.2506   1.2595
  1.2868   1.3313   1.3370   1.3524   1.4041   1.5401   1.5827   1.6258
  1.6329   1.6802   1.6817   1.7310   1.7352   1.7364   1.8053   1.8143
  1.8282   1.8316   1.8417   1.8559   1.8822   1.8850   1.8852   1.8953
  1.9249   1.9605   1.9758   1.9958   2.0207   2.0543   2.0718   2.1120
  2.1251   2.1415   2.1442   2.2011   2.2093   2.2623   2.2675   2.2830
  2.2846   2.3162   2.3392   2.3877   2.3978   2.4447   2.4545   2.4561
  2.5344   2.5486   2.6376   2.6417   2.6480   2.7628   2.7635   2.7805
  2.8386   2.8414   2.8435   2.8445   2.8631   2.8962   2.9448   2.9516
  2.9568   2.9860   2.9880   3.0095   3.0202   3.0369   3.0580   3.0698
  3.0987   3.1050   3.1673   3.1868   3.2249   3.2787   3.3100   3.3124
  3.3320   3.3544   3.3749   3.3907   3.5188   3.6068   3.6415   3.6727
  3.8233   3.8772   3.9510   4.0305   4.1026   4.1460   4.2209   4.2249
  4.2517   4.2756   4.4365   4.5888   4.6035   4.7259   4.8177   5.3074
 24.7576  25.1044  25.1356  25.1602  25.1910  25.2871  25.3102  25.3984
 --------------------------------------------------------------

          Ground-State Mulliken Net Atomic Charges

     Atom                 Charge (a.u.)
  ----------------------------------------
      1 C                    -0.893604
      2 C                    -0.891268
      3 C                     0.689340
      4 C                     0.056653
      5 C                     0.058952
      6 C                     0.688910
      7 C                    -0.666083
      8 C                    -0.666339
      9 H                     0.170279
     10 H                     0.170442
     11 H                     0.192303
     12 H                     0.192339
     13 H                     0.146607
     14 H                     0.153092
     15 H                     0.149205
     16 H                     0.152788
     17 H                     0.147081
     18 H                     0.149303
  ----------------------------------------
  Sum of atomic charges =     0.000000

 -----------------------------------------------------------------
                    Cartesian Multipole Moments
 -----------------------------------------------------------------
    Charge (ESU x 10^10)
                 0.0000
    Dipole Moment (Debye)
         X       0.0000      Y       0.0801      Z       0.0113
       Tot       0.0809
    Quadrupole Moments (Debye-Ang)
        XX     -44.5531     XY      -0.0001     YY     -45.6853
        XZ      -0.0173     YZ       0.0037     ZZ     -53.5206
    Octopole Moments (Debye-Ang^2)
       XXX       0.0016    XXY       0.2767    XYY      -0.0000
       YYY      -0.4927    XXZ       0.0916    XYZ       0.0018
       YYZ      -0.1445    XZZ       0.0017    YZZ       1.4540
       ZZZ       0.5407
    Hexadecapole Moments (Debye-Ang^3)
      XXXX   -1084.8870   XXXY       0.1279   XXYY    -222.8957
      XYYY       0.1069   YYYY    -297.3289   XXXZ       0.9186
      XXYZ      -0.0489   XYYZ       0.3187   YYYZ      -0.0628
      XXZZ    -193.6592   XYZZ       0.0454   YYZZ     -73.8294
      XZZZ       0.8668   YZZZ      -0.0877   ZZZZ     -76.7285
 -----------------------------------------------------------------
 Calculating analytic gradient of the SCF energy
 Gradient of SCF Energy
            1           2           3           4           5           6
    1   0.0000012  -0.0000036  -0.0000006   0.0000068  -0.0000035   0.0000016
    2   0.0000042   0.0000087  -0.0000362   0.0000149   0.0000105  -0.0000187
    3   0.0000266  -0.0000080   0.0000051  -0.0000060  -0.0000130   0.0000061
            7           8           9          10          11          12
    1  -0.0000001  -0.0000017   0.0000005  -0.0000017   0.0000028  -0.0000024
    2   0.0000110   0.0000056  -0.0000002  -0.0000015  -0.0000003   0.0000009
    3   0.0000049  -0.0000165  -0.0000074   0.0000011  -0.0000020  -0.0000032
           13          14          15          16          17          18
    1   0.0000014   0.0000008  -0.0000000  -0.0000027   0.0000042  -0.0000032
    2   0.0000042  -0.0000065   0.0000013  -0.0000053   0.0000055   0.0000018
    3   0.0000032   0.0000049  -0.0000091   0.0000088   0.0000070  -0.0000025
 Max gradient component =       3.625E-05
 RMS gradient           =       8.775E-06
 Gradient time:  CPU 22.12 s  wall 3.84 s
 Geometry Optimization Parameters
   NAtoms,    NIC,     NZ,  NCons,   NDum,   NFix, NCnnct, MaxDiis
       18     120       0       0       0       0       0       0

 Cartesian Hessian Update
 Hessian updated using BFGS update


** GEOMETRY OPTIMIZATION IN DELOCALIZED INTERNAL COORDINATES **
   Searching for a Minimum

   Optimization Cycle:   5

                       Coordinates (Angstroms)
     ATOM                X               Y               Z
      1  C         0.6950470446   -1.1947322534   -0.0056448095
      2  C        -0.6958280379   -1.1943134972   -0.0033654588
      3  C        -1.4118555452   -0.0104507431   -0.0005780683
      4  C        -0.6896573430    1.1819770318   -0.0017618701
      5  C         0.6903593886    1.1815613582   -0.0041575605
      6  C         1.4118160764   -0.0113038850   -0.0054367986
      7  C        -2.9224733862    0.0039354069    0.0074265342
      8  C         2.9224605886    0.0021214947   -0.0033419747
      9  H         1.2183431104   -2.1355688898   -0.0086237614
     10  H        -1.2197073803   -2.1348335574   -0.0044893314
     11  H        -1.2163893019    2.1216673829   -0.0016917636
     12  H         1.2176588647    2.1209350992   -0.0059345998
     13  H        -3.3126063944    0.5704279231   -0.8331857919
     14  H        -3.3035596823    0.4609628685    0.9165417470
     15  H        -3.3237443655   -1.0013601388   -0.0528940373
     16  H         3.3073240936    0.4660321838    0.9006625962
     17  H         3.3097767048    0.5617165598   -0.8498849843
     18  H         3.3228125496   -1.0038967679   -0.0572831263
   Point Group: c1    Number of degrees of freedom:    48


   Energy is   -308.848497502

 Hessian updated using BFGS update

 46 Hessian modes will be used to form the next step
  Hessian Eigenvalues:
     0.005969    0.007773    0.016899    0.018805    0.022721    0.023968
     0.024114    0.024168    0.024186    0.024895    0.026870    0.071454
     0.072064    0.072437    0.073308    0.144229    0.159784    0.160000
     0.160000    0.160000    0.160055    0.161522    0.168305    0.207211
     0.220230    0.229575    0.240652    0.249417    0.301256    0.312673
     0.313744    0.351438    0.352005    0.353706    0.354346    0.354724
     0.358603    0.363589    0.363722    0.363888    0.365829    0.434667
     0.436607    0.476137    0.476503    0.481979

 Minimum search - taking simple RFO step
 Searching for Lamda that Minimizes Along All modes
 Value Taken    Lamda =   0.00000000
 Step Taken.  Stepsize is  0.004069

                             Maximum     Tolerance    Cnvgd?
         Gradient           0.000021      0.000030     YES
         Displacement       0.003628      0.000030      NO
         Energy change     -0.000000      0.000000      NO


 New Cartesian Coordinates Obtained by Inverse Iteration

 Displacement from previous Coordinates is:  0.005242
 ----------------------------------------------------------------
             Standard Nuclear Orientation (Angstroms)
    I     Atom           X                Y                Z
 ----------------------------------------------------------------
    1      C       0.6950429231    -1.1946785988    -0.0057476950
    2      C      -0.6958532449    -1.1942253785    -0.0034612515
    3      C      -1.4118625302    -0.0103578395    -0.0005884063
    4      C      -0.6896361224     1.1820589678    -0.0013855866
    5      C       0.6903675266     1.1816082759    -0.0036252435
    6      C       1.4118218383    -0.0112758026    -0.0052671354
    7      C      -2.9224842465     0.0038894854     0.0072240865
    8      C       2.9224708217     0.0020812366    -0.0034765545
    9      H       1.2182851986    -2.1355447095    -0.0087454334
   10      H      -1.2197128662    -2.1347534841    -0.0048169635
   11      H      -1.2163957876     2.1217339363    -0.0011065461
   12      H       1.2177367257     2.1209429193    -0.0049906232
   13      H      -3.3126159515     0.5694608534    -0.8339944099
   14      H      -3.3037211932     0.4617883875     0.9158418410
   15      H      -3.3236209743    -1.0015294814    -0.0520613474
   16      H       3.3076590823     0.4666712770     0.9000165760
   17      H       3.3095191428     0.5610010157    -0.8506037231
   18      H       3.3227766423    -1.0039934841    -0.0568546432
 ----------------------------------------------------------------
 Molecular Point Group                 C1    NOp =  1
 Largest Abelian Subgroup              C1    NOp =  1
 Nuclear Repulsion Energy =         341.57064335 hartrees
 There are       29 alpha and       29 beta electrons
 Applying Cartesian multipole field
    Component          Value
    ---------          -----
     (2,0,0)        1.00000E-11
     (0,2,0)        2.00000E-11
     (0,0,2)       -3.00000E-11
 Nucleus-field energy     =     0.0000000111 hartrees
 Requested basis set is 6-311++G(d,p)
 There are 98 shells and 246 basis functions
 A cutoff of  1.0D-14 yielded   4530 shell pairs
 There are     29175 function pairs (     31154 Cartesian)
 Smallest overlap matrix eigenvalue = 7.68E-07
 Linear dependence detected in AO basis
 Tighter screening thresholds may be required for diffuse basis sets
 Use S2THRESH > 14 and THRESH = 14 in case of SCF convergence issues
 Number of orthogonalized atomic orbitals = 245
 Maximum deviation from orthogonality = 8.609E-11
 Guess MOs from SCF MO coefficient file

 -----------------------------------------------------------------------
  General SCF calculation program by
  Eric Jon Sundstrom, Paul Horn, Yuezhi Mao, Dmitri Zuev, Alec White,
  David Stuck, Shaama M.S., Shane Yost, Joonho Lee, David Small,
  Daniel Levine, Susi Lehtola, Hugh Burton, Evgeny Epifanovsky,
  Bang C. Huynh
 -----------------------------------------------------------------------
 Hartree-Fock
 using 8 threads for integral computing
 -------------------------------------------------------
 OpenMP Integral computing Module                
 Release: version 2.0, May 2017, Q-Chem Inc. Pleasanton 
 -------------------------------------------------------
 A restricted SCF calculation will be
 performed using DIIS
 SCF converges when DIIS error is below 1.0e-10
 ---------------------------------------
  Cycle       Energy         DIIS error
 ---------------------------------------
    1    -308.8484968945      7.20e-06  
    2    -308.8484975273      1.89e-06  
    3    -308.8484975944      3.76e-07  
    4    -308.8484975980      6.91e-08  
    5    -308.8484975981      3.12e-08  
    6    -308.8484975981      1.10e-08  
    7    -308.8484975981      4.24e-09  
    8    -308.8484975981      1.66e-09  
    9    -308.8484975981      7.15e-10  
   10    -308.8484975981      2.74e-10  
   11    -308.8484975981      1.16e-10  
   12    -308.8484975981      2.19e-11  Convergence criterion met
 ---------------------------------------
 SCF time:   CPU 50.85s  wall 10.00s 
 SCF   energy in the final basis set =     -308.8484975981
 Total energy in the final basis set =     -308.8484975981

 --------------------------------------------------------------

                    Orbital Energies (a.u.)
 --------------------------------------------------------------

 Alpha MOs
 -- Occupied --
-11.2340 -11.2340 -11.2257 -11.2249 -11.2244 -11.2236 -11.2196 -11.2196
 -1.1585  -1.0628  -1.0119  -0.9741  -0.8978  -0.8284  -0.7846  -0.6706
 -0.6463  -0.6264  -0.5808  -0.5796  -0.5701  -0.5557  -0.5482  -0.5251
 -0.4807  -0.4802  -0.4774  -0.3329  -0.3140
 -- Virtual --
  0.0400   0.0477   0.0499   0.0649   0.0673   0.0720   0.0798   0.0917
  0.0941   0.1095   0.1139   0.1235   0.1281   0.1426   0.1438   0.1551
  0.1690   0.1730   0.1802   0.1856   0.1881   0.1910   0.1951   0.2036
  0.2054   0.2074   0.2120   0.2241   0.2249   0.2316   0.2326   0.2458
  0.2510   0.2552   0.2579   0.2791   0.2816   0.2900   0.2982   0.3107
  0.3181   0.3194   0.3219   0.3545   0.3593   0.3673   0.3676   0.3915
  0.4026   0.4166   0.4308   0.4370   0.4458   0.4617   0.4629   0.4819
  0.5226   0.5463   0.5465   0.5594   0.5992   0.6057   0.6122   0.6649
  0.6663   0.7231   0.7336   0.7357   0.7415   0.7567   0.7684   0.7701
  0.7918   0.8004   0.8219   0.8439   0.8503   0.8576   0.8621   0.8697
  0.8741   0.8854   0.9092   0.9169   0.9236   0.9597   0.9682   0.9829
  1.0056   1.0242   1.0447   1.0629   1.0806   1.0918   1.1009   1.1396
  1.1546   1.1582   1.1779   1.1847   1.1912   1.2447   1.2506   1.2595
  1.2868   1.3314   1.3369   1.3524   1.4041   1.5401   1.5827   1.6258
  1.6329   1.6802   1.6817   1.7310   1.7352   1.7364   1.8054   1.8142
  1.8282   1.8317   1.8416   1.8559   1.8822   1.8850   1.8852   1.8953
  1.9249   1.9605   1.9758   1.9958   2.0207   2.0542   2.0718   2.1120
  2.1251   2.1416   2.1441   2.2010   2.2093   2.2623   2.2674   2.2830
  2.2846   2.3162   2.3392   2.3877   2.3978   2.4447   2.4545   2.4560
  2.5345   2.5486   2.6376   2.6417   2.6480   2.7628   2.7635   2.7805
  2.8386   2.8414   2.8435   2.8445   2.8630   2.8962   2.9449   2.9516
  2.9567   2.9860   2.9880   3.0095   3.0201   3.0369   3.0580   3.0697
  3.0987   3.1050   3.1674   3.1868   3.2249   3.2787   3.3100   3.3124
  3.3320   3.3544   3.3750   3.3907   3.5187   3.6068   3.6415   3.6727
  3.8233   3.8771   3.9510   4.0305   4.1026   4.1460   4.2209   4.2249
  4.2517   4.2756   4.4365   4.5888   4.6035   4.7259   4.8177   5.3074
 24.7576  25.1044  25.1356  25.1602  25.1910  25.2871  25.3102  25.3984
 --------------------------------------------------------------

          Ground-State Mulliken Net Atomic Charges

     Atom                 Charge (a.u.)
  ----------------------------------------
      1 C                    -0.893910
      2 C                    -0.891551
      3 C                     0.689300
      4 C                     0.056954
      5 C                     0.059282
      6 C                     0.688942
      7 C                    -0.666111
      8 C                    -0.666401
      9 H                     0.170274
     10 H                     0.170422
     11 H                     0.192306
     12 H                     0.192344
     13 H                     0.146682
     14 H                     0.153035
     15 H                     0.149228
     16 H                     0.152731
     17 H                     0.147153
     18 H                     0.149320
  ----------------------------------------
  Sum of atomic charges =     0.000000

 -----------------------------------------------------------------
                    Cartesian Multipole Moments
 -----------------------------------------------------------------
    Charge (ESU x 10^10)
                -0.0000
    Dipole Moment (Debye)
         X       0.0000      Y       0.0801      Z       0.0110
       Tot       0.0808
    Quadrupole Moments (Debye-Ang)
        XX     -44.5529     XY      -0.0001     YY     -45.6854
        XZ      -0.0169     YZ       0.0055     ZZ     -53.5206
    Octopole Moments (Debye-Ang^2)
       XXX       0.0018    XXY       0.2757    XYY      -0.0001
       YYY      -0.4978    XXZ       0.0893    XYZ       0.0028
       YYZ      -0.1416    XZZ       0.0018    YZZ       1.4529
       ZZZ       0.5272
    Hexadecapole Moments (Debye-Ang^3)
      XXXX   -1084.8923   XXXY       0.1263   XXYY    -222.8976
      XYYY       0.1066   YYYY    -297.3280   XXXZ       0.9154
      XXYZ      -0.0536   XYYZ       0.3169   YYYZ      -0.0799
      XXZZ    -193.6595   XYZZ       0.0449   YYZZ     -73.8292
      XZZZ       0.8586   YZZZ      -0.1222   ZZZZ     -76.7285
 -----------------------------------------------------------------
 Calculating analytic gradient of the SCF energy
 Gradient of SCF Energy
            1           2           3           4           5           6
    1   0.0000258  -0.0000271  -0.0000021   0.0000266  -0.0000251   0.0000020
    2   0.0000101   0.0000097  -0.0000106   0.0000142   0.0000138  -0.0000172
    3   0.0000057   0.0000151  -0.0000081  -0.0000079  -0.0000074   0.0000011
            7           8           9          10          11          12
    1  -0.0000002  -0.0000006  -0.0000029   0.0000029  -0.0000036   0.0000037
    2   0.0000088   0.0000037  -0.0000022  -0.0000027  -0.0000042  -0.0000036
    3  -0.0000141   0.0000121   0.0000032  -0.0000039  -0.0000036   0.0000029
           13          14          15          16          17          18
    1   0.0000034  -0.0000006  -0.0000023  -0.0000004  -0.0000009   0.0000014
    2  -0.0000003  -0.0000088  -0.0000052  -0.0000084   0.0000051  -0.0000023
    3   0.0000120   0.0000095  -0.0000035  -0.0000024  -0.0000005  -0.0000102
 Max gradient component =       2.709E-05
 RMS gradient           =       9.941E-06
 Gradient time:  CPU 22.17 s  wall 3.86 s
 Geometry Optimization Parameters
   NAtoms,    NIC,     NZ,  NCons,   NDum,   NFix, NCnnct, MaxDiis
       18     120       0       0       0       0       0       0

 Cartesian Hessian Update
 Hessian updated using BFGS update


** GEOMETRY OPTIMIZATION IN DELOCALIZED INTERNAL COORDINATES **
   Searching for a Minimum

   Optimization Cycle:   6

                       Coordinates (Angstroms)
     ATOM                X               Y               Z
      1  C         0.6950429231   -1.1946785988   -0.0057476950
      2  C        -0.6958532449   -1.1942253785   -0.0034612515
      3  C        -1.4118625302   -0.0103578395   -0.0005884063
      4  C        -0.6896361224    1.1820589678   -0.0013855866
      5  C         0.6903675266    1.1816082759   -0.0036252435
      6  C         1.4118218383   -0.0112758026   -0.0052671354
      7  C        -2.9224842465    0.0038894854    0.0072240865
      8  C         2.9224708217    0.0020812366   -0.0034765545
      9  H         1.2182851986   -2.1355447095   -0.0087454334
     10  H        -1.2197128662   -2.1347534841   -0.0048169635
     11  H        -1.2163957876    2.1217339363   -0.0011065461
     12  H         1.2177367257    2.1209429193   -0.0049906232
     13  H        -3.3126159515    0.5694608534   -0.8339944099
     14  H        -3.3037211932    0.4617883875    0.9158418410
     15  H        -3.3236209743   -1.0015294814   -0.0520613474
     16  H         3.3076590823    0.4666712770    0.9000165760
     17  H         3.3095191428    0.5610010157   -0.8506037231
     18  H         3.3227766423   -1.0039934841   -0.0568546432
   Point Group: c1    Number of degrees of freedom:    48


   Energy is   -308.848497598

 Hessian updated using BFGS update

 46 Hessian modes will be used to form the next step
  Hessian Eigenvalues:
     0.001051    0.007768    0.016963    0.019303    0.023680    0.024077
     0.024128    0.024184    0.024779    0.026376    0.029293    0.071989
     0.072409    0.072581    0.078356    0.145634    0.159993    0.160000
     0.160000    0.160017    0.160496    0.162887    0.174262    0.215301
     0.221583    0.229576    0.240944    0.252957    0.312620    0.312681
     0.325943    0.351429    0.352049    0.353716    0.354345    0.354633
     0.363575    0.363719    0.363878    0.364327    0.379557    0.434694
     0.436633    0.476039    0.477729    0.484266

 Minimum search - taking simple RFO step
 Searching for Lamda that Minimizes Along All modes
 Value Taken    Lamda =   0.00000000
 Step Taken.  Stepsize is  0.020122

                             Maximum     Tolerance    Cnvgd?
         Gradient           0.000028      0.000030     YES
         Displacement       0.018459      0.000030      NO
         Energy change     -0.000000      0.000000      NO


 New Cartesian Coordinates Obtained by Inverse Iteration

 Displacement from previous Coordinates is:  0.024939
 ----------------------------------------------------------------
             Standard Nuclear Orientation (Angstroms)
    I     Atom           X                Y                Z
 ----------------------------------------------------------------
    1      C       0.6950279999    -1.1945741630    -0.0065443537
    2      C      -0.6959138489    -1.1940384491    -0.0043457563
    3      C      -1.4118727250    -0.0101484459    -0.0004296291
    4      C      -0.6895792218     1.1822353538     0.0004533178
    5      C       0.6903900415     1.1817018698    -0.0015455304
    6      C       1.4118308370    -0.0112227265    -0.0047485189
    7      C      -2.9225017979     0.0037881203     0.0066210005
    8      C       2.9224870270     0.0020068592    -0.0039394235
    9      H       1.2181424895    -2.1355082417    -0.0101365176
   10      H      -1.2197356694    -2.1345793267    -0.0067642684
   11      H      -1.2163814692     2.1218875524     0.0019223819
   12      H       1.2179125435     2.1209519021    -0.0012924984
   13      H      -3.3124642487     0.5650174757    -0.8375692906
   14      H      -3.3043053168     0.4660832224     0.9127711057
   15      H      -3.3232800173    -1.0020601671    -0.0477564986
   16      H       3.3085810040     0.4702848254     0.8971975154
   17      H       3.3087809461     0.5573682871    -0.8537985178
   18      H       3.3226584110    -1.0043163721    -0.0537375772
 ----------------------------------------------------------------
 Molecular Point Group                 C1    NOp =  1
 Largest Abelian Subgroup              C1    NOp =  1
 Nuclear Repulsion Energy =         341.56996602 hartrees
 There are       29 alpha and       29 beta electrons
 Applying Cartesian multipole field
    Component          Value
    ---------          -----
     (2,0,0)        1.00000E-11
     (0,2,0)        2.00000E-11
     (0,0,2)       -3.00000E-11
 Nucleus-field energy     =     0.0000000111 hartrees
 Requested basis set is 6-311++G(d,p)
 There are 98 shells and 246 basis functions
 A cutoff of  1.0D-14 yielded   4530 shell pairs
 There are     29175 function pairs (     31154 Cartesian)
 Smallest overlap matrix eigenvalue = 7.68E-07
 Linear dependence detected in AO basis
 Tighter screening thresholds may be required for diffuse basis sets
 Use S2THRESH > 14 and THRESH = 14 in case of SCF convergence issues
 Number of orthogonalized atomic orbitals = 245
 Maximum deviation from orthogonality = 1.221E-10
 Guess MOs from SCF MO coefficient file

 -----------------------------------------------------------------------
  General SCF calculation program by
  Eric Jon Sundstrom, Paul Horn, Yuezhi Mao, Dmitri Zuev, Alec White,
  David Stuck, Shaama M.S., Shane Yost, Joonho Lee, David Small,
  Daniel Levine, Susi Lehtola, Hugh Burton, Evgeny Epifanovsky,
  Bang C. Huynh
 -----------------------------------------------------------------------
 Hartree-Fock
 using 8 threads for integral computing
 -------------------------------------------------------
 OpenMP Integral computing Module                
 Release: version 2.0, May 2017, Q-Chem Inc. Pleasanton 
 -------------------------------------------------------
 A restricted SCF calculation will be
 performed using DIIS
 SCF converges when DIIS error is below 1.0e-10
 ---------------------------------------
  Cycle       Energy         DIIS error
 ---------------------------------------
    1    -308.8484817850      3.46e-05  
    2    -308.8484962936      9.15e-06  
    3    -308.8484978611      1.81e-06  
    4    -308.8484979436      2.94e-07  
    5    -308.8484979456      1.09e-07  
    6    -308.8484979458      4.22e-08  
    7    -308.8484979459      1.52e-08  
    8    -308.8484979459      5.29e-09  
    9    -308.8484979459      2.15e-09  
   10    -308.8484979459      1.03e-09  
   11    -308.8484979459      3.56e-10  
   12    -308.8484979459      1.15e-10  
   13    -308.8484979459      3.42e-11  Convergence criterion met
 ---------------------------------------
 SCF time:   CPU 55.80s  wall 10.00s 
 SCF   energy in the final basis set =     -308.8484979459
 Total energy in the final basis set =     -308.8484979459

 --------------------------------------------------------------

                    Orbital Energies (a.u.)
 --------------------------------------------------------------

 Alpha MOs
 -- Occupied --
-11.2340 -11.2340 -11.2257 -11.2249 -11.2244 -11.2236 -11.2196 -11.2196
 -1.1585  -1.0628  -1.0119  -0.9741  -0.8978  -0.8285  -0.7846  -0.6706
 -0.6463  -0.6264  -0.5808  -0.5796  -0.5701  -0.5556  -0.5482  -0.5251
 -0.4807  -0.4802  -0.4774  -0.3329  -0.3140
 -- Virtual --
  0.0400   0.0477   0.0499   0.0649   0.0673   0.0720   0.0798   0.0917
  0.0941   0.1096   0.1138   0.1236   0.1281   0.1426   0.1438   0.1551
  0.1690   0.1729   0.1802   0.1856   0.1881   0.1910   0.1951   0.2037
  0.2053   0.2074   0.2120   0.2241   0.2249   0.2316   0.2326   0.2458
  0.2510   0.2552   0.2578   0.2791   0.2816   0.2900   0.2982   0.3106
  0.3181   0.3195   0.3220   0.3544   0.3593   0.3673   0.3676   0.3918
  0.4023   0.4166   0.4308   0.4371   0.4458   0.4617   0.4630   0.4819
  0.5226   0.5464   0.5466   0.5594   0.5992   0.6055   0.6122   0.6650
  0.6664   0.7232   0.7336   0.7358   0.7415   0.7567   0.7683   0.7701
  0.7919   0.8004   0.8218   0.8438   0.8504   0.8576   0.8621   0.8696
  0.8739   0.8855   0.9092   0.9169   0.9236   0.9597   0.9683   0.9829
  1.0056   1.0243   1.0447   1.0629   1.0807   1.0919   1.1009   1.1396
  1.1547   1.1581   1.1779   1.1849   1.1912   1.2449   1.2503   1.2595
  1.2868   1.3316   1.3369   1.3523   1.4041   1.5401   1.5828   1.6257
  1.6328   1.6803   1.6818   1.7311   1.7349   1.7361   1.8053   1.8141
  1.8283   1.8319   1.8414   1.8560   1.8822   1.8851   1.8853   1.8951
  1.9249   1.9605   1.9758   1.9958   2.0209   2.0541   2.0718   2.1122
  2.1253   2.1417   2.1437   2.2010   2.2091   2.2623   2.2674   2.2830
  2.2847   2.3162   2.3392   2.3877   2.3979   2.4451   2.4544   2.4557
  2.5346   2.5487   2.6377   2.6415   2.6480   2.7628   2.7635   2.7804
  2.8384   2.8414   2.8436   2.8446   2.8628   2.8962   2.9455   2.9517
  2.9562   2.9862   2.9881   3.0094   3.0201   3.0368   3.0581   3.0697
  3.0987   3.1047   3.1674   3.1868   3.2248   3.2787   3.3101   3.3125
  3.3320   3.3544   3.3752   3.3907   3.5187   3.6068   3.6415   3.6727
  3.8233   3.8771   3.9510   4.0305   4.1026   4.1460   4.2209   4.2248
  4.2517   4.2757   4.4365   4.5888   4.6035   4.7259   4.8177   5.3074
 24.7576  25.1044  25.1356  25.1602  25.1911  25.2871  25.3102  25.3984
 --------------------------------------------------------------

          Ground-State Mulliken Net Atomic Charges

     Atom                 Charge (a.u.)
  ----------------------------------------
      1 C                    -0.895396
      2 C                    -0.893298
      3 C                     0.689063
      4 C                     0.058901
      5 C                     0.061038
      6 C                     0.688794
      7 C                    -0.666273
      8 C                    -0.666597
      9 H                     0.170249
     10 H                     0.170342
     11 H                     0.192324
     12 H                     0.192363
     13 H                     0.147054
     14 H                     0.152768
     15 H                     0.149317
     16 H                     0.152476
     17 H                     0.147495
     18 H                     0.149378
  ----------------------------------------
  Sum of atomic charges =     0.000000

 -----------------------------------------------------------------
                    Cartesian Multipole Moments
 -----------------------------------------------------------------
    Charge (ESU x 10^10)
                 0.0000
    Dipole Moment (Debye)
         X       0.0001      Y       0.0800      Z       0.0098
       Tot       0.0806
    Quadrupole Moments (Debye-Ang)
        XX     -44.5527     XY      -0.0001     YY     -45.6856
        XZ      -0.0160     YZ       0.0150     ZZ     -53.5206
    Octopole Moments (Debye-Ang^2)
       XXX       0.0021    XXY       0.2741    XYY      -0.0002
       YYY      -0.5098    XXZ       0.0807    XYZ       0.0047
       YYZ      -0.1280    XZZ       0.0020    YZZ       1.4520
       ZZZ       0.4754
    Hexadecapole Moments (Debye-Ang^3)
      XXXX   -1084.9044   XXXY       0.1224   XXYY    -222.9017
      XYYY       0.1057   YYYY    -297.3259   XXXZ       0.9084
      XXYZ      -0.0814   XYYZ       0.3116   YYYZ      -0.1671
      XXZZ    -193.6591   XYZZ       0.0429   YYZZ     -73.8285
      XZZZ       0.8435   YZZZ      -0.2954   ZZZZ     -76.7294
 -----------------------------------------------------------------
 Calculating analytic gradient of the SCF energy
 Gradient of SCF Energy
            1           2           3           4           5           6
    1   0.0000739  -0.0000744  -0.0000052   0.0000693  -0.0000709   0.0000027
    2   0.0000160   0.0000028   0.0000577   0.0000064   0.0000180  -0.0000085
    3  -0.0000258   0.0000409  -0.0000206  -0.0000070  -0.0000132  -0.0000006
            7           8           9          10          11          12
    1   0.0000013   0.0000011  -0.0000115   0.0000131  -0.0000158   0.0000167
    2  -0.0000042   0.0000016  -0.0000076  -0.0000060  -0.0000111  -0.0000119
    3  -0.0000567   0.0000721   0.0000251  -0.0000121  -0.0000071   0.0000205
           13          14          15          16          17          18
    1   0.0000048  -0.0000055  -0.0000022   0.0000049  -0.0000092   0.0000067
    2  -0.0000072  -0.0000114  -0.0000159  -0.0000147   0.0000050  -0.0000090
    3   0.0000293   0.0000188   0.0000091  -0.0000266  -0.0000188  -0.0000272
 Max gradient component =       7.437E-05
 RMS gradient           =       2.816E-05
 Gradient time:  CPU 22.18 s  wall 3.87 s
 Geometry Optimization Parameters
   NAtoms,    NIC,     NZ,  NCons,   NDum,   NFix, NCnnct, MaxDiis
       18     120       0       0       0       0       0       0

 Cartesian Hessian Update
 Hessian updated using BFGS update


** GEOMETRY OPTIMIZATION IN DELOCALIZED INTERNAL COORDINATES **
   Searching for a Minimum

   Optimization Cycle:   7

                       Coordinates (Angstroms)
     ATOM                X               Y               Z
      1  C         0.6950279999   -1.1945741630   -0.0065443537
      2  C        -0.6959138489   -1.1940384491   -0.0043457563
      3  C        -1.4118727250   -0.0101484459   -0.0004296291
      4  C        -0.6895792218    1.1822353538    0.0004533178
      5  C         0.6903900415    1.1817018698   -0.0015455304
      6  C         1.4118308370   -0.0112227265   -0.0047485189
      7  C        -2.9225017979    0.0037881203    0.0066210005
      8  C         2.9224870270    0.0020068592   -0.0039394235
      9  H         1.2181424895   -2.1355082417   -0.0101365176
     10  H        -1.2197356694   -2.1345793267   -0.0067642684
     11  H        -1.2163814692    2.1218875524    0.0019223819
     12  H         1.2179125435    2.1209519021   -0.0012924984
     13  H        -3.3124642487    0.5650174757   -0.8375692906
     14  H        -3.3043053168    0.4660832224    0.9127711057
     15  H        -3.3232800173   -1.0020601671   -0.0477564986
     16  H         3.3085810040    0.4702848254    0.8971975154
     17  H         3.3087809461    0.5573682871   -0.8537985178
     18  H         3.3226584110   -1.0043163721   -0.0537375772
   Point Group: c1    Number of degrees of freedom:    48


   Energy is   -308.848497946

 Hessian updated using BFGS update

 47 Hessian modes will be used to form the next step
  Hessian Eigenvalues:
     0.000337    0.007770    0.016991    0.019327    0.023803    0.024092
     0.024130    0.024185    0.025004    0.026562    0.030818    0.071994
     0.072426    0.072592    0.081435    0.145064    0.159999    0.160000
     0.160000    0.160012    0.160016    0.160712    0.162879    0.176853
     0.219065    0.227179    0.229578    0.240981    0.258390    0.312662
     0.313068    0.335927    0.351440    0.352177    0.353762    0.354420
     0.354618    0.363579    0.363724    0.363882    0.364722    0.408992
     0.434700    0.438121    0.476025    0.479319    0.490755

 Minimum search - taking simple RFO step
 Searching for Lamda that Minimizes Along All modes
 Value Taken    Lamda =   0.00000000
 Step Taken.  Stepsize is  0.045923

                             Maximum     Tolerance    Cnvgd?
         Gradient           0.000075      0.000030      NO
         Displacement       0.042404      0.000030      NO
         Energy change     -0.000000      0.000000      NO


 New Cartesian Coordinates Obtained by Inverse Iteration

 Displacement from previous Coordinates is:  0.056133
 ----------------------------------------------------------------
             Standard Nuclear Orientation (Angstroms)
    I     Atom           X                Y                Z
 ----------------------------------------------------------------
    1      C       0.6950207129    -1.1944874150    -0.0088480384
    2      C      -0.6959807070    -1.1938721187    -0.0066478363
    3      C      -1.4118832922    -0.0099815359     0.0000233599
    4      C      -0.6895141359     1.1823706165     0.0044742533
    5      C       0.6904082663     1.1817565900     0.0027056219
    6      C       1.4118422305    -0.0112076785    -0.0040194152
    7      C      -2.9225209965     0.0037029313     0.0056883912
    8      C       2.9225040974     0.0019516617    -0.0047457406
    9      H       1.2180079472    -2.1354801922    -0.0143304489
   10      H      -1.2197670633    -2.1344154060    -0.0113645379
   11      H      -1.2163521189     2.1219987112     0.0087826498
   12      H       1.2180806149     2.1209183802     0.0061529382
   13      H      -3.3119323424     0.5551857064    -0.8451822314
   14      H      -3.3052792795     0.4761509642     0.9061531274
   15      H      -3.3229415361    -1.0028281967    -0.0376170614
   16      H       3.3098002158     0.4788294594     0.8912670214
   17      H       3.3077107816     0.5491064209    -0.8604790733
   18      H       3.3225735895    -1.0048213227    -0.0456560389
 ----------------------------------------------------------------
 Molecular Point Group                 C1    NOp =  1
 Largest Abelian Subgroup              C1    NOp =  1
 Nuclear Repulsion Energy =         341.56929960 hartrees
 There are       29 alpha and       29 beta electrons
 Applying Cartesian multipole field
    Component          Value
    ---------          -----
     (2,0,0)        1.00000E-11
     (0,2,0)        2.00000E-11
     (0,0,2)       -3.00000E-11
 Nucleus-field energy     =     0.0000000111 hartrees
 Requested basis set is 6-311++G(d,p)
 There are 98 shells and 246 basis functions
 A cutoff of  1.0D-14 yielded   4531 shell pairs
 There are     29180 function pairs (     31160 Cartesian)
 Smallest overlap matrix eigenvalue = 7.66E-07
 Linear dependence detected in AO basis
 Tighter screening thresholds may be required for diffuse basis sets
 Use S2THRESH > 14 and THRESH = 14 in case of SCF convergence issues
 Number of orthogonalized atomic orbitals = 245
 Maximum deviation from orthogonality = 1.047E-10
 Guess MOs from SCF MO coefficient file

 -----------------------------------------------------------------------
  General SCF calculation program by
  Eric Jon Sundstrom, Paul Horn, Yuezhi Mao, Dmitri Zuev, Alec White,
  David Stuck, Shaama M.S., Shane Yost, Joonho Lee, David Small,
  Daniel Levine, Susi Lehtola, Hugh Burton, Evgeny Epifanovsky,
  Bang C. Huynh
 -----------------------------------------------------------------------
 Hartree-Fock
 using 8 threads for integral computing
 -------------------------------------------------------
 OpenMP Integral computing Module                
 Release: version 2.0, May 2017, Q-Chem Inc. Pleasanton 
 -------------------------------------------------------
 A restricted SCF calculation will be
 performed using DIIS
 SCF converges when DIIS error is below 1.0e-10
 ---------------------------------------
  Cycle       Energy         DIIS error
 ---------------------------------------
    1    -308.8484161313      7.81e-05  
    2    -308.8484900922      2.07e-05  
    3    -308.8484981376      4.09e-06  
    4    -308.8484985604      6.44e-07  
    5    -308.8484985707      2.11e-07  
    6    -308.8484985715      8.47e-08  
    7    -308.8484985716      2.98e-08  
    8    -308.8484985716      9.34e-09  
    9    -308.8484985716      3.82e-09  
   10    -308.8484985716      1.96e-09  
   11    -308.8484985717      7.57e-10  
   12    -308.8484985716      2.46e-10  
   13    -308.8484985717      7.70e-11  Convergence criterion met
 ---------------------------------------
 SCF time:   CPU 56.61s  wall 11.00s 
 SCF   energy in the final basis set =     -308.8484985717
 Total energy in the final basis set =     -308.8484985717

 --------------------------------------------------------------

                    Orbital Energies (a.u.)
 --------------------------------------------------------------

 Alpha MOs
 -- Occupied --
-11.2340 -11.2340 -11.2257 -11.2248 -11.2244 -11.2236 -11.2196 -11.2196
 -1.1585  -1.0628  -1.0119  -0.9741  -0.8978  -0.8285  -0.7846  -0.6706
 -0.6463  -0.6264  -0.5808  -0.5796  -0.5701  -0.5556  -0.5482  -0.5251
 -0.4807  -0.4802  -0.4774  -0.3329  -0.3140
 -- Virtual --
  0.0400   0.0477   0.0499   0.0649   0.0673   0.0721   0.0799   0.0917
  0.0940   0.1098   0.1135   0.1236   0.1281   0.1426   0.1439   0.1551
  0.1690   0.1728   0.1803   0.1856   0.1880   0.1910   0.1951   0.2038
  0.2052   0.2074   0.2119   0.2242   0.2249   0.2316   0.2326   0.2458
  0.2511   0.2553   0.2578   0.2791   0.2816   0.2900   0.2982   0.3106
  0.3179   0.3196   0.3220   0.3543   0.3593   0.3673   0.3676   0.3926
  0.4014   0.4167   0.4309   0.4374   0.4458   0.4617   0.4631   0.4819
  0.5227   0.5466   0.5467   0.5595   0.5990   0.6052   0.6122   0.6652
  0.6664   0.7233   0.7336   0.7359   0.7415   0.7568   0.7681   0.7701
  0.7921   0.8004   0.8216   0.8437   0.8504   0.8576   0.8622   0.8694
  0.8736   0.8856   0.9092   0.9168   0.9236   0.9598   0.9683   0.9830
  1.0056   1.0247   1.0449   1.0630   1.0809   1.0920   1.1009   1.1397
  1.1549   1.1578   1.1779   1.1852   1.1912   1.2452   1.2498   1.2595
  1.2868   1.3322   1.3369   1.3522   1.4041   1.5402   1.5830   1.6257
  1.6326   1.6805   1.6819   1.7314   1.7344   1.7356   1.8053   1.8140
  1.8284   1.8323   1.8409   1.8560   1.8821   1.8852   1.8856   1.8948
  1.9250   1.9605   1.9759   1.9959   2.0213   2.0538   2.0718   2.1125
  2.1256   2.1420   2.1430   2.2009   2.2088   2.2623   2.2673   2.2830
  2.2850   2.3162   2.3392   2.3877   2.3981   2.4459   2.4543   2.4550
  2.5349   2.5488   2.6379   2.6412   2.6479   2.7630   2.7635   2.7803
  2.8380   2.8414   2.8437   2.8449   2.8623   2.8964   2.9469   2.9518
  2.9549   2.9866   2.9882   3.0094   3.0200   3.0367   3.0581   3.0695
  3.0986   3.1044   3.1676   3.1868   3.2247   3.2786   3.3104   3.3129
  3.3319   3.3544   3.3757   3.3907   3.5186   3.6068   3.6415   3.6728
  3.8235   3.8770   3.9511   4.0305   4.1025   4.1460   4.2208   4.2247
  4.2518   4.2758   4.4366   4.5888   4.6035   4.7259   4.8178   5.3074
 24.7576  25.1044  25.1357  25.1602  25.1911  25.2872  25.3103  25.3984
 --------------------------------------------------------------

          Ground-State Mulliken Net Atomic Charges

     Atom                 Charge (a.u.)
  ----------------------------------------
      1 C                    -0.898300
      2 C                    -0.896867
      3 C                     0.688522
      4 C                     0.062985
      5 C                     0.064585
      6 C                     0.688298
      7 C                    -0.666620
      8 C                    -0.666909
      9 H                     0.170197
     10 H                     0.170212
     11 H                     0.192363
     12 H                     0.192396
     13 H                     0.147899
     14 H                     0.152148
     15 H                     0.149462
     16 H                     0.151900
     17 H                     0.148253
     18 H                     0.149475
  ----------------------------------------
  Sum of atomic charges =     0.000000

 -----------------------------------------------------------------
                    Cartesian Multipole Moments
 -----------------------------------------------------------------
    Charge (ESU x 10^10)
                 0.0000
    Dipole Moment (Debye)
         X       0.0001      Y       0.0802      Z       0.0073
       Tot       0.0806
    Quadrupole Moments (Debye-Ang)
        XX     -44.5526     XY      -0.0001     YY     -45.6859
        XZ      -0.0150     YZ       0.0366     ZZ     -53.5206
    Octopole Moments (Debye-Ang^2)
       XXX       0.0024    XXY       0.2735    XYY      -0.0002
       YYY      -0.5221    XXZ       0.0654    XYZ       0.0065
       YYZ      -0.0970    XZZ       0.0022    YZZ       1.4549
       ZZZ       0.3779
    Hexadecapole Moments (Debye-Ang^3)
      XXXX   -1084.9196   XXXY       0.1190   XXYY    -222.9059
      XYYY       0.1059   YYYY    -297.3217   XXXZ       0.9034
      XXYZ      -0.1504   XYYZ       0.3012   YYYZ      -0.3688
      XXZZ    -193.6596   XYZZ       0.0396   YYZZ     -73.8265
      XZZZ       0.8380   YZZZ      -0.6914   ZZZZ     -76.7348
 -----------------------------------------------------------------
 Calculating analytic gradient of the SCF energy
 Gradient of SCF Energy
            1           2           3           4           5           6
    1   0.0001204  -0.0001196  -0.0000079   0.0001088  -0.0001138   0.0000028
    2   0.0000229  -0.0000042   0.0001226  -0.0000038   0.0000209  -0.0000036
    3  -0.0000628   0.0000738  -0.0000378  -0.0000090  -0.0000087  -0.0000070
            7           8           9          10          11          12
    1   0.0000033   0.0000036  -0.0000197   0.0000228  -0.0000271   0.0000289
    2  -0.0000222   0.0000012  -0.0000118  -0.0000078  -0.0000166  -0.0000194
    3  -0.0000951   0.0001280   0.0000464  -0.0000205  -0.0000090   0.0000348
           13          14          15          16          17          18
    1   0.0000056  -0.0000122  -0.0000008   0.0000108  -0.0000174   0.0000114
    2  -0.0000123  -0.0000113  -0.0000238  -0.0000196   0.0000040  -0.0000152
    3   0.0000446   0.0000269   0.0000216  -0.0000491  -0.0000357  -0.0000417
 Max gradient component =       1.280E-04
 RMS gradient           =       4.804E-05
 Gradient time:  CPU 22.17 s  wall 3.86 s
 Geometry Optimization Parameters
   NAtoms,    NIC,     NZ,  NCons,   NDum,   NFix, NCnnct, MaxDiis
       18     120       0       0       0       0       0       0

 Cartesian Hessian Update
 Hessian updated using BFGS update


** GEOMETRY OPTIMIZATION IN DELOCALIZED INTERNAL COORDINATES **
   Searching for a Minimum

   Optimization Cycle:   8

                       Coordinates (Angstroms)
     ATOM                X               Y               Z
      1  C         0.6950207129   -1.1944874150   -0.0088480384
      2  C        -0.6959807070   -1.1938721187   -0.0066478363
      3  C        -1.4118832922   -0.0099815359    0.0000233599
      4  C        -0.6895141359    1.1823706165    0.0044742533
      5  C         0.6904082663    1.1817565900    0.0027056219
      6  C         1.4118422305   -0.0112076785   -0.0040194152
      7  C        -2.9225209965    0.0037029313    0.0056883912
      8  C         2.9225040974    0.0019516617   -0.0047457406
      9  H         1.2180079472   -2.1354801922   -0.0143304489
     10  H        -1.2197670633   -2.1344154060   -0.0113645379
     11  H        -1.2163521189    2.1219987112    0.0087826498
     12  H         1.2180806149    2.1209183802    0.0061529382
     13  H        -3.3119323424    0.5551857064   -0.8451822314
     14  H        -3.3052792795    0.4761509642    0.9061531274
     15  H        -3.3229415361   -1.0028281967   -0.0376170614
     16  H         3.3098002158    0.4788294594    0.8912670214
     17  H         3.3077107816    0.5491064209   -0.8604790733
     18  H         3.3225735895   -1.0048213227   -0.0456560389
   Point Group: c1    Number of degrees of freedom:    48


   Energy is   -308.848498572

 Hessian updated using BFGS update

 48 Hessian modes will be used to form the next step
  Hessian Eigenvalues:
     0.000154    0.007769    0.016989    0.019299    0.023822    0.024095
     0.024133    0.024184    0.024969    0.026446    0.031278    0.071997
     0.072435    0.072605    0.081587    0.144451    0.159999    0.160000
     0.160000    0.160000    0.160011    0.160019    0.160839    0.162874
     0.176994    0.219231    0.228512    0.229580    0.241033    0.260009
     0.312656    0.313008    0.336314    0.351440    0.352213    0.353795
     0.354450    0.354614    0.363580    0.363724    0.363883    0.364819
     0.407915    0.434697    0.438549    0.476021    0.479507    0.492539

 Minimum search - taking simple RFO step
 Searching for Lamda that Minimizes Along All modes
 Value Taken    Lamda =  -0.00000113
 Step Taken.  Stepsize is  0.074809

                             Maximum     Tolerance    Cnvgd?
         Gradient           0.000129      0.000030      NO
         Displacement       0.069238      0.000030      NO
         Energy change     -0.000001      0.000000      NO


 New Cartesian Coordinates Obtained by Inverse Iteration

 Displacement from previous Coordinates is:  0.090855
 ----------------------------------------------------------------
             Standard Nuclear Orientation (Angstroms)
    I     Atom           X                Y                Z
 ----------------------------------------------------------------
    1      C       0.6950312129    -1.1944783402    -0.0130393734
    2      C      -0.6960104529    -1.1938467117    -0.0107605227
    3      C      -1.4118841932    -0.0100106507     0.0008777606
    4      C      -0.6894801276     1.1823205411     0.0108609608
    5      C       0.6904062787     1.1816891636     0.0090451893
    6      C       1.4118472457    -0.0112687027    -0.0032597182
    7      C      -2.9225258019     0.0037131852     0.0046324478
    8      C       2.9225054123     0.0019698051    -0.0057863531
    9      H       1.2179832284    -2.1354599790    -0.0221319074
   10      H      -1.2197897303    -2.1343635536    -0.0190992777
   11      H      -1.2163199684     2.1219195861     0.0198898598
   12      H       1.2181172562     2.1208036688     0.0172065736
   13      H      -3.3108816705     0.5394365062    -0.8568183691
   14      H      -3.3064541862     0.4926504445     0.8956671430
   15      H      -3.3228501390    -1.0034591706    -0.0208236844
   16      H       3.3108901784     0.4929804060     0.8820043453
   17      H       3.3065810704     0.5355716140    -0.8706249490
   18      H       3.3226113714    -1.0052902361    -0.0314831844
 ----------------------------------------------------------------
 Molecular Point Group                 C1    NOp =  1
 Largest Abelian Subgroup              C1    NOp =  1
 Nuclear Repulsion Energy =         341.56919717 hartrees
 There are       29 alpha and       29 beta electrons
 Applying Cartesian multipole field
    Component          Value
    ---------          -----
     (2,0,0)        1.00000E-11
     (0,2,0)        2.00000E-11
     (0,0,2)       -3.00000E-11
 Nucleus-field energy     =     0.0000000111 hartrees
 Requested basis set is 6-311++G(d,p)
 There are 98 shells and 246 basis functions
 A cutoff of  1.0D-14 yielded   4531 shell pairs
 There are     29180 function pairs (     31160 Cartesian)
 Smallest overlap matrix eigenvalue = 7.65E-07
 Linear dependence detected in AO basis
 Tighter screening thresholds may be required for diffuse basis sets
 Use S2THRESH > 14 and THRESH = 14 in case of SCF convergence issues
 Number of orthogonalized atomic orbitals = 245
 Maximum deviation from orthogonality = 9.752E-11
 Guess MOs from SCF MO coefficient file

 -----------------------------------------------------------------------
  General SCF calculation program by
  Eric Jon Sundstrom, Paul Horn, Yuezhi Mao, Dmitri Zuev, Alec White,
  David Stuck, Shaama M.S., Shane Yost, Joonho Lee, David Small,
  Daniel Levine, Susi Lehtola, Hugh Burton, Evgeny Epifanovsky,
  Bang C. Huynh
 -----------------------------------------------------------------------
 Hartree-Fock
 using 8 threads for integral computing
 -------------------------------------------------------
 OpenMP Integral computing Module                
 Release: version 2.0, May 2017, Q-Chem Inc. Pleasanton 
 -------------------------------------------------------
 A restricted SCF calculation will be
 performed using DIIS
 SCF converges when DIIS error is below 1.0e-10
 ---------------------------------------
  Cycle       Energy         DIIS error
 ---------------------------------------
    1    -308.8482824702      1.27e-04  
    2    -308.8484770245      3.36e-05  
    3    -308.8484982371      6.65e-06  
    4    -308.8484993515      1.04e-06  
    5    -308.8484993779      3.24e-07  
    6    -308.8484993799      1.25e-07  
    7    -308.8484993802      4.48e-08  
    8    -308.8484993803      1.24e-08  
    9    -308.8484993803      3.73e-09  
   10    -308.8484993803      1.80e-09  
   11    -308.8484993803      8.66e-10  
   12    -308.8484993803      2.68e-10  
   13    -308.8484993803      9.44e-11  Convergence criterion met
 ---------------------------------------
 SCF time:   CPU 56.99s  wall 11.00s 
 SCF   energy in the final basis set =     -308.8484993803
 Total energy in the final basis set =     -308.8484993803

 --------------------------------------------------------------

                    Orbital Energies (a.u.)
 --------------------------------------------------------------

 Alpha MOs
 -- Occupied --
-11.2340 -11.2340 -11.2257 -11.2248 -11.2244 -11.2236 -11.2196 -11.2196
 -1.1585  -1.0628  -1.0119  -0.9741  -0.8978  -0.8285  -0.7846  -0.6706
 -0.6463  -0.6264  -0.5808  -0.5796  -0.5701  -0.5556  -0.5482  -0.5251
 -0.4807  -0.4802  -0.4774  -0.3329  -0.3140
 -- Virtual --
  0.0400   0.0476   0.0499   0.0649   0.0673   0.0721   0.0799   0.0917
  0.0940   0.1101   0.1131   0.1236   0.1281   0.1426   0.1439   0.1551
  0.1691   0.1727   0.1803   0.1856   0.1880   0.1910   0.1951   0.2040
  0.2050   0.2074   0.2119   0.2242   0.2250   0.2315   0.2326   0.2458
  0.2512   0.2554   0.2577   0.2791   0.2817   0.2901   0.2982   0.3106
  0.3178   0.3198   0.3220   0.3542   0.3593   0.3673   0.3676   0.3936
  0.4005   0.4167   0.4309   0.4376   0.4458   0.4617   0.4633   0.4820
  0.5228   0.5468   0.5468   0.5596   0.5989   0.6049   0.6122   0.6654
  0.6665   0.7234   0.7336   0.7361   0.7414   0.7569   0.7679   0.7702
  0.7924   0.8004   0.8214   0.8437   0.8505   0.8576   0.8624   0.8692
  0.8733   0.8856   0.9092   0.9168   0.9236   0.9599   0.9684   0.9830
  1.0056   1.0250   1.0450   1.0631   1.0811   1.0921   1.1009   1.1397
  1.1551   1.1574   1.1780   1.1856   1.1913   1.2456   1.2491   1.2596
  1.2867   1.3328   1.3368   1.3521   1.4041   1.5402   1.5832   1.6256
  1.6325   1.6807   1.6820   1.7318   1.7337   1.7351   1.8052   1.8138
  1.8285   1.8328   1.8403   1.8561   1.8821   1.8852   1.8860   1.8944
  1.9251   1.9605   1.9760   1.9959   2.0217   2.0535   2.0718   2.1128
  2.1260   2.1422   2.1423   2.2008   2.2085   2.2624   2.2673   2.2830
  2.2853   2.3162   2.3393   2.3876   2.3982   2.4468   2.4540   2.4544
  2.5352   2.5489   2.6381   2.6408   2.6478   2.7631   2.7636   2.7802
  2.8377   2.8413   2.8438   2.8451   2.8617   2.8965   2.9492   2.9518
  2.9528   2.9870   2.9882   3.0094   3.0199   3.0366   3.0581   3.0694
  3.0986   3.1041   3.1679   3.1869   3.2246   3.2785   3.3107   3.3132
  3.3318   3.3543   3.3762   3.3908   3.5186   3.6069   3.6414   3.6728
  3.8236   3.8770   3.9512   4.0305   4.1025   4.1461   4.2207   4.2245
  4.2520   4.2759   4.4366   4.5888   4.6036   4.7260   4.8178   5.3075
 24.7576  25.1044  25.1357  25.1602  25.1912  25.2872  25.3103  25.3984
 --------------------------------------------------------------

          Ground-State Mulliken Net Atomic Charges

     Atom                 Charge (a.u.)
  ----------------------------------------
      1 C                    -0.901225
      2 C                    -0.900692
      3 C                     0.687916
      4 C                     0.067429
      5 C                     0.068263
      6 C                     0.687613
      7 C                    -0.667005
      8 C                    -0.667164
      9 H                     0.170143
     10 H                     0.170099
     11 H                     0.192409
     12 H                     0.192427
     13 H                     0.149226
     14 H                     0.151065
     15 H                     0.149590
     16 H                     0.150922
     17 H                     0.149425
     18 H                     0.149559
  ----------------------------------------
  Sum of atomic charges =     0.000000

 -----------------------------------------------------------------
                    Cartesian Multipole Moments
 -----------------------------------------------------------------
    Charge (ESU x 10^10)
                -0.0000
    Dipole Moment (Debye)
         X       0.0002      Y       0.0806      Z       0.0035
       Tot       0.0807
    Quadrupole Moments (Debye-Ang)
        XX     -44.5529     XY      -0.0001     YY     -45.6864
        XZ      -0.0147     YZ       0.0717     ZZ     -53.5201
    Octopole Moments (Debye-Ang^2)
       XXX       0.0025    XXY       0.2750    XYY      -0.0001
       YYY      -0.5263    XXZ       0.0446    XYZ       0.0067
       YYZ      -0.0466    XZZ       0.0019    YZZ       1.4623
       ZZZ       0.2404
    Hexadecapole Moments (Debye-Ang^3)
      XXXX   -1084.9278   XXXY       0.1187   XXYY    -222.9059
      XYYY       0.1077   YYYY    -297.3128   XXXZ       0.9061
      XXYZ      -0.2682   XYYZ       0.2864   YYYZ      -0.6995
      XXZZ    -193.6617   XYZZ       0.0364   YYZZ     -73.8215
      XZZZ       0.8569   YZZZ      -1.3358   ZZZZ     -76.7530
 -----------------------------------------------------------------
 Calculating analytic gradient of the SCF energy
 Gradient of SCF Energy
            1           2           3           4           5           6
    1   0.0001322  -0.0001296  -0.0000087   0.0001166  -0.0001239   0.0000025
    2   0.0000265  -0.0000052   0.0001317  -0.0000073   0.0000218  -0.0000110
    3  -0.0000730   0.0000757  -0.0000376  -0.0000058  -0.0000070  -0.0000088
            7           8           9          10          11          12
    1   0.0000048   0.0000044  -0.0000210   0.0000248  -0.0000290   0.0000309
    2  -0.0000322   0.0000033  -0.0000120  -0.0000066  -0.0000157  -0.0000198
    3  -0.0001013   0.0001371   0.0000504  -0.0000210  -0.0000083   0.0000376
           13          14          15          16          17          18
    1   0.0000037  -0.0000142   0.0000012   0.0000127  -0.0000195   0.0000120
    2  -0.0000115  -0.0000071  -0.0000226  -0.0000182   0.0000019  -0.0000162
    3   0.0000444   0.0000258   0.0000262  -0.0000532  -0.0000395  -0.0000416
 Max gradient component =       1.371E-04
 RMS gradient           =       5.175E-05
 Gradient time:  CPU 22.03 s  wall 3.83 s
 Geometry Optimization Parameters
   NAtoms,    NIC,     NZ,  NCons,   NDum,   NFix, NCnnct, MaxDiis
       18     120       0       0       0       0       0       0

 Cartesian Hessian Update
 Hessian updated using BFGS update


** GEOMETRY OPTIMIZATION IN DELOCALIZED INTERNAL COORDINATES **
   Searching for a Minimum

   Optimization Cycle:   9

                       Coordinates (Angstroms)
     ATOM                X               Y               Z
      1  C         0.6950312129   -1.1944783402   -0.0130393734
      2  C        -0.6960104529   -1.1938467117   -0.0107605227
      3  C        -1.4118841932   -0.0100106507    0.0008777606
      4  C        -0.6894801276    1.1823205411    0.0108609608
      5  C         0.6904062787    1.1816891636    0.0090451893
      6  C         1.4118472457   -0.0112687027   -0.0032597182
      7  C        -2.9225258019    0.0037131852    0.0046324478
      8  C         2.9225054123    0.0019698051   -0.0057863531
      9  H         1.2179832284   -2.1354599790   -0.0221319074
     10  H        -1.2197897303   -2.1343635536   -0.0190992777
     11  H        -1.2163199684    2.1219195861    0.0198898598
     12  H         1.2181172562    2.1208036688    0.0172065736
     13  H        -3.3108816705    0.5394365062   -0.8568183691
     14  H        -3.3064541862    0.4926504445    0.8956671430
     15  H        -3.3228501390   -1.0034591706   -0.0208236844
     16  H         3.3108901784    0.4929804060    0.8820043453
     17  H         3.3065810704    0.5355716140   -0.8706249490
     18  H         3.3226113714   -1.0052902361   -0.0314831844
   Point Group: c1    Number of degrees of freedom:    48


   Energy is   -308.848499380

 Hessian updated using BFGS update

 48 Hessian modes will be used to form the next step
  Hessian Eigenvalues:
     0.000118    0.007765    0.016987    0.019227    0.023822    0.024097
     0.024133    0.024184    0.024883    0.026223    0.030006    0.071997
     0.072436    0.072615    0.079286    0.143484    0.159999    0.160000
     0.160000    0.160000    0.160009    0.160023    0.160733    0.162866
     0.175143    0.218921    0.225865    0.229577    0.241021    0.256725
     0.312359    0.312694    0.326090    0.351440    0.352066    0.353772
     0.354410    0.354616    0.363580    0.363724    0.363877    0.364604
     0.379145    0.434691    0.437088    0.476017    0.478659    0.485714

 Minimum search - taking simple RFO step
 Searching for Lamda that Minimizes Along All modes
 Value Taken    Lamda =   0.00000000
 Step Taken.  Stepsize is  0.054917

                             Maximum     Tolerance    Cnvgd?
         Gradient           0.000135      0.000030      NO
         Displacement       0.050879      0.000030      NO
         Energy change     -0.000001      0.000000      NO


 New Cartesian Coordinates Obtained by Inverse Iteration

 Displacement from previous Coordinates is:  0.066380
 ----------------------------------------------------------------
             Standard Nuclear Orientation (Angstroms)
    I     Atom           X                Y                Z
 ----------------------------------------------------------------
    1      C       0.6950439579    -1.1945698333    -0.0165017555
    2      C      -0.6959574496    -1.1940268276    -0.0140619235
    3      C      -1.4118709374    -0.0102640346     0.0015888356
    4      C      -0.6895243329     1.1820643209     0.0153822968
    5      C       0.6903894637     1.1815230676     0.0132177850
    6      C       1.4118384000    -0.0113533423    -0.0030777726
    7      C      -2.9225098445     0.0038358400     0.0042574738
    8      C       2.9224867178     0.0020595303    -0.0063196707
    9      H       1.2181261576    -2.1354440657    -0.0286975387
   10      H      -1.2197850145    -2.1344959147    -0.0249482721
   11      H      -1.2163079004     2.1216542013     0.0279538544
   12      H       1.2179441704     2.1206955363     0.0244059482
   13      H      -3.3099863310     0.5280868907    -0.8647217746
   14      H      -3.3069705819     0.5048274270     0.8882494373
   15      H      -3.3231465303    -1.0034429647    -0.0082636366
   16      H       3.3109433186     0.5035027489     0.8755785614
   17      H       3.3063273997     0.5255850168    -0.8774278865
   18      H       3.3227363215    -1.0053600208    -0.0202570208
 ----------------------------------------------------------------
 Molecular Point Group                 C1    NOp =  1
 Largest Abelian Subgroup              C1    NOp =  1
 Nuclear Repulsion Energy =         341.56995376 hartrees
 There are       29 alpha and       29 beta electrons
 Applying Cartesian multipole field
    Component          Value
    ---------          -----
     (2,0,0)        1.00000E-11
     (0,2,0)        2.00000E-11
     (0,0,2)       -3.00000E-11
 Nucleus-field energy     =     0.0000000111 hartrees
 Requested basis set is 6-311++G(d,p)
 There are 98 shells and 246 basis functions
 A cutoff of  1.0D-14 yielded   4530 shell pairs
 There are     29175 function pairs (     31154 Cartesian)
 Smallest overlap matrix eigenvalue = 7.65E-07
 Linear dependence detected in AO basis
 Tighter screening thresholds may be required for diffuse basis sets
 Use S2THRESH > 14 and THRESH = 14 in case of SCF convergence issues
 Number of orthogonalized atomic orbitals = 245
 Maximum deviation from orthogonality = 5.577E-11
 Guess MOs from SCF MO coefficient file

 -----------------------------------------------------------------------
  General SCF calculation program by
  Eric Jon Sundstrom, Paul Horn, Yuezhi Mao, Dmitri Zuev, Alec White,
  David Stuck, Shaama M.S., Shane Yost, Joonho Lee, David Small,
  Daniel Levine, Susi Lehtola, Hugh Burton, Evgeny Epifanovsky,
  Bang C. Huynh
 -----------------------------------------------------------------------
 Hartree-Fock
 using 8 threads for integral computing
 -------------------------------------------------------
 OpenMP Integral computing Module                
 Release: version 2.0, May 2017, Q-Chem Inc. Pleasanton 
 -------------------------------------------------------
 A restricted SCF calculation will be
 performed using DIIS
 SCF converges when DIIS error is below 1.0e-10
 ---------------------------------------
  Cycle       Energy         DIIS error
 ---------------------------------------
    1    -308.8483837731      9.28e-05  
    2    -308.8484878670      2.46e-05  
    3    -308.8484992406      4.87e-06  
    4    -308.8484998384      7.63e-07  
    5    -308.8484998525      2.46e-07  
    6    -308.8484998536      9.09e-08  
    7    -308.8484998538      3.33e-08  
    8    -308.8484998538      9.20e-09  
    9    -308.8484998538      1.83e-09  
   10    -308.8484998538      7.27e-10  
   11    -308.8484998538      2.77e-10  
   12    -308.8484998538      1.25e-10  
   13    -308.8484998538      6.50e-11  Convergence criterion met
 ---------------------------------------
 SCF time:   CPU 55.99s  wall 10.00s 
 SCF   energy in the final basis set =     -308.8484998538
 Total energy in the final basis set =     -308.8484998538

 --------------------------------------------------------------

                    Orbital Energies (a.u.)
 --------------------------------------------------------------

 Alpha MOs
 -- Occupied --
-11.2340 -11.2340 -11.2257 -11.2248 -11.2244 -11.2236 -11.2196 -11.2196
 -1.1585  -1.0628  -1.0119  -0.9741  -0.8978  -0.8285  -0.7846  -0.6706
 -0.6463  -0.6264  -0.5808  -0.5796  -0.5701  -0.5556  -0.5482  -0.5251
 -0.4807  -0.4802  -0.4774  -0.3329  -0.3140
 -- Virtual --
  0.0400   0.0476   0.0499   0.0649   0.0673   0.0721   0.0799   0.0917
  0.0940   0.1102   0.1130   0.1236   0.1281   0.1426   0.1439   0.1551
  0.1691   0.1726   0.1804   0.1856   0.1880   0.1910   0.1951   0.2041
  0.2049   0.2074   0.2119   0.2242   0.2250   0.2315   0.2326   0.2458
  0.2512   0.2554   0.2577   0.2792   0.2817   0.2901   0.2982   0.3106
  0.3178   0.3198   0.3220   0.3542   0.3593   0.3672   0.3676   0.3939
  0.4002   0.4167   0.4310   0.4377   0.4458   0.4617   0.4633   0.4820
  0.5228   0.5468   0.5468   0.5596   0.5989   0.6048   0.6122   0.6654
  0.6665   0.7234   0.7337   0.7361   0.7414   0.7569   0.7679   0.7702
  0.7924   0.8005   0.8213   0.8436   0.8505   0.8576   0.8624   0.8692
  0.8732   0.8856   0.9092   0.9167   0.9236   0.9600   0.9685   0.9830
  1.0056   1.0251   1.0451   1.0631   1.0812   1.0922   1.1009   1.1397
  1.1552   1.1573   1.1780   1.1858   1.1913   1.2457   1.2489   1.2595
  1.2868   1.3330   1.3368   1.3521   1.4041   1.5402   1.5832   1.6256
  1.6324   1.6807   1.6820   1.7319   1.7335   1.7349   1.8051   1.8138
  1.8285   1.8330   1.8402   1.8561   1.8821   1.8853   1.8861   1.8943
  1.9251   1.9605   1.9761   1.9959   2.0218   2.0534   2.0717   2.1129
  2.1261   2.1420   2.1424   2.2008   2.2084   2.2624   2.2673   2.2830
  2.2853   2.3162   2.3393   2.3876   2.3983   2.4470   2.4539   2.4542
  2.5353   2.5489   2.6382   2.6407   2.6478   2.7632   2.7635   2.7802
  2.8376   2.8413   2.8438   2.8452   2.8616   2.8966   2.9505   2.9515
  2.9517   2.9872   2.9882   3.0094   3.0199   3.0366   3.0581   3.0694
  3.0986   3.1041   3.1680   3.1869   3.2246   3.2785   3.3108   3.3133
  3.3318   3.3543   3.3763   3.3908   3.5186   3.6069   3.6414   3.6729
  3.8237   3.8770   3.9512   4.0305   4.1026   4.1461   4.2207   4.2245
  4.2520   4.2759   4.4366   4.5888   4.6036   4.7260   4.8178   5.3075
 24.7576  25.1044  25.1357  25.1602  25.1912  25.2872  25.3103  25.3984
 --------------------------------------------------------------

          Ground-State Mulliken Net Atomic Charges

     Atom                 Charge (a.u.)
  ----------------------------------------
      1 C                    -0.901997
      2 C                    -0.901863
      3 C                     0.687555
      4 C                     0.068945
      5 C                     0.069286
      6 C                     0.687326
      7 C                    -0.667105
      8 C                    -0.667156
      9 H                     0.170127
     10 H                     0.170095
     11 H                     0.192424
     12 H                     0.192430
     13 H                     0.150151
     14 H                     0.150224
     15 H                     0.149591
     16 H                     0.150176
     17 H                     0.150224
     18 H                     0.149566
  ----------------------------------------
  Sum of atomic charges =     0.000000

 -----------------------------------------------------------------
                    Cartesian Multipole Moments
 -----------------------------------------------------------------
    Charge (ESU x 10^10)
                -0.0000
    Dipole Moment (Debye)
         X       0.0001      Y       0.0810      Z       0.0009
       Tot       0.0810
    Quadrupole Moments (Debye-Ang)
        XX     -44.5533     XY      -0.0001     YY     -45.6867
        XZ      -0.0154     YZ       0.0975     ZZ     -53.5195
    Octopole Moments (Debye-Ang^2)
       XXX       0.0022    XXY       0.2774    XYY       0.0001
       YYY      -0.5165    XXZ       0.0332    XYZ       0.0046
       YYZ      -0.0099    XZZ       0.0015    YZZ       1.4696
       ZZZ       0.1580
    Hexadecapole Moments (Debye-Ang^3)
      XXXX   -1084.9217   XXXY       0.1225   XXYY    -222.9009
      XYYY       0.1107   YYYY    -297.3043   XXXZ       0.9167
      XXYZ      -0.3595   XYYZ       0.2774   YYYZ      -0.9434
      XXZZ    -193.6632   XYZZ       0.0353   YYZZ     -73.8163
      XZZZ       0.8948   YZZZ      -1.8074   ZZZZ     -76.7735
 -----------------------------------------------------------------
 Calculating analytic gradient of the SCF energy
 Gradient of SCF Energy
            1           2           3           4           5           6
    1   0.0000723  -0.0000704  -0.0000053   0.0000630  -0.0000670   0.0000020
    2   0.0000147  -0.0000031   0.0000709  -0.0000048   0.0000123  -0.0000083
    3  -0.0000422   0.0000410  -0.0000201  -0.0000031  -0.0000011  -0.0000059
            7           8           9          10          11          12
    1   0.0000032   0.0000020  -0.0000115   0.0000133  -0.0000153   0.0000166
    2  -0.0000210   0.0000023  -0.0000063  -0.0000031  -0.0000077  -0.0000103
    3  -0.0000544   0.0000740   0.0000277  -0.0000112  -0.0000038   0.0000201
           13          14          15          16          17          18
    1   0.0000017  -0.0000086   0.0000014   0.0000071  -0.0000110   0.0000066
    2  -0.0000056  -0.0000020  -0.0000110  -0.0000088   0.0000003  -0.0000087
    3   0.0000230   0.0000131   0.0000152  -0.0000289  -0.0000219  -0.0000213
 Max gradient component =       7.396E-05
 RMS gradient           =       2.809E-05
 Gradient time:  CPU 22.06 s  wall 3.84 s
 Geometry Optimization Parameters
   NAtoms,    NIC,     NZ,  NCons,   NDum,   NFix, NCnnct, MaxDiis
       18     120       0       0       0       0       0       0

 Cartesian Hessian Update
 Hessian updated using BFGS update


** GEOMETRY OPTIMIZATION IN DELOCALIZED INTERNAL COORDINATES **
   Searching for a Minimum

   Optimization Cycle:  10

                       Coordinates (Angstroms)
     ATOM                X               Y               Z
      1  C         0.6950439579   -1.1945698333   -0.0165017555
      2  C        -0.6959574496   -1.1940268276   -0.0140619235
      3  C        -1.4118709374   -0.0102640346    0.0015888356
      4  C        -0.6895243329    1.1820643209    0.0153822968
      5  C         0.6903894637    1.1815230676    0.0132177850
      6  C         1.4118384000   -0.0113533423   -0.0030777726
      7  C        -2.9225098445    0.0038358400    0.0042574738
      8  C         2.9224867178    0.0020595303   -0.0063196707
      9  H         1.2181261576   -2.1354440657   -0.0286975387
     10  H        -1.2197850145   -2.1344959147   -0.0249482721
     11  H        -1.2163079004    2.1216542013    0.0279538544
     12  H         1.2179441704    2.1206955363    0.0244059482
     13  H        -3.3099863310    0.5280868907   -0.8647217746
     14  H        -3.3069705819    0.5048274270    0.8882494373
     15  H        -3.3231465303   -1.0034429647   -0.0082636366
     16  H         3.3109433186    0.5035027489    0.8755785614
     17  H         3.3063273997    0.5255850168   -0.8774278865
     18  H         3.3227363215   -1.0053600208   -0.0202570208
   Point Group: c1    Number of degrees of freedom:    48


   Energy is   -308.848499854

 Hessian updated using BFGS update

 48 Hessian modes will be used to form the next step
  Hessian Eigenvalues:
     0.000134    0.007758    0.016971    0.018996    0.023572    0.024065
     0.024123    0.024176    0.024247    0.025593    0.027957    0.071991
     0.072414    0.072558    0.074712    0.140900    0.159906    0.159999
     0.160000    0.160000    0.160000    0.160016    0.160186    0.162829
     0.170369    0.216570    0.221084    0.229577    0.240926    0.249464
     0.300136    0.312672    0.314454    0.351440    0.351704    0.353671
     0.354315    0.354616    0.361168    0.363581    0.363727    0.363896
     0.366285    0.434686    0.436404    0.476006    0.477037    0.482892

 Minimum search - taking simple RFO step
 Searching for Lamda that Minimizes Along All modes
 Value Taken    Lamda =   0.00000000
 Step Taken.  Stepsize is  0.008361

                             Maximum     Tolerance    Cnvgd?
         Gradient           0.000071      0.000030      NO
         Displacement       0.007595      0.000030      NO
         Energy change     -0.000000      0.000000      NO


 New Cartesian Coordinates Obtained by Inverse Iteration

 Displacement from previous Coordinates is:  0.010267
 ----------------------------------------------------------------
             Standard Nuclear Orientation (Angstroms)
    I     Atom           X                Y                Z
 ----------------------------------------------------------------
    1      C       0.6950502249    -1.1946571818    -0.0172875101
    2      C      -0.6958958901    -1.1941984691    -0.0147618647
    3      C      -1.4118593876    -0.0104626032     0.0017541622
    4      C      -0.6895821000     1.1818842786     0.0159384986
    5      C       0.6903735797     1.1814287815     0.0134850780
    6      C       1.4118278496    -0.0113905995    -0.0033153199
    7      C      -2.9224952410     0.0039311102     0.0044867786
    8      C       2.9224725477     0.0021201623    -0.0062314595
    9      H       1.2182634809    -2.1354496729    -0.0302649096
   10      H      -1.2197668159    -2.1346466167    -0.0259486563
   11      H      -1.2163200654     2.1214894225     0.0290892914
   12      H       1.2177747033     2.1206850334     0.0248182603
   13      H      -3.3097884998     0.5266200646    -0.8655576336
   14      H      -3.3068071152     0.5067420733     0.8874742851
   15      H      -3.3234254068    -1.0032442154    -0.0062343317
   16      H       3.3104386236     0.5052016813     0.8749823019
   17      H       3.3067160426     0.5241085738    -0.8780647743
   18      H       3.3228004539    -1.0052842464    -0.0180052554
 ----------------------------------------------------------------
 Molecular Point Group                 C1    NOp =  1
 Largest Abelian Subgroup              C1    NOp =  1
 Nuclear Repulsion Energy =         341.57065330 hartrees
 There are       29 alpha and       29 beta electrons
 Applying Cartesian multipole field
    Component          Value
    ---------          -----
     (2,0,0)        1.00000E-11
     (0,2,0)        2.00000E-11
     (0,0,2)       -3.00000E-11
 Nucleus-field energy     =     0.0000000111 hartrees
 Requested basis set is 6-311++G(d,p)
 There are 98 shells and 246 basis functions
 A cutoff of  1.0D-14 yielded   4530 shell pairs
 There are     29175 function pairs (     31154 Cartesian)
 Smallest overlap matrix eigenvalue = 7.65E-07
 Linear dependence detected in AO basis
 Tighter screening thresholds may be required for diffuse basis sets
 Use S2THRESH > 14 and THRESH = 14 in case of SCF convergence issues
 Number of orthogonalized atomic orbitals = 245
 Maximum deviation from orthogonality = 1.346E-10
 Guess MOs from SCF MO coefficient file

 -----------------------------------------------------------------------
  General SCF calculation program by
  Eric Jon Sundstrom, Paul Horn, Yuezhi Mao, Dmitri Zuev, Alec White,
  David Stuck, Shaama M.S., Shane Yost, Joonho Lee, David Small,
  Daniel Levine, Susi Lehtola, Hugh Burton, Evgeny Epifanovsky,
  Bang C. Huynh
 -----------------------------------------------------------------------
 Hartree-Fock
 using 8 threads for integral computing
 -------------------------------------------------------
 OpenMP Integral computing Module                
 Release: version 2.0, May 2017, Q-Chem Inc. Pleasanton 
 -------------------------------------------------------
 A restricted SCF calculation will be
 performed using DIIS
 SCF converges when DIIS error is below 1.0e-10
 ---------------------------------------
  Cycle       Energy         DIIS error
 ---------------------------------------
    1    -308.8484972325      1.43e-05  
    2    -308.8484996794      3.78e-06  
    3    -308.8484999466      7.56e-07  
    4    -308.8484999610      1.39e-07  
    5    -308.8484999614      5.54e-08  
    6    -308.8484999615      2.03e-08  
    7    -308.8484999615      8.99e-09  
    8    -308.8484999614      3.43e-09  
    9    -308.8484999614      1.57e-09  
   10    -308.8484999614      6.56e-10  
   11    -308.8484999614      1.82e-10  
   12    -308.8484999615      5.46e-11  Convergence criterion met
 ---------------------------------------
 SCF time:   CPU 51.64s  wall 11.00s 
 SCF   energy in the final basis set =     -308.8484999615
 Total energy in the final basis set =     -308.8484999615

 --------------------------------------------------------------

                    Orbital Energies (a.u.)
 --------------------------------------------------------------

 Alpha MOs
 -- Occupied --
-11.2340 -11.2340 -11.2257 -11.2249 -11.2244 -11.2236 -11.2196 -11.2196
 -1.1585  -1.0628  -1.0119  -0.9741  -0.8978  -0.8285  -0.7846  -0.6706
 -0.6463  -0.6264  -0.5808  -0.5796  -0.5701  -0.5557  -0.5482  -0.5251
 -0.4807  -0.4802  -0.4774  -0.3329  -0.3140
 -- Virtual --
  0.0400   0.0476   0.0499   0.0649   0.0673   0.0721   0.0799   0.0917
  0.0940   0.1102   0.1130   0.1236   0.1281   0.1426   0.1439   0.1551
  0.1691   0.1726   0.1804   0.1856   0.1880   0.1910   0.1951   0.2041
  0.2049   0.2074   0.2119   0.2242   0.2250   0.2315   0.2326   0.2458
  0.2512   0.2554   0.2577   0.2792   0.2817   0.2900   0.2982   0.3106
  0.3178   0.3198   0.3220   0.3542   0.3593   0.3672   0.3676   0.3939
  0.4002   0.4167   0.4310   0.4377   0.4458   0.4617   0.4633   0.4820
  0.5228   0.5468   0.5469   0.5596   0.5989   0.6048   0.6122   0.6654
  0.6665   0.7234   0.7337   0.7361   0.7414   0.7570   0.7679   0.7702
  0.7924   0.8005   0.8213   0.8436   0.8505   0.8576   0.8624   0.8692
  0.8732   0.8856   0.9092   0.9168   0.9236   0.9600   0.9685   0.9830
  1.0057   1.0251   1.0451   1.0631   1.0811   1.0922   1.1009   1.1397
  1.1552   1.1573   1.1779   1.1858   1.1913   1.2457   1.2489   1.2595
  1.2868   1.3330   1.3368   1.3521   1.4041   1.5402   1.5832   1.6256
  1.6324   1.6807   1.6820   1.7319   1.7335   1.7349   1.8051   1.8138
  1.8285   1.8329   1.8402   1.8561   1.8821   1.8853   1.8861   1.8943
  1.9251   1.9606   1.9761   1.9959   2.0217   2.0535   2.0717   2.1129
  2.1261   2.1421   2.1424   2.2008   2.2084   2.2624   2.2673   2.2831
  2.2853   2.3162   2.3393   2.3876   2.3983   2.4470   2.4539   2.4542
  2.5353   2.5489   2.6382   2.6407   2.6478   2.7632   2.7635   2.7802
  2.8376   2.8413   2.8438   2.8452   2.8616   2.8966   2.9505   2.9515
  2.9517   2.9872   2.9882   3.0094   3.0199   3.0366   3.0581   3.0694
  3.0986   3.1041   3.1680   3.1868   3.2246   3.2785   3.3108   3.3134
  3.3318   3.3543   3.3763   3.3909   3.5186   3.6069   3.6414   3.6729
  3.8237   3.8771   3.9512   4.0305   4.1026   4.1461   4.2207   4.2245
  4.2519   4.2759   4.4366   4.5888   4.6036   4.7260   4.8178   5.3075
 24.7576  25.1044  25.1357  25.1602  25.1912  25.2872  25.3103  25.3984
 --------------------------------------------------------------

          Ground-State Mulliken Net Atomic Charges

     Atom                 Charge (a.u.)
  ----------------------------------------
      1 C                    -0.902115
      2 C                    -0.902091
      3 C                     0.687321
      4 C                     0.069365
      5 C                     0.069437
      6 C                     0.687267
      7 C                    -0.667097
      8 C                    -0.667107
      9 H                     0.170123
     10 H                     0.170115
     11 H                     0.192426
     12 H                     0.192427
     13 H                     0.150288
     14 H                     0.150113
     15 H                     0.149564
     16 H                     0.150082
     17 H                     0.150324
     18 H                     0.149558
  ----------------------------------------
  Sum of atomic charges =     0.000000

 -----------------------------------------------------------------
                    Cartesian Multipole Moments
 -----------------------------------------------------------------
    Charge (ESU x 10^10)
                 0.0000
    Dipole Moment (Debye)
         X       0.0000      Y       0.0812      Z       0.0006
       Tot       0.0812
    Quadrupole Moments (Debye-Ang)
        XX     -44.5536     XY      -0.0002     YY     -45.6867
        XZ      -0.0163     YZ       0.1013     ZZ     -53.5193
    Octopole Moments (Debye-Ang^2)
       XXX       0.0019    XXY       0.2786    XYY       0.0001
       YYY      -0.5070    XXZ       0.0341    XYZ       0.0027
       YYZ      -0.0047    XZZ       0.0013    YZZ       1.4732
       ZZZ       0.1592
    Hexadecapole Moments (Debye-Ang^3)
      XXXX   -1084.9154   XXXY       0.1264   XXYY    -222.8980
      XYYY       0.1131   YYYY    -297.3040   XXXZ       0.9245
      XXYZ      -0.3765   XYYZ       0.2773   YYYZ      -0.9804
      XXZZ    -193.6627   XYZZ       0.0353   YYZZ     -73.8153
      XZZZ       0.9173   YZZZ      -1.8764   ZZZZ     -76.7770
 -----------------------------------------------------------------
 Calculating analytic gradient of the SCF energy
 Gradient of SCF Energy
            1           2           3           4           5           6
    1   0.0000104  -0.0000098  -0.0000013   0.0000081  -0.0000090   0.0000005
    2   0.0000007  -0.0000032   0.0000237  -0.0000040  -0.0000000   0.0000056
    3  -0.0000095   0.0000082  -0.0000039  -0.0000004  -0.0000004  -0.0000009
            7           8           9          10          11          12
    1   0.0000009   0.0000004  -0.0000022   0.0000026  -0.0000029   0.0000033
    2  -0.0000062  -0.0000007  -0.0000016  -0.0000009  -0.0000019  -0.0000025
    3  -0.0000112   0.0000155   0.0000059  -0.0000021  -0.0000006   0.0000043
           13          14          15          16          17          18
    1   0.0000006  -0.0000017  -0.0000003   0.0000012  -0.0000028   0.0000022
    2  -0.0000013  -0.0000004  -0.0000027  -0.0000018  -0.0000003  -0.0000022
    3   0.0000047   0.0000023   0.0000034  -0.0000063  -0.0000046  -0.0000042
 Max gradient component =       2.368E-05
 RMS gradient           =       5.782E-06
 Gradient time:  CPU 21.97 s  wall 3.82 s
 Geometry Optimization Parameters
   NAtoms,    NIC,     NZ,  NCons,   NDum,   NFix, NCnnct, MaxDiis
       18     120       0       0       0       0       0       0

 Cartesian Hessian Update
 Hessian updated using BFGS update


** GEOMETRY OPTIMIZATION IN DELOCALIZED INTERNAL COORDINATES **
   Searching for a Minimum

   Optimization Cycle:  11

                       Coordinates (Angstroms)
     ATOM                X               Y               Z
      1  C         0.6950502249   -1.1946571818   -0.0172875101
      2  C        -0.6958958901   -1.1941984691   -0.0147618647
      3  C        -1.4118593876   -0.0104626032    0.0017541622
      4  C        -0.6895821000    1.1818842786    0.0159384986
      5  C         0.6903735797    1.1814287815    0.0134850780
      6  C         1.4118278496   -0.0113905995   -0.0033153199
      7  C        -2.9224952410    0.0039311102    0.0044867786
      8  C         2.9224725477    0.0021201623   -0.0062314595
      9  H         1.2182634809   -2.1354496729   -0.0302649096
     10  H        -1.2197668159   -2.1346466167   -0.0259486563
     11  H        -1.2163200654    2.1214894225    0.0290892914
     12  H         1.2177747033    2.1206850334    0.0248182603
     13  H        -3.3097884998    0.5266200646   -0.8655576336
     14  H        -3.3068071152    0.5067420733    0.8874742851
     15  H        -3.3234254068   -1.0032442154   -0.0062343317
     16  H         3.3104386236    0.5052016813    0.8749823019
     17  H         3.3067160426    0.5241085738   -0.8780647743
     18  H         3.3228004539   -1.0052842464   -0.0180052554
   Point Group: c1    Number of degrees of freedom:    48


   Energy is   -308.848499961

 Hessian updated using BFGS update

 48 Hessian modes will be used to form the next step
  Hessian Eigenvalues:
     0.000144    0.007756    0.016928    0.018639    0.022193    0.023954
     0.024111    0.024149    0.024188    0.025405    0.027424    0.071500
     0.072042    0.072460    0.072979    0.140718    0.158973    0.159999
     0.160000    0.160000    0.160000    0.160015    0.160088    0.162753
     0.167648    0.208298    0.220192    0.229577    0.240812    0.246082
     0.294888    0.312670    0.314139    0.351441    0.351574    0.353618
     0.354292    0.354615    0.359068    0.363581    0.363726    0.363891
     0.365667    0.434683    0.436431    0.475975    0.476359    0.482384

 Minimum search - taking simple RFO step
 Searching for Lamda that Minimizes Along All modes
 Value Taken    Lamda =   0.00000000
 Step Taken.  Stepsize is  0.004897

                             Maximum     Tolerance    Cnvgd?
         Gradient           0.000018      0.000030     YES
         Displacement       0.004489      0.000030      NO
         Energy change     -0.000000      0.000000      NO


 New Cartesian Coordinates Obtained by Inverse Iteration

 Displacement from previous Coordinates is:  0.006090
 ----------------------------------------------------------------
             Standard Nuclear Orientation (Angstroms)
    I     Atom           X                Y                Z
 ----------------------------------------------------------------
    1      C       0.6950571367    -1.1946903480    -0.0170982433
    2      C      -0.6958827578    -1.1942551464    -0.0145583079
    3      C      -1.4118558930    -0.0105265441     0.0017122107
    4      C      -0.6895946452     1.1818391457     0.0154845596
    5      C       0.6903635292     1.1814073504     0.0129690797
    6      C       1.4118243811    -0.0114097861    -0.0034447093
    7      C      -2.9224903756     0.0039619497     0.0046420005
    8      C       2.9224681309     0.0021413860    -0.0061119822
    9      H       1.2183030301    -2.1354665404    -0.0299363118
   10      H      -1.2197604029    -2.1347037707    -0.0254887182
   11      H      -1.2163267957     2.1214515355     0.0283420351
   12      H       1.2177270321     2.1206898851     0.0239052323
   13      H      -3.3098357974     0.5277360380    -0.8647289908
   14      H      -3.3066498134     0.5057395556     0.8882832710
   15      H      -3.3235086880    -1.0031624094    -0.0072662983
   16      H       3.3102091069     0.5043420754     0.8757192305
   17      H       3.3069125351     0.5250234315    -0.8773092127
   18      H       3.3228172713    -1.0052402314    -0.0187579041
 ----------------------------------------------------------------
 Molecular Point Group                 C1    NOp =  1
 Largest Abelian Subgroup              C1    NOp =  1
 Nuclear Repulsion Energy =         341.57085126 hartrees
 There are       29 alpha and       29 beta electrons
 Applying Cartesian multipole field
    Component          Value
    ---------          -----
     (2,0,0)        1.00000E-11
     (0,2,0)        2.00000E-11
     (0,0,2)       -3.00000E-11
 Nucleus-field energy     =     0.0000000111 hartrees
 Requested basis set is 6-311++G(d,p)
 There are 98 shells and 246 basis functions
 A cutoff of  1.0D-14 yielded   4530 shell pairs
 There are     29175 function pairs (     31154 Cartesian)
 Smallest overlap matrix eigenvalue = 7.65E-07
 Linear dependence detected in AO basis
 Tighter screening thresholds may be required for diffuse basis sets
 Use S2THRESH > 14 and THRESH = 14 in case of SCF convergence issues
 Number of orthogonalized atomic orbitals = 245
 Maximum deviation from orthogonality = 1.401E-10
 Guess MOs from SCF MO coefficient file

 -----------------------------------------------------------------------
  General SCF calculation program by
  Eric Jon Sundstrom, Paul Horn, Yuezhi Mao, Dmitri Zuev, Alec White,
  David Stuck, Shaama M.S., Shane Yost, Joonho Lee, David Small,
  Daniel Levine, Susi Lehtola, Hugh Burton, Evgeny Epifanovsky,
  Bang C. Huynh
 -----------------------------------------------------------------------
 Hartree-Fock
 using 8 threads for integral computing
 -------------------------------------------------------
 OpenMP Integral computing Module                
 Release: version 2.0, May 2017, Q-Chem Inc. Pleasanton 
 -------------------------------------------------------
 A restricted SCF calculation will be
 performed using DIIS
 SCF converges when DIIS error is below 1.0e-10
 ---------------------------------------
  Cycle       Energy         DIIS error
 ---------------------------------------
    1    -308.8484990037      8.45e-06  
    2    -308.8484998706      2.23e-06  
    3    -308.8484999639      4.41e-07  
    4    -308.8484999688      7.00e-08  
    5    -308.8484999689      2.32e-08  
    6    -308.8484999690      9.56e-09  
    7    -308.8484999690      2.95e-09  
    8    -308.8484999690      8.52e-10  
    9    -308.8484999689      2.07e-10  
   10    -308.8484999690      6.40e-11  Convergence criterion met
 ---------------------------------------
 SCF time:   CPU 43.53s  wall 8.00s 
 SCF   energy in the final basis set =     -308.8484999690
 Total energy in the final basis set =     -308.8484999690

 --------------------------------------------------------------

                    Orbital Energies (a.u.)
 --------------------------------------------------------------

 Alpha MOs
 -- Occupied --
-11.2340 -11.2340 -11.2257 -11.2249 -11.2244 -11.2236 -11.2196 -11.2196
 -1.1585  -1.0628  -1.0119  -0.9741  -0.8978  -0.8284  -0.7846  -0.6706
 -0.6463  -0.6264  -0.5808  -0.5796  -0.5701  -0.5557  -0.5482  -0.5251
 -0.4807  -0.4802  -0.4774  -0.3329  -0.3140
 -- Virtual --
  0.0400   0.0476   0.0499   0.0649   0.0673   0.0721   0.0799   0.0917
  0.0940   0.1102   0.1130   0.1236   0.1281   0.1426   0.1439   0.1551
  0.1691   0.1726   0.1804   0.1856   0.1880   0.1910   0.1951   0.2041
  0.2049   0.2074   0.2119   0.2242   0.2250   0.2315   0.2326   0.2458
  0.2512   0.2554   0.2577   0.2792   0.2817   0.2900   0.2982   0.3106
  0.3178   0.3198   0.3220   0.3542   0.3593   0.3672   0.3676   0.3939
  0.4002   0.4167   0.4309   0.4377   0.4458   0.4617   0.4633   0.4820
  0.5228   0.5468   0.5469   0.5596   0.5989   0.6048   0.6122   0.6654
  0.6665   0.7234   0.7337   0.7361   0.7414   0.7570   0.7679   0.7702
  0.7924   0.8005   0.8213   0.8436   0.8505   0.8576   0.8624   0.8692
  0.8732   0.8856   0.9092   0.9168   0.9235   0.9600   0.9685   0.9830
  1.0057   1.0251   1.0451   1.0631   1.0811   1.0922   1.1009   1.1397
  1.1552   1.1573   1.1779   1.1858   1.1913   1.2457   1.2489   1.2595
  1.2868   1.3330   1.3368   1.3521   1.4041   1.5402   1.5832   1.6256
  1.6324   1.6807   1.6820   1.7319   1.7335   1.7349   1.8051   1.8138
  1.8285   1.8329   1.8402   1.8561   1.8821   1.8853   1.8861   1.8942
  1.9251   1.9606   1.9761   1.9959   2.0217   2.0535   2.0717   2.1129
  2.1261   2.1421   2.1424   2.2008   2.2084   2.2624   2.2673   2.2831
  2.2853   2.3162   2.3393   2.3876   2.3983   2.4470   2.4539   2.4542
  2.5353   2.5489   2.6382   2.6407   2.6478   2.7632   2.7635   2.7802
  2.8376   2.8413   2.8438   2.8452   2.8616   2.8966   2.9506   2.9515
  2.9517   2.9872   2.9882   3.0094   3.0199   3.0366   3.0581   3.0694
  3.0986   3.1041   3.1680   3.1868   3.2246   3.2785   3.3108   3.3134
  3.3318   3.3543   3.3763   3.3909   3.5186   3.6069   3.6414   3.6729
  3.8237   3.8771   3.9512   4.0305   4.1026   4.1461   4.2207   4.2245
  4.2519   4.2759   4.4366   4.5888   4.6036   4.7260   4.8178   5.3075
 24.7576  25.1044  25.1357  25.1602  25.1912  25.2872  25.3103  25.3984
 --------------------------------------------------------------

          Ground-State Mulliken Net Atomic Charges

     Atom                 Charge (a.u.)
  ----------------------------------------
      1 C                    -0.902149
      2 C                    -0.902149
      3 C                     0.687258
      4 C                     0.069480
      5 C                     0.069483
      6 C                     0.687255
      7 C                    -0.667100
      8 C                    -0.667101
      9 H                     0.170121
     10 H                     0.170121
     11 H                     0.192427
     12 H                     0.192427
     13 H                     0.150210
     14 H                     0.150198
     15 H                     0.149556
     16 H                     0.150158
     17 H                     0.150249
     18 H                     0.149556
  ----------------------------------------
  Sum of atomic charges =     0.000000

 -----------------------------------------------------------------
                    Cartesian Multipole Moments
 -----------------------------------------------------------------
    Charge (ESU x 10^10)
                -0.0000
    Dipole Moment (Debye)
         X       0.0000      Y       0.0813      Z       0.0009
       Tot       0.0813
    Quadrupole Moments (Debye-Ang)
        XX     -44.5537     XY      -0.0002     YY     -45.6866
        XZ      -0.0165     YZ       0.0990     ZZ     -53.5193
    Octopole Moments (Debye-Ang^2)
       XXX       0.0019    XXY       0.2793    XYY       0.0001
       YYY      -0.5041    XXZ       0.0363    XYZ       0.0022
       YYZ      -0.0081    XZZ       0.0012    YZZ       1.4741
       ZZZ       0.1723
    Hexadecapole Moments (Debye-Ang^3)
      XXXX   -1084.9135   XXXY       0.1276   XXYY    -222.8975
      XYYY       0.1138   YYYY    -297.3057   XXXZ       0.9262
      XXYZ      -0.3699   XYYZ       0.2786   YYYZ      -0.9592
      XXZZ    -193.6622   XYZZ       0.0355   YYZZ     -73.8158
      XZZZ       0.9211   YZZZ      -1.8343   ZZZZ     -76.7749
 -----------------------------------------------------------------
 Calculating analytic gradient of the SCF energy
 Gradient of SCF Energy
            1           2           3           4           5           6
    1  -0.0000013   0.0000013   0.0000001  -0.0000012   0.0000012  -0.0000001
    2  -0.0000010  -0.0000012   0.0000040  -0.0000014  -0.0000012   0.0000029
    3  -0.0000006   0.0000005  -0.0000003  -0.0000002   0.0000004  -0.0000000
            7           8           9          10          11          12
    1   0.0000001   0.0000000  -0.0000001   0.0000001  -0.0000000   0.0000001
    2  -0.0000006  -0.0000002  -0.0000001  -0.0000001  -0.0000002  -0.0000002
    3  -0.0000003   0.0000005   0.0000002  -0.0000001   0.0000001   0.0000001
           13          14          15          16          17          18
    1   0.0000001  -0.0000001  -0.0000000   0.0000000  -0.0000001   0.0000001
    2  -0.0000001  -0.0000001  -0.0000002  -0.0000001  -0.0000002  -0.0000001
    3   0.0000002   0.0000000   0.0000001  -0.0000003  -0.0000002  -0.0000000
 Max gradient component =       3.972E-06
 RMS gradient           =       8.449E-07
 Gradient time:  CPU 22.21 s  wall 3.85 s
 Geometry Optimization Parameters
   NAtoms,    NIC,     NZ,  NCons,   NDum,   NFix, NCnnct, MaxDiis
       18     120       0       0       0       0       0       0

 Cartesian Hessian Update
 Hessian updated using BFGS update


** GEOMETRY OPTIMIZATION IN DELOCALIZED INTERNAL COORDINATES **
   Searching for a Minimum

   Optimization Cycle:  12

                       Coordinates (Angstroms)
     ATOM                X               Y               Z
      1  C         0.6950571367   -1.1946903480   -0.0170982433
      2  C        -0.6958827578   -1.1942551464   -0.0145583079
      3  C        -1.4118558930   -0.0105265441    0.0017122107
      4  C        -0.6895946452    1.1818391457    0.0154845596
      5  C         0.6903635292    1.1814073504    0.0129690797
      6  C         1.4118243811   -0.0114097861   -0.0034447093
      7  C        -2.9224903756    0.0039619497    0.0046420005
      8  C         2.9224681309    0.0021413860   -0.0061119822
      9  H         1.2183030301   -2.1354665404   -0.0299363118
     10  H        -1.2197604029   -2.1347037707   -0.0254887182
     11  H        -1.2163267957    2.1214515355    0.0283420351
     12  H         1.2177270321    2.1206898851    0.0239052323
     13  H        -3.3098357974    0.5277360380   -0.8647289908
     14  H        -3.3066498134    0.5057395556    0.8882832710
     15  H        -3.3235086880   -1.0031624094   -0.0072662983
     16  H         3.3102091069    0.5043420754    0.8757192305
     17  H         3.3069125351    0.5250234315   -0.8773092127
     18  H         3.3228172713   -1.0052402314   -0.0187579041
   Point Group: c1    Number of degrees of freedom:    48


   Energy is   -308.848499969

 Hessian updated using BFGS update

 48 Hessian modes will be used to form the next step
  Hessian Eigenvalues:
     0.000129    0.007764    0.016940    0.018678    0.022281    0.023968
     0.024112    0.024156    0.024190    0.025374    0.027382    0.071700
     0.072123    0.072502    0.072942    0.141822    0.158602    0.159999
     0.160000    0.160000    0.160001    0.160014    0.160081    0.162888
     0.167457    0.201786    0.220277    0.229577    0.240849    0.246332
     0.297816    0.312669    0.314289    0.351441    0.351597    0.353624
     0.354296    0.354614    0.359233    0.363581    0.363725    0.363890
     0.365587    0.434683    0.436435    0.476017    0.476324    0.482523

 Minimum search - taking simple RFO step
 Searching for Lamda that Minimizes Along All modes
 Value Taken    Lamda =   0.00000000
 Step Taken.  Stepsize is  0.001473

                             Maximum     Tolerance    Cnvgd?
         Gradient           0.000002      0.000030     YES
         Displacement       0.001363      0.000030      NO
         Energy change     -0.000000      0.000000     YES

 Final energy is   -308.84849996896116     


 ******************************
 **  OPTIMIZATION CONVERGED  **
 ******************************

                       Coordinates (Angstroms)
     ATOM                X               Y               Z
      1  C         0.6950571367   -1.1946903480   -0.0170982433
      2  C        -0.6958827578   -1.1942551464   -0.0145583079
      3  C        -1.4118558930   -0.0105265441    0.0017122107
      4  C        -0.6895946452    1.1818391457    0.0154845596
      5  C         0.6903635292    1.1814073504    0.0129690797
      6  C         1.4118243811   -0.0114097861   -0.0034447093
      7  C        -2.9224903756    0.0039619497    0.0046420005
      8  C         2.9224681309    0.0021413860   -0.0061119822
      9  H         1.2183030301   -2.1354665404   -0.0299363118
     10  H        -1.2197604029   -2.1347037707   -0.0254887182
     11  H        -1.2163267957    2.1214515355    0.0283420351
     12  H         1.2177270321    2.1206898851    0.0239052323
     13  H        -3.3098357974    0.5277360380   -0.8647289908
     14  H        -3.3066498134    0.5057395556    0.8882832710
     15  H        -3.3235086880   -1.0031624094   -0.0072662983
     16  H         3.3102091069    0.5043420754    0.8757192305
     17  H         3.3069125351    0.5250234315   -0.8773092127
     18  H         3.3228172713   -1.0052402314   -0.0187579041

Z-matrix Print:
$molecule
0 1
C 
C  1 1.383508
H  2 1.076574 1 119.716468
C  2 1.390942 1 121.184329 3 180.000000 0
H  4 1.076574 2 119.099188 1 -180.000000 0
C  4 1.383508 2 121.184374 1 -0.000000 0
C  6 1.394126 4 117.631627 2 -0.000000 0
H  7 1.077257 6 119.524671 4 -179.998914 0
C  7 1.379961 6 121.184000 4 0.000000 0
H  9 1.077257 7 119.291333 6 -180.000000 0
C  6 1.510707 4 121.715993 2 180.000000 0
H  11 1.084093 6 111.159338 4 0.005560 0
H  11 1.086361 6 111.076282 4 120.152508 0
H  11 1.086362 6 111.076112 4 -120.141279 0
C  1 1.510707 2 121.716212 3 0.004390 0
H  15 1.084093 1 111.159409 2 -0.049709 0
H  15 1.086359 1 111.076655 2 -120.197494 0
H  15 1.086364 1 111.075641 2 120.096308 0
$end


 --------------------------------------------------------------

                    Orbital Energies (a.u.)
 --------------------------------------------------------------

 Alpha MOs
 -- Occupied --
-11.2340 -11.2340 -11.2257 -11.2249 -11.2244 -11.2236 -11.2196 -11.2196
 -1.1585  -1.0628  -1.0119  -0.9741  -0.8978  -0.8284  -0.7846  -0.6706
 -0.6463  -0.6264  -0.5808  -0.5796  -0.5701  -0.5557  -0.5482  -0.5251
 -0.4807  -0.4802  -0.4774  -0.3329  -0.3140
 -- Virtual --
  0.0400   0.0476   0.0499   0.0649   0.0673   0.0721   0.0799   0.0917
  0.0940   0.1102   0.1130   0.1236   0.1281   0.1426   0.1439   0.1551
  0.1691   0.1726   0.1804   0.1856   0.1880   0.1910   0.1951   0.2041
  0.2049   0.2074   0.2119   0.2242   0.2250   0.2315   0.2326   0.2458
  0.2512   0.2554   0.2577   0.2792   0.2817   0.2900   0.2982   0.3106
  0.3178   0.3198   0.3220   0.3542   0.3593   0.3672   0.3676   0.3939
  0.4002   0.4167   0.4309   0.4377   0.4458   0.4617   0.4633   0.4820
  0.5228   0.5468   0.5469   0.5596   0.5989   0.6048   0.6122   0.6654
  0.6665   0.7234   0.7337   0.7361   0.7414   0.7570   0.7679   0.7702
  0.7924   0.8005   0.8213   0.8436   0.8505   0.8576   0.8624   0.8692
  0.8732   0.8856   0.9092   0.9168   0.9235   0.9600   0.9685   0.9830
  1.0057   1.0251   1.0451   1.0631   1.0811   1.0922   1.1009   1.1397
  1.1552   1.1573   1.1779   1.1858   1.1913   1.2457   1.2489   1.2595
  1.2868   1.3330   1.3368   1.3521   1.4041   1.5402   1.5832   1.6256
  1.6324   1.6807   1.6820   1.7319   1.7335   1.7349   1.8051   1.8138
  1.8285   1.8329   1.8402   1.8561   1.8821   1.8853   1.8861   1.8942
  1.9251   1.9606   1.9761   1.9959   2.0217   2.0535   2.0717   2.1129
  2.1261   2.1421   2.1424   2.2008   2.2084   2.2624   2.2673   2.2831
  2.2853   2.3162   2.3393   2.3876   2.3983   2.4470   2.4539   2.4542
  2.5353   2.5489   2.6382   2.6407   2.6478   2.7632   2.7635   2.7802
  2.8376   2.8413   2.8438   2.8452   2.8616   2.8966   2.9506   2.9515
  2.9517   2.9872   2.9882   3.0094   3.0199   3.0366   3.0581   3.0694
  3.0986   3.1041   3.1680   3.1868   3.2246   3.2785   3.3108   3.3134
  3.3318   3.3543   3.3763   3.3909   3.5186   3.6069   3.6414   3.6729
  3.8237   3.8771   3.9512   4.0305   4.1026   4.1461   4.2207   4.2245
  4.2519   4.2759   4.4366   4.5888   4.6036   4.7260   4.8178   5.3075
 24.7576  25.1044  25.1357  25.1602  25.1912  25.2872  25.3103  25.3984
 --------------------------------------------------------------

          Ground-State Mulliken Net Atomic Charges

     Atom                 Charge (a.u.)
  ----------------------------------------
      1 C                    -0.902149
      2 C                    -0.902149
      3 C                     0.687258
      4 C                     0.069480
      5 C                     0.069483
      6 C                     0.687255
      7 C                    -0.667100
      8 C                    -0.667101
      9 H                     0.170121
     10 H                     0.170121
     11 H                     0.192427
     12 H                     0.192427
     13 H                     0.150210
     14 H                     0.150198
     15 H                     0.149556
     16 H                     0.150158
     17 H                     0.150249
     18 H                     0.149556
  ----------------------------------------
  Sum of atomic charges =     0.000000

 -----------------------------------------------------------------
                    Cartesian Multipole Moments
 -----------------------------------------------------------------
    Charge (ESU x 10^10)
                -0.0000
    Dipole Moment (Debye)
         X       0.0000      Y       0.0813      Z       0.0009
       Tot       0.0813
    Quadrupole Moments (Debye-Ang)
        XX     -44.5537     XY      -0.0002     YY     -45.6866
        XZ      -0.0165     YZ       0.0990     ZZ     -53.5193
    Octopole Moments (Debye-Ang^2)
       XXX       0.0019    XXY       0.2793    XYY       0.0001
       YYY      -0.5041    XXZ       0.0363    XYZ       0.0022
       YYZ      -0.0081    XZZ       0.0012    YZZ       1.4741
       ZZZ       0.1723
    Hexadecapole Moments (Debye-Ang^3)
      XXXX   -1084.9135   XXXY       0.1276   XXYY    -222.8975
      XYYY       0.1138   YYYY    -297.3057   XXXZ       0.9262
      XXYZ      -0.3699   XYYZ       0.2786   YYYZ      -0.9592
      XXZZ    -193.6622   XYZZ       0.0355   YYZZ     -73.8158
      XZZZ       0.9211   YZZZ      -1.8343   ZZZZ     -76.7749
 -----------------------------------------------------------------
Archival summary:
1\1\december\OPT\HF\BasisUnspecified\810\taweetha\SatDec1410:17:082019SatDec1410:17:082019\0\\#,OPT,HF,BasisUnspecified,\\0,1\C\C,1,1.38351\H,2,1.07657,1,119.716\C,2,1.39094,1,121.184,3,180,0\H,4,1.07657,2,119.099,1,-180,0\C,4,1.38351,2,121.184,1,-0,0\C,6,1.39413,4,117.632,2,-0,0\H,7,1.07726,6,119.525,4,-179.999,0\C,7,1.37996,6,121.184,4,0,0\H,9,1.07726,7,119.291,6,-180,0\C,6,1.51071,4,121.716,2,180,0\H,11,1.08409,6,111.159,4,0.00555977,0\H,11,1.08636,6,111.076,4,120.153,0\H,11,1.08636,6,111.076,4,-120.141,0\C,1,1.51071,2,121.716,3,0.00439043,0\H,15,1.08409,1,111.159,2,-0.0497086,0\H,15,1.08636,1,111.077,2,-120.197,0\H,15,1.08636,1,111.076,2,120.096,0\\HF=-308.8485\\@

 Total job time:  180.26s(wall), 946.96s(cpu) 
 Sat Dec 14 10:17:08 2019

        *************************************************************
        *                                                           *
        *  Thank you very much for using Q-Chem.  Have a nice day.  *
        *                                                           *
        *************************************************************


 
User input: 2 of 2 
 
                  Welcome to Q-Chem
     A Quantum Leap Into The Future Of Chemistry


 Q-Chem 5.2 (devel), Q-Chem, Inc., Pleasanton, CA (2019)

 Yihan Shao,  Zhengting Gan,  E. Epifanovsky,  A. T. B. Gilbert,  M. Wormit,  
 J. Kussmann,  A. W. Lange,  A. Behn,  Jia Deng,  Xintian Feng,  D. Ghosh,  
 M. Goldey,  P. R. Horn,  L. D. Jacobson,  I. Kaliman,  T. Kus,  A. Landau,  
 Jie Liu,  E. I. Proynov,  R. M. Richard,  R. P. Steele,  E. J. Sundstrom,  
 H. L. Woodcock III,  P. M. Zimmerman,  D. Zuev,  B. Albrecht,  E. Alguire,  
 S. A. Baeppler,  D. Barton,  Z. Benda,  Y. A. Bernard,  E. J. Berquist,  
 K. B. Bravaya,  H. Burton,  D. Casanova,  Chun-Min Chang,  Yunqing Chen,  
 A. Chien,  K. D. Closser,  M. P. Coons,  S. Coriani,  S. Dasgupta,  
 A. L. Dempwolff,  M. Diedenhofen,  Hainam Do,  R. G. Edgar,  Po-Tung Fang,  
 S. Faraji,  S. Fatehi,  Qingguo Feng,  K. D. Fenk,  J. Fosso-Tande,  
 J. Gayvert,  Qinghui Ge,  A. Ghysels,  G. Gidofalvi,  J. Gomes,  
 J. Gonthier,  A. Gunina,  D. Hait,  M. W. D. Hanson-Heine,  
 P. H. P. Harbach,  A. W. Hauser,  M. F. Herbst,  J. E. Herr,  
 E. G. Hohenstein,  Z. C. Holden,  Kerwin Hui,  B. C. Huynh,  T.-C. Jagau,  
 Hyunjun Ji,  B. Kaduk,  K. Khistyaev,  Jaehoon Kim,  P. Klunzinger,  K. Koh,  
 D. Kosenkov,  L. Koulias,  T. Kowalczyk,  C. M. Krauter,  A. Kunitsa,  
 Ka Un Lao,  A. Laurent,  K. V. Lawler,  Joonho Lee,  D. Lefrancois,  
 S. Lehtola,  D. S. Levine,  Yi-Pei Li,  You-Sheng Lin,  Fenglai Liu,  
 E. Livshits,  A. Luenser,  P. Manohar,  E. Mansoor,  S. F. Manzer,  
 Shan-Ping Mao,  Yuezhi Mao,  N. Mardirossian,  A. V. Marenich,  
 T. Markovich,  L. A. Martinez-Martinez,  S. A. Maurer,  N. J. Mayhall,  
 S. C. McKenzie,  J.-M. Mewes,  P. Morgante,  A. F. Morrison,  
 J. W. Mullinax,  K. Nanda,  T. S. Nguyen-Beck,  R. Olivares-Amaya,  
 J. A. Parkhill,  Zheng Pei,  T. M. Perrine,  F. Plasser,  P. Pokhilko,  
 S. Prager,  A. Prociuk,  E. Ramos,  D. R. Rehn,  F. Rob,  M. Scheurer,  
 M. Schneider,  N. Sergueev,  S. M. Sharada,  S. Sharma,  D. W. Small,  
 T. Stauch,  T. Stein,  Yu-Chuan Su,  A. J. W. Thom,  A. Tkatchenko,  
 T. Tsuchimochi,  N. M. Tubman,  L. Vogt,  M. L. Vidal,  O. Vydrov,  
 M. A. Watson,  J. Wenzel,  M. de Wergifosse,  T. A. Wesolowski,  A. White,  
 J. Witte,  A. Yamada,  Jun Yang,  K. Yao,  S. Yeganeh,  S. R. Yost,  
 Zhi-Qiang You,  A. Zech,  Igor Ying Zhang,  Xing Zhang,  Yan Zhao,  
 Ying Zhu,  B. R. Brooks,  G. K. L. Chan,  C. J. Cramer,  M. S. Gordon,  
 W. J. Hehre,  A. Klamt,  M. W. Schmidt,  C. D. Sherrill,  D. G. Truhlar,  
 A. Aspuru-Guzik,  R. Baer,  A. T. Bell,  N. A. Besley,  Jeng-Da Chai,  
 A. E. DePrince, III,  R. A. DiStasio Jr.,  A. Dreuw,  B. D. Dunietz,  
 T. R. Furlani,  Chao-Ping Hsu,  Yousung Jung,  Jing Kong,  D. S. Lambrecht,  
 WanZhen Liang,  C. Ochsenfeld,  V. A. Rassolov,  L. V. Slipchenko,  
 J. E. Subotnik,  T. Van Voorhis,  J. M. Herbert,  A. I. Krylov,  
 P. M. W. Gill,  M. Head-Gordon

 Contributors to earlier versions of Q-Chem not listed above: 
 R. D. Adamson,  B. Austin,  J. Baker,  G. J. O. Beran,  K. Brandhorst,  
 S. T. Brown,  E. F. C. Byrd,  A. K. Chakraborty,  C.-L. Cheng,  
 Siu Hung Chien,  D. M. Chipman,  D. L. Crittenden,  H. Dachsel,  
 R. J. Doerksen,  A. D. Dutoi,  L. Fusti-Molnar,  W. A. Goddard III,  
 A. Golubeva-Zadorozhnaya,  S. R. Gwaltney,  G. Hawkins,  A. Heyden,  
 S. Hirata,  G. Kedziora,  F. J. Keil,  C. Kelley,  Jihan Kim,  R. A. King,  
 R. Z. Khaliullin,  P. P. Korambath,  W. Kurlancheek,  A. M. Lee,  M. S. Lee,  
 S. V. Levchenko,  Ching Yeh Lin,  D. Liotard,  R. C. Lochan,  I. Lotan,  
 P. E. Maslen,  N. Nair,  D. P. O'Neill,  D. Neuhauser,  E. Neuscamman,  
 C. M. Oana,  R. Olson,  B. Peters,  R. Peverati,  P. A. Pieniazek,  
 Y. M. Rhee,  J. Ritchie,  M. A. Rohrdanz,  E. Rosta,  N. J. Russ,  
 H. F. Schaefer III,  N. E. Schultz,  N. Shenvi,  A. C. Simmonett,  A. Sodt,  
 D. Stuck,  K. S. Thanthiriwatte,  V. Vanovschi,  Tao Wang,  A. Warshel,  
 C. F. Williams,  Q. Wu,  X. Xu,  W. Zhang

 Please cite Q-Chem as follows:
 Y. Shao et al., Mol. Phys. 113, 184-215 (2015)
 DOI: 10.1080/00268976.2014.952696

 Q-Chem 5.2.1 for Intel X86 EM64T Linux

 Parts of Q-Chem use Armadillo 8.300.2 (Tropical Shenanigans).
 http://arma.sourceforge.net/

 Q-Chem begins on Sat Dec 14 10:17:08 2019  

Host: 
0

     Scratch files written to /scratch/taweetham/qchem29528//
NAlpha2: 58
NElect   58
Mult     1
The previous job contains 0 fragments, simply inherited here

Checking the input file for inconsistencies... 	...done.

--------------------------------------------------------------
User input:
--------------------------------------------------------------

$MOLECULE
READ
$END

$REM
   JOB_TYPE 	FREQUENCY
   BASIS 	6-311++G**
   METHOD	HF
   THRESH	14
   MEM_TOTAL	31000
   SCF_CONVERGENCE 10
$END


--------------------------------------------------------------
 ----------------------------------------------------------------
             Standard Nuclear Orientation (Angstroms)
    I     Atom           X                Y                Z
 ----------------------------------------------------------------
    1      C       0.6954702193    -1.1907275993     0.0000273194
    2      C      -0.6954720622    -1.1907258762     0.0000111312
    3      C      -1.4118425811    -0.0071258832    -0.0000047572
    4      C      -0.6899793150     1.1855603079     0.0000092736
    5      C       0.6899812195     1.1855586244     0.0000297363
    6      C       1.4118425400    -0.0071291505     0.0000273836
    7      C      -2.9224843368     0.0068928745    -0.0000283452
    8      C       2.9224843462     0.0068928366    -0.0000411730
    9      H       1.2190318447    -2.1314157246     0.0000490347
   10      H      -1.2190357642    -2.1314128198     0.0000162120
   11      H      -1.2170268645     2.1250838024     0.0000152915
   12      H       1.2170311259     2.1250808111     0.0000515381
   13      H      -3.3083946179     0.5194997481    -0.8766634688
   14      H      -3.3084232552     0.5196778607     0.8764896771
   15      H      -3.3231663532    -1.0004357123     0.0000675420
   16      H       3.3084476952     0.5203363458     0.8760769359
   17      H       3.3083661843     0.5188429705    -0.8770759587
   18      H       3.3231698262    -1.0004340876     0.0007897835
 ----------------------------------------------------------------
 Molecular Point Group                 C1    NOp =  1
 Largest Abelian Subgroup              C1    NOp =  1
 Nuclear Repulsion Energy =         341.57085126 hartrees
 There are       29 alpha and       29 beta electrons
 Requested basis set is 6-311++G(d,p)
 There are 98 shells and 246 basis functions

 Total QAlloc Memory Limit  31000 MB
 Mega-Array Size       188 MB
 MEM_STATIC part       192 MB
 A cutoff of  1.0D-14 yielded   4530 shell pairs
 There are     29175 function pairs (     31154 Cartesian)
 Smallest overlap matrix eigenvalue = 7.65E-07
 Linear dependence detected in AO basis
 Tighter screening thresholds may be required for diffuse basis sets
 Use S2THRESH > 14 and THRESH = 14 in case of SCF convergence issues
 Number of orthogonalized atomic orbitals = 245
 Maximum deviation from orthogonality = 1.095E-10
 Guess from superposition of atomic densities
 Warning:  Energy on first SCF cycle will be non-variational
 SAD guess density has 58.000000 electrons

 -----------------------------------------------------------------------
  General SCF calculation program by
  Eric Jon Sundstrom, Paul Horn, Yuezhi Mao, Dmitri Zuev, Alec White,
  David Stuck, Shaama M.S., Shane Yost, Joonho Lee, David Small,
  Daniel Levine, Susi Lehtola, Hugh Burton, Evgeny Epifanovsky,
  Bang C. Huynh
 -----------------------------------------------------------------------
 Hartree-Fock
 using 8 threads for integral computing
 -------------------------------------------------------
 OpenMP Integral computing Module                
 Release: version 2.0, May 2017, Q-Chem Inc. Pleasanton 
 -------------------------------------------------------
 A restricted SCF calculation will be
 performed using DIIS
 SCF converges when DIIS error is below 1.0e-10
 ---------------------------------------
  Cycle       Energy         DIIS error
 ---------------------------------------
    1    -312.3259880676      4.35e-02  
    2    -308.7597222020      2.78e-03  
    3    -308.8415693053      7.41e-04  
    4    -308.8478630432      2.62e-04  
    5    -308.8484737842      4.07e-05  
    6    -308.8484969713      1.33e-05  
    7    -308.8484995042      3.85e-06  
    8    -308.8484998612      1.72e-06  
    9    -308.8484999361      7.47e-07  
   10    -308.8484999617      3.35e-07  
   11    -308.8484999688      9.48e-08  
   12    -308.8484999691      3.03e-08  
   13    -308.8484999691      6.88e-09  
   14    -308.8484999691      1.36e-09  
   15    -308.8484999691      3.43e-10  
   16    -308.8484999691      6.15e-11  Convergence criterion met
 ---------------------------------------
 SCF time:   CPU 71.70s  wall 14.00s 
 SCF   energy in the final basis set =     -308.8484999691
 Total energy in the final basis set =     -308.8484999691

 --------------------------------------------------------------

                    Orbital Energies (a.u.)
 --------------------------------------------------------------

 Alpha MOs
 -- Occupied --
-11.2340 -11.2340 -11.2257 -11.2249 -11.2244 -11.2236 -11.2196 -11.2196
 -1.1585  -1.0628  -1.0119  -0.9741  -0.8978  -0.8284  -0.7846  -0.6706
 -0.6463  -0.6264  -0.5808  -0.5796  -0.5701  -0.5557  -0.5482  -0.5251
 -0.4807  -0.4802  -0.4774  -0.3329  -0.3140
 -- Virtual --
  0.0400   0.0476   0.0499   0.0649   0.0673   0.0721   0.0799   0.0917
  0.0940   0.1102   0.1130   0.1236   0.1281   0.1426   0.1439   0.1551
  0.1691   0.1726   0.1804   0.1856   0.1880   0.1910   0.1951   0.2041
  0.2049   0.2074   0.2119   0.2242   0.2250   0.2315   0.2326   0.2458
  0.2512   0.2554   0.2577   0.2792   0.2817   0.2900   0.2982   0.3106
  0.3178   0.3198   0.3220   0.3542   0.3593   0.3672   0.3676   0.3939
  0.4002   0.4167   0.4309   0.4377   0.4458   0.4617   0.4633   0.4820
  0.5228   0.5468   0.5469   0.5596   0.5989   0.6048   0.6122   0.6654
  0.6665   0.7234   0.7337   0.7361   0.7414   0.7570   0.7679   0.7702
  0.7924   0.8005   0.8213   0.8436   0.8505   0.8576   0.8624   0.8692
  0.8732   0.8856   0.9092   0.9168   0.9235   0.9600   0.9685   0.9830
  1.0057   1.0251   1.0451   1.0631   1.0811   1.0922   1.1009   1.1397
  1.1552   1.1573   1.1779   1.1858   1.1913   1.2457   1.2489   1.2595
  1.2868   1.3330   1.3368   1.3521   1.4041   1.5402   1.5832   1.6256
  1.6324   1.6807   1.6820   1.7319   1.7335   1.7349   1.8051   1.8138
  1.8285   1.8329   1.8402   1.8561   1.8821   1.8853   1.8861   1.8942
  1.9251   1.9606   1.9761   1.9959   2.0217   2.0535   2.0717   2.1129
  2.1261   2.1421   2.1424   2.2008   2.2084   2.2624   2.2673   2.2831
  2.2853   2.3162   2.3393   2.3876   2.3983   2.4470   2.4539   2.4542
  2.5353   2.5489   2.6382   2.6407   2.6478   2.7632   2.7635   2.7802
  2.8376   2.8413   2.8438   2.8452   2.8616   2.8966   2.9506   2.9515
  2.9517   2.9872   2.9882   3.0094   3.0199   3.0366   3.0581   3.0694
  3.0986   3.1041   3.1680   3.1868   3.2246   3.2785   3.3108   3.3134
  3.3318   3.3543   3.3763   3.3909   3.5186   3.6069   3.6414   3.6729
  3.8237   3.8771   3.9512   4.0305   4.1026   4.1461   4.2207   4.2245
  4.2519   4.2759   4.4366   4.5888   4.6036   4.7260   4.8178   5.3075
 24.7576  25.1044  25.1357  25.1602  25.1912  25.2872  25.3103  25.3984
 --------------------------------------------------------------

          Ground-State Mulliken Net Atomic Charges

     Atom                 Charge (a.u.)
  ----------------------------------------
      1 C                    -0.902149
      2 C                    -0.902149
      3 C                     0.687258
      4 C                     0.069480
      5 C                     0.069483
      6 C                     0.687255
      7 C                    -0.667100
      8 C                    -0.667101
      9 H                     0.170121
     10 H                     0.170121
     11 H                     0.192427
     12 H                     0.192427
     13 H                     0.150210
     14 H                     0.150198
     15 H                     0.149556
     16 H                     0.150158
     17 H                     0.150249
     18 H                     0.149556
  ----------------------------------------
  Sum of atomic charges =     0.000000

 -----------------------------------------------------------------
                    Cartesian Multipole Moments
 -----------------------------------------------------------------
    Charge (ESU x 10^10)
                -0.0000
    Dipole Moment (Debye)
         X       0.0000      Y       0.0813      Z      -0.0001
       Tot       0.0813
    Quadrupole Moments (Debye-Ang)
        XX     -44.5537     XY       0.0000     YY     -45.6847
        XZ      -0.0001     YZ       0.0000     ZZ     -53.5206
    Octopole Moments (Debye-Ang^2)
       XXX       0.0000    XXY       0.1081    XYY      -0.0000
       YYY      -1.0313    XXZ      -0.0001    XYZ       0.0000
       YYZ       0.0019    XZZ       0.0000    YZZ       1.2695
       ZZZ      -0.0023
    Hexadecapole Moments (Debye-Ang^3)
      XXXX   -1084.9170   XXXY      -0.0000   XXYY    -222.9012
      XYYY       0.0000   YYYY    -297.3417   XXXZ       0.0005
      XXYZ       0.0003   XYYZ       0.0047   YYYZ       0.0001
      XXZZ    -193.6575   XYZZ      -0.0000   YYZZ     -73.8158
      XZZZ      -0.0050   YZZZ      -0.0002   ZZZZ     -76.7248
 -----------------------------------------------------------------
 Calculating MO derivatives via CPSCF
    1     0    57    0.0646231  
    2     0    57    0.0086280  
    3     0    57    0.0020465  
    4     0    57    0.0005100  
    5     2    55    0.0000744  
    6    44    13    0.0000083  
    7    57     0    0.0000008  Converged
 Time for AOints: 135.9 s (CPU) 23.1 s (wall)
 ------------------------------------------------------------------------------
                     AOints        : Timing summary (seconds)
 ------------------------------------------------------------------------------
     job step          cpu (% of tot)      sys (% of tot)     wall (% of tot)
 ------------------------------------------------------------------------------
  AOints            0.1359E+03 (10.8)   0.6000E-05 ( 7.9)   0.2311E+02 (10.7)
 ------------------------------------------------------------------------------
   Grand Totals     0.1256E+04          0.7600E-04          0.2168E+03
 ------------------------------------------------------------------------------
 Polarizability Matrix (a.u.)
            1           2           3
    1-112.6670019   0.0000086   0.0009222
    2   0.0000086 -91.1929395   0.0000436
    3   0.0009222   0.0000436 -58.7237643
 Calculating analytic Hessian of the SCF energy

 Direct stationary perturbation theory relativistic correction:

 rels  =       0.077586170164
 relv  =      -0.355829452444
 rel2e =       0.150879223376
 E_rel =      -0.127364058904

 Hessian of the SCF Energy
            1           2           3           4           5           6
    1   0.7499154  -0.0371550   0.0000046  -0.3482302  -0.0529789  -0.0000028
    2  -0.0371550   0.8021340  -0.0000100   0.0529797  -0.1605874   0.0000007
    3   0.0000046  -0.0000100   0.1642726  -0.0000008  -0.0000015  -0.0761150
    4  -0.3482302   0.0529797  -0.0000008   0.7499179   0.0371549   0.0000066
    5  -0.0529789  -0.1605874  -0.0000015   0.0371549   0.8021331  -0.0000057
    6  -0.0000028   0.0000007  -0.0761150   0.0000066  -0.0000057   0.1642727
    7  -0.0228235   0.0340911  -0.0000007  -0.2157589   0.1419373  -0.0000022
    8   0.1215248   0.0622686   0.0000041   0.0294291  -0.3036588   0.0000031
    9  -0.0000009   0.0000003   0.0073915  -0.0000015   0.0000029  -0.0800906
   10  -0.0895095  -0.0487544  -0.0000033   0.1026920  -0.0409938   0.0000005
   11  -0.0506536  -0.0332538  -0.0000018   0.0428970  -0.0707400   0.0000004
   12  -0.0000010  -0.0000007  -0.0054964   0.0000006  -0.0000005   0.0093252
   13   0.1026932   0.0409949   0.0000042  -0.0895089   0.0487537  -0.0000009
   14  -0.0428977  -0.0707407  -0.0000020   0.0506518  -0.0332540   0.0000006
   15   0.0000042   0.0000020   0.0093252  -0.0000035   0.0000018  -0.0054964
   16  -0.2157576  -0.1419370  -0.0000000  -0.0228224  -0.0340910   0.0000007
   17  -0.0294302  -0.3036602   0.0000065  -0.1215244   0.0622684  -0.0000015
   18   0.0000010   0.0000004  -0.0800904  -0.0000011   0.0000026   0.0073915
   19   0.0000399   0.0000294  -0.0000000  -0.0174997   0.0008384  -0.0000004
   20   0.0010519  -0.0045087   0.0000005   0.0325891   0.0054522   0.0000005
   21   0.0000003  -0.0000001   0.0095758  -0.0000003   0.0000003   0.0063703
   22  -0.0174994  -0.0008383   0.0000008   0.0000398  -0.0000294  -0.0000013
   23  -0.0325891   0.0054522   0.0000023  -0.0010519  -0.0045086   0.0000036
   24  -0.0000030  -0.0000002   0.0063702  -0.0000021  -0.0000027   0.0095758
   25  -0.1406893   0.1252829  -0.0000038  -0.0097951   0.0337342  -0.0000002
   26   0.1240368  -0.2959635   0.0000057  -0.0029495   0.0043327  -0.0000001
   27  -0.0000035   0.0000071  -0.0451680   0.0000000   0.0000004   0.0043386
   28  -0.0097952  -0.0337341   0.0000002  -0.1406898  -0.1252835   0.0000002
   29   0.0029495   0.0043329  -0.0000000  -0.1240371  -0.2959630   0.0000017
   30   0.0000001  -0.0000000   0.0043386  -0.0000000   0.0000020  -0.0451679
   31  -0.0010809  -0.0010007  -0.0000001  -0.0010718  -0.0042659  -0.0000001
   32  -0.0010472   0.0003048  -0.0000000  -0.0046276  -0.0040528  -0.0000002
   33  -0.0000002  -0.0000001  -0.0010178   0.0000000  -0.0000001   0.0075835
   34  -0.0010718   0.0042659  -0.0000002  -0.0010809   0.0010007   0.0000000
   35   0.0046276  -0.0040528  -0.0000002   0.0010472   0.0003048   0.0000000
   36   0.0000003   0.0000004   0.0075834  -0.0000001   0.0000001  -0.0010178
   37  -0.0005447   0.0002383   0.0017672  -0.0036886  -0.0017893  -0.0002068
   38  -0.0007722  -0.0006237  -0.0004820   0.0017939  -0.0004503   0.0000233
   39   0.0004022   0.0000496  -0.0002932  -0.0000337  -0.0002908  -0.0001474
   40  -0.0005446   0.0002387  -0.0017670  -0.0036898  -0.0017896   0.0002070
   41  -0.0007718  -0.0006235   0.0004818   0.0017935  -0.0004501  -0.0000235
   42  -0.0004026  -0.0000496  -0.0002933   0.0000337   0.0002906  -0.0001474
   43  -0.0005257  -0.0002872  -0.0000001   0.0028025  -0.0020075  -0.0000001
   44  -0.0005125   0.0003635  -0.0000002   0.0017973   0.0000580  -0.0000001
   45   0.0000002   0.0000001  -0.0001837  -0.0000001   0.0000001   0.0000949
   46  -0.0036949   0.0017903  -0.0002080  -0.0005441  -0.0002405   0.0017666
   47  -0.0017920  -0.0004493  -0.0000246   0.0007704  -0.0006228   0.0004812
   48  -0.0000338   0.0002902  -0.0001472   0.0004043  -0.0000498  -0.0002934
   49  -0.0036835   0.0017886   0.0002057  -0.0005451  -0.0002365  -0.0017676
   50  -0.0017956  -0.0004510   0.0000223   0.0007736  -0.0006245  -0.0004826
   51   0.0000336  -0.0002912  -0.0001476  -0.0004006   0.0000495  -0.0002931
   52   0.0028025   0.0020075   0.0000013  -0.0005257   0.0002872   0.0000006
   53  -0.0017972   0.0000580  -0.0000007   0.0005125   0.0003635  -0.0000014
   54   0.0000013   0.0000011   0.0000949  -0.0000014   0.0000006  -0.0001837
            7           8           9          10          11          12
    1  -0.0228235   0.1215248  -0.0000009  -0.0895095  -0.0506536  -0.0000010
    2   0.0340911   0.0622686   0.0000003  -0.0487544  -0.0332538  -0.0000007
    3  -0.0000007   0.0000041   0.0073915  -0.0000033  -0.0000018  -0.0054964
    4  -0.2157589   0.0294291  -0.0000015   0.1026920   0.0428970   0.0000006
    5   0.1419373  -0.3036588   0.0000029  -0.0409938  -0.0707400  -0.0000005
    6  -0.0000022   0.0000031  -0.0800906   0.0000005   0.0000004   0.0093252
    7   0.7415530  -0.0155790   0.0000086  -0.2037530  -0.1279326  -0.0000018
    8  -0.0155790   0.7259808  -0.0000006  -0.0195677  -0.2853808  -0.0000025
    9   0.0000086  -0.0000006   0.2044129  -0.0000011  -0.0000022  -0.0828733
   10  -0.2037530  -0.0195677  -0.0000011   0.7709200  -0.0473511   0.0000074
   11  -0.1279326  -0.2853808  -0.0000022  -0.0473511   0.7808005   0.0000054
   12  -0.0000018  -0.0000025  -0.0828733   0.0000074   0.0000054   0.1640499
   13  -0.0273687  -0.1201164  -0.0000009  -0.3761562   0.0537777  -0.0000041
   14  -0.0317779   0.0657814  -0.0000005  -0.0537758  -0.1624840  -0.0000009
   15  -0.0000009  -0.0000041   0.0078573  -0.0000020   0.0000016  -0.0733379
   16   0.0029787   0.0021279   0.0000011  -0.0273686   0.0317793   0.0000009
   17  -0.0021285  -0.1284703   0.0000001   0.1201162   0.0657810   0.0000017
   18  -0.0000008  -0.0000006  -0.0065625  -0.0000007  -0.0000023   0.0078573
   19  -0.2471081   0.0042032  -0.0000028  -0.0223090  -0.0027595  -0.0000003
   20  -0.0021156  -0.1062386  -0.0000001  -0.0347693   0.0070016  -0.0000006
   21  -0.0000016   0.0000001  -0.0838266  -0.0000003  -0.0000003   0.0044331
   22  -0.0010431  -0.0025355  -0.0000005   0.0045924   0.0025441  -0.0000012
   23  -0.0009413  -0.0007625  -0.0000000   0.0029291  -0.0067639  -0.0000032
   24   0.0000018   0.0000010  -0.0009931  -0.0000031   0.0000021   0.0058557
   25  -0.0066455  -0.0011859  -0.0000002  -0.0010694  -0.0010791   0.0000000
   26  -0.0006477   0.0022514   0.0000001  -0.0011276   0.0001977  -0.0000000
   27  -0.0000001   0.0000001   0.0081280  -0.0000000  -0.0000001  -0.0011076
   28   0.0121644   0.0154002  -0.0000001  -0.0008927   0.0042618  -0.0000001
   29  -0.0191603  -0.0204050   0.0000001   0.0045358  -0.0041416   0.0000002
   30   0.0000006  -0.0000000   0.0055441   0.0000000   0.0000002   0.0080645
   31   0.0135588  -0.0157929  -0.0000001  -0.1414413   0.1237611   0.0000003
   32   0.0194688  -0.0200490  -0.0000002   0.1239884  -0.2943154  -0.0000018
   33   0.0000006   0.0000000   0.0051811   0.0000002  -0.0000024  -0.0460133
   34  -0.0066029   0.0013692  -0.0000003  -0.0101876  -0.0340739  -0.0000002
   35   0.0006235   0.0020879  -0.0000002   0.0030128   0.0042881   0.0000001
   36  -0.0000002  -0.0000001   0.0092228   0.0000000  -0.0000005   0.0048895
   37  -0.0137165   0.0196415  -0.0304866   0.0012537   0.0008719   0.0009335
   38   0.0006030   0.0006626  -0.0014234  -0.0020870  -0.0002474  -0.0002285
   39   0.0013926  -0.0021253   0.0040495   0.0002833   0.0006326   0.0011081
   40  -0.0137168   0.0196480   0.0304823   0.0012544   0.0008722  -0.0009334
   41   0.0006027   0.0006625   0.0014240  -0.0020868  -0.0002473   0.0002288
   42  -0.0013940   0.0021267   0.0040494  -0.0002834  -0.0006326   0.0011081
   43  -0.0114679  -0.0373154   0.0000033  -0.0082220   0.0021210   0.0000001
   44   0.0024407   0.0021458  -0.0000005  -0.0001766   0.0003182   0.0000002
   45  -0.0000008  -0.0000013  -0.0013596  -0.0000001   0.0000000   0.0012759
   46  -0.0001794  -0.0002396  -0.0002432  -0.0000673  -0.0005919   0.0010506
   47   0.0002727   0.0013396   0.0000778  -0.0016550  -0.0004063   0.0003307
   48   0.0001389   0.0004880  -0.0000552  -0.0006583  -0.0000175   0.0001949
   49  -0.0001800  -0.0002407   0.0002433  -0.0000673  -0.0005924  -0.0010529
   50   0.0002725   0.0013429  -0.0000777  -0.0016574  -0.0004088  -0.0003285
   51  -0.0001398  -0.0004863  -0.0000552   0.0006583   0.0000169   0.0001953
   52   0.0001084  -0.0007713  -0.0000003   0.0003309   0.0021478   0.0000018
   53  -0.0000290   0.0004431  -0.0000001  -0.0005798   0.0000011   0.0000003
   54  -0.0000003  -0.0000021  -0.0000206   0.0000027   0.0000005   0.0004710
           13          14          15          16          17          18
    1   0.1026932  -0.0428977   0.0000042  -0.2157576  -0.0294302   0.0000010
    2   0.0409949  -0.0707407   0.0000020  -0.1419370  -0.3036602   0.0000004
    3   0.0000042  -0.0000020   0.0093252  -0.0000000   0.0000065  -0.0800904
    4  -0.0895089   0.0506518  -0.0000035  -0.0228224  -0.1215244  -0.0000011
    5   0.0487537  -0.0332540   0.0000018  -0.0340910   0.0622684   0.0000026
    6  -0.0000009   0.0000006  -0.0054964   0.0000007  -0.0000015   0.0073915
    7  -0.0273687  -0.0317779  -0.0000009   0.0029787  -0.0021285  -0.0000008
    8  -0.1201164   0.0657814  -0.0000041   0.0021279  -0.1284703  -0.0000006
    9  -0.0000009  -0.0000005   0.0078573   0.0000011   0.0000001  -0.0065625
   10  -0.3761562  -0.0537758  -0.0000020  -0.0273686   0.1201162  -0.0000007
   11   0.0537777  -0.1624840   0.0000016   0.0317793   0.0657810  -0.0000023
   12  -0.0000041  -0.0000009  -0.0733379   0.0000009   0.0000017   0.0078573
   13   0.7709200   0.0473504   0.0000058  -0.2037533   0.0195671   0.0000005
   14   0.0473504   0.7808024   0.0000105   0.1279321  -0.2853817  -0.0000004
   15   0.0000058   0.0000105   0.1640500   0.0000001  -0.0000070  -0.0828734
   16  -0.2037533   0.1279321   0.0000001   0.7415517   0.0155808  -0.0000113
   17   0.0195671  -0.2853817  -0.0000070   0.0155808   0.7259817  -0.0000000
   18   0.0000005  -0.0000004  -0.0828734  -0.0000113  -0.0000000   0.2044129
   19   0.0045923  -0.0025441   0.0000002  -0.0010432   0.0025355   0.0000001
   20  -0.0029289  -0.0067638  -0.0000005   0.0009414  -0.0007624   0.0000004
   21   0.0000006   0.0000000   0.0058557  -0.0000006   0.0000002  -0.0009931
   22  -0.0223092   0.0027595   0.0000005  -0.2471080  -0.0042030   0.0000085
   23   0.0347693   0.0070016  -0.0000027   0.0021150  -0.1062387  -0.0000007
   24  -0.0000019  -0.0000002   0.0044331   0.0000001   0.0000002  -0.0838266
   25  -0.0008926  -0.0042618  -0.0000002   0.0121646  -0.0154002   0.0000001
   26  -0.0045358  -0.0041415   0.0000002   0.0191602  -0.0204050   0.0000007
   27   0.0000001  -0.0000004   0.0080645  -0.0000021  -0.0000006   0.0055441
   28  -0.0010694   0.0010790  -0.0000000  -0.0066455   0.0011859   0.0000001
   29   0.0011277   0.0001977   0.0000000   0.0006477   0.0022514  -0.0000000
   30  -0.0000003   0.0000001  -0.0011076  -0.0000006  -0.0000005   0.0081280
   31  -0.0101875   0.0340740   0.0000003  -0.0066028  -0.0013692   0.0000001
   32  -0.0030127   0.0042880  -0.0000000  -0.0006235   0.0020880   0.0000000
   33   0.0000000   0.0000001   0.0048895  -0.0000007   0.0000004   0.0092228
   34  -0.1414419  -0.1237615  -0.0000038   0.0135587   0.0157928   0.0000001
   35  -0.1239888  -0.2943147  -0.0000056  -0.0194688  -0.0200490  -0.0000007
   36  -0.0000035  -0.0000069  -0.0460132  -0.0000020   0.0000002   0.0051811
   37  -0.0000673   0.0005922   0.0010519  -0.0001798   0.0002402  -0.0002436
   38   0.0016564  -0.0004077  -0.0003294  -0.0002726   0.0013414  -0.0000778
   39  -0.0006583   0.0000172   0.0001951   0.0001394  -0.0004871  -0.0000552
   40  -0.0000674   0.0005922  -0.0010516  -0.0001796   0.0002401   0.0002429
   41   0.0016560  -0.0004074   0.0003298  -0.0002726   0.0013410   0.0000777
   42   0.0006583  -0.0000172   0.0001951  -0.0001393   0.0004873  -0.0000551
   43   0.0003309  -0.0021478  -0.0000002   0.0001084   0.0007713  -0.0000001
   44   0.0005798   0.0000011   0.0000001   0.0000290   0.0004431  -0.0000001
   45  -0.0000003   0.0000000   0.0004710   0.0000000  -0.0000003  -0.0000206
   46   0.0012565  -0.0008727   0.0009336  -0.0137150  -0.0196724  -0.0304680
   47   0.0020861  -0.0002467   0.0002297  -0.0006018   0.0006618   0.0014263
   48   0.0002839  -0.0006328   0.0011082   0.0013975   0.0021300   0.0040464
   49   0.0012516  -0.0008714  -0.0009333  -0.0137182  -0.0196172   0.0305008
   50   0.0020879  -0.0002481  -0.0002276  -0.0006040   0.0006632  -0.0014209
   51  -0.0002828   0.0006324   0.0011080  -0.0013892  -0.0021219   0.0040525
   52  -0.0082221  -0.0021210  -0.0000010  -0.0114680   0.0373153  -0.0000287
   53   0.0001766   0.0003182   0.0000013  -0.0024407   0.0021459  -0.0000048
   54  -0.0000003   0.0000003   0.0012759   0.0000059  -0.0000077  -0.0013596
           19          20          21          22          23          24
    1   0.0000399   0.0010519   0.0000003  -0.0174994  -0.0325891  -0.0000030
    2   0.0000294  -0.0045087  -0.0000001  -0.0008383   0.0054522  -0.0000002
    3  -0.0000000   0.0000005   0.0095758   0.0000008   0.0000023   0.0063702
    4  -0.0174997   0.0325891  -0.0000003   0.0000398  -0.0010519  -0.0000021
    5   0.0008384   0.0054522   0.0000003  -0.0000294  -0.0045086  -0.0000027
    6  -0.0000004   0.0000005   0.0063703  -0.0000013   0.0000036   0.0095758
    7  -0.2471081  -0.0021156  -0.0000016  -0.0010431  -0.0009413   0.0000018
    8   0.0042032  -0.1062386   0.0000001  -0.0025355  -0.0007625   0.0000010
    9  -0.0000028  -0.0000001  -0.0838266  -0.0000005  -0.0000000  -0.0009931
   10  -0.0223090  -0.0347693  -0.0000003   0.0045924   0.0029291  -0.0000031
   11  -0.0027595   0.0070016  -0.0000003   0.0025441  -0.0067639   0.0000021
   12  -0.0000003  -0.0000006   0.0044331  -0.0000012  -0.0000032   0.0058557
   13   0.0045923  -0.0029289   0.0000006  -0.0223092   0.0347693  -0.0000019
   14  -0.0025441  -0.0067638   0.0000000   0.0027595   0.0070016  -0.0000002
   15   0.0000002  -0.0000005   0.0058557   0.0000005  -0.0000027   0.0044331
   16  -0.0010432   0.0009414  -0.0000006  -0.2471080   0.0021150   0.0000001
   17   0.0025355  -0.0007624   0.0000002  -0.0042030  -0.1062387   0.0000002
   18   0.0000001   0.0000004  -0.0009931   0.0000085  -0.0000007  -0.0838266
   19   0.5499478   0.0085689  -0.0000034   0.0001261   0.0000521  -0.0000003
   20   0.0085689   0.6442341  -0.0000003  -0.0000519   0.0004026  -0.0000007
   21  -0.0000034  -0.0000003   0.5990980   0.0000005  -0.0000002  -0.0007067
   22   0.0001261  -0.0000519   0.0000005   0.5499477  -0.0085695   0.0000264
   23   0.0000521   0.0004026  -0.0000002  -0.0085695   0.6442340   0.0000032
   24  -0.0000003  -0.0000007  -0.0007067   0.0000264   0.0000032   0.5990983
   25  -0.0000918   0.0014578  -0.0000001   0.0011939  -0.0009592   0.0000004
   26  -0.0001930   0.0000028   0.0000000   0.0019896   0.0004959   0.0000014
   27  -0.0000000   0.0000000  -0.0000179   0.0000013  -0.0000023  -0.0052553
   28   0.0011939   0.0009592   0.0000000  -0.0000918  -0.0014578  -0.0000003
   29  -0.0019896   0.0004958   0.0000001   0.0001930   0.0000028   0.0000000
   30  -0.0000001  -0.0000003  -0.0052553   0.0000003  -0.0000002  -0.0000178
   31   0.0009070  -0.0002174   0.0000000  -0.0000691   0.0016903  -0.0000003
   32   0.0013454   0.0012919  -0.0000002  -0.0001584   0.0000248  -0.0000001
   33  -0.0000001   0.0000003  -0.0027622   0.0000003   0.0000002  -0.0000427
   34  -0.0000691  -0.0016903  -0.0000000   0.0009069   0.0002174   0.0000003
   35   0.0001584   0.0000249  -0.0000000  -0.0013455   0.0012919  -0.0000016
   36  -0.0000000  -0.0000000  -0.0000427   0.0000013   0.0000023  -0.0027622
   37  -0.0875292   0.0431856  -0.0780353  -0.0000000  -0.0002203  -0.0000932
   38   0.0436856  -0.1184875   0.1066874   0.0000514  -0.0000179   0.0001782
   39  -0.0781361   0.1071212  -0.2376683  -0.0000150  -0.0000610  -0.0000327
   40  -0.0875350   0.0432042   0.0780310  -0.0000002  -0.0002202   0.0000941
   41   0.0437051  -0.1185314  -0.1067106   0.0000513  -0.0000179  -0.0001780
   42   0.0781332  -0.1071445  -0.2376205   0.0000149   0.0000610  -0.0000329
   43  -0.0936682  -0.0905731   0.0000091   0.0000462   0.0000519   0.0000001
   44  -0.0974934  -0.3036161   0.0000234   0.0000394   0.0000384   0.0000001
   45   0.0000098   0.0000236  -0.0563941   0.0000000   0.0000000   0.0000201
   46  -0.0000001   0.0002202  -0.0000936  -0.0875425  -0.0432636  -0.0780027
   47  -0.0000513  -0.0000179  -0.0001782  -0.0437683  -0.1186947  -0.1068020
   48  -0.0000149   0.0000611  -0.0000327  -0.0781102  -0.1072363  -0.2374600
   49  -0.0000001   0.0002203   0.0000937  -0.0875210  -0.0431259   0.0780628
   50  -0.0000514  -0.0000180   0.0001780  -0.0436223  -0.1183249   0.1065964
   51   0.0000150  -0.0000609  -0.0000329   0.0781583   0.1070297  -0.2378290
   52   0.0000463  -0.0000519   0.0000000  -0.0936689   0.0905738  -0.0000791
   53  -0.0000394   0.0000384   0.0000003   0.0974940  -0.3036152   0.0002028
   54   0.0000001   0.0000001   0.0000201  -0.0000849   0.0002043  -0.0563942
           25          26          27          28          29          30
    1  -0.1406893   0.1240368  -0.0000035  -0.0097952   0.0029495   0.0000001
    2   0.1252829  -0.2959635   0.0000071  -0.0337341   0.0043329  -0.0000000
    3  -0.0000038   0.0000057  -0.0451680   0.0000002  -0.0000000   0.0043386
    4  -0.0097951  -0.0029495   0.0000000  -0.1406898  -0.1240371  -0.0000000
    5   0.0337342   0.0043327   0.0000004  -0.1252835  -0.2959630   0.0000020
    6  -0.0000002  -0.0000001   0.0043386   0.0000002   0.0000017  -0.0451679
    7  -0.0066455  -0.0006477  -0.0000001   0.0121644  -0.0191603   0.0000006
    8  -0.0011859   0.0022514   0.0000001   0.0154002  -0.0204050  -0.0000000
    9  -0.0000002   0.0000001   0.0081280  -0.0000001   0.0000001   0.0055441
   10  -0.0010694  -0.0011276  -0.0000000  -0.0008927   0.0045358   0.0000000
   11  -0.0010791   0.0001977  -0.0000001   0.0042618  -0.0041416   0.0000002
   12   0.0000000  -0.0000000  -0.0011076  -0.0000001   0.0000002   0.0080645
   13  -0.0008926  -0.0045358   0.0000001  -0.0010694   0.0011277  -0.0000003
   14  -0.0042618  -0.0041415  -0.0000004   0.0010790   0.0001977   0.0000001
   15  -0.0000002   0.0000002   0.0080645  -0.0000000   0.0000000  -0.0011076
   16   0.0121646   0.0191602  -0.0000021  -0.0066455   0.0006477  -0.0000006
   17  -0.0154002  -0.0204050  -0.0000006   0.0011859   0.0022514  -0.0000005
   18   0.0000001   0.0000007   0.0055441   0.0000001  -0.0000000   0.0081280
   19  -0.0000918  -0.0001930  -0.0000000   0.0011939  -0.0019896  -0.0000001
   20   0.0014578   0.0000028   0.0000000   0.0009592   0.0004958  -0.0000003
   21  -0.0000001   0.0000000  -0.0000179   0.0000000   0.0000001  -0.0052553
   22   0.0011939   0.0019896   0.0000013  -0.0000918   0.0001930   0.0000003
   23  -0.0009592   0.0004959  -0.0000023  -0.0014578   0.0000028  -0.0000002
   24   0.0000004   0.0000014  -0.0052553  -0.0000003   0.0000000  -0.0000178
   25   0.1448841  -0.1358328   0.0000040   0.0010631  -0.0006226   0.0000001
   26  -0.1358328   0.3120899  -0.0000064   0.0006226   0.0009725  -0.0000001
   27   0.0000040  -0.0000064   0.0306208   0.0000000  -0.0000001  -0.0046491
   28   0.0010631   0.0006226   0.0000000   0.1448848   0.1358331  -0.0000003
   29  -0.0006226   0.0009725  -0.0000001   0.1358331   0.3120893  -0.0000018
   30   0.0000001  -0.0000001  -0.0046491  -0.0000003  -0.0000018   0.0306208
   31   0.0000184   0.0000913   0.0000000   0.0006552  -0.0009112   0.0000000
   32   0.0000922  -0.0000241   0.0000000   0.0008583  -0.0012993   0.0000001
   33   0.0000000  -0.0000000  -0.0009399   0.0000000  -0.0000001  -0.0000911
   34   0.0006552   0.0009112   0.0000001   0.0000184  -0.0000913   0.0000000
   35  -0.0008583  -0.0012993   0.0000001  -0.0000922  -0.0000241   0.0000000
   36   0.0000001  -0.0000001  -0.0000911   0.0000000  -0.0000000  -0.0009399
   37  -0.0003481   0.0000518   0.0000487   0.0000616   0.0001371  -0.0007262
   38   0.0000509  -0.0000278   0.0000638   0.0000194   0.0003413   0.0005050
   39  -0.0000186   0.0000029   0.0000267   0.0000644  -0.0000555   0.0000893
   40  -0.0003481   0.0000517  -0.0000488   0.0000615   0.0001370   0.0007260
   41   0.0000509  -0.0000278  -0.0000638   0.0000194   0.0003414  -0.0005049
   42   0.0000186  -0.0000029   0.0000267  -0.0000644   0.0000554   0.0000894
   43   0.0000385   0.0000205  -0.0000000  -0.0002611   0.0013752   0.0000001
   44  -0.0000973   0.0000097   0.0000000   0.0003332   0.0008538   0.0000001
   45   0.0000000  -0.0000000  -0.0000384   0.0000000  -0.0000001   0.0003391
   46   0.0000616  -0.0001368  -0.0007256  -0.0003484  -0.0000517   0.0000488
   47  -0.0000191   0.0003419  -0.0005045  -0.0000510  -0.0000278  -0.0000637
   48   0.0000645   0.0000551   0.0000898  -0.0000185  -0.0000028   0.0000266
   49   0.0000615  -0.0001373   0.0007266  -0.0003478  -0.0000518  -0.0000487
   50  -0.0000196   0.0003407   0.0005054  -0.0000508  -0.0000278   0.0000639
   51  -0.0000643  -0.0000558   0.0000889   0.0000187   0.0000029   0.0000267
   52  -0.0002610  -0.0013752  -0.0000007   0.0000385  -0.0000205  -0.0000000
   53  -0.0003332   0.0008538   0.0000012   0.0000973   0.0000097   0.0000001
   54  -0.0000005  -0.0000008   0.0003391  -0.0000001   0.0000000  -0.0000384
           31          32          33          34          35          36
    1  -0.0010809  -0.0010472  -0.0000002  -0.0010718   0.0046276   0.0000003
    2  -0.0010007   0.0003048  -0.0000001   0.0042659  -0.0040528   0.0000004
    3  -0.0000001  -0.0000000  -0.0010178  -0.0000002  -0.0000002   0.0075834
    4  -0.0010718  -0.0046276   0.0000000  -0.0010809   0.0010472  -0.0000001
    5  -0.0042659  -0.0040528  -0.0000001   0.0010007   0.0003048   0.0000001
    6  -0.0000001  -0.0000002   0.0075835   0.0000000   0.0000000  -0.0010178
    7   0.0135588   0.0194688   0.0000006  -0.0066029   0.0006235  -0.0000002
    8  -0.0157929  -0.0200490   0.0000000   0.0013692   0.0020879  -0.0000001
    9  -0.0000001  -0.0000002   0.0051811  -0.0000003  -0.0000002   0.0092228
   10  -0.1414413   0.1239884   0.0000002  -0.0101876   0.0030128   0.0000000
   11   0.1237611  -0.2943154  -0.0000024  -0.0340739   0.0042881  -0.0000005
   12   0.0000003  -0.0000018  -0.0460133  -0.0000002   0.0000001   0.0048895
   13  -0.0101875  -0.0030127   0.0000000  -0.1414419  -0.1239888  -0.0000035
   14   0.0340740   0.0042880   0.0000001  -0.1237615  -0.2943147  -0.0000069
   15   0.0000003  -0.0000000   0.0048895  -0.0000038  -0.0000056  -0.0460132
   16  -0.0066028  -0.0006235  -0.0000007   0.0135587  -0.0194688  -0.0000020
   17  -0.0013692   0.0020880   0.0000004   0.0157928  -0.0200490   0.0000002
   18   0.0000001   0.0000000   0.0092228   0.0000001  -0.0000007   0.0051811
   19   0.0009070   0.0013454  -0.0000001  -0.0000691   0.0001584  -0.0000000
   20  -0.0002174   0.0012919   0.0000003  -0.0016903   0.0000249  -0.0000000
   21   0.0000000  -0.0000002  -0.0027622  -0.0000000  -0.0000000  -0.0000427
   22  -0.0000691  -0.0001584   0.0000003   0.0009069  -0.0013455   0.0000013
   23   0.0016903   0.0000248   0.0000002   0.0002174   0.0012919   0.0000023
   24  -0.0000003  -0.0000001  -0.0000427   0.0000003  -0.0000016  -0.0027622
   25   0.0000184   0.0000922   0.0000000   0.0006552  -0.0008583   0.0000001
   26   0.0000913  -0.0000241  -0.0000000   0.0009112  -0.0012993  -0.0000001
   27   0.0000000   0.0000000  -0.0009399   0.0000001   0.0000001  -0.0000911
   28   0.0006552   0.0008583   0.0000000   0.0000184  -0.0000922   0.0000000
   29  -0.0009112  -0.0012993  -0.0000001  -0.0000913  -0.0000241  -0.0000000
   30   0.0000000   0.0000001  -0.0000911   0.0000000   0.0000000  -0.0009399
   31   0.1444568  -0.1354914  -0.0000004   0.0011241  -0.0005898   0.0000000
   32  -0.1354914   0.3104302   0.0000020   0.0005898   0.0010314   0.0000001
   33  -0.0000004   0.0000020   0.0306394   0.0000001   0.0000001  -0.0053598
   34   0.0011241   0.0005898   0.0000001   0.1444575   0.1354918   0.0000041
   35  -0.0005898   0.0010314   0.0000001   0.1354918   0.3104295   0.0000065
   36   0.0000000   0.0000001  -0.0053598   0.0000041   0.0000065   0.0306394
   37   0.0001091  -0.0007682  -0.0006636  -0.0000129  -0.0000651  -0.0000592
   38  -0.0000558  -0.0000453   0.0004062   0.0000514  -0.0000037   0.0000179
   39  -0.0001875  -0.0003532  -0.0004081  -0.0000682  -0.0000093  -0.0000058
   40   0.0001090  -0.0007684   0.0006634  -0.0000128  -0.0000651   0.0000592
   41  -0.0000558  -0.0000451  -0.0004065   0.0000514  -0.0000037  -0.0000179
   42   0.0001875   0.0003533  -0.0004080   0.0000682   0.0000093  -0.0000058
   43   0.0001211   0.0000060   0.0000001  -0.0005803  -0.0000184  -0.0000000
   44   0.0001945   0.0003847  -0.0000000  -0.0000416  -0.0000056  -0.0000000
   45  -0.0000000   0.0000001  -0.0002987  -0.0000000   0.0000000  -0.0001630
   46  -0.0000127   0.0000651  -0.0000592   0.0001090   0.0007690  -0.0006631
   47  -0.0000514  -0.0000037  -0.0000180   0.0000559  -0.0000444  -0.0004073
   48  -0.0000682   0.0000093  -0.0000059  -0.0001876   0.0003538  -0.0004076
   49  -0.0000130   0.0000651   0.0000593   0.0001091   0.0007676   0.0006639
   50  -0.0000513  -0.0000037   0.0000178   0.0000556  -0.0000459   0.0004054
   51   0.0000682  -0.0000093  -0.0000058   0.0001874  -0.0003527  -0.0004086
   52  -0.0005803   0.0000184   0.0000001   0.0001211  -0.0000060  -0.0000006
   53   0.0000416  -0.0000056  -0.0000000  -0.0001945   0.0003847  -0.0000001
   54   0.0000001  -0.0000000  -0.0001630   0.0000001   0.0000005  -0.0002987
           37          38          39          40          41          42
    1  -0.0005447  -0.0007722   0.0004022  -0.0005446  -0.0007718  -0.0004026
    2   0.0002383  -0.0006237   0.0000496   0.0002387  -0.0006235  -0.0000496
    3   0.0017672  -0.0004820  -0.0002932  -0.0017670   0.0004818  -0.0002933
    4  -0.0036886   0.0017939  -0.0000337  -0.0036898   0.0017935   0.0000337
    5  -0.0017893  -0.0004503  -0.0002908  -0.0017896  -0.0004501   0.0002906
    6  -0.0002068   0.0000233  -0.0001474   0.0002070  -0.0000235  -0.0001474
    7  -0.0137165   0.0006030   0.0013926  -0.0137168   0.0006027  -0.0013940
    8   0.0196415   0.0006626  -0.0021253   0.0196480   0.0006625   0.0021267
    9  -0.0304866  -0.0014234   0.0040495   0.0304823   0.0014240   0.0040494
   10   0.0012537  -0.0020870   0.0002833   0.0012544  -0.0020868  -0.0002834
   11   0.0008719  -0.0002474   0.0006326   0.0008722  -0.0002473  -0.0006326
   12   0.0009335  -0.0002285   0.0011081  -0.0009334   0.0002288   0.0011081
   13  -0.0000673   0.0016564  -0.0006583  -0.0000674   0.0016560   0.0006583
   14   0.0005922  -0.0004077   0.0000172   0.0005922  -0.0004074  -0.0000172
   15   0.0010519  -0.0003294   0.0001951  -0.0010516   0.0003298   0.0001951
   16  -0.0001798  -0.0002726   0.0001394  -0.0001796  -0.0002726  -0.0001393
   17   0.0002402   0.0013414  -0.0004871   0.0002401   0.0013410   0.0004873
   18  -0.0002436  -0.0000778  -0.0000552   0.0002429   0.0000777  -0.0000551
   19  -0.0875292   0.0436856  -0.0781361  -0.0875350   0.0437051   0.0781332
   20   0.0431856  -0.1184875   0.1071212   0.0432042  -0.1185314  -0.1071445
   21  -0.0780353   0.1066874  -0.2376683   0.0780310  -0.1067106  -0.2376205
   22  -0.0000000   0.0000514  -0.0000150  -0.0000002   0.0000513   0.0000149
   23  -0.0002203  -0.0000179  -0.0000610  -0.0002202  -0.0000179   0.0000610
   24  -0.0000932   0.0001782  -0.0000327   0.0000941  -0.0001780  -0.0000329
   25  -0.0003481   0.0000509  -0.0000186  -0.0003481   0.0000509   0.0000186
   26   0.0000518  -0.0000278   0.0000029   0.0000517  -0.0000278  -0.0000029
   27   0.0000487   0.0000638   0.0000267  -0.0000488  -0.0000638   0.0000267
   28   0.0000616   0.0000194   0.0000644   0.0000615   0.0000194  -0.0000644
   29   0.0001371   0.0003413  -0.0000555   0.0001370   0.0003414   0.0000554
   30  -0.0007262   0.0005050   0.0000893   0.0007260  -0.0005049   0.0000894
   31   0.0001091  -0.0000558  -0.0001875   0.0001090  -0.0000558   0.0001875
   32  -0.0007682  -0.0000453  -0.0003532  -0.0007684  -0.0000451   0.0003533
   33  -0.0006636   0.0004062  -0.0004081   0.0006634  -0.0004065  -0.0004080
   34  -0.0000129   0.0000514  -0.0000682  -0.0000128   0.0000514   0.0000682
   35  -0.0000651  -0.0000037  -0.0000093  -0.0000651  -0.0000037   0.0000093
   36  -0.0000592   0.0000179  -0.0000058   0.0000592  -0.0000179  -0.0000058
   37   0.0954588  -0.0497161   0.0848593   0.0046297  -0.0073219   0.0097476
   38  -0.0497161   0.1223697  -0.1190951  -0.0073233   0.0103188  -0.0150731
   39   0.0848593  -0.1190951   0.2558501  -0.0097452   0.0150658  -0.0245385
   40   0.0046297  -0.0073233  -0.0097452   0.0954649  -0.0497372  -0.0848545
   41  -0.0073219   0.0103188   0.0150658  -0.0497372   0.1224186   0.1191210
   42   0.0097476  -0.0150731  -0.0245385  -0.0848545   0.1191210   0.2557968
   43   0.0048905   0.0123561   0.0017794   0.0048910   0.0123568  -0.0017819
   44  -0.0051430  -0.0147072  -0.0004464  -0.0051455  -0.0147128   0.0004497
   45   0.0121087   0.0288365   0.0018245  -0.0121076  -0.0288326   0.0018299
   46  -0.0001473   0.0000088  -0.0000306  -0.0001439  -0.0000535   0.0000227
   47  -0.0000088  -0.0000106   0.0000189   0.0000535   0.0000047  -0.0000047
   48  -0.0000307  -0.0000190  -0.0000008  -0.0000228  -0.0000047   0.0000103
   49  -0.0001441  -0.0000535  -0.0000227  -0.0001475   0.0000088   0.0000306
   50   0.0000535   0.0000047   0.0000047  -0.0000088  -0.0000106  -0.0000190
   51   0.0000226   0.0000047   0.0000103   0.0000306   0.0000189  -0.0000008
   52  -0.0000250   0.0000038  -0.0000047  -0.0000250   0.0000037   0.0000047
   53   0.0000206  -0.0000093   0.0000107   0.0000205  -0.0000094  -0.0000107
   54   0.0000055   0.0000052  -0.0000033  -0.0000056  -0.0000052  -0.0000032
           43          44          45          46          47          48
    1  -0.0005257  -0.0005125   0.0000002  -0.0036949  -0.0017920  -0.0000338
    2  -0.0002872   0.0003635   0.0000001   0.0017903  -0.0004493   0.0002902
    3  -0.0000001  -0.0000002  -0.0001837  -0.0002080  -0.0000246  -0.0001472
    4   0.0028025   0.0017973  -0.0000001  -0.0005441   0.0007704   0.0004043
    5  -0.0020075   0.0000580   0.0000001  -0.0002405  -0.0006228  -0.0000498
    6  -0.0000001  -0.0000001   0.0000949   0.0017666   0.0004812  -0.0002934
    7  -0.0114679   0.0024407  -0.0000008  -0.0001794   0.0002727   0.0001389
    8  -0.0373154   0.0021458  -0.0000013  -0.0002396   0.0013396   0.0004880
    9   0.0000033  -0.0000005  -0.0013596  -0.0002432   0.0000778  -0.0000552
   10  -0.0082220  -0.0001766  -0.0000001  -0.0000673  -0.0016550  -0.0006583
   11   0.0021210   0.0003182   0.0000000  -0.0005919  -0.0004063  -0.0000175
   12   0.0000001   0.0000002   0.0012759   0.0010506   0.0003307   0.0001949
   13   0.0003309   0.0005798  -0.0000003   0.0012565   0.0020861   0.0002839
   14  -0.0021478   0.0000011   0.0000000  -0.0008727  -0.0002467  -0.0006328
   15  -0.0000002   0.0000001   0.0004710   0.0009336   0.0002297   0.0011082
   16   0.0001084   0.0000290   0.0000000  -0.0137150  -0.0006018   0.0013975
   17   0.0007713   0.0004431  -0.0000003  -0.0196724   0.0006618   0.0021300
   18  -0.0000001  -0.0000001  -0.0000206  -0.0304680   0.0014263   0.0040464
   19  -0.0936682  -0.0974934   0.0000098  -0.0000001  -0.0000513  -0.0000149
   20  -0.0905731  -0.3036161   0.0000236   0.0002202  -0.0000179   0.0000611
   21   0.0000091   0.0000234  -0.0563941  -0.0000936  -0.0001782  -0.0000327
   22   0.0000462   0.0000394   0.0000000  -0.0875425  -0.0437683  -0.0781102
   23   0.0000519   0.0000384   0.0000000  -0.0432636  -0.1186947  -0.1072363
   24   0.0000001   0.0000001   0.0000201  -0.0780027  -0.1068020  -0.2374600
   25   0.0000385  -0.0000973   0.0000000   0.0000616  -0.0000191   0.0000645
   26   0.0000205   0.0000097  -0.0000000  -0.0001368   0.0003419   0.0000551
   27  -0.0000000   0.0000000  -0.0000384  -0.0007256  -0.0005045   0.0000898
   28  -0.0002611   0.0003332   0.0000000  -0.0003484  -0.0000510  -0.0000185
   29   0.0013752   0.0008538  -0.0000001  -0.0000517  -0.0000278  -0.0000028
   30   0.0000001   0.0000001   0.0003391   0.0000488  -0.0000637   0.0000266
   31   0.0001211   0.0001945  -0.0000000  -0.0000127  -0.0000514  -0.0000682
   32   0.0000060   0.0003847   0.0000001   0.0000651  -0.0000037   0.0000093
   33   0.0000001  -0.0000000  -0.0002987  -0.0000592  -0.0000180  -0.0000059
   34  -0.0005803  -0.0000416  -0.0000000   0.0001090   0.0000559  -0.0001876
   35  -0.0000184  -0.0000056   0.0000000   0.0007690  -0.0000444   0.0003538
   36  -0.0000000  -0.0000000  -0.0001630  -0.0006631  -0.0004073  -0.0004076
   37   0.0048905  -0.0051430   0.0121087  -0.0001473  -0.0000088  -0.0000307
   38   0.0123561  -0.0147072   0.0288365   0.0000088  -0.0000106  -0.0000190
   39   0.0017794  -0.0004464   0.0018245  -0.0000306   0.0000189  -0.0000008
   40   0.0048910  -0.0051455  -0.0121076  -0.0001439   0.0000535  -0.0000228
   41   0.0123568  -0.0147128  -0.0288326  -0.0000535   0.0000047  -0.0000047
   42  -0.0017819   0.0004497   0.0018299   0.0000227  -0.0000047   0.0000103
   43   0.1015906   0.1032676  -0.0000097  -0.0000249  -0.0000037  -0.0000047
   44   0.1032676   0.3284255  -0.0000263  -0.0000205  -0.0000093  -0.0000107
   45  -0.0000097  -0.0000263   0.0526080   0.0000056  -0.0000052  -0.0000032
   46  -0.0000249  -0.0000205   0.0000056   0.0954724   0.0498054   0.0848235
   47  -0.0000037  -0.0000093  -0.0000052   0.0498054   0.1225999   0.1192230
   48  -0.0000047  -0.0000107  -0.0000032   0.0848235   0.1192230   0.2556174
   49  -0.0000250  -0.0000206  -0.0000055   0.0046296   0.0073151  -0.0097542
   50  -0.0000038  -0.0000093   0.0000052   0.0073300   0.0103188  -0.0150993
   51   0.0000047   0.0000107  -0.0000033   0.0097385   0.0150396  -0.0245385
   52  -0.0000445  -0.0000306  -0.0000000   0.0048915  -0.0123568   0.0017913
   53   0.0000306   0.0000185   0.0000000   0.0051544  -0.0147332   0.0004624
   54  -0.0000000  -0.0000000   0.0000010   0.0121042  -0.0288191   0.0018510
           49          50          51          52          53          54
    1  -0.0036835  -0.0017956   0.0000336   0.0028025  -0.0017972   0.0000013
    2   0.0017886  -0.0004510  -0.0002912   0.0020075   0.0000580   0.0000011
    3   0.0002057   0.0000223  -0.0001476   0.0000013  -0.0000007   0.0000949
    4  -0.0005451   0.0007736  -0.0004006  -0.0005257   0.0005125  -0.0000014
    5  -0.0002365  -0.0006245   0.0000495   0.0002872   0.0003635   0.0000006
    6  -0.0017676  -0.0004826  -0.0002931   0.0000006  -0.0000014  -0.0001837
    7  -0.0001800   0.0002725  -0.0001398   0.0001084  -0.0000290  -0.0000003
    8  -0.0002407   0.0013429  -0.0004863  -0.0007713   0.0004431  -0.0000021
    9   0.0002433  -0.0000777  -0.0000552  -0.0000003  -0.0000001  -0.0000206
   10  -0.0000673  -0.0016574   0.0006583   0.0003309  -0.0005798   0.0000027
   11  -0.0005924  -0.0004088   0.0000169   0.0021478   0.0000011   0.0000005
   12  -0.0010529  -0.0003285   0.0001953   0.0000018   0.0000003   0.0004710
   13   0.0012516   0.0020879  -0.0002828  -0.0082221   0.0001766  -0.0000003
   14  -0.0008714  -0.0002481   0.0006324  -0.0021210   0.0003182   0.0000003
   15  -0.0009333  -0.0002276   0.0011080  -0.0000010   0.0000013   0.0012759
   16  -0.0137182  -0.0006040  -0.0013892  -0.0114680  -0.0024407   0.0000059
   17  -0.0196172   0.0006632  -0.0021219   0.0373153   0.0021459  -0.0000077
   18   0.0305008  -0.0014209   0.0040525  -0.0000287  -0.0000048  -0.0013596
   19  -0.0000001  -0.0000514   0.0000150   0.0000463  -0.0000394   0.0000001
   20   0.0002203  -0.0000180  -0.0000609  -0.0000519   0.0000384   0.0000001
   21   0.0000937   0.0001780  -0.0000329   0.0000000   0.0000003   0.0000201
   22  -0.0875210  -0.0436223   0.0781583  -0.0936689   0.0974940  -0.0000849
   23  -0.0431259  -0.1183249   0.1070297   0.0905738  -0.3036152   0.0002043
   24   0.0780628   0.1065964  -0.2378290  -0.0000791   0.0002028  -0.0563942
   25   0.0000615  -0.0000196  -0.0000643  -0.0002610  -0.0003332  -0.0000005
   26  -0.0001373   0.0003407  -0.0000558  -0.0013752   0.0008538  -0.0000008
   27   0.0007266   0.0005054   0.0000889  -0.0000007   0.0000012   0.0003391
   28  -0.0003478  -0.0000508   0.0000187   0.0000385   0.0000973  -0.0000001
   29  -0.0000518  -0.0000278   0.0000029  -0.0000205   0.0000097   0.0000000
   30  -0.0000487   0.0000639   0.0000267  -0.0000000   0.0000001  -0.0000384
   31  -0.0000130  -0.0000513   0.0000682  -0.0005803   0.0000416   0.0000001
   32   0.0000651  -0.0000037  -0.0000093   0.0000184  -0.0000056  -0.0000000
   33   0.0000593   0.0000178  -0.0000058   0.0000001  -0.0000000  -0.0001630
   34   0.0001091   0.0000556   0.0001874   0.0001211  -0.0001945   0.0000001
   35   0.0007676  -0.0000459  -0.0003527  -0.0000060   0.0003847   0.0000005
   36   0.0006639   0.0004054  -0.0004086  -0.0000006  -0.0000001  -0.0002987
   37  -0.0001441   0.0000535   0.0000226  -0.0000250   0.0000206   0.0000055
   38  -0.0000535   0.0000047   0.0000047   0.0000038  -0.0000093   0.0000052
   39  -0.0000227   0.0000047   0.0000103  -0.0000047   0.0000107  -0.0000033
   40  -0.0001475  -0.0000088   0.0000306  -0.0000250   0.0000205  -0.0000056
   41   0.0000088  -0.0000106   0.0000189   0.0000037  -0.0000094  -0.0000052
   42   0.0000306  -0.0000190  -0.0000008   0.0000047  -0.0000107  -0.0000032
   43  -0.0000250  -0.0000038   0.0000047  -0.0000445   0.0000306  -0.0000000
   44  -0.0000206  -0.0000093   0.0000107  -0.0000306   0.0000185  -0.0000000
   45  -0.0000055   0.0000052  -0.0000033  -0.0000000   0.0000000   0.0000010
   46   0.0046296   0.0073300   0.0097385   0.0048915   0.0051544   0.0121042
   47   0.0073151   0.0103188   0.0150396  -0.0123568  -0.0147332  -0.0288191
   48  -0.0097542  -0.0150993  -0.0245385   0.0017913   0.0004624   0.0018510
   49   0.0954507   0.0496477  -0.0848895   0.0048901   0.0051342  -0.0121123
   50   0.0496477   0.1221893  -0.1189934  -0.0123559  -0.0146869   0.0288500
   51  -0.0848895  -0.1189934   0.2560295  -0.0017700  -0.0004337   0.0018034
   52   0.0048901  -0.0123559  -0.0017700   0.1015912  -0.1032683   0.0000853
   53   0.0051342  -0.0146869  -0.0004337  -0.1032683   0.3284245  -0.0002275
   54  -0.0121123   0.0288500   0.0018034   0.0000853  -0.0002275   0.0526082
 **********************************************************************
 **                                                                  **
 **                       VIBRATIONAL ANALYSIS                       **
 **                       --------------------                       **
 **                                                                  **
 **        VIBRATIONAL FREQUENCIES (CM**-1) AND NORMAL MODES         **
 **     FORCE CONSTANTS (mDYN/ANGSTROM) AND REDUCED MASSES (AMU)     **
 **                  INFRARED INTENSITIES (KM/MOL)                   **
 **                                                                  **
 **********************************************************************


 Mode:                 1                      2                      3
 Frequency:        38.96                  42.26                 150.21
 Force Cnst:      0.0009                 0.0011                 0.0369
 Red. Mass:       1.0177                 1.0889                 2.7780
 IR Active:          YES                    YES                    YES
 IR Intens:        0.000                  0.275                  2.282
 Raman Active:       YES                    YES                    YES
               X      Y      Z        X      Y      Z        X      Y      Z
 C         -0.000 -0.000 -0.009   -0.000  0.000 -0.020   -0.000  0.000 -0.130
 C         -0.000 -0.000  0.009    0.000  0.000 -0.020    0.000  0.000 -0.130
 C         -0.000 -0.000  0.015    0.000  0.000  0.009   -0.000  0.000 -0.043
 C          0.000  0.000  0.009   -0.000  0.000  0.048   -0.000  0.000 -0.108
 C          0.000 -0.000 -0.009    0.000  0.000  0.048   -0.000  0.000 -0.108
 C         -0.000 -0.000 -0.015    0.000  0.000  0.009   -0.000  0.000 -0.043
 C          0.000  0.000 -0.007   -0.000 -0.000 -0.030   -0.000 -0.000  0.224
 C          0.000  0.000  0.007   -0.000 -0.000 -0.030    0.000 -0.000  0.224
 H         -0.000 -0.000 -0.017    0.000  0.000 -0.037   -0.000  0.000 -0.127
 H         -0.000  0.000  0.017    0.000  0.000 -0.037    0.000  0.000 -0.127
 H          0.000  0.000  0.015   -0.000  0.000  0.086   -0.000  0.000 -0.092
 H          0.000 -0.000 -0.015   -0.000  0.000  0.086   -0.000  0.000 -0.092
 H          0.012 -0.353 -0.221    0.022 -0.347 -0.244   -0.177 -0.119  0.232
 H         -0.012  0.353 -0.221   -0.022  0.347 -0.244    0.176  0.118  0.232
 H         -0.000  0.000  0.390    0.000  0.000  0.355    0.000  0.000  0.444
 H         -0.012 -0.353  0.221    0.022  0.347 -0.245   -0.176  0.118  0.231
 H          0.012  0.353  0.221   -0.022 -0.347 -0.244    0.177 -0.119  0.232
 H         -0.000 -0.000 -0.389    0.000  0.000  0.355   -0.000  0.000  0.444
 TransDip  -0.000  0.000 -0.000    0.000 -0.000 -0.017    0.000 -0.000  0.048

 Mode:                 4                      5                      6
 Frequency:       303.52                 336.00                 412.09
 Force Cnst:      0.1397                 0.2108                 0.2525
 Red. Mass:       2.5745                 3.1688                 2.5234
 IR Active:          YES                    YES                    YES
 IR Intens:        0.838                  0.000                  0.190
 Raman Active:       YES                    YES                    YES
               X      Y      Z        X      Y      Z        X      Y      Z
 C          0.012 -0.100  0.000   -0.000  0.000 -0.126   -0.074 -0.100 -0.000
 C         -0.012 -0.100 -0.000   -0.000 -0.000  0.126   -0.074  0.100  0.000
 C          0.005 -0.081 -0.000   -0.000 -0.000  0.218   -0.001  0.141  0.000
 C          0.012 -0.096 -0.000   -0.000 -0.000  0.153    0.081  0.099 -0.000
 C         -0.012 -0.096  0.000   -0.000 -0.000 -0.153    0.081 -0.099  0.000
 C         -0.005 -0.081  0.000    0.000 -0.000 -0.218   -0.001 -0.141 -0.000
 C          0.010  0.213  0.000   -0.000  0.000 -0.106   -0.006 -0.132 -0.000
 C         -0.010  0.213 -0.000    0.000  0.000  0.106   -0.006  0.132  0.000
 H          0.017 -0.098 -0.000   -0.000 -0.000 -0.166   -0.188 -0.165 -0.000
 H         -0.017 -0.098 -0.000    0.000 -0.000  0.166   -0.188  0.165  0.000
 H          0.007 -0.100 -0.000   -0.000 -0.000  0.229    0.206  0.169 -0.000
 H         -0.007 -0.100  0.000   -0.000 -0.000 -0.229    0.206 -0.169  0.000
 H          0.146  0.318  0.002    0.266  0.067 -0.184   -0.151 -0.246 -0.003
 H          0.146  0.318 -0.002   -0.266 -0.067 -0.184   -0.151 -0.246  0.003
 H         -0.251  0.316  0.000   -0.000  0.000 -0.322    0.270 -0.241 -0.000
 H         -0.146  0.319 -0.002   -0.266  0.067  0.184   -0.151  0.246 -0.003
 H         -0.146  0.318  0.002    0.266 -0.067  0.184   -0.151  0.246  0.003
 H          0.251  0.316  0.000   -0.000  0.000  0.322    0.270  0.241  0.000
 TransDip   0.000  0.029 -0.000    0.000 -0.000  0.000    0.014 -0.000 -0.000

 Mode:                 7                      8                      9
 Frequency:       455.32                 491.26                 541.67
 Force Cnst:      0.3522                 0.6729                 0.4106
 Red. Mass:       2.8836                 4.7321                 2.3749
 IR Active:          YES                    YES                    YES
 IR Intens:        0.000                  0.011                 25.668
 Raman Active:       YES                    YES                    YES
               X      Y      Z        X      Y      Z        X      Y      Z
 C         -0.000 -0.000  0.213    0.028  0.085  0.000    0.000  0.000 -0.071
 C         -0.000  0.000 -0.213   -0.028  0.085  0.000    0.000  0.000 -0.071
 C          0.000  0.000 -0.013   -0.217 -0.002 -0.000   -0.000 -0.000  0.229
 C          0.000  0.000  0.200   -0.027 -0.100  0.000    0.000 -0.000 -0.067
 C          0.000 -0.000 -0.200    0.027 -0.100  0.000    0.000 -0.000 -0.067
 C         -0.000 -0.000  0.013    0.217 -0.002 -0.000    0.000  0.000  0.229
 C          0.000 -0.000  0.004   -0.322  0.013 -0.000   -0.000  0.000  0.000
 C         -0.000  0.000 -0.004    0.322  0.013 -0.000    0.000  0.000  0.000
 H         -0.000 -0.000  0.468   -0.104  0.008  0.000    0.000 -0.000 -0.383
 H         -0.000  0.000 -0.468    0.104  0.008  0.000    0.000 -0.000 -0.383
 H          0.000  0.000  0.439    0.110 -0.020  0.000    0.000  0.000 -0.411
 H          0.000 -0.000 -0.439   -0.110 -0.020  0.000   -0.000  0.000 -0.411
 H         -0.029 -0.004  0.014   -0.317  0.015 -0.001    0.215 -0.001 -0.096
 H          0.029  0.004  0.014   -0.317  0.015  0.001   -0.215  0.001 -0.096
 H          0.000 -0.000  0.028   -0.325  0.012  0.000   -0.000  0.000 -0.107
 H          0.029 -0.004 -0.014    0.317  0.015  0.001    0.215  0.001 -0.096
 H         -0.029  0.004 -0.014    0.317  0.015 -0.001   -0.215 -0.001 -0.096
 H          0.000  0.000 -0.028    0.325  0.012 -0.000    0.000 -0.000 -0.107
 TransDip   0.000  0.000  0.000   -0.000 -0.003  0.000    0.000  0.000 -0.162

 Mode:                10                     11                     12
 Frequency:       702.04                 768.22                 775.56
 Force Cnst:      1.9671                 1.3288                 1.0451
 Red. Mass:       6.7740                 3.8216                 2.9489
 IR Active:          YES                    YES                    YES
 IR Intens:        0.000                  0.166                  0.000
 Raman Active:       YES                    YES                    YES
               X      Y      Z        X      Y      Z        X      Y      Z
 C         -0.273  0.206 -0.000   -0.176  0.025  0.000   -0.000  0.000 -0.153
 C         -0.273 -0.206 -0.000   -0.176 -0.025 -0.000   -0.000 -0.000  0.153
 C         -0.003 -0.116 -0.000    0.024  0.002  0.000    0.000  0.000 -0.202
 C          0.294 -0.207  0.000   -0.148  0.019 -0.000   -0.000  0.000  0.151
 C          0.294  0.207 -0.000   -0.148 -0.019  0.000   -0.000 -0.000 -0.151
 C         -0.003  0.116  0.000    0.024 -0.002 -0.000    0.000 -0.000  0.202
 C         -0.016 -0.051 -0.000    0.271 -0.013  0.000    0.000 -0.000 -0.034
 C         -0.016  0.051  0.000    0.271  0.013 -0.000    0.000  0.000  0.034
 H         -0.161  0.268  0.000   -0.269 -0.030  0.000   -0.000 -0.000 -0.388
 H         -0.161 -0.268 -0.000   -0.269  0.030 -0.001   -0.000  0.000  0.388
 H          0.194 -0.262  0.000   -0.237 -0.033 -0.001   -0.000 -0.000  0.375
 H          0.194  0.262 -0.000   -0.237  0.033  0.000   -0.000  0.000 -0.375
 H         -0.058 -0.092 -0.004    0.290 -0.002  0.000   -0.227  0.007  0.072
 H         -0.058 -0.092  0.004    0.289 -0.002 -0.000    0.227 -0.007  0.072
 H          0.056 -0.082 -0.000    0.272 -0.008 -0.000    0.000 -0.000  0.081
 H         -0.058  0.092 -0.004    0.289  0.002  0.000    0.227  0.007 -0.072
 H         -0.058  0.092  0.004    0.290  0.002 -0.000   -0.227 -0.007 -0.072
 H          0.056  0.082  0.000    0.272  0.008  0.000    0.000 -0.000 -0.081
 TransDip  -0.000 -0.000  0.000    0.013  0.000 -0.000    0.000  0.000 -0.000

 Mode:                13                     14                     15
 Frequency:       885.82                 896.31                 941.77
 Force Cnst:      2.4184                 0.6078                 0.6545
 Red. Mass:       5.2311                 1.2841                 1.2525
 IR Active:          YES                    YES                    YES
 IR Intens:        0.000                 55.348                  0.001
 Raman Active:       YES                    YES                    YES
               X      Y      Z        X      Y      Z        X      Y      Z
 C          0.051 -0.274  0.000    0.000 -0.000 -0.068    0.000  0.000  0.072
 C         -0.051 -0.274  0.000   -0.000 -0.000 -0.068   -0.000  0.000  0.072
 C          0.077 -0.008 -0.000    0.000 -0.000  0.053   -0.000 -0.000  0.006
 C         -0.041  0.280  0.000   -0.000  0.000 -0.067    0.000  0.000 -0.077
 C          0.041  0.280  0.000    0.000  0.000 -0.067   -0.000  0.000 -0.077
 C         -0.077 -0.008 -0.000   -0.000 -0.000  0.053    0.000 -0.000  0.006
 C         -0.169  0.003 -0.000   -0.000  0.000  0.026    0.000 -0.000 -0.002
 C          0.169  0.003 -0.000    0.000  0.000  0.026   -0.000 -0.000 -0.002
 H          0.256 -0.172 -0.000    0.000 -0.000  0.457    0.000  0.000 -0.491
 H         -0.256 -0.172 -0.000   -0.000 -0.000  0.457    0.000 -0.000 -0.491
 H         -0.252  0.174 -0.000   -0.000  0.000  0.440   -0.000 -0.000  0.497
 H          0.252  0.174 -0.000    0.000  0.000  0.440   -0.000  0.000  0.497
 H         -0.199 -0.009  0.002    0.184 -0.006 -0.059   -0.001  0.004  0.002
 H         -0.198 -0.009 -0.002   -0.184  0.006 -0.059    0.001 -0.004  0.002
 H         -0.199  0.010  0.000   -0.000 -0.000 -0.100   -0.000  0.000  0.009
 H          0.198 -0.009 -0.002    0.184  0.006 -0.059   -0.001 -0.004  0.002
 H          0.199 -0.009  0.002   -0.184 -0.006 -0.059    0.001  0.004  0.002
 H          0.199  0.010  0.000    0.000 -0.000 -0.100    0.000  0.000  0.009
 TransDip   0.000  0.001 -0.000    0.000  0.000  0.238    0.000 -0.000 -0.001

 Mode:                16                     17                     18
 Frequency:      1049.78                1054.43                1095.34
 Force Cnst:      1.0711                 0.8404                 0.9659
 Red. Mass:       1.6497                 1.2830                 1.3665
 IR Active:          YES                    YES                    YES
 IR Intens:        0.326                  0.000                  0.000
 Raman Active:       YES                    YES                    YES
               X      Y      Z        X      Y      Z        X      Y      Z
 C          0.016  0.071 -0.000    0.000 -0.000 -0.089    0.000 -0.000  0.077
 C         -0.016  0.071 -0.000   -0.000  0.000  0.089    0.000  0.000 -0.077
 C         -0.014 -0.090  0.000   -0.000  0.000  0.008   -0.000  0.000 -0.001
 C          0.008  0.074  0.000   -0.000 -0.000  0.060   -0.000 -0.000  0.102
 C         -0.008  0.074  0.000    0.000  0.000 -0.060   -0.000  0.000 -0.102
 C          0.014 -0.090 -0.000    0.000  0.000 -0.008   -0.000 -0.000  0.001
 C          0.001 -0.100 -0.000    0.000  0.000 -0.033    0.000  0.000 -0.001
 C         -0.001 -0.100  0.000    0.000  0.000  0.033    0.000 -0.000  0.001
 H         -0.039  0.045  0.000   -0.000 -0.000  0.521    0.000 -0.000 -0.411
 H          0.039  0.045  0.000   -0.000  0.000 -0.521   -0.000  0.000  0.411
 H         -0.031  0.058 -0.000   -0.000 -0.000 -0.390   -0.000 -0.000 -0.560
 H          0.031  0.058  0.000   -0.000  0.000  0.390   -0.000  0.000  0.560
 H          0.271  0.169  0.036   -0.159  0.018  0.050   -0.014 -0.001  0.003
 H          0.271  0.169 -0.036    0.159 -0.018  0.050    0.013  0.001  0.003
 H         -0.496  0.101  0.000    0.000 -0.000  0.085    0.000 -0.000  0.002
 H         -0.272  0.169 -0.036    0.159  0.018 -0.050    0.013 -0.001 -0.003
 H         -0.271  0.169  0.036   -0.159 -0.018 -0.049   -0.013  0.001 -0.003
 H          0.496  0.101  0.000    0.000 -0.000 -0.085    0.000  0.000 -0.002
 TransDip   0.000  0.018 -0.000    0.000  0.000  0.000    0.000 -0.000 -0.000

 Mode:                19                     20                     21
 Frequency:      1100.58                1116.04                1159.64
 Force Cnst:      1.2633                 1.3719                 1.2227
 Red. Mass:       1.7701                 1.8695                 1.5432
 IR Active:          YES                    YES                    YES
 IR Intens:        0.552                  6.488                  0.000
 Raman Active:       YES                    YES                    YES
               X      Y      Z        X      Y      Z        X      Y      Z
 C          0.031 -0.084 -0.000   -0.001  0.142 -0.000   -0.000 -0.000 -0.040
 C          0.031  0.084  0.000   -0.001 -0.142  0.000    0.000  0.000  0.040
 C         -0.017  0.018  0.000    0.022  0.014 -0.000    0.000  0.000 -0.101
 C         -0.006 -0.134 -0.000   -0.037  0.097  0.000   -0.000 -0.000  0.038
 C         -0.006  0.134  0.000   -0.037 -0.097 -0.000    0.000  0.000 -0.038
 C         -0.017 -0.018 -0.000    0.022 -0.014  0.000   -0.000  0.000  0.101
 C          0.014  0.088  0.000   -0.004  0.086 -0.000   -0.000  0.000  0.105
 C          0.014 -0.088  0.000   -0.004 -0.086 -0.000   -0.000 -0.000 -0.105
 H         -0.042 -0.126  0.000    0.243  0.283  0.000   -0.000 -0.000  0.177
 H         -0.042  0.126 -0.000    0.243 -0.283 -0.000    0.000  0.000 -0.177
 H         -0.241 -0.269  0.000    0.052  0.148  0.000   -0.000 -0.000 -0.135
 H         -0.240  0.269 -0.000    0.052 -0.148 -0.000   -0.000  0.000  0.135
 H         -0.202 -0.140 -0.037   -0.224 -0.137 -0.034    0.415 -0.061 -0.121
 H         -0.202 -0.140  0.037   -0.224 -0.137  0.034   -0.415  0.061 -0.121
 H          0.433 -0.081 -0.000    0.389 -0.074 -0.000   -0.000 -0.000 -0.212
 H         -0.202  0.140 -0.037   -0.224  0.137 -0.034   -0.415 -0.061  0.121
 H         -0.201  0.140  0.037   -0.223  0.137  0.034    0.415  0.061  0.121
 H          0.433  0.081  0.000    0.389  0.074  0.000   -0.000  0.000  0.212
 TransDip   0.024 -0.000 -0.000    0.082  0.000  0.000   -0.000 -0.000 -0.000

 Mode:                22                     23                     24
 Frequency:      1163.78                1177.39                1287.07
 Force Cnst:      1.2261                 1.5896                 2.6301
 Red. Mass:       1.5365                 1.9462                 2.6948
 IR Active:          YES                    YES                    YES
 IR Intens:        5.076                  6.683                  0.132
 Raman Active:       YES                    YES                    YES
               X      Y      Z        X      Y      Z        X      Y      Z
 C         -0.000 -0.000 -0.030   -0.155 -0.001  0.000    0.103  0.015  0.000
 C          0.000  0.000 -0.030    0.155 -0.001  0.000   -0.103  0.015 -0.000
 C          0.000  0.000  0.104    0.032  0.038 -0.000   -0.177 -0.122 -0.000
 C         -0.000 -0.000 -0.026   -0.125 -0.010  0.000   -0.045  0.093  0.000
 C          0.000  0.000 -0.026    0.125 -0.010  0.000    0.045  0.093  0.000
 C         -0.000  0.000  0.104   -0.032  0.038 -0.000    0.177 -0.122 -0.000
 C         -0.000 -0.000 -0.108   -0.016 -0.007  0.000    0.075  0.056  0.000
 C         -0.000 -0.000 -0.108    0.016 -0.007  0.000   -0.075  0.056 -0.000
 H         -0.000 -0.000  0.143   -0.442 -0.153 -0.000   -0.323 -0.235 -0.000
 H          0.000  0.000  0.143    0.442 -0.153 -0.000    0.323 -0.235  0.000
 H         -0.000 -0.000  0.113   -0.438 -0.180 -0.000   -0.316 -0.040 -0.000
 H          0.000  0.000  0.113    0.438 -0.180 -0.000    0.316 -0.040 -0.000
 H         -0.422  0.064  0.123    0.018  0.030  0.007    0.015 -0.084 -0.051
 H          0.422 -0.064  0.123    0.018  0.030 -0.007    0.015 -0.084  0.051
 H          0.000  0.000  0.219   -0.106  0.029 -0.000    0.373 -0.058  0.000
 H         -0.422 -0.064  0.123   -0.018  0.030 -0.007   -0.015 -0.084  0.051
 H          0.422  0.064  0.123   -0.018  0.030  0.007   -0.015 -0.084 -0.051
 H         -0.000  0.000  0.219    0.106  0.029 -0.000   -0.373 -0.058 -0.000
 TransDip  -0.000 -0.000  0.072    0.000 -0.083 -0.000    0.000 -0.012 -0.000

 Mode:                25                     26                     27
 Frequency:      1295.53                1318.46                1326.53
 Force Cnst:      1.1363                 3.8591                 2.2373
 Red. Mass:       1.1491                 3.7679                 2.1580
 IR Active:          YES                    YES                    YES
 IR Intens:        0.015                  0.034                  1.606
 Raman Active:       YES                    YES                    YES
               X      Y      Z        X      Y      Z        X      Y      Z
 C         -0.048 -0.026  0.000   -0.008  0.130 -0.000   -0.019  0.043  0.000
 C          0.048 -0.026  0.000    0.008  0.130 -0.000   -0.019 -0.043  0.000
 C          0.001 -0.007 -0.000    0.194 -0.181  0.000    0.209  0.007  0.000
 C          0.050  0.029  0.000    0.164  0.028  0.000   -0.016  0.041  0.000
 C         -0.050  0.029  0.000   -0.164  0.028  0.000   -0.016 -0.041  0.000
 C         -0.001 -0.007  0.000   -0.194 -0.181  0.000    0.209 -0.007 -0.000
 C         -0.003  0.003  0.000   -0.082  0.063 -0.000   -0.067 -0.001 -0.000
 C          0.003  0.003  0.000    0.082  0.063 -0.000   -0.067  0.001  0.000
 H         -0.430 -0.239 -0.000   -0.221  0.033  0.000   -0.379 -0.163 -0.000
 H          0.430 -0.239  0.000    0.221  0.033  0.000   -0.379  0.164 -0.000
 H          0.436  0.246  0.000   -0.287 -0.240 -0.000   -0.402 -0.181 -0.000
 H         -0.436  0.246 -0.000    0.287 -0.240  0.000   -0.402  0.181 -0.000
 H         -0.006  0.003  0.001   -0.266 -0.125 -0.034   -0.155 -0.021  0.020
 H         -0.006  0.003 -0.001   -0.266 -0.124  0.034   -0.155 -0.021 -0.020
 H          0.014 -0.004 -0.000    0.098 -0.020 -0.000   -0.180  0.034 -0.000
 H          0.006  0.003 -0.001    0.266 -0.124  0.034   -0.155  0.021  0.019
 H          0.006  0.003  0.001    0.265 -0.125 -0.034   -0.155  0.021 -0.020
 H         -0.014 -0.004 -0.000   -0.098 -0.020 -0.000   -0.180 -0.034 -0.000
 TransDip   0.000  0.004 -0.000    0.000 -0.006  0.000    0.041  0.000 -0.000

 Mode:                28                     29                     30
 Frequency:      1449.41                1537.61                1538.65
 Force Cnst:      1.6179                 1.7545                 1.7919
 Red. Mass:       1.3071                 1.2595                 1.2847
 IR Active:          YES                    YES                    YES
 IR Intens:        0.428                  0.369                  0.030
 Raman Active:       YES                    YES                    YES
               X      Y      Z        X      Y      Z        X      Y      Z
 C         -0.035 -0.016 -0.000    0.002  0.009 -0.000   -0.034  0.004  0.000
 C         -0.035  0.016 -0.000    0.002 -0.009  0.000    0.034  0.004  0.000
 C         -0.002  0.098  0.000    0.018 -0.003 -0.000    0.016 -0.021 -0.000
 C          0.034  0.013  0.000    0.004  0.012  0.000   -0.012  0.004  0.000
 C          0.034 -0.013  0.000    0.004 -0.012 -0.000    0.012  0.004  0.000
 C         -0.002 -0.098 -0.000    0.018  0.003  0.000   -0.016 -0.021 -0.000
 C         -0.003 -0.033 -0.000   -0.104  0.008 -0.000   -0.102  0.017 -0.000
 C         -0.003  0.033  0.000   -0.104 -0.008  0.000    0.102  0.017 -0.000
 H          0.432  0.244  0.000   -0.062 -0.025 -0.000    0.072  0.065 -0.000
 H          0.432 -0.244  0.000   -0.062  0.025  0.000   -0.072  0.065 -0.000
 H         -0.402 -0.231 -0.000   -0.055 -0.019  0.000    0.040  0.038 -0.000
 H         -0.402  0.231 -0.000   -0.055  0.019 -0.000   -0.040  0.038  0.000
 H          0.054  0.079  0.038    0.370  0.028 -0.182    0.362  0.001 -0.197
 H          0.054  0.079 -0.038    0.370  0.028  0.182    0.362  0.001  0.197
 H         -0.066 -0.002  0.000    0.338 -0.160  0.000    0.335 -0.151  0.000
 H          0.054 -0.079  0.038    0.370 -0.028 -0.182   -0.362  0.001  0.197
 H          0.054 -0.079 -0.038    0.370 -0.028  0.182   -0.362  0.001 -0.197
 H         -0.066  0.002 -0.000    0.338  0.160 -0.000   -0.335 -0.151  0.000
 TransDip  -0.021  0.000  0.000   -0.019 -0.000 -0.000   -0.000  0.006  0.000

 Mode:                31                     32                     33
 Frequency:      1546.02                1604.07                1604.67
 Force Cnst:      3.0696                 1.5835                 1.5839
 Red. Mass:       2.1797                 1.0446                 1.0440
 IR Active:          YES                    YES                    YES
 IR Intens:        0.394                  0.000                 11.994
 Raman Active:       YES                    YES                    YES
               X      Y      Z        X      Y      Z        X      Y      Z
 C          0.123 -0.026  0.000    0.000  0.000 -0.001   -0.000 -0.000  0.000
 C         -0.123 -0.026 -0.000    0.000 -0.000  0.001   -0.000  0.000  0.000
 C          0.016  0.129 -0.000    0.000  0.000 -0.012   -0.000 -0.000 -0.012
 C          0.123 -0.029  0.000   -0.000 -0.000  0.002   -0.000  0.000  0.002
 C         -0.123 -0.029 -0.000   -0.000  0.000 -0.002    0.000 -0.000  0.002
 C         -0.016  0.129 -0.000   -0.000 -0.000  0.012    0.000 -0.000 -0.012
 C         -0.040 -0.057 -0.000   -0.000 -0.000 -0.039    0.000  0.000 -0.039
 C          0.040 -0.057 -0.000    0.000  0.000  0.039   -0.000 -0.000 -0.039
 H         -0.278 -0.270  0.000   -0.000 -0.000 -0.005    0.000  0.000  0.003
 H          0.278 -0.270  0.000   -0.000  0.000  0.005    0.000 -0.000  0.003
 H         -0.256 -0.261 -0.000    0.000  0.000 -0.001   -0.000  0.000 -0.007
 H          0.256 -0.261 -0.000    0.000 -0.000  0.001   -0.000  0.000 -0.007
 H          0.140  0.216  0.077    0.220  0.267  0.036    0.221  0.266  0.036
 H          0.140  0.216 -0.077   -0.220 -0.266  0.036   -0.221 -0.267  0.036
 H          0.097 -0.097  0.000    0.000 -0.000  0.507   -0.000  0.000  0.506
 H         -0.140  0.215 -0.077   -0.220  0.266 -0.036    0.221 -0.266  0.036
 H         -0.140  0.216  0.077    0.220 -0.267 -0.036   -0.221  0.267  0.036
 H         -0.097 -0.097  0.000    0.000 -0.000 -0.506    0.000  0.000  0.506
 TransDip  -0.000 -0.020  0.000   -0.000 -0.000  0.000    0.000  0.000  0.111

 Mode:                34                     35                     36
 Frequency:      1608.09                1618.93                1673.94
 Force Cnst:      1.6359                 1.7169                 4.2046
 Red. Mass:       1.0737                 1.1118                 2.5468
 IR Active:          YES                    YES                    YES
 IR Intens:        0.232                 18.687                 29.744
 Raman Active:       YES                    YES                    YES
               X      Y      Z        X      Y      Z        X      Y      Z
 C         -0.011 -0.020 -0.000   -0.036  0.007 -0.000   -0.089 -0.083 -0.000
 C         -0.011  0.020 -0.000    0.036  0.007  0.000   -0.089  0.083 -0.000
 C         -0.007 -0.011 -0.000   -0.001 -0.044  0.000    0.166  0.026  0.000
 C          0.013  0.018  0.000   -0.024  0.009 -0.000   -0.105 -0.118 -0.000
 C          0.013 -0.018 -0.000    0.024  0.009  0.000   -0.105  0.118  0.000
 C         -0.007  0.011  0.000    0.001 -0.044  0.000    0.166 -0.026 -0.000
 C          0.014  0.040 -0.000   -0.010 -0.028  0.000   -0.042 -0.001 -0.000
 C          0.014 -0.040  0.000    0.010 -0.028  0.000   -0.042  0.001  0.000
 H          0.069  0.022  0.000    0.071  0.071  0.000    0.389  0.167 -0.000
 H          0.069 -0.022  0.000   -0.071  0.071  0.000    0.389 -0.167  0.000
 H         -0.056 -0.019  0.000    0.038  0.050 -0.000    0.463  0.181  0.000
 H         -0.056  0.019 -0.000   -0.038  0.050 -0.000    0.463 -0.181 -0.000
 H          0.078 -0.358 -0.252   -0.102  0.338  0.246    0.008 -0.012 -0.029
 H          0.078 -0.358  0.252   -0.102  0.338 -0.246    0.008 -0.012  0.029
 H         -0.273  0.139  0.000    0.302 -0.138  0.000   -0.039 -0.005 -0.000
 H          0.077  0.358 -0.252    0.102  0.338 -0.247    0.008  0.012 -0.029
 H          0.078  0.358  0.251    0.102  0.339  0.246    0.008  0.012  0.029
 H         -0.273 -0.139 -0.000   -0.302 -0.138  0.000   -0.039  0.005  0.000
 TransDip  -0.015  0.000 -0.000    0.000  0.138 -0.000    0.175 -0.000 -0.000

 Mode:                37                     38                     39
 Frequency:      1753.98                1806.00                3163.15
 Force Cnst:      9.6412                10.8926                 6.1170
 Red. Mass:       5.3190                 5.6682                 1.0376
 IR Active:          YES                    YES                    YES
 IR Intens:        1.342                  0.015                 87.749
 Raman Active:       YES                    YES                    YES
               X      Y      Z        X      Y      Z        X      Y      Z
 C         -0.110 -0.213  0.000   -0.266 -0.083 -0.000   -0.000  0.000 -0.000
 C         -0.110  0.213 -0.000    0.266 -0.083  0.000   -0.000 -0.000 -0.000
 C          0.038 -0.320  0.000   -0.213  0.017 -0.000   -0.001 -0.000 -0.000
 C          0.070  0.172  0.000    0.287  0.073  0.000   -0.000  0.000 -0.000
 C          0.070 -0.172 -0.000   -0.287  0.073 -0.000   -0.000 -0.000  0.000
 C          0.038  0.320 -0.000    0.213  0.017 -0.000   -0.001  0.000  0.000
 C         -0.010  0.026  0.000    0.035 -0.002  0.000    0.035 -0.011  0.000
 C         -0.010 -0.026 -0.000   -0.035 -0.002  0.000    0.035  0.011 -0.000
 H          0.360  0.025 -0.000    0.277  0.224 -0.000    0.004 -0.007  0.000
 H          0.360 -0.025  0.000   -0.277  0.224 -0.000    0.004  0.007  0.000
 H         -0.229  0.020 -0.000   -0.295 -0.266 -0.000    0.005 -0.007  0.000
 H         -0.229 -0.020 -0.000    0.295 -0.266 -0.000    0.005  0.007 -0.000
 H         -0.118  0.092  0.085    0.022 -0.022 -0.006   -0.149  0.210 -0.365
 H         -0.118  0.092 -0.085    0.022 -0.022  0.006   -0.149  0.210  0.365
 H          0.237 -0.073  0.000   -0.020  0.023  0.000   -0.108 -0.295  0.000
 H         -0.119 -0.092  0.085   -0.022 -0.022  0.006   -0.149 -0.210 -0.365
 H         -0.118 -0.092 -0.084   -0.022 -0.022 -0.006   -0.149 -0.210  0.366
 H          0.237  0.073 -0.000    0.020  0.023  0.000   -0.108  0.295 -0.000
 TransDip   0.037 -0.000 -0.000    0.000  0.004 -0.000    0.300 -0.000 -0.000

 Mode:                40                     41                     42
 Frequency:      3163.57                3211.94                3212.15
 Force Cnst:      6.1190                 6.6980                 6.6995
 Red. Mass:       1.0377                 1.1019                 1.1020
 IR Active:          YES                    YES                    YES
 IR Intens:        1.328                  0.000                 55.950
 Raman Active:       YES                    YES                    YES
               X      Y      Z        X      Y      Z        X      Y      Z
 C         -0.000  0.001 -0.000   -0.000  0.000  0.000    0.000 -0.000 -0.000
 C          0.000  0.001 -0.000   -0.000  0.000 -0.000    0.000 -0.000 -0.000
 C          0.001 -0.000  0.000   -0.000 -0.000 -0.000   -0.000  0.000 -0.000
 C          0.001 -0.001 -0.000   -0.000  0.000  0.000   -0.000  0.000  0.000
 C         -0.001 -0.001  0.000   -0.000 -0.000 -0.000    0.000  0.000  0.000
 C         -0.001 -0.000  0.000   -0.000 -0.000  0.000    0.000  0.000 -0.000
 C         -0.035  0.011 -0.000    0.000 -0.000 -0.066    0.000 -0.000 -0.065
 C          0.035  0.011 -0.000    0.000  0.000  0.065   -0.000 -0.000 -0.066
 H          0.005 -0.009  0.000    0.000 -0.000  0.000   -0.000  0.000 -0.000
 H         -0.005 -0.009  0.000    0.000  0.000 -0.000    0.000  0.000 -0.000
 H         -0.005  0.008  0.000    0.000 -0.000 -0.002    0.000 -0.000 -0.002
 H          0.005  0.008 -0.000    0.000  0.000  0.002   -0.000 -0.000 -0.002
 H          0.149 -0.210  0.366    0.175 -0.243  0.399    0.174 -0.242  0.398
 H          0.149 -0.210 -0.366   -0.175  0.243  0.399   -0.174  0.242  0.397
 H          0.108  0.293 -0.000   -0.000 -0.000 -0.013   -0.000 -0.000 -0.013
 H         -0.149 -0.211 -0.366   -0.175 -0.242 -0.397    0.175  0.243  0.399
 H         -0.150 -0.210  0.366    0.174  0.242 -0.398   -0.175 -0.242  0.399
 H         -0.108  0.293 -0.000   -0.000  0.001  0.013    0.000 -0.001 -0.014
 TransDip   0.000  0.037 -0.000    0.000  0.000 -0.000   -0.000 -0.000 -0.240

 Mode:                43                     44                     45
 Frequency:      3238.43                3238.50                3300.89
 Force Cnst:      6.8069                 6.8066                 6.9852
 Red. Mass:       1.1016                 1.1015                 1.0881
 IR Active:          YES                    YES                    YES
 IR Intens:        2.472                 49.965                 14.009
 Raman Active:       YES                    YES                    YES
               X      Y      Z        X      Y      Z        X      Y      Z
 C         -0.002  0.003 -0.000   -0.002  0.002 -0.000   -0.000  0.002 -0.000
 C         -0.002 -0.003 -0.000    0.002  0.002 -0.000   -0.000 -0.002  0.000
 C         -0.001  0.001 -0.000    0.001 -0.001  0.000   -0.002 -0.001 -0.000
 C          0.000 -0.001  0.000   -0.001  0.001  0.000   -0.027  0.054  0.000
 C          0.000  0.001  0.000    0.001  0.001  0.000   -0.027 -0.054 -0.000
 C         -0.001 -0.001  0.000   -0.001 -0.001  0.000   -0.002  0.001 -0.000
 C          0.007  0.065 -0.000   -0.007 -0.065  0.000   -0.000  0.001  0.000
 C          0.007 -0.065  0.000    0.007 -0.065  0.000   -0.000 -0.001 -0.000
 H          0.021 -0.035  0.000    0.016 -0.025  0.000    0.009 -0.018  0.000
 H          0.021  0.035 -0.000   -0.016 -0.026  0.000    0.009  0.018 -0.000
 H         -0.008  0.013  0.000    0.005 -0.007 -0.000    0.341 -0.616 -0.000
 H         -0.009 -0.013 -0.000   -0.005 -0.007 -0.000    0.341  0.616  0.000
 H          0.076 -0.092  0.180   -0.076  0.092 -0.180    0.004 -0.004  0.008
 H          0.076 -0.092 -0.180   -0.076  0.092  0.180    0.004 -0.004 -0.008
 H         -0.228 -0.588  0.000    0.230  0.592 -0.000   -0.002 -0.009  0.000
 H          0.077  0.093  0.181    0.076  0.092  0.179    0.004  0.004  0.008
 H          0.077  0.092 -0.181    0.076  0.091 -0.179    0.004  0.004 -0.008
 H         -0.229  0.591 -0.000   -0.229  0.590 -0.000   -0.002  0.009 -0.000
 TransDip   0.050 -0.000 -0.000   -0.000 -0.226  0.000   -0.120 -0.000 -0.000

 Mode:                46                     47                     48
 Frequency:      3308.65                3321.66                3329.32
 Force Cnst:      7.0213                 7.1255                 7.1568
 Red. Mass:       1.0886                 1.0961                 1.0959
 IR Active:          YES                    YES                    YES
 IR Intens:       13.745                 38.353                 16.479
 Raman Active:       YES                    YES                    YES
               X      Y      Z        X      Y      Z        X      Y      Z
 C          0.027 -0.054  0.000    0.007 -0.011  0.000    0.032 -0.053  0.000
 C          0.027  0.054 -0.000   -0.007 -0.011  0.000   -0.032 -0.053  0.000
 C          0.002 -0.002  0.000    0.001  0.003  0.000   -0.002  0.002 -0.000
 C         -0.001  0.001 -0.000    0.033 -0.053 -0.000   -0.007  0.012  0.000
 C         -0.001 -0.001  0.000   -0.033 -0.053 -0.000    0.007  0.012  0.000
 C          0.002  0.002  0.000   -0.001  0.003 -0.000    0.002  0.002  0.000
 C          0.001  0.004 -0.000    0.000 -0.002 -0.000   -0.001 -0.002  0.000
 C          0.001 -0.004  0.000   -0.000 -0.002 -0.000    0.001 -0.002  0.000
 H         -0.340  0.615 -0.000   -0.073  0.128 -0.000   -0.338  0.599 -0.000
 H         -0.340 -0.615  0.000    0.073  0.128 -0.000    0.338  0.599 -0.000
 H          0.010 -0.017 -0.000   -0.339  0.599  0.000    0.072 -0.129 -0.000
 H          0.010  0.017  0.000    0.339  0.599  0.000   -0.072 -0.129 -0.000
 H          0.002 -0.004  0.007   -0.004  0.004 -0.008    0.001  0.000 -0.001
 H          0.002 -0.004 -0.007   -0.004  0.004  0.008    0.001  0.000  0.001
 H         -0.016 -0.037  0.000    0.002  0.010 -0.000    0.013  0.028 -0.000
 H          0.002  0.004  0.007    0.004  0.004  0.008   -0.001  0.000  0.001
 H          0.002  0.004 -0.007    0.004  0.004 -0.008   -0.001  0.000 -0.001
 H         -0.016  0.037 -0.000   -0.002  0.010 -0.000   -0.013  0.028 -0.000
 TransDip   0.119 -0.000  0.000   -0.000 -0.198 -0.000   -0.000 -0.130  0.000

 STANDARD THERMODYNAMIC QUANTITIES AT   298.15 K  AND     1.00 ATM

   This Molecule has  0 Imaginary Frequencies
   Zero point vibrational energy:      103.094 kcal/mol

   Atom    1 Element C  Has Mass   12.00000
   Atom    2 Element C  Has Mass   12.00000
   Atom    3 Element C  Has Mass   12.00000
   Atom    4 Element C  Has Mass   12.00000
   Atom    5 Element C  Has Mass   12.00000
   Atom    6 Element C  Has Mass   12.00000
   Atom    7 Element C  Has Mass   12.00000
   Atom    8 Element C  Has Mass   12.00000
   Atom    9 Element H  Has Mass    1.00783
   Atom   10 Element H  Has Mass    1.00783
   Atom   11 Element H  Has Mass    1.00783
   Atom   12 Element H  Has Mass    1.00783
   Atom   13 Element H  Has Mass    1.00783
   Atom   14 Element H  Has Mass    1.00783
   Atom   15 Element H  Has Mass    1.00783
   Atom   16 Element H  Has Mass    1.00783
   Atom   17 Element H  Has Mass    1.00783
   Atom   18 Element H  Has Mass    1.00783
   Molecular Mass:   106.078300 amu
   Principal axes and moments of inertia in amu*Bohr^2:
                             1           2           3
    Eigenvalues --      329.34686  1254.58147  1561.80478
          X               1.00000     0.00000    -0.00000
          Y              -0.00000     1.00000     0.00000
          Z               0.00000    -0.00000     1.00000
   Rotational Symmetry Number is   1
   The Molecule is an Asymmetric Top
   Translational Enthalpy:        0.889 kcal/mol
   Rotational Enthalpy:           0.889 kcal/mol
   Vibrational Enthalpy:        106.133 kcal/mol
   gas constant (RT):             0.592 kcal/mol
   Translational Entropy:        39.894  cal/mol.K
   Rotational Entropy:           27.958  cal/mol.K
   Vibrational Entropy:          20.546  cal/mol.K

   Total Enthalpy:              108.503 kcal/mol
   Total Entropy:                88.397  cal/mol.K

 ======================================================================

 STANDARD THERMODYNAMIC QUANTITIES FOR ANHARMONIC VIBRATION -- TOSH

   Zero point vibrational energy: ************ kcal/mol

   Vibrational Enthalpy:       Infinity kcal/mol
   Vibrational Entropy:             NaN  cal/mol.K

   Total Enthalpy:             Infinity kcal/mol
   Total Entropy:                   NaN  cal/mol.K

 ======================================================================

 STANDARD THERMODYNAMIC QUANTITIES FOR ANHARMONIC VIBRATION -- VPT2

   Zero point vibrational energy: ************ kcal/mol

   Vibrational Enthalpy:       Infinity kcal/mol
   Vibrational Entropy:             NaN  cal/mol.K

   Total Enthalpy:             Infinity kcal/mol
   Total Entropy:                   NaN  cal/mol.K

 ======================================================================

Archival summary:
1\1\december\FREQ\HF\BasisUnspecified\810\taweetha\SatDec1410:21:422019SatDec1410:21:422019\0\\#,FREQ,HF,BasisUnspecified,\\0,1\C\C,1,1.38351\H,2,1.07657,1,119.716\C,2,1.39094,1,121.184,3,180,0\H,4,1.07657,2,119.099,1,-180,0\C,4,1.38351,2,121.184,1,-0,0\C,6,1.39413,4,117.632,2,-0,0\H,7,1.07726,6,119.525,4,-179.999,0\C,7,1.37996,6,121.184,4,0,0\H,9,1.07726,7,119.291,6,-180,0\C,6,1.51071,4,121.716,2,180,0\H,11,1.08409,6,111.159,4,0.00555977,0\H,11,1.08636,6,111.076,4,120.153,0\H,11,1.08636,6,111.076,4,-120.141,0\C,1,1.51071,2,121.716,3,0.00439043,0\H,15,1.08409,1,111.159,2,-0.0497086,0\H,15,1.08636,1,111.077,2,-120.197,0\H,15,1.08636,1,111.076,2,120.096,0\\HF=-308.8485\\@

 Total job time:  274.31s(wall), 1554.09s(cpu) 
 Sat Dec 14 10:21:42 2019

        *************************************************************
        *                                                           *
        *  Thank you very much for using Q-Chem.  Have a nice day.  *
        *                                                           *
        *************************************************************
