# Supplementary material for: Geometric and energetic data from quantum chemical calculations of halobenzenes and xylenes
Source: Data Brief. 2020 Mar 5;30:105386. doi: 10.1016/j.dib.2020.105386 (PMC7114895; doi:10.1016/j.dib.2020.105386)
Supplement: Supplementary file 2 [file mmc2.zip › xylene/HF/xyz/9_geotable.csv]

1506	CCHHHH	7237	1,2-xylene	CC1=CC=CC=C1C	CH3	CH3	H	H	H	H	1.40118	1.38739	1.38695	1.38057	1.38695	1.38739	1.51129	1.51129	1.07644	1.07563	1.07563	1.07644	118.99282	118.99282	121.51638	119.49079	119.49079	121.51639	120.99437	120.01281	119.29297	120.5036	120.00561	119.19065	0	0	0	0	0	0
1507	CHCHHH	7929	1,3-xylene	CC1=CC(=CC=C1)C	CH3	H	CH3	H	H	H	1.38416	1.39514	1.38385	1.38995	1.37921	1.39455	1.51085	1.07769	1.51084	1.07609	1.07611	1.07677	118.45587	121.95679	118.49111	120.2997	120.46325	120.33329	121.22683	118.89755	121.39557	119.70596	119.84945	119.78218	0	0	0	0	0	0
1508	CHHCHH	7809	1,4-xylene	CC1=CC=C(C=C1)C	CH3	H	H	CH3	H	H	1.39413	1.37996	1.39413	1.38351	1.39094	1.38351	1.51071	1.07726	1.00726	1.51071	1.07657	1.07657	117.63163	121.18404	121.184	117.63163	121.18437	121.18433	120.65216	119.29133	119.52467	121.71599	119.09919	119.71647	0	0	0.001	0	0.001	0.001
