# Supplementary material for: Geometric and energetic data from quantum chemical calculations of halobenzenes and xylenes
Source: Data Brief. 2020 Mar 5;30:105386. doi: 10.1016/j.dib.2020.105386 (PMC7114895; doi:10.1016/j.dib.2020.105386)
Supplement: Supplementary file 2 [file mmc2.zip › xylene/HF/xyz/m-xylene.xyz]

m-xylene.out
                       Coordinates (Angstroms)
     ATOM                X               Y               Z
      1  C        -2.5867204333    1.2346101224   -0.0000521855
      2  C        -2.6188367832   -0.1491792943   -0.0000451826
      3  C        -1.4085150232   -0.8419277693    0.0002049739
      4  C        -0.2126595354   -0.1547994318    0.0004326040
      5  C        -0.1985423847    1.2350808922    0.0004187546
      6  C        -1.3862037393    1.9453647021    0.0001803238
      7  C        -3.9286203381   -0.9022558655   -0.0003242458
      8  H         0.7167403425   -0.6972278168    0.0006205764
      9  H         0.7414936847    1.7588145868    0.0005952541
     10  C        -1.3997554548    3.4561413063    0.0002027219
     11  H        -0.3927653528    3.8570989386    0.0000078680
     12  H        -1.9134162033    3.8404301566    0.8768567617
     13  H        -1.9137757550    3.8404622714   -0.8762231211
     14  H        -3.5155277122    1.7811780496   -0.0002439050
     15  H        -1.4085755828   -1.9186977871    0.0002168381
     16  H        -4.7730855264   -0.2227572370   -0.0002702621
     17  H        -4.0104399614   -1.5389512080    0.8759715829
     18  H        -4.0102678414   -1.5385917163   -0.8768991573

Z-matrix Print:
$molecule
0 1
C 
C  1 1.384162
H  2 1.077692 1 119.145662
C  1 1.394553 2 118.455868 3 -180.000000 0
H  4 1.076770 1 119.782183 2 180.000000 0
C  4 1.379208 1 120.333288 2 -0.000000 0
H  6 1.076110 4 119.849451 1 -180.000000 0
C  6 1.389952 4 120.463245 1 0.000000 0
H  8 1.076088 6 119.705960 4 -180.000000 0
C  8 1.383851 6 120.299699 4 0.000000 0
C  10 1.510837 8 121.395569 6 179.998088 0
H  11 1.083880 10 111.197247 8 0.023461 0
H  11 1.086297 10 110.977911 8 120.234395 0
H  11 1.086300 10 110.977328 8 -120.186533 0
C  1 1.510847 2 121.226829 3 0.001043 0
H  15 1.083900 1 111.280824 2 -0.013939 0
H  15 1.086264 1 110.934799 2 -120.261583 0
H  15 1.086266 1 110.934505 2 120.233194 0
$end
