# Supplementary material for: Geometric and energetic data from quantum chemical calculations of halobenzenes and xylenes
Source: Data Brief. 2020 Mar 5;30:105386. doi: 10.1016/j.dib.2020.105386 (PMC7114895; doi:10.1016/j.dib.2020.105386)
Supplement: Supplementary file 2 [file mmc2.zip › xylene/HF/xyz/o-xylene.xyz]

o-xylene.out
                       Coordinates (Angstroms)
     ATOM                X               Y               Z
      1  C        -2.7264265729    1.0780771797   -0.0000058708
      2  C        -2.7049314003   -0.3091503545    0.0000197473
      3  C        -1.5114779809   -1.0157625815    0.0001331577
      4  C        -0.3144313965   -0.3279708203    0.0002233740
      5  C        -0.3238662835    1.0589476851    0.0001981650
      6  C        -1.5115130514    1.7761348827    0.0000847693
      7  C        -4.0466237982    1.8136465294   -0.0001317148
      8  H        -3.6364148697   -0.8486428923   -0.0000495125
      9  H        -1.5231745030   -2.0913312296    0.0001505821
     10  H         0.6206784445   -0.8595291871    0.0003119838
     11  H         0.6113203461    1.5919952083    0.0002674996
     12  C        -1.4821360268    3.2871345675    0.0000665494
     13  H        -4.8756936549    1.1160537222   -0.0001445374
     14  H        -4.1468205078    2.4497818675   -0.8753662423
     15  H        -4.1469322517    2.4498838637    0.8750152329
     16  H        -0.4619375556    3.6520833831    0.0000783468
     17  H        -1.9812835760    3.6941425806    0.8752463973
     18  H        -1.9812577613    3.6941245956   -0.8751351274

Z-matrix Print:
$molecule
0 1
C 
C  1 1.387394
H  2 1.076436 1 119.190647
C  2 1.386951 1 121.516384 3 -180.000000 0
H  4 1.075632 2 120.005602 1 -180.000000 0
C  4 1.380572 2 119.490794 1 0.000000 0
H  6 1.075632 4 120.503606 2 180.000000 0
C  6 1.386951 4 119.490788 2 -0.000000 0
H  8 1.076436 6 119.292967 4 -180.000000 0
C  8 1.387394 6 121.516386 4 0.000000 0
C  1 1.511285 2 120.012807 3 -0.000000 0
H  11 1.083509 1 110.797123 2 0.002621 0
H  11 1.086619 1 111.441818 2 120.084136 0
H  11 1.086620 1 111.441722 2 -120.078758 0
C  10 1.511285 8 120.012812 6 180.000000 0
H  15 1.083509 10 110.797127 8 0.004079 0
H  15 1.086619 10 111.441881 8 120.085640 0
H  15 1.086620 10 111.441654 8 -120.077252 0
$end
