# Supplementary material for: Geometric and energetic data from quantum chemical calculations of halobenzenes and xylenes
Source: Data Brief. 2020 Mar 5;30:105386. doi: 10.1016/j.dib.2020.105386 (PMC7114895; doi:10.1016/j.dib.2020.105386)
Supplement: Supplementary file 2 [file mmc2.zip › xylene/HF/xyz/p-xylene.xyz]

p-xylene.out
                       Coordinates (Angstroms)
     ATOM                X               Y               Z
      1  C         0.6950571367   -1.1946903480   -0.0170982433
      2  C        -0.6958827578   -1.1942551464   -0.0145583079
      3  C        -1.4118558930   -0.0105265441    0.0017122107
      4  C        -0.6895946452    1.1818391457    0.0154845596
      5  C         0.6903635292    1.1814073504    0.0129690797
      6  C         1.4118243811   -0.0114097861   -0.0034447093
      7  C        -2.9224903756    0.0039619497    0.0046420005
      8  C         2.9224681309    0.0021413860   -0.0061119822
      9  H         1.2183030301   -2.1354665404   -0.0299363118
     10  H        -1.2197604029   -2.1347037707   -0.0254887182
     11  H        -1.2163267957    2.1214515355    0.0283420351
     12  H         1.2177270321    2.1206898851    0.0239052323
     13  H        -3.3098357974    0.5277360380   -0.8647289908
     14  H        -3.3066498134    0.5057395556    0.8882832710
     15  H        -3.3235086880   -1.0031624094   -0.0072662983
     16  H         3.3102091069    0.5043420754    0.8757192305
     17  H         3.3069125351    0.5250234315   -0.8773092127
     18  H         3.3228172713   -1.0052402314   -0.0187579041

Z-matrix Print:
$molecule
0 1
C 
C  1 1.383508
H  2 1.076574 1 119.716468
C  2 1.390942 1 121.184329 3 180.000000 0
H  4 1.076574 2 119.099188 1 -180.000000 0
C  4 1.383508 2 121.184374 1 -0.000000 0
C  6 1.394126 4 117.631627 2 -0.000000 0
H  7 1.077257 6 119.524671 4 -179.998914 0
C  7 1.379961 6 121.184000 4 0.000000 0
H  9 1.077257 7 119.291333 6 -180.000000 0
C  6 1.510707 4 121.715993 2 180.000000 0
H  11 1.084093 6 111.159338 4 0.005560 0
H  11 1.086361 6 111.076282 4 120.152508 0
H  11 1.086362 6 111.076112 4 -120.141279 0
C  1 1.510707 2 121.716212 3 0.004390 0
H  15 1.084093 1 111.159409 2 -0.049709 0
H  15 1.086359 1 111.076655 2 -120.197494 0
H  15 1.086364 1 111.075641 2 120.096308 0
$end
