# Supplementary material for: Geometric and energetic data from quantum chemical calculations of halobenzenes and xylenes
Source: Data Brief. 2020 Mar 5;30:105386. doi: 10.1016/j.dib.2020.105386 (PMC7114895; doi:10.1016/j.dib.2020.105386)
Supplement: Supplementary file 2 [file mmc2.zip › xylene/MP2/m-xylene.out]

                  Welcome to Q-Chem
     A Quantum Leap Into The Future Of Chemistry


 Q-Chem 5.2 (devel), Q-Chem, Inc., Pleasanton, CA (2019)

 Yihan Shao,  Zhengting Gan,  E. Epifanovsky,  A. T. B. Gilbert,  M. Wormit,  
 J. Kussmann,  A. W. Lange,  A. Behn,  Jia Deng,  Xintian Feng,  D. Ghosh,  
 M. Goldey,  P. R. Horn,  L. D. Jacobson,  I. Kaliman,  T. Kus,  A. Landau,  
 Jie Liu,  E. I. Proynov,  R. M. Richard,  R. P. Steele,  E. J. Sundstrom,  
 H. L. Woodcock III,  P. M. Zimmerman,  D. Zuev,  B. Albrecht,  E. Alguire,  
 S. A. Baeppler,  D. Barton,  Z. Benda,  Y. A. Bernard,  E. J. Berquist,  
 K. B. Bravaya,  H. Burton,  D. Casanova,  Chun-Min Chang,  Yunqing Chen,  
 A. Chien,  K. D. Closser,  M. P. Coons,  S. Coriani,  S. Dasgupta,  
 A. L. Dempwolff,  M. Diedenhofen,  Hainam Do,  R. G. Edgar,  Po-Tung Fang,  
 S. Faraji,  S. Fatehi,  Qingguo Feng,  K. D. Fenk,  J. Fosso-Tande,  
 J. Gayvert,  Qinghui Ge,  A. Ghysels,  G. Gidofalvi,  J. Gomes,  
 J. Gonthier,  A. Gunina,  D. Hait,  M. W. D. Hanson-Heine,  
 P. H. P. Harbach,  A. W. Hauser,  M. F. Herbst,  J. E. Herr,  
 E. G. Hohenstein,  Z. C. Holden,  Kerwin Hui,  B. C. Huynh,  T.-C. Jagau,  
 Hyunjun Ji,  B. Kaduk,  K. Khistyaev,  Jaehoon Kim,  P. Klunzinger,  K. Koh,  
 D. Kosenkov,  L. Koulias,  T. Kowalczyk,  C. M. Krauter,  A. Kunitsa,  
 Ka Un Lao,  A. Laurent,  K. V. Lawler,  Joonho Lee,  D. Lefrancois,  
 S. Lehtola,  D. S. Levine,  Yi-Pei Li,  You-Sheng Lin,  Fenglai Liu,  
 E. Livshits,  A. Luenser,  P. Manohar,  E. Mansoor,  S. F. Manzer,  
 Shan-Ping Mao,  Yuezhi Mao,  N. Mardirossian,  A. V. Marenich,  
 T. Markovich,  L. A. Martinez-Martinez,  S. A. Maurer,  N. J. Mayhall,  
 S. C. McKenzie,  J.-M. Mewes,  P. Morgante,  A. F. Morrison,  
 J. W. Mullinax,  K. Nanda,  T. S. Nguyen-Beck,  R. Olivares-Amaya,  
 J. A. Parkhill,  Zheng Pei,  T. M. Perrine,  F. Plasser,  P. Pokhilko,  
 S. Prager,  A. Prociuk,  E. Ramos,  D. R. Rehn,  F. Rob,  M. Scheurer,  
 M. Schneider,  N. Sergueev,  S. M. Sharada,  S. Sharma,  D. W. Small,  
 T. Stauch,  T. Stein,  Yu-Chuan Su,  A. J. W. Thom,  A. Tkatchenko,  
 T. Tsuchimochi,  N. M. Tubman,  L. Vogt,  M. L. Vidal,  O. Vydrov,  
 M. A. Watson,  J. Wenzel,  M. de Wergifosse,  T. A. Wesolowski,  A. White,  
 J. Witte,  A. Yamada,  Jun Yang,  K. Yao,  S. Yeganeh,  S. R. Yost,  
 Zhi-Qiang You,  A. Zech,  Igor Ying Zhang,  Xing Zhang,  Yan Zhao,  
 Ying Zhu,  B. R. Brooks,  G. K. L. Chan,  C. J. Cramer,  M. S. Gordon,  
 W. J. Hehre,  A. Klamt,  M. W. Schmidt,  C. D. Sherrill,  D. G. Truhlar,  
 A. Aspuru-Guzik,  R. Baer,  A. T. Bell,  N. A. Besley,  Jeng-Da Chai,  
 A. E. DePrince, III,  R. A. DiStasio Jr.,  A. Dreuw,  B. D. Dunietz,  
 T. R. Furlani,  Chao-Ping Hsu,  Yousung Jung,  Jing Kong,  D. S. Lambrecht,  
 WanZhen Liang,  C. Ochsenfeld,  V. A. Rassolov,  L. V. Slipchenko,  
 J. E. Subotnik,  T. Van Voorhis,  J. M. Herbert,  A. I. Krylov,  
 P. M. W. Gill,  M. Head-Gordon

 Contributors to earlier versions of Q-Chem not listed above: 
 R. D. Adamson,  B. Austin,  J. Baker,  G. J. O. Beran,  K. Brandhorst,  
 S. T. Brown,  E. F. C. Byrd,  A. K. Chakraborty,  C.-L. Cheng,  
 Siu Hung Chien,  D. M. Chipman,  D. L. Crittenden,  H. Dachsel,  
 R. J. Doerksen,  A. D. Dutoi,  L. Fusti-Molnar,  W. A. Goddard III,  
 A. Golubeva-Zadorozhnaya,  S. R. Gwaltney,  G. Hawkins,  A. Heyden,  
 S. Hirata,  G. Kedziora,  F. J. Keil,  C. Kelley,  Jihan Kim,  R. A. King,  
 R. Z. Khaliullin,  P. P. Korambath,  W. Kurlancheek,  A. M. Lee,  M. S. Lee,  
 S. V. Levchenko,  Ching Yeh Lin,  D. Liotard,  R. C. Lochan,  I. Lotan,  
 P. E. Maslen,  N. Nair,  D. P. O'Neill,  D. Neuhauser,  E. Neuscamman,  
 C. M. Oana,  R. Olson,  B. Peters,  R. Peverati,  P. A. Pieniazek,  
 Y. M. Rhee,  J. Ritchie,  M. A. Rohrdanz,  E. Rosta,  N. J. Russ,  
 H. F. Schaefer III,  N. E. Schultz,  N. Shenvi,  A. C. Simmonett,  A. Sodt,  
 D. Stuck,  K. S. Thanthiriwatte,  V. Vanovschi,  Tao Wang,  A. Warshel,  
 C. F. Williams,  Q. Wu,  X. Xu,  W. Zhang

 Please cite Q-Chem as follows:
 Y. Shao et al., Mol. Phys. 113, 184-215 (2015)
 DOI: 10.1080/00268976.2014.952696

 Q-Chem 5.2.1 for Intel X86 EM64T Linux

 Parts of Q-Chem use Armadillo 8.300.2 (Tropical Shenanigans).
 http://arma.sourceforge.net/

 Q-Chem begins on Fri Dec 13 21:54:25 2019  

Host: 
0

     Scratch files written to /scratch/taweetham/qchem26860//
NAlpha2: 58
NElect   58
Mult     1
Core orbitals will be frozen

Checking the input file for inconsistencies... 	...done.

--------------------------------------------------------------
User input:
--------------------------------------------------------------
m-xylene.inp
$molecule
0 1
C 
C  1 1.397304
H  2 1.086676 1 118.990239
C  2 1.399553 1 122.027295 3 -179.992216 0
C  4 1.397496 2 118.365829 1 0.149845 0
H  5 1.085326 4 119.662611 2 179.698596 0
C  5 1.394054 4 120.454246 2 -0.323284 0
H  7 1.084706 5 119.806773 4 -179.868225 0
C  7 1.391899 5 120.327623 4 0.122745 0
H  9 1.085353 7 119.968338 5 -179.916841 0
C  4 1.510260 2 120.575270 1 -178.555719 0
H  11 1.092331 4 111.364373 2 -158.446845 0
H  11 1.093064 4 111.470487 2 -37.695889 0
H  11 1.095652 4 110.982750 2 81.857579 0
C  1 1.510366 2 120.900788 3 1.449779 0
H  15 1.092422 1 111.450640 2 -23.869495 0
H  15 1.092974 1 111.355624 2 -144.671857 0
H  15 1.095634 1 110.989819 2 95.877059 0
$end
$REM
   JOB_TYPE	OPTIMIZATION
   BASIS	6-311++G**
   METHOD	MP2
   MEM_TOTAL	64000
   SYM_IGNORE	TRUE
$END

--------------------------------------------------------------
 ----------------------------------------------------------------
             Standard Nuclear Orientation (Angstroms)
    I     Atom           X                Y                Z
 ----------------------------------------------------------------
    1      C       0.0000000000     0.0000000000     0.0000000000
    2      C       0.0000000000     0.0000000000     1.3973040000
    3      H       0.9505179828     0.0000000000     1.9239730548
    4      C      -1.1865347986    -0.0001611984     2.1395194307
    5      C      -2.4015649576    -0.0035422889     1.4490953936
    6      H      -3.3344756980    -0.0086944097     2.0036975323
    7      C      -2.4221986124     0.0001162433     0.0551989045
    8      H      -3.3712808020    -0.0003980022    -0.4699961443
    9      C      -1.2313150756     0.0046127342    -0.6653279927
   10      H      -1.2541868432     0.0088106949    -1.7504318560
   11      C      -1.1484884765     0.0326171523     3.6489442631
   12      H      -2.0791696599    -0.3445937958     4.0787482290
   13      H      -0.3254530865    -0.5700670500     4.0415934798
   14      H      -1.0074462748     1.0553707888     4.0157349410
   15      C       1.2955665295    -0.0327892583    -0.7756530707
   16      H       2.1260024864     0.3577591531    -0.1830031858
   17      H       1.2255083491     0.5577979811    -1.6926540132
   18      H       1.5526922597    -1.0571782161    -1.0670762749
 ----------------------------------------------------------------
 Nuclear Repulsion Energy =         340.83045578 hartrees
 There are       29 alpha and       29 beta electrons
 Requested basis set is 6-311++G(d,p)
 There are 98 shells and 246 basis functions

 Total QAlloc Memory Limit  64000 MB
 Mega-Array Size       188 MB
 MEM_STATIC part       192 MB
 A cutoff of  1.0D-11 yielded   4371 shell pairs
 There are     28333 function pairs (     30234 Cartesian)
 Smallest overlap matrix eigenvalue = 1.16E-06

 Q-Chem warning in module stvman/mkSTV.C, line 318:

 Overlap eigenvalue is smaller than square root of threshold
 Use THRESH >= 12 to get rid of this warning


 Scale SEOQF with 1.000000e-01/1.000000e-01/1.000000e-01

 Standard Electronic Orientation quadrupole field applied
 Nucleus-field energy     =    -0.0000000163 hartrees
 Guess from superposition of atomic densities
 Warning:  Energy on first SCF cycle will be non-variational
 SAD guess density has 58.000000 electrons

 -----------------------------------------------------------------------
  General SCF calculation program by
  Eric Jon Sundstrom, Paul Horn, Yuezhi Mao, Dmitri Zuev, Alec White,
  David Stuck, Shaama M.S., Shane Yost, Joonho Lee, David Small,
  Daniel Levine, Susi Lehtola, Hugh Burton, Evgeny Epifanovsky,
  Bang C. Huynh
 -----------------------------------------------------------------------
 Hartree-Fock
 using 2 threads for integral computing
 -------------------------------------------------------
 OpenMP Integral computing Module                
 Release: version 2.0, May 2017, Q-Chem Inc. Pleasanton 
 -------------------------------------------------------
 A restricted SCF calculation will be
 performed using DIIS
 SCF converges when DIIS error is below 1.0e-08
 ---------------------------------------
  Cycle       Energy         DIIS error
 ---------------------------------------
    1    -312.1537352667      4.26e-02  
    2    -308.7587993053      2.75e-03  
    3    -308.8408418935      7.38e-04  
    4    -308.8471847000      2.63e-04  
    5    -308.8477975485      4.41e-05  
    6    -308.8478218717      1.64e-05  
    7    -308.8478251944      4.96e-06  
    8    -308.8478256152      1.97e-06  
    9    -308.8478257055      7.85e-07  
   10    -308.8478257317      3.79e-07  
   11    -308.8478257395      9.58e-08  
   12    -308.8478257399      3.08e-08  
   13    -308.8478257399      8.69e-09  Convergence criterion met
 ---------------------------------------
 SCF time:   CPU 48.19s  wall 24.00s 
 SCF   energy in the final basis set =     -308.8478257399
 Total energy in the final basis set =     -308.8478257399

 Components of the MP2 correlation energy:
        aaaa  correlation energy =        -0.1445502239 au
        abab  correlation energy =        -0.8479271025 au
        bbbb  correlation energy =        -0.1445502239 au
        non-Brillouin singles    =        -0.0000000000 au

 Total  MP2   correlation energy =                    -1.13702755 au
        MP2         total energy =                  -309.98485329 au
  Entering Z-vector solver.
   1         0           1      0.000201    0.000201
   2         0           1      0.000069    0.000069
   3         0           1      0.000027    0.000027
   4         0           1      0.000016    0.000016
   5         0           1      0.000006    0.000006
   6         0           1      0.000002    0.000002
   7         1           0      0.000000    0.000000    Roots Converged

 --------------------------------------------------------------

                    Orbital Energies (a.u.)
 --------------------------------------------------------------

 Alpha MOs
 -- Occupied --
-11.2415 -11.2414 -11.2332 -11.2250 -11.2249 -11.2244 -11.2239 -11.2239
 -1.1539  -1.0550  -1.0269  -0.9386  -0.9253  -0.8135  -0.7804  -0.6820
 -0.6427  -0.6173  -0.5789  -0.5691  -0.5665  -0.5601  -0.5507  -0.5258
 -0.4807  -0.4799  -0.4747  -0.3265  -0.3172
 -- Virtual --
  0.0398   0.0488   0.0499   0.0660   0.0668   0.0678   0.0777   0.0867
  0.0953   0.1138   0.1161   0.1236   0.1293   0.1367   0.1398   0.1625
  0.1651   0.1733   0.1777   0.1830   0.1841   0.1885   0.1973   0.2010
  0.2057   0.2080   0.2092   0.2168   0.2191   0.2243   0.2337   0.2387
  0.2477   0.2515   0.2547   0.2621   0.2874   0.2892   0.2966   0.3116
  0.3136   0.3154   0.3286   0.3361   0.3531   0.3572   0.3608   0.3766
  0.3785   0.4132   0.4185   0.4216   0.4272   0.4318   0.4443   0.4708
  0.4751   0.5146   0.5157   0.5502   0.5511   0.5921   0.6161   0.6237
  0.6528   0.6740   0.7120   0.7251   0.7370   0.7410   0.7488   0.7732
  0.7818   0.7949   0.8063   0.8091   0.8484   0.8510   0.8579   0.8747
  0.8770   0.8796   0.8960   0.9104   0.9206   0.9264   0.9649   0.9728
  0.9886   0.9965   1.0084   1.0243   1.0572   1.0689   1.0842   1.0981
  1.1244   1.1589   1.1637   1.1690   1.1877   1.1904   1.2335   1.2501
  1.2575   1.2691   1.3154   1.3232   1.3820   1.3873   1.5498   1.5767
  1.6136   1.6459   1.6642   1.6845   1.7238   1.7492   1.7590   1.8036
  1.8122   1.8255   1.8329   1.8371   1.8582   1.8680   1.8725   1.8826
  1.8958   1.9118   1.9390   1.9755   1.9823   2.0238   2.0431   2.0551
  2.0802   2.1245   2.1333   2.1547   2.2139   2.2303   2.2362   2.2386
  2.2579   2.3034   2.3210   2.3439   2.3474   2.3725   2.3934   2.4804
  2.5017   2.5198   2.5481   2.5513   2.6298   2.6468   2.7266   2.7450
  2.7808   2.8142   2.8230   2.8295   2.8815   2.8931   2.9008   2.9096
  2.9181   2.9358   2.9366   3.0014   3.0078   3.0333   3.0402   3.0630
  3.0786   3.1041   3.1244   3.1308   3.2019   3.2365   3.2495   3.2794
  3.2985   3.3054   3.3161   3.3486   3.3609   3.5138   3.6212   3.6346
  3.6548   3.8068   3.8260   3.9440   3.9892   4.1010   4.1315   4.2091
  4.2100   4.2318   4.2420   4.4403   4.5470   4.5837   4.7554   4.7774
  5.2856  24.7533  25.0905  25.1051  25.1500  25.1596  25.2546  25.2657
 25.3601
 --------------------------------------------------------------

          Ground-State Mulliken Net Atomic Charges

     Atom                 Charge (a.u.)
  ----------------------------------------
      1 C                     1.525459
      2 C                    -1.511357
      3 H                     0.139312
      4 C                     1.522611
      5 C                    -1.269146
      6 H                     0.142279
      7 C                     0.331677
      8 H                     0.194193
      9 C                    -1.045018
     10 H                     0.154167
     11 C                    -0.579812
     12 H                     0.156355
     13 H                     0.154305
     14 H                     0.177805
     15 C                    -0.579378
     16 H                     0.155275
     17 H                     0.152914
     18 H                     0.178360
  ----------------------------------------
  Sum of atomic charges =     0.000000

 -----------------------------------------------------------------
                    Cartesian Multipole Moments
 -----------------------------------------------------------------
    Charge (ESU x 10^10)
                 0.0000
    Dipole Moment (Debye)
         X       0.3056      Y      -0.0016      Z       0.1520
       Tot       0.3413
    Quadrupole Moments (Debye-Ang)
        XX     -46.9080     XY      -0.0592     YY     -53.5317
        XZ      -0.2366     YZ       0.1094     ZZ     -45.5503
    Octopole Moments (Debye-Ang^2)
       XXX     113.0007    XXY      -0.3411    XYY      47.6342
       YYY      -0.0233    XXZ     -42.6602    XYZ       0.1128
       YYZ     -48.6658    XZZ      36.3843    YZZ       0.6332
       ZZZ    -131.1995
    Hexadecapole Moments (Debye-Ang^3)
      XXXX    -739.3881   XXXY       4.8129   XXYY    -158.2627
      XYYY       0.2667   YYYY     -78.2260   XXXZ     201.0876
      XXYZ      -2.7846   XYYZ      72.4498   YYYZ      -0.3183
      XXZZ    -293.6469   XYZZ       0.7335   YYZZ    -194.8829
      XZZZ     199.1517   YZZZ      -4.9203   ZZZZ   -1051.7330
 -----------------------------------------------------------------
 DrvMan is completing analytic gradient of the MP2 energy
 MP2 relaxed dipole moment
            1
    1   0.1202293
    2  -0.0006260
    3   0.0597997
	Magnitude:	 0.134 au	 0.341 Debye
 MP2 energy read as -309.984853
 Full Analytical Gradient of MP2 Energy (in au.)
             1             2             3             4             5
    1   -0.00388160   -0.00205486   -0.00201398   -0.00014874    0.00198975
    2   -0.00065689    0.00021706   -0.00000378    0.00053842   -0.00004845
    3    0.00287800   -0.00177982   -0.00114385   -0.00459744   -0.00239031
             6             7             8             9            10
    1    0.00158433    0.00426061    0.00164636   -0.00176459    0.00003763
    2   -0.00001508    0.00023434   -0.00005007   -0.00022667    0.00002022
    3   -0.00105814    0.00187613    0.00093645    0.00291319    0.00199705
            11            12            13            14            15
    1   -0.00043370    0.00099460   -0.00069676    0.00004957   -0.00030756
    2   -0.00153088    0.00067015    0.00080506   -0.00045961    0.00158972
    3   -0.00036450    0.00030267    0.00057337    0.00022085    0.00049172
            16            17            18
    1   -0.00018283    0.00074253    0.00017925
    2   -0.00071106   -0.00086888    0.00049639
    3   -0.00097666    0.00031345   -0.00019217
 Gradient time:  CPU 0.06 s  wall 0.05 s
 Geometry Optimization Parameters
   NAtoms,    NIC,     NZ,  NCons,   NDum,   NFix, NCnnct, MaxDiis
       18     120      18       0       0       0       0       0


** GEOMETRY OPTIMIZATION IN DELOCALIZED INTERNAL COORDINATES **
   Searching for a Minimum

   Optimization Cycle:   1

                       Coordinates (Angstroms)
     ATOM                X               Y               Z
      1  C         0.0000000000    0.0000000000    0.0000000000
      2  C         0.0000000000    0.0000000000    1.3973040000
      3  H         0.9505179828    0.0000000000    1.9239730548
      4  C        -1.1865347986   -0.0001611984    2.1395194307
      5  C        -2.4015649576   -0.0035422889    1.4490953936
      6  H        -3.3344756980   -0.0086944097    2.0036975323
      7  C        -2.4221986124    0.0001162433    0.0551989045
      8  H        -3.3712808020   -0.0003980022   -0.4699961443
      9  C        -1.2313150756    0.0046127342   -0.6653279927
     10  H        -1.2541868432    0.0088106949   -1.7504318560
     11  C        -1.1484884765    0.0326171523    3.6489442631
     12  H        -2.0791696599   -0.3445937958    4.0787482290
     13  H        -0.3254530865   -0.5700670500    4.0415934798
     14  H        -1.0074462748    1.0553707888    4.0157349410
     15  C         1.2955665295   -0.0327892583   -0.7756530707
     16  H         2.1260024864    0.3577591531   -0.1830031858
     17  H         1.2255083491    0.5577979811   -1.6926540132
     18  H         1.5526922597   -1.0571782161   -1.0670762749
   Point Group: c1    Number of degrees of freedom:    48


   Energy is   -309.984853290


 Attempting to generate delocalized internal coordinates
 Initial Hessian constructed with Jon Baker's OPTIMIZE code

 48 Hessian modes will be used to form the next step
  Hessian Eigenvalues:
     0.007808    0.007822    0.016334    0.016819    0.022587    0.022607
     0.022718    0.022938    0.022996    0.023185    0.023343    0.071455
     0.071465    0.072372    0.072394    0.159999    0.160000    0.160000
     0.160000    0.160000    0.160000    0.160000    0.160000    0.160000
     0.160000    0.219999    0.234585    0.234794    0.249926    0.249941
     0.313137    0.313243    0.341676    0.341696    0.344609    0.344712
     0.345342    0.345446    0.351996    0.353552    0.353584    0.354317
     0.419962    0.421033    0.457843    0.459409    0.463713    0.467184

 Minimum search - taking simple RFO step
 Searching for Lamda that Minimizes Along All modes
 Value Taken    Lamda =  -0.00043486
 Step Taken.  Stepsize is  0.040334

                             Maximum     Tolerance    Cnvgd?
         Gradient           0.006842      0.000300      NO
         Displacement       0.017251      0.001200      NO
         Energy change     *********      0.000001      NO


 New Cartesian Coordinates Obtained by Inverse Iteration

 Displacement from previous Coordinates is:  0.052541
 ----------------------------------------------------------------
             Standard Nuclear Orientation (Angstroms)
    I     Atom           X                Y                Z
 ----------------------------------------------------------------
    1      C       0.0039824704     0.0005646586    -0.0022920749
    2      C       0.0045536529    -0.0014096712     1.4003057944
    3      H       0.9579025007    -0.0023657479     1.9290398876
    4      C      -1.1866655912    -0.0006211326     2.1438460683
    5      C      -2.4068097619    -0.0034952230     1.4518810575
    6      H      -3.3412259416    -0.0074421476     2.0095273357
    7      C      -2.4291601720     0.0000499418     0.0516122421
    8      H      -3.3806014483     0.0007319290    -0.4751542558
    9      C      -1.2312955355     0.0063138782    -0.6707896016
   10      H      -1.2531298887     0.0106331971    -1.7588983966
   11      C      -1.1471459591     0.0348277102     3.6519708397
   12      H      -2.0778216382    -0.3503370727     4.0784257688
   13      H      -0.3195742516    -0.5683761238     4.0375063157
   14      H      -1.0102907919     1.0589763910     4.0180797180
   15      C       1.2990637810    -0.0355062247    -0.7767947145
   16      H       2.1257555296     0.3611742718    -0.1804130400
   17      H       1.2238429711     0.5572738674    -1.6934067210
   18      H       1.5567933967    -1.0613319735    -1.0647795320
 ----------------------------------------------------------------
 Nuclear Repulsion Energy =         339.99593646 hartrees
 There are       29 alpha and       29 beta electrons
 Applying Cartesian multipole field
    Component          Value
    ---------          -----
     (2,0,0)        1.00000E-11
     (0,2,0)        2.00000E-11
     (0,0,2)       -3.00000E-11
 Nucleus-field energy     =    -0.0000000163 hartrees
 Requested basis set is 6-311++G(d,p)
 There are 98 shells and 246 basis functions
 A cutoff of  1.0D-11 yielded   4371 shell pairs
 There are     28333 function pairs (     30234 Cartesian)
 Smallest overlap matrix eigenvalue = 1.20E-06

 Q-Chem warning in module stvman/mkSTV.C, line 318:

 Overlap eigenvalue is smaller than square root of threshold
 Use THRESH >= 12 to get rid of this warning

 Guess MOs from SCF MO coefficient file

 -----------------------------------------------------------------------
  General SCF calculation program by
  Eric Jon Sundstrom, Paul Horn, Yuezhi Mao, Dmitri Zuev, Alec White,
  David Stuck, Shaama M.S., Shane Yost, Joonho Lee, David Small,
  Daniel Levine, Susi Lehtola, Hugh Burton, Evgeny Epifanovsky,
  Bang C. Huynh
 -----------------------------------------------------------------------
 Hartree-Fock
 using 2 threads for integral computing
 -------------------------------------------------------
 OpenMP Integral computing Module                
 Release: version 2.0, May 2017, Q-Chem Inc. Pleasanton 
 -------------------------------------------------------
 A restricted SCF calculation will be
 performed using DIIS
 SCF converges when DIIS error is below 1.0e-08
 ---------------------------------------
  Cycle       Energy         DIIS error
 ---------------------------------------
    1    -308.8466922181      1.11e-04  
    2    -308.8467924147      2.71e-05  
    3    -308.8467990419      1.13e-05  
    4    -308.8468002918      2.50e-06  
    5    -308.8468004034      9.80e-07  
    6    -308.8468004225      4.52e-07  
    7    -308.8468004287      2.09e-07  
    8    -308.8468004304      9.20e-08  
    9    -308.8468004307      3.03e-08  
   10    -308.8468004309      9.27e-09  Convergence criterion met
 ---------------------------------------
 SCF time:   CPU 36.37s  wall 18.00s 
 SCF   energy in the final basis set =     -308.8468004309
 Total energy in the final basis set =     -308.8468004309

 Components of the MP2 correlation energy:
        aaaa  correlation energy =        -0.1446369048 au
        abab  correlation energy =        -0.8489854764 au
        bbbb  correlation energy =        -0.1446369048 au
        non-Brillouin singles    =        -0.0000000000 au

 Total  MP2   correlation energy =                    -1.13825929 au
        MP2         total energy =                  -309.98505972 au
  Entering Z-vector solver.
   1         0           1      0.000203    0.000203
   2         0           1      0.000070    0.000070
   3         0           1      0.000027    0.000027
   4         0           1      0.000016    0.000016
   5         0           1      0.000006    0.000006
   6         0           1      0.000002    0.000002
   7         1           0      0.000000    0.000000    Roots Converged

 --------------------------------------------------------------

                    Orbital Energies (a.u.)
 --------------------------------------------------------------

 Alpha MOs
 -- Occupied --
-11.2431 -11.2429 -11.2357 -11.2271 -11.2270 -11.2263 -11.2245 -11.2244
 -1.1509  -1.0543  -1.0254  -0.9377  -0.9242  -0.8123  -0.7788  -0.6800
 -0.6412  -0.6175  -0.5792  -0.5685  -0.5671  -0.5590  -0.5507  -0.5251
 -0.4803  -0.4799  -0.4728  -0.3255  -0.3163
 -- Virtual --
  0.0398   0.0488   0.0499   0.0659   0.0667   0.0677   0.0775   0.0866
  0.0952   0.1128   0.1158   0.1233   0.1291   0.1365   0.1398   0.1623
  0.1648   0.1732   0.1775   0.1831   0.1840   0.1885   0.1972   0.2008
  0.2056   0.2079   0.2092   0.2167   0.2190   0.2242   0.2334   0.2386
  0.2475   0.2512   0.2546   0.2619   0.2872   0.2890   0.2962   0.3119
  0.3134   0.3152   0.3281   0.3361   0.3526   0.3567   0.3588   0.3758
  0.3783   0.4121   0.4174   0.4206   0.4264   0.4309   0.4424   0.4699
  0.4728   0.5128   0.5144   0.5489   0.5491   0.5919   0.6155   0.6236
  0.6507   0.6733   0.7106   0.7213   0.7349   0.7411   0.7477   0.7714
  0.7806   0.7956   0.8065   0.8093   0.8477   0.8507   0.8572   0.8746
  0.8767   0.8784   0.8953   0.9096   0.9189   0.9245   0.9624   0.9699
  0.9874   0.9938   1.0085   1.0211   1.0560   1.0683   1.0836   1.0967
  1.1214   1.1551   1.1620   1.1666   1.1852   1.1887   1.2320   1.2498
  1.2561   1.2668   1.3135   1.3219   1.3793   1.3845   1.5477   1.5783
  1.6138   1.6451   1.6644   1.6888   1.7210   1.7478   1.7573   1.7996
  1.8088   1.8218   1.8301   1.8339   1.8551   1.8646   1.8688   1.8787
  1.8924   1.9085   1.9341   1.9714   1.9798   2.0231   2.0408   2.0542
  2.0783   2.1233   2.1318   2.1507   2.2074   2.2262   2.2315   2.2345
  2.2545   2.3002   2.3183   2.3400   2.3432   2.3672   2.3874   2.4751
  2.4981   2.5157   2.5441   2.5467   2.6271   2.6394   2.7205   2.7373
  2.7747   2.8125   2.8210   2.8240   2.8820   2.8909   2.8989   2.9074
  2.9145   2.9331   2.9353   2.9959   3.0033   3.0294   3.0350   3.0624
  3.0786   3.0991   3.1194   3.1330   3.1909   3.2337   3.2476   3.2760
  3.2936   3.2992   3.3100   3.3440   3.3589   3.5087   3.6116   3.6274
  3.6510   3.7954   3.8138   3.9318   3.9683   4.0928   4.1217   4.2094
  4.2105   4.2299   4.2401   4.4339   4.5418   4.5794   4.7495   4.7749
  5.2755  24.7524  25.0836  25.0974  25.1414  25.1496  25.2360  25.2453
 25.3360
 --------------------------------------------------------------

          Ground-State Mulliken Net Atomic Charges

     Atom                 Charge (a.u.)
  ----------------------------------------
      1 C                     1.495858
      2 C                    -1.488286
      3 H                     0.141842
      4 C                     1.496216
      5 C                    -1.244631
      6 H                     0.144441
      7 C                     0.315592
      8 H                     0.195539
      9 C                    -1.032653
     10 H                     0.155994
     11 C                    -0.576641
     12 H                     0.155691
     13 H                     0.153702
     14 H                     0.177680
     15 C                    -0.575793
     16 H                     0.154755
     17 H                     0.152399
     18 H                     0.178297
  ----------------------------------------
  Sum of atomic charges =     0.000000

 -----------------------------------------------------------------
                    Cartesian Multipole Moments
 -----------------------------------------------------------------
    Charge (ESU x 10^10)
                 0.0000
    Dipole Moment (Debye)
         X       0.3094      Y      -0.0007      Z       0.1544
       Tot       0.3458
    Quadrupole Moments (Debye-Ang)
        XX     -46.9241     XY      -0.0710     YY     -53.6090
        XZ      -0.2209     YZ       0.1188     ZZ     -45.5819
    Octopole Moments (Debye-Ang^2)
       XXX     112.9082    XXY      -0.3378    XYY      47.7853
       YYY      -0.0223    XXZ     -42.6111    XYZ       0.1107
       YYZ     -48.6903    XZZ      36.3828    YZZ       0.6854
       ZZZ    -131.4868
    Hexadecapole Moments (Debye-Ang^3)
      XXXX    -742.0987   XXXY       4.9048   XXYY    -159.0832
      XYYY       0.3804   YYYY     -78.5543   XXXZ     201.1278
      XXYZ      -2.8055   XYYZ      72.4060   YYYZ      -0.3199
      XXZZ    -294.4879   XYZZ       0.7234   YYZZ    -195.3135
      XZZZ     199.4056   YZZZ      -4.7555   ZZZZ   -1056.1694
 -----------------------------------------------------------------
 DrvMan is completing analytic gradient of the MP2 energy
 MP2 relaxed dipole moment
            1
    1   0.1217223
    2  -0.0002632
    3   0.0607529
	Magnitude:	 0.136 au	 0.346 Debye
 MP2 energy read as -309.985060
 Full Analytical Gradient of MP2 Energy (in au.)
             1             2             3             4             5
    1    0.00039881    0.00040513    0.00011774   -0.00002470   -0.00039871
    2   -0.00001602    0.00008393    0.00000316    0.00005985   -0.00012202
    3    0.00002813    0.00036959    0.00006425    0.00033301    0.00030346
             6             7             8             9            10
    1   -0.00009767    0.00000749   -0.00016569   -0.00014338    0.00000110
    2    0.00001883    0.00008531   -0.00001773   -0.00008980    0.00000429
    3    0.00002208   -0.00002231   -0.00005551   -0.00054789   -0.00009073
            11            12            13            14            15
    1   -0.00006584   -0.00004469    0.00004160    0.00009563   -0.00031353
    2   -0.00028003    0.00007919    0.00001287    0.00016089    0.00030760
    3   -0.00068001    0.00003551    0.00008944    0.00012559    0.00025052
            16            17            18
    1    0.00008073    0.00002446    0.00008152
    2   -0.00008835   -0.00002956   -0.00017241
    3   -0.00000641   -0.00007514   -0.00014357
 Gradient time:  CPU 0.07 s  wall 0.06 s
 Geometry Optimization Parameters
   NAtoms,    NIC,     NZ,  NCons,   NDum,   NFix, NCnnct, MaxDiis
       18     120      18       0       0       0       0       0

 Cartesian Hessian Update
 Hessian updated using BFGS update


** GEOMETRY OPTIMIZATION IN DELOCALIZED INTERNAL COORDINATES **
   Searching for a Minimum

   Optimization Cycle:   2

                       Coordinates (Angstroms)
     ATOM                X               Y               Z
      1  C         0.0039824704    0.0005646586   -0.0022920749
      2  C         0.0045536529   -0.0014096712    1.4003057944
      3  H         0.9579025007   -0.0023657479    1.9290398876
      4  C        -1.1866655912   -0.0006211326    2.1438460683
      5  C        -2.4068097619   -0.0034952230    1.4518810575
      6  H        -3.3412259416   -0.0074421476    2.0095273357
      7  C        -2.4291601720    0.0000499418    0.0516122421
      8  H        -3.3806014483    0.0007319290   -0.4751542558
      9  C        -1.2312955355    0.0063138782   -0.6707896016
     10  H        -1.2531298887    0.0106331971   -1.7588983966
     11  C        -1.1471459591    0.0348277102    3.6519708397
     12  H        -2.0778216382   -0.3503370727    4.0784257688
     13  H        -0.3195742516   -0.5683761238    4.0375063157
     14  H        -1.0102907919    1.0589763910    4.0180797180
     15  C         1.2990637810   -0.0355062247   -0.7767947145
     16  H         2.1257555296    0.3611742718   -0.1804130400
     17  H         1.2238429711    0.5572738674   -1.6934067210
     18  H         1.5567933967   -1.0613319735   -1.0647795320
   Point Group: c1    Number of degrees of freedom:    48


   Energy is   -309.985059717

 Hessian updated using BFGS update

 40 Hessian modes will be used to form the next step
  Hessian Eigenvalues:
     0.007746    0.007814    0.016334    0.016815    0.022586    0.022608
     0.022717    0.022936    0.022996    0.023172    0.023340    0.070919
     0.071461    0.072373    0.072375    0.157052    0.160164    0.219573
     0.234595    0.235660    0.249761    0.250055    0.313064    0.313989
     0.341457    0.341685    0.344649    0.344845    0.345382    0.345578
     0.352380    0.353564    0.353804    0.356582    0.419870    0.420884
     0.458722    0.459983    0.466670    0.498521

 Minimum search - taking simple RFO step
 Searching for Lamda that Minimizes Along All modes
 Value Taken    Lamda =  -0.00000618
 Step Taken.  Stepsize is  0.016528

                             Maximum     Tolerance    Cnvgd?
         Gradient           0.000627      0.000300      NO
         Displacement       0.011200      0.001200      NO
         Energy change     -0.000206      0.000001      NO


 New Cartesian Coordinates Obtained by Inverse Iteration

 Displacement from previous Coordinates is:  0.020927
 ----------------------------------------------------------------
             Standard Nuclear Orientation (Angstroms)
    I     Atom           X                Y                Z
 ----------------------------------------------------------------
    1      C       0.0036194214     0.0005149672    -0.0027436333
    2      C       0.0039200632    -0.0018313315     1.3995294868
    3      H       0.9572498947    -0.0035749283     1.9279829230
    4      C      -1.1865954447    -0.0005758563     2.1437132358
    5      C      -2.4062896274    -0.0025193033     1.4515677488
    6      H      -3.3405139706    -0.0063170169     2.0093353951
    7      C      -2.4290121634     0.0009624414     0.0515675849
    8      H      -3.3802180431     0.0024181386    -0.4751855076
    9      C      -1.2313638249     0.0071838592    -0.6706238558
   10      H      -1.2533331762     0.0116946867    -1.7586348350
   11      C      -1.1469965318     0.0346107769     3.6525169427
   12      H      -2.0758289531    -0.3552820514     4.0786499945
   13      H      -0.3168330191    -0.5655309980     4.0370551836
   14      H      -1.0148373696     1.0590377756     4.0186953379
   15      C       1.2991414147    -0.0363551927    -0.7768381182
   16      H       2.1244697086     0.3639320893    -0.1810147854
   17      H       1.2233021042     0.5538684044    -1.6949812378
   18      H       1.5582928396    -1.0625759326    -1.0609251689
 ----------------------------------------------------------------
 Nuclear Repulsion Energy =         340.02887423 hartrees
 There are       29 alpha and       29 beta electrons
 Applying Cartesian multipole field
    Component          Value
    ---------          -----
     (2,0,0)        1.00000E-11
     (0,2,0)        2.00000E-11
     (0,0,2)       -3.00000E-11
 Nucleus-field energy     =    -0.0000000163 hartrees
 Requested basis set is 6-311++G(d,p)
 There are 98 shells and 246 basis functions
 A cutoff of  1.0D-11 yielded   4373 shell pairs
 There are     28339 function pairs (     30240 Cartesian)
 Smallest overlap matrix eigenvalue = 1.19E-06

 Q-Chem warning in module stvman/mkSTV.C, line 318:

 Overlap eigenvalue is smaller than square root of threshold
 Use THRESH >= 12 to get rid of this warning

 Guess MOs from SCF MO coefficient file

 -----------------------------------------------------------------------
  General SCF calculation program by
  Eric Jon Sundstrom, Paul Horn, Yuezhi Mao, Dmitri Zuev, Alec White,
  David Stuck, Shaama M.S., Shane Yost, Joonho Lee, David Small,
  Daniel Levine, Susi Lehtola, Hugh Burton, Evgeny Epifanovsky,
  Bang C. Huynh
 -----------------------------------------------------------------------
 Hartree-Fock
 using 2 threads for integral computing
 -------------------------------------------------------
 OpenMP Integral computing Module                
 Release: version 2.0, May 2017, Q-Chem Inc. Pleasanton 
 -------------------------------------------------------
 A restricted SCF calculation will be
 performed using DIIS
 SCF converges when DIIS error is below 1.0e-08
 ---------------------------------------
  Cycle       Energy         DIIS error
 ---------------------------------------
    1    -308.8468609004      2.87e-05  
    2    -308.8468700313      7.58e-06  
    3    -308.8468710185      2.13e-06  
    4    -308.8468710836      8.74e-07  
    5    -308.8468710959      2.23e-07  
    6    -308.8468710969      1.20e-07  
    7    -308.8468710973      4.98e-08  
    8    -308.8468710973      1.72e-08  
    9    -308.8468710972      6.32e-09  Convergence criterion met
 ---------------------------------------
 SCF time:   CPU 33.88s  wall 18.00s 
 SCF   energy in the final basis set =     -308.8468710972
 Total energy in the final basis set =     -308.8468710972

 Components of the MP2 correlation energy:
        aaaa  correlation energy =        -0.1446312264 au
        abab  correlation energy =        -0.8489305121 au
        bbbb  correlation energy =        -0.1446312264 au
        non-Brillouin singles    =        -0.0000000000 au

 Total  MP2   correlation energy =                    -1.13819296 au
        MP2         total energy =                  -309.98506406 au
  Entering Z-vector solver.
   1         0           1      0.000203    0.000203
   2         0           1      0.000070    0.000070
   3         0           1      0.000027    0.000027
   4         0           1      0.000016    0.000016
   5         0           1      0.000006    0.000006
   6         0           1      0.000002    0.000002
   7         1           0      0.000000    0.000000    Roots Converged

 --------------------------------------------------------------

                    Orbital Energies (a.u.)
 --------------------------------------------------------------

 Alpha MOs
 -- Occupied --
-11.2430 -11.2429 -11.2356 -11.2270 -11.2269 -11.2261 -11.2245 -11.2245
 -1.1510  -1.0543  -1.0254  -0.9377  -0.9243  -0.8124  -0.7789  -0.6800
 -0.6413  -0.6175  -0.5794  -0.5685  -0.5673  -0.5590  -0.5506  -0.5252
 -0.4802  -0.4799  -0.4729  -0.3255  -0.3164
 -- Virtual --
  0.0398   0.0488   0.0500   0.0659   0.0667   0.0677   0.0775   0.0867
  0.0952   0.1129   0.1158   0.1233   0.1293   0.1365   0.1397   0.1623
  0.1648   0.1733   0.1774   0.1831   0.1840   0.1885   0.1972   0.2008
  0.2056   0.2079   0.2092   0.2167   0.2191   0.2242   0.2333   0.2386
  0.2476   0.2511   0.2547   0.2619   0.2872   0.2890   0.2962   0.3119
  0.3135   0.3152   0.3281   0.3361   0.3526   0.3567   0.3587   0.3758
  0.3782   0.4123   0.4174   0.4207   0.4262   0.4309   0.4424   0.4698
  0.4728   0.5129   0.5146   0.5488   0.5491   0.5918   0.6156   0.6240
  0.6504   0.6736   0.7103   0.7215   0.7350   0.7411   0.7477   0.7715
  0.7806   0.7956   0.8064   0.8093   0.8478   0.8508   0.8572   0.8745
  0.8769   0.8785   0.8955   0.9097   0.9191   0.9246   0.9625   0.9699
  0.9874   0.9938   1.0085   1.0212   1.0560   1.0684   1.0836   1.0966
  1.1216   1.1553   1.1622   1.1669   1.1848   1.1887   1.2322   1.2499
  1.2562   1.2669   1.3136   1.3216   1.3795   1.3848   1.5478   1.5784
  1.6138   1.6451   1.6645   1.6883   1.7212   1.7481   1.7575   1.7999
  1.8090   1.8219   1.8302   1.8342   1.8553   1.8647   1.8690   1.8788
  1.8925   1.9087   1.9341   1.9715   1.9799   2.0232   2.0410   2.0542
  2.0783   2.1235   2.1323   2.1506   2.2074   2.2264   2.2318   2.2348
  2.2546   2.3007   2.3186   2.3403   2.3437   2.3667   2.3868   2.4751
  2.4984   2.5160   2.5439   2.5466   2.6274   2.6401   2.7208   2.7378
  2.7754   2.8127   2.8213   2.8243   2.8827   2.8914   2.8995   2.9073
  2.9147   2.9328   2.9349   2.9963   3.0034   3.0297   3.0352   3.0628
  3.0787   3.0994   3.1192   3.1330   3.1913   3.2337   3.2477   3.2761
  3.2939   3.2991   3.3095   3.3441   3.3591   3.5091   3.6122   3.6269
  3.6506   3.7961   3.8144   3.9323   3.9691   4.0933   4.1224   4.2102
  4.2113   4.2298   4.2399   4.4342   4.5418   4.5795   4.7493   4.7746
  5.2759  24.7520  25.0837  25.0978  25.1418  25.1500  25.2372  25.2464
 25.3373
 --------------------------------------------------------------

          Ground-State Mulliken Net Atomic Charges

     Atom                 Charge (a.u.)
  ----------------------------------------
      1 C                     1.498832
      2 C                    -1.492490
      3 H                     0.141678
      4 C                     1.498292
      5 C                    -1.242101
      6 H                     0.144578
      7 C                     0.316381
      8 H                     0.195423
      9 C                    -1.037923
     10 H                     0.155787
     11 C                    -0.575484
     12 H                     0.155557
     13 H                     0.153637
     14 H                     0.177671
     15 C                    -0.575159
     16 H                     0.154717
     17 H                     0.152351
     18 H                     0.178253
  ----------------------------------------
  Sum of atomic charges =     0.000000

 -----------------------------------------------------------------
                    Cartesian Multipole Moments
 -----------------------------------------------------------------
    Charge (ESU x 10^10)
                 0.0000
    Dipole Moment (Debye)
         X       0.3089      Y      -0.0011      Z       0.1550
       Tot       0.3456
    Quadrupole Moments (Debye-Ang)
        XX     -46.9281     XY      -0.0744     YY     -53.5999
        XZ      -0.2232     YZ       0.1165     ZZ     -45.5805
    Octopole Moments (Debye-Ang^2)
       XXX     112.9242    XXY      -0.3356    XYY      47.7760
       YYY      -0.0463    XXZ     -42.6206    XYZ       0.1113
       YYZ     -48.6715    XZZ      36.3672    YZZ       0.6809
       ZZZ    -131.4524
    Hexadecapole Moments (Debye-Ang^3)
      XXXX    -742.0757   XXXY       5.0071   XXYY    -159.0017
      XYYY       0.5151   YYYY     -78.5328   XXXZ     201.1943
      XXYZ      -2.8150   XYYZ      72.3604   YYYZ      -0.2859
      XXZZ    -294.4730   XYZZ       0.7654   YYZZ    -195.2770
      XZZZ     199.3273   YZZZ      -4.7457   ZZZZ   -1056.0524
 -----------------------------------------------------------------
 DrvMan is completing analytic gradient of the MP2 energy
 MP2 relaxed dipole moment
            1
    1   0.1215178
    2  -0.0004355
    3   0.0609972
	Magnitude:	 0.136 au	 0.346 Debye
 MP2 energy read as -309.985064
 Full Analytical Gradient of MP2 Energy (in au.)
             1             2             3             4             5
    1    0.00025963    0.00017703    0.00000109   -0.00018306   -0.00004919
    2    0.00002853    0.00006257    0.00000386    0.00005409   -0.00011295
    3    0.00006357   -0.00003508    0.00000459    0.00011262    0.00001964
             6             7             8             9            10
    1    0.00000141    0.00009936   -0.00003298   -0.00016598    0.00001365
    2    0.00001508    0.00005222   -0.00001249   -0.00007807    0.00000574
    3    0.00000323   -0.00008951   -0.00001674   -0.00018560   -0.00001021
            11            12            13            14            15
    1    0.00000990   -0.00002240   -0.00000346    0.00005356   -0.00020825
    2   -0.00005679    0.00005010   -0.00002183    0.00002480    0.00004285
    3   -0.00007477    0.00003343    0.00003986    0.00004823    0.00014539
            16            17            18
    1    0.00002507    0.00001359    0.00001102
    2   -0.00004448    0.00001697   -0.00003018
    3    0.00001095   -0.00001402   -0.00005557
 Gradient time:  CPU 0.06 s  wall 0.05 s
 Geometry Optimization Parameters
   NAtoms,    NIC,     NZ,  NCons,   NDum,   NFix, NCnnct, MaxDiis
       18     120      18       0       0       0       0       0

 Cartesian Hessian Update
 Hessian updated using BFGS update


** GEOMETRY OPTIMIZATION IN DELOCALIZED INTERNAL COORDINATES **
   Searching for a Minimum

   Optimization Cycle:   3

                       Coordinates (Angstroms)
     ATOM                X               Y               Z
      1  C         0.0036194214    0.0005149672   -0.0027436333
      2  C         0.0039200632   -0.0018313315    1.3995294868
      3  H         0.9572498947   -0.0035749283    1.9279829230
      4  C        -1.1865954447   -0.0005758563    2.1437132358
      5  C        -2.4062896274   -0.0025193033    1.4515677488
      6  H        -3.3405139706   -0.0063170169    2.0093353951
      7  C        -2.4290121634    0.0009624414    0.0515675849
      8  H        -3.3802180431    0.0024181386   -0.4751855076
      9  C        -1.2313638249    0.0071838592   -0.6706238558
     10  H        -1.2533331762    0.0116946867   -1.7586348350
     11  C        -1.1469965318    0.0346107769    3.6525169427
     12  H        -2.0758289531   -0.3552820514    4.0786499945
     13  H        -0.3168330191   -0.5655309980    4.0370551836
     14  H        -1.0148373696    1.0590377756    4.0186953379
     15  C         1.2991414147   -0.0363551927   -0.7768381182
     16  H         2.1244697086    0.3639320893   -0.1810147854
     17  H         1.2233021042    0.5538684044   -1.6949812378
     18  H         1.5582928396   -1.0625759326   -1.0609251689
   Point Group: c1    Number of degrees of freedom:    48


   Energy is   -309.985064062

 Hessian updated using BFGS update

 42 Hessian modes will be used to form the next step
  Hessian Eigenvalues:
     0.003601    0.007813    0.016360    0.016811    0.022582    0.022604
     0.022726    0.022844    0.022996    0.023108    0.023326    0.070748
     0.071471    0.072232    0.072439    0.153125    0.159897    0.159999
     0.161025    0.217783    0.229248    0.242686    0.248227    0.254888
     0.306345    0.330789    0.341679    0.344112    0.344604    0.344711
     0.345407    0.345994    0.352670    0.353559    0.353842    0.369502
     0.418869    0.423791    0.448763    0.460263    0.464206    0.564652

 Minimum search - taking simple RFO step
 Searching for Lamda that Minimizes Along All modes
 Value Taken    Lamda =  -0.00000672
 Step Taken.  Stepsize is  0.040958

                             Maximum     Tolerance    Cnvgd?
         Gradient           0.000171      0.000300     YES
         Displacement       0.028758      0.001200      NO
         Energy change     -0.000004      0.000001      NO


 New Cartesian Coordinates Obtained by Inverse Iteration

 Displacement from previous Coordinates is:  0.051882
 ----------------------------------------------------------------
             Standard Nuclear Orientation (Angstroms)
    I     Atom           X                Y                Z
 ----------------------------------------------------------------
    1      C       0.0033196733     0.0000160679    -0.0032591234
    2      C       0.0034824670    -0.0031677246     1.3987810838
    3      H       0.9568750319    -0.0067664130     1.9269550209
    4      C      -1.1861596147    -0.0009512098     2.1434596150
    5      C      -2.4057542260    -0.0001407598     1.4517799559
    6      H      -3.3397226873    -0.0033168231     2.0098939122
    7      C      -2.4291317245     0.0035218051     0.0521729971
    8      H      -3.3801372179     0.0071159616    -0.4744831192
    9      C      -1.2315110188     0.0091011873    -0.6699266932
   10      H      -1.2539510858     0.0141898177    -1.7578680399
   11      C      -1.1470688108     0.0336824519     3.6525857287
   12      H      -2.0716156985    -0.3674837456     4.0775052963
   13      H      -0.3104681551    -0.5580036145     4.0359421995
   14      H      -1.0268531691     1.0591674427     4.0189443800
   15      C       1.2997205320    -0.0380108648    -0.7771749469
   16      H       2.1225597220     0.3709713808    -0.1838401819
   17      H       1.2217031494     0.5450529678    -1.6995874224
   18      H       1.5628861554    -1.0653173994    -1.0522139713
 ----------------------------------------------------------------
 Nuclear Repulsion Energy =         340.06668103 hartrees
 There are       29 alpha and       29 beta electrons
 Applying Cartesian multipole field
    Component          Value
    ---------          -----
     (2,0,0)        1.00000E-11
     (0,2,0)        2.00000E-11
     (0,0,2)       -3.00000E-11
 Nucleus-field energy     =    -0.0000000163 hartrees
 Requested basis set is 6-311++G(d,p)
 There are 98 shells and 246 basis functions
 A cutoff of  1.0D-11 yielded   4374 shell pairs
 There are     28343 function pairs (     30244 Cartesian)
 Smallest overlap matrix eigenvalue = 1.19E-06

 Q-Chem warning in module stvman/mkSTV.C, line 318:

 Overlap eigenvalue is smaller than square root of threshold
 Use THRESH >= 12 to get rid of this warning

 Guess MOs from SCF MO coefficient file

 -----------------------------------------------------------------------
  General SCF calculation program by
  Eric Jon Sundstrom, Paul Horn, Yuezhi Mao, Dmitri Zuev, Alec White,
  David Stuck, Shaama M.S., Shane Yost, Joonho Lee, David Small,
  Daniel Levine, Susi Lehtola, Hugh Burton, Evgeny Epifanovsky,
  Bang C. Huynh
 -----------------------------------------------------------------------
 Hartree-Fock
 using 2 threads for integral computing
 -------------------------------------------------------
 OpenMP Integral computing Module                
 Release: version 2.0, May 2017, Q-Chem Inc. Pleasanton 
 -------------------------------------------------------
 A restricted SCF calculation will be
 performed using DIIS
 SCF converges when DIIS error is below 1.0e-08
 ---------------------------------------
  Cycle       Energy         DIIS error
 ---------------------------------------
    1    -308.8468810685      6.79e-05  
    2    -308.8469331536      1.83e-05  
    3    -308.8469392289      3.82e-06  
    4    -308.8469395453      1.48e-06  
    5    -308.8469395761      3.78e-07  
    6    -308.8469395809      1.98e-07  
    7    -308.8469395823      9.45e-08  
    8    -308.8469395828      3.11e-08  
    9    -308.8469395828      1.16e-08  
   10    -308.8469395826      3.73e-09  Convergence criterion met
 ---------------------------------------
 SCF time:   CPU 35.50s  wall 18.00s 
 SCF   energy in the final basis set =     -308.8469395826
 Total energy in the final basis set =     -308.8469395826

 Components of the MP2 correlation energy:
        aaaa  correlation energy =        -0.1446263533 au
        abab  correlation energy =        -0.8488755918 au
        bbbb  correlation energy =        -0.1446263533 au
        non-Brillouin singles    =        -0.0000000000 au

 Total  MP2   correlation energy =                    -1.13812830 au
        MP2         total energy =                  -309.98506788 au
  Entering Z-vector solver.
   1         0           1      0.000203    0.000203
   2         0           1      0.000070    0.000070
   3         0           1      0.000027    0.000027
   4         0           1      0.000016    0.000016
   5         0           1      0.000006    0.000006
   6         0           1      0.000002    0.000002
   7         1           0      0.000000    0.000000    Roots Converged

 --------------------------------------------------------------

                    Orbital Energies (a.u.)
 --------------------------------------------------------------

 Alpha MOs
 -- Occupied --
-11.2429 -11.2427 -11.2355 -11.2269 -11.2268 -11.2260 -11.2245 -11.2244
 -1.1512  -1.0543  -1.0254  -0.9378  -0.9243  -0.8125  -0.7789  -0.6801
 -0.6413  -0.6174  -0.5795  -0.5685  -0.5674  -0.5589  -0.5506  -0.5252
 -0.4801  -0.4799  -0.4731  -0.3256  -0.3165
 -- Virtual --
  0.0398   0.0488   0.0500   0.0659   0.0667   0.0677   0.0775   0.0867
  0.0953   0.1130   0.1158   0.1233   0.1296   0.1364   0.1397   0.1623
  0.1647   0.1735   0.1772   0.1831   0.1840   0.1886   0.1972   0.2009
  0.2057   0.2079   0.2092   0.2167   0.2191   0.2242   0.2333   0.2386
  0.2477   0.2509   0.2546   0.2619   0.2872   0.2890   0.2961   0.3120
  0.3135   0.3153   0.3281   0.3360   0.3527   0.3568   0.3585   0.3759
  0.3781   0.4126   0.4173   0.4210   0.4258   0.4307   0.4424   0.4696
  0.4727   0.5130   0.5148   0.5486   0.5491   0.5916   0.6158   0.6247
  0.6499   0.6742   0.7098   0.7217   0.7349   0.7411   0.7478   0.7716
  0.7805   0.7956   0.8064   0.8093   0.8478   0.8511   0.8572   0.8745
  0.8772   0.8785   0.8956   0.9099   0.9192   0.9246   0.9625   0.9698
  0.9872   0.9937   1.0083   1.0211   1.0560   1.0683   1.0834   1.0964
  1.1216   1.1554   1.1624   1.1674   1.1838   1.1889   1.2325   1.2497
  1.2563   1.2674   1.3138   1.3212   1.3798   1.3850   1.5479   1.5784
  1.6138   1.6452   1.6648   1.6878   1.7214   1.7487   1.7578   1.8002
  1.8091   1.8220   1.8303   1.8346   1.8555   1.8650   1.8690   1.8787
  1.8926   1.9088   1.9340   1.9716   1.9798   2.0233   2.0412   2.0541
  2.0781   2.1238   2.1337   2.1499   2.2074   2.2271   2.2320   2.2352
  2.2546   2.3017   2.3188   2.3410   2.3446   2.3652   2.3850   2.4750
  2.4990   2.5165   2.5434   2.5463   2.6275   2.6412   2.7208   2.7382
  2.7761   2.8130   2.8215   2.8246   2.8840   2.8924   2.9009   2.9069
  2.9147   2.9319   2.9337   2.9969   3.0032   3.0303   3.0353   3.0636
  3.0790   3.1000   3.1185   3.1336   3.1916   3.2337   3.2478   3.2763
  3.2939   3.2986   3.3082   3.3444   3.3592   3.5095   3.6131   3.6259
  3.6501   3.7968   3.8149   3.9328   3.9699   4.0938   4.1230   4.2114
  4.2125   4.2295   4.2397   4.4344   4.5418   4.5796   4.7490   4.7742
  5.2762  24.7515  25.0839  25.0983  25.1423  25.1504  25.2386  25.2474
 25.3386
 --------------------------------------------------------------

          Ground-State Mulliken Net Atomic Charges

     Atom                 Charge (a.u.)
  ----------------------------------------
      1 C                     1.504157
      2 C                    -1.499208
      3 H                     0.141585
      4 C                     1.498647
      5 C                    -1.231203
      6 H                     0.145142
      7 C                     0.316804
      8 H                     0.195259
      9 C                    -1.049669
     10 H                     0.155297
     11 C                    -0.573863
     12 H                     0.155086
     13 H                     0.153375
     14 H                     0.177693
     15 C                    -0.574243
     16 H                     0.154659
     17 H                     0.152352
     18 H                     0.178130
  ----------------------------------------
  Sum of atomic charges =     0.000000

 -----------------------------------------------------------------
                    Cartesian Multipole Moments
 -----------------------------------------------------------------
    Charge (ESU x 10^10)
                 0.0000
    Dipole Moment (Debye)
         X       0.3077      Y      -0.0011      Z       0.1560
       Tot       0.3450
    Quadrupole Moments (Debye-Ang)
        XX     -46.9253     XY      -0.0841     YY     -53.5893
        XZ      -0.2294     YZ       0.1115     ZZ     -45.5879
    Octopole Moments (Debye-Ang^2)
       XXX     112.9249    XXY      -0.3182    XYY      47.7549
       YYY      -0.0873    XXZ     -42.6240    XYZ       0.1121
       YYZ     -48.6429    XZZ      36.3488    YZZ       0.6740
       ZZZ    -131.4781
    Hexadecapole Moments (Debye-Ang^3)
      XXXX    -742.1726   XXXY       5.2299   XXYY    -158.8928
      XYYY       0.8402   YYYY     -78.5111   XXXZ     201.3304
      XXYZ      -2.8178   XYYZ      72.2904   YYYZ      -0.1610
      XXZZ    -294.4439   XYZZ       0.8589   YYZZ    -195.2163
      XZZZ     199.3581   YZZZ      -4.6866   ZZZZ   -1056.0251
 -----------------------------------------------------------------
 DrvMan is completing analytic gradient of the MP2 energy
 MP2 relaxed dipole moment
            1
    1   0.1210565
    2  -0.0004371
    3   0.0613709
	Magnitude:	 0.136 au	 0.345 Debye
 MP2 energy read as -309.985068
 Full Analytical Gradient of MP2 Energy (in au.)
             1             2             3             4             5
    1   -0.00033287   -0.00045997   -0.00006729   -0.00010087    0.00044412
    2    0.00006925    0.00000710    0.00001004    0.00005109   -0.00007243
    3    0.00012507   -0.00032840   -0.00003539   -0.00025014    0.00001331
             6             7             8             9            10
    1    0.00004944   -0.00005488    0.00009104    0.00023493    0.00002548
    2    0.00000892    0.00001663   -0.00000333   -0.00008955    0.00000879
    3   -0.00001635   -0.00005985    0.00003743    0.00049688    0.00005318
            11            12            13            14            15
    1    0.00000719   -0.00001162   -0.00005845    0.00000048    0.00030325
    2    0.00019664    0.00000460   -0.00007252   -0.00010978   -0.00021678
    3    0.00028962   -0.00002908   -0.00006668   -0.00009015   -0.00026190
            16            17            18
    1   -0.00002362    0.00001874   -0.00006510
    2    0.00000912    0.00006497    0.00011725
    3    0.00002142    0.00005863    0.00004239
 Gradient time:  CPU 0.07 s  wall 0.06 s
 Geometry Optimization Parameters
   NAtoms,    NIC,     NZ,  NCons,   NDum,   NFix, NCnnct, MaxDiis
       18     120      18       0       0       0       0       0

 Cartesian Hessian Update
 Hessian updated using BFGS update


** GEOMETRY OPTIMIZATION IN DELOCALIZED INTERNAL COORDINATES **
   Searching for a Minimum

   Optimization Cycle:   4

                       Coordinates (Angstroms)
     ATOM                X               Y               Z
      1  C         0.0033196733    0.0000160679   -0.0032591234
      2  C         0.0034824670   -0.0031677246    1.3987810838
      3  H         0.9568750319   -0.0067664130    1.9269550209
      4  C        -1.1861596147   -0.0009512098    2.1434596150
      5  C        -2.4057542260   -0.0001407598    1.4517799559
      6  H        -3.3397226873   -0.0033168231    2.0098939122
      7  C        -2.4291317245    0.0035218051    0.0521729971
      8  H        -3.3801372179    0.0071159616   -0.4744831192
      9  C        -1.2315110188    0.0091011873   -0.6699266932
     10  H        -1.2539510858    0.0141898177   -1.7578680399
     11  C        -1.1470688108    0.0336824519    3.6525857287
     12  H        -2.0716156985   -0.3674837456    4.0775052963
     13  H        -0.3104681551   -0.5580036145    4.0359421995
     14  H        -1.0268531691    1.0591674427    4.0189443800
     15  C         1.2997205320   -0.0380108648   -0.7771749469
     16  H         2.1225597220    0.3709713808   -0.1838401819
     17  H         1.2217031494    0.5450529678   -1.6995874224
     18  H         1.5628861554   -1.0653173994   -1.0522139713
   Point Group: c1    Number of degrees of freedom:    48


   Energy is   -309.985067881

 Hessian updated using BFGS update

 42 Hessian modes will be used to form the next step
  Hessian Eigenvalues:
     0.001466    0.007813    0.016331    0.016810    0.022588    0.022606
     0.022746    0.022834    0.023011    0.023199    0.023327    0.071469
     0.072071    0.072335    0.072735    0.158330    0.159859    0.160994
     0.161211    0.220235    0.241367    0.246345    0.251892    0.255130
     0.320303    0.341668    0.343751    0.344601    0.344701    0.345371
     0.345717    0.348766    0.352840    0.353585    0.354601    0.370401
     0.421274    0.431280    0.456700    0.463568    0.487528    0.766558

 Minimum search - taking simple RFO step
 Searching for Lamda that Minimizes Along All modes
 Value Taken    Lamda =  -0.00000619
 Step Taken.  Stepsize is  0.056238

                             Maximum     Tolerance    Cnvgd?
         Gradient           0.000509      0.000300      NO
         Displacement       0.039322      0.001200      NO
         Energy change     -0.000004      0.000001      NO


 New Cartesian Coordinates Obtained by Inverse Iteration

 Displacement from previous Coordinates is:  0.072451
 ----------------------------------------------------------------
             Standard Nuclear Orientation (Angstroms)
    I     Atom           X                Y                Z
 ----------------------------------------------------------------
    1      C       0.0030592406    -0.0002894209    -0.0038377433
    2      C       0.0037109363    -0.0043590859     1.3983381459
    3      H       0.9572450738    -0.0105733718     1.9262184162
    4      C      -1.1855853447    -0.0015407342     2.1433330548
    5      C      -2.4054301983     0.0027909811     1.4515753991
    6      H      -3.3392956517     0.0001073423     2.0098569856
    7      C      -2.4292626062     0.0073751132     0.0521875326
    8      H      -3.3801814512     0.0136806483    -0.4743938220
    9      C      -1.2317951094     0.0122762413    -0.6701409098
   10      H      -1.2547114275     0.0180844530    -1.7580707880
   11      C      -1.1469078310     0.0320543296     3.6528975178
   12      H      -2.0650307772    -0.3845151577     4.0768804413
   13      H      -0.3011185543    -0.5469030311     4.0352942092
   14      H      -1.0433402752     1.0589092895     4.0200675731
   15      C       1.2998251037    -0.0403141293    -0.7770716385
   16      H       2.1198402374     0.3800964066    -0.1878434190
   17      H       1.2188205099     0.5320686641    -1.7058008194
   18      H       1.5683314476    -1.0692880097    -1.0398234443
 ----------------------------------------------------------------
 Nuclear Repulsion Energy =         340.06352951 hartrees
 There are       29 alpha and       29 beta electrons
 Applying Cartesian multipole field
    Component          Value
    ---------          -----
     (2,0,0)        1.00000E-11
     (0,2,0)        2.00000E-11
     (0,0,2)       -3.00000E-11
 Nucleus-field energy     =    -0.0000000163 hartrees
 Requested basis set is 6-311++G(d,p)
 There are 98 shells and 246 basis functions
 A cutoff of  1.0D-11 yielded   4374 shell pairs
 There are     28343 function pairs (     30244 Cartesian)
 Smallest overlap matrix eigenvalue = 1.19E-06

 Q-Chem warning in module stvman/mkSTV.C, line 318:

 Overlap eigenvalue is smaller than square root of threshold
 Use THRESH >= 12 to get rid of this warning

 Guess MOs from SCF MO coefficient file

 -----------------------------------------------------------------------
  General SCF calculation program by
  Eric Jon Sundstrom, Paul Horn, Yuezhi Mao, Dmitri Zuev, Alec White,
  David Stuck, Shaama M.S., Shane Yost, Joonho Lee, David Small,
  Daniel Levine, Susi Lehtola, Hugh Burton, Evgeny Epifanovsky,
  Bang C. Huynh
 -----------------------------------------------------------------------
 Hartree-Fock
 using 2 threads for integral computing
 -------------------------------------------------------
 OpenMP Integral computing Module                
 Release: version 2.0, May 2017, Q-Chem Inc. Pleasanton 
 -------------------------------------------------------
 A restricted SCF calculation will be
 performed using DIIS
 SCF converges when DIIS error is below 1.0e-08
 ---------------------------------------
  Cycle       Energy         DIIS error
 ---------------------------------------
    1    -308.8468330502      9.34e-05  
    2    -308.8469312629      2.53e-05  
    3    -308.8469428762      4.83e-06  
    4    -308.8469434390      1.43e-06  
    5    -308.8469434651      5.10e-07  
    6    -308.8469434719      2.13e-07  
    7    -308.8469434736      1.00e-07  
    8    -308.8469434742      3.24e-08  
    9    -308.8469434743      1.38e-08  
   10    -308.8469434743      4.03e-09  Convergence criterion met
 ---------------------------------------
 SCF time:   CPU 35.63s  wall 18.00s 
 SCF   energy in the final basis set =     -308.8469434743
 Total energy in the final basis set =     -308.8469434743

 Components of the MP2 correlation energy:
        aaaa  correlation energy =        -0.1446269993 au
        abab  correlation energy =        -0.8488755761 au
        bbbb  correlation energy =        -0.1446269993 au
        non-Brillouin singles    =        -0.0000000000 au

 Total  MP2   correlation energy =                    -1.13812957 au
        MP2         total energy =                  -309.98507305 au
  Entering Z-vector solver.
   1         0           1      0.000203    0.000203
   2         0           1      0.000070    0.000070
   3         0           1      0.000027    0.000027
   4         0           1      0.000016    0.000016
   5         0           1      0.000006    0.000006
   6         0           1      0.000002    0.000002
   7         1           0      0.000000    0.000000    Roots Converged

 --------------------------------------------------------------

                    Orbital Energies (a.u.)
 --------------------------------------------------------------

 Alpha MOs
 -- Occupied --
-11.2428 -11.2427 -11.2354 -11.2269 -11.2268 -11.2260 -11.2245 -11.2245
 -1.1512  -1.0543  -1.0254  -0.9377  -0.9243  -0.8125  -0.7789  -0.6800
 -0.6413  -0.6174  -0.5796  -0.5685  -0.5674  -0.5588  -0.5506  -0.5252
 -0.4800  -0.4799  -0.4731  -0.3256  -0.3165
 -- Virtual --
  0.0398   0.0488   0.0500   0.0659   0.0667   0.0676   0.0774   0.0867
  0.0954   0.1131   0.1158   0.1233   0.1299   0.1362   0.1396   0.1623
  0.1645   0.1737   0.1770   0.1831   0.1841   0.1886   0.1972   0.2009
  0.2058   0.2078   0.2092   0.2168   0.2190   0.2242   0.2332   0.2386
  0.2479   0.2507   0.2546   0.2620   0.2872   0.2891   0.2961   0.3121
  0.3133   0.3156   0.3280   0.3360   0.3528   0.3568   0.3580   0.3759
  0.3778   0.4128   0.4170   0.4213   0.4253   0.4305   0.4424   0.4695
  0.4725   0.5129   0.5149   0.5482   0.5490   0.5914   0.6159   0.6255
  0.6492   0.6749   0.7093   0.7216   0.7345   0.7411   0.7477   0.7716
  0.7804   0.7957   0.8064   0.8093   0.8478   0.8515   0.8570   0.8745
  0.8775   0.8784   0.8957   0.9102   0.9192   0.9247   0.9624   0.9697
  0.9869   0.9935   1.0080   1.0210   1.0559   1.0682   1.0832   1.0961
  1.1214   1.1553   1.1625   1.1681   1.1823   1.1890   1.2328   1.2494
  1.2564   1.2679   1.3138   1.3208   1.3799   1.3849   1.5479   1.5782
  1.6140   1.6453   1.6651   1.6877   1.7214   1.7493   1.7582   1.8003
  1.8091   1.8218   1.8304   1.8350   1.8556   1.8652   1.8689   1.8786
  1.8926   1.9086   1.9337   1.9715   1.9794   2.0231   2.0413   2.0539
  2.0778   2.1241   2.1353   2.1489   2.2073   2.2275   2.2320   2.2353
  2.2545   2.3027   2.3188   2.3419   2.3456   2.3631   2.3827   2.4750
  2.4996   2.5168   2.5427   2.5457   2.6276   2.6419   2.7204   2.7384
  2.7763   2.8131   2.8216   2.8247   2.8854   2.8935   2.9027   2.9063
  2.9143   2.9305   2.9320   2.9972   3.0026   3.0308   3.0352   3.0645
  3.0791   3.1005   3.1175   3.1346   3.1913   3.2334   3.2478   3.2764
  3.2941   3.2979   3.3062   3.3446   3.3592   3.5097   3.6137   3.6247
  3.6498   3.7966   3.8149   3.9329   3.9700   4.0937   4.1229   4.2122
  4.2133   4.2293   4.2393   4.4345   4.5416   4.5796   4.7487   4.7739
  5.2761  24.7513  25.0838  25.0982  25.1422  25.1505  25.2385  25.2476
 25.3387
 --------------------------------------------------------------

          Ground-State Mulliken Net Atomic Charges

     Atom                 Charge (a.u.)
  ----------------------------------------
      1 C                     1.507695
      2 C                    -1.504449
      3 H                     0.141612
      4 C                     1.496257
      5 C                    -1.214703
      6 H                     0.146014
      7 C                     0.316652
      8 H                     0.195129
      9 C                    -1.062693
     10 H                     0.154754
     11 C                    -0.572474
     12 H                     0.154501
     13 H                     0.153116
     14 H                     0.177761
     15 C                    -0.574040
     16 H                     0.154542
     17 H                     0.152348
     18 H                     0.177978
  ----------------------------------------
  Sum of atomic charges =     0.000000

 -----------------------------------------------------------------
                    Cartesian Multipole Moments
 -----------------------------------------------------------------
    Charge (ESU x 10^10)
                 0.0000
    Dipole Moment (Debye)
         X       0.3063      Y      -0.0021      Z       0.1576
       Tot       0.3445
    Quadrupole Moments (Debye-Ang)
        XX     -46.9232     XY      -0.0960     YY     -53.5865
        XZ      -0.2302     YZ       0.1044     ZZ     -45.5888
    Octopole Moments (Debye-Ang^2)
       XXX     112.9289    XXY      -0.3040    XYY      47.7335
       YYY      -0.1639    XXZ     -42.6202    XYZ       0.1165
       YYZ     -48.6131    XZZ      36.3273    YZZ       0.6577
       ZZZ    -131.4753
    Hexadecapole Moments (Debye-Ang^3)
      XXXX    -742.2959   XXXY       5.5561   XXYY    -158.7728
      XYYY       1.2983   YYYY     -78.5132   XXXZ     201.3795
      XXYZ      -2.8221   XYYZ      72.1645   YYYZ       0.0216
      XXZZ    -294.4347   XYZZ       0.9938   YYZZ    -195.2275
      XZZZ     199.3005   YZZZ      -4.5835   ZZZZ   -1055.9589
 -----------------------------------------------------------------
 DrvMan is completing analytic gradient of the MP2 energy
 MP2 relaxed dipole moment
            1
    1   0.1205198
    2  -0.0008344
    3   0.0619965
	Magnitude:	 0.136 au	 0.344 Debye
 MP2 energy read as -309.985073
 Full Analytical Gradient of MP2 Energy (in au.)
             1             2             3             4             5
    1   -0.00036191   -0.00034163   -0.00007702    0.00007384    0.00030408
    2    0.00011091   -0.00003682    0.00001010    0.00007047   -0.00006560
    3   -0.00001228   -0.00028489   -0.00002368   -0.00021128   -0.00008836
             6             7             8             9            10
    1    0.00006182   -0.00017467    0.00016428    0.00008742   -0.00000589
    2    0.00000444    0.00000473   -0.00000091   -0.00007453    0.00000568
    3   -0.00003244   -0.00012537    0.00004065    0.00046742    0.00005074
            11            12            13            14            15
    1    0.00008154    0.00000753   -0.00008532   -0.00002125    0.00050540
    2    0.00029571   -0.00001836   -0.00008896   -0.00017105   -0.00036153
    3    0.00064501   -0.00006665   -0.00009697   -0.00015106   -0.00037511
            16            17            18
    1   -0.00007568   -0.00001520   -0.00012734
    2    0.00004401    0.00009188    0.00017982
    3    0.00004613    0.00011368    0.00010445
 Gradient time:  CPU 0.06 s  wall 0.05 s
 Geometry Optimization Parameters
   NAtoms,    NIC,     NZ,  NCons,   NDum,   NFix, NCnnct, MaxDiis
       18     120      18       0       0       0       0       0

 Cartesian Hessian Update
 Hessian updated using BFGS update


** GEOMETRY OPTIMIZATION IN DELOCALIZED INTERNAL COORDINATES **
   Searching for a Minimum

   Optimization Cycle:   5

                       Coordinates (Angstroms)
     ATOM                X               Y               Z
      1  C         0.0030592406   -0.0002894209   -0.0038377433
      2  C         0.0037109363   -0.0043590859    1.3983381459
      3  H         0.9572450738   -0.0105733718    1.9262184162
      4  C        -1.1855853447   -0.0015407342    2.1433330548
      5  C        -2.4054301983    0.0027909811    1.4515753991
      6  H        -3.3392956517    0.0001073423    2.0098569856
      7  C        -2.4292626062    0.0073751132    0.0521875326
      8  H        -3.3801814512    0.0136806483   -0.4743938220
      9  C        -1.2317951094    0.0122762413   -0.6701409098
     10  H        -1.2547114275    0.0180844530   -1.7580707880
     11  C        -1.1469078310    0.0320543296    3.6528975178
     12  H        -2.0650307772   -0.3845151577    4.0768804413
     13  H        -0.3011185543   -0.5469030311    4.0352942092
     14  H        -1.0433402752    1.0589092895    4.0200675731
     15  C         1.2998251037   -0.0403141293   -0.7770716385
     16  H         2.1198402374    0.3800964066   -0.1878434190
     17  H         1.2188205099    0.5320686641   -1.7058008194
     18  H         1.5683314476   -1.0692880097   -1.0398234443
   Point Group: c1    Number of degrees of freedom:    48


   Energy is   -309.985073049

 Hessian updated using BFGS update

 44 Hessian modes will be used to form the next step
  Hessian Eigenvalues:
     0.000406    0.007813    0.016386    0.016810    0.022533    0.022601
     0.022744    0.022864    0.023008    0.023188    0.023327    0.071470
     0.072003    0.072425    0.074247    0.159627    0.159949    0.160000
     0.160574    0.161011    0.168913    0.220936    0.240974    0.246723
     0.254229    0.263001    0.326569    0.341656    0.343346    0.344646
     0.345052    0.345343    0.346308    0.350191    0.352814    0.353640
     0.355346    0.394065    0.420964    0.439879    0.462030    0.463643
     0.522544    0.645538

 Minimum search - taking simple RFO step
 Searching for Lamda that Minimizes Along All modes
 Value Taken    Lamda =  -0.00002026
 Step Taken.  Stepsize is  0.199447

                             Maximum     Tolerance    Cnvgd?
         Gradient           0.000445      0.000300      NO
         Displacement       0.139631      0.001200      NO
         Energy change     -0.000005      0.000001      NO


 New Cartesian Coordinates Obtained by Inverse Iteration

 Displacement from previous Coordinates is:  0.257473
 ----------------------------------------------------------------
             Standard Nuclear Orientation (Angstroms)
    I     Atom           X                Y                Z
 ----------------------------------------------------------------
    1      C       0.0027718860    -0.0016745824    -0.0045599832
    2      C       0.0044770619    -0.0083095230     1.3978336890
    3      H       0.9583236399    -0.0236077048     1.9249832081
    4      C      -1.1843285467    -0.0043977933     2.1428343093
    5      C      -2.4044796106     0.0127926098     1.4511129068
    6      H      -3.3381513112     0.0119865043     2.0098860264
    7      C      -2.4287401689     0.0213058404     0.0526116687
    8      H      -3.3797497245     0.0375508670    -0.4736093306
    9      C      -1.2315423074     0.0235389852    -0.6702619059
   10      H      -1.2552175870     0.0322743343    -1.7581596152
   11      C      -1.1472110824     0.0257854798     3.6528657919
   12      H      -2.0402394377    -0.4438990803     4.0749657952
   13      H      -0.2698331458    -0.5055409506     4.0328742888
   14      H      -1.1024226926     1.0556732863     4.0233747416
   15      C       1.2993120706    -0.0481051468    -0.7766404277
   16      H       2.1110622714     0.4115139840    -0.2055457574
   17      H       1.2069827953     0.4844943849    -1.7275890972
   18      H       1.5871592124    -1.0817209668    -0.9973096175
 ----------------------------------------------------------------
 Nuclear Repulsion Energy =         340.10700833 hartrees
 There are       29 alpha and       29 beta electrons
 Applying Cartesian multipole field
    Component          Value
    ---------          -----
     (2,0,0)        1.00000E-11
     (0,2,0)        2.00000E-11
     (0,0,2)       -3.00000E-11
 Nucleus-field energy     =    -0.0000000163 hartrees
 Requested basis set is 6-311++G(d,p)
 There are 98 shells and 246 basis functions
 A cutoff of  1.0D-11 yielded   4373 shell pairs
 There are     28342 function pairs (     30243 Cartesian)
 Smallest overlap matrix eigenvalue = 1.20E-06

 Q-Chem warning in module stvman/mkSTV.C, line 318:

 Overlap eigenvalue is smaller than square root of threshold
 Use THRESH >= 12 to get rid of this warning

 Guess MOs from SCF MO coefficient file

 -----------------------------------------------------------------------
  General SCF calculation program by
  Eric Jon Sundstrom, Paul Horn, Yuezhi Mao, Dmitri Zuev, Alec White,
  David Stuck, Shaama M.S., Shane Yost, Joonho Lee, David Small,
  Daniel Levine, Susi Lehtola, Hugh Burton, Evgeny Epifanovsky,
  Bang C. Huynh
 -----------------------------------------------------------------------
 Hartree-Fock
 using 2 threads for integral computing
 -------------------------------------------------------
 OpenMP Integral computing Module                
 Release: version 2.0, May 2017, Q-Chem Inc. Pleasanton 
 -------------------------------------------------------
 A restricted SCF calculation will be
 performed using DIIS
 SCF converges when DIIS error is below 1.0e-08
 ---------------------------------------
  Cycle       Energy         DIIS error
 ---------------------------------------
    1    -308.8455721766      3.31e-04  
    2    -308.8468084042      9.00e-05  
    3    -308.8469546469      1.70e-05  
    4    -308.8469616937      4.57e-06  
    5    -308.8469619762      1.76e-06  
    6    -308.8469620540      7.45e-07  
    7    -308.8469620731      3.44e-07  
    8    -308.8469620801      1.10e-07  
    9    -308.8469620808      4.65e-08  
   10    -308.8469620808      1.34e-08  
   11    -308.8469620809      4.21e-09  Convergence criterion met
 ---------------------------------------
 SCF time:   CPU 40.00s  wall 21.00s 
 SCF   energy in the final basis set =     -308.8469620809
 Total energy in the final basis set =     -308.8469620809

 Components of the MP2 correlation energy:
        aaaa  correlation energy =        -0.1446320998 au
        abab  correlation energy =        -0.8488585335 au
        bbbb  correlation energy =        -0.1446320998 au
        non-Brillouin singles    =        -0.0000000000 au

 Total  MP2   correlation energy =                    -1.13812273 au
        MP2         total energy =                  -309.98508481 au
  Entering Z-vector solver.
   1         0           1      0.000203    0.000203
   2         0           1      0.000070    0.000070
   3         0           1      0.000027    0.000027
   4         0           1      0.000016    0.000016
   5         0           1      0.000006    0.000006
   6         0           1      0.000002    0.000002
   7         1           0      0.000000    0.000000    Roots Converged

 --------------------------------------------------------------

                    Orbital Energies (a.u.)
 --------------------------------------------------------------

 Alpha MOs
 -- Occupied --
-11.2428 -11.2427 -11.2353 -11.2268 -11.2267 -11.2260 -11.2245 -11.2244
 -1.1513  -1.0543  -1.0256  -0.9378  -0.9243  -0.8125  -0.7789  -0.6801
 -0.6414  -0.6173  -0.5797  -0.5685  -0.5675  -0.5588  -0.5506  -0.5253
 -0.4800  -0.4799  -0.4732  -0.3257  -0.3165
 -- Virtual --
  0.0398   0.0489   0.0500   0.0659   0.0667   0.0675   0.0773   0.0868
  0.0955   0.1132   0.1156   0.1233   0.1307   0.1359   0.1395   0.1624
  0.1642   0.1743   0.1763   0.1832   0.1841   0.1887   0.1972   0.2009
  0.2060   0.2075   0.2092   0.2169   0.2189   0.2243   0.2329   0.2386
  0.2484   0.2502   0.2544   0.2621   0.2871   0.2892   0.2959   0.3121
  0.3126   0.3169   0.3282   0.3358   0.3529   0.3568   0.3572   0.3760
  0.3774   0.4136   0.4161   0.4219   0.4242   0.4301   0.4423   0.4696
  0.4723   0.5128   0.5151   0.5474   0.5490   0.5907   0.6161   0.6270
  0.6477   0.6763   0.7084   0.7213   0.7340   0.7412   0.7477   0.7715
  0.7802   0.7959   0.8065   0.8094   0.8475   0.8526   0.8566   0.8745
  0.8778   0.8782   0.8957   0.9109   0.9193   0.9249   0.9621   0.9693
  0.9861   0.9930   1.0066   1.0209   1.0558   1.0679   1.0827   1.0955
  1.1206   1.1548   1.1629   1.1701   1.1782   1.1892   1.2340   1.2480
  1.2567   1.2688   1.3141   1.3199   1.3802   1.3849   1.5482   1.5775
  1.6146   1.6457   1.6659   1.6875   1.7213   1.7506   1.7590   1.8006
  1.8093   1.8214   1.8306   1.8359   1.8557   1.8658   1.8687   1.8785
  1.8928   1.9083   1.9332   1.9714   1.9784   2.0226   2.0412   2.0534
  2.0770   2.1246   2.1404   2.1454   2.2072   2.2292   2.2318   2.2356
  2.2543   2.3057   2.3182   2.3447   2.3504   2.3553   2.3773   2.4752
  2.5012   2.5177   2.5418   2.5443   2.6274   2.6441   2.7194   2.7390
  2.7768   2.8128   2.8214   2.8247   2.8886   2.8959   2.9051   2.9084
  2.9127   2.9265   2.9283   2.9984   3.0006   3.0326   3.0348   3.0669
  3.0792   3.1028   3.1151   3.1369   3.1912   3.2328   3.2478   3.2771
  3.2952   3.2959   3.3018   3.3455   3.3592   3.5103   3.6159   3.6224
  3.6501   3.7964   3.8154   3.9333   3.9707   4.0938   4.1228   4.2130
  4.2145   4.2289   4.2388   4.4344   4.5415   4.5797   4.7486   4.7738
  5.2763  24.7511  25.0841  25.0984  25.1422  25.1507  25.2390  25.2482
 25.3394
 --------------------------------------------------------------

          Ground-State Mulliken Net Atomic Charges

     Atom                 Charge (a.u.)
  ----------------------------------------
      1 C                     1.518915
      2 C                    -1.514656
      3 H                     0.141659
      4 C                     1.478687
      5 C                    -1.152263
      6 H                     0.149106
      7 C                     0.313945
      8 H                     0.194772
      9 C                    -1.105527
     10 H                     0.152570
     11 C                    -0.570150
     12 H                     0.152663
     13 H                     0.152457
     14 H                     0.178237
     15 C                    -0.575134
     16 H                     0.154315
     17 H                     0.152879
     18 H                     0.177525
  ----------------------------------------
  Sum of atomic charges =     0.000000

 -----------------------------------------------------------------
                    Cartesian Multipole Moments
 -----------------------------------------------------------------
    Charge (ESU x 10^10)
                 0.0000
    Dipole Moment (Debye)
         X       0.3017      Y      -0.0046      Z       0.1625
       Tot       0.3427
    Quadrupole Moments (Debye-Ang)
        XX     -46.9116     XY      -0.1393     YY     -53.5814
        XZ      -0.2409     YZ       0.0804     ZZ     -45.5926
    Octopole Moments (Debye-Ang^2)
       XXX     112.9522    XXY      -0.2339    XYY      47.6449
       YYY      -0.4219    XXZ     -42.5901    XYZ       0.1346
       YYZ     -48.5262    XZZ      36.2550    YZZ       0.6025
       ZZZ    -131.5117
    Hexadecapole Moments (Debye-Ang^3)
      XXXX    -742.4821   XXXY       6.6250   XXYY    -158.3095
      XYYY       2.9230   YYYY     -78.5578   XXXZ     201.5655
      XXYZ      -2.7839   XYYZ      71.7687   YYYZ       0.6633
      XXZZ    -294.3159   XYZZ       1.4542   YYZZ    -195.3094
      XZZZ     199.2019   YZZZ      -4.1218   ZZZZ   -1055.5617
 -----------------------------------------------------------------
 DrvMan is completing analytic gradient of the MP2 energy
 MP2 relaxed dipole moment
            1
    1   0.1187066
    2  -0.0018216
    3   0.0639386
	Magnitude:	 0.135 au	 0.343 Debye
 MP2 energy read as -309.985085
 Full Analytical Gradient of MP2 Energy (in au.)
             1             2             3             4             5
    1   -0.00040162   -0.00038249   -0.00005182    0.00026871    0.00029365
    2    0.00016377   -0.00005246    0.00001056    0.00000203   -0.00004837
    3   -0.00005829   -0.00063485   -0.00001739   -0.00041685   -0.00050155
             6             7             8             9            10
    1    0.00004854    0.00008380    0.00017047    0.00013855   -0.00005843
    2   -0.00000202    0.00002936    0.00000117   -0.00009416    0.00000627
    3   -0.00001138    0.00014877    0.00003416    0.00075196    0.00001987
            11            12            13            14            15
    1    0.00002861    0.00005290   -0.00006939   -0.00001145    0.00032500
    2    0.00032846   -0.00004390   -0.00007510   -0.00016376   -0.00040757
    3    0.00096500   -0.00010527   -0.00013057   -0.00018158   -0.00017059
            16            17            18
    1   -0.00016129   -0.00008091   -0.00019281
    2    0.00007536    0.00009082    0.00017955
    3    0.00004915    0.00013114    0.00012825
 Gradient time:  CPU 0.06 s  wall 0.05 s
 Geometry Optimization Parameters
   NAtoms,    NIC,     NZ,  NCons,   NDum,   NFix, NCnnct, MaxDiis
       18     120      18       0       0       0       0       0

 Cartesian Hessian Update
 Hessian updated using BFGS update


** GEOMETRY OPTIMIZATION IN DELOCALIZED INTERNAL COORDINATES **
   Searching for a Minimum

   Optimization Cycle:   6

                       Coordinates (Angstroms)
     ATOM                X               Y               Z
      1  C         0.0027718860   -0.0016745824   -0.0045599832
      2  C         0.0044770619   -0.0083095230    1.3978336890
      3  H         0.9583236399   -0.0236077048    1.9249832081
      4  C        -1.1843285467   -0.0043977933    2.1428343093
      5  C        -2.4044796106    0.0127926098    1.4511129068
      6  H        -3.3381513112    0.0119865043    2.0098860264
      7  C        -2.4287401689    0.0213058404    0.0526116687
      8  H        -3.3797497245    0.0375508670   -0.4736093306
      9  C        -1.2315423074    0.0235389852   -0.6702619059
     10  H        -1.2552175870    0.0322743343   -1.7581596152
     11  C        -1.1472110824    0.0257854798    3.6528657919
     12  H        -2.0402394377   -0.4438990803    4.0749657952
     13  H        -0.2698331458   -0.5055409506    4.0328742888
     14  H        -1.1024226926    1.0556732863    4.0233747416
     15  C         1.2993120706   -0.0481051468   -0.7766404277
     16  H         2.1110622714    0.4115139840   -0.2055457574
     17  H         1.2069827953    0.4844943849   -1.7275890972
     18  H         1.5871592124   -1.0817209668   -0.9973096175
   Point Group: c1    Number of degrees of freedom:    48


   Energy is   -309.985084814

 Hessian updated using BFGS update

 45 Hessian modes will be used to form the next step
  Hessian Eigenvalues:
     0.000333    0.007813    0.016359    0.016862    0.022503    0.022600
     0.022752    0.022869    0.023008    0.023222    0.023332    0.071467
     0.071875    0.072416    0.073599    0.159424    0.159979    0.160000
     0.160069    0.160369    0.161003    0.168275    0.220541    0.240118
     0.245336    0.255844    0.263479    0.326342    0.341663    0.343668
     0.344652    0.345130    0.345358    0.347217    0.351876    0.353104
     0.354105    0.354716    0.386908    0.420728    0.439225    0.460805
     0.469715    0.529138    0.644243

 Minimum search - taking simple RFO step
 Searching for Lamda that Minimizes Along All modes
 Value Taken    Lamda =  -0.00000862
 Step Taken.  Stepsize is  0.096257

                             Maximum     Tolerance    Cnvgd?
         Gradient           0.000619      0.000300      NO
         Displacement       0.067096      0.001200      NO
         Energy change     -0.000012      0.000001      NO


 New Cartesian Coordinates Obtained by Inverse Iteration

 Displacement from previous Coordinates is:  0.123580
 ----------------------------------------------------------------
             Standard Nuclear Orientation (Angstroms)
    I     Atom           X                Y                Z
 ----------------------------------------------------------------
    1      C       0.0030039187    -0.0027676254    -0.0045047329
    2      C       0.0048493712    -0.0102751158     1.3986250243
    3      H       0.9586200150    -0.0300816837     1.9257121826
    4      C      -1.1844632274    -0.0057119568     2.1430988746
    5      C      -2.4047462830     0.0177697698     1.4512639463
    6      H      -3.3383735074     0.0178941032     2.0101641650
    7      C      -2.4288368470     0.0278677752     0.0526130712
    8      H      -3.3800866052     0.0488080825    -0.4732891563
    9      C      -1.2313624517     0.0290510179    -0.6706895885
   10      H      -1.2547956897     0.0391843475    -1.7585276224
   11      C      -1.1477007704     0.0225602762     3.6527486832
   12      H      -2.0274844192    -0.4715896103     4.0749364872
   13      H      -0.2559367686    -0.4847813107     4.0321456680
   14      H      -1.1308820930     1.0527094536     4.0254776712
   15      C       1.2993969861    -0.0515739552    -0.7769881238
   16      H       2.1081162545     0.4260903008    -0.2163756141
   17      H       1.2015506516     0.4610455774    -1.7383547874
   18      H       1.5973047881    -1.0865389180    -0.9783894570
 ----------------------------------------------------------------
 Nuclear Repulsion Energy =         340.05279128 hartrees
 There are       29 alpha and       29 beta electrons
 Applying Cartesian multipole field
    Component          Value
    ---------          -----
     (2,0,0)        1.00000E-11
     (0,2,0)        2.00000E-11
     (0,0,2)       -3.00000E-11
 Nucleus-field energy     =    -0.0000000163 hartrees
 Requested basis set is 6-311++G(d,p)
 There are 98 shells and 246 basis functions
 A cutoff of  1.0D-11 yielded   4371 shell pairs
 There are     28340 function pairs (     30241 Cartesian)
 Smallest overlap matrix eigenvalue = 1.22E-06

 Q-Chem warning in module stvman/mkSTV.C, line 318:

 Overlap eigenvalue is smaller than square root of threshold
 Use THRESH >= 12 to get rid of this warning

 Guess MOs from SCF MO coefficient file

 -----------------------------------------------------------------------
  General SCF calculation program by
  Eric Jon Sundstrom, Paul Horn, Yuezhi Mao, Dmitri Zuev, Alec White,
  David Stuck, Shaama M.S., Shane Yost, Joonho Lee, David Small,
  Daniel Levine, Susi Lehtola, Hugh Burton, Evgeny Epifanovsky,
  Bang C. Huynh
 -----------------------------------------------------------------------
 Hartree-Fock
 using 2 threads for integral computing
 -------------------------------------------------------
 OpenMP Integral computing Module                
 Release: version 2.0, May 2017, Q-Chem Inc. Pleasanton 
 -------------------------------------------------------
 A restricted SCF calculation will be
 performed using DIIS
 SCF converges when DIIS error is below 1.0e-08
 ---------------------------------------
  Cycle       Energy         DIIS error
 ---------------------------------------
    1    -308.8465657075      1.60e-04  
    2    -308.8468522548      4.32e-05  
    3    -308.8468859578      8.23e-06  
    4    -308.8468875754      2.15e-06  
    5    -308.8468876421      7.41e-07  
    6    -308.8468876568      3.28e-07  
    7    -308.8468876601      1.65e-07  
    8    -308.8468876615      5.69e-08  
    9    -308.8468876617      2.36e-08  
   10    -308.8468876618      6.99e-09  Convergence criterion met
 ---------------------------------------
 SCF time:   CPU 36.14s  wall 18.00s 
 SCF   energy in the final basis set =     -308.8468876618
 Total energy in the final basis set =     -308.8468876618

 Components of the MP2 correlation energy:
        aaaa  correlation energy =        -0.1446384792 au
        abab  correlation energy =        -0.8489247179 au
        bbbb  correlation energy =        -0.1446384792 au
        non-Brillouin singles    =        -0.0000000000 au

 Total  MP2   correlation energy =                    -1.13820168 au
        MP2         total energy =                  -309.98508934 au
  Entering Z-vector solver.
   1         0           1      0.000203    0.000203
   2         0           1      0.000070    0.000070
   3         0           1      0.000027    0.000027
   4         0           1      0.000016    0.000016
   5         0           1      0.000006    0.000006
   6         0           1      0.000002    0.000002
   7         1           0      0.000000    0.000000    Roots Converged

 --------------------------------------------------------------

                    Orbital Energies (a.u.)
 --------------------------------------------------------------

 Alpha MOs
 -- Occupied --
-11.2429 -11.2429 -11.2355 -11.2269 -11.2268 -11.2261 -11.2245 -11.2244
 -1.1511  -1.0543  -1.0255  -0.9377  -0.9243  -0.8124  -0.7789  -0.6800
 -0.6413  -0.6174  -0.5795  -0.5685  -0.5674  -0.5588  -0.5506  -0.5253
 -0.4800  -0.4799  -0.4730  -0.3256  -0.3164
 -- Virtual --
  0.0398   0.0488   0.0500   0.0659   0.0667   0.0674   0.0772   0.0868
  0.0955   0.1132   0.1155   0.1233   0.1308   0.1358   0.1395   0.1625
  0.1642   0.1742   0.1762   0.1831   0.1841   0.1888   0.1972   0.2009
  0.2058   0.2076   0.2093   0.2169   0.2189   0.2244   0.2329   0.2386
  0.2485   0.2500   0.2544   0.2621   0.2870   0.2893   0.2959   0.3114
  0.3128   0.3175   0.3283   0.3358   0.3528   0.3565   0.3572   0.3760
  0.3774   0.4139   0.4156   0.4218   0.4240   0.4300   0.4422   0.4697
  0.4723   0.5126   0.5151   0.5472   0.5489   0.5905   0.6160   0.6269
  0.6476   0.6763   0.7086   0.7208   0.7339   0.7413   0.7477   0.7713
  0.7801   0.7960   0.8064   0.8095   0.8472   0.8529   0.8565   0.8745
  0.8776   0.8781   0.8953   0.9110   0.9191   0.9247   0.9619   0.9692
  0.9858   0.9928   1.0059   1.0208   1.0557   1.0676   1.0826   1.0954
  1.1201   1.1541   1.1629   1.1702   1.1774   1.1894   1.2343   1.2473
  1.2568   1.2687   1.3140   1.3198   1.3801   1.3847   1.5483   1.5768
  1.6146   1.6455   1.6659   1.6878   1.7211   1.7507   1.7590   1.8004
  1.8092   1.8210   1.8304   1.8361   1.8555   1.8658   1.8687   1.8787
  1.8928   1.9081   1.9330   1.9711   1.9780   2.0222   2.0411   2.0531
  2.0767   2.1244   2.1423   2.1434   2.2070   2.2296   2.2310   2.2353
  2.2541   2.3064   2.3175   2.3450   2.3512   2.3537   2.3762   2.4753
  2.5012   2.5178   2.5418   2.5438   2.6267   2.6441   2.7188   2.7386
  2.7762   2.8123   2.8210   2.8245   2.8883   2.8961   2.9049   2.9088
  2.9126   2.9254   2.9277   2.9981   2.9999   3.0330   3.0341   3.0670
  3.0787   3.1032   3.1147   3.1367   3.1907   3.2325   3.2477   3.2769
  3.2950   3.2956   3.3007   3.3454   3.3590   3.5100   3.6153   3.6220
  3.6502   3.7955   3.8147   3.9328   3.9698   4.0933   4.1221   4.2123
  4.2138   4.2286   4.2385   4.4342   4.5415   4.5795   4.7486   4.7739
  5.2755  24.7514  25.0835  25.0980  25.1417  25.1502  25.2379  25.2468
 25.3378
 --------------------------------------------------------------

          Ground-State Mulliken Net Atomic Charges

     Atom                 Charge (a.u.)
  ----------------------------------------
      1 C                     1.521979
      2 C                    -1.513277
      3 H                     0.141752
      4 C                     1.464429
      5 C                    -1.119002
      6 H                     0.150615
      7 C                     0.309980
      8 H                     0.194741
      9 C                    -1.123186
     10 H                     0.151478
     11 C                    -0.570566
     12 H                     0.152047
     13 H                     0.152319
     14 H                     0.178554
     15 C                    -0.577103
     16 H                     0.154435
     17 H                     0.153532
     18 H                     0.177274
  ----------------------------------------
  Sum of atomic charges =     0.000000

 -----------------------------------------------------------------
                    Cartesian Multipole Moments
 -----------------------------------------------------------------
    Charge (ESU x 10^10)
                 0.0000
    Dipole Moment (Debye)
         X       0.3002      Y      -0.0057      Z       0.1651
       Tot       0.3427
    Quadrupole Moments (Debye-Ang)
        XX     -46.9002     XY      -0.1599     YY     -53.5914
        XZ      -0.2504     YZ       0.0685     ZZ     -45.5853
    Octopole Moments (Debye-Ang^2)
       XXX     112.9853    XXY      -0.1958    XYY      47.6143
       YYY      -0.5436    XXZ     -42.5733    XYZ       0.1426
       YYZ     -48.4982    XZZ      36.2263    YZZ       0.5734
       ZZZ    -131.5136
    Hexadecapole Moments (Debye-Ang^3)
      XXXX    -742.8219   XXXY       7.1171   XXYY    -158.1730
      XYYY       3.7218   YYYY     -78.6263   XXXZ     201.7122
      XXYZ      -2.7380   XYYZ      71.6305   YYYZ       0.9412
      XXZZ    -294.3403   XYZZ       1.6689   YYZZ    -195.4525
      XZZZ     199.2384   YZZZ      -3.8779   ZZZZ   -1055.4956
 -----------------------------------------------------------------
 DrvMan is completing analytic gradient of the MP2 energy
 MP2 relaxed dipole moment
            1
    1   0.1181135
    2  -0.0022439
    3   0.0649522
	Magnitude:	 0.135 au	 0.343 Debye
 MP2 energy read as -309.985089
 Full Analytical Gradient of MP2 Energy (in au.)
             1             2             3             4             5
    1   -0.00014520    0.00011136   -0.00003817   -0.00019955    0.00010720
    2    0.00011805   -0.00007385    0.00001146    0.00000349   -0.00003252
    3    0.00000832    0.00009199   -0.00001872   -0.00024189   -0.00040276
             6             7             8             9            10
    1    0.00004829    0.00006472    0.00007780   -0.00001031   -0.00004922
    2   -0.00000245    0.00005147   -0.00000852   -0.00006998    0.00001134
    3    0.00001638    0.00014603    0.00002069    0.00008935    0.00002299
            11            12            13            14            15
    1   -0.00000519    0.00005215   -0.00001090    0.00001121    0.00018499
    2    0.00016202   -0.00002051   -0.00002471   -0.00008200   -0.00019829
    3    0.00048535   -0.00005112   -0.00006202   -0.00009577   -0.00007670
            16            17            18
    1   -0.00007871   -0.00002852   -0.00009194
    2    0.00003155    0.00002912    0.00009435
    3   -0.00001171    0.00003739    0.00004221
 Gradient time:  CPU 0.06 s  wall 0.05 s
 Geometry Optimization Parameters
   NAtoms,    NIC,     NZ,  NCons,   NDum,   NFix, NCnnct, MaxDiis
       18     120      18       0       0       0       0       0

 Cartesian Hessian Update
 Hessian updated using BFGS update


** GEOMETRY OPTIMIZATION IN DELOCALIZED INTERNAL COORDINATES **
   Searching for a Minimum

   Optimization Cycle:   7

                       Coordinates (Angstroms)
     ATOM                X               Y               Z
      1  C         0.0030039187   -0.0027676254   -0.0045047329
      2  C         0.0048493712   -0.0102751158    1.3986250243
      3  H         0.9586200150   -0.0300816837    1.9257121826
      4  C        -1.1844632274   -0.0057119568    2.1430988746
      5  C        -2.4047462830    0.0177697698    1.4512639463
      6  H        -3.3383735074    0.0178941032    2.0101641650
      7  C        -2.4288368470    0.0278677752    0.0526130712
      8  H        -3.3800866052    0.0488080825   -0.4732891563
      9  C        -1.2313624517    0.0290510179   -0.6706895885
     10  H        -1.2547956897    0.0391843475   -1.7585276224
     11  C        -1.1477007704    0.0225602762    3.6527486832
     12  H        -2.0274844192   -0.4715896103    4.0749364872
     13  H        -0.2559367686   -0.4847813107    4.0321456680
     14  H        -1.1308820930    1.0527094536    4.0254776712
     15  C         1.2993969861   -0.0515739552   -0.7769881238
     16  H         2.1081162545    0.4260903008   -0.2163756141
     17  H         1.2015506516    0.4610455774   -1.7383547874
     18  H         1.5973047881   -1.0865389180   -0.9783894570
   Point Group: c1    Number of degrees of freedom:    48


   Energy is   -309.985089338

 Hessian updated using BFGS update

 46 Hessian modes will be used to form the next step
  Hessian Eigenvalues:
     0.000358    0.007813    0.016244    0.016748    0.022371    0.022599
     0.022743    0.022864    0.022998    0.023210    0.023337    0.070190
     0.071474    0.072385    0.074062    0.149576    0.159898    0.159993
     0.160000    0.160111    0.160362    0.161035    0.163829    0.219262
     0.241385    0.248199    0.257595    0.282692    0.324062    0.340742
     0.341678    0.344557    0.344667    0.345375    0.346251    0.350973
     0.352970    0.353868    0.354581    0.371446    0.425143    0.437668
     0.458430    0.467167    0.495630    0.622137

 Minimum search - taking simple RFO step
 Searching for Lamda that Minimizes Along All modes
 Value Taken    Lamda =  -0.00000159
 Step Taken.  Stepsize is  0.009010

                             Maximum     Tolerance    Cnvgd?
         Gradient           0.000257      0.000300     YES
         Displacement       0.005233      0.001200      NO
         Energy change     -0.000005      0.000001      NO


 New Cartesian Coordinates Obtained by Inverse Iteration

 Displacement from previous Coordinates is:  0.010891
 ----------------------------------------------------------------
             Standard Nuclear Orientation (Angstroms)
    I     Atom           X                Y                Z
 ----------------------------------------------------------------
    1      C       0.0030034903    -0.0032357235    -0.0047879139
    2      C       0.0048069015    -0.0101665438     1.3983599224
    3      H       0.9586822912    -0.0305170126     1.9253250635
    4      C      -1.1843075825    -0.0056161870     2.1432100786
    5      C      -2.4049550094     0.0185227895     1.4518018753
    6      H      -3.3386326979     0.0188086774     2.0106846270
    7      C      -2.4291415905     0.0282818189     0.0527518059
    8      H      -3.3806142467     0.0496922582    -0.4729763862
    9      C      -1.2315684125     0.0294615412    -0.6708982922
   10      H      -1.2547312365     0.0394094244    -1.7587593521
   11      C      -1.1476816537     0.0220562000     3.6524248851
   12      H      -2.0266409570    -0.4737794808     4.0746027206
   13      H      -0.2549726973    -0.4832228621     4.0324258078
   14      H      -1.1333378222     1.0521402585     4.0260073384
   15      C       1.2995203525    -0.0517183914    -0.7770290738
   16      H       2.1080705599     0.4272745407    -0.2171291522
   17      H       1.2016322879     0.4590083117    -1.7394232461
   18      H       1.5990413456    -1.0867390909    -0.9769240167
 ----------------------------------------------------------------
 Nuclear Repulsion Energy =         340.03204398 hartrees
 There are       29 alpha and       29 beta electrons
 Applying Cartesian multipole field
    Component          Value
    ---------          -----
     (2,0,0)        1.00000E-11
     (0,2,0)        2.00000E-11
     (0,0,2)       -3.00000E-11
 Nucleus-field energy     =    -0.0000000163 hartrees
 Requested basis set is 6-311++G(d,p)
 There are 98 shells and 246 basis functions
 A cutoff of  1.0D-11 yielded   4371 shell pairs
 There are     28340 function pairs (     30241 Cartesian)
 Smallest overlap matrix eigenvalue = 1.22E-06

 Q-Chem warning in module stvman/mkSTV.C, line 318:

 Overlap eigenvalue is smaller than square root of threshold
 Use THRESH >= 12 to get rid of this warning

 Guess MOs from SCF MO coefficient file

 -----------------------------------------------------------------------
  General SCF calculation program by
  Eric Jon Sundstrom, Paul Horn, Yuezhi Mao, Dmitri Zuev, Alec White,
  David Stuck, Shaama M.S., Shane Yost, Joonho Lee, David Small,
  Daniel Levine, Susi Lehtola, Hugh Burton, Evgeny Epifanovsky,
  Bang C. Huynh
 -----------------------------------------------------------------------
 Hartree-Fock
 using 2 threads for integral computing
 -------------------------------------------------------
 OpenMP Integral computing Module                
 Release: version 2.0, May 2017, Q-Chem Inc. Pleasanton 
 -------------------------------------------------------
 A restricted SCF calculation will be
 performed using DIIS
 SCF converges when DIIS error is below 1.0e-08
 ---------------------------------------
  Cycle       Energy         DIIS error
 ---------------------------------------
    1    -308.8468449447      1.67e-05  
    2    -308.8468481520      4.21e-06  
    3    -308.8468484386      1.36e-06  
    4    -308.8468484601      5.43e-07  
    5    -308.8468484641      1.19e-07  
    6    -308.8468484645      3.69e-08  
    7    -308.8468484644      1.06e-08  
    8    -308.8468484643      4.23e-09  Convergence criterion met
 ---------------------------------------
 SCF time:   CPU 29.50s  wall 15.00s 
 SCF   energy in the final basis set =     -308.8468484643
 Total energy in the final basis set =     -308.8468484643

 Components of the MP2 correlation energy:
        aaaa  correlation energy =        -0.1446423332 au
        abab  correlation energy =        -0.8489570456 au
        bbbb  correlation energy =        -0.1446423332 au
        non-Brillouin singles    =        -0.0000000000 au

 Total  MP2   correlation energy =                    -1.13824171 au
        MP2         total energy =                  -309.98509018 au
  Entering Z-vector solver.
   1         0           1      0.000203    0.000203
   2         0           1      0.000070    0.000070
   3         0           1      0.000027    0.000027
   4         0           1      0.000016    0.000016
   5         0           1      0.000006    0.000006
   6         0           1      0.000002    0.000002
   7         1           0      0.000000    0.000000    Roots Converged

 --------------------------------------------------------------

                    Orbital Energies (a.u.)
 --------------------------------------------------------------

 Alpha MOs
 -- Occupied --
-11.2429 -11.2429 -11.2356 -11.2270 -11.2269 -11.2261 -11.2245 -11.2245
 -1.1510  -1.0543  -1.0254  -0.9377  -0.9243  -0.8124  -0.7789  -0.6800
 -0.6413  -0.6175  -0.5794  -0.5685  -0.5673  -0.5589  -0.5506  -0.5252
 -0.4801  -0.4799  -0.4730  -0.3256  -0.3164
 -- Virtual --
  0.0398   0.0488   0.0500   0.0659   0.0668   0.0674   0.0772   0.0868
  0.0955   0.1132   0.1154   0.1233   0.1308   0.1358   0.1395   0.1625
  0.1642   0.1742   0.1762   0.1831   0.1841   0.1888   0.1972   0.2008
  0.2058   0.2076   0.2093   0.2169   0.2189   0.2244   0.2330   0.2386
  0.2485   0.2500   0.2543   0.2621   0.2870   0.2893   0.2959   0.3113
  0.3128   0.3177   0.3283   0.3358   0.3528   0.3564   0.3572   0.3760
  0.3774   0.4139   0.4156   0.4218   0.4240   0.4300   0.4421   0.4697
  0.4723   0.5125   0.5150   0.5472   0.5489   0.5906   0.6159   0.6269
  0.6477   0.6762   0.7087   0.7206   0.7338   0.7413   0.7477   0.7713
  0.7801   0.7960   0.8065   0.8095   0.8472   0.8529   0.8565   0.8745
  0.8775   0.8781   0.8950   0.9109   0.9191   0.9245   0.9618   0.9692
  0.9856   0.9927   1.0056   1.0207   1.0557   1.0675   1.0825   1.0954
  1.1199   1.1539   1.1628   1.1700   1.1773   1.1897   1.2342   1.2473
  1.2569   1.2689   1.3140   1.3199   1.3800   1.3846   1.5483   1.5766
  1.6145   1.6454   1.6658   1.6879   1.7210   1.7506   1.7589   1.8002
  1.8092   1.8209   1.8304   1.8361   1.8555   1.8659   1.8687   1.8788
  1.8927   1.9080   1.9330   1.9709   1.9779   2.0220   2.0410   2.0530
  2.0766   2.1243   2.1423   2.1432   2.2069   2.2296   2.2306   2.2352
  2.2540   2.3064   2.3174   2.3449   2.3509   2.3542   2.3762   2.4754
  2.5010   2.5179   2.5417   2.5438   2.6265   2.6439   2.7186   2.7385
  2.7759   2.8120   2.8207   2.8243   2.8880   2.8960   2.9048   2.9087
  2.9126   2.9251   2.9276   2.9979   2.9998   3.0330   3.0340   3.0669
  3.0786   3.1034   3.1146   3.1364   3.1906   3.2324   3.2476   3.2768
  3.2948   3.2958   3.3005   3.3453   3.3590   3.5098   3.6149   3.6222
  3.6505   3.7953   3.8143   3.9323   3.9692   4.0931   4.1219   4.2118
  4.2133   4.2285   4.2384   4.4340   4.5415   4.5794   4.7488   4.7742
  5.2751  24.7515  25.0835  25.0977  25.1414  25.1498  25.2373  25.2463
 25.3369
 --------------------------------------------------------------

          Ground-State Mulliken Net Atomic Charges

     Atom                 Charge (a.u.)
  ----------------------------------------
      1 C                     1.523335
      2 C                    -1.512657
      3 H                     0.141761
      4 C                     1.461377
      5 C                    -1.115047
      6 H                     0.150780
      7 C                     0.308190
      8 H                     0.194791
      9 C                    -1.123506
     10 H                     0.151432
     11 C                    -0.570875
     12 H                     0.152037
     13 H                     0.152313
     14 H                     0.178578
     15 C                    -0.577987
     16 H                     0.154607
     17 H                     0.153693
     18 H                     0.177178
  ----------------------------------------
  Sum of atomic charges =     0.000000

 -----------------------------------------------------------------
                    Cartesian Multipole Moments
 -----------------------------------------------------------------
    Charge (ESU x 10^10)
                 0.0000
    Dipole Moment (Debye)
         X       0.3006      Y      -0.0059      Z       0.1656
       Tot       0.3432
    Quadrupole Moments (Debye-Ang)
        XX     -46.8963     XY      -0.1621     YY     -53.5972
        XZ      -0.2557     YZ       0.0673     ZZ     -45.5818
    Octopole Moments (Debye-Ang^2)
       XXX     112.9921    XXY      -0.1926    XYY      47.6191
       YYY      -0.5566    XXZ     -42.5627    XYZ       0.1408
       YYZ     -48.4980    XZZ      36.2222    YZZ       0.5699
       ZZZ    -131.4928
    Hexadecapole Moments (Debye-Ang^3)
      XXXX    -742.9364   XXXY       7.1533   XXYY    -158.2027
      XYYY       3.7985   YYYY     -78.6434   XXXZ     201.7104
      XXYZ      -2.7278   XYYZ      71.6377   YYYZ       0.9464
      XXZZ    -294.3464   XYZZ       1.6821   YYZZ    -195.4847
      XZZZ     199.2386   YZZZ      -3.8623   ZZZZ   -1055.3634
 -----------------------------------------------------------------
 DrvMan is completing analytic gradient of the MP2 energy
 MP2 relaxed dipole moment
            1
    1   0.1182514
    2  -0.0023124
    3   0.0651651
	Magnitude:	 0.135 au	 0.343 Debye
 MP2 energy read as -309.985090
 Full Analytical Gradient of MP2 Energy (in au.)
             1             2             3             4             5
    1    0.00001028    0.00011694   -0.00001375   -0.00014388    0.00003366
    2    0.00004794   -0.00004763    0.00000747    0.00004537   -0.00003519
    3   -0.00000902    0.00003862   -0.00001359   -0.00002876    0.00003369
             6             7             8             9            10
    1    0.00000824   -0.00000060   -0.00000096   -0.00007631    0.00000532
    2    0.00000645    0.00004636   -0.00001220   -0.00004609    0.00001315
    3    0.00001647   -0.00006239   -0.00000718   -0.00006261    0.00000792
            11            12            13            14            15
    1    0.00003291    0.00000069   -0.00000131   -0.00000354    0.00002621
    2    0.00000290   -0.00000308   -0.00000048   -0.00000391   -0.00002654
    3    0.00012937   -0.00000175   -0.00000831   -0.00002036   -0.00001549
            16            17            18
    1    0.00000668    0.00000290   -0.00000348
    2    0.00000337   -0.00000080    0.00000289
    3   -0.00000332    0.00000030    0.00000642
 Gradient time:  CPU 0.06 s  wall 0.05 s
 Geometry Optimization Parameters
   NAtoms,    NIC,     NZ,  NCons,   NDum,   NFix, NCnnct, MaxDiis
       18     120      18       0       0       0       0       0

 Cartesian Hessian Update
 Hessian updated using BFGS update


** GEOMETRY OPTIMIZATION IN DELOCALIZED INTERNAL COORDINATES **
   Searching for a Minimum

   Optimization Cycle:   8

                       Coordinates (Angstroms)
     ATOM                X               Y               Z
      1  C         0.0030034903   -0.0032357235   -0.0047879139
      2  C         0.0048069015   -0.0101665438    1.3983599224
      3  H         0.9586822912   -0.0305170126    1.9253250635
      4  C        -1.1843075825   -0.0056161870    2.1432100786
      5  C        -2.4049550094    0.0185227895    1.4518018753
      6  H        -3.3386326979    0.0188086774    2.0106846270
      7  C        -2.4291415905    0.0282818189    0.0527518059
      8  H        -3.3806142467    0.0496922582   -0.4729763862
      9  C        -1.2315684125    0.0294615412   -0.6708982922
     10  H        -1.2547312365    0.0394094244   -1.7587593521
     11  C        -1.1476816537    0.0220562000    3.6524248851
     12  H        -2.0266409570   -0.4737794808    4.0746027206
     13  H        -0.2549726973   -0.4832228621    4.0324258078
     14  H        -1.1333378222    1.0521402585    4.0260073384
     15  C         1.2995203525   -0.0517183914   -0.7770290738
     16  H         2.1080705599    0.4272745407   -0.2171291522
     17  H         1.2016322879    0.4590083117   -1.7394232461
     18  H         1.5990413456   -1.0867390909   -0.9769240167
   Point Group: c1    Number of degrees of freedom:    48


   Energy is   -309.985090176

 Hessian updated using BFGS update

 46 Hessian modes will be used to form the next step
  Hessian Eigenvalues:
     0.000369    0.007813    0.015132    0.016849    0.021416    0.022608
     0.022687    0.022900    0.022986    0.023156    0.023351    0.070602
     0.071470    0.072378    0.074076    0.142431    0.159723    0.159998
     0.160052    0.160119    0.160915    0.161506    0.165950    0.218601
     0.241295    0.246940    0.255087    0.276230    0.312255    0.341058
     0.341851    0.344598    0.345201    0.345355    0.346489    0.350723
     0.352763    0.354050    0.355149    0.363017    0.422646    0.437382
     0.463236    0.486406    0.500347    0.658049

 Minimum search - taking simple RFO step
 Searching for Lamda that Minimizes Along All modes
 Value Taken    Lamda =   0.00000000
 Step Taken.  Stepsize is  0.007572

                             Maximum     Tolerance    Cnvgd?
         Gradient           0.000117      0.000300     YES
         Displacement       0.005094      0.001200      NO
         Energy change     -0.000001      0.000001     YES

 Final energy is   -309.98509017623519     


 ******************************
 **  OPTIMIZATION CONVERGED  **
 ******************************

                       Coordinates (Angstroms)
     ATOM                X               Y               Z
      1  C         0.0030034903   -0.0032357235   -0.0047879139
      2  C         0.0048069015   -0.0101665438    1.3983599224
      3  H         0.9586822912   -0.0305170126    1.9253250635
      4  C        -1.1843075825   -0.0056161870    2.1432100786
      5  C        -2.4049550094    0.0185227895    1.4518018753
      6  H        -3.3386326979    0.0188086774    2.0106846270
      7  C        -2.4291415905    0.0282818189    0.0527518059
      8  H        -3.3806142467    0.0496922582   -0.4729763862
      9  C        -1.2315684125    0.0294615412   -0.6708982922
     10  H        -1.2547312365    0.0394094244   -1.7587593521
     11  C        -1.1476816537    0.0220562000    3.6524248851
     12  H        -2.0266409570   -0.4737794808    4.0746027206
     13  H        -0.2549726973   -0.4832228621    4.0324258078
     14  H        -1.1333378222    1.0521402585    4.0260073384
     15  C         1.2995203525   -0.0517183914   -0.7770290738
     16  H         2.1080705599    0.4272745407   -0.2171291522
     17  H         1.2016322879    0.4590083117   -1.7394232461
     18  H         1.5990413456   -1.0867390909   -0.9769240167

Z-matrix Print:
$molecule
0 1
C 
C  1 1.403166
H  2 1.089947 1 118.992062
C  2 1.403145 1 121.987296 3 -179.329547 0
C  4 1.403071 2 118.407835 1 -0.570522 0
H  5 1.088165 4 119.563095 2 179.780044 0
C  5 1.399293 4 120.520989 2 0.439246 0
H  7 1.087267 5 119.914782 4 -179.836902 0
C  7 1.399233 5 120.152194 4 -0.732509 0
H  9 1.088153 7 119.922406 5 -179.857502 0
C  1 1.509855 2 120.677026 3 1.241425 0
H  11 1.093904 1 110.986315 2 -150.581720 0
H  11 1.093927 1 111.029447 2 -30.218075 0
H  11 1.095873 1 110.997121 2 89.612776 0
C  4 1.509913 2 120.670523 1 -178.439548 0
H  15 1.093909 4 111.011078 2 -30.534207 0
H  15 1.093918 4 110.974721 2 -150.899142 0
H  15 1.095830 4 110.995853 2 89.297720 0
$end


 --------------------------------------------------------------

                    Orbital Energies (a.u.)
 --------------------------------------------------------------

 Alpha MOs
 -- Occupied --
-11.2429 -11.2429 -11.2356 -11.2270 -11.2269 -11.2261 -11.2245 -11.2245
 -1.1510  -1.0543  -1.0254  -0.9377  -0.9243  -0.8124  -0.7789  -0.6800
 -0.6413  -0.6175  -0.5794  -0.5685  -0.5673  -0.5589  -0.5506  -0.5252
 -0.4801  -0.4799  -0.4730  -0.3256  -0.3164
 -- Virtual --
  0.0398   0.0488   0.0500   0.0659   0.0668   0.0674   0.0772   0.0868
  0.0955   0.1132   0.1154   0.1233   0.1308   0.1358   0.1395   0.1625
  0.1642   0.1742   0.1762   0.1831   0.1841   0.1888   0.1972   0.2008
  0.2058   0.2076   0.2093   0.2169   0.2189   0.2244   0.2330   0.2386
  0.2485   0.2500   0.2543   0.2621   0.2870   0.2893   0.2959   0.3113
  0.3128   0.3177   0.3283   0.3358   0.3528   0.3564   0.3572   0.3760
  0.3774   0.4139   0.4156   0.4218   0.4240   0.4300   0.4421   0.4697
  0.4723   0.5125   0.5150   0.5472   0.5489   0.5906   0.6159   0.6269
  0.6477   0.6762   0.7087   0.7206   0.7338   0.7413   0.7477   0.7713
  0.7801   0.7960   0.8065   0.8095   0.8472   0.8529   0.8565   0.8745
  0.8775   0.8781   0.8950   0.9109   0.9191   0.9245   0.9618   0.9692
  0.9856   0.9927   1.0056   1.0207   1.0557   1.0675   1.0825   1.0954
  1.1199   1.1539   1.1628   1.1700   1.1773   1.1897   1.2342   1.2473
  1.2569   1.2689   1.3140   1.3199   1.3800   1.3846   1.5483   1.5766
  1.6145   1.6454   1.6658   1.6879   1.7210   1.7506   1.7589   1.8002
  1.8092   1.8209   1.8304   1.8361   1.8555   1.8659   1.8687   1.8788
  1.8927   1.9080   1.9330   1.9709   1.9779   2.0220   2.0410   2.0530
  2.0766   2.1243   2.1423   2.1432   2.2069   2.2296   2.2306   2.2352
  2.2540   2.3064   2.3174   2.3449   2.3509   2.3542   2.3762   2.4754
  2.5010   2.5179   2.5417   2.5438   2.6265   2.6439   2.7186   2.7385
  2.7759   2.8120   2.8207   2.8243   2.8880   2.8960   2.9048   2.9087
  2.9126   2.9251   2.9276   2.9979   2.9998   3.0330   3.0340   3.0669
  3.0786   3.1034   3.1146   3.1364   3.1906   3.2324   3.2476   3.2768
  3.2948   3.2958   3.3005   3.3453   3.3590   3.5098   3.6149   3.6222
  3.6505   3.7953   3.8143   3.9323   3.9692   4.0931   4.1219   4.2118
  4.2133   4.2285   4.2384   4.4340   4.5415   4.5794   4.7488   4.7742
  5.2751  24.7515  25.0835  25.0977  25.1414  25.1498  25.2373  25.2463
 25.3369
 --------------------------------------------------------------

          Ground-State Mulliken Net Atomic Charges

     Atom                 Charge (a.u.)
  ----------------------------------------
      1 C                     1.523335
      2 C                    -1.512657
      3 H                     0.141761
      4 C                     1.461377
      5 C                    -1.115047
      6 H                     0.150780
      7 C                     0.308190
      8 H                     0.194791
      9 C                    -1.123506
     10 H                     0.151432
     11 C                    -0.570875
     12 H                     0.152037
     13 H                     0.152313
     14 H                     0.178578
     15 C                    -0.577987
     16 H                     0.154607
     17 H                     0.153693
     18 H                     0.177178
  ----------------------------------------
  Sum of atomic charges =     0.000000

 -----------------------------------------------------------------
                    Cartesian Multipole Moments
 -----------------------------------------------------------------
    Charge (ESU x 10^10)
                 0.0000
    Dipole Moment (Debye)
         X       0.3006      Y      -0.0059      Z       0.1656
       Tot       0.3432
    Quadrupole Moments (Debye-Ang)
        XX     -46.8963     XY      -0.1621     YY     -53.5972
        XZ      -0.2557     YZ       0.0673     ZZ     -45.5818
    Octopole Moments (Debye-Ang^2)
       XXX     112.9921    XXY      -0.1926    XYY      47.6191
       YYY      -0.5566    XXZ     -42.5627    XYZ       0.1408
       YYZ     -48.4980    XZZ      36.2222    YZZ       0.5699
       ZZZ    -131.4928
    Hexadecapole Moments (Debye-Ang^3)
      XXXX    -742.9364   XXXY       7.1533   XXYY    -158.2027
      XYYY       3.7985   YYYY     -78.6434   XXXZ     201.7104
      XXYZ      -2.7278   XYYZ      71.6377   YYYZ       0.9464
      XXZZ    -294.3464   XYZZ       1.6821   YYZZ    -195.4847
      XZZZ     199.2386   YZZZ      -3.8623   ZZZZ   -1055.3634
 -----------------------------------------------------------------
Archival summary:
1\1\february\OPT\MP2\BasisUnspecified\810\taweetha\FriDec1322:11:392019FriDec1322:11:392019\0\\#,OPT,MP2,BasisUnspecified,\\0,1\C\C,1,1.40317\H,2,1.08995,1,118.992\C,2,1.40314,1,121.987,3,-179.33,0\C,4,1.40307,2,118.408,1,-0.570522,0\H,5,1.08817,4,119.563,2,179.78,0\C,5,1.39929,4,120.521,2,0.439246,0\H,7,1.08727,5,119.915,4,-179.837,0\C,7,1.39923,5,120.152,4,-0.732509,0\H,9,1.08815,7,119.922,5,-179.858,0\C,1,1.50986,2,120.677,3,1.24143,0\H,11,1.0939,1,110.986,2,-150.582,0\H,11,1.09393,1,111.029,2,-30.2181,0\H,11,1.09587,1,110.997,2,89.6128,0\C,4,1.50991,2,120.671,1,-178.44,0\H,15,1.09391,4,111.011,2,-30.5342,0\H,15,1.09392,4,110.975,2,-150.899,0\H,15,1.09583,4,110.996,2,89.2977,0\\HF=-308.846848\MP2=-309.98509\\@

 Total job time:  1034.53s(wall), 1509.18s(cpu) 
 Fri Dec 13 22:11:39 2019

        *************************************************************
        *                                                           *
        *  Thank you very much for using Q-Chem.  Have a nice day.  *
        *                                                           *
        *************************************************************
