# Supplementary material for: Geometric and energetic data from quantum chemical calculations of halobenzenes and xylenes
Source: Data Brief. 2020 Mar 5;30:105386. doi: 10.1016/j.dib.2020.105386 (PMC7114895; doi:10.1016/j.dib.2020.105386)
Supplement: Supplementary file 2 [file mmc2.zip › xylene/MP2/o-xylene.out]

                  Welcome to Q-Chem
     A Quantum Leap Into The Future Of Chemistry


 Q-Chem 5.2 (devel), Q-Chem, Inc., Pleasanton, CA (2019)

 Yihan Shao,  Zhengting Gan,  E. Epifanovsky,  A. T. B. Gilbert,  M. Wormit,  
 J. Kussmann,  A. W. Lange,  A. Behn,  Jia Deng,  Xintian Feng,  D. Ghosh,  
 M. Goldey,  P. R. Horn,  L. D. Jacobson,  I. Kaliman,  T. Kus,  A. Landau,  
 Jie Liu,  E. I. Proynov,  R. M. Richard,  R. P. Steele,  E. J. Sundstrom,  
 H. L. Woodcock III,  P. M. Zimmerman,  D. Zuev,  B. Albrecht,  E. Alguire,  
 S. A. Baeppler,  D. Barton,  Z. Benda,  Y. A. Bernard,  E. J. Berquist,  
 K. B. Bravaya,  H. Burton,  D. Casanova,  Chun-Min Chang,  Yunqing Chen,  
 A. Chien,  K. D. Closser,  M. P. Coons,  S. Coriani,  S. Dasgupta,  
 A. L. Dempwolff,  M. Diedenhofen,  Hainam Do,  R. G. Edgar,  Po-Tung Fang,  
 S. Faraji,  S. Fatehi,  Qingguo Feng,  K. D. Fenk,  J. Fosso-Tande,  
 J. Gayvert,  Qinghui Ge,  A. Ghysels,  G. Gidofalvi,  J. Gomes,  
 J. Gonthier,  A. Gunina,  D. Hait,  M. W. D. Hanson-Heine,  
 P. H. P. Harbach,  A. W. Hauser,  M. F. Herbst,  J. E. Herr,  
 E. G. Hohenstein,  Z. C. Holden,  Kerwin Hui,  B. C. Huynh,  T.-C. Jagau,  
 Hyunjun Ji,  B. Kaduk,  K. Khistyaev,  Jaehoon Kim,  P. Klunzinger,  K. Koh,  
 D. Kosenkov,  L. Koulias,  T. Kowalczyk,  C. M. Krauter,  A. Kunitsa,  
 Ka Un Lao,  A. Laurent,  K. V. Lawler,  Joonho Lee,  D. Lefrancois,  
 S. Lehtola,  D. S. Levine,  Yi-Pei Li,  You-Sheng Lin,  Fenglai Liu,  
 E. Livshits,  A. Luenser,  P. Manohar,  E. Mansoor,  S. F. Manzer,  
 Shan-Ping Mao,  Yuezhi Mao,  N. Mardirossian,  A. V. Marenich,  
 T. Markovich,  L. A. Martinez-Martinez,  S. A. Maurer,  N. J. Mayhall,  
 S. C. McKenzie,  J.-M. Mewes,  P. Morgante,  A. F. Morrison,  
 J. W. Mullinax,  K. Nanda,  T. S. Nguyen-Beck,  R. Olivares-Amaya,  
 J. A. Parkhill,  Zheng Pei,  T. M. Perrine,  F. Plasser,  P. Pokhilko,  
 S. Prager,  A. Prociuk,  E. Ramos,  D. R. Rehn,  F. Rob,  M. Scheurer,  
 M. Schneider,  N. Sergueev,  S. M. Sharada,  S. Sharma,  D. W. Small,  
 T. Stauch,  T. Stein,  Yu-Chuan Su,  A. J. W. Thom,  A. Tkatchenko,  
 T. Tsuchimochi,  N. M. Tubman,  L. Vogt,  M. L. Vidal,  O. Vydrov,  
 M. A. Watson,  J. Wenzel,  M. de Wergifosse,  T. A. Wesolowski,  A. White,  
 J. Witte,  A. Yamada,  Jun Yang,  K. Yao,  S. Yeganeh,  S. R. Yost,  
 Zhi-Qiang You,  A. Zech,  Igor Ying Zhang,  Xing Zhang,  Yan Zhao,  
 Ying Zhu,  B. R. Brooks,  G. K. L. Chan,  C. J. Cramer,  M. S. Gordon,  
 W. J. Hehre,  A. Klamt,  M. W. Schmidt,  C. D. Sherrill,  D. G. Truhlar,  
 A. Aspuru-Guzik,  R. Baer,  A. T. Bell,  N. A. Besley,  Jeng-Da Chai,  
 A. E. DePrince, III,  R. A. DiStasio Jr.,  A. Dreuw,  B. D. Dunietz,  
 T. R. Furlani,  Chao-Ping Hsu,  Yousung Jung,  Jing Kong,  D. S. Lambrecht,  
 WanZhen Liang,  C. Ochsenfeld,  V. A. Rassolov,  L. V. Slipchenko,  
 J. E. Subotnik,  T. Van Voorhis,  J. M. Herbert,  A. I. Krylov,  
 P. M. W. Gill,  M. Head-Gordon

 Contributors to earlier versions of Q-Chem not listed above: 
 R. D. Adamson,  B. Austin,  J. Baker,  G. J. O. Beran,  K. Brandhorst,  
 S. T. Brown,  E. F. C. Byrd,  A. K. Chakraborty,  C.-L. Cheng,  
 Siu Hung Chien,  D. M. Chipman,  D. L. Crittenden,  H. Dachsel,  
 R. J. Doerksen,  A. D. Dutoi,  L. Fusti-Molnar,  W. A. Goddard III,  
 A. Golubeva-Zadorozhnaya,  S. R. Gwaltney,  G. Hawkins,  A. Heyden,  
 S. Hirata,  G. Kedziora,  F. J. Keil,  C. Kelley,  Jihan Kim,  R. A. King,  
 R. Z. Khaliullin,  P. P. Korambath,  W. Kurlancheek,  A. M. Lee,  M. S. Lee,  
 S. V. Levchenko,  Ching Yeh Lin,  D. Liotard,  R. C. Lochan,  I. Lotan,  
 P. E. Maslen,  N. Nair,  D. P. O'Neill,  D. Neuhauser,  E. Neuscamman,  
 C. M. Oana,  R. Olson,  B. Peters,  R. Peverati,  P. A. Pieniazek,  
 Y. M. Rhee,  J. Ritchie,  M. A. Rohrdanz,  E. Rosta,  N. J. Russ,  
 H. F. Schaefer III,  N. E. Schultz,  N. Shenvi,  A. C. Simmonett,  A. Sodt,  
 D. Stuck,  K. S. Thanthiriwatte,  V. Vanovschi,  Tao Wang,  A. Warshel,  
 C. F. Williams,  Q. Wu,  X. Xu,  W. Zhang

 Please cite Q-Chem as follows:
 Y. Shao et al., Mol. Phys. 113, 184-215 (2015)
 DOI: 10.1080/00268976.2014.952696

 Q-Chem 5.2.1 for Intel X86 EM64T Linux

 Parts of Q-Chem use Armadillo 8.300.2 (Tropical Shenanigans).
 http://arma.sourceforge.net/

 Q-Chem begins on Fri Dec 13 21:42:15 2019  

Host: 
0

     Scratch files written to /scratch/taweetham/qchem26564//
NAlpha2: 58
NElect   58
Mult     1
Core orbitals will be frozen

Checking the input file for inconsistencies... 	...done.

--------------------------------------------------------------
User input:
--------------------------------------------------------------
o-xylene.inp
$molecule
0 1
C 
C  1 1.397401
H  2 1.085567 1 119.001380
C  2 1.393910 1 121.510147 3 -180.000000 0
H  4 1.084368 2 120.024383 1 -180.000000 0
C  4 1.391021 2 119.515840 1 0.000000 0
H  6 1.084350 4 120.453484 2 -180.000000 0
C  6 1.393716 4 119.511549 2 -0.000000 0
H  8 1.085514 6 119.487262 4 -180.000000 0
C  8 1.397502 6 121.510629 4 0.000000 0
C  10 1.509702 8 120.173347 6 180.000000 0
H  11 1.091451 10 111.007717 8 0.002218 0
H  11 1.095204 10 111.584055 8 120.342148 0
H  11 1.095204 10 111.583969 8 -120.337482 0
C  1 1.509776 2 120.145330 3 -0.000000 0
H  15 1.091529 1 111.017669 2 0.001321 0
H  15 1.095345 1 111.645714 2 120.316817 0
H  15 1.095346 1 111.645587 2 -120.314070 0
$end
$REM
   JOB_TYPE	OPTIMIZATION
   BASIS	6-311++G**
   METHOD	MP2
   MEM_TOTAL	64000
   SYM_IGNORE	TRUE
$END

--------------------------------------------------------------
 ----------------------------------------------------------------
             Standard Nuclear Orientation (Angstroms)
    I     Atom           X                Y                Z
 ----------------------------------------------------------------
    1      C       0.0000000000     0.0000000000     0.0000000000
    2      C       0.0000000000     0.0000000000     1.3974010000
    3      H       0.9494456153     0.0000000000     1.9237171931
    4      C      -1.1883746491    -0.0000000000     2.1259274452
    5      H      -1.1602585402    -0.0000000000     3.2099308787
    6      C      -2.4052947747    -0.0000000000     1.4520989578
    7      H      -3.3389051863    -0.0000000000     2.0036300286
    8      C      -2.4183701101    -0.0000000000     0.0584442932
    9      H      -3.3682434532    -0.0000000000    -0.4669900759
   10      C      -1.2338441638    -0.0000000000    -0.6831149576
   11      C      -1.2832354356    -0.0000000000    -2.1920088012
   12      H      -2.3143956303     0.0000394432    -2.5497432511
   13      H      -0.7822304889     0.8789099366    -2.6115122796
   14      H      -0.7823016729    -0.8789523518    -2.6115084201
   15      C       1.3055854024     0.0000000000    -0.7582020359
   16      H       2.1558135228    -0.0000234918    -0.0736965936
   17      H       1.3968892831    -0.8788756471    -1.4055210202
   18      H       1.3969083493     0.8789018610    -1.4054844300
 ----------------------------------------------------------------
 Nuclear Repulsion Energy =         345.19306562 hartrees
 There are       29 alpha and       29 beta electrons
 Requested basis set is 6-311++G(d,p)
 There are 98 shells and 246 basis functions

 Total QAlloc Memory Limit  64000 MB
 Mega-Array Size       188 MB
 MEM_STATIC part       192 MB
 A cutoff of  1.0D-11 yielded   4453 shell pairs
 There are     28857 function pairs (     30809 Cartesian)
 Smallest overlap matrix eigenvalue = 4.29E-07

 Q-Chem warning in module stvman/mkSTV.C, line 318:

 Overlap eigenvalue is smaller than square root of threshold
 Use THRESH >= 12 to get rid of this warning

 Linear dependence detected in AO basis
 Tighter screening thresholds may be required for diffuse basis sets
 Use S2THRESH > 14 and THRESH = 14 in case of SCF convergence issues
 Number of orthogonalized atomic orbitals = 245
 Maximum deviation from orthogonality = 1.631E-10

 Scale SEOQF with 1.000000e-01/1.000000e-01/1.000000e-01

 Standard Electronic Orientation quadrupole field applied
 Nucleus-field energy     =    -0.0000000083 hartrees
 Guess from superposition of atomic densities
 Warning:  Energy on first SCF cycle will be non-variational
 SAD guess density has 58.000000 electrons

 -----------------------------------------------------------------------
  General SCF calculation program by
  Eric Jon Sundstrom, Paul Horn, Yuezhi Mao, Dmitri Zuev, Alec White,
  David Stuck, Shaama M.S., Shane Yost, Joonho Lee, David Small,
  Daniel Levine, Susi Lehtola, Hugh Burton, Evgeny Epifanovsky,
  Bang C. Huynh
 -----------------------------------------------------------------------
 Hartree-Fock
 using 2 threads for integral computing
 -------------------------------------------------------
 OpenMP Integral computing Module                
 Release: version 2.0, May 2017, Q-Chem Inc. Pleasanton 
 -------------------------------------------------------
 A restricted SCF calculation will be
 performed using DIIS
 SCF converges when DIIS error is below 1.0e-08
 ---------------------------------------
  Cycle       Energy         DIIS error
 ---------------------------------------
    1    -312.1670546694      4.27e-02  
    2    -308.7570553834      2.77e-03  
    3    -308.8395019006      7.56e-04  
    4    -308.8458656635      2.98e-04  
    5    -308.8466315570      6.02e-05  
    6    -308.8466672355      2.25e-05  
    7    -308.8466730574      4.85e-06  
    8    -308.8466734494      1.64e-06  
    9    -308.8466735002      4.72e-07  
   10    -308.8466735078      1.98e-07  
   11    -308.8466735098      7.50e-08  
   12    -308.8466735098      2.83e-08  
   13    -308.8466735097      8.22e-09  Convergence criterion met
 ---------------------------------------
 SCF time:   CPU 48.22s  wall 24.00s 
 SCF   energy in the final basis set =     -308.8466735097
 Total energy in the final basis set =     -308.8466735097

 Components of the MP2 correlation energy:
        aaaa  correlation energy =        -0.1449021352 au
        abab  correlation energy =        -0.8485661595 au
        bbbb  correlation energy =        -0.1449021352 au
        non-Brillouin singles    =        -0.0000000000 au

 Total  MP2   correlation energy =                    -1.13837043 au
        MP2         total energy =                  -309.98504394 au
  Entering Z-vector solver.
   1         0           1      0.000196    0.000196
   2         0           1      0.000055    0.000055
   3         0           1      0.000016    0.000016
   4         0           1      0.000006    0.000006
   5         0           1      0.000002    0.000002
   6         0           1      0.000001    0.000001
   7         1           0      0.000000    0.000000    Roots Converged

 --------------------------------------------------------------

                    Orbital Energies (a.u.)
 --------------------------------------------------------------

 Alpha MOs
 -- Occupied --
-11.2393 -11.2382 -11.2302 -11.2294 -11.2287 -11.2282 -11.2245 -11.2244
 -1.1550  -1.0499  -1.0322  -0.9482  -0.9160  -0.8123  -0.7849  -0.6785
 -0.6454  -0.6208  -0.5912  -0.5735  -0.5594  -0.5505  -0.5398  -0.5388
 -0.4802  -0.4794  -0.4781  -0.3275  -0.3169
 -- Virtual --
  0.0393   0.0480   0.0490   0.0647   0.0673   0.0726   0.0890   0.0913
  0.0972   0.1150   0.1182   0.1215   0.1221   0.1366   0.1528   0.1573
  0.1595   0.1786   0.1803   0.1851   0.1864   0.1882   0.1985   0.2021
  0.2075   0.2080   0.2146   0.2199   0.2303   0.2311   0.2384   0.2455
  0.2469   0.2644   0.2659   0.2707   0.2857   0.2863   0.2904   0.3079
  0.3147   0.3248   0.3335   0.3434   0.3478   0.3601   0.3684   0.3973
  0.4116   0.4262   0.4305   0.4372   0.4446   0.4481   0.4570   0.4920
  0.5161   0.5326   0.5444   0.5530   0.5945   0.6055   0.6084   0.6451
  0.6838   0.7261   0.7306   0.7388   0.7554   0.7575   0.7602   0.7845
  0.7859   0.7987   0.8008   0.8252   0.8530   0.8568   0.8599   0.8747
  0.8960   0.9023   0.9160   0.9273   0.9293   0.9526   0.9548   0.9930
  1.0057   1.0164   1.0313   1.0509   1.0673   1.0872   1.1197   1.1341
  1.1452   1.1598   1.1619   1.1952   1.2107   1.2431   1.2540   1.2658
  1.2860   1.2906   1.3640   1.3958   1.4456   1.5434   1.5488   1.6070
  1.6447   1.6781   1.7223   1.7252   1.7347   1.7713   1.7984   1.8281
  1.8363   1.8373   1.8399   1.8429   1.8668   1.8735   1.8976   1.9052
  1.9404   1.9534   1.9847   2.0038   2.0219   2.0428   2.0665   2.0882
  2.1055   2.1214   2.1627   2.1979   2.2082   2.2262   2.2337   2.2430
  2.2699   2.3317   2.3405   2.3415   2.3829   2.3988   2.4804   2.5163
  2.5174   2.5794   2.5877   2.6024   2.6347   2.7477   2.7586   2.7730
  2.8080   2.8151   2.8227   2.8352   2.9028   2.9098   2.9199   2.9403
  2.9593   2.9887   3.0074   3.0129   3.0224   3.0508   3.0574   3.0697
  3.0825   3.0871   3.0878   3.2144   3.2257   3.2461   3.2959   3.3049
  3.3368   3.3457   3.3518   3.5059   3.5118   3.6000   3.6216   3.7456
  3.7958   3.8404   3.9540   4.0054   4.0351   4.1525   4.1576   4.2289
  4.2562   4.2902   4.4648   4.4855   4.5993   4.7276   4.8066   5.2958
 24.7367  25.0902  25.0991  25.1525  25.1568  25.2524  25.2656  25.3623
 --------------------------------------------------------------

          Ground-State Mulliken Net Atomic Charges

     Atom                 Charge (a.u.)
  ----------------------------------------
      1 C                     0.728062
      2 C                    -0.595106
      3 H                     0.140241
      4 C                    -0.201999
      5 H                     0.181791
      6 C                    -0.202287
      7 H                     0.181808
      8 C                    -0.595663
      9 H                     0.140269
     10 C                     0.722674
     11 C                    -0.756455
     12 H                     0.175421
     13 H                     0.165900
     14 H                     0.165905
     15 C                    -0.758050
     16 H                     0.175491
     17 H                     0.165998
     18 H                     0.166001
  ----------------------------------------
  Sum of atomic charges =     0.000000

 -----------------------------------------------------------------
                    Cartesian Multipole Moments
 -----------------------------------------------------------------
    Charge (ESU x 10^10)
                -0.0000
    Dipole Moment (Debye)
         X       0.3012      Y      -0.0000      Z      -0.5431
       Tot       0.6211
    Quadrupole Moments (Debye-Ang)
        XX     -46.9041     XY       0.0000     YY     -53.5965
        XZ       0.5572     YZ       0.0000     ZZ     -46.5783
    Octopole Moments (Debye-Ang^2)
       XXX     115.4952    XXY       0.0000    XYY      48.6539
       YYY      -0.0000    XXZ      -2.2553    XYZ      -0.0000
       YYZ      -9.8592    XZZ      38.6543    YZZ      -0.0000
       ZZZ      -5.1307
    Hexadecapole Moments (Debye-Ang^3)
      XXXX    -753.2296   XXXY      -0.0003   XXYY    -162.4498
      XYYY       0.0002   YYYY     -78.5127   XXXZ      56.1483
      XXYZ      -0.0002   XYYZ      22.5907   YYYZ       0.0001
      XXZZ    -237.3109   XYZZ      -0.0000   YYZZ    -137.1403
      XZZZ      48.3488   YZZZ       0.0001   ZZZZ    -682.7888
 -----------------------------------------------------------------
 DrvMan is completing analytic gradient of the MP2 energy
 MP2 relaxed dipole moment
            1
    1   0.1184939
    2  -0.0000009
    3  -0.2136857
	Magnitude:	 0.244 au	 0.621 Debye
 MP2 energy read as -309.985044
 Full Analytical Gradient of MP2 Energy (in au.)
             1             2             3             4             5
    1   -0.00278972   -0.00341693   -0.00181338   -0.00078927   -0.00005335
    2    0.00000032   -0.00000015    0.00000005    0.00000012   -0.00000003
    3    0.00390404   -0.00172010   -0.00079853   -0.00403971   -0.00174792
             6             7             8             9            10
    1    0.00378849    0.00152598    0.00316676    0.00166516   -0.00183367
    2   -0.00000009    0.00000002    0.00000010   -0.00000007   -0.00000031
    3   -0.00163581   -0.00087958    0.00219159    0.00114781    0.00438424
            11            12            13            14            15
    1   -0.00172873    0.00131848   -0.00025405   -0.00025415    0.00043717
    2    0.00000031   -0.00000014   -0.00084281    0.00084296   -0.00000072
    3    0.00033119   -0.00017409   -0.00058557   -0.00058532    0.00176588
            16            17            18
    1   -0.00047688    0.00075419    0.00075389
    2    0.00000003    0.00080085   -0.00080043
    3   -0.00125609   -0.00015086   -0.00015118
 Gradient time:  CPU 0.07 s  wall 0.05 s
 Geometry Optimization Parameters
   NAtoms,    NIC,     NZ,  NCons,   NDum,   NFix, NCnnct, MaxDiis
       18     120      18       0       0       0       0       0


** GEOMETRY OPTIMIZATION IN DELOCALIZED INTERNAL COORDINATES **
   Searching for a Minimum

   Optimization Cycle:   1

                       Coordinates (Angstroms)
     ATOM                X               Y               Z
      1  C         0.0000000000    0.0000000000    0.0000000000
      2  C         0.0000000000    0.0000000000    1.3974010000
      3  H         0.9494456153    0.0000000000    1.9237171931
      4  C        -1.1883746491    0.0000000000    2.1259274452
      5  H        -1.1602585402    0.0000000000    3.2099308787
      6  C        -2.4052947747    0.0000000000    1.4520989578
      7  H        -3.3389051863    0.0000000000    2.0036300286
      8  C        -2.4183701101    0.0000000000    0.0584442932
      9  H        -3.3682434532    0.0000000000   -0.4669900759
     10  C        -1.2338441638    0.0000000000   -0.6831149576
     11  C        -1.2832354356    0.0000000000   -2.1920088012
     12  H        -2.3143956303    0.0000394432   -2.5497432511
     13  H        -0.7822304889    0.8789099366   -2.6115122796
     14  H        -0.7823016729   -0.8789523518   -2.6115084201
     15  C         1.3055854024    0.0000000000   -0.7582020359
     16  H         2.1558135228   -0.0000234918   -0.0736965936
     17  H         1.3968892831   -0.8788756471   -1.4055210202
     18  H         1.3969083493    0.8789018610   -1.4054844300
   Point Group: c1    Number of degrees of freedom:    48


   Energy is   -309.985043940


 Attempting to generate delocalized internal coordinates
 Initial Hessian constructed with Jon Baker's OPTIMIZE code

 46 Hessian modes will be used to form the next step
  Hessian Eigenvalues:
     0.007886    0.016023    0.016520    0.021784    0.022956    0.022979
     0.022987    0.023342    0.023454    0.071551    0.071684    0.071719
     0.071773    0.160000    0.160000    0.160000    0.160000    0.160000
     0.160000    0.160000    0.160000    0.160000    0.160000    0.220000
     0.224894    0.244708    0.250000    0.250000    0.313730    0.313804
     0.342021    0.342022    0.342181    0.342181    0.346365    0.346455
     0.353300    0.353362    0.354717    0.354738    0.415137    0.420296
     0.452274    0.463266    0.463758    0.468764

 Minimum search - taking simple RFO step
 Searching for Lamda that Minimizes Along All modes
 Value Taken    Lamda =  -0.00051124
 Step Taken.  Stepsize is  0.038195

                             Maximum     Tolerance    Cnvgd?
         Gradient           0.007475      0.000300      NO
         Displacement       0.020732      0.001200      NO
         Energy change     *********      0.000001      NO


 New Cartesian Coordinates Obtained by Inverse Iteration

 Displacement from previous Coordinates is:  0.092400
 ----------------------------------------------------------------
             Standard Nuclear Orientation (Angstroms)
    I     Atom           X                Y                Z
 ----------------------------------------------------------------
    1      C       0.0018764544     0.0000002821    -0.0007568822
    2      C       0.0058312095    -0.0000006939     1.4024095595
    3      H       0.9591182369    -0.0000020916     1.9278768307
    4      C      -1.1882237315    -0.0000011617     2.1338506755
    5      H      -1.1602337279    -0.0000018899     3.2204633341
    6      C      -2.4116804185     0.0000012099     1.4562158304
    7      H      -3.3475797558     0.0000014902     2.0090301790
    8      C      -2.4251599389     0.0000016587     0.0559976809
    9      H      -3.3762965951     0.0000031480    -0.4733629433
   10      C      -1.2337036436     0.0000008362    -0.6850976379
   11      C      -1.2722980757    -0.0000030474    -2.1925488956
   12      H      -2.3038652500     0.0000372933    -2.5546198390
   13      H      -0.7675883025     0.8819415275    -2.6034456986
   14      H      -0.7676600680    -0.8819914701    -2.6034408581
   15      C       1.3001743156     0.0000026525    -0.7675194389
   16      H       2.1542858852    -0.0000259602    -0.0850298843
   17      H       1.3810833927    -0.8819266664    -1.4133493105
   18      H       1.3811080808     0.8819626330    -1.4133047705
 ----------------------------------------------------------------
 Nuclear Repulsion Energy =         344.51067283 hartrees
 There are       29 alpha and       29 beta electrons
 Applying Cartesian multipole field
    Component          Value
    ---------          -----
     (2,0,0)        1.00000E-11
     (0,2,0)        2.00000E-11
     (0,0,2)       -3.00000E-11
 Nucleus-field energy     =    -0.0000000084 hartrees
 Requested basis set is 6-311++G(d,p)
 There are 98 shells and 246 basis functions
 A cutoff of  1.0D-11 yielded   4453 shell pairs
 There are     28857 function pairs (     30809 Cartesian)
 Smallest overlap matrix eigenvalue = 4.50E-07

 Q-Chem warning in module stvman/mkSTV.C, line 318:

 Overlap eigenvalue is smaller than square root of threshold
 Use THRESH >= 12 to get rid of this warning

 Linear dependence detected in AO basis
 Tighter screening thresholds may be required for diffuse basis sets
 Use S2THRESH > 14 and THRESH = 14 in case of SCF convergence issues
 Number of orthogonalized atomic orbitals = 245
 Maximum deviation from orthogonality = 1.592E-10
 Guess MOs from SCF MO coefficient file

 -----------------------------------------------------------------------
  General SCF calculation program by
  Eric Jon Sundstrom, Paul Horn, Yuezhi Mao, Dmitri Zuev, Alec White,
  David Stuck, Shaama M.S., Shane Yost, Joonho Lee, David Small,
  Daniel Levine, Susi Lehtola, Hugh Burton, Evgeny Epifanovsky,
  Bang C. Huynh
 -----------------------------------------------------------------------
 Hartree-Fock
 using 2 threads for integral computing
 -------------------------------------------------------
 OpenMP Integral computing Module                
 Release: version 2.0, May 2017, Q-Chem Inc. Pleasanton 
 -------------------------------------------------------
 A restricted SCF calculation will be
 performed using DIIS
 SCF converges when DIIS error is below 1.0e-08
 ---------------------------------------
  Cycle       Energy         DIIS error
 ---------------------------------------
    1    -308.8454075269      1.33e-04  
    2    -308.8455644019      3.31e-05  
    3    -308.8455746909      1.50e-05  
    4    -308.8455767414      3.64e-06  
    5    -308.8455769039      1.45e-06  
    6    -308.8455769344      4.29e-07  
    7    -308.8455769416      2.06e-07  
    8    -308.8455769439      8.92e-08  
    9    -308.8455769446      2.50e-08  
   10    -308.8455769448      5.88e-09  Convergence criterion met
 ---------------------------------------
 SCF time:   CPU 39.96s  wall 20.00s 
 SCF   energy in the final basis set =     -308.8455769448
 Total energy in the final basis set =     -308.8455769448

 Components of the MP2 correlation energy:
        aaaa  correlation energy =        -0.1450179432 au
        abab  correlation energy =        -0.8496688433 au
        bbbb  correlation energy =        -0.1450179432 au
        non-Brillouin singles    =        -0.0000000000 au

 Total  MP2   correlation energy =                    -1.13970473 au
        MP2         total energy =                  -309.98528167 au
  Entering Z-vector solver.
   1         0           1      0.000198    0.000198
   2         0           1      0.000055    0.000055
   3         0           1      0.000016    0.000016
   4         0           1      0.000006    0.000006
   5         0           1      0.000002    0.000002
   6         0           1      0.000001    0.000001
   7         1           0      0.000000    0.000000    Roots Converged

 --------------------------------------------------------------

                    Orbital Energies (a.u.)
 --------------------------------------------------------------

 Alpha MOs
 -- Occupied --
-11.2403 -11.2391 -11.2327 -11.2319 -11.2310 -11.2307 -11.2250 -11.2250
 -1.1523  -1.0490  -1.0307  -0.9474  -0.9149  -0.8112  -0.7833  -0.6763
 -0.6442  -0.6212  -0.5925  -0.5726  -0.5585  -0.5509  -0.5395  -0.5388
 -0.4800  -0.4777  -0.4773  -0.3265  -0.3159
 -- Virtual --
  0.0393   0.0480   0.0490   0.0648   0.0672   0.0726   0.0890   0.0913
  0.0972   0.1141   0.1181   0.1207   0.1216   0.1368   0.1525   0.1575
  0.1596   0.1787   0.1804   0.1847   0.1865   0.1877   0.1984   0.2020
  0.2076   0.2079   0.2148   0.2201   0.2298   0.2310   0.2386   0.2451
  0.2465   0.2639   0.2659   0.2705   0.2847   0.2861   0.2900   0.3077
  0.3148   0.3253   0.3326   0.3431   0.3462   0.3594   0.3679   0.3971
  0.4106   0.4252   0.4295   0.4363   0.4427   0.4464   0.4566   0.4907
  0.5144   0.5315   0.5419   0.5524   0.5934   0.6066   0.6080   0.6443
  0.6827   0.7221   0.7312   0.7394   0.7531   0.7558   0.7599   0.7842
  0.7864   0.7990   0.8002   0.8252   0.8523   0.8557   0.8589   0.8751
  0.8960   0.9034   0.9143   0.9264   0.9273   0.9499   0.9524   0.9890
  1.0030   1.0161   1.0309   1.0503   1.0657   1.0835   1.1171   1.1317
  1.1411   1.1590   1.1595   1.1917   1.2100   1.2406   1.2523   1.2648
  1.2854   1.2895   1.3610   1.3926   1.4532   1.5469   1.5473   1.6094
  1.6457   1.6817   1.7176   1.7227   1.7341   1.7656   1.7946   1.8262
  1.8328   1.8333   1.8373   1.8401   1.8638   1.8646   1.8941   1.8993
  1.9354   1.9543   1.9824   2.0008   2.0207   2.0433   2.0652   2.0859
  2.1056   2.1182   2.1615   2.1960   2.2040   2.2230   2.2286   2.2359
  2.2656   2.3275   2.3381   2.3387   2.3814   2.3918   2.4744   2.5092
  2.5126   2.5748   2.5836   2.6001   2.6270   2.7404   2.7544   2.7664
  2.8029   2.8118   2.8207   2.8315   2.9050   2.9086   2.9127   2.9330
  2.9638   2.9817   3.0061   3.0122   3.0203   3.0481   3.0578   3.0659
  3.0796   3.0798   3.0891   3.2038   3.2238   3.2434   3.2919   3.3031
  3.3267   3.3427   3.3497   3.5063   3.5080   3.5972   3.6114   3.7396
  3.7845   3.8277   3.9417   3.9932   4.0194   4.1467   4.1591   4.2319
  4.2508   4.2886   4.4576   4.4801   4.5956   4.7254   4.8031   5.2855
 24.7367  25.0824  25.0946  25.1435  25.1473  25.2370  25.2431  25.3363
 --------------------------------------------------------------

          Ground-State Mulliken Net Atomic Charges

     Atom                 Charge (a.u.)
  ----------------------------------------
      1 C                     0.716411
      2 C                    -0.588911
      3 H                     0.142586
      4 C                    -0.206947
      5 H                     0.183412
      6 C                    -0.206933
      7 H                     0.183415
      8 C                    -0.588886
      9 H                     0.142594
     10 C                     0.715670
     11 C                    -0.751751
     12 H                     0.175003
     13 H                     0.165329
     14 H                     0.165335
     15 C                    -0.752025
     16 H                     0.175007
     17 H                     0.165344
     18 H                     0.165347
  ----------------------------------------
  Sum of atomic charges =     0.000000

 -----------------------------------------------------------------
                    Cartesian Multipole Moments
 -----------------------------------------------------------------
    Charge (ESU x 10^10)
                 0.0000
    Dipole Moment (Debye)
         X       0.3068      Y      -0.0000      Z      -0.5537
       Tot       0.6330
    Quadrupole Moments (Debye-Ang)
        XX     -46.9469     XY       0.0000     YY     -53.6721
        XZ       0.5862     YZ       0.0000     ZZ     -46.6270
    Octopole Moments (Debye-Ang^2)
       XXX     115.4419    XXY       0.0001    XYY      48.8128
       YYY      -0.0001    XXZ      -2.2298    XYZ      -0.0000
       YYZ     -10.0474    XZZ      38.6825    YZZ      -0.0001
       ZZZ      -4.9680
    Hexadecapole Moments (Debye-Ang^3)
      XXXX    -753.7418   XXXY      -0.0005   XXYY    -162.9984
      XYYY       0.0002   YYYY     -78.8340   XXXZ      57.3704
      XXYZ      -0.0003   XYYZ      23.0612   YYYZ       0.0001
      XXZZ    -237.9870   XYZZ      -0.0000   YYZZ    -137.9195
      XZZZ      49.1594   YZZZ       0.0000   ZZZZ    -686.5820
 -----------------------------------------------------------------
 DrvMan is completing analytic gradient of the MP2 energy
 MP2 relaxed dipole moment
            1
    1   0.1206959
    2  -0.0000008
    3  -0.2178617
	Magnitude:	 0.249 au	 0.633 Debye
 MP2 energy read as -309.985282
 Full Analytical Gradient of MP2 Energy (in au.)
             1             2             3             4             5
    1    0.00029391    0.00041790    0.00011305   -0.00012644    0.00008903
    2    0.00000020   -0.00000018    0.00000004    0.00000015   -0.00000002
    3   -0.00053728   -0.00010868    0.00007988    0.00053087    0.00011526
             6             7             8             9            10
    1   -0.00037536   -0.00013827   -0.00010269   -0.00012260    0.00026401
    2   -0.00000016    0.00000002    0.00000020   -0.00000004   -0.00000020
    3    0.00037454   -0.00000486   -0.00039797   -0.00006678   -0.00048854
            11            12            13            14            15
    1   -0.00014170   -0.00003357    0.00013060    0.00013065   -0.00054567
    2    0.00000011   -0.00000001    0.00005754   -0.00005758   -0.00000010
    3    0.00059717    0.00000648   -0.00012730   -0.00012733    0.00049023
            16            17            18
    1    0.00002985    0.00005867    0.00005861
    2    0.00000003   -0.00006113    0.00006112
    3    0.00003730   -0.00018648   -0.00018654
 Gradient time:  CPU 0.06 s  wall 0.05 s
 Geometry Optimization Parameters
   NAtoms,    NIC,     NZ,  NCons,   NDum,   NFix, NCnnct, MaxDiis
       18     120      18       0       0       0       0       0

 Cartesian Hessian Update
 Hessian updated using BFGS update


** GEOMETRY OPTIMIZATION IN DELOCALIZED INTERNAL COORDINATES **
   Searching for a Minimum

   Optimization Cycle:   2

                       Coordinates (Angstroms)
     ATOM                X               Y               Z
      1  C         0.0018764544    0.0000002821   -0.0007568822
      2  C         0.0058312095   -0.0000006939    1.4024095595
      3  H         0.9591182369   -0.0000020916    1.9278768307
      4  C        -1.1882237315   -0.0000011617    2.1338506755
      5  H        -1.1602337279   -0.0000018899    3.2204633341
      6  C        -2.4116804185    0.0000012099    1.4562158304
      7  H        -3.3475797558    0.0000014902    2.0090301790
      8  C        -2.4251599389    0.0000016587    0.0559976809
      9  H        -3.3762965951    0.0000031480   -0.4733629433
     10  C        -1.2337036436    0.0000008362   -0.6850976379
     11  C        -1.2722980757   -0.0000030474   -2.1925488956
     12  H        -2.3038652500    0.0000372933   -2.5546198390
     13  H        -0.7675883025    0.8819415275   -2.6034456986
     14  H        -0.7676600680   -0.8819914701   -2.6034408581
     15  C         1.3001743156    0.0000026525   -0.7675194389
     16  H         2.1542858852   -0.0000259602   -0.0850298843
     17  H         1.3810833927   -0.8819266664   -1.4133493105
     18  H         1.3811080808    0.8819626330   -1.4133047705
   Point Group: c1    Number of degrees of freedom:    48


   Energy is   -309.985281675

 Hessian updated using BFGS update

 37 Hessian modes will be used to form the next step
  Hessian Eigenvalues:
     0.007886    0.007895    0.016023    0.016520    0.021784    0.022979
     0.022987    0.023342    0.023454    0.071499    0.071639    0.071719
     0.071773    0.156175    0.160395    0.220000    0.224228    0.244710
     0.249904    0.250200    0.313770    0.315681    0.342021    0.342070
     0.342562    0.346407    0.346540    0.353329    0.353910    0.354728
     0.356106    0.415793    0.420296    0.452594    0.463725    0.468170
     0.500678

 Minimum search - taking simple RFO step
 Searching for Lamda that Minimizes Along All modes
 Value Taken    Lamda =  -0.00000484
 Step Taken.  Stepsize is  0.003858

                             Maximum     Tolerance    Cnvgd?
         Gradient           0.000609      0.000300      NO
         Displacement       0.001653      0.001200      NO
         Energy change     -0.000238      0.000001      NO


 New Cartesian Coordinates Obtained by Inverse Iteration

 Displacement from previous Coordinates is:  0.006031
 ----------------------------------------------------------------
             Standard Nuclear Orientation (Angstroms)
    I     Atom           X                Y                Z
 ----------------------------------------------------------------
    1      C       0.0019021795     0.0000001298    -0.0005245166
    2      C       0.0056084564    -0.0000007251     1.4023158104
    3      H       0.9586609139    -0.0000025799     1.9278410078
    4      C      -1.1881300038    -0.0000016465     2.1330357500
    5      H      -1.1608844137    -0.0000021992     3.2195168327
    6      C      -2.4110947637     0.0000018714     1.4556651372
    7      H      -3.3465477993     0.0000022081     2.0089418230
    8      C      -2.4249350558     0.0000017082     0.0561117092
    9      H      -3.3759995984     0.0000037764    -0.4730087241
   10      C      -1.2338034565     0.0000013552    -0.6849296643
   11      C      -1.2728379978    -0.0000043998    -2.1929155142
   12      H      -2.3044606075     0.0000371192    -2.5547296236
   13      H      -0.7686013770     0.8821178402    -2.6034284142
   14      H      -0.7686761308    -0.8821731857    -2.6034210837
   15      C       1.3009395726     0.0000038814    -0.7673249809
   16      H       2.1549025614    -0.0000291090    -0.0847410781
   17      H       1.3815589194    -0.8821092423    -1.4125443859
   18      H       1.3815866689     0.8821529478    -1.4124921534
 ----------------------------------------------------------------
 Nuclear Repulsion Energy =         344.54166682 hartrees
 There are       29 alpha and       29 beta electrons
 Applying Cartesian multipole field
    Component          Value
    ---------          -----
     (2,0,0)        1.00000E-11
     (0,2,0)        2.00000E-11
     (0,0,2)       -3.00000E-11
 Nucleus-field energy     =    -0.0000000084 hartrees
 Requested basis set is 6-311++G(d,p)
 There are 98 shells and 246 basis functions
 A cutoff of  1.0D-11 yielded   4453 shell pairs
 There are     28857 function pairs (     30809 Cartesian)
 Smallest overlap matrix eigenvalue = 4.49E-07

 Q-Chem warning in module stvman/mkSTV.C, line 318:

 Overlap eigenvalue is smaller than square root of threshold
 Use THRESH >= 12 to get rid of this warning

 Linear dependence detected in AO basis
 Tighter screening thresholds may be required for diffuse basis sets
 Use S2THRESH > 14 and THRESH = 14 in case of SCF convergence issues
 Number of orthogonalized atomic orbitals = 245
 Maximum deviation from orthogonality = 8.931E-11
 Guess MOs from SCF MO coefficient file

 -----------------------------------------------------------------------
  General SCF calculation program by
  Eric Jon Sundstrom, Paul Horn, Yuezhi Mao, Dmitri Zuev, Alec White,
  David Stuck, Shaama M.S., Shane Yost, Joonho Lee, David Small,
  Daniel Levine, Susi Lehtola, Hugh Burton, Evgeny Epifanovsky,
  Bang C. Huynh
 -----------------------------------------------------------------------
 Hartree-Fock
 using 2 threads for integral computing
 -------------------------------------------------------
 OpenMP Integral computing Module                
 Release: version 2.0, May 2017, Q-Chem Inc. Pleasanton 
 -------------------------------------------------------
 A restricted SCF calculation will be
 performed using DIIS
 SCF converges when DIIS error is below 1.0e-08
 ---------------------------------------
  Cycle       Energy         DIIS error
 ---------------------------------------
    1    -308.8456726634      1.10e-05  
    2    -308.8456736401      3.04e-06  
    3    -308.8456737119      1.59e-06  
    4    -308.8456737343      3.25e-07  
    5    -308.8456737356      9.80e-08  
    6    -308.8456737355      1.85e-08  
    7    -308.8456737355      6.14e-09  Convergence criterion met
 ---------------------------------------
 SCF time:   CPU 28.42s  wall 14.00s 
 SCF   energy in the final basis set =     -308.8456737355
 Total energy in the final basis set =     -308.8456737355

 Components of the MP2 correlation energy:
        aaaa  correlation energy =        -0.1450070992 au
        abab  correlation energy =        -0.8495965098 au
        bbbb  correlation energy =        -0.1450070992 au
        non-Brillouin singles    =        -0.0000000000 au

 Total  MP2   correlation energy =                    -1.13961071 au
        MP2         total energy =                  -309.98528444 au
  Entering Z-vector solver.
   1         0           1      0.000198    0.000198
   2         0           1      0.000055    0.000055
   3         0           1      0.000016    0.000016
   4         0           1      0.000006    0.000006
   5         0           1      0.000002    0.000002
   6         1           0      0.000000    0.000000    Roots Converged

 --------------------------------------------------------------

                    Orbital Energies (a.u.)
 --------------------------------------------------------------

 Alpha MOs
 -- Occupied --
-11.2402 -11.2391 -11.2325 -11.2317 -11.2309 -11.2305 -11.2250 -11.2250
 -1.1524  -1.0490  -1.0308  -0.9475  -0.9149  -0.8113  -0.7834  -0.6764
 -0.6443  -0.6211  -0.5926  -0.5727  -0.5584  -0.5511  -0.5395  -0.5388
 -0.4800  -0.4776  -0.4775  -0.3266  -0.3159
 -- Virtual --
  0.0394   0.0480   0.0490   0.0648   0.0672   0.0726   0.0890   0.0913
  0.0972   0.1141   0.1181   0.1208   0.1216   0.1368   0.1525   0.1575
  0.1596   0.1787   0.1804   0.1848   0.1865   0.1877   0.1984   0.2020
  0.2076   0.2079   0.2148   0.2201   0.2298   0.2310   0.2386   0.2451
  0.2465   0.2639   0.2659   0.2705   0.2848   0.2861   0.2900   0.3076
  0.3147   0.3252   0.3328   0.3431   0.3463   0.3594   0.3679   0.3971
  0.4106   0.4253   0.4296   0.4363   0.4428   0.4464   0.4566   0.4908
  0.5146   0.5315   0.5419   0.5524   0.5935   0.6067   0.6080   0.6444
  0.6827   0.7225   0.7312   0.7394   0.7533   0.7560   0.7599   0.7841
  0.7864   0.7990   0.8002   0.8252   0.8524   0.8557   0.8590   0.8751
  0.8960   0.9034   0.9143   0.9263   0.9273   0.9500   0.9527   0.9892
  1.0030   1.0162   1.0310   1.0504   1.0659   1.0838   1.1172   1.1318
  1.1413   1.1592   1.1594   1.1918   1.2101   1.2406   1.2525   1.2648
  1.2854   1.2896   1.3612   1.3929   1.4528   1.5470   1.5473   1.6096
  1.6458   1.6813   1.7177   1.7229   1.7342   1.7658   1.7950   1.8262
  1.8329   1.8334   1.8376   1.8403   1.8639   1.8648   1.8940   1.8999
  1.9356   1.9542   1.9826   2.0008   2.0208   2.0433   2.0654   2.0860
  2.1057   2.1186   2.1615   2.1963   2.2042   2.2233   2.2288   2.2364
  2.2658   2.3279   2.3384   2.3387   2.3815   2.3919   2.4741   2.5093
  2.5130   2.5749   2.5839   2.6000   2.6278   2.7408   2.7545   2.7669
  2.8028   2.8120   2.8210   2.8319   2.9045   2.9089   2.9133   2.9338
  2.9638   2.9822   3.0060   3.0123   3.0204   3.0480   3.0578   3.0661
  3.0798   3.0801   3.0891   3.2041   3.2240   3.2435   3.2925   3.3030
  3.3266   3.3428   3.3498   3.5067   3.5077   3.5967   3.6120   3.7395
  3.7851   3.8288   3.9427   3.9941   4.0202   4.1468   4.1601   4.2328
  4.2503   4.2883   4.4580   4.4803   4.5959   4.7253   4.8027   5.2862
 24.7364  25.0828  25.0944  25.1441  25.1480  25.2377  25.2449  25.3383
 --------------------------------------------------------------

          Ground-State Mulliken Net Atomic Charges

     Atom                 Charge (a.u.)
  ----------------------------------------
      1 C                     0.715996
      2 C                    -0.589335
      3 H                     0.142534
      4 C                    -0.206692
      5 H                     0.183321
      6 C                    -0.206705
      7 H                     0.183323
      8 C                    -0.589328
      9 H                     0.142537
     10 C                     0.715605
     11 C                    -0.751213
     12 H                     0.175021
     13 H                     0.165300
     14 H                     0.165306
     15 C                    -0.751322
     16 H                     0.175027
     17 H                     0.165309
     18 H                     0.165314
  ----------------------------------------
  Sum of atomic charges =     0.000000

 -----------------------------------------------------------------
                    Cartesian Multipole Moments
 -----------------------------------------------------------------
    Charge (ESU x 10^10)
                 0.0000
    Dipole Moment (Debye)
         X       0.3065      Y      -0.0000      Z      -0.5532
       Tot       0.6324
    Quadrupole Moments (Debye-Ang)
        XX     -46.9458     XY       0.0000     YY     -53.6618
        XZ       0.5885     YZ       0.0000     ZZ     -46.6312
    Octopole Moments (Debye-Ang^2)
       XXX     115.4366    XXY       0.0001    XYY      48.7980
       YYY      -0.0001    XXZ      -2.2261    XYZ      -0.0000
       YYZ     -10.0375    XZZ      38.6690    YZZ      -0.0001
       ZZZ      -4.9467
    Hexadecapole Moments (Debye-Ang^3)
      XXXX    -753.7633   XXXY      -0.0006   XXYY    -162.9588
      XYYY       0.0001   YYYY     -78.8055   XXXZ      57.3086
      XXYZ      -0.0003   XYYZ      23.0237   YYYZ       0.0000
      XXZZ    -237.9479   XYZZ      -0.0000   YYZZ    -137.8519
      XZZZ      49.0855   YZZZ      -0.0000   ZZZZ    -686.4526
 -----------------------------------------------------------------
 DrvMan is completing analytic gradient of the MP2 energy
 MP2 relaxed dipole moment
            1
    1   0.1205695
    2  -0.0000007
    3  -0.2176534
	Magnitude:	 0.249 au	 0.632 Debye
 MP2 energy read as -309.985284
 Full Analytical Gradient of MP2 Energy (in au.)
             1             2             3             4             5
    1    0.00007457   -0.00000719    0.00001067    0.00000413    0.00003666
    2    0.00000025   -0.00000031    0.00000005    0.00000020   -0.00000003
    3   -0.00020649    0.00001596    0.00001934    0.00008005    0.00001381
             6             7             8             9            10
    1   -0.00006988   -0.00003141   -0.00000829   -0.00002315    0.00011564
    2   -0.00000022    0.00000004    0.00000028   -0.00000005   -0.00000019
    3    0.00003028   -0.00002232    0.00002667   -0.00000064   -0.00014934
            11            12            13            14            15
    1   -0.00004028    0.00000726    0.00002199    0.00002204   -0.00018830
    2    0.00000004   -0.00000002   -0.00000478    0.00000480   -0.00000007
    3    0.00021938   -0.00002240   -0.00003541   -0.00003541    0.00016943
            16            17            18
    1    0.00002273    0.00002643    0.00002638
    2    0.00000004    0.00000471   -0.00000475
    3   -0.00002034   -0.00004124   -0.00004130
 Gradient time:  CPU 0.07 s  wall 0.05 s
 Geometry Optimization Parameters
   NAtoms,    NIC,     NZ,  NCons,   NDum,   NFix, NCnnct, MaxDiis
       18     120      18       0       0       0       0       0

 Cartesian Hessian Update
 Hessian updated using BFGS update


** GEOMETRY OPTIMIZATION IN DELOCALIZED INTERNAL COORDINATES **
   Searching for a Minimum

   Optimization Cycle:   3

                       Coordinates (Angstroms)
     ATOM                X               Y               Z
      1  C         0.0019021795    0.0000001298   -0.0005245166
      2  C         0.0056084564   -0.0000007251    1.4023158104
      3  H         0.9586609139   -0.0000025799    1.9278410078
      4  C        -1.1881300038   -0.0000016465    2.1330357500
      5  H        -1.1608844137   -0.0000021992    3.2195168327
      6  C        -2.4110947637    0.0000018714    1.4556651372
      7  H        -3.3465477993    0.0000022081    2.0089418230
      8  C        -2.4249350558    0.0000017082    0.0561117092
      9  H        -3.3759995984    0.0000037764   -0.4730087241
     10  C        -1.2338034565    0.0000013552   -0.6849296643
     11  C        -1.2728379978   -0.0000043998   -2.1929155142
     12  H        -2.3044606075    0.0000371192   -2.5547296236
     13  H        -0.7686013770    0.8821178402   -2.6034284142
     14  H        -0.7686761308   -0.8821731857   -2.6034210837
     15  C         1.3009395726    0.0000038814   -0.7673249809
     16  H         2.1549025614   -0.0000291090   -0.0847410781
     17  H         1.3815589194   -0.8821092423   -1.4125443859
     18  H         1.3815866689    0.8821529478   -1.4124921534
   Point Group: c1    Number of degrees of freedom:    48


   Energy is   -309.985284444

 Hessian updated using BFGS update

 39 Hessian modes will be used to form the next step
  Hessian Eigenvalues:
     0.007886    0.007895    0.016023    0.016520    0.021784    0.022956
     0.022979    0.022987    0.023342    0.023357    0.023454    0.069652
     0.071612    0.139897    0.159795    0.162317    0.219995    0.220496
     0.244772    0.249608    0.249979    0.291455    0.313837    0.342021
     0.342064    0.342181    0.342794    0.346395    0.346539    0.353330
     0.353739    0.354727    0.355508    0.411799    0.420299    0.447416
     0.463664    0.466551    0.507929

 Minimum search - taking simple RFO step
 Searching for Lamda that Minimizes Along All modes
 Value Taken    Lamda =   0.00000000
 Step Taken.  Stepsize is  0.001797

                             Maximum     Tolerance    Cnvgd?
         Gradient           0.000149      0.000300     YES
         Displacement       0.000867      0.001200     YES
         Energy change     -0.000003      0.000001      NO

 Final energy is   -309.98528444370169     


 ******************************
 **  OPTIMIZATION CONVERGED  **
 ******************************

                       Coordinates (Angstroms)
     ATOM                X               Y               Z
      1  C         0.0019021795    0.0000001298   -0.0005245166
      2  C         0.0056084564   -0.0000007251    1.4023158104
      3  H         0.9586609139   -0.0000025799    1.9278410078
      4  C        -1.1881300038   -0.0000016465    2.1330357500
      5  H        -1.1608844137   -0.0000021992    3.2195168327
      6  C        -2.4110947637    0.0000018714    1.4556651372
      7  H        -3.3465477993    0.0000022081    2.0089418230
      8  C        -2.4249350558    0.0000017082    0.0561117092
      9  H        -3.3759995984    0.0000037764   -0.4730087241
     10  C        -1.2338034565    0.0000013552   -0.6849296643
     11  C        -1.2728379978   -0.0000043998   -2.1929155142
     12  H        -2.3044606075    0.0000371192   -2.5547296236
     13  H        -0.7686013770    0.8821178402   -2.6034284142
     14  H        -0.7686761308   -0.8821731857   -2.6034210837
     15  C         1.3009395726    0.0000038814   -0.7673249809
     16  H         2.1549025614   -0.0000291090   -0.0847410781
     17  H         1.3815589194   -0.8821092423   -1.4125443859
     18  H         1.3815866689    0.8821529478   -1.4124921534

Z-matrix Print:
$molecule
0 1
C 
C  1 1.402845
H  2 1.088341 1 119.024273
C  2 1.399630 1 121.320566 3 -180.000000 0
H  4 1.086823 2 120.035439 1 -180.000000 0
C  4 1.398025 2 119.547052 1 -0.000000 0
H  6 1.086824 4 120.416663 2 -180.000000 0
C  6 1.399622 4 119.547592 2 0.000000 0
H  8 1.088344 6 119.655760 4 180.000000 0
C  8 1.402832 6 121.320491 4 -0.000000 0
C  1 1.508470 2 120.401283 3 -0.000000 0
H  11 1.093240 1 110.811537 2 0.001947 0
H  11 1.095870 1 111.262541 2 120.260883 0
H  11 1.095870 1 111.262634 2 -120.256974 0
C  10 1.508491 8 120.404293 6 180.000000 0
H  15 1.093231 10 110.809741 8 0.002522 0
H  15 1.095863 10 111.257957 8 120.262279 0
H  15 1.095863 10 111.258026 8 -120.257195 0
$end


 --------------------------------------------------------------

                    Orbital Energies (a.u.)
 --------------------------------------------------------------

 Alpha MOs
 -- Occupied --
-11.2402 -11.2391 -11.2325 -11.2317 -11.2309 -11.2305 -11.2250 -11.2250
 -1.1524  -1.0490  -1.0308  -0.9475  -0.9149  -0.8113  -0.7834  -0.6764
 -0.6443  -0.6211  -0.5926  -0.5727  -0.5584  -0.5511  -0.5395  -0.5388
 -0.4800  -0.4776  -0.4775  -0.3266  -0.3159
 -- Virtual --
  0.0394   0.0480   0.0490   0.0648   0.0672   0.0726   0.0890   0.0913
  0.0972   0.1141   0.1181   0.1208   0.1216   0.1368   0.1525   0.1575
  0.1596   0.1787   0.1804   0.1848   0.1865   0.1877   0.1984   0.2020
  0.2076   0.2079   0.2148   0.2201   0.2298   0.2310   0.2386   0.2451
  0.2465   0.2639   0.2659   0.2705   0.2848   0.2861   0.2900   0.3076
  0.3147   0.3252   0.3328   0.3431   0.3463   0.3594   0.3679   0.3971
  0.4106   0.4253   0.4296   0.4363   0.4428   0.4464   0.4566   0.4908
  0.5146   0.5315   0.5419   0.5524   0.5935   0.6067   0.6080   0.6444
  0.6827   0.7225   0.7312   0.7394   0.7533   0.7560   0.7599   0.7841
  0.7864   0.7990   0.8002   0.8252   0.8524   0.8557   0.8590   0.8751
  0.8960   0.9034   0.9143   0.9263   0.9273   0.9500   0.9527   0.9892
  1.0030   1.0162   1.0310   1.0504   1.0659   1.0838   1.1172   1.1318
  1.1413   1.1592   1.1594   1.1918   1.2101   1.2406   1.2525   1.2648
  1.2854   1.2896   1.3612   1.3929   1.4528   1.5470   1.5473   1.6096
  1.6458   1.6813   1.7177   1.7229   1.7342   1.7658   1.7950   1.8262
  1.8329   1.8334   1.8376   1.8403   1.8639   1.8648   1.8940   1.8999
  1.9356   1.9542   1.9826   2.0008   2.0208   2.0433   2.0654   2.0860
  2.1057   2.1186   2.1615   2.1963   2.2042   2.2233   2.2288   2.2364
  2.2658   2.3279   2.3384   2.3387   2.3815   2.3919   2.4741   2.5093
  2.5130   2.5749   2.5839   2.6000   2.6278   2.7408   2.7545   2.7669
  2.8028   2.8120   2.8210   2.8319   2.9045   2.9089   2.9133   2.9338
  2.9638   2.9822   3.0060   3.0123   3.0204   3.0480   3.0578   3.0661
  3.0798   3.0801   3.0891   3.2041   3.2240   3.2435   3.2925   3.3030
  3.3266   3.3428   3.3498   3.5067   3.5077   3.5967   3.6120   3.7395
  3.7851   3.8288   3.9427   3.9941   4.0202   4.1468   4.1601   4.2328
  4.2503   4.2883   4.4580   4.4803   4.5959   4.7253   4.8027   5.2862
 24.7364  25.0828  25.0944  25.1441  25.1480  25.2377  25.2449  25.3383
 --------------------------------------------------------------

          Ground-State Mulliken Net Atomic Charges

     Atom                 Charge (a.u.)
  ----------------------------------------
      1 C                     0.715996
      2 C                    -0.589335
      3 H                     0.142534
      4 C                    -0.206692
      5 H                     0.183321
      6 C                    -0.206705
      7 H                     0.183323
      8 C                    -0.589328
      9 H                     0.142537
     10 C                     0.715605
     11 C                    -0.751213
     12 H                     0.175021
     13 H                     0.165300
     14 H                     0.165306
     15 C                    -0.751322
     16 H                     0.175027
     17 H                     0.165309
     18 H                     0.165314
  ----------------------------------------
  Sum of atomic charges =     0.000000

 -----------------------------------------------------------------
                    Cartesian Multipole Moments
 -----------------------------------------------------------------
    Charge (ESU x 10^10)
                 0.0000
    Dipole Moment (Debye)
         X       0.3065      Y      -0.0000      Z      -0.5532
       Tot       0.6324
    Quadrupole Moments (Debye-Ang)
        XX     -46.9458     XY       0.0000     YY     -53.6618
        XZ       0.5885     YZ       0.0000     ZZ     -46.6312
    Octopole Moments (Debye-Ang^2)
       XXX     115.4366    XXY       0.0001    XYY      48.7980
       YYY      -0.0001    XXZ      -2.2261    XYZ      -0.0000
       YYZ     -10.0375    XZZ      38.6690    YZZ      -0.0001
       ZZZ      -4.9467
    Hexadecapole Moments (Debye-Ang^3)
      XXXX    -753.7633   XXXY      -0.0006   XXYY    -162.9588
      XYYY       0.0001   YYYY     -78.8055   XXXZ      57.3086
      XXYZ      -0.0003   XYYZ      23.0237   YYYZ       0.0000
      XXZZ    -237.9479   XYZZ      -0.0000   YYZZ    -137.8519
      XZZZ      49.0855   YZZZ      -0.0000   ZZZZ    -686.4526
 -----------------------------------------------------------------
Archival summary:
1\1\february\OPT\MP2\BasisUnspecified\810\taweetha\FriDec1321:49:112019FriDec1321:49:112019\0\\#,OPT,MP2,BasisUnspecified,\\0,1\C\C,1,1.40285\H,2,1.08834,1,119.024\C,2,1.39963,1,121.321,3,-180,0\H,4,1.08682,2,120.035,1,-180,0\C,4,1.39802,2,119.547,1,-0,0\H,6,1.08682,4,120.417,2,-180,0\C,6,1.39962,4,119.548,2,0,0\H,8,1.08834,6,119.656,4,180,0\C,8,1.40283,6,121.32,4,-0,0\C,1,1.50847,2,120.401,3,-0,0\H,11,1.09324,1,110.812,2,0.00194697,0\H,11,1.09587,1,111.263,2,120.261,0\H,11,1.09587,1,111.263,2,-120.257,0\C,10,1.50849,8,120.404,6,180,0\H,15,1.09323,10,110.81,8,0.00252248,0\H,15,1.09586,10,111.258,8,120.262,0\H,15,1.09586,10,111.258,8,-120.257,0\\HF=-308.845674\MP2=-309.985284\\@

 Total job time:  415.68s(wall), 613.17s(cpu) 
 Fri Dec 13 21:49:11 2019

        *************************************************************
        *                                                           *
        *  Thank you very much for using Q-Chem.  Have a nice day.  *
        *                                                           *
        *************************************************************
