# Supplementary material for: Geometric and energetic data from quantum chemical calculations of halobenzenes and xylenes
Source: Data Brief. 2020 Mar 5;30:105386. doi: 10.1016/j.dib.2020.105386 (PMC7114895; doi:10.1016/j.dib.2020.105386)
Supplement: Supplementary file 2 [file mmc2.zip › xylene/MP2/p-xylene.out]

                  Welcome to Q-Chem
     A Quantum Leap Into The Future Of Chemistry


 Q-Chem 5.2 (devel), Q-Chem, Inc., Pleasanton, CA (2019)

 Yihan Shao,  Zhengting Gan,  E. Epifanovsky,  A. T. B. Gilbert,  M. Wormit,  
 J. Kussmann,  A. W. Lange,  A. Behn,  Jia Deng,  Xintian Feng,  D. Ghosh,  
 M. Goldey,  P. R. Horn,  L. D. Jacobson,  I. Kaliman,  T. Kus,  A. Landau,  
 Jie Liu,  E. I. Proynov,  R. M. Richard,  R. P. Steele,  E. J. Sundstrom,  
 H. L. Woodcock III,  P. M. Zimmerman,  D. Zuev,  B. Albrecht,  E. Alguire,  
 S. A. Baeppler,  D. Barton,  Z. Benda,  Y. A. Bernard,  E. J. Berquist,  
 K. B. Bravaya,  H. Burton,  D. Casanova,  Chun-Min Chang,  Yunqing Chen,  
 A. Chien,  K. D. Closser,  M. P. Coons,  S. Coriani,  S. Dasgupta,  
 A. L. Dempwolff,  M. Diedenhofen,  Hainam Do,  R. G. Edgar,  Po-Tung Fang,  
 S. Faraji,  S. Fatehi,  Qingguo Feng,  K. D. Fenk,  J. Fosso-Tande,  
 J. Gayvert,  Qinghui Ge,  A. Ghysels,  G. Gidofalvi,  J. Gomes,  
 J. Gonthier,  A. Gunina,  D. Hait,  M. W. D. Hanson-Heine,  
 P. H. P. Harbach,  A. W. Hauser,  M. F. Herbst,  J. E. Herr,  
 E. G. Hohenstein,  Z. C. Holden,  Kerwin Hui,  B. C. Huynh,  T.-C. Jagau,  
 Hyunjun Ji,  B. Kaduk,  K. Khistyaev,  Jaehoon Kim,  P. Klunzinger,  K. Koh,  
 D. Kosenkov,  L. Koulias,  T. Kowalczyk,  C. M. Krauter,  A. Kunitsa,  
 Ka Un Lao,  A. Laurent,  K. V. Lawler,  Joonho Lee,  D. Lefrancois,  
 S. Lehtola,  D. S. Levine,  Yi-Pei Li,  You-Sheng Lin,  Fenglai Liu,  
 E. Livshits,  A. Luenser,  P. Manohar,  E. Mansoor,  S. F. Manzer,  
 Shan-Ping Mao,  Yuezhi Mao,  N. Mardirossian,  A. V. Marenich,  
 T. Markovich,  L. A. Martinez-Martinez,  S. A. Maurer,  N. J. Mayhall,  
 S. C. McKenzie,  J.-M. Mewes,  P. Morgante,  A. F. Morrison,  
 J. W. Mullinax,  K. Nanda,  T. S. Nguyen-Beck,  R. Olivares-Amaya,  
 J. A. Parkhill,  Zheng Pei,  T. M. Perrine,  F. Plasser,  P. Pokhilko,  
 S. Prager,  A. Prociuk,  E. Ramos,  D. R. Rehn,  F. Rob,  M. Scheurer,  
 M. Schneider,  N. Sergueev,  S. M. Sharada,  S. Sharma,  D. W. Small,  
 T. Stauch,  T. Stein,  Yu-Chuan Su,  A. J. W. Thom,  A. Tkatchenko,  
 T. Tsuchimochi,  N. M. Tubman,  L. Vogt,  M. L. Vidal,  O. Vydrov,  
 M. A. Watson,  J. Wenzel,  M. de Wergifosse,  T. A. Wesolowski,  A. White,  
 J. Witte,  A. Yamada,  Jun Yang,  K. Yao,  S. Yeganeh,  S. R. Yost,  
 Zhi-Qiang You,  A. Zech,  Igor Ying Zhang,  Xing Zhang,  Yan Zhao,  
 Ying Zhu,  B. R. Brooks,  G. K. L. Chan,  C. J. Cramer,  M. S. Gordon,  
 W. J. Hehre,  A. Klamt,  M. W. Schmidt,  C. D. Sherrill,  D. G. Truhlar,  
 A. Aspuru-Guzik,  R. Baer,  A. T. Bell,  N. A. Besley,  Jeng-Da Chai,  
 A. E. DePrince, III,  R. A. DiStasio Jr.,  A. Dreuw,  B. D. Dunietz,  
 T. R. Furlani,  Chao-Ping Hsu,  Yousung Jung,  Jing Kong,  D. S. Lambrecht,  
 WanZhen Liang,  C. Ochsenfeld,  V. A. Rassolov,  L. V. Slipchenko,  
 J. E. Subotnik,  T. Van Voorhis,  J. M. Herbert,  A. I. Krylov,  
 P. M. W. Gill,  M. Head-Gordon

 Contributors to earlier versions of Q-Chem not listed above: 
 R. D. Adamson,  B. Austin,  J. Baker,  G. J. O. Beran,  K. Brandhorst,  
 S. T. Brown,  E. F. C. Byrd,  A. K. Chakraborty,  C.-L. Cheng,  
 Siu Hung Chien,  D. M. Chipman,  D. L. Crittenden,  H. Dachsel,  
 R. J. Doerksen,  A. D. Dutoi,  L. Fusti-Molnar,  W. A. Goddard III,  
 A. Golubeva-Zadorozhnaya,  S. R. Gwaltney,  G. Hawkins,  A. Heyden,  
 S. Hirata,  G. Kedziora,  F. J. Keil,  C. Kelley,  Jihan Kim,  R. A. King,  
 R. Z. Khaliullin,  P. P. Korambath,  W. Kurlancheek,  A. M. Lee,  M. S. Lee,  
 S. V. Levchenko,  Ching Yeh Lin,  D. Liotard,  R. C. Lochan,  I. Lotan,  
 P. E. Maslen,  N. Nair,  D. P. O'Neill,  D. Neuhauser,  E. Neuscamman,  
 C. M. Oana,  R. Olson,  B. Peters,  R. Peverati,  P. A. Pieniazek,  
 Y. M. Rhee,  J. Ritchie,  M. A. Rohrdanz,  E. Rosta,  N. J. Russ,  
 H. F. Schaefer III,  N. E. Schultz,  N. Shenvi,  A. C. Simmonett,  A. Sodt,  
 D. Stuck,  K. S. Thanthiriwatte,  V. Vanovschi,  Tao Wang,  A. Warshel,  
 C. F. Williams,  Q. Wu,  X. Xu,  W. Zhang

 Please cite Q-Chem as follows:
 Y. Shao et al., Mol. Phys. 113, 184-215 (2015)
 DOI: 10.1080/00268976.2014.952696

 Q-Chem 5.2.1 for Intel X86 EM64T Linux

 Parts of Q-Chem use Armadillo 8.300.2 (Tropical Shenanigans).
 http://arma.sourceforge.net/

 Q-Chem begins on Sat Dec 14 10:39:25 2019  

Host: 
0

     Scratch files written to /scratch/taweetham/qchem28683//
NAlpha2: 58
NElect   58
Mult     1
Core orbitals will be frozen

Checking the input file for inconsistencies... 	...done.

--------------------------------------------------------------
User input:
--------------------------------------------------------------
$molecule
0 1
  C    0.6979331   -1.1975722    0.0000191
  C   -0.6979331   -1.1975722    0.0000062
  C   -1.4205537   -0.0038613   -0.0000047
  C   -0.6951610    1.1950660    0.0000055
  C    0.6951610    1.1950660    0.0000208
  C    1.4205537   -0.0038613    0.0000190
  C   -2.9309464    0.0029977   -0.0000189
  C    2.9309464    0.0029977   -0.0000278
  H    1.2296150   -2.1440149    0.0000408
  H   -1.2296150   -2.1440149    0.0000162
  H   -1.2278626    2.1414878    0.0000117
  H    1.2278626    2.1414878    0.0000416
  H   -3.3269994    0.5178777   -0.8810604
  H   -3.3270165    0.5180432    0.8809172
  H   -3.3304472   -1.0131743    0.0000709
  H    3.3270364    0.5185558    0.8805962
  H    3.3269794    0.5173648   -0.8813810
  H    3.3304472   -1.0131741    0.0006321
$end

$REM
   JOB_TYPE     OPTIMIZATION
   BASIS        6-311++G**
   METHOD       MP2
$END
--------------------------------------------------------------
 ----------------------------------------------------------------
             Standard Nuclear Orientation (Angstroms)
    I     Atom           X                Y                Z
 ----------------------------------------------------------------
    1      C       0.6979331044    -1.1975722208     0.0000190846
    2      C      -0.6979330956    -1.1975722240     0.0000061838
    3      C      -1.4205536983    -0.0038613256    -0.0000047095
    4      C      -0.6951610010     1.1950659760     0.0000054981
    5      C       0.6951609990     1.1950659792     0.0000207990
    6      C       1.4205537017    -0.0038613192     0.0000189922
    7      C      -2.9309463983     0.0029976710    -0.0000189103
    8      C       2.9309464017     0.0029976842    -0.0000278069
    9      H       1.2296150066    -2.1440149196     0.0000407792
   10      H      -1.2296149934    -2.1440149252     0.0000161778
   11      H      -1.2278626031     2.1414877748     0.0000117035
   12      H       1.2278625969     2.1414877804     0.0000416049
   13      H      -3.3269993989     0.5178776754    -0.8810604075
   14      H      -3.3270165000     0.5180431648     0.8809171925
   15      H      -3.3304471960    -1.0131743299     0.0000708833
   16      H       3.3270364000     0.5185557798     0.8805961964
   17      H       3.3269794011     0.5173647904    -0.8813810036
   18      H       3.3304472040    -1.0131741149     0.0006320873
 ----------------------------------------------------------------
 Molecular Point Group                 C1    NOp =  1
 Largest Abelian Subgroup              C1    NOp =  1
 Nuclear Repulsion Energy =         339.78268091 hartrees
 There are       29 alpha and       29 beta electrons
 Requested basis set is 6-311++G(d,p)
 There are 98 shells and 246 basis functions

 Total QAlloc Memory Limit   2000 MB
 Mega-Array Size       188 MB
 MEM_STATIC part       192 MB
 A cutoff of  1.0D-11 yielded   4373 shell pairs
 There are     28357 function pairs (     30258 Cartesian)
 Smallest overlap matrix eigenvalue = 8.09E-07

 Q-Chem warning in module stvman/mkSTV.C, line 318:

 Overlap eigenvalue is smaller than square root of threshold
 Use THRESH >= 12 to get rid of this warning

 Linear dependence detected in AO basis
 Tighter screening thresholds may be required for diffuse basis sets
 Use S2THRESH > 14 and THRESH = 14 in case of SCF convergence issues
 Number of orthogonalized atomic orbitals = 245
 Maximum deviation from orthogonality = 1.528E-10

 Scale SEOQF with 1.000000e-01/1.000000e-01/1.000000e-01

 Standard Electronic Orientation quadrupole field applied
 Nucleus-field energy     =     0.0000000112 hartrees
 Guess from superposition of atomic densities
 Warning:  Energy on first SCF cycle will be non-variational
 SAD guess density has 58.000000 electrons

 -----------------------------------------------------------------------
  General SCF calculation program by
  Eric Jon Sundstrom, Paul Horn, Yuezhi Mao, Dmitri Zuev, Alec White,
  David Stuck, Shaama M.S., Shane Yost, Joonho Lee, David Small,
  Daniel Levine, Susi Lehtola, Hugh Burton, Evgeny Epifanovsky,
  Bang C. Huynh
 -----------------------------------------------------------------------
 Hartree-Fock
 using 6 threads for integral computing
 -------------------------------------------------------
 OpenMP Integral computing Module                
 Release: version 2.0, May 2017, Q-Chem Inc. Pleasanton 
 -------------------------------------------------------
 A restricted SCF calculation will be
 performed using DIIS
 SCF converges when DIIS error is below 1.0e-08
 ---------------------------------------
  Cycle       Energy         DIIS error
 ---------------------------------------
    1    -312.1512965785      4.27e-02  
    2    -308.7590398732      2.75e-03  
    3    -308.8406296193      7.31e-04  
    4    -308.8469234232      2.50e-04  
    5    -308.8474813727      4.03e-05  
    6    -308.8475037576      1.29e-05  
    7    -308.8475060411      3.78e-06  
    8    -308.8475063346      1.60e-06  
    9    -308.8475063904      6.36e-07  
   10    -308.8475064072      2.95e-07  
   11    -308.8475064128      1.01e-07  
   12    -308.8475064130      3.22e-08  
   13    -308.8475064134      7.31e-09  Convergence criterion met
 ---------------------------------------
 SCF time:   CPU 47.85s  wall 8.00s 
 SCF   energy in the final basis set =     -308.8475064134
 Total energy in the final basis set =     -308.8475064134

 Components of the MP2 correlation energy:
        aaaa  correlation energy =        -0.1444795768 au
        abab  correlation energy =        -0.8478273727 au
        bbbb  correlation energy =        -0.1444795768 au
        non-Brillouin singles    =        -0.0000000000 au

 Total  MP2   correlation energy =                    -1.13678653 au
        MP2         total energy =                  -309.98429294 au
  Entering Z-vector solver.
   1         0           1      0.000193    0.000193
   2         0           1      0.000052    0.000052
   3         0           1      0.000013    0.000013
   4         0           1      0.000005    0.000005
   5         0           1      0.000002    0.000002
   6         1           0      0.000000    0.000000    Roots Converged

 --------------------------------------------------------------

                    Orbital Energies (a.u.)
 --------------------------------------------------------------

 Alpha MOs
 -- Occupied --
-11.2377 -11.2377 -11.2299 -11.2291 -11.2287 -11.2279 -11.2231 -11.2231
 -1.1537  -1.0604  -1.0089  -0.9720  -0.8949  -0.8258  -0.7818  -0.6676
 -0.6436  -0.6257  -0.5786  -0.5767  -0.5674  -0.5541  -0.5481  -0.5231
 -0.4820  -0.4790  -0.4742  -0.3319  -0.3124
 -- Virtual --
  0.0399   0.0476   0.0499   0.0648   0.0672   0.0721   0.0799   0.0915
  0.0939   0.1087   0.1128   0.1238   0.1266   0.1426   0.1433   0.1547
  0.1686   0.1722   0.1797   0.1856   0.1878   0.1910   0.1947   0.2041
  0.2048   0.2069   0.2116   0.2239   0.2249   0.2309   0.2324   0.2458
  0.2511   0.2551   0.2573   0.2785   0.2818   0.2895   0.2983   0.3105
  0.3147   0.3186   0.3217   0.3526   0.3591   0.3644   0.3665   0.3915
  0.3962   0.4143   0.4282   0.4353   0.4431   0.4583   0.4615   0.4799
  0.5214   0.5421   0.5434   0.5579   0.5987   0.6045   0.6112   0.6634
  0.6642   0.7235   0.7257   0.7342   0.7418   0.7511   0.7672   0.7686
  0.7905   0.7973   0.8215   0.8416   0.8495   0.8562   0.8593   0.8648
  0.8710   0.8828   0.9046   0.9144   0.9211   0.9541   0.9650   0.9803
  0.9999   1.0194   1.0415   1.0568   1.0798   1.0906   1.0983   1.1339
  1.1477   1.1581   1.1718   1.1831   1.1871   1.2430   1.2435   1.2567
  1.2810   1.3321   1.3327   1.3482   1.3989   1.5353   1.5796   1.6216
  1.6275   1.6762   1.6872   1.7266   1.7295   1.7301   1.7970   1.8083
  1.8225   1.8236   1.8360   1.8483   1.8761   1.8785   1.8810   1.8875
  1.9185   1.9516   1.9685   1.9899   2.0152   2.0485   2.0642   2.1056
  2.1198   2.1331   2.1345   2.1971   2.1972   2.2532   2.2540   2.2746
  2.2795   2.3091   2.3322   2.3763   2.3903   2.4384   2.4420   2.4475
  2.5250   2.5400   2.6271   2.6279   2.6350   2.7459   2.7486   2.7639
  2.8255   2.8283   2.8290   2.8423   2.8612   2.8819   2.9370   2.9381
  2.9501   2.9728   2.9759   2.9963   3.0181   3.0366   3.0557   3.0710
  3.0936   3.0977   3.1516   3.1662   3.2198   3.2735   3.2978   3.3105
  3.3263   3.3496   3.3628   3.3649   3.5091   3.6025   3.6238   3.6605
  3.8021   3.8614   3.9298   3.9904   4.0832   4.1281   4.1976   4.2011
  4.2351   4.2576   4.4197   4.5791   4.5859   4.7141   4.8107   5.2913
 24.7504  25.0868  25.1144  25.1330  25.1672  25.2481  25.2739  25.3576
 --------------------------------------------------------------

          Ground-State Mulliken Net Atomic Charges

     Atom                 Charge (a.u.)
  ----------------------------------------
      1 C                    -0.863877
      2 C                    -0.863878
      3 C                     0.722622
      4 C                     0.034698
      5 C                     0.034697
      6 C                     0.722622
      7 C                    -0.732575
      8 C                    -0.732574
      9 H                     0.153356
     10 H                     0.153355
     11 H                     0.180197
     12 H                     0.180197
     13 H                     0.168887
     14 H                     0.168877
     15 H                     0.167816
     16 H                     0.168848
     17 H                     0.168916
     18 H                     0.167816
  ----------------------------------------
  Sum of atomic charges =     0.000000

 -----------------------------------------------------------------
                    Cartesian Multipole Moments
 -----------------------------------------------------------------
    Charge (ESU x 10^10)
                -0.0000
    Dipole Moment (Debye)
         X       0.0000      Y       0.0767      Z      -0.0001
       Tot       0.0767
    Quadrupole Moments (Debye-Ang)
        XX     -45.3423     XY      -0.0000     YY     -46.5913
        XZ      -0.0001     YZ       0.0000     ZZ     -53.5087
    Octopole Moments (Debye-Ang^2)
       XXX      -0.0000    XXY       0.2055    XYY       0.0000
       YYY      -0.9815    XXZ      -0.0001    XYZ       0.0001
       YYZ       0.0016    XZZ       0.0000    YZZ       1.2907
       ZZZ      -0.0018
    Hexadecapole Moments (Debye-Ang^3)
      XXXX   -1117.6679   XXXY       0.0000   XXYY    -230.9538
      XYYY       0.0000   YYYY    -312.4352   XXXZ       0.0002
      XXYZ       0.0003   XYYZ       0.0038   YYYZ       0.0000
      XXZZ    -198.2302   XYZZ      -0.0000   YYZZ     -75.7147
      XZZZ      -0.0039   YZZZ      -0.0001   ZZZZ     -78.2181
 -----------------------------------------------------------------
 DrvMan is completing analytic gradient of the MP2 energy
 MP2 relaxed dipole moment
            1
    1   0.0000000
    2   0.0301590
    3  -0.0000239
	Magnitude:	 0.030 au	 0.077 Debye
 MP2 energy read as -309.984293
 Full Analytical Gradient of MP2 Energy (in au.)
             1             2             3             4             5
    1   -0.00204043    0.00204122    0.00469828    0.00375076   -0.00375040
    2    0.00327281    0.00327562   -0.00074087   -0.00237099   -0.00236571
    3    0.00000070   -0.00000088    0.00000042    0.00000085   -0.00000147
             6             7             8             9            10
    1   -0.00470034    0.00041285   -0.00041193   -0.00112532    0.00112530
    2   -0.00073954   -0.00107320   -0.00107561    0.00169105    0.00169101
    3   -0.00000064    0.00000007    0.00000374    0.00000000    0.00000020
            11            12            13            14            15
    1    0.00115863   -0.00115862   -0.00071202   -0.00071189   -0.00012194
    2   -0.00168645   -0.00168642   -0.00017643   -0.00017651    0.00125711
    3   -0.00000001    0.00000013    0.00070315   -0.00070329   -0.00000010
            16            17            18
    1    0.00071222    0.00071168    0.00012193
    2   -0.00017745   -0.00017550    0.00125709
    3   -0.00070384    0.00070261   -0.00000165
 Gradient time:  CPU 0.08 s  wall 0.05 s
 Geometry Optimization Parameters
   NAtoms,    NIC,     NZ,  NCons,   NDum,   NFix, NCnnct, MaxDiis
       18     120       0       0       0       0       0       0


** GEOMETRY OPTIMIZATION IN DELOCALIZED INTERNAL COORDINATES **
   Searching for a Minimum

   Optimization Cycle:   1

                       Coordinates (Angstroms)
     ATOM                X               Y               Z
      1  C         0.6979331044   -1.1975722208    0.0000190846
      2  C        -0.6979330956   -1.1975722240    0.0000061838
      3  C        -1.4205536983   -0.0038613256   -0.0000047095
      4  C        -0.6951610010    1.1950659760    0.0000054981
      5  C         0.6951609990    1.1950659792    0.0000207990
      6  C         1.4205537017   -0.0038613192    0.0000189922
      7  C        -2.9309463983    0.0029976710   -0.0000189103
      8  C         2.9309464017    0.0029976842   -0.0000278069
      9  H         1.2296150066   -2.1440149196    0.0000407792
     10  H        -1.2296149934   -2.1440149252    0.0000161778
     11  H        -1.2278626031    2.1414877748    0.0000117035
     12  H         1.2278625969    2.1414877804    0.0000416049
     13  H        -3.3269993989    0.5178776754   -0.8810604075
     14  H        -3.3270165000    0.5180431648    0.8809171925
     15  H        -3.3304471960   -1.0131743299    0.0000708833
     16  H         3.3270364000    0.5185557798    0.8805961964
     17  H         3.3269794011    0.5173647904   -0.8813810036
     18  H         3.3304472040   -1.0131741149    0.0006320873
   Point Group: c1    Number of degrees of freedom:    48


   Energy is   -309.984292940


 Attempting to generate delocalized internal coordinates
 Initial Hessian constructed with Jon Baker's OPTIMIZE code

 48 Hessian modes will be used to form the next step
  Hessian Eigenvalues:
     0.007802    0.007802    0.016019    0.017028    0.022488    0.022776
     0.022967    0.022970    0.022980    0.022998    0.023204    0.071785
     0.071785    0.071943    0.071943    0.160000    0.160000    0.160000
     0.160000    0.160000    0.160000    0.160000    0.160000    0.160000
     0.160000    0.220000    0.229566    0.240000    0.250000    0.250000
     0.313095    0.313095    0.342838    0.342841    0.342842    0.342845
     0.345960    0.345960    0.352742    0.352742    0.353309    0.353309
     0.418977    0.421311    0.456446    0.459531    0.463645    0.469650

 Minimum search - taking simple RFO step
 Searching for Lamda that Minimizes Along All modes
 Value Taken    Lamda =  -0.00048869
 Step Taken.  Stepsize is  0.036947

                             Maximum     Tolerance    Cnvgd?
         Gradient           0.010861      0.000300      NO
         Displacement       0.027742      0.001200      NO
         Energy change     *********      0.000001      NO


 New Cartesian Coordinates Obtained by Inverse Iteration

 Displacement from previous Coordinates is:  0.056308
 ----------------------------------------------------------------
             Standard Nuclear Orientation (Angstroms)
    I     Atom           X                Y                Z
 ----------------------------------------------------------------
    1      C       0.7010200341    -1.2057272857     0.0000143595
    2      C      -0.7010236670    -1.2057255489     0.0000070748
    3      C      -1.4241184806    -0.0050982009    -0.0000052381
    4      C      -0.6986434531     1.1994273503     0.0000063277
    5      C       0.6986456984     1.1994188647     0.0000302084
    6      C       1.4241198485    -0.0051045717     0.0000195122
    7      C      -2.9325832946     0.0048499607    -0.0000187866
    8      C       2.9325830838     0.0048542996    -0.0000325194
    9      H       1.2361839692    -2.1536859766     0.0000293464
   10      H      -1.2361917723    -2.1536818026     0.0000115587
   11      H      -1.2348996395     2.1473489544     0.0000131978
   12      H       1.2349083087     2.1473367660     0.0000519486
   13      H      -3.3218399751     0.5214223848    -0.8838437547
   14      H      -3.3218568325     0.5215774980     0.8837073964
   15      H      -3.3318371629    -1.0132654921     0.0000652370
   16      H       3.3218667127     0.5221294220     0.8833666388
   17      H       3.3218242380     0.5208812974    -0.8841847618
   18      H       3.3318423150    -1.0132590227     0.0006665993
 ----------------------------------------------------------------
 Molecular Point Group                 C1    NOp =  1
 Largest Abelian Subgroup              C1    NOp =  1
 Nuclear Repulsion Energy =         338.98483290 hartrees
 There are       29 alpha and       29 beta electrons
 Applying Cartesian multipole field
    Component          Value
    ---------          -----
     (2,0,0)        1.00000E-11
     (0,2,0)        2.00000E-11
     (0,0,2)       -3.00000E-11
 Nucleus-field energy     =     0.0000000113 hartrees
 Requested basis set is 6-311++G(d,p)
 There are 98 shells and 246 basis functions
 A cutoff of  1.0D-11 yielded   4371 shell pairs
 There are     28333 function pairs (     30234 Cartesian)
 Smallest overlap matrix eigenvalue = 8.43E-07

 Q-Chem warning in module stvman/mkSTV.C, line 318:

 Overlap eigenvalue is smaller than square root of threshold
 Use THRESH >= 12 to get rid of this warning

 Linear dependence detected in AO basis
 Tighter screening thresholds may be required for diffuse basis sets
 Use S2THRESH > 14 and THRESH = 14 in case of SCF convergence issues
 Number of orthogonalized atomic orbitals = 245
 Maximum deviation from orthogonality = 1.345E-10
 Guess MOs from SCF MO coefficient file

 -----------------------------------------------------------------------
  General SCF calculation program by
  Eric Jon Sundstrom, Paul Horn, Yuezhi Mao, Dmitri Zuev, Alec White,
  David Stuck, Shaama M.S., Shane Yost, Joonho Lee, David Small,
  Daniel Levine, Susi Lehtola, Hugh Burton, Evgeny Epifanovsky,
  Bang C. Huynh
 -----------------------------------------------------------------------
 Hartree-Fock
 using 6 threads for integral computing
 -------------------------------------------------------
 OpenMP Integral computing Module                
 Release: version 2.0, May 2017, Q-Chem Inc. Pleasanton 
 -------------------------------------------------------
 A restricted SCF calculation will be
 performed using DIIS
 SCF converges when DIIS error is below 1.0e-08
 ---------------------------------------
  Cycle       Energy         DIIS error
 ---------------------------------------
    1    -308.8463104718      1.17e-04  
    2    -308.8464157231      2.92e-05  
    3    -308.8464228383      1.20e-05  
    4    -308.8464241774      2.31e-06  
    5    -308.8464242691      7.48e-07  
    6    -308.8464242822      3.54e-07  
    7    -308.8464242864      1.56e-07  
    8    -308.8464242876      7.53e-08  
    9    -308.8464242879      2.81e-08  
   10    -308.8464242882      7.89e-09  Convergence criterion met
 ---------------------------------------
 SCF time:   CPU 38.29s  wall 7.00s 
 SCF   energy in the final basis set =     -308.8464242882
 Total energy in the final basis set =     -308.8464242882

 Components of the MP2 correlation energy:
        aaaa  correlation energy =        -0.1445815021 au
        abab  correlation energy =        -0.8489337678 au
        bbbb  correlation energy =        -0.1445815021 au
        non-Brillouin singles    =        -0.0000000000 au

 Total  MP2   correlation energy =                    -1.13809677 au
        MP2         total energy =                  -309.98452106 au
  Entering Z-vector solver.
   1         0           1      0.000196    0.000196
   2         0           1      0.000053    0.000053
   3         0           1      0.000013    0.000013
   4         0           1      0.000004    0.000004
   5         0           1      0.000002    0.000002
   6         1           0      0.000000    0.000000    Roots Converged

 --------------------------------------------------------------

                    Orbital Energies (a.u.)
 --------------------------------------------------------------

 Alpha MOs
 -- Occupied --
-11.2392 -11.2392 -11.2321 -11.2314 -11.2309 -11.2303 -11.2235 -11.2235
 -1.1505  -1.0598  -1.0068  -0.9717  -0.8934  -0.8249  -0.7797  -0.6654
 -0.6422  -0.6263  -0.5778  -0.5771  -0.5683  -0.5543  -0.5471  -0.5223
 -0.4815  -0.4791  -0.4722  -0.3308  -0.3112
 -- Virtual --
  0.0399   0.0476   0.0499   0.0648   0.0671   0.0720   0.0799   0.0914
  0.0939   0.1074   0.1128   0.1237   0.1261   0.1423   0.1432   0.1547
  0.1689   0.1720   0.1794   0.1856   0.1879   0.1912   0.1947   0.2040
  0.2050   0.2064   0.2112   0.2235   0.2249   0.2304   0.2324   0.2457
  0.2506   0.2550   0.2572   0.2782   0.2817   0.2891   0.2980   0.3104
  0.3140   0.3182   0.3219   0.3523   0.3584   0.3632   0.3659   0.3910
  0.3938   0.4134   0.4266   0.4347   0.4421   0.4569   0.4606   0.4788
  0.5204   0.5399   0.5412   0.5568   0.5985   0.6046   0.6111   0.6620
  0.6632   0.7211   0.7225   0.7337   0.7422   0.7485   0.7654   0.7698
  0.7899   0.7970   0.8216   0.8411   0.8492   0.8555   0.8588   0.8641
  0.8707   0.8815   0.9044   0.9129   0.9197   0.9522   0.9624   0.9791
  0.9971   1.0169   1.0405   1.0535   1.0793   1.0895   1.0966   1.1315
  1.1437   1.1582   1.1681   1.1828   1.1848   1.2405   1.2422   1.2551
  1.2779   1.3301   1.3328   1.3462   1.3957   1.5328   1.5806   1.6237
  1.6297   1.6765   1.6932   1.7236   1.7267   1.7273   1.7915   1.8054
  1.8180   1.8205   1.8339   1.8452   1.8719   1.8739   1.8771   1.8841
  1.9141   1.9477   1.9667   1.9870   2.0147   2.0482   2.0618   2.1029
  2.1201   2.1305   2.1328   2.1938   2.1947   2.2459   2.2474   2.2708
  2.2756   2.3064   2.3277   2.3713   2.3850   2.4347   2.4391   2.4428
  2.5223   2.5341   2.6206   2.6221   2.6332   2.7390   2.7416   2.7573
  2.8220   2.8244   2.8274   2.8415   2.8601   2.8783   2.9313   2.9364
  2.9517   2.9618   2.9732   2.9903   3.0180   3.0360   3.0559   3.0711
  3.0908   3.0954   3.1437   3.1576   3.2185   3.2705   3.2895   3.3130
  3.3245   3.3470   3.3531   3.3609   3.5034   3.6016   3.6115   3.6558
  3.7911   3.8493   3.9180   3.9702   4.0742   4.1179   4.1997   4.2032
  4.2321   4.2543   4.4143   4.5764   4.5799   4.7108   4.8081   5.2812
 24.7505  25.0786  25.1106  25.1206  25.1599  25.2297  25.2505  25.3330
 --------------------------------------------------------------

          Ground-State Mulliken Net Atomic Charges

     Atom                 Charge (a.u.)
  ----------------------------------------
      1 C                    -0.855726
      2 C                    -0.855727
      3 C                     0.702488
      4 C                     0.036049
      5 C                     0.036062
      6 C                     0.702473
      7 C                    -0.724484
      8 C                    -0.724487
      9 H                     0.155328
     10 H                     0.155327
     11 H                     0.181698
     12 H                     0.181698
     13 H                     0.168878
     14 H                     0.168869
     15 H                     0.166904
     16 H                     0.168837
     17 H                     0.168911
     18 H                     0.166904
  ----------------------------------------
  Sum of atomic charges =     0.000000

 -----------------------------------------------------------------
                    Cartesian Multipole Moments
 -----------------------------------------------------------------
    Charge (ESU x 10^10)
                 0.0000
    Dipole Moment (Debye)
         X       0.0000      Y       0.0792      Z      -0.0001
       Tot       0.0792
    Quadrupole Moments (Debye-Ang)
        XX     -45.4151     XY       0.0000     YY     -46.5724
        XZ      -0.0001     YZ       0.0000     ZZ     -53.5870
    Octopole Moments (Debye-Ang^2)
       XXX       0.0001    XXY       0.2051    XYY      -0.0001
       YYY      -0.9268    XXZ      -0.0002    XYZ       0.0001
       YYZ       0.0016    XZZ       0.0000    YZZ       1.3558
       ZZZ      -0.0019
    Hexadecapole Moments (Debye-Ang^3)
      XXXX   -1122.5095   XXXY      -0.0000   XXYY    -231.4168
      XYYY      -0.0003   YYYY    -314.9254   XXXZ       0.0000
      XXYZ       0.0001   XYYZ       0.0041   YYYZ      -0.0002
      XXZZ    -198.4893   XYZZ      -0.0001   YYZZ     -76.4027
      XZZZ      -0.0041   YZZZ      -0.0006   ZZZZ     -78.5312
 -----------------------------------------------------------------
 DrvMan is completing analytic gradient of the MP2 energy
 MP2 relaxed dipole moment
            1
    1   0.0000013
    2   0.0311505
    3  -0.0000283
	Magnitude:	 0.031 au	 0.079 Debye
 MP2 energy read as -309.984521
 Full Analytical Gradient of MP2 Energy (in au.)
             1             2             3             4             5
    1    0.00032178   -0.00032109   -0.00093812    0.00005195   -0.00005326
    2   -0.00026442   -0.00026955    0.00006040    0.00031661    0.00031554
    3    0.00000059   -0.00000023    0.00000008    0.00000049   -0.00000090
             6             7             8             9            10
    1    0.00093930    0.00075902   -0.00075940   -0.00003551    0.00003542
    2    0.00005934   -0.00019804   -0.00019891   -0.00019893   -0.00019906
    3   -0.00000009   -0.00000010    0.00000068   -0.00000007    0.00000004
            11            12            13            14            15
    1    0.00000873   -0.00000881   -0.00012039   -0.00012035   -0.00002913
    2    0.00017542    0.00017506    0.00009581    0.00009596   -0.00007838
    3   -0.00000005    0.00000003   -0.00003888    0.00003882    0.00000007
            16            17            18
    1    0.00012053    0.00012039    0.00002893
    2    0.00009549    0.00009610   -0.00007843
    3    0.00003881   -0.00003890   -0.00000039
 Gradient time:  CPU 0.08 s  wall 0.05 s
 Geometry Optimization Parameters
   NAtoms,    NIC,     NZ,  NCons,   NDum,   NFix, NCnnct, MaxDiis
       18     120       0       0       0       0       0       0

 Cartesian Hessian Update
 Hessian updated using BFGS update


** GEOMETRY OPTIMIZATION IN DELOCALIZED INTERNAL COORDINATES **
   Searching for a Minimum

   Optimization Cycle:   2

                       Coordinates (Angstroms)
     ATOM                X               Y               Z
      1  C         0.7010200341   -1.2057272857    0.0000143595
      2  C        -0.7010236670   -1.2057255489    0.0000070748
      3  C        -1.4241184806   -0.0050982009   -0.0000052381
      4  C        -0.6986434531    1.1994273503    0.0000063277
      5  C         0.6986456984    1.1994188647    0.0000302084
      6  C         1.4241198485   -0.0051045717    0.0000195122
      7  C        -2.9325832946    0.0048499607   -0.0000187866
      8  C         2.9325830838    0.0048542996   -0.0000325194
      9  H         1.2361839692   -2.1536859766    0.0000293464
     10  H        -1.2361917723   -2.1536818026    0.0000115587
     11  H        -1.2348996395    2.1473489544    0.0000131978
     12  H         1.2349083087    2.1473367660    0.0000519486
     13  H        -3.3218399751    0.5214223848   -0.8838437547
     14  H        -3.3218568325    0.5215774980    0.8837073964
     15  H        -3.3318371629   -1.0132654921    0.0000652370
     16  H         3.3218667127    0.5221294220    0.8833666388
     17  H         3.3218242380    0.5208812974   -0.8841847618
     18  H         3.3318423150   -1.0132590227    0.0006665993
   Point Group: c1    Number of degrees of freedom:    48


   Energy is   -309.984521060

 Hessian updated using BFGS update

 37 Hessian modes will be used to form the next step
  Hessian Eigenvalues:
     0.007802    0.007802    0.016019    0.017028    0.022488    0.022776
     0.022967    0.022980    0.022998    0.023204    0.071785    0.071785
     0.071895    0.071943    0.155057    0.160575    0.220000    0.229566
     0.239379    0.248858    0.250000    0.315352    0.342839    0.342842
     0.342844    0.343017    0.346340    0.352742    0.352991    0.353309
     0.356091    0.418937    0.421311    0.459531    0.461326    0.464424
     0.503819

 Minimum search - taking simple RFO step
 Searching for Lamda that Minimizes Along All modes
 Value Taken    Lamda =  -0.00000592
 Step Taken.  Stepsize is  0.004356

                             Maximum     Tolerance    Cnvgd?
         Gradient           0.000751      0.000300      NO
         Displacement       0.002555      0.001200      NO
         Energy change     -0.000228      0.000001      NO


 New Cartesian Coordinates Obtained by Inverse Iteration

 Displacement from previous Coordinates is:  0.007359
 ----------------------------------------------------------------
             Standard Nuclear Orientation (Angstroms)
    I     Atom           X                Y                Z
 ----------------------------------------------------------------
    1      C       0.7008180702    -1.2057980072     0.0000094920
    2      C      -0.7008248723    -1.2057896171     0.0000031464
    3      C      -1.4237052887    -0.0055619320    -0.0000066574
    4      C      -0.6985365997     1.1984494207     0.0000080733
    5      C       0.6985435434     1.1984395023     0.0000362145
    6      C       1.4237060028    -0.0055729286     0.0000194530
    7      C      -2.9329250808     0.0053379240    -0.0000184858
    8      C       2.9329247725     0.0053444189    -0.0000334209
    9      H       1.2366203655    -2.1531729822     0.0000221313
   10      H      -1.2366360537    -2.1531592199     0.0000047869
   11      H      -1.2352478080     2.1459021065     0.0000184387
   12      H       1.2352639278     2.1458874929     0.0000616597
   13      H      -3.3212258733     0.5219768658    -0.8840168130
   14      H      -3.3212412385     0.5221139967     0.8838922360
   15      H      -3.3328228713    -1.0124109540     0.0000556086
   16      H       3.3212461784     0.5227124060     0.8835267147
   17      H       3.3212074376     0.5213998484    -0.8843821529
   18      H       3.3328353192    -1.0123994447     0.0007039199
 ----------------------------------------------------------------
 Molecular Point Group                 C1    NOp =  1
 Largest Abelian Subgroup              C1    NOp =  1
 Nuclear Repulsion Energy =         339.02918534 hartrees
 There are       29 alpha and       29 beta electrons
 Applying Cartesian multipole field
    Component          Value
    ---------          -----
     (2,0,0)        1.00000E-11
     (0,2,0)        2.00000E-11
     (0,0,2)       -3.00000E-11
 Nucleus-field energy     =     0.0000000112 hartrees
 Requested basis set is 6-311++G(d,p)
 There are 98 shells and 246 basis functions
 A cutoff of  1.0D-11 yielded   4371 shell pairs
 There are     28333 function pairs (     30234 Cartesian)
 Smallest overlap matrix eigenvalue = 8.40E-07

 Q-Chem warning in module stvman/mkSTV.C, line 318:

 Overlap eigenvalue is smaller than square root of threshold
 Use THRESH >= 12 to get rid of this warning

 Linear dependence detected in AO basis
 Tighter screening thresholds may be required for diffuse basis sets
 Use S2THRESH > 14 and THRESH = 14 in case of SCF convergence issues
 Number of orthogonalized atomic orbitals = 245
 Maximum deviation from orthogonality = 5.532E-11
 Guess MOs from SCF MO coefficient file

 -----------------------------------------------------------------------
  General SCF calculation program by
  Eric Jon Sundstrom, Paul Horn, Yuezhi Mao, Dmitri Zuev, Alec White,
  David Stuck, Shaama M.S., Shane Yost, Joonho Lee, David Small,
  Daniel Levine, Susi Lehtola, Hugh Burton, Evgeny Epifanovsky,
  Bang C. Huynh
 -----------------------------------------------------------------------
 Hartree-Fock
 using 6 threads for integral computing
 -------------------------------------------------------
 OpenMP Integral computing Module                
 Release: version 2.0, May 2017, Q-Chem Inc. Pleasanton 
 -------------------------------------------------------
 A restricted SCF calculation will be
 performed using DIIS
 SCF converges when DIIS error is below 1.0e-08
 ---------------------------------------
  Cycle       Energy         DIIS error
 ---------------------------------------
    1    -308.8465195430      1.35e-05  
    2    -308.8465212565      3.26e-06  
    3    -308.8465213763      1.31e-06  
    4    -308.8465213939      3.10e-07  
    5    -308.8465213961      9.56e-08  
    6    -308.8465213962      5.14e-08  
    7    -308.8465213962      2.38e-08  
    8    -308.8465213963      9.10e-09  Convergence criterion met
 ---------------------------------------
 SCF time:   CPU 30.53s  wall 6.00s 
 SCF   energy in the final basis set =     -308.8465213963
 Total energy in the final basis set =     -308.8465213963

 Components of the MP2 correlation energy:
        aaaa  correlation energy =        -0.1445716897 au
        abab  correlation energy =        -0.8488597735 au
        bbbb  correlation energy =        -0.1445716897 au
        non-Brillouin singles    =        -0.0000000000 au

 Total  MP2   correlation energy =                    -1.13800315 au
        MP2         total energy =                  -309.98452455 au
  Entering Z-vector solver.
   1         0           1      0.000195    0.000195
   2         0           1      0.000053    0.000053
   3         0           1      0.000013    0.000013
   4         0           1      0.000004    0.000004
   5         0           1      0.000002    0.000002
   6         1           0      0.000000    0.000000    Roots Converged

 --------------------------------------------------------------

                    Orbital Energies (a.u.)
 --------------------------------------------------------------

 Alpha MOs
 -- Occupied --
-11.2391 -11.2390 -11.2319 -11.2313 -11.2307 -11.2301 -11.2235 -11.2235
 -1.1507  -1.0598  -1.0069  -0.9716  -0.8936  -0.8250  -0.7797  -0.6655
 -0.6423  -0.6262  -0.5779  -0.5772  -0.5684  -0.5543  -0.5470  -0.5224
 -0.4814  -0.4791  -0.4724  -0.3309  -0.3113
 -- Virtual --
  0.0399   0.0476   0.0499   0.0648   0.0671   0.0720   0.0799   0.0914
  0.0939   0.1075   0.1128   0.1237   0.1262   0.1423   0.1432   0.1547
  0.1690   0.1721   0.1794   0.1856   0.1879   0.1911   0.1948   0.2040
  0.2050   0.2064   0.2112   0.2236   0.2249   0.2304   0.2324   0.2457
  0.2506   0.2550   0.2572   0.2783   0.2817   0.2891   0.2980   0.3104
  0.3142   0.3182   0.3218   0.3523   0.3584   0.3633   0.3659   0.3910
  0.3939   0.4135   0.4267   0.4347   0.4421   0.4569   0.4606   0.4786
  0.5204   0.5401   0.5414   0.5568   0.5985   0.6046   0.6111   0.6621
  0.6634   0.7215   0.7226   0.7337   0.7422   0.7490   0.7654   0.7698
  0.7898   0.7970   0.8215   0.8412   0.8492   0.8555   0.8589   0.8642
  0.8707   0.8815   0.9045   0.9130   0.9197   0.9523   0.9625   0.9791
  0.9974   1.0169   1.0406   1.0537   1.0795   1.0896   1.0967   1.1317
  1.1441   1.1581   1.1683   1.1829   1.1850   1.2406   1.2423   1.2553
  1.2780   1.3303   1.3328   1.3462   1.3960   1.5331   1.5808   1.6237
  1.6298   1.6767   1.6926   1.7236   1.7267   1.7274   1.7917   1.8055
  1.8182   1.8205   1.8339   1.8454   1.8722   1.8739   1.8771   1.8842
  1.9144   1.9480   1.9673   1.9867   2.0147   2.0482   2.0619   2.1031
  2.1201   2.1305   2.1330   2.1943   2.1950   2.2462   2.2478   2.2713
  2.2758   2.3065   2.3278   2.3718   2.3849   2.4348   2.4394   2.4426
  2.5223   2.5339   2.6213   2.6223   2.6334   2.7391   2.7419   2.7582
  2.8224   2.8248   2.8277   2.8412   2.8599   2.8787   2.9314   2.9364
  2.9518   2.9627   2.9732   2.9909   3.0181   3.0358   3.0562   3.0712
  3.0910   3.0953   3.1438   3.1576   3.2187   3.2705   3.2903   3.3134
  3.3246   3.3471   3.3536   3.3612   3.5038   3.6006   3.6124   3.6554
  3.7921   3.8499   3.9189   3.9718   4.0749   4.1185   4.2004   4.2040
  4.2317   4.2539   4.4146   4.5765   4.5804   4.7105   4.8076   5.2821
 24.7501  25.0787  25.1106  25.1218  25.1604  25.2313  25.2518  25.3347
 --------------------------------------------------------------

          Ground-State Mulliken Net Atomic Charges

     Atom                 Charge (a.u.)
  ----------------------------------------
      1 C                    -0.857053
      2 C                    -0.857057
      3 C                     0.702201
      4 C                     0.037387
      5 C                     0.037403
      6 C                     0.702174
      7 C                    -0.723988
      8 C                    -0.723992
      9 H                     0.155255
     10 H                     0.155252
     11 H                     0.181641
     12 H                     0.181640
     13 H                     0.168870
     14 H                     0.168862
     15 H                     0.166838
     16 H                     0.168827
     17 H                     0.168906
     18 H                     0.166836
  ----------------------------------------
  Sum of atomic charges =     0.000000

 -----------------------------------------------------------------
                    Cartesian Multipole Moments
 -----------------------------------------------------------------
    Charge (ESU x 10^10)
                 0.0000
    Dipole Moment (Debye)
         X       0.0000      Y       0.0793      Z      -0.0001
       Tot       0.0793
    Quadrupole Moments (Debye-Ang)
        XX     -45.4134     XY       0.0000     YY     -46.5809
        XZ      -0.0001     YZ       0.0001     ZZ     -53.5769
    Octopole Moments (Debye-Ang^2)
       XXX       0.0000    XXY       0.2023    XYY      -0.0000
       YYY      -0.9019    XXZ      -0.0002    XYZ       0.0001
       YYZ       0.0017    XZZ       0.0000    YZZ       1.3681
       ZZZ      -0.0019
    Hexadecapole Moments (Debye-Ang^3)
      XXXX   -1122.5886   XXXY      -0.0002   XXYY    -231.3774
      XYYY      -0.0006   YYYY    -314.7982   XXXZ      -0.0000
      XXYZ      -0.0000   XYYZ       0.0044   YYYZ      -0.0005
      XXZZ    -198.4607   XYZZ      -0.0001   YYZZ     -76.3469
      XZZZ      -0.0044   YZZZ      -0.0011   ZZZZ     -78.5055
 -----------------------------------------------------------------
 DrvMan is completing analytic gradient of the MP2 energy
 MP2 relaxed dipole moment
            1
    1   0.0000009
    2   0.0311959
    3  -0.0000281
	Magnitude:	 0.031 au	 0.079 Debye
 MP2 energy read as -309.984525
 Full Analytical Gradient of MP2 Energy (in au.)
             1             2             3             4             5
    1    0.00008816   -0.00008954   -0.00020117    0.00002892   -0.00002892
    2    0.00001062    0.00001599    0.00004658   -0.00002278   -0.00002663
    3    0.00000045   -0.00000013   -0.00000002    0.00000048   -0.00000078
             6             7             8             9            10
    1    0.00020284    0.00021080   -0.00021117   -0.00001471    0.00001472
    2    0.00004770   -0.00007533   -0.00007280   -0.00002644   -0.00002620
    3   -0.00000003   -0.00000005    0.00000017   -0.00000006    0.00000002
            11            12            13            14            15
    1    0.00000258   -0.00000252   -0.00005132   -0.00005128   -0.00001991
    2    0.00002065    0.00002072    0.00002437    0.00002452   -0.00000492
    3   -0.00000004   -0.00000001   -0.00000408    0.00000400    0.00000008
            16            17            18
    1    0.00005146    0.00005128    0.00001979
    2    0.00002412    0.00002477   -0.00000493
    3    0.00000418   -0.00000385   -0.00000035
 Gradient time:  CPU 0.08 s  wall 0.05 s
 Geometry Optimization Parameters
   NAtoms,    NIC,     NZ,  NCons,   NDum,   NFix, NCnnct, MaxDiis
       18     120       0       0       0       0       0       0

 Cartesian Hessian Update
 Hessian updated using BFGS update


** GEOMETRY OPTIMIZATION IN DELOCALIZED INTERNAL COORDINATES **
   Searching for a Minimum

   Optimization Cycle:   3

                       Coordinates (Angstroms)
     ATOM                X               Y               Z
      1  C         0.7008180702   -1.2057980072    0.0000094920
      2  C        -0.7008248723   -1.2057896171    0.0000031464
      3  C        -1.4237052887   -0.0055619320   -0.0000066574
      4  C        -0.6985365997    1.1984494207    0.0000080733
      5  C         0.6985435434    1.1984395023    0.0000362145
      6  C         1.4237060028   -0.0055729286    0.0000194530
      7  C        -2.9329250808    0.0053379240   -0.0000184858
      8  C         2.9329247725    0.0053444189   -0.0000334209
      9  H         1.2366203655   -2.1531729822    0.0000221313
     10  H        -1.2366360537   -2.1531592199    0.0000047869
     11  H        -1.2352478080    2.1459021065    0.0000184387
     12  H         1.2352639278    2.1458874929    0.0000616597
     13  H        -3.3212258733    0.5219768658   -0.8840168130
     14  H        -3.3212412385    0.5221139967    0.8838922360
     15  H        -3.3328228713   -1.0124109540    0.0000556086
     16  H         3.3212461784    0.5227124060    0.8835267147
     17  H         3.3212074376    0.5213998484   -0.8843821529
     18  H         3.3328353192   -1.0123994447    0.0007039199
   Point Group: c1    Number of degrees of freedom:    48


   Energy is   -309.984524549

 Hessian updated using BFGS update

 39 Hessian modes will be used to form the next step
  Hessian Eigenvalues:
     0.007802    0.007802    0.016019    0.017028    0.022488    0.022776
     0.022967    0.022970    0.022980    0.022998    0.071378    0.071785
     0.071943    0.135619    0.159987    0.162168    0.219999    0.229563
     0.230000    0.248622    0.250014    0.309042    0.313095    0.341226
     0.342839    0.342842    0.342844    0.345960    0.346111    0.352742
     0.352952    0.353309    0.355285    0.418960    0.421311    0.459113
     0.459558    0.465227    0.508840

 Minimum search - taking simple RFO step
 Searching for Lamda that Minimizes Along All modes
 Value Taken    Lamda =   0.00000000
 Step Taken.  Stepsize is  0.001761

                             Maximum     Tolerance    Cnvgd?
         Gradient           0.000187      0.000300     YES
         Displacement       0.001053      0.001200     YES
         Energy change     -0.000003      0.000001      NO

 Final energy is   -309.98452454903446     


 ******************************
 **  OPTIMIZATION CONVERGED  **
 ******************************

                       Coordinates (Angstroms)
     ATOM                X               Y               Z
      1  C         0.7008180702   -1.2057980072    0.0000094920
      2  C        -0.7008248723   -1.2057896171    0.0000031464
      3  C        -1.4237052887   -0.0055619320   -0.0000066574
      4  C        -0.6985365997    1.1984494207    0.0000080733
      5  C         0.6985435434    1.1984395023    0.0000362145
      6  C         1.4237060028   -0.0055729286    0.0000194530
      7  C        -2.9329250808    0.0053379240   -0.0000184858
      8  C         2.9329247725    0.0053444189   -0.0000334209
      9  H         1.2366203655   -2.1531729822    0.0000221313
     10  H        -1.2366360537   -2.1531592199    0.0000047869
     11  H        -1.2352478080    2.1459021065    0.0000184387
     12  H         1.2352639278    2.1458874929    0.0000616597
     13  H        -3.3212258733    0.5219768658   -0.8840168130
     14  H        -3.3212412385    0.5221139967    0.8838922360
     15  H        -3.3328228713   -1.0124109540    0.0000556086
     16  H         3.3212461784    0.5227124060    0.8835267147
     17  H         3.3212074376    0.5213998484   -0.8843821529
     18  H         3.3328353192   -1.0123994447    0.0007039199

Z-matrix Print:
$molecule
0 1
C 
C  1 1.401109
H  2 1.088395 1 119.448723
C  2 1.401643 1 121.059945 3 179.999063 0
H  4 1.088395 2 119.491192 1 -180.000000 0
C  4 1.401108 2 121.060313 1 0.000000 0
C  1 1.405527 2 117.879653 3 -179.998448 0
H  7 1.088911 1 119.408795 2 179.998948 0
C  7 1.397080 1 121.060465 2 -0.001659 0
H  9 1.088910 7 119.531011 1 -180.000000 0
C  1 1.509258 2 121.474746 3 0.003597 0
H  11 1.093495 1 111.037301 2 -0.043872 0
H  11 1.095053 1 110.977064 2 -120.215907 0
H  11 1.095057 1 110.977762 2 120.127487 0
C  6 1.509259 4 121.473763 2 180.000000 0
H  15 1.093495 6 111.037253 4 0.004137 0
H  15 1.095055 6 110.977511 4 120.175980 0
H  15 1.095055 6 110.977359 4 -120.167439 0
$end


 --------------------------------------------------------------

                    Orbital Energies (a.u.)
 --------------------------------------------------------------

 Alpha MOs
 -- Occupied --
-11.2391 -11.2390 -11.2319 -11.2313 -11.2307 -11.2301 -11.2235 -11.2235
 -1.1507  -1.0598  -1.0069  -0.9716  -0.8936  -0.8250  -0.7797  -0.6655
 -0.6423  -0.6262  -0.5779  -0.5772  -0.5684  -0.5543  -0.5470  -0.5224
 -0.4814  -0.4791  -0.4724  -0.3309  -0.3113
 -- Virtual --
  0.0399   0.0476   0.0499   0.0648   0.0671   0.0720   0.0799   0.0914
  0.0939   0.1075   0.1128   0.1237   0.1262   0.1423   0.1432   0.1547
  0.1690   0.1721   0.1794   0.1856   0.1879   0.1911   0.1948   0.2040
  0.2050   0.2064   0.2112   0.2236   0.2249   0.2304   0.2324   0.2457
  0.2506   0.2550   0.2572   0.2783   0.2817   0.2891   0.2980   0.3104
  0.3142   0.3182   0.3218   0.3523   0.3584   0.3633   0.3659   0.3910
  0.3939   0.4135   0.4267   0.4347   0.4421   0.4569   0.4606   0.4786
  0.5204   0.5401   0.5414   0.5568   0.5985   0.6046   0.6111   0.6621
  0.6634   0.7215   0.7226   0.7337   0.7422   0.7490   0.7654   0.7698
  0.7898   0.7970   0.8215   0.8412   0.8492   0.8555   0.8589   0.8642
  0.8707   0.8815   0.9045   0.9130   0.9197   0.9523   0.9625   0.9791
  0.9974   1.0169   1.0406   1.0537   1.0795   1.0896   1.0967   1.1317
  1.1441   1.1581   1.1683   1.1829   1.1850   1.2406   1.2423   1.2553
  1.2780   1.3303   1.3328   1.3462   1.3960   1.5331   1.5808   1.6237
  1.6298   1.6767   1.6926   1.7236   1.7267   1.7274   1.7917   1.8055
  1.8182   1.8205   1.8339   1.8454   1.8722   1.8739   1.8771   1.8842
  1.9144   1.9480   1.9673   1.9867   2.0147   2.0482   2.0619   2.1031
  2.1201   2.1305   2.1330   2.1943   2.1950   2.2462   2.2478   2.2713
  2.2758   2.3065   2.3278   2.3718   2.3849   2.4348   2.4394   2.4426
  2.5223   2.5339   2.6213   2.6223   2.6334   2.7391   2.7419   2.7582
  2.8224   2.8248   2.8277   2.8412   2.8599   2.8787   2.9314   2.9364
  2.9518   2.9627   2.9732   2.9909   3.0181   3.0358   3.0562   3.0712
  3.0910   3.0953   3.1438   3.1576   3.2187   3.2705   3.2903   3.3134
  3.3246   3.3471   3.3536   3.3612   3.5038   3.6006   3.6124   3.6554
  3.7921   3.8499   3.9189   3.9718   4.0749   4.1185   4.2004   4.2040
  4.2317   4.2539   4.4146   4.5765   4.5804   4.7105   4.8076   5.2821
 24.7501  25.0787  25.1106  25.1218  25.1604  25.2313  25.2518  25.3347
 --------------------------------------------------------------

          Ground-State Mulliken Net Atomic Charges

     Atom                 Charge (a.u.)
  ----------------------------------------
      1 C                    -0.857053
      2 C                    -0.857057
      3 C                     0.702201
      4 C                     0.037387
      5 C                     0.037403
      6 C                     0.702174
      7 C                    -0.723988
      8 C                    -0.723992
      9 H                     0.155255
     10 H                     0.155252
     11 H                     0.181641
     12 H                     0.181640
     13 H                     0.168870
     14 H                     0.168862
     15 H                     0.166838
     16 H                     0.168827
     17 H                     0.168906
     18 H                     0.166836
  ----------------------------------------
  Sum of atomic charges =     0.000000

 -----------------------------------------------------------------
                    Cartesian Multipole Moments
 -----------------------------------------------------------------
    Charge (ESU x 10^10)
                 0.0000
    Dipole Moment (Debye)
         X       0.0000      Y       0.0793      Z      -0.0001
       Tot       0.0793
    Quadrupole Moments (Debye-Ang)
        XX     -45.4134     XY       0.0000     YY     -46.5809
        XZ      -0.0001     YZ       0.0001     ZZ     -53.5769
    Octopole Moments (Debye-Ang^2)
       XXX       0.0000    XXY       0.2023    XYY      -0.0000
       YYY      -0.9019    XXZ      -0.0002    XYZ       0.0001
       YYZ       0.0017    XZZ       0.0000    YZZ       1.3681
       ZZZ      -0.0019
    Hexadecapole Moments (Debye-Ang^3)
      XXXX   -1122.5886   XXXY      -0.0002   XXYY    -231.3774
      XYYY      -0.0006   YYYY    -314.7982   XXXZ      -0.0000
      XXYZ      -0.0000   XYYZ       0.0044   YYYZ      -0.0005
      XXZZ    -198.4607   XYZZ      -0.0001   YYZZ     -76.3469
      XZZZ      -0.0044   YZZZ      -0.0011   ZZZZ     -78.5055
 -----------------------------------------------------------------
Archival summary:
1\1\february\OPT\MP2\BasisUnspecified\810\taweetha\SatDec1410:44:032019SatDec1410:44:032019\0\\#,OPT,MP2,BasisUnspecified,\\0,1\C\C,1,1.40111\H,2,1.08839,1,119.449\C,2,1.40164,1,121.06,3,179.999,0\H,4,1.08839,2,119.491,1,-180,0\C,4,1.40111,2,121.06,1,0,0\C,1,1.40553,2,117.88,3,-179.998,0\H,7,1.08891,1,119.409,2,179.999,0\C,7,1.39708,1,121.06,2,-0.00165945,0\H,9,1.08891,7,119.531,1,-180,0\C,1,1.50926,2,121.475,3,0.00359696,0\H,11,1.0935,1,111.037,2,-0.0438718,0\H,11,1.09505,1,110.977,2,-120.216,0\H,11,1.09506,1,110.978,2,120.127,0\C,6,1.50926,4,121.474,2,180,0\H,15,1.09349,6,111.037,4,0.0041371,0\H,15,1.09505,6,110.978,4,120.176,0\H,15,1.09506,6,110.977,4,-120.167,0\\HF=-308.846521\MP2=-309.984525\\@

 Total job time:  278.65s(wall), 707.55s(cpu) 
 Sat Dec 14 10:44:03 2019

        *************************************************************
        *                                                           *
        *  Thank you very much for using Q-Chem.  Have a nice day.  *
        *                                                           *
        *************************************************************
