# Supplementary material for: Geometric and energetic data from quantum chemical calculations of halobenzenes and xylenes
Source: Data Brief. 2020 Mar 5;30:105386. doi: 10.1016/j.dib.2020.105386 (PMC7114895; doi:10.1016/j.dib.2020.105386)
Supplement: Supplementary file 2 [file mmc2.zip › xylene/MP2/xyz/9_geotable.csv]

1506	CCHHHH	7237	1,2-xylene	CC1=CC=CC=C1C	CH3	CH3	H	H	H	H	1.41258	1.40283	1.39962	1.39802	1.39963	1.40285	1.50847	1.50849	1.08834	1.08682	1.08682	1.08834	119.13159	119.13271	121.32049	119.54759	119.54705	121.32057	120.46713	120.40429	119.65576	120.41666	120.03544	119.02427	0	0	0	0	0	0	180	180	180	180	180	180
1507	CHCHHH	7929	1,3-xylene	CC1=CC(=CC=C1)C	CH3	H	CH3	H	H	H	1.40314	1.40317	1.40319	1.39923	1.39929	1.40307	1.50991	1.08995	1.50986	1.08815	1.08727	1.08817	118.40784	121.9873	118.42132	120.49749	120.15219	120.52099	120.67052	118.99206	120.89482	119.92241	119.91478	119.5631	0.969	1.244	1.144	0.733	0.439	0.571	178.44	179.701	177.812	179.858	179.37	179.78
1508	CHHCHH	7809	1,4-xylene	CC1=CC=C(C=C1)C	CH3	H	H	CH3	H	H	1.40111	1.40164	1.40111	1.40553	1.39708	1.40553	1.50926	1.08839	1.08839	1.50926	1.08891	1.08891	117.87965	121.05995	121.06031	117.87973	121.05989	121.06047	121.47475	119.49133	119.4485	120.64651	119.53101	119.4088	0.001	0.001	0	0.001	0.002	0.001	179.997	180	179.999	179.999	180	179.999
