# Supplementary material for: Geometric and energetic data from quantum chemical calculations of halobenzenes and xylenes
Source: Data Brief. 2020 Mar 5;30:105386. doi: 10.1016/j.dib.2020.105386 (PMC7114895; doi:10.1016/j.dib.2020.105386)
Supplement: Supplementary file 2 [file mmc2.zip › xylene/MP2/xyz/m-xylene.xyz]

m-xylene.out
                       Coordinates (Angstroms)
     ATOM                X               Y               Z
      1  C         0.0030034903   -0.0032357235   -0.0047879139
      2  C         0.0048069015   -0.0101665438    1.3983599224
      3  H         0.9586822912   -0.0305170126    1.9253250635
      4  C        -1.1843075825   -0.0056161870    2.1432100786
      5  C        -2.4049550094    0.0185227895    1.4518018753
      6  H        -3.3386326979    0.0188086774    2.0106846270
      7  C        -2.4291415905    0.0282818189    0.0527518059
      8  H        -3.3806142467    0.0496922582   -0.4729763862
      9  C        -1.2315684125    0.0294615412   -0.6708982922
     10  H        -1.2547312365    0.0394094244   -1.7587593521
     11  C        -1.1476816537    0.0220562000    3.6524248851
     12  H        -2.0266409570   -0.4737794808    4.0746027206
     13  H        -0.2549726973   -0.4832228621    4.0324258078
     14  H        -1.1333378222    1.0521402585    4.0260073384
     15  C         1.2995203525   -0.0517183914   -0.7770290738
     16  H         2.1080705599    0.4272745407   -0.2171291522
     17  H         1.2016322879    0.4590083117   -1.7394232461
     18  H         1.5990413456   -1.0867390909   -0.9769240167

Z-matrix Print:
$molecule
0 1
C 
C  1 1.403166
H  2 1.089947 1 118.992062
C  2 1.403145 1 121.987296 3 -179.329547 0
C  4 1.403071 2 118.407835 1 -0.570522 0
H  5 1.088165 4 119.563095 2 179.780044 0
C  5 1.399293 4 120.520989 2 0.439246 0
H  7 1.087267 5 119.914782 4 -179.836902 0
C  7 1.399233 5 120.152194 4 -0.732509 0
H  9 1.088153 7 119.922406 5 -179.857502 0
C  1 1.509855 2 120.677026 3 1.241425 0
H  11 1.093904 1 110.986315 2 -150.581720 0
H  11 1.093927 1 111.029447 2 -30.218075 0
H  11 1.095873 1 110.997121 2 89.612776 0
C  4 1.509913 2 120.670523 1 -178.439548 0
H  15 1.093909 4 111.011078 2 -30.534207 0
H  15 1.093918 4 110.974721 2 -150.899142 0
H  15 1.095830 4 110.995853 2 89.297720 0
$end
