# Supplementary material for: Geometric and energetic data from quantum chemical calculations of halobenzenes and xylenes
Source: Data Brief. 2020 Mar 5;30:105386. doi: 10.1016/j.dib.2020.105386 (PMC7114895; doi:10.1016/j.dib.2020.105386)
Supplement: Supplementary file 2 [file mmc2.zip › xylene/MP2/xyz/o-xylene.xyz]

o-xylene.out
                       Coordinates (Angstroms)
     ATOM                X               Y               Z
      1  C         0.0019021795    0.0000001298   -0.0005245166
      2  C         0.0056084564   -0.0000007251    1.4023158104
      3  H         0.9586609139   -0.0000025799    1.9278410078
      4  C        -1.1881300038   -0.0000016465    2.1330357500
      5  H        -1.1608844137   -0.0000021992    3.2195168327
      6  C        -2.4110947637    0.0000018714    1.4556651372
      7  H        -3.3465477993    0.0000022081    2.0089418230
      8  C        -2.4249350558    0.0000017082    0.0561117092
      9  H        -3.3759995984    0.0000037764   -0.4730087241
     10  C        -1.2338034565    0.0000013552   -0.6849296643
     11  C        -1.2728379978   -0.0000043998   -2.1929155142
     12  H        -2.3044606075    0.0000371192   -2.5547296236
     13  H        -0.7686013770    0.8821178402   -2.6034284142
     14  H        -0.7686761308   -0.8821731857   -2.6034210837
     15  C         1.3009395726    0.0000038814   -0.7673249809
     16  H         2.1549025614   -0.0000291090   -0.0847410781
     17  H         1.3815589194   -0.8821092423   -1.4125443859
     18  H         1.3815866689    0.8821529478   -1.4124921534

Z-matrix Print:
$molecule
0 1
C 
C  1 1.402845
H  2 1.088341 1 119.024273
C  2 1.399630 1 121.320566 3 -180.000000 0
H  4 1.086823 2 120.035439 1 -180.000000 0
C  4 1.398025 2 119.547052 1 -0.000000 0
H  6 1.086824 4 120.416663 2 -180.000000 0
C  6 1.399622 4 119.547592 2 0.000000 0
H  8 1.088344 6 119.655760 4 180.000000 0
C  8 1.402832 6 121.320491 4 -0.000000 0
C  1 1.508470 2 120.401283 3 -0.000000 0
H  11 1.093240 1 110.811537 2 0.001947 0
H  11 1.095870 1 111.262541 2 120.260883 0
H  11 1.095870 1 111.262634 2 -120.256974 0
C  10 1.508491 8 120.404293 6 180.000000 0
H  15 1.093231 10 110.809741 8 0.002522 0
H  15 1.095863 10 111.257957 8 120.262279 0
H  15 1.095863 10 111.258026 8 -120.257195 0
$end
