# Supplementary material for: Geometric and energetic data from quantum chemical calculations of halobenzenes and xylenes
Source: Data Brief. 2020 Mar 5;30:105386. doi: 10.1016/j.dib.2020.105386 (PMC7114895; doi:10.1016/j.dib.2020.105386)
Supplement: Supplementary file 2 [file mmc2.zip › xylene/MP2/xyz/p-xylene.xyz]

p-xylene.out
                       Coordinates (Angstroms)
     ATOM                X               Y               Z
      1  C         0.7008180702   -1.2057980072    0.0000094920
      2  C        -0.7008248723   -1.2057896171    0.0000031464
      3  C        -1.4237052887   -0.0055619320   -0.0000066574
      4  C        -0.6985365997    1.1984494207    0.0000080733
      5  C         0.6985435434    1.1984395023    0.0000362145
      6  C         1.4237060028   -0.0055729286    0.0000194530
      7  C        -2.9329250808    0.0053379240   -0.0000184858
      8  C         2.9329247725    0.0053444189   -0.0000334209
      9  H         1.2366203655   -2.1531729822    0.0000221313
     10  H        -1.2366360537   -2.1531592199    0.0000047869
     11  H        -1.2352478080    2.1459021065    0.0000184387
     12  H         1.2352639278    2.1458874929    0.0000616597
     13  H        -3.3212258733    0.5219768658   -0.8840168130
     14  H        -3.3212412385    0.5221139967    0.8838922360
     15  H        -3.3328228713   -1.0124109540    0.0000556086
     16  H         3.3212461784    0.5227124060    0.8835267147
     17  H         3.3212074376    0.5213998484   -0.8843821529
     18  H         3.3328353192   -1.0123994447    0.0007039199

Z-matrix Print:
$molecule
0 1
C 
C  1 1.401109
H  2 1.088395 1 119.448723
C  2 1.401643 1 121.059945 3 179.999063 0
H  4 1.088395 2 119.491192 1 -180.000000 0
C  4 1.401108 2 121.060313 1 0.000000 0
C  1 1.405527 2 117.879653 3 -179.998448 0
H  7 1.088911 1 119.408795 2 179.998948 0
C  7 1.397080 1 121.060465 2 -0.001659 0
H  9 1.088910 7 119.531011 1 -180.000000 0
C  1 1.509258 2 121.474746 3 0.003597 0
H  11 1.093495 1 111.037301 2 -0.043872 0
H  11 1.095053 1 110.977064 2 -120.215907 0
H  11 1.095057 1 110.977762 2 120.127487 0
C  6 1.509259 4 121.473763 2 180.000000 0
H  15 1.093495 6 111.037253 4 0.004137 0
H  15 1.095055 6 110.977511 4 120.175980 0
H  15 1.095055 6 110.977359 4 -120.167439 0
$end
