# Supplementary material for: Geometric and energetic data from quantum chemical calculations of halobenzenes and xylenes
Source: Data Brief. 2020 Mar 5;30:105386. doi: 10.1016/j.dib.2020.105386 (PMC7114895; doi:10.1016/j.dib.2020.105386)
Supplement: Supplementary file 3 [file mmc3.zip]

Archive with 11 entries (10 files):
- codes/
- codes/benzene.nb
- codes/cidtable.csv
- codes/fulllist.csv
- codes/geotable_header_and_example.xlsx
- codes/reactions.txt
- codes/scripts.txt
- codes/templateB-B3LYP.inp
- codes/templateB-CCSD.inp
- codes/templateB-HF.inp
- codes/templateB-MP2.inp
