# Supplementary material for: Geometric and energetic data from quantum chemical calculations of halobenzenes and xylenes
Source: Data Brief. 2020 Mar 5;30:105386. doi: 10.1016/j.dib.2020.105386 (PMC7114895; doi:10.1016/j.dib.2020.105386)
Supplement: Supplementary file 3 [file mmc3.zip › codes/benzene.nb]

(*CacheID: 234*)
(* Internal cache information:
NotebookFileLineBreakTest
NotebookFileLineBreakTest
NotebookDataPosition[         0,          0]
NotebookDataLength[    151575,       3242]
NotebookOptionsPosition[    147543,       3162]
NotebookOutlinePosition[    147879,       3177]
CellTagsIndexPosition[    147836,       3174]
WindowFrame->Normal*)

(* Beginning of Notebook Content *)
Notebook[{

Cell[CellGroupData[{
Cell["Functions", "Subtitle",
 CellChangeTimes->{{3.783993219364021*^9, 3.78399322888513*^9}, 
   3.7839932861502137`*^9, {3.7839933682683907`*^9, 3.783993374645444*^9}, {
   3.7855591323015203`*^9, 3.785559133932518*^9}, {3.7893335783654084`*^9, 
   3.7893335819172196`*^9}, {3.7893344429330683`*^9, 
   3.789334446694756*^9}},ExpressionUUID->"358c58d9-968c-4d4d-9006-\
a4330e1cf6fb"],

Cell[BoxData[{
 RowBox[{
  RowBox[{
   RowBox[{
    RowBox[{"equiv", "[", 
     RowBox[{"a_", ",", "i_", ",", "j_"}], "]"}], ":=", 
    RowBox[{"Module", "[", 
     RowBox[{
      RowBox[{"{", 
       RowBox[{"f", ",", "s", ",", "k"}], "}"}], ",", 
      RowBox[{"(*", 
       RowBox[{"For", " ", "repetitive", " ", 
        RowBox[{"compounds", ":", " ", 
         RowBox[{
          RowBox[{"rotate", "/", "flip"}], " ", "compounds", " ", "to", " ", 
          "filter", " ", "out", " ", "repetitions"}]}]}], "*)"}], 
      "\[IndentingNewLine]", 
      RowBox[{
       RowBox[{"f", "=", 
        RowBox[{"Reverse", "[", 
         RowBox[{"a", "\[LeftDoubleBracket]", "i", "\[RightDoubleBracket]"}], 
         "]"}]}], ";", 
       RowBox[{"(*", 
        RowBox[{"Flip", " ", "compounds"}], "*)"}], "\[IndentingNewLine]", 
       RowBox[{"For", "[", 
        RowBox[{
         RowBox[{"k", "=", "0"}], ",", 
         RowBox[{"k", "\[LessEqual]", "5"}], ",", 
         RowBox[{"k", "++"}], ",", "\[IndentingNewLine]", 
         RowBox[{
          RowBox[{"s", "=", 
           RowBox[{"RotateLeft", "[", 
            RowBox[{
             RowBox[{
             "a", "\[LeftDoubleBracket]", "j", "\[RightDoubleBracket]"}], ",",
              "k"}], "]"}]}], ";", 
          RowBox[{"(*", 
           RowBox[{"Rotate", " ", "compounds"}], "*)"}], 
          "\[IndentingNewLine]", 
          RowBox[{"If", "[", 
           RowBox[{
            RowBox[{
             RowBox[{
              RowBox[{
              "a", "\[LeftDoubleBracket]", "i", "\[RightDoubleBracket]"}], 
              "\[Equal]", "s"}], "||", 
             RowBox[{"f", "\[Equal]", "s"}]}], ",", 
            RowBox[{"Break", "[", "]"}]}], "]"}]}]}], "]"}], ";", 
       "\[IndentingNewLine]", 
       RowBox[{"If", "[", 
        RowBox[{
         RowBox[{"k", "\[LessEqual]", "5"}], ",", "True", ",", "False"}], 
        "]"}]}]}], "]"}]}], ";"}], 
  "\[IndentingNewLine]"}], "\[IndentingNewLine]", 
 RowBox[{
  RowBox[{
   RowBox[{"empform", "[", "x_", "]"}], ":=", " ", 
   RowBox[{"Module", "[", 
    RowBox[{
     RowBox[{"{", 
      RowBox[{"y", ",", "z", ",", "h"}], "}"}], ",", 
     RowBox[{"(*", 
      RowBox[{"Empirical", " ", "formula", 
       RowBox[{"(", 
        RowBox[{"Hill", " ", "system"}], ")"}]}], "*)"}], 
     "\[IndentingNewLine]", 
     RowBox[{"(", 
      RowBox[{
       RowBox[{"y", "=", 
        RowBox[{"SortBy", "[", 
         RowBox[{
          RowBox[{"Tally", "[", "x", "]"}], ",", "First"}], "]"}]}], ";", 
       "\[IndentingNewLine]", 
       RowBox[{"If", "[", 
        RowBox[{
         RowBox[{
          RowBox[{"(", 
           RowBox[{"z", "=", 
            RowBox[{"Position", "[", 
             RowBox[{"y", ",", "\"\<H\>\""}], "]"}]}], ")"}], "\[NotEqual]", 
          RowBox[{"{", "}"}]}], ",", 
         RowBox[{
          RowBox[{"h", "=", 
           RowBox[{"y", "\[LeftDoubleBracket]", 
            RowBox[{
             RowBox[{
             "z", "\[LeftDoubleBracket]", "1", "\[RightDoubleBracket]"}], 
             "\[LeftDoubleBracket]", "1", "\[RightDoubleBracket]"}], 
            "\[RightDoubleBracket]"}]}], ";", 
          RowBox[{"y", "=", 
           RowBox[{"Delete", "[", 
            RowBox[{"y", ",", 
             RowBox[{
              RowBox[{
              "z", "\[LeftDoubleBracket]", "1", "\[RightDoubleBracket]"}], 
              "\[LeftDoubleBracket]", "1", "\[RightDoubleBracket]"}]}], 
            "]"}]}], ";", " ", 
          RowBox[{"y", "=", 
           RowBox[{"Insert", "[", 
            RowBox[{"y", ",", "h", ",", "1"}], "]"}]}]}]}], "]"}], ";", 
       "\[IndentingNewLine]", 
       RowBox[{"y", "=", 
        RowBox[{
         RowBox[{"Flatten", "[", "y", "]"}], "/.", " ", 
         RowBox[{"{", 
          RowBox[{
           RowBox[{"1", "\[Rule]", "\"\<\>\""}], ",", 
           RowBox[{"2", "\[Rule]", "\"\<2\>\""}], ",", 
           RowBox[{"3", "\[Rule]", "\"\<3\>\""}], ",", 
           RowBox[{"4", "\[Rule]", "\"\<4\>\""}], ",", 
           RowBox[{"5", "\[Rule]", "\"\<5\>\""}], ",", 
           RowBox[{"6", "\[Rule]", "\"\<6\>\""}], ",", 
           RowBox[{"7", "\[Rule]", "\"\<7\>\""}]}], "}"}]}]}], ";", 
       "\[IndentingNewLine]", 
       RowBox[{"\"\<C6\>\"", "<>", 
        RowBox[{"StringJoin", "[", "y", "]"}]}]}], ")"}]}], "]"}]}], 
  "\[IndentingNewLine]"}], "\[IndentingNewLine]", 
 RowBox[{
  RowBox[{
   RowBox[{"cp", "[", 
    RowBox[{"x_", ",", "y_", ",", "z_"}], "]"}], ":=", " ", 
   RowBox[{"Module", "[", 
    RowBox[{
     RowBox[{"{", "c", "}"}], ",", 
     RowBox[{"(*", 
      RowBox[{
      "Position", " ", "and", " ", "prefix", " ", "for", " ", "IUPAC", " ", 
       "name"}], "*)"}], "\[IndentingNewLine]", 
     RowBox[{"(", 
      RowBox[{
       RowBox[{"c", "=", 
        RowBox[{"Count", "[", 
         RowBox[{"x", ",", "y"}], "]"}]}], ";", " ", "\[IndentingNewLine]", 
       RowBox[{"If", "[", 
        RowBox[{
         RowBox[{"c", ">", "0"}], ",", 
         RowBox[{
          RowBox[{"ToString", "[", 
           RowBox[{"Flatten", "[", 
            RowBox[{"Position", "[", 
             RowBox[{"x", ",", "y"}], "]"}], "]"}], "]"}], "<>", "\"\<-\>\"", 
          "<>", 
          RowBox[{"(", 
           RowBox[{"c", "/.", 
            RowBox[{"{", 
             RowBox[{
              RowBox[{"0", "\[Rule]", "\"\<\>\""}], ",", 
              RowBox[{"1", "\[Rule]", "\"\<\>\""}], ",", 
              RowBox[{"2", "\[Rule]", "\"\<di\>\""}], ",", 
              RowBox[{"3", "\[Rule]", "\"\<tri\>\""}], ",", 
              RowBox[{"4", "\[Rule]", "\"\<tetra\>\""}], ",", 
              RowBox[{"5", "\[Rule]", "\"\<penta\>\""}], ",", 
              RowBox[{"6", "\[Rule]", "\"\<hexa\>\""}]}], "}"}]}], ")"}], "<>",
           "z", "<>", "\"\<-\>\""}], ",", "\"\<\>\""}], "]"}]}], ")"}]}], 
    "]"}]}], "\[IndentingNewLine]"}], "\[IndentingNewLine]", 
 RowBox[{
  RowBox[{
   RowBox[{"isomer", "[", "x_", "]"}], ":=", 
   RowBox[{"Module", "[", 
    RowBox[{
     RowBox[{"{", 
      RowBox[{"y", ",", "z", ",", "pos"}], "}"}], ",", " ", 
     RowBox[{"(*", 
      RowBox[{
       RowBox[{
        RowBox[{"Labelling", " ", "o"}], "=", "ortho"}], ",", " ", 
       RowBox[{"m", "=", "meta"}], ",", " ", 
       RowBox[{"p", "=", "para"}]}], "*)"}], "\[IndentingNewLine]", 
     RowBox[{"(", 
      RowBox[{
       RowBox[{"y", "=", 
        RowBox[{"x", " ", "/.", " ", 
         RowBox[{"{", 
          RowBox[{
           RowBox[{"\"\<F\>\"", "\[Rule]", "x"}], ",", 
           RowBox[{"\"\<Cl\>\"", "\[Rule]", "x"}], ",", 
           RowBox[{"\"\<Br\>\"", "\[Rule]", "x"}], ",", 
           RowBox[{"\"\<I\>\"", "\[Rule]", "x"}]}], "}"}]}]}], ";", 
       "\[IndentingNewLine]", 
       RowBox[{"pos", "=", 
        RowBox[{"Flatten", "[", 
         RowBox[{"Position", "[", 
          RowBox[{"y", ",", "x"}], "]"}], "]"}]}], ";", "\[IndentingNewLine]", 
       RowBox[{
        RowBox[{"If", "[", 
         RowBox[{
          RowBox[{
           RowBox[{"(", 
            RowBox[{"z", "=", 
             RowBox[{"Length", "[", "pos", "]"}]}], ")"}], "\[Equal]", "2"}], 
          ",", 
          RowBox[{
           RowBox[{"(", 
            RowBox[{
             RowBox[{
             "pos", "\[LeftDoubleBracket]", "2", "\[RightDoubleBracket]"}], 
             "-", 
             RowBox[{
             "pos", "\[LeftDoubleBracket]", "1", "\[RightDoubleBracket]"}]}], 
            ")"}], "/.", 
           RowBox[{"{", 
            RowBox[{
             RowBox[{"1", "\[Rule]", "\"\<o\>\""}], ",", 
             RowBox[{"2", "\[Rule]", "\"\<m\>\""}], ",", " ", 
             RowBox[{"3", "->", "\"\<p\>\""}], ",", 
             RowBox[{"4", "\[Rule]", "\"\<m\>\""}], ",", 
             RowBox[{"5", "\[Rule]", "\"\<o\>\""}]}], "}"}]}], ",", 
          RowBox[{"\"\<X\>\"", "<>", 
           RowBox[{"ToString", "[", "z", "]"}], "<>", "\"\<-\>\"", "<>", 
           RowBox[{"StringJoin", "[", "x", "]"}]}]}], "]"}], "<>", 
        "\"\<-\>\""}]}], ")"}]}], "]"}]}], 
  "\[IndentingNewLine]"}], "\[IndentingNewLine]", 
 RowBox[{
  RowBox[{
   RowBox[{"iname", "[", 
    RowBox[{"x_", ",", "y_"}], "]"}], ":=", " ", 
   RowBox[{"(*", 
    RowBox[{"Full", " ", "IUPAC", " ", "name"}], "*)"}], 
   "\[IndentingNewLine]", 
   RowBox[{"StringDelete", "[", 
    RowBox[{
     RowBox[{
      RowBox[{"StringDrop", "[", 
       RowBox[{
        RowBox[{"\"\< \>\"", "<>", 
         RowBox[{"cp", "[", 
          RowBox[{"x", ",", "\"\<Br\>\"", ",", "\"\<bromo\>\""}], "]"}], "<>", 
         RowBox[{"cp", "[", 
          RowBox[{"x", ",", "\"\<Cl\>\"", ",", "\"\<chloro\>\""}], "]"}], "<>", 
         RowBox[{"cp", "[", 
          RowBox[{"x", ",", "\"\<F\>\"", ",", "\"\<fluoro\>\""}], "]"}], "<>", 
         RowBox[{"cp", "[", 
          RowBox[{"x", ",", "\"\<I\>\"", ",", "\"\<iodo\>\""}], "]"}]}], ",", 
        RowBox[{"-", "1"}]}], "]"}], "<>", "\"\<benzene\>\"", "<>", "y"}], 
     ",", 
     RowBox[{"\"\<{\>\"", "|", "\"\<}\>\"", "|", "\"\< \>\""}]}], "]"}]}], 
  "\[IndentingNewLine]"}], "\[IndentingNewLine]", 
 RowBox[{
  RowBox[{
   RowBox[{
    RowBox[{"lname", "[", 
     RowBox[{"x_", ",", "y_"}], "]"}], ":=", 
    RowBox[{
     RowBox[{"StringJoin", "[", "x", "]"}], "<>", "y"}]}], ";"}], " ", 
  RowBox[{"(*", 
   RowBox[{
   "Create", " ", "a", " ", "file", " ", "name", " ", "string", " ", "from", 
    " ", "list", " ", "of", " ", "atoms", " ", 
    RowBox[{"(", "x", ")"}], " ", "and", " ", "extension", " ", "string", " ", 
    RowBox[{"(", "y", ")"}]}], "*)"}], 
  "\[IndentingNewLine]"}], "\[IndentingNewLine]", 
 RowBox[{
  RowBox[{
   RowBox[{
    RowBox[{"tn", "[", "x_", "]"}], ":=", " ", 
    RowBox[{"(*", 
     RowBox[{
     "Sum", " ", "of", " ", "position", " ", "number", " ", "of", " ", 
      "substituents"}], "*)"}], "\[IndentingNewLine]", 
    RowBox[{"Total", "[", 
     RowBox[{"Flatten", "[", 
      RowBox[{"Position", "[", 
       RowBox[{
        RowBox[{"x", " ", "/.", " ", 
         RowBox[{"{", 
          RowBox[{
           RowBox[{"\"\<F\>\"", "\[Rule]", "\"\<x\>\""}], ",", 
           RowBox[{"\"\<Cl\>\"", "\[Rule]", "\"\<x\>\""}], ",", 
           RowBox[{"\"\<Br\>\"", "\[Rule]", "\"\<x\>\""}], ",", 
           RowBox[{"\"\<I\>\"", "\[Rule]", "\"\<x\>\""}]}], "}"}]}], ",", 
        "\"\<x\>\""}], "]"}], "]"}], "]"}]}], ";"}], 
  "\[IndentingNewLine]"}], "\[IndentingNewLine]", 
 RowBox[{
  RowBox[{
   RowBox[{
    RowBox[{"tnp", "[", "x_", "]"}], ":=", " ", 
    RowBox[{"(*", 
     RowBox[{
     "Sum", " ", "of", " ", "position", " ", "number", " ", "of", " ", 
      "substituents", " ", "AND", " ", "fractional", " ", "score", " ", "for",
       " ", "each", " ", "halogen", 
      RowBox[{"(", 
       RowBox[{"for", " ", "IUPAC", " ", "name"}], ")"}]}], "*)"}], 
    "\[IndentingNewLine]", 
    RowBox[{
     RowBox[{"Total", "[", 
      RowBox[{"Flatten", "[", 
       RowBox[{"Position", "[", 
        RowBox[{
         RowBox[{"x", "/.", 
          RowBox[{"{", 
           RowBox[{
            RowBox[{"\"\<F\>\"", "\[Rule]", "\"\<x\>\""}], ",", 
            RowBox[{"\"\<Cl\>\"", "\[Rule]", "\"\<x\>\""}], ",", 
            RowBox[{"\"\<Br\>\"", "\[Rule]", "\"\<x\>\""}], ",", 
            RowBox[{"\"\<I\>\"", "\[Rule]", "\"\<x\>\""}]}], "}"}]}], ",", 
         "\"\<x\>\""}], "]"}], "]"}], "]"}], "+", "\[IndentingNewLine]", 
     RowBox[{"Total", "[", 
      RowBox[{
       RowBox[{"(", 
        RowBox[{"x", " ", "/.", " ", 
         RowBox[{"{", 
          RowBox[{
           RowBox[{"\"\<F\>\"", "\[Rule]", "3"}], ",", 
           RowBox[{"\"\<Cl\>\"", "\[Rule]", "2"}], ",", 
           RowBox[{"\"\<Br\>\"", "\[Rule]", "1"}], ",", 
           RowBox[{"\"\<I\>\"", "\[Rule]", "4"}], ",", 
           RowBox[{"\"\<H\>\"", "\[Rule]", "0"}]}], "}"}]}], ")"}], ".", 
       RowBox[{"{", 
        RowBox[{
         SuperscriptBox["10", 
          RowBox[{"-", "1"}]], ",", 
         SuperscriptBox["10", 
          RowBox[{"-", "2"}]], ",", 
         SuperscriptBox["10", 
          RowBox[{"-", "3"}]], ",", 
         SuperscriptBox["10", 
          RowBox[{"-", "4"}]], ",", 
         SuperscriptBox["10", 
          RowBox[{"-", "5"}]], ",", 
         SuperscriptBox["10", 
          RowBox[{"-", "6"}]]}], "}"}]}], "]"}]}]}], ";"}], 
  "\[IndentingNewLine]"}], "\[IndentingNewLine]", 
 RowBox[{
  RowBox[{
   RowBox[{"rnametn", "[", "x_", "]"}], ":=", 
   RowBox[{"Module", "[", 
    RowBox[{
     RowBox[{"{", 
      RowBox[{"mins", ",", "minp", ",", "i"}], "}"}], ",", 
     RowBox[{"(*", 
      RowBox[{
      "Structure", " ", "with", " ", "position", " ", "number", " ", 
       "minimised", " ", "by", " ", "rotating"}], "*)"}], 
     "\[IndentingNewLine]", 
     RowBox[{"(", 
      RowBox[{
       RowBox[{"mins", "=", "x"}], ";", 
       RowBox[{"minp", "=", 
        RowBox[{"tn", "[", "x", "]"}]}], ";", "\[IndentingNewLine]", 
       RowBox[{"For", "[", 
        RowBox[{
         RowBox[{"i", "=", "1"}], ",", 
         RowBox[{"i", "\[LessEqual]", "5"}], ",", 
         RowBox[{"i", "++"}], ",", " ", 
         RowBox[{"If", " ", "[", 
          RowBox[{
           RowBox[{
            RowBox[{"(", 
             RowBox[{"ti", "=", 
              RowBox[{"tn", "[", 
               RowBox[{"(", 
                RowBox[{"r", "=", 
                 RowBox[{"RotateLeft", "[", 
                  RowBox[{"x", ",", "i"}], "]"}]}], ")"}], "]"}]}], ")"}], 
            "<", "minp"}], ",", 
           RowBox[{
            RowBox[{"mins", "=", "r"}], ";", 
            RowBox[{"minp", "=", "ti"}], ";"}]}], "]"}]}], "]"}], ";", 
       "\[IndentingNewLine]", "mins"}], ")"}]}], "]"}]}], 
  "\[IndentingNewLine]"}], "\[IndentingNewLine]", 
 RowBox[{
  RowBox[{
   RowBox[{"minnametn", "[", "x_", "]"}], ":=", 
   RowBox[{"Module", "[", 
    RowBox[{
     RowBox[{"{", 
      RowBox[{"a", ",", "b"}], "}"}], ",", 
     RowBox[{"(*", 
      RowBox[{
      "Structure", " ", "with", " ", "position", " ", "number", " ", 
       "minimised", " ", "by", " ", "flipping"}], "*)"}], 
     "\[IndentingNewLine]", 
     RowBox[{"(", 
      RowBox[{
       RowBox[{"a", "=", 
        RowBox[{"rnametn", "[", 
         RowBox[{"Reverse", "[", "x", "]"}], "]"}]}], ";", 
       RowBox[{"b", "=", 
        RowBox[{"rnametn", "[", "x", "]"}]}], ";", "\[IndentingNewLine]", 
       RowBox[{"If", "[", 
        RowBox[{
         RowBox[{"a", "\[NotEqual]", "b"}], ",", 
         RowBox[{"If", "[", 
          RowBox[{
           RowBox[{
            RowBox[{"tn", "[", "a", "]"}], "<", 
            RowBox[{"tn", "[", "b", "]"}]}], ",", "a", ",", "b"}], "]"}], ",",
          "a"}], "]"}]}], ")"}]}], "]"}]}], 
  "\[IndentingNewLine]"}], "\[IndentingNewLine]", 
 RowBox[{
  RowBox[{
   RowBox[{"rname", "[", "x_", "]"}], ":=", 
   RowBox[{"Module", "[", 
    RowBox[{
     RowBox[{"{", 
      RowBox[{"mins", ",", "minp", ",", "i"}], "}"}], ",", 
     RowBox[{"(*", 
      RowBox[{
      "Structure", " ", "with", " ", "position", " ", "number", " ", 
       "minimised", " ", "by", " ", "rotating", 
       RowBox[{"(", 
        RowBox[{"for", " ", "IUPAC", " ", "name"}], ")"}]}], "*)"}], 
     "\[IndentingNewLine]", 
     RowBox[{"(", 
      RowBox[{
       RowBox[{"mins", "=", "x"}], ";", 
       RowBox[{"minp", "=", 
        RowBox[{"tnp", "[", "x", "]"}]}], ";", "\[IndentingNewLine]", 
       RowBox[{"For", "[", 
        RowBox[{
         RowBox[{"i", "=", "1"}], ",", 
         RowBox[{"i", "\[LessEqual]", "5"}], ",", 
         RowBox[{"i", "++"}], ",", " ", 
         RowBox[{"If", " ", "[", 
          RowBox[{
           RowBox[{
            RowBox[{"(", 
             RowBox[{"ti", "=", 
              RowBox[{"tnp", "[", 
               RowBox[{"(", 
                RowBox[{"r", "=", 
                 RowBox[{"RotateLeft", "[", 
                  RowBox[{"x", ",", "i"}], "]"}]}], ")"}], "]"}]}], ")"}], 
            "<", "minp"}], ",", 
           RowBox[{
            RowBox[{"mins", "=", "r"}], ";", 
            RowBox[{"minp", "=", "ti"}], ";"}]}], "]"}]}], "]"}], ";", 
       "\[IndentingNewLine]", "mins"}], ")"}]}], "]"}]}], 
  "\[IndentingNewLine]"}], "\[IndentingNewLine]", 
 RowBox[{
  RowBox[{
   RowBox[{"minname", "[", "x_", "]"}], ":=", 
   RowBox[{"Module", "[", 
    RowBox[{
     RowBox[{"{", 
      RowBox[{"a", ",", "b"}], "}"}], ",", 
     RowBox[{"(*", 
      RowBox[{
      "Structure", " ", "with", " ", "position", " ", "number", " ", 
       "minimised", " ", "by", " ", "flipping", 
       RowBox[{"(", 
        RowBox[{"for", " ", "IUPAC", " ", "name"}], ")"}]}], "*)"}], 
     "\[IndentingNewLine]", 
     RowBox[{"(", 
      RowBox[{
       RowBox[{"a", "=", 
        RowBox[{"rname", "[", 
         RowBox[{"Reverse", "[", "x", "]"}], "]"}]}], ";", 
       RowBox[{"b", "=", 
        RowBox[{"rname", "[", "x", "]"}]}], ";", "\[IndentingNewLine]", 
       RowBox[{"If", "[", 
        RowBox[{
         RowBox[{"a", "\[NotEqual]", "b"}], ",", 
         RowBox[{"If", "[", 
          RowBox[{
           RowBox[{
            RowBox[{"tnp", "[", "a", "]"}], "<", 
            RowBox[{"tnp", "[", "b", "]"}]}], ",", "a", ",", "b"}], "]"}], 
         ",", "a"}], "]"}]}], ")"}]}], "]"}]}], 
  "\[IndentingNewLine]"}], "\[IndentingNewLine]", 
 RowBox[{
  RowBox[{
   RowBox[{
    RowBox[{"dname", "[", 
     RowBox[{"x_", ",", "y_"}], "]"}], ":=", 
    RowBox[{
     RowBox[{"isomer", "[", "x", "]"}], "<>", 
     RowBox[{"empform", "[", "x", "]"}], "<>", "y"}]}], ";", "  ", 
   RowBox[{"(*", 
    RowBox[{
    "Dihalobenzene", " ", "file", " ", "name", " ", "from", " ", "list", " ", 
     "of", " ", "atoms", " ", 
     RowBox[{"(", "x", ")"}], " ", "and", " ", "file", " ", "name", " ", 
     "extension", " ", 
     RowBox[{"(", "y", ")"}]}], "*)"}], "\[IndentingNewLine]", 
   "\[IndentingNewLine]", 
   RowBox[{
    RowBox[{"smiles", "[", "x_", "]"}], ":=", 
    RowBox[{"(*", 
     RowBox[{"SMILES", " ", "name"}], "*)"}], "\[IndentingNewLine]", 
    RowBox[{"\"\<c1(\>\"", "<>", 
     RowBox[{"x", "\[LeftDoubleBracket]", "1", "\[RightDoubleBracket]"}], 
     "<>", "\"\<)c(\>\"", "<>", 
     RowBox[{"x", "\[LeftDoubleBracket]", "2", "\[RightDoubleBracket]"}], 
     "<>", "\"\<)c(\>\"", "<>", 
     RowBox[{"x", "\[LeftDoubleBracket]", "3", "\[RightDoubleBracket]"}], 
     "<>", "\"\<)c(\>\"", "<>", 
     RowBox[{"x", "\[LeftDoubleBracket]", "4", "\[RightDoubleBracket]"}], 
     "<>", "\"\<)c(\>\"", "<>", 
     RowBox[{"x", "\[LeftDoubleBracket]", "5", "\[RightDoubleBracket]"}], 
     "<>", "\"\<)c1(\>\"", "<>", 
     RowBox[{"x", "\[LeftDoubleBracket]", "6", "\[RightDoubleBracket]"}], 
     "<>", "\"\<)\>\""}]}]}], " ", 
  "\[IndentingNewLine]"}], "\[IndentingNewLine]", 
 RowBox[{
  RowBox[{
   RowBox[{"hno", "[", "x_", "]"}], ":=", 
   RowBox[{"CountDistinct", "[", 
    RowBox[{"DeleteCases", "[", 
     RowBox[{"x", ",", "\"\<H\>\""}], "]"}], "]"}]}], " ", 
  RowBox[{"(*", 
   RowBox[{
   "Total", " ", "number", " ", "of", " ", "halogen", " ", "subsituents"}], 
   "*)"}], "\[IndentingNewLine]"}], "\[IndentingNewLine]", 
 RowBox[{
  RowBox[{
   RowBox[{"deg", "[", "x_", "]"}], ":=", 
   RowBox[{"Count", "[", 
    RowBox[{
     RowBox[{"x", "/.", 
      RowBox[{"{", 
       RowBox[{
        RowBox[{"\"\<F\>\"", "\[Rule]", "\"\<x\>\""}], ",", 
        RowBox[{"\"\<Cl\>\"", "\[Rule]", "\"\<x\>\""}], ",", 
        RowBox[{"\"\<Br\>\"", "\[Rule]", "\"\<x\>\""}], ",", 
        RowBox[{"\"\<I\>\"", "\[Rule]", "\"\<x\>\""}]}], "}"}]}], ",", 
     "\"\<x\>\""}], "]"}]}], " ", 
  RowBox[{"(*", 
   RowBox[{"Degree", " ", "of", " ", "substitution"}], "*)"}], 
  "\[IndentingNewLine]"}], "\[IndentingNewLine]", 
 RowBox[{
  RowBox[{
   RowBox[{"dist", "[", "x_", "]"}], ":=", 
   RowBox[{"Module", "[", 
    RowBox[{
     RowBox[{"{", "y", "}"}], ",", 
     RowBox[{"(*", 
      RowBox[{"Distribution", " ", "of", " ", "elements"}], "*)"}], 
     "\[IndentingNewLine]", 
     RowBox[{"(", 
      RowBox[{
       RowBox[{"y", "=", 
        RowBox[{"Sort", "[", 
         RowBox[{
          RowBox[{"Tally", "[", "x", "]"}], "\[LeftDoubleBracket]", 
          RowBox[{"All", ",", "2"}], "\[RightDoubleBracket]"}], "]"}]}], ";", 
       "\[IndentingNewLine]", 
       RowBox[{"StringReplace", "[", 
        RowBox[{
         RowBox[{"StringDelete", "[", 
          RowBox[{
           RowBox[{"ToString", "[", "y", "]"}], ",", 
           RowBox[{"\"\<{\>\"", "|", "\"\<}\>\""}]}], "]"}], ",", 
         RowBox[{"\"\<, \>\"", "\[Rule]", "\"\<-\>\""}]}], "]"}]}], ")"}]}], 
    "]"}]}], "\[IndentingNewLine]"}], "\[IndentingNewLine]", 
 RowBox[{
  RowBox[{
   RowBox[{"hpos", "[", "x_", "]"}], ":=", 
   RowBox[{"(*", 
    RowBox[{"Positions", " ", "of", " ", "substituents"}], "*)"}], 
   "\[IndentingNewLine]", 
   RowBox[{"StringInsert", "[", 
    RowBox[{
     RowBox[{"StringDelete", "[", 
      RowBox[{
       RowBox[{"ToString", "[", 
        RowBox[{"Flatten", "[", 
         RowBox[{"Position", "[", 
          RowBox[{
           RowBox[{"minnametn", "[", 
            RowBox[{"rnametn", "[", 
             RowBox[{"x", "/.", 
              RowBox[{"{", 
               RowBox[{
                RowBox[{"\"\<F\>\"", "\[Rule]", "\"\<x\>\""}], ",", 
                RowBox[{"\"\<Cl\>\"", "\[Rule]", "\"\<x\>\""}], ",", 
                RowBox[{"\"\<Br\>\"", "\[Rule]", "\"\<x\>\""}], ",", 
                RowBox[{"\"\<I\>\"", "\[Rule]", "\"\<x\>\""}]}], "}"}]}], 
             "]"}], "]"}], ",", "\"\<x\>\""}], "]"}], "]"}], "]"}], ",", 
       RowBox[{"\"\<{\>\"", "|", "\"\<}\>\"", "|", "\"\< \>\""}]}], "]"}], 
     ",", "\"\<-\>\"", ",", 
     RowBox[{"-", "1"}]}], "]"}]}], " ", 
  "\[IndentingNewLine]"}], "\[IndentingNewLine]", 
 RowBox[{
  RowBox[{
   RowBox[{"epos", "[", "x_", "]"}], ":=", 
   RowBox[{"Module", "[", 
    RowBox[{
     RowBox[{"{", 
      RowBox[{"y", ",", "m"}], "}"}], ",", 
     RowBox[{"(*", 
      RowBox[{
       RowBox[{
        RowBox[{"Positions", " ", "of", " ", "elements"}], " ", "-", " ", 
        RowBox[{
        "all", " ", "except", " ", "one", " ", "with", " ", "highest", " ", 
         "count"}], " ", "-", " ", 
        RowBox[{
        "This", " ", "choice", " ", "of", " ", "order", " ", "results", " ", 
         "in", " ", "6"}]}], ",", " ", 
       RowBox[{
       "7", " ", "and", " ", "3", " ", "structures", " ", "in", " ", "Table", 
        " ", "1", " ", 
        SubscriptBox["C", "6"], 
        SubscriptBox["\[Alpha]\[Beta]\[Gamma]", "2"], 
        SubscriptBox["\[Delta]", "2"]}], ",", " ", 
       RowBox[{"Figure", " ", "1", " ", "and", " ", "Table", " ", "2", " ", 
        SubscriptBox["C", "6"], 
        SubscriptBox["\[Alpha]\[Beta]\[Gamma]", "2"], 
        RowBox[{
         SubscriptBox["\[Delta]", "2"], "."}]}]}], "*)"}], 
     "\[IndentingNewLine]", 
     RowBox[{"(", 
      RowBox[{
       RowBox[{"m", "=", 
        RowBox[{"Max", "[", 
         RowBox[{
          RowBox[{"Tally", "[", "x", "]"}], "\[LeftDoubleBracket]", 
          RowBox[{"All", ",", "2"}], "\[RightDoubleBracket]"}], "]"}]}], ";", 
       "\[IndentingNewLine]", 
       RowBox[{"If", "[", 
        RowBox[{
         RowBox[{
          RowBox[{"Count", "[", 
           RowBox[{"x", ",", "\"\<H\>\""}], "]"}], "\[Equal]", "m"}], ",", 
         RowBox[{"y", "=", "\"\<H\>\""}], ",", " ", "\[IndentingNewLine]", 
         RowBox[{"If", "[", 
          RowBox[{
           RowBox[{
            RowBox[{"Count", "[", 
             RowBox[{"x", ",", "\"\<Br\>\""}], "]"}], "\[Equal]", "m"}], ",", 
           RowBox[{"y", "=", "\"\<Br\>\""}], ",", "\[IndentingNewLine]", 
           RowBox[{"If", "[", 
            RowBox[{
             RowBox[{
              RowBox[{"Count", "[", 
               RowBox[{"x", ",", "\"\<Cl\>\""}], "]"}], "\[Equal]", "m"}], 
             ",", 
             RowBox[{"y", "=", "\"\<Cl\>\""}], ",", "\[IndentingNewLine]", 
             RowBox[{"If", "[", 
              RowBox[{
               RowBox[{
                RowBox[{"Count", "[", 
                 RowBox[{"x", ",", "\"\<F\>\""}], "]"}], "\[Equal]", "m"}], 
               ",", 
               RowBox[{"y", "=", "\"\<F\>\""}], ",", "\[IndentingNewLine]", 
               RowBox[{"y", "=", "\"\<I\>\""}]}], "]"}]}], "]"}]}], "]"}]}], 
        "]"}], ";", "\[IndentingNewLine]", 
       RowBox[{"Return", "[", 
        RowBox[{"StringInsert", "[", 
         RowBox[{
          RowBox[{"StringDelete", "[", 
           RowBox[{
            RowBox[{"ToString", "[", 
             RowBox[{"Flatten", "[", 
              RowBox[{"Position", "[", 
               RowBox[{
                RowBox[{"minnametn", "[", 
                 RowBox[{"rnametn", "[", 
                  RowBox[{"x", "/.", 
                   RowBox[{"{", 
                    RowBox[{
                    RowBox[{"y", "\[Rule]", "\"\<y\>\""}], ",", 
                    RowBox[{"\"\<H\>\"", "\[Rule]", "\"\<x\>\""}], ",", 
                    RowBox[{"\"\<F\>\"", "\[Rule]", "\"\<x\>\""}], ",", 
                    RowBox[{"\"\<Cl\>\"", "\[Rule]", "\"\<x\>\""}], ",", 
                    RowBox[{"\"\<Br\>\"", "\[Rule]", "\"\<x\>\""}], ",", 
                    RowBox[{"\"\<I\>\"", "\[Rule]", "\"\<x\>\""}]}], "}"}]}], 
                  "]"}], "]"}], ",", "\"\<x\>\""}], "]"}], "]"}], "]"}], ",", 
            RowBox[{"\"\<{\>\"", "|", "\"\<}\>\"", "|", "\"\< \>\""}]}], 
           "]"}], ",", "\"\<-\>\"", ",", 
          RowBox[{"-", "1"}]}], "]"}], "]"}]}], ")"}]}], "]"}]}], 
  "\[IndentingNewLine]"}], "\[IndentingNewLine]", 
 RowBox[{
  RowBox[{
   RowBox[{"empformx", "[", "x_", "]"}], ":=", " ", 
   RowBox[{"Module", "[", 
    RowBox[{
     RowBox[{"{", 
      RowBox[{"y", ",", "n"}], "}"}], ",", 
     RowBox[{"(*", 
      RowBox[{"General", " ", "empirical", " ", "formula"}], "*)"}], 
     "\[IndentingNewLine]", 
     RowBox[{"(", 
      RowBox[{
       RowBox[{"y", "=", 
        RowBox[{"SortBy", "[", 
         RowBox[{
          RowBox[{"Tally", "[", "x", "]"}], ",", "Last"}], "]"}]}], ";", 
       "\[IndentingNewLine]", 
       RowBox[{"y", "=", 
        RowBox[{
         RowBox[{"Flatten", "[", "y", "]"}], "/.", " ", 
         RowBox[{"{", 
          RowBox[{
           RowBox[{"1", "\[Rule]", "\"\<\>\""}], ",", 
           RowBox[{"2", "\[Rule]", "\"\<2\>\""}], ",", 
           RowBox[{"3", "\[Rule]", "\"\<3\>\""}], ",", 
           RowBox[{"4", "\[Rule]", "\"\<4\>\""}], ",", 
           RowBox[{"5", "\[Rule]", "\"\<5\>\""}], ",", 
           RowBox[{"6", "\[Rule]", "\"\<6\>\""}], ",", 
           RowBox[{"7", "\[Rule]", "\"\<7\>\""}]}], "}"}]}]}], ";", 
       "\[IndentingNewLine]", 
       RowBox[{"n", "=", 
        RowBox[{"Length", "[", "y", "]"}]}], ";", "\[IndentingNewLine]", 
       RowBox[{"If", "[", 
        RowBox[{
         RowBox[{"n", ">", "0"}], ",", 
         RowBox[{
          RowBox[{"y", "\[LeftDoubleBracket]", "1", "\[RightDoubleBracket]"}],
           "=", "\"\<\[Alpha]\>\""}]}], "]"}], ";", "\[IndentingNewLine]", 
       RowBox[{"If", "[", 
        RowBox[{
         RowBox[{"n", ">", "2"}], ",", 
         RowBox[{
          RowBox[{"y", "\[LeftDoubleBracket]", "3", "\[RightDoubleBracket]"}],
           "=", "\"\<\[Beta]\>\""}]}], "]"}], ";", "\[IndentingNewLine]", 
       RowBox[{"If", "[", 
        RowBox[{
         RowBox[{"n", ">", "4"}], ",", 
         RowBox[{
          RowBox[{"y", "\[LeftDoubleBracket]", "5", "\[RightDoubleBracket]"}],
           "=", "\"\<\[Gamma]\>\""}]}], "]"}], ";", "\[IndentingNewLine]", 
       RowBox[{"If", "[", 
        RowBox[{
         RowBox[{"n", ">", "6"}], ",", 
         RowBox[{
          RowBox[{"y", "\[LeftDoubleBracket]", "7", "\[RightDoubleBracket]"}],
           "=", "\"\<\[Delta]\>\""}]}], "]"}], ";", "\[IndentingNewLine]", 
       RowBox[{"If", "[", 
        RowBox[{
         RowBox[{"n", ">", "8"}], ",", 
         RowBox[{
          RowBox[{"y", "\[LeftDoubleBracket]", "9", "\[RightDoubleBracket]"}],
           "=", "\"\<\[Epsilon]\>\""}]}], "]"}], ";", "\[IndentingNewLine]", 
       RowBox[{"\"\<C6\>\"", "<>", 
        RowBox[{"StringJoin", "[", "y", "]"}]}]}], ")"}]}], "]"}]}], 
  "\[IndentingNewLine]"}], "\[IndentingNewLine]", 
 RowBox[{
  RowBox[{
   RowBox[{"empformxh", "[", "x_", "]"}], ":=", " ", 
   RowBox[{"Module", "[", 
    RowBox[{
     RowBox[{"{", 
      RowBox[{"y", ",", "h", ",", "n", ",", "s", ",", "z"}], "}"}], ",", 
     RowBox[{"(*", 
      RowBox[{
       RowBox[{"General", " ", "empirical", " ", "formula"}], " ", "-", " ", 
       RowBox[{"substitution", " ", "system"}]}], "*)"}], 
     "\[IndentingNewLine]", 
     RowBox[{"(", 
      RowBox[{
       RowBox[{"y", "=", 
        RowBox[{"SortBy", "[", 
         RowBox[{
          RowBox[{"Tally", "[", "x", "]"}], ",", "Last"}], "]"}]}], ";", 
       "\[IndentingNewLine]", 
       RowBox[{"If", "[", 
        RowBox[{
         RowBox[{
          RowBox[{"(", 
           RowBox[{"z", "=", 
            RowBox[{"Position", "[", 
             RowBox[{"y", ",", "\"\<H\>\""}], "]"}]}], ")"}], "\[NotEqual]", 
          RowBox[{"{", "}"}]}], ",", 
         RowBox[{
          RowBox[{"h", "=", 
           RowBox[{"y", "\[LeftDoubleBracket]", 
            RowBox[{
             RowBox[{
             "z", "\[LeftDoubleBracket]", "1", "\[RightDoubleBracket]"}], 
             "\[LeftDoubleBracket]", "1", "\[RightDoubleBracket]"}], 
            "\[RightDoubleBracket]"}]}], ";", 
          RowBox[{"y", "=", 
           RowBox[{"Delete", "[", 
            RowBox[{"y", ",", 
             RowBox[{
              RowBox[{
              "z", "\[LeftDoubleBracket]", "1", "\[RightDoubleBracket]"}], 
              "\[LeftDoubleBracket]", "1", "\[RightDoubleBracket]"}]}], 
            "]"}]}], ";", " ", 
          RowBox[{"y", "=", 
           RowBox[{"Insert", "[", 
            RowBox[{"y", ",", "h", ",", "1"}], "]"}]}]}]}], "]"}], ";", 
       "\[IndentingNewLine]", 
       RowBox[{"y", "=", 
        RowBox[{
         RowBox[{"Flatten", "[", "y", "]"}], "/.", " ", 
         RowBox[{"{", 
          RowBox[{
           RowBox[{"1", "\[Rule]", "\"\<\>\""}], ",", 
           RowBox[{"2", "\[Rule]", "\"\<2\>\""}], ",", 
           RowBox[{"3", "\[Rule]", "\"\<3\>\""}], ",", 
           RowBox[{"4", "\[Rule]", "\"\<4\>\""}], ",", 
           RowBox[{"5", "\[Rule]", "\"\<5\>\""}], ",", 
           RowBox[{"6", "\[Rule]", "\"\<6\>\""}], ",", 
           RowBox[{"7", "\[Rule]", "\"\<7\>\""}]}], "}"}]}]}], ";", 
       "\[IndentingNewLine]", 
       RowBox[{"n", "=", 
        RowBox[{"Length", "[", "y", "]"}]}], ";", "\[IndentingNewLine]", 
       RowBox[{"If", " ", "[", 
        RowBox[{
         RowBox[{
          RowBox[{"y", "\[LeftDoubleBracket]", "1", "\[RightDoubleBracket]"}],
           "==", "\"\<H\>\""}], ",", 
         RowBox[{"s", "=", "2"}], ",", 
         RowBox[{"s", "=", "0"}]}], "]"}], ";", "\[IndentingNewLine]", 
       RowBox[{"If", "[", 
        RowBox[{
         RowBox[{"n", ">", 
          RowBox[{"0", "+", "s"}]}], ",", 
         RowBox[{
          RowBox[{"y", "\[LeftDoubleBracket]", 
           RowBox[{"1", "+", "s"}], "\[RightDoubleBracket]"}], "=", 
          "\"\<\[Alpha]\>\""}]}], "]"}], ";", "\[IndentingNewLine]", 
       RowBox[{"If", "[", 
        RowBox[{
         RowBox[{"n", ">", 
          RowBox[{"2", "+", "s"}]}], ",", 
         RowBox[{
          RowBox[{"y", "\[LeftDoubleBracket]", 
           RowBox[{"3", "+", "s"}], "\[RightDoubleBracket]"}], "=", 
          "\"\<\[Beta]\>\""}]}], "]"}], ";", "\[IndentingNewLine]", 
       RowBox[{"If", "[", 
        RowBox[{
         RowBox[{"n", ">", 
          RowBox[{"4", "+", "s"}]}], ",", 
         RowBox[{
          RowBox[{"y", "\[LeftDoubleBracket]", 
           RowBox[{"5", "+", "s"}], "\[RightDoubleBracket]"}], "=", 
          "\"\<\[Gamma]\>\""}]}], "]"}], ";", "\[IndentingNewLine]", 
       RowBox[{"If", "[", 
        RowBox[{
         RowBox[{"n", ">", 
          RowBox[{"6", "+", "s"}]}], ",", 
         RowBox[{
          RowBox[{"y", "\[LeftDoubleBracket]", 
           RowBox[{"7", "+", "s"}], "\[RightDoubleBracket]"}], "=", 
          "\"\<\[Delta]\>\""}]}], "]"}], ";", "\[IndentingNewLine]", 
       RowBox[{"\"\<C6\>\"", "<>", 
        RowBox[{"StringJoin", "[", "y", "]"}]}]}], ")"}]}], "]"}]}], 
  "\[IndentingNewLine]"}], "\[IndentingNewLine]", 
 RowBox[{
  RowBox[{
   RowBox[{
    RowBox[{"agb", "[", 
     RowBox[{"b1_", ",", "b2_"}], "]"}], ":=", 
    RowBox[{
     RowBox[{"ArcCos", "[", 
      FractionBox[
       RowBox[{"b1", ".", "b2"}], 
       RowBox[{
        RowBox[{"Norm", "[", "b1", "]"}], "*", 
        RowBox[{"Norm", "[", "b2", "]"}]}]], "]"}], "/", "Degree"}]}], ";", 
   " ", 
   RowBox[{"(*", 
    RowBox[{
    "Bond", " ", "angle", " ", "in", " ", "degree", " ", "from", " ", "two", 
     " ", "bond", " ", "length", " ", "vectors", " ", 
     RowBox[{"(", 
      RowBox[{"b1", ",", " ", "b2"}], ")"}]}], "*)"}], "\[IndentingNewLine]", 
   "\[IndentingNewLine]", 
   RowBox[{
    RowBox[{"tors", "[", 
     RowBox[{"a_", ",", "b_", ",", "c_", ",", "d_"}], "]"}], ":=", " ", 
    RowBox[{"(*", 
     RowBox[{
     "Torsional", " ", "angles", " ", "from", " ", "positions", " ", "of", 
      " ", "four", " ", "atoms", " ", 
      RowBox[{"(", 
       RowBox[{"a", ",", "b", ",", "c", ",", "d"}], ")"}]}], "*)"}], 
    RowBox[{"(*", 
     RowBox[{
     "Torsional", " ", "is", " ", "not", " ", "the", " ", "same", " ", "as", 
      " ", "dihedral", " ", "angle"}], "*)"}], "\[IndentingNewLine]", 
    RowBox[{"(", 
     RowBox[{
      RowBox[{"v1", "=", 
       RowBox[{"a", "-", "b"}]}], ";", " ", 
      RowBox[{"cc", "=", 
       RowBox[{"c", "-", "b"}]}], ";", " ", 
      RowBox[{"v4", "=", 
       RowBox[{"d", "-", "c"}]}], ";", " ", 
      RowBox[{"dh", "=", 
       RowBox[{
        RowBox[{"ArcTan", "[", 
         RowBox[{
          RowBox[{
           RowBox[{"(", 
            RowBox[{"v1", "\[Cross]", "cc"}], ")"}], ".", 
           RowBox[{"(", 
            RowBox[{"v4", "\[Cross]", "cc"}], ")"}]}], ",", 
          RowBox[{
           RowBox[{
            RowBox[{"(", 
             RowBox[{
              RowBox[{"(", 
               RowBox[{"v1", "\[Cross]", "cc"}], ")"}], "\[Cross]", 
              RowBox[{"(", 
               RowBox[{"v4", "\[Cross]", "cc"}], ")"}]}], ")"}], ".", "cc"}], 
           "/", 
           RowBox[{"Norm", "[", "cc", "]"}]}]}], "]"}], "/", "Degree"}]}]}], 
     ")"}]}], ";"}], " "}]}], "Input",
 CellChangeTimes->{{3.7839932554711957`*^9, 3.7839932800759697`*^9}, {
   3.7839933826704826`*^9, 3.783993423292338*^9}, {3.7839934578839307`*^9, 
   3.78399346562714*^9}, {3.7839935331648626`*^9, 3.783993721403375*^9}, {
   3.7839937522842646`*^9, 3.783993826410392*^9}, {3.783993871873252*^9, 
   3.7839940622494373`*^9}, {3.78399414916418*^9, 3.7839941763103743`*^9}, {
   3.783994238236054*^9, 3.783994283845827*^9}, {3.7839943294765882`*^9, 
   3.7839943319800434`*^9}, {3.783995593569845*^9, 3.783995593621813*^9}, {
   3.783995654730996*^9, 3.783995703137044*^9}, {3.7839958036028705`*^9, 
   3.7839958047661467`*^9}, {3.783995900536877*^9, 3.7839959049321623`*^9}, {
   3.7839959557732124`*^9, 3.7839960037635183`*^9}, {3.7839963393663473`*^9, 
   3.783996582548887*^9}, {3.7839966652567*^9, 3.783996669538051*^9}, {
   3.783996896548609*^9, 3.7839968981765947`*^9}, {3.7839969585012636`*^9, 
   3.7839970223597455`*^9}, {3.7839970594707823`*^9, 3.783997061559487*^9}, {
   3.783997097895999*^9, 3.7839971034295735`*^9}, {3.7839971607181206`*^9, 
   3.7839972003046255`*^9}, {3.7839973177339544`*^9, 
   3.7839974272681646`*^9}, {3.783997515106804*^9, 3.783997610838563*^9}, {
   3.7839976426378827`*^9, 3.783997667753339*^9}, {3.7839977322354393`*^9, 
   3.783997733415704*^9}, {3.7839978918156786`*^9, 3.783997897478174*^9}, {
   3.7839979461010838`*^9, 3.7839980234841957`*^9}, {3.7839980662237463`*^9, 
   3.783998069531698*^9}, {3.783998273112715*^9, 3.7839983041405106`*^9}, {
   3.7839983407468567`*^9, 3.7839983449732437`*^9}, {3.78399841316504*^9, 
   3.783998436648506*^9}, {3.784000289599884*^9, 3.7840003975610757`*^9}, {
   3.7840004353426905`*^9, 3.7840004400008073`*^9}, {3.7840006090092196`*^9, 
   3.7840006198824854`*^9}, {3.7840006517757535`*^9, 
   3.7840006521665077`*^9}, {3.784023549674065*^9, 3.784023560940143*^9}, {
   3.784023591003665*^9, 3.784023601110463*^9}, {3.7840264072513413`*^9, 
   3.7840264075201745`*^9}, {3.784152093304332*^9, 3.7841521095813093`*^9}, {
   3.7841521714332266`*^9, 3.7841522264003816`*^9}, {3.784152271848414*^9, 
   3.7841522725699697`*^9}, {3.784152377706238*^9, 3.7841523780710135`*^9}, {
   3.7841530825977345`*^9, 3.784153084035845*^9}, {3.7841531141532993`*^9, 
   3.784153138677201*^9}, {3.7841532342123775`*^9, 3.784153237379427*^9}, {
   3.7841561935231647`*^9, 3.784156204938141*^9}, {3.7841785405368185`*^9, 
   3.7841785436069326`*^9}, 3.784178911227604*^9, {3.784178964544774*^9, 
   3.784178969365807*^9}, {3.784179557572176*^9, 3.7841795603424764`*^9}, {
   3.784182367367106*^9, 3.784182368332515*^9}, {3.7848454814059467`*^9, 
   3.784845485565378*^9}, {3.7848578484991717`*^9, 3.7848578491467695`*^9}, {
   3.784864981992016*^9, 3.784864982371781*^9}, {3.7848654585025225`*^9, 
   3.7848654595898542`*^9}, {3.7855587154388237`*^9, 
   3.7855587527368116`*^9}, {3.786634463947959*^9, 3.7866345122747498`*^9}, {
   3.7866352395269213`*^9, 3.786635258160729*^9}, {3.786756486633848*^9, 
   3.786756533704945*^9}, {3.786756780122196*^9, 3.786756805382963*^9}, {
   3.78675687864986*^9, 3.786756880264646*^9}, {3.786756917103386*^9, 
   3.7867569453413553`*^9}, 3.786789343544342*^9, {3.786789649288515*^9, 
   3.786789673093114*^9}, 3.786790630806859*^9, 3.786790679477343*^9, 
   3.7872964480634737`*^9, {3.7873704788866997`*^9, 3.787370484553131*^9}, {
   3.787372428589233*^9, 3.787372461970419*^9}, {3.787372819502344*^9, 
   3.787372910012336*^9}, 3.7873729473724213`*^9, {3.787485920237505*^9, 
   3.787485927114642*^9}, {3.787485977183045*^9, 3.787486033748074*^9}, {
   3.787486072389605*^9, 3.756010173341546*^9}, {3.7560120914609213`*^9, 
   3.7560120942142963`*^9}, 3.756012158911441*^9, {3.75601224155608*^9, 
   3.756012249921661*^9}, {3.756012393701844*^9, 3.7560123968796253`*^9}, {
   3.756012431297288*^9, 3.756012445864011*^9}, {3.7560132269155273`*^9, 
   3.756013259636114*^9}, {3.756013289969861*^9, 3.756013290154533*^9}, {
   3.756013323701433*^9, 3.756013349461986*^9}, {3.7560136607841053`*^9, 
   3.756013684765524*^9}, {3.756013717523859*^9, 3.756013773311121*^9}, {
   3.7560138418513203`*^9, 3.7560138690225077`*^9}, {3.756013982065729*^9, 
   3.756013988903482*^9}, {3.756026144492311*^9, 3.756026144766409*^9}, 
   3.756031158777603*^9, {3.7560311888064117`*^9, 3.7560312052423887`*^9}, {
   3.7560312367476053`*^9, 3.7560312519341908`*^9}, {3.756032772549567*^9, 
   3.7560327752664747`*^9}, 3.756033296182732*^9, {3.756033382425571*^9, 
   3.7560333846486053`*^9}, {3.756034437364499*^9, 3.756034438938909*^9}, {
   3.7560382321256638`*^9, 3.756038257352091*^9}, {3.7560383535979443`*^9, 
   3.756038354283062*^9}, {3.756073565990407*^9, 3.756073664478047*^9}, {
   3.7561029891129017`*^9, 3.7561029988380613`*^9}, {3.756103036149152*^9, 
   3.756103036426477*^9}, {3.756106197067152*^9, 3.756106198360506*^9}, {
   3.756184943835093*^9, 3.756184958731669*^9}, {3.756185011198698*^9, 
   3.756185047181136*^9}, {3.756185629146566*^9, 3.756185670063075*^9}, {
   3.756212802788085*^9, 3.756212829846757*^9}, {3.756212942835457*^9, 
   3.7562130098275423`*^9}, 3.7562496615942717`*^9, {3.7562497168636312`*^9, 
   3.756249780662713*^9}, {3.756249820921266*^9, 3.756249821724943*^9}, 
   3.756250009563923*^9, {3.787788421731866*^9, 3.787788472506365*^9}, {
   3.787789256633273*^9, 3.787789274789954*^9}, {3.787789336686989*^9, 
   3.7877893381955338`*^9}, {3.78778964183108*^9, 3.756254970781568*^9}, {
   3.756256199704686*^9, 3.756256262849785*^9}, {3.756256297024703*^9, 
   3.756256380611252*^9}, {3.756256429207295*^9, 3.756256445694418*^9}, {
   3.756256529391302*^9, 3.756256582879485*^9}, {3.756256621538199*^9, 
   3.756256654170652*^9}, {3.7562569645693197`*^9, 3.756256993496297*^9}, {
   3.756257252720957*^9, 3.756257262338076*^9}, {3.788835556255294*^9, 
   3.788835564906404*^9}, {3.788928371112015*^9, 3.7889283864980516`*^9}, {
   3.788929014312086*^9, 3.788929051500602*^9}, {3.7889291167586937`*^9, 
   3.788929128405455*^9}, {3.788930242234865*^9, 3.7889302434968863`*^9}, 
   3.78895698372184*^9, {3.789005086067506*^9, 3.789005118358392*^9}, 
   3.789333505202938*^9, {3.78933354886957*^9, 3.789333549276319*^9}, {
   3.789334433768711*^9, 3.789334439747034*^9}, {3.789334739487472*^9, 
   3.789334767800042*^9}, {3.7893418412143087`*^9, 3.7893418418189363`*^9}, {
   3.789363119238565*^9, 3.789363154342832*^9}, {3.7893633181617413`*^9, 
   3.789363327347227*^9}, {3.789363391395131*^9, 3.7893633970886097`*^9}, {
   3.789363428281143*^9, 3.789363475977187*^9}, {3.789363590501938*^9, 
   3.789363611045746*^9}, {3.789363713531868*^9, 3.789363754909184*^9}, {
   3.789363789187375*^9, 3.789363795429111*^9}, {3.789363841974606*^9, 
   3.7893638687855043`*^9}, {3.789363909806489*^9, 3.789363914365385*^9}, {
   3.7893639470834427`*^9, 3.78936405080715*^9}, {3.7893640996187696`*^9, 
   3.789364113790133*^9}, {3.789364180910376*^9, 3.7893641828268003`*^9}, {
   3.789364233893341*^9, 3.789364248161105*^9}, 3.78939050547232*^9, {
   3.789390589190185*^9, 3.789390605876711*^9}, {3.78939065866532*^9, 
   3.789390660970148*^9}, {3.78939069906408*^9, 3.78939075623273*^9}, {
   3.7893907996921473`*^9, 3.789390832717498*^9}, {3.789391143342278*^9, 
   3.789391144096159*^9}, {3.789391505435317*^9, 3.7893915901020403`*^9}, 
   3.7893916312836637`*^9, 3.7893917067179117`*^9, {3.7893928211247673`*^9, 
   3.78939283636556*^9}, {3.789467156619112*^9, 3.789467160232098*^9}, {
   3.789519810273987*^9, 3.789519818155697*^9}, 3.7895199042101793`*^9, 
   3.789519962721841*^9, {3.789520022978944*^9, 3.7895200505625362`*^9}, {
   3.7895257559535475`*^9, 3.789525788603413*^9}, {3.789525836639797*^9, 
   3.7895258675157557`*^9}, {3.7895258991002817`*^9, 
   3.7895259063787913`*^9}, {3.789525997671501*^9, 3.7895260650519485`*^9}, {
   3.7895260987811546`*^9, 3.7895263393795924`*^9}, {3.7928012852700872`*^9, 
   3.792801340052884*^9}, {3.792801429642644*^9, 
   3.792801476467301*^9}},ExpressionUUID->"ab238380-a6be-4365-ad1c-\
b44436004065"]
}, Open  ]],

Cell[CellGroupData[{

Cell["List generation (This may take time!)", "Subtitle",
 CellChangeTimes->{{3.783993219364021*^9, 3.78399322888513*^9}, 
   3.7839932861502137`*^9, {3.7839933682683907`*^9, 3.783993374645444*^9}, {
   3.7855591323015203`*^9, 3.785559133932518*^9}, {3.7893335783654084`*^9, 
   3.7893335819172196`*^9}, {3.789334471124708*^9, 
   3.789334472957581*^9}},ExpressionUUID->"d18decaf-5150-4986-8b3d-\
dc42d12fc307"],

Cell[CellGroupData[{

Cell[BoxData[
 RowBox[{
  RowBox[{"(*", 
   RowBox[{"This", " ", "may", " ", "take", " ", 
    RowBox[{"time", "!"}], " ", "Run", " ", "only", " ", 
    RowBox[{"once", ".", " ", "Results"}], " ", "are", " ", "saved", " ", 
    "for", " ", "further", " ", 
    RowBox[{"uses", ".", "\[IndentingNewLine]", "File"}], " ", "imports", " ",
     "can", " ", "be", " ", "found", " ", "under", " ", "\"\<Input files\>\"",
     " ", "section"}], "*)"}], "\[IndentingNewLine]", "\[IndentingNewLine]", 
  RowBox[{
   RowBox[{
    RowBox[{"elements", " ", "=", 
     RowBox[{"{", 
      RowBox[{
      "\"\<H\>\"", ",", "\"\<F\>\"", ",", "\"\<Cl\>\"", ",", "\"\<Br\>\"", 
       ",", "\"\<I\>\""}], "}"}]}], ";"}], "\[IndentingNewLine]", 
   RowBox[{
    RowBox[{"all", "=", 
     RowBox[{"Tuples", "[", 
      RowBox[{"elements", ",", "6"}], "]"}]}], ";", 
    RowBox[{"n", "=", 
     RowBox[{"Length", "[", "all", "]"}]}]}], "\[IndentingNewLine]", 
   "\[IndentingNewLine]", 
   RowBox[{
    RowBox[{"count", "=", 
     RowBox[{"Table", "[", 
      RowBox[{"0", ",", 
       RowBox[{"{", 
        RowBox[{"i", ",", "1", ",", "n"}], "}"}]}], "]"}]}], ";"}], 
   "\[IndentingNewLine]", 
   RowBox[{
    RowBox[{
     RowBox[{"For", "[", 
      RowBox[{
       RowBox[{"i", "=", "1"}], ",", 
       RowBox[{"i", "<", "n"}], ",", 
       RowBox[{"i", "++"}], ",", "\[IndentingNewLine]", 
       RowBox[{
        RowBox[{"If", "[", 
         RowBox[{
          RowBox[{
           RowBox[{
           "count", "\[LeftDoubleBracket]", "i", "\[RightDoubleBracket]"}], 
           "\[NotEqual]", "0"}], ",", 
          RowBox[{"Continue", "[", "]"}]}], "]"}], ";", "\[IndentingNewLine]", 
        RowBox[{"For", "[", 
         RowBox[{
          RowBox[{"j", "=", 
           RowBox[{"i", "+", "1"}]}], ",", 
          RowBox[{"j", "\[LessEqual]", "n"}], " ", ",", 
          RowBox[{"j", "++"}], ",", "\[IndentingNewLine]", 
          RowBox[{"If", " ", "[", 
           RowBox[{
            RowBox[{"equiv", "[", 
             RowBox[{"all", ",", "i", ",", "j"}], "]"}], ",", 
            RowBox[{
             RowBox[{
             "count", "\[LeftDoubleBracket]", "j", "\[RightDoubleBracket]"}], 
             "=", "i"}]}], "]"}]}], "\[IndentingNewLine]", "]"}]}]}], "]"}], 
     ";"}], " ", "//", "AbsoluteTiming"}], "\[IndentingNewLine]", 
   "\[IndentingNewLine]", 
   RowBox[{"(*", 
    RowBox[{"Final", " ", "list", " ", "of", " ", "structures"}], "*)"}], 
   "\[IndentingNewLine]", 
   RowBox[{
    RowBox[{"finalist", "=", 
     RowBox[{"{", "}"}]}], ";"}], " ", "\[IndentingNewLine]", 
   RowBox[{
    RowBox[{"Count", "[", 
     RowBox[{"count", ",", "0"}], "]"}], ";"}], "\[IndentingNewLine]", 
   RowBox[{"For", "[", 
    RowBox[{
     RowBox[{"i", "=", "1"}], ",", 
     RowBox[{"i", "\[LessEqual]", "n"}], " ", ",", " ", 
     RowBox[{"i", "++"}], ",", "\[IndentingNewLine]", 
     RowBox[{"If", "[", 
      RowBox[{
       RowBox[{
        RowBox[{
        "count", "\[LeftDoubleBracket]", "i", "\[RightDoubleBracket]"}], "==",
         "0"}], ",", 
       RowBox[{"AppendTo", "[", 
        RowBox[{"finalist", ",", 
         RowBox[{
         "all", "\[LeftDoubleBracket]", "i", "\[RightDoubleBracket]"}]}], 
        "]"}]}], "]"}]}], "]"}], "\[IndentingNewLine]", 
   RowBox[{"Length", "[", "finalist", "]"}], "\[IndentingNewLine]", 
   "\[IndentingNewLine]", 
   RowBox[{"Export", "[", " ", 
    RowBox[{
     RowBox[{
      RowBox[{"NotebookDirectory", "[", "]"}], "<>", "\"\<fulllist.csv\>\""}],
      ",", "finalist"}], "]"}]}]}]], "Input",
 CellChangeTimes->{{3.7839932554711957`*^9, 3.7839932800759697`*^9}, {
   3.7839933826704826`*^9, 3.783993423292338*^9}, {3.7839934578839307`*^9, 
   3.78399346562714*^9}, {3.7839935331648626`*^9, 3.783993721403375*^9}, {
   3.7839937522842646`*^9, 3.783993826410392*^9}, {3.783993871873252*^9, 
   3.7839940622494373`*^9}, {3.78399414916418*^9, 3.7839941763103743`*^9}, {
   3.783994238236054*^9, 3.783994283845827*^9}, {3.7839943294765882`*^9, 
   3.7839943319800434`*^9}, {3.783995593569845*^9, 3.783995593621813*^9}, {
   3.783995654730996*^9, 3.783995703137044*^9}, {3.7839958036028705`*^9, 
   3.7839958047661467`*^9}, {3.783995900536877*^9, 3.7839959049321623`*^9}, {
   3.7839959557732124`*^9, 3.7839960037635183`*^9}, {3.7839963393663473`*^9, 
   3.783996582548887*^9}, {3.7839966652567*^9, 3.783996669538051*^9}, {
   3.783996896548609*^9, 3.7839968981765947`*^9}, {3.7839969585012636`*^9, 
   3.7839970223597455`*^9}, {3.7839970594707823`*^9, 3.783997061559487*^9}, {
   3.783997097895999*^9, 3.7839971034295735`*^9}, {3.7839971607181206`*^9, 
   3.7839972003046255`*^9}, {3.7839973177339544`*^9, 
   3.7839974272681646`*^9}, {3.783997515106804*^9, 3.783997610838563*^9}, {
   3.7839976426378827`*^9, 3.783997667753339*^9}, {3.7839977322354393`*^9, 
   3.783997733415704*^9}, {3.7839978918156786`*^9, 3.783997897478174*^9}, {
   3.7839979461010838`*^9, 3.7839980234841957`*^9}, {3.7839980662237463`*^9, 
   3.783998069531698*^9}, {3.783998273112715*^9, 3.7839983041405106`*^9}, {
   3.7839983407468567`*^9, 3.7839983449732437`*^9}, {3.78399841316504*^9, 
   3.783998436648506*^9}, {3.784000289599884*^9, 3.7840003975610757`*^9}, {
   3.7840004353426905`*^9, 3.7840004400008073`*^9}, {3.7840006090092196`*^9, 
   3.7840006198824854`*^9}, {3.7840006517757535`*^9, 
   3.7840006521665077`*^9}, {3.784023549674065*^9, 3.784023560940143*^9}, {
   3.784023591003665*^9, 3.784023601110463*^9}, {3.7840264072513413`*^9, 
   3.7840264075201745`*^9}, {3.784152093304332*^9, 3.7841521095813093`*^9}, {
   3.7841521714332266`*^9, 3.7841522264003816`*^9}, {3.784152271848414*^9, 
   3.7841522725699697`*^9}, {3.784152377706238*^9, 3.7841523780710135`*^9}, {
   3.7841530825977345`*^9, 3.784153084035845*^9}, {3.7841531141532993`*^9, 
   3.784153138677201*^9}, {3.7841532342123775`*^9, 3.784153237379427*^9}, {
   3.7841561935231647`*^9, 3.784156204938141*^9}, {3.7841785405368185`*^9, 
   3.7841785436069326`*^9}, 3.784178911227604*^9, {3.784178964544774*^9, 
   3.784178969365807*^9}, {3.784179557572176*^9, 3.7841795603424764`*^9}, {
   3.784182367367106*^9, 3.784182368332515*^9}, {3.7848454814059467`*^9, 
   3.784845485565378*^9}, {3.7848578484991717`*^9, 3.7848578491467695`*^9}, {
   3.784864981992016*^9, 3.784864982371781*^9}, {3.7848654585025225`*^9, 
   3.7848654595898542`*^9}, {3.7855587154388237`*^9, 
   3.7855587527368116`*^9}, {3.786634463947959*^9, 3.7866345122747498`*^9}, {
   3.7866352395269213`*^9, 3.786635258160729*^9}, {3.786756486633848*^9, 
   3.786756533704945*^9}, {3.786756780122196*^9, 3.786756805382963*^9}, {
   3.78675687864986*^9, 3.786756880264646*^9}, {3.786756917103386*^9, 
   3.7867569453413553`*^9}, 3.786789343544342*^9, {3.786789649288515*^9, 
   3.786789673093114*^9}, 3.786790630806859*^9, 3.786790679477343*^9, 
   3.7872964480634737`*^9, {3.7873704788866997`*^9, 3.787370484553131*^9}, {
   3.787372428589233*^9, 3.787372461970419*^9}, {3.787372819502344*^9, 
   3.787372910012336*^9}, 3.7873729473724213`*^9, {3.787485920237505*^9, 
   3.787485927114642*^9}, {3.787485977183045*^9, 3.787486033748074*^9}, {
   3.787486072389605*^9, 3.756010173341546*^9}, {3.7560120914609213`*^9, 
   3.7560120942142963`*^9}, 3.756012158911441*^9, {3.75601224155608*^9, 
   3.756012249921661*^9}, {3.756012393701844*^9, 3.7560123968796253`*^9}, {
   3.756012431297288*^9, 3.756012445864011*^9}, {3.7560132269155273`*^9, 
   3.756013259636114*^9}, {3.756013289969861*^9, 3.756013290154533*^9}, {
   3.756013323701433*^9, 3.756013349461986*^9}, {3.7560136607841053`*^9, 
   3.756013684765524*^9}, {3.756013717523859*^9, 3.756013773311121*^9}, {
   3.7560138418513203`*^9, 3.7560138690225077`*^9}, {3.756013982065729*^9, 
   3.756013988903482*^9}, {3.756026144492311*^9, 3.756026144766409*^9}, 
   3.756031158777603*^9, {3.7560311888064117`*^9, 3.7560312052423887`*^9}, {
   3.7560312367476053`*^9, 3.7560312519341908`*^9}, {3.756032772549567*^9, 
   3.7560327752664747`*^9}, 3.756033296182732*^9, {3.756033382425571*^9, 
   3.7560333846486053`*^9}, {3.756034437364499*^9, 3.756034438938909*^9}, {
   3.7560382321256638`*^9, 3.756038257352091*^9}, {3.7560383535979443`*^9, 
   3.756038354283062*^9}, {3.756073565990407*^9, 3.756073664478047*^9}, {
   3.7561029891129017`*^9, 3.7561029988380613`*^9}, {3.756103036149152*^9, 
   3.756103036426477*^9}, {3.756106197067152*^9, 3.756106198360506*^9}, {
   3.756184943835093*^9, 3.756184958731669*^9}, {3.756185011198698*^9, 
   3.756185047181136*^9}, {3.756185629146566*^9, 3.756185670063075*^9}, {
   3.756212802788085*^9, 3.756212829846757*^9}, {3.756212942835457*^9, 
   3.7562130098275423`*^9}, 3.7562496615942717`*^9, {3.7562497168636312`*^9, 
   3.756249780662713*^9}, {3.756249820921266*^9, 3.756249821724943*^9}, 
   3.756250009563923*^9, {3.787788421731866*^9, 3.787788472506365*^9}, {
   3.787789256633273*^9, 3.787789274789954*^9}, {3.787789336686989*^9, 
   3.7877893381955338`*^9}, {3.78778964183108*^9, 3.756254970781568*^9}, {
   3.756256199704686*^9, 3.756256262849785*^9}, {3.756256297024703*^9, 
   3.756256380611252*^9}, {3.756256429207295*^9, 3.756256445694418*^9}, {
   3.756256529391302*^9, 3.756256582879485*^9}, {3.756256621538199*^9, 
   3.756256654170652*^9}, {3.7562569645693197`*^9, 3.756256993496297*^9}, {
   3.756257252720957*^9, 3.756257262338076*^9}, {3.788835556255294*^9, 
   3.788835564906404*^9}, {3.788928371112015*^9, 3.7889283864980516`*^9}, {
   3.788929014312086*^9, 3.788929051500602*^9}, {3.7889291167586937`*^9, 
   3.788929128405455*^9}, {3.788930242234865*^9, 3.7889302434968863`*^9}, 
   3.78895698372184*^9, {3.789005086067506*^9, 3.789005118358392*^9}, 
   3.789333505202938*^9, {3.78933354886957*^9, 3.789333549276319*^9}, {
   3.789526373275692*^9, 3.789526383978092*^9}, {3.7895264418544044`*^9, 
   3.7895264562105536`*^9}, {3.789526694014921*^9, 3.7895266971679735`*^9}, {
   3.789526796068993*^9, 3.789526804842583*^9}},
 CellLabel->"In[51]:=",ExpressionUUID->"9415e391-c107-4bcc-9e08-a739ca6ed8a6"],

Cell[BoxData["15625"], "Output",
 CellChangeTimes->{{3.783994178902772*^9, 3.783994180187977*^9}, {
   3.783994241039317*^9, 3.7839942840806828`*^9}, 3.783994332887476*^9, 
   3.783995595392719*^9, 3.783995659730901*^9, 3.7839957056644764`*^9, {
   3.783995777974727*^9, 3.7839958055116863`*^9}, {3.7839958821302705`*^9, 
   3.7839959211910973`*^9}, 3.783996006911566*^9, 3.7839965943146043`*^9, 
   3.783996670309574*^9, {3.7839970322985945`*^9, 3.7839970619602375`*^9}, 
   3.783997109083076*^9, 3.7839971589682045`*^9, 3.7839972046449366`*^9, 
   3.783997427989719*^9, 3.7839975123505116`*^9, 3.783997668572833*^9, 
   3.783997734136257*^9, 3.783997900588249*^9, {3.78399801415397*^9, 
   3.7839980242387285`*^9}, {3.7839982905309305`*^9, 3.783998345710784*^9}, {
   3.783998413948555*^9, 3.783998437392045*^9}, 3.7840002683540316`*^9, {
   3.784000380704501*^9, 3.7840003983126063`*^9}, 3.784000440622422*^9, 
   3.784000620174306*^9, 3.7840006524213495`*^9, 3.7840161262894464`*^9, {
   3.7840235525013227`*^9, 3.7840235614947968`*^9}, {3.7840235945454884`*^9, 
   3.7840236017870393`*^9}, 3.78402640879539*^9, {3.784152100014196*^9, 
   3.784152109860135*^9}, {3.7841521720408497`*^9, 3.784152226651222*^9}, 
   3.7841522728517942`*^9, 3.7841523787006216`*^9, 3.784153128792287*^9, 
   3.7841532387056103`*^9, {3.7841561994415207`*^9, 3.7841562055207767`*^9}, 
   3.784178545632682*^9, 3.7841789123459115`*^9, 3.7841789731114955`*^9, 
   3.7841795612149343`*^9, 3.7841823693209057`*^9, 3.784845486312914*^9, 
   3.784856697588359*^9, 3.784857850855717*^9, 3.78486430428452*^9, 
   3.7848649829654136`*^9, 3.7848654598346996`*^9, 3.785546495061923*^9, 
   3.7855556844070067`*^9, {3.7866352456823463`*^9, 3.786635258479631*^9}, 
   3.786722581466155*^9, 3.7867565178220177`*^9, 3.786756841433343*^9, 
   3.7867571578160887`*^9, 3.786757758696836*^9, 3.786789345105501*^9, 
   3.786789676607788*^9, 3.786790082404091*^9, 3.786790631564087*^9, 
   3.786790939478882*^9, 3.7868006095019913`*^9, 3.786801462907748*^9, 
   3.786801594130343*^9, 3.787296444888427*^9, 3.787296530025138*^9, 
   3.787366728054534*^9, 3.787370489106041*^9, 3.787370909275371*^9, 
   3.7873724631389914`*^9, 3.7873729115032454`*^9, 3.787372964270121*^9, {
   3.7874859801935387`*^9, 3.756010192380753*^9}, 3.756012399386652*^9, 
   3.756013332336733*^9, 3.75601406809006*^9, {3.756026117854958*^9, 
   3.756026147170164*^9}, 3.756031252935876*^9, 3.756033297300399*^9, 
   3.7560344228594*^9, 3.756034462685095*^9, 3.756038330188414*^9, 
   3.756073640497575*^9, 3.756073684138135*^9, 3.756074967190749*^9, 
   3.756104208631639*^9, 3.756106199001844*^9, 3.756185151285409*^9, 
   3.7561856394239693`*^9, 3.756185688562928*^9, 3.756213070865217*^9, 
   3.756246086624609*^9, 3.756249823074008*^9, 3.787788476429347*^9, {
   3.787789663132285*^9, 3.7562543059101057`*^9}, 3.756254983179329*^9, 
   3.756256787077669*^9, 3.7562572727667828`*^9, {3.756258911240539*^9, 
   3.756258939676507*^9}, 3.756285659719056*^9, 3.756508231108795*^9, 
   3.756536954146388*^9, 3.757222856599064*^9, 3.757223499655383*^9, 
   3.757223798108595*^9, 3.7572239915721483`*^9, 3.757232583671751*^9, 
   3.789526409049633*^9, 3.789526460480919*^9, 3.7895266680049562`*^9, 
   3.789526805632092*^9},
 CellLabel->"Out[52]=",ExpressionUUID->"cab69911-03dd-457b-9699-aef39f425d8d"],

Cell[BoxData[
 RowBox[{"{", 
  RowBox[{"778.2536450147835`", ",", "Null"}], "}"}]], "Output",
 CellChangeTimes->{{3.783994178902772*^9, 3.783994180187977*^9}, {
   3.783994241039317*^9, 3.7839942840806828`*^9}, 3.783994332887476*^9, 
   3.783995595392719*^9, 3.783995659730901*^9, 3.7839957056644764`*^9, {
   3.783995777974727*^9, 3.7839958055116863`*^9}, {3.7839958821302705`*^9, 
   3.7839959211910973`*^9}, 3.783996006911566*^9, 3.7839965943146043`*^9, 
   3.783996670309574*^9, {3.7839970322985945`*^9, 3.7839970619602375`*^9}, 
   3.783997109083076*^9, 3.7839971589682045`*^9, 3.7839972046449366`*^9, 
   3.783997427989719*^9, 3.7839975123505116`*^9, 3.783997668572833*^9, 
   3.783997734136257*^9, 3.783997900588249*^9, {3.78399801415397*^9, 
   3.7839980242387285`*^9}, {3.7839982905309305`*^9, 3.783998345710784*^9}, {
   3.783998413948555*^9, 3.783998437392045*^9}, 3.7840002683540316`*^9, {
   3.784000380704501*^9, 3.7840003983126063`*^9}, 3.784000440622422*^9, 
   3.784000620174306*^9, 3.7840006524213495`*^9, 3.7840161262894464`*^9, {
   3.7840235525013227`*^9, 3.7840235614947968`*^9}, {3.7840235945454884`*^9, 
   3.7840236017870393`*^9}, 3.78402640879539*^9, {3.784152100014196*^9, 
   3.784152109860135*^9}, {3.7841521720408497`*^9, 3.784152226651222*^9}, 
   3.7841522728517942`*^9, 3.7841523787006216`*^9, 3.784153128792287*^9, 
   3.7841532387056103`*^9, {3.7841561994415207`*^9, 3.7841562055207767`*^9}, 
   3.784178545632682*^9, 3.7841789123459115`*^9, 3.7841789731114955`*^9, 
   3.7841795612149343`*^9, 3.7841823693209057`*^9, 3.784845486312914*^9, 
   3.784856697588359*^9, 3.784857850855717*^9, 3.78486430428452*^9, 
   3.7848649829654136`*^9, 3.7848654598346996`*^9, 3.785546495061923*^9, 
   3.7855556844070067`*^9, {3.7866352456823463`*^9, 3.786635258479631*^9}, 
   3.786722581466155*^9, 3.7867565178220177`*^9, 3.786756841433343*^9, 
   3.7867571578160887`*^9, 3.786757758696836*^9, 3.786789345105501*^9, 
   3.786789676607788*^9, 3.786790082404091*^9, 3.786790631564087*^9, 
   3.786790939478882*^9, 3.7868006095019913`*^9, 3.786801462907748*^9, 
   3.786801594130343*^9, 3.787296444888427*^9, 3.787296530025138*^9, 
   3.787366728054534*^9, 3.787370489106041*^9, 3.787370909275371*^9, 
   3.7873724631389914`*^9, 3.7873729115032454`*^9, 3.787372964270121*^9, {
   3.7874859801935387`*^9, 3.756010192380753*^9}, 3.756012399386652*^9, 
   3.756013332336733*^9, 3.75601406809006*^9, {3.756026117854958*^9, 
   3.756026147170164*^9}, 3.756031252935876*^9, 3.756033297300399*^9, 
   3.7560344228594*^9, 3.756034462685095*^9, 3.756038330188414*^9, 
   3.756073640497575*^9, 3.756073684138135*^9, 3.756074967190749*^9, 
   3.756104208631639*^9, 3.756106199001844*^9, 3.756185151285409*^9, 
   3.7561856394239693`*^9, 3.756185688562928*^9, 3.756213070865217*^9, 
   3.756246086624609*^9, 3.756249823074008*^9, 3.787788476429347*^9, {
   3.787789663132285*^9, 3.7562543059101057`*^9}, 3.756254983179329*^9, 
   3.756256787077669*^9, 3.7562572727667828`*^9, {3.756258911240539*^9, 
   3.756258939676507*^9}, 3.756285659719056*^9, 3.756508231108795*^9, 
   3.756536954146388*^9, 3.757222856599064*^9, 3.757223499655383*^9, 
   3.757223798108595*^9, 3.7572239915721483`*^9, 3.757232583671751*^9, 
   3.789526409049633*^9, 3.789526460480919*^9, 3.7895266680049562`*^9, 
   3.7895275838777676`*^9},
 CellLabel->"Out[54]=",ExpressionUUID->"ab4311a5-8c61-43c7-80b5-a93fdc1cae93"],

Cell[BoxData["1505"], "Output",
 CellChangeTimes->{{3.783994178902772*^9, 3.783994180187977*^9}, {
   3.783994241039317*^9, 3.7839942840806828`*^9}, 3.783994332887476*^9, 
   3.783995595392719*^9, 3.783995659730901*^9, 3.7839957056644764`*^9, {
   3.783995777974727*^9, 3.7839958055116863`*^9}, {3.7839958821302705`*^9, 
   3.7839959211910973`*^9}, 3.783996006911566*^9, 3.7839965943146043`*^9, 
   3.783996670309574*^9, {3.7839970322985945`*^9, 3.7839970619602375`*^9}, 
   3.783997109083076*^9, 3.7839971589682045`*^9, 3.7839972046449366`*^9, 
   3.783997427989719*^9, 3.7839975123505116`*^9, 3.783997668572833*^9, 
   3.783997734136257*^9, 3.783997900588249*^9, {3.78399801415397*^9, 
   3.7839980242387285`*^9}, {3.7839982905309305`*^9, 3.783998345710784*^9}, {
   3.783998413948555*^9, 3.783998437392045*^9}, 3.7840002683540316`*^9, {
   3.784000380704501*^9, 3.7840003983126063`*^9}, 3.784000440622422*^9, 
   3.784000620174306*^9, 3.7840006524213495`*^9, 3.7840161262894464`*^9, {
   3.7840235525013227`*^9, 3.7840235614947968`*^9}, {3.7840235945454884`*^9, 
   3.7840236017870393`*^9}, 3.78402640879539*^9, {3.784152100014196*^9, 
   3.784152109860135*^9}, {3.7841521720408497`*^9, 3.784152226651222*^9}, 
   3.7841522728517942`*^9, 3.7841523787006216`*^9, 3.784153128792287*^9, 
   3.7841532387056103`*^9, {3.7841561994415207`*^9, 3.7841562055207767`*^9}, 
   3.784178545632682*^9, 3.7841789123459115`*^9, 3.7841789731114955`*^9, 
   3.7841795612149343`*^9, 3.7841823693209057`*^9, 3.784845486312914*^9, 
   3.784856697588359*^9, 3.784857850855717*^9, 3.78486430428452*^9, 
   3.7848649829654136`*^9, 3.7848654598346996`*^9, 3.785546495061923*^9, 
   3.7855556844070067`*^9, {3.7866352456823463`*^9, 3.786635258479631*^9}, 
   3.786722581466155*^9, 3.7867565178220177`*^9, 3.786756841433343*^9, 
   3.7867571578160887`*^9, 3.786757758696836*^9, 3.786789345105501*^9, 
   3.786789676607788*^9, 3.786790082404091*^9, 3.786790631564087*^9, 
   3.786790939478882*^9, 3.7868006095019913`*^9, 3.786801462907748*^9, 
   3.786801594130343*^9, 3.787296444888427*^9, 3.787296530025138*^9, 
   3.787366728054534*^9, 3.787370489106041*^9, 3.787370909275371*^9, 
   3.7873724631389914`*^9, 3.7873729115032454`*^9, 3.787372964270121*^9, {
   3.7874859801935387`*^9, 3.756010192380753*^9}, 3.756012399386652*^9, 
   3.756013332336733*^9, 3.75601406809006*^9, {3.756026117854958*^9, 
   3.756026147170164*^9}, 3.756031252935876*^9, 3.756033297300399*^9, 
   3.7560344228594*^9, 3.756034462685095*^9, 3.756038330188414*^9, 
   3.756073640497575*^9, 3.756073684138135*^9, 3.756074967190749*^9, 
   3.756104208631639*^9, 3.756106199001844*^9, 3.756185151285409*^9, 
   3.7561856394239693`*^9, 3.756185688562928*^9, 3.756213070865217*^9, 
   3.756246086624609*^9, 3.756249823074008*^9, 3.787788476429347*^9, {
   3.787789663132285*^9, 3.7562543059101057`*^9}, 3.756254983179329*^9, 
   3.756256787077669*^9, 3.7562572727667828`*^9, {3.756258911240539*^9, 
   3.756258939676507*^9}, 3.756285659719056*^9, 3.756508231108795*^9, 
   3.756536954146388*^9, 3.757222856599064*^9, 3.757223499655383*^9, 
   3.757223798108595*^9, 3.7572239915721483`*^9, 3.757232583671751*^9, 
   3.789526409049633*^9, 3.789526460480919*^9, 3.7895266680049562`*^9, 
   3.789527583960717*^9},
 CellLabel->"Out[58]=",ExpressionUUID->"cc6bbd6f-531f-4c12-a42c-de0b186bc066"],

Cell[BoxData["\<\"C:\\\\Users\\\\Taweetham.K55V\\\\Downloads\\\\fulllist.csv\"\
\>"], "Output",
 CellChangeTimes->{{3.783994178902772*^9, 3.783994180187977*^9}, {
   3.783994241039317*^9, 3.7839942840806828`*^9}, 3.783994332887476*^9, 
   3.783995595392719*^9, 3.783995659730901*^9, 3.7839957056644764`*^9, {
   3.783995777974727*^9, 3.7839958055116863`*^9}, {3.7839958821302705`*^9, 
   3.7839959211910973`*^9}, 3.783996006911566*^9, 3.7839965943146043`*^9, 
   3.783996670309574*^9, {3.7839970322985945`*^9, 3.7839970619602375`*^9}, 
   3.783997109083076*^9, 3.7839971589682045`*^9, 3.7839972046449366`*^9, 
   3.783997427989719*^9, 3.7839975123505116`*^9, 3.783997668572833*^9, 
   3.783997734136257*^9, 3.783997900588249*^9, {3.78399801415397*^9, 
   3.7839980242387285`*^9}, {3.7839982905309305`*^9, 3.783998345710784*^9}, {
   3.783998413948555*^9, 3.783998437392045*^9}, 3.7840002683540316`*^9, {
   3.784000380704501*^9, 3.7840003983126063`*^9}, 3.784000440622422*^9, 
   3.784000620174306*^9, 3.7840006524213495`*^9, 3.7840161262894464`*^9, {
   3.7840235525013227`*^9, 3.7840235614947968`*^9}, {3.7840235945454884`*^9, 
   3.7840236017870393`*^9}, 3.78402640879539*^9, {3.784152100014196*^9, 
   3.784152109860135*^9}, {3.7841521720408497`*^9, 3.784152226651222*^9}, 
   3.7841522728517942`*^9, 3.7841523787006216`*^9, 3.784153128792287*^9, 
   3.7841532387056103`*^9, {3.7841561994415207`*^9, 3.7841562055207767`*^9}, 
   3.784178545632682*^9, 3.7841789123459115`*^9, 3.7841789731114955`*^9, 
   3.7841795612149343`*^9, 3.7841823693209057`*^9, 3.784845486312914*^9, 
   3.784856697588359*^9, 3.784857850855717*^9, 3.78486430428452*^9, 
   3.7848649829654136`*^9, 3.7848654598346996`*^9, 3.785546495061923*^9, 
   3.7855556844070067`*^9, {3.7866352456823463`*^9, 3.786635258479631*^9}, 
   3.786722581466155*^9, 3.7867565178220177`*^9, 3.786756841433343*^9, 
   3.7867571578160887`*^9, 3.786757758696836*^9, 3.786789345105501*^9, 
   3.786789676607788*^9, 3.786790082404091*^9, 3.786790631564087*^9, 
   3.786790939478882*^9, 3.7868006095019913`*^9, 3.786801462907748*^9, 
   3.786801594130343*^9, 3.787296444888427*^9, 3.787296530025138*^9, 
   3.787366728054534*^9, 3.787370489106041*^9, 3.787370909275371*^9, 
   3.7873724631389914`*^9, 3.7873729115032454`*^9, 3.787372964270121*^9, {
   3.7874859801935387`*^9, 3.756010192380753*^9}, 3.756012399386652*^9, 
   3.756013332336733*^9, 3.75601406809006*^9, {3.756026117854958*^9, 
   3.756026147170164*^9}, 3.756031252935876*^9, 3.756033297300399*^9, 
   3.7560344228594*^9, 3.756034462685095*^9, 3.756038330188414*^9, 
   3.756073640497575*^9, 3.756073684138135*^9, 3.756074967190749*^9, 
   3.756104208631639*^9, 3.756106199001844*^9, 3.756185151285409*^9, 
   3.7561856394239693`*^9, 3.756185688562928*^9, 3.756213070865217*^9, 
   3.756246086624609*^9, 3.756249823074008*^9, 3.787788476429347*^9, {
   3.787789663132285*^9, 3.7562543059101057`*^9}, 3.756254983179329*^9, 
   3.756256787077669*^9, 3.7562572727667828`*^9, {3.756258911240539*^9, 
   3.756258939676507*^9}, 3.756285659719056*^9, 3.756508231108795*^9, 
   3.756536954146388*^9, 3.757222856599064*^9, 3.757223499655383*^9, 
   3.757223798108595*^9, 3.7572239915721483`*^9, 3.757232583671751*^9, 
   3.789526409049633*^9, 3.789526460480919*^9, 3.7895266680049562`*^9, 
   3.7895275840816402`*^9},
 CellLabel->"Out[59]=",ExpressionUUID->"258e22ee-a649-4e14-b333-b9f4fd562808"]
}, Open  ]],

Cell[CellGroupData[{

Cell[BoxData[
 RowBox[{
  RowBox[{"(*", 
   RowBox[{"PubChem", " ", 
    RowBox[{"CID", ":", " ", 
     RowBox[{"This", " ", "may", " ", "take", " ", 
      RowBox[{"time", "!"}], " ", "Run", " ", "only", " ", 
      RowBox[{"once", ".", " ", "Results"}], " ", "are", " ", "saved", " ", 
      "for", " ", "further", " ", 
      RowBox[{"uses", "."}]}]}]}], "*)"}], "\[IndentingNewLine]", 
  RowBox[{
   RowBox[{
    RowBox[{
     RowBox[{"cidtable", "=", 
      RowBox[{"Table", "[", 
       RowBox[{
        RowBox[{"{", 
         RowBox[{
          RowBox[{"lname", "[", 
           RowBox[{
            RowBox[{"x", "=", 
             RowBox[{
             "finalist", "\[LeftDoubleBracket]", "i", 
              "\[RightDoubleBracket]"}]}], ",", "\"\<\>\""}], "]"}], ",", 
          RowBox[{
           RowBox[{
            RowBox[{
             RowBox[{"ServiceExecute", "[", 
              RowBox[{"\"\<PubChem\>\"", ",", "\"\<CompoundCID\>\"", ",", 
               RowBox[{"{", 
                RowBox[{"\"\<SMILES\>\"", "\[Rule]", 
                 RowBox[{"smiles", "[", "x", "]"}]}], "}"}]}], "]"}], 
             "\[LeftDoubleBracket]", "1", "\[RightDoubleBracket]"}], 
            "\[LeftDoubleBracket]", "1", "\[RightDoubleBracket]"}], "//", 
           "Normal"}]}], "}"}], ",", 
        RowBox[{"{", 
         RowBox[{"i", ",", "1", ",", 
          RowBox[{"Length", "[", "finalist", "]"}]}], "}"}]}], "]"}]}], ";"}],
     "  ", "//", "AbsoluteTiming"}], "\[IndentingNewLine]", 
   RowBox[{"Export", "[", " ", 
    RowBox[{
     RowBox[{
      RowBox[{"NotebookDirectory", "[", "]"}], "<>", "\"\<cidtable.csv\>\""}],
      ",", "cidtable"}], "]"}]}]}]], "Input",
 CellChangeTimes->{3.789526486017172*^9, 3.78952681525216*^9},
 CellLabel->"In[60]:=",ExpressionUUID->"382888c7-45a9-4b08-84ce-fbe7b49d83d6"],

Cell[BoxData[
 RowBox[{"{", 
  RowBox[{"1543.6305092445089`", ",", "Null"}], "}"}]], "Output",
 CellChangeTimes->{3.789526652106759*^9, 3.7895291278188457`*^9},
 CellLabel->"Out[60]=",ExpressionUUID->"b5db459c-62f3-4114-9689-94e269128062"],

Cell[BoxData["\<\"C:\\\\Users\\\\Taweetham.K55V\\\\Downloads\\\\cidtable.csv\"\
\>"], "Output",
 CellChangeTimes->{3.789526652106759*^9, 3.78952912795476*^9},
 CellLabel->"Out[61]=",ExpressionUUID->"a2019443-bf32-4e71-9b32-916718bbd45e"]
}, Open  ]]
}, Open  ]],

Cell[CellGroupData[{

Cell["Input files", "Subtitle",
 CellChangeTimes->{{3.7855591543019457`*^9, 
  3.785559179946124*^9}},ExpressionUUID->"1e64f794-2c7a-4e1d-9d58-\
2bf0c88b6a7b"],

Cell[CellGroupData[{

Cell[TextData[StyleBox["File import can be done here", "Subsubsection",
 FontSize->18]], "Section",
 CellGroupingRules->{"GroupTogetherGrouping", 10001.},
 CellChangeTimes->{{3.7889572703372917`*^9, 3.788957275123701*^9}, 
   3.788960455818009*^9, 3.7893343028073516`*^9, 3.7893343708724375`*^9, 
   3.7893345411505933`*^9},ExpressionUUID->"c9d9b1db-5d8a-4029-83b5-\
86ca676faec3"],

Cell[BoxData[{
 RowBox[{
  RowBox[{"finalist", "=", 
   RowBox[{"Import", "[", " ", 
    RowBox[{
     RowBox[{"NotebookDirectory", "[", "]"}], "<>", "\"\<fulllist.csv\>\""}], 
    "]"}]}], ";"}], "\[IndentingNewLine]", 
 RowBox[{
  RowBox[{"cidtable", "=", 
   RowBox[{
    RowBox[{"Import", "[", " ", 
     RowBox[{
      RowBox[{"NotebookDirectory", "[", "]"}], "<>", "\"\<cidtable.csv\>\""}],
      "]"}], "/.", 
    RowBox[{"{", 
     RowBox[{"0", "\[Rule]", "\"\<\>\""}], "}"}]}]}], 
  ";"}], "\[IndentingNewLine]", 
 RowBox[{"Length", "[", 
  RowBox[{"Cases", "[", 
   RowBox[{"cidtable", ",", 
    RowBox[{"{", 
     RowBox[{"_", ",", "\"\<\>\""}], "}"}]}], "]"}], "]"}]}], "Input",
 CellGroupingRules->{"GroupTogetherGrouping", 10001.},
 CellChangeTimes->{
  3.7893343708724375`*^9, 3.7893345411515927`*^9, {3.7893345921112165`*^9, 
   3.7893346054060335`*^9}, {3.78952936248378*^9, 3.7895294254179735`*^9}},
 CellLabel->"In[24]:=",ExpressionUUID->"6cd36c3a-5718-4eaf-a42d-cb917a31a9fb"]
}, Open  ]],

Cell[BoxData["744"], "Output",
 CellChangeTimes->{
  3.789529426273443*^9, {3.789529536943245*^9, 3.758084811016556*^9}, 
   3.7896773616765494`*^9, 3.7912614085504074`*^9},
 CellLabel->"Out[26]=",ExpressionUUID->"97f91fc6-b9bb-400a-ab81-76bc0f41be8d"],

Cell[CellGroupData[{

Cell[TextData[StyleBox["Generating the script for Q-CHEM input", \
"Subsubsection",
 FontSize->18]], "Section",
 CellGroupingRules->{"GroupTogetherGrouping", 10002.},
 CellChangeTimes->{{3.7889572703372917`*^9, 3.788957275123701*^9}, 
   3.788960455818009*^9, 3.7893343028073516`*^9, 3.7893343708724375`*^9, {
   3.789334556413195*^9, 3.789334568924492*^9}, 3.789334630086832*^9, 
   3.789391274353816*^9},ExpressionUUID->"d6f95858-c5b9-4fec-b458-\
af2f21cbe259"],

Cell[BoxData[{
 RowBox[{
  RowBox[{"dir", "=", "\"\<MP2\>\""}], ";"}], "\[IndentingNewLine]", 
 RowBox[{
  RowBox[{"rn", "=", 
   RowBox[{"{", "}"}]}], ";"}], "\[IndentingNewLine]", 
 RowBox[{"For", "[", 
  RowBox[{
   RowBox[{"i", "=", "1"}], ",", 
   RowBox[{"i", "\[LessEqual]", " ", 
    RowBox[{"Length", "[", "finalist", "]"}]}], ",", 
   RowBox[{"i", "++"}], ",", "\[IndentingNewLine]", 
   RowBox[{"If", "[", 
    RowBox[{
     RowBox[{
      RowBox[{"Count", "[", 
       RowBox[{
        RowBox[{
         RowBox[{
         "finalist", "\[LeftDoubleBracket]", "i", "\[RightDoubleBracket]"}], "/.", 
         RowBox[{"{", 
          RowBox[{
           RowBox[{"\"\<F\>\"", "\[Rule]", "\"\<x\>\""}], ",", 
           RowBox[{"\"\<Cl\>\"", "\[Rule]", "\"\<x\>\""}], ",", 
           RowBox[{"\"\<Br\>\"", "\[Rule]", "\"\<x\>\""}], ",", 
           RowBox[{"\"\<I\>\"", "\[Rule]", "\"\<x\>\""}]}], "}"}]}], ",", 
        "\"\<x\>\""}], "]"}], "\[Equal]", "2"}], ",", 
     RowBox[{"(*", 
      RowBox[{
       RowBox[{"Filter", " ", "can", " ", "be", " ", "applied", " ", 
        RowBox[{"here", ".", " ", "Otherwise"}]}], ",", " ", 
       RowBox[{
       "change", " ", "the", " ", "condition", " ", "to", " ", "True"}]}], 
      "*)"}], "\[IndentingNewLine]", 
     RowBox[{"AppendTo", "[", 
      RowBox[{"rn", ",", 
       RowBox[{"{", 
        RowBox[{
        "\"\<cat templateB-\>\"", "<>", "dir", "<>", 
         "\"\<.inp | sed 's/a/\>\"", "<>", "\[IndentingNewLine]", 
         RowBox[{
          RowBox[{
          "finalist", "\[LeftDoubleBracket]", "i", "\[RightDoubleBracket]"}], 
          "\[LeftDoubleBracket]", "1", "\[RightDoubleBracket]"}], "<>", 
         "\[IndentingNewLine]", "\"\</g;s/b/\>\"", "<>", 
         "\[IndentingNewLine]", 
         RowBox[{
          RowBox[{
          "finalist", "\[LeftDoubleBracket]", "i", "\[RightDoubleBracket]"}], 
          "\[LeftDoubleBracket]", "2", "\[RightDoubleBracket]"}], "<>", 
         "\[IndentingNewLine]", "\"\</g;s/c/\>\"", "<>", 
         "\[IndentingNewLine]", 
         RowBox[{
          RowBox[{
          "finalist", "\[LeftDoubleBracket]", "i", "\[RightDoubleBracket]"}], 
          "\[LeftDoubleBracket]", "3", "\[RightDoubleBracket]"}], "<>", 
         "\[IndentingNewLine]", "\"\</g;s/d/\>\"", "<>", 
         "\[IndentingNewLine]", 
         RowBox[{
          RowBox[{
          "finalist", "\[LeftDoubleBracket]", "i", "\[RightDoubleBracket]"}], 
          "\[LeftDoubleBracket]", "4", "\[RightDoubleBracket]"}], "<>", 
         "\[IndentingNewLine]", "\"\</g;s/e/\>\"", "<>", 
         "\[IndentingNewLine]", 
         RowBox[{
          RowBox[{
          "finalist", "\[LeftDoubleBracket]", "i", "\[RightDoubleBracket]"}], 
          "\[LeftDoubleBracket]", "5", "\[RightDoubleBracket]"}], "<>", 
         "\[IndentingNewLine]", "\"\</g;s/f/\>\"", "<>", 
         "\[IndentingNewLine]", 
         RowBox[{
          RowBox[{
          "finalist", "\[LeftDoubleBracket]", "i", "\[RightDoubleBracket]"}], 
          "\[LeftDoubleBracket]", "6", "\[RightDoubleBracket]"}], "<>", 
         "\[IndentingNewLine]", "\"\</g;' > \>\"", " ", "<>", " ", "dir", " ",
          "<>", "\"\</\>\"", "<>", 
         RowBox[{"StringJoin", "[", 
          RowBox[{
          "finalist", "\[LeftDoubleBracket]", "i", "\[RightDoubleBracket]"}], 
          "]"}], "<>", "\"\<.inp\>\""}], "}"}]}], "]"}]}], "]"}]}], 
  "]"}], "\[IndentingNewLine]", 
 RowBox[{"rn", "//", "TableForm"}]}], "Input",
 CellGroupingRules->{"GroupTogetherGrouping", 10002.},
 CellChangeTimes->{
  3.7889571287838593`*^9, {3.788957161415585*^9, 3.788957165188196*^9}, {
   3.7889572691798964`*^9, 3.788957273255999*^9}, {3.7893329779994965`*^9, 
   3.789333002989114*^9}, {3.7893332516275544`*^9, 3.7893332521942053`*^9}, 
   3.789334286077647*^9, 3.789334339262901*^9, 3.7893345192150993`*^9, {
   3.789334571941634*^9, 3.789334572141511*^9}, 3.7893346300878315`*^9, {
   3.7895265217081647`*^9, 3.7895265493051476`*^9}, {3.792801492067808*^9, 
   3.7928014957966433`*^9}},ExpressionUUID->"c270d672-fcd4-45b3-98ad-\
8403ae5b448d"],

Cell[BoxData[
 TagBox[GridBox[{
    {"\<\"cat templateB-MP2.inp | sed \
's/a/H/g;s/b/H/g;s/c/H/g;s/d/H/g;s/e/F/g;s/f/F/g;' > MP2/HHHHFF.inp\"\>"},
    {"\<\"cat templateB-MP2.inp | sed \
's/a/H/g;s/b/H/g;s/c/H/g;s/d/H/g;s/e/F/g;s/f/Cl/g;' > MP2/HHHHFCl.inp\"\>"},
    {"\<\"cat templateB-MP2.inp | sed \
's/a/H/g;s/b/H/g;s/c/H/g;s/d/H/g;s/e/F/g;s/f/Br/g;' > MP2/HHHHFBr.inp\"\>"},
    {"\<\"cat templateB-MP2.inp | sed \
's/a/H/g;s/b/H/g;s/c/H/g;s/d/H/g;s/e/F/g;s/f/I/g;' > MP2/HHHHFI.inp\"\>"},
    {"\<\"cat templateB-MP2.inp | sed \
's/a/H/g;s/b/H/g;s/c/H/g;s/d/H/g;s/e/Cl/g;s/f/Cl/g;' > MP2/HHHHClCl.inp\"\>"},
    {"\<\"cat templateB-MP2.inp | sed \
's/a/H/g;s/b/H/g;s/c/H/g;s/d/H/g;s/e/Cl/g;s/f/Br/g;' > MP2/HHHHClBr.inp\"\>"},
    {"\<\"cat templateB-MP2.inp | sed \
's/a/H/g;s/b/H/g;s/c/H/g;s/d/H/g;s/e/Cl/g;s/f/I/g;' > MP2/HHHHClI.inp\"\>"},
    {"\<\"cat templateB-MP2.inp | sed \
's/a/H/g;s/b/H/g;s/c/H/g;s/d/H/g;s/e/Br/g;s/f/Br/g;' > MP2/HHHHBrBr.inp\"\>"},
    {"\<\"cat templateB-MP2.inp | sed \
's/a/H/g;s/b/H/g;s/c/H/g;s/d/H/g;s/e/Br/g;s/f/I/g;' > MP2/HHHHBrI.inp\"\>"},
    {"\<\"cat templateB-MP2.inp | sed \
's/a/H/g;s/b/H/g;s/c/H/g;s/d/H/g;s/e/I/g;s/f/I/g;' > MP2/HHHHII.inp\"\>"},
    {"\<\"cat templateB-MP2.inp | sed \
's/a/H/g;s/b/H/g;s/c/H/g;s/d/F/g;s/e/H/g;s/f/F/g;' > MP2/HHHFHF.inp\"\>"},
    {"\<\"cat templateB-MP2.inp | sed \
's/a/H/g;s/b/H/g;s/c/H/g;s/d/F/g;s/e/H/g;s/f/Cl/g;' > MP2/HHHFHCl.inp\"\>"},
    {"\<\"cat templateB-MP2.inp | sed \
's/a/H/g;s/b/H/g;s/c/H/g;s/d/F/g;s/e/H/g;s/f/Br/g;' > MP2/HHHFHBr.inp\"\>"},
    {"\<\"cat templateB-MP2.inp | sed \
's/a/H/g;s/b/H/g;s/c/H/g;s/d/F/g;s/e/H/g;s/f/I/g;' > MP2/HHHFHI.inp\"\>"},
    {"\<\"cat templateB-MP2.inp | sed \
's/a/H/g;s/b/H/g;s/c/H/g;s/d/Cl/g;s/e/H/g;s/f/Cl/g;' > MP2/HHHClHCl.inp\"\>"},
    {"\<\"cat templateB-MP2.inp | sed \
's/a/H/g;s/b/H/g;s/c/H/g;s/d/Cl/g;s/e/H/g;s/f/Br/g;' > MP2/HHHClHBr.inp\"\>"},
    {"\<\"cat templateB-MP2.inp | sed \
's/a/H/g;s/b/H/g;s/c/H/g;s/d/Cl/g;s/e/H/g;s/f/I/g;' > MP2/HHHClHI.inp\"\>"},
    {"\<\"cat templateB-MP2.inp | sed \
's/a/H/g;s/b/H/g;s/c/H/g;s/d/Br/g;s/e/H/g;s/f/Br/g;' > MP2/HHHBrHBr.inp\"\>"},
    {"\<\"cat templateB-MP2.inp | sed \
's/a/H/g;s/b/H/g;s/c/H/g;s/d/Br/g;s/e/H/g;s/f/I/g;' > MP2/HHHBrHI.inp\"\>"},
    {"\<\"cat templateB-MP2.inp | sed \
's/a/H/g;s/b/H/g;s/c/H/g;s/d/I/g;s/e/H/g;s/f/I/g;' > MP2/HHHIHI.inp\"\>"},
    {"\<\"cat templateB-MP2.inp | sed \
's/a/H/g;s/b/H/g;s/c/F/g;s/d/H/g;s/e/H/g;s/f/F/g;' > MP2/HHFHHF.inp\"\>"},
    {"\<\"cat templateB-MP2.inp | sed \
's/a/H/g;s/b/H/g;s/c/F/g;s/d/H/g;s/e/H/g;s/f/Cl/g;' > MP2/HHFHHCl.inp\"\>"},
    {"\<\"cat templateB-MP2.inp | sed \
's/a/H/g;s/b/H/g;s/c/F/g;s/d/H/g;s/e/H/g;s/f/Br/g;' > MP2/HHFHHBr.inp\"\>"},
    {"\<\"cat templateB-MP2.inp | sed \
's/a/H/g;s/b/H/g;s/c/F/g;s/d/H/g;s/e/H/g;s/f/I/g;' > MP2/HHFHHI.inp\"\>"},
    {"\<\"cat templateB-MP2.inp | sed \
's/a/H/g;s/b/H/g;s/c/Cl/g;s/d/H/g;s/e/H/g;s/f/Cl/g;' > MP2/HHClHHCl.inp\"\>"},
    {"\<\"cat templateB-MP2.inp | sed \
's/a/H/g;s/b/H/g;s/c/Cl/g;s/d/H/g;s/e/H/g;s/f/Br/g;' > MP2/HHClHHBr.inp\"\>"},
    {"\<\"cat templateB-MP2.inp | sed \
's/a/H/g;s/b/H/g;s/c/Cl/g;s/d/H/g;s/e/H/g;s/f/I/g;' > MP2/HHClHHI.inp\"\>"},
    {"\<\"cat templateB-MP2.inp | sed \
's/a/H/g;s/b/H/g;s/c/Br/g;s/d/H/g;s/e/H/g;s/f/Br/g;' > MP2/HHBrHHBr.inp\"\>"},
    {"\<\"cat templateB-MP2.inp | sed \
's/a/H/g;s/b/H/g;s/c/Br/g;s/d/H/g;s/e/H/g;s/f/I/g;' > MP2/HHBrHHI.inp\"\>"},
    {"\<\"cat templateB-MP2.inp | sed \
's/a/H/g;s/b/H/g;s/c/I/g;s/d/H/g;s/e/H/g;s/f/I/g;' > MP2/HHIHHI.inp\"\>"}
   },
   GridBoxAlignment->{"Columns" -> {{Left}}, "Rows" -> {{Baseline}}},
   GridBoxSpacings->{"Columns" -> {
       Offset[0.27999999999999997`], {
        Offset[2.0999999999999996`]}, 
       Offset[0.27999999999999997`]}, "Rows" -> {
       Offset[0.2], {
        Offset[0.4]}, 
       Offset[0.2]}}],
  Function[BoxForm`e$, 
   TableForm[BoxForm`e$]]]], "Output",
 CellGroupingRules->{"GroupTogetherGrouping", 10002.},
 CellChangeTimes->{
  3.7889573628116827`*^9, 3.7891818168692904`*^9, {3.789181858751483*^9, 
   3.757663896860949*^9}, {3.7893329635603857`*^9, 3.7893329798473573`*^9}, 
   3.789333286002387*^9, 3.7893345192150993`*^9, {3.789334611494282*^9, 
   3.7893346300878315`*^9}, 3.7893412690390053`*^9, 3.78934778008226*^9, 
   3.7893629790976152`*^9, 3.789529439194478*^9, {3.7895295370501785`*^9, 
   3.758084811594206*^9}, 3.7896773620483227`*^9},
 CellLabel->
  "Out[30]//TableForm=",ExpressionUUID->"c2088c32-6b72-4ce4-9d2b-\
0f744ec87b3d"]
}, Open  ]],

Cell[CellGroupData[{

Cell[TextData[StyleBox["Rename to o-,m-,p- (script to run on Linux)", \
"Subsubsection",
 FontSize->18]], "Section",
 CellGroupingRules->{"GroupTogetherGrouping", 10003.},
 CellChangeTimes->{{3.7889572703372917`*^9, 3.788957275123701*^9}, 
   3.788960455818009*^9, 3.7893343028073516`*^9, 3.7893343708724375`*^9, {
   3.789334556413195*^9, 3.789334568924492*^9}, 3.789334630086832*^9, {
   3.789341557020687*^9, 3.78934158368227*^9}, {3.789526857062379*^9, 
   3.789526884285593*^9}},ExpressionUUID->"ee75e0f2-45b4-4a74-a62a-\
05f24c323684"],

Cell[BoxData[{
 RowBox[{
  RowBox[{"rn", "=", 
   RowBox[{"{", "}"}]}], ";"}], "\[IndentingNewLine]", 
 RowBox[{"For", "[", 
  RowBox[{
   RowBox[{"i", "=", "1"}], ",", 
   RowBox[{"i", "\[LessEqual]", " ", 
    RowBox[{"Length", "[", "finalist", "]"}]}], ",", 
   RowBox[{"i", "++"}], ",", "\[IndentingNewLine]", 
   RowBox[{"If", "[", 
    RowBox[{
     RowBox[{
      RowBox[{"Count", "[", 
       RowBox[{
        RowBox[{
         RowBox[{
         "finalist", "\[LeftDoubleBracket]", "i", "\[RightDoubleBracket]"}], "/.", 
         RowBox[{"{", 
          RowBox[{
           RowBox[{"\"\<F\>\"", "\[Rule]", "\"\<x\>\""}], ",", 
           RowBox[{"\"\<Cl\>\"", "\[Rule]", "\"\<x\>\""}], ",", 
           RowBox[{"\"\<Br\>\"", "\[Rule]", "\"\<x\>\""}], ",", 
           RowBox[{"\"\<I\>\"", "\[Rule]", "\"\<x\>\""}]}], "}"}]}], ",", 
        "\"\<x\>\""}], "]"}], "\[Equal]", "2"}], ",", 
     RowBox[{"(*", 
      RowBox[{"Filter", " ", "can", " ", "be", " ", "applied", " ", "here"}], 
      "*)"}], "\[IndentingNewLine]", 
     RowBox[{"AppendTo", "[", 
      RowBox[{"rn", ",", 
       RowBox[{"{", 
        RowBox[{"\"\<cp \>\"", " ", "<>", "  ", 
         RowBox[{"StringJoin", "[", 
          RowBox[{
          "finalist", "\[LeftDoubleBracket]", "i", "\[RightDoubleBracket]"}], 
          "]"}], "<>", "\"\<.out 2/\>\"", "<>", 
         RowBox[{"dname", "[", 
          RowBox[{
           RowBox[{
           "finalist", "\[LeftDoubleBracket]", "i", "\[RightDoubleBracket]"}],
            ",", "\"\<.out\>\""}], "]"}]}], "}"}]}], "]"}]}], "]"}]}], 
  "]"}], "\[IndentingNewLine]", 
 RowBox[{"rn", "//", "TableForm"}]}], "Input",
 CellGroupingRules->{"GroupTogetherGrouping", 10003.},
 CellChangeTimes->{
  3.7889571287838593`*^9, {3.788957161415585*^9, 3.788957165188196*^9}, {
   3.7889572691798964`*^9, 3.788957273255999*^9}, {3.7893329779994965`*^9, 
   3.789333002989114*^9}, {3.7893332516275544`*^9, 3.7893332521942053`*^9}, 
   3.789334286077647*^9, 3.789334339262901*^9, 3.7893345192150993`*^9, {
   3.789334571941634*^9, 3.789334572141511*^9}, 3.7893346300878315`*^9, 
   3.7893415532919803`*^9, 3.7893415836832695`*^9, {3.789391113758622*^9, 
   3.789391133338979*^9}},
 CellLabel->"In[31]:=",ExpressionUUID->"f6d751dd-2c1f-4b9f-823e-3c4e158d87b8"],

Cell[BoxData[
 TagBox[GridBox[{
    {"\<\"cp HHHHFF.out 2/o-C6H4F2.out\"\>"},
    {"\<\"cp HHHHFCl.out 2/o-C6H4ClF.out\"\>"},
    {"\<\"cp HHHHFBr.out 2/o-C6H4BrF.out\"\>"},
    {"\<\"cp HHHHFI.out 2/o-C6H4FI.out\"\>"},
    {"\<\"cp HHHHClCl.out 2/o-C6H4Cl2.out\"\>"},
    {"\<\"cp HHHHClBr.out 2/o-C6H4BrCl.out\"\>"},
    {"\<\"cp HHHHClI.out 2/o-C6H4ClI.out\"\>"},
    {"\<\"cp HHHHBrBr.out 2/o-C6H4Br2.out\"\>"},
    {"\<\"cp HHHHBrI.out 2/o-C6H4BrI.out\"\>"},
    {"\<\"cp HHHHII.out 2/o-C6H4I2.out\"\>"},
    {"\<\"cp HHHFHF.out 2/m-C6H4F2.out\"\>"},
    {"\<\"cp HHHFHCl.out 2/m-C6H4ClF.out\"\>"},
    {"\<\"cp HHHFHBr.out 2/m-C6H4BrF.out\"\>"},
    {"\<\"cp HHHFHI.out 2/m-C6H4FI.out\"\>"},
    {"\<\"cp HHHClHCl.out 2/m-C6H4Cl2.out\"\>"},
    {"\<\"cp HHHClHBr.out 2/m-C6H4BrCl.out\"\>"},
    {"\<\"cp HHHClHI.out 2/m-C6H4ClI.out\"\>"},
    {"\<\"cp HHHBrHBr.out 2/m-C6H4Br2.out\"\>"},
    {"\<\"cp HHHBrHI.out 2/m-C6H4BrI.out\"\>"},
    {"\<\"cp HHHIHI.out 2/m-C6H4I2.out\"\>"},
    {"\<\"cp HHFHHF.out 2/p-C6H4F2.out\"\>"},
    {"\<\"cp HHFHHCl.out 2/p-C6H4ClF.out\"\>"},
    {"\<\"cp HHFHHBr.out 2/p-C6H4BrF.out\"\>"},
    {"\<\"cp HHFHHI.out 2/p-C6H4FI.out\"\>"},
    {"\<\"cp HHClHHCl.out 2/p-C6H4Cl2.out\"\>"},
    {"\<\"cp HHClHHBr.out 2/p-C6H4BrCl.out\"\>"},
    {"\<\"cp HHClHHI.out 2/p-C6H4ClI.out\"\>"},
    {"\<\"cp HHBrHHBr.out 2/p-C6H4Br2.out\"\>"},
    {"\<\"cp HHBrHHI.out 2/p-C6H4BrI.out\"\>"},
    {"\<\"cp HHIHHI.out 2/p-C6H4I2.out\"\>"}
   },
   GridBoxAlignment->{"Columns" -> {{Left}}, "Rows" -> {{Baseline}}},
   GridBoxSpacings->{"Columns" -> {
       Offset[0.27999999999999997`], {
        Offset[2.0999999999999996`]}, 
       Offset[0.27999999999999997`]}, "Rows" -> {
       Offset[0.2], {
        Offset[0.4]}, 
       Offset[0.2]}}],
  Function[BoxForm`e$, 
   TableForm[BoxForm`e$]]]], "Output",
 CellGroupingRules->{"GroupTogetherGrouping", 10003.},
 CellChangeTimes->{{3.7893415763487864`*^9, 3.7893415836832695`*^9}, 
   3.7893477802271705`*^9, 3.7893629791754217`*^9, 3.7895294467608113`*^9, {
   3.7895295371521163`*^9, 3.758084811684039*^9}, 3.7896773621492605`*^9},
 CellLabel->
  "Out[33]//TableForm=",ExpressionUUID->"c2733432-062e-4eb7-843c-\
7aca453a1b40"]
}, Open  ]]
}, Open  ]],

Cell[CellGroupData[{

Cell["Case counting", "Subtitle",
 CellChangeTimes->{{3.7855592000946913`*^9, 3.785559215661085*^9}, 
   3.7855592532778745`*^9},ExpressionUUID->"fa933e30-f9ea-4787-a27c-\
4aeaa9315f11"],

Cell[CellGroupData[{

Cell[BoxData[
 RowBox[{
  RowBox[{"(*", 
   RowBox[{
   "Table", " ", "1.", " ", "List", " ", "of", " ", "compounds", " ", "by", 
    " ", "the", " ", "number", " ", "of", " ", "elements", " ", "bonded", " ",
     "to", " ", "carbon", " ", "atoms"}], "*)"}], "\[IndentingNewLine]", 
  "\[IndentingNewLine]", 
  RowBox[{
   RowBox[{
    RowBox[{"table1", "=", 
     RowBox[{"Table", "[", 
      RowBox[{
       RowBox[{"{", 
        RowBox[{
         RowBox[{"CountDistinct", "[", 
          RowBox[{
          "finalist", "\[LeftDoubleBracket]", "i", "\[RightDoubleBracket]"}], 
          "]"}], ",", 
         RowBox[{"dist", "[", 
          RowBox[{
          "finalist", "\[LeftDoubleBracket]", "i", "\[RightDoubleBracket]"}], 
          "]"}], ",", 
         RowBox[{"empformx", "[", 
          RowBox[{
          "finalist", "\[LeftDoubleBracket]", "i", "\[RightDoubleBracket]"}], 
          "]"}], ",", 
         RowBox[{"epos", "[", 
          RowBox[{
          "finalist", "\[LeftDoubleBracket]", "i", "\[RightDoubleBracket]"}], 
          "]"}]}], "}"}], ",", 
       RowBox[{"{", 
        RowBox[{"i", ",", 
         RowBox[{"Length", "[", "finalist", "]"}]}], "}"}]}], "]"}]}], ";"}], 
   "\[IndentingNewLine]", 
   RowBox[{
    RowBox[{"tally", "=", 
     RowBox[{
      RowBox[{"Tally", "[", "table1", "]"}], "\[LeftDoubleBracket]", 
      RowBox[{"All", ",", "2"}], "\[RightDoubleBracket]"}]}], ";"}], 
   "\[IndentingNewLine]", 
   RowBox[{
    RowBox[{"table1", "=", 
     RowBox[{"SortBy", "[", 
      RowBox[{
       RowBox[{"Join", "[", 
        RowBox[{
         RowBox[{"DeleteDuplicates", "[", "table1", "]"}], ",", 
         RowBox[{"Transpose", "[", 
          RowBox[{"{", "tally", "}"}], "]"}], ",", "2"}], "]"}], ",", 
       "First"}], "]"}]}], ";"}], "\[IndentingNewLine]", 
   RowBox[{"TableForm", "[", 
    RowBox[{"%", ",", 
     RowBox[{"TableHeadings", "\[Rule]", 
      RowBox[{"{", 
       RowBox[{"None", ",", 
        RowBox[{"{", 
         RowBox[{
         "\"\<Number of elements\>\"", ",", 
          "\"\<Distribution of elements\>\"", ",", 
          "\"\<Empirical formula\>\"", ",", "\"\<Position of elements\>\"", 
          ",", "\"\<Number of structures\>\""}], "}"}]}], "}"}]}]}], "]"}], 
   "\[IndentingNewLine]", "\[IndentingNewLine]", 
   RowBox[{"(*", 
    RowBox[{
    "Table", " ", "2.", " ", "List", " ", "of", " ", "compounds", " ", "by", 
     " ", "degree", " ", "of", " ", "substitution", " ", "to", " ", 
     "benzene"}], "*)"}], "\[IndentingNewLine]", "\[IndentingNewLine]", 
   RowBox[{
    RowBox[{"table2", "=", 
     RowBox[{"Table", "[", 
      RowBox[{
       RowBox[{"{", 
        RowBox[{
         RowBox[{"deg", "[", 
          RowBox[{
          "finalist", "\[LeftDoubleBracket]", "i", "\[RightDoubleBracket]"}], 
          "]"}], ",", 
         RowBox[{"hno", "[", 
          RowBox[{
          "finalist", "\[LeftDoubleBracket]", "i", "\[RightDoubleBracket]"}], 
          "]"}], ",", 
         RowBox[{"empformxh", "[", 
          RowBox[{
          "finalist", "\[LeftDoubleBracket]", "i", "\[RightDoubleBracket]"}], 
          "]"}], ",", 
         RowBox[{"dist", "[", 
          RowBox[{"DeleteCases", "[", 
           RowBox[{
            RowBox[{
            "finalist", "\[LeftDoubleBracket]", "i", 
             "\[RightDoubleBracket]"}], ",", "\"\<H\>\""}], "]"}], "]"}], ",", 
         RowBox[{"hpos", "[", 
          RowBox[{
          "finalist", "\[LeftDoubleBracket]", "i", "\[RightDoubleBracket]"}], 
          "]"}]}], "}"}], ",", 
       RowBox[{"{", 
        RowBox[{"i", ",", 
         RowBox[{"Length", "[", "finalist", "]"}]}], "}"}]}], "]"}]}], ";"}], 
   "\[IndentingNewLine]", 
   RowBox[{
    RowBox[{"tally", "=", 
     RowBox[{
      RowBox[{"Tally", "[", "table2", "]"}], "\[LeftDoubleBracket]", 
      RowBox[{"All", ",", "2"}], "\[RightDoubleBracket]"}]}], ";"}], 
   "\[IndentingNewLine]", 
   RowBox[{
    RowBox[{"table2", "=", 
     RowBox[{"SortBy", "[", 
      RowBox[{
       RowBox[{"Join", "[", 
        RowBox[{
         RowBox[{"DeleteDuplicates", "[", "table2", "]"}], ",", 
         RowBox[{"Transpose", "[", 
          RowBox[{"{", "tally", "}"}], "]"}], ",", "2"}], "]"}], ",", 
       RowBox[{"{", 
        RowBox[{
         RowBox[{
          RowBox[{"#", "\[LeftDoubleBracket]", "1", "\[RightDoubleBracket]"}],
           "&"}], ",", 
         RowBox[{
          RowBox[{"#", "\[LeftDoubleBracket]", "2", "\[RightDoubleBracket]"}],
           "&"}], ",", 
         RowBox[{
          RowBox[{"StringSplit", "[", 
           RowBox[{
           "#", "\[LeftDoubleBracket]", "4", "\[RightDoubleBracket]"}], "]"}],
           "&"}], ",", 
         RowBox[{
          RowBox[{"#", "\[LeftDoubleBracket]", "5", "\[RightDoubleBracket]"}],
           "&"}]}], "}"}]}], "]"}]}], ";"}], "\[IndentingNewLine]", 
   RowBox[{"TableForm", "[", 
    RowBox[{"%", ",", 
     RowBox[{"TableHeadings", "\[Rule]", 
      RowBox[{"{", 
       RowBox[{"None", ",", 
        RowBox[{"{", 
         RowBox[{
         "\"\<Degree of substitution\>\"", ",", 
          "\"\<Number of substituents\>\"", ",", "\"\<Empirical formula\>\"", 
          ",", "\"\<Distribution of substituents\>\"", ",", 
          "\"\<Position of substituent\>\"", ",", 
          "\"\<Number of structures\>\""}], "}"}]}], "}"}]}]}], 
    "]"}]}]}]], "Input",
 CellChangeTimes->{{3.787370318561192*^9, 3.787370374719801*^9}, {
   3.787370670244969*^9, 3.756010208839663*^9}, {3.756010287484221*^9, 
   3.756010292271949*^9}, {3.756010411843857*^9, 3.756010417938985*^9}, {
   3.7877898817441*^9, 3.756255184612358*^9}, {3.756258086268832*^9, 
   3.756258119660762*^9}, {3.788929306354678*^9, 3.7889293685522203`*^9}, {
   3.788929421435285*^9, 3.7889294265174713`*^9}, {3.7889295118534193`*^9, 
   3.788929644375423*^9}, {3.788929972550849*^9, 3.788929992255876*^9}, {
   3.788930380064917*^9, 3.788930383507416*^9}, {3.7889304627657547`*^9, 
   3.788930471531567*^9}, {3.788930507645331*^9, 3.788930584699513*^9}, {
   3.7889306380632343`*^9, 3.788930711682086*^9}, {3.788930773099922*^9, 
   3.788930894126913*^9}, {3.7889310776136017`*^9, 3.788931120711687*^9}, {
   3.788931289476877*^9, 3.788931344691235*^9}, {3.7889314630885057`*^9, 
   3.7889314796231413`*^9}, {3.78893151641247*^9, 3.788931516587875*^9}, {
   3.788931547266471*^9, 3.788931547414405*^9}, 3.788931788402687*^9, {
   3.788931820682967*^9, 3.788931824444064*^9}, {3.7889318729073668`*^9, 
   3.788932051626367*^9}, {3.788932083566752*^9, 3.788932101797324*^9}, {
   3.788932178926745*^9, 3.7889321829256973`*^9}, {3.788932213546777*^9, 
   3.7889322150624113`*^9}, {3.788932335096161*^9, 3.788932391517325*^9}, {
   3.78893243171961*^9, 3.788932455347618*^9}, {3.78893255007657*^9, 
   3.788932649160482*^9}, 3.788934663767394*^9, {3.788934711449358*^9, 
   3.788934748229382*^9}, {3.7889348632103558`*^9, 3.7889349036111593`*^9}, {
   3.788934989823551*^9, 3.78893507769346*^9}, {3.7889352136677322`*^9, 
   3.788935231225628*^9}, {3.788938878217381*^9, 3.7889388794500027`*^9}, {
   3.7889404120272017`*^9, 3.7889404937883377`*^9}, {3.788940633297949*^9, 
   3.788940647222435*^9}, {3.788940816778883*^9, 3.7889408642884207`*^9}, {
   3.788940917111858*^9, 3.788941013543693*^9}, {3.788941096067803*^9, 
   3.788941096766017*^9}, {3.788941131064592*^9, 3.788941149415502*^9}, {
   3.7889412100663853`*^9, 3.7889412835980253`*^9}, {3.788941349589313*^9, 
   3.7889413505610123`*^9}, {3.788941418923156*^9, 3.788941441502543*^9}, {
   3.788941498666226*^9, 3.788941506865741*^9}, {3.7889415801398773`*^9, 
   3.7889417284546957`*^9}, {3.78894180125143*^9, 3.78894186517229*^9}, {
   3.788941966804575*^9, 3.7889419791845417`*^9}, {3.7889420441018467`*^9, 
   3.788942074614079*^9}, {3.788942300887369*^9, 3.788942355620369*^9}, {
   3.788942435892514*^9, 3.788942451685014*^9}, {3.78894254322086*^9, 
   3.788942551243998*^9}, {3.788942593813106*^9, 3.7889425989623833`*^9}, {
   3.788942652460697*^9, 3.7889426553860598`*^9}, {3.788945296265376*^9, 
   3.788945301699675*^9}, {3.788945337867996*^9, 3.7889454419093437`*^9}, {
   3.788945477802655*^9, 3.7889456018277493`*^9}, {3.78894565543117*^9, 
   3.788945661172359*^9}, {3.788945695590366*^9, 3.78894578481643*^9}, {
   3.78894582405264*^9, 3.788945934087903*^9}, {3.788945964624535*^9, 
   3.788945988205654*^9}, {3.788947010605824*^9, 3.788947041035034*^9}, {
   3.788947107004465*^9, 3.788947118381493*^9}, 3.7889471679957237`*^9, {
   3.788948290186866*^9, 3.788948295091411*^9}, {3.788948359427891*^9, 
   3.788948383214246*^9}, {3.788948905941904*^9, 3.788948929281925*^9}, {
   3.7889492958732758`*^9, 3.7889493099851007`*^9}, {3.788949437189247*^9, 
   3.788949437871114*^9}, {3.788949493137048*^9, 3.7889495539310627`*^9}, {
   3.788949616087764*^9, 3.788949696609777*^9}, {3.788949863374812*^9, 
   3.788949864778338*^9}, {3.788952864699999*^9, 3.788952890825568*^9}, {
   3.78895293048243*^9, 3.788953090862402*^9}, {3.788953134745973*^9, 
   3.788953151368638*^9}, {3.788953350837399*^9, 3.788953533518285*^9}, {
   3.788953640013934*^9, 3.788953767950837*^9}, {3.788957448968053*^9, 
   3.7889574634095716`*^9}, {3.789006692719034*^9, 3.789006761530059*^9}, {
   3.789006845140048*^9, 3.789006845607106*^9}, {3.789006883648706*^9, 
   3.789006935261591*^9}, {3.789007303115664*^9, 3.78900731815845*^9}, {
   3.789015874768117*^9, 3.789015879674047*^9}, 3.789016528293857*^9, 
   3.78901656647132*^9, {3.78901738521591*^9, 3.789017390311345*^9}, {
   3.789017441448579*^9, 3.7890174901158743`*^9}, {3.789018220856825*^9, 
   3.7890182215559387`*^9}, {3.789018252293707*^9, 3.789018257679575*^9}, {
   3.789018296792448*^9, 3.789018301530696*^9}, 3.7891818848693953`*^9, {
   3.789181951161543*^9, 3.789181955129098*^9}, {3.7891820025158997`*^9, 
   3.789182012848533*^9}, {3.7891821274689074`*^9, 3.78918215802308*^9}, {
   3.789182212145443*^9, 3.789182214477006*^9}, {3.789182298441269*^9, 
   3.7891823803108234`*^9}, {3.7891824332012343`*^9, 
   3.7891825497724056`*^9}, {3.789182607721699*^9, 3.7891826119111223`*^9}, 
   3.789182698800579*^9, {3.7891852139161973`*^9, 3.7891852284772243`*^9}, 
   3.789185374800065*^9, {3.7891854246493826`*^9, 3.7891855819994287`*^9}, {
   3.7891856127354913`*^9, 3.7891856590839357`*^9}, {3.7891857287240205`*^9, 
   3.7891857313004327`*^9}, {3.7891858086447754`*^9, 3.789185808980568*^9}, 
   3.789185860853605*^9, 3.7891859380900135`*^9, {3.7891860287691402`*^9, 
   3.7891860295306706`*^9}, 3.789186191073132*^9, 3.7891865612505565`*^9, 
   3.789186634335524*^9, 3.7891867223402977`*^9, {3.7891871863898797`*^9, 
   3.7891871890302515`*^9}, {3.789187233492857*^9, 3.789187238651678*^9}, {
   3.789187286993889*^9, 3.789187397173*^9}, {3.7891875273902807`*^9, 
   3.789187616933112*^9}, {3.789188074019545*^9, 3.7891880979218187`*^9}, {
   3.7891881514378757`*^9, 3.789188155133599*^9}, {3.789188244167739*^9, 
   3.7891882472408466`*^9}, {3.789188395780848*^9, 3.7891883962435627`*^9}, {
   3.7891884885017157`*^9, 3.789188543955546*^9}, {3.789188578061533*^9, 
   3.7891886046111765`*^9}, {3.789188677283396*^9, 3.789188680980115*^9}, {
   3.7891887182621446`*^9, 3.7891888238330946`*^9}, {3.789188874570834*^9, 
   3.757663936899788*^9}, {3.757664014781559*^9, 3.757664016287642*^9}, {
   3.789208747360858*^9, 3.789208752300445*^9}, {3.78920954537213*^9, 
   3.789209545562936*^9}, {3.78927015624561*^9, 3.789270165930297*^9}, 
   3.789270213115662*^9, {3.7892745711200542`*^9, 3.7892745798454103`*^9}, {
   3.789274850257504*^9, 3.789274906779798*^9}, {3.789274964071226*^9, 
   3.789274987421198*^9}, {3.789275047136883*^9, 3.789275056473546*^9}, 
   3.789275111652788*^9, {3.789275174678649*^9, 3.789275230785625*^9}, {
   3.7892753952865763`*^9, 3.789275396697661*^9}, {3.7893418303629913`*^9, 
   3.789341832281808*^9}, {3.789391656988796*^9, 3.7893916629284897`*^9}, {
   3.789391774899111*^9, 3.7893917781217127`*^9}, {3.7893918369611797`*^9, 
   3.789391843608634*^9}, {3.7893919939123707`*^9, 3.7893919957563753`*^9}, {
   3.789392038184553*^9, 3.789392039894677*^9}, {3.7893921781472263`*^9, 
   3.789392178525094*^9}, {3.789392632009097*^9, 3.789392683242279*^9}, {
   3.789392718952187*^9, 3.789392746364986*^9}},
 CellLabel->"In[34]:=",ExpressionUUID->"ced2b4bf-0837-43c6-a04a-a221ac0ce1a8"],

Cell[BoxData[
 TagBox[
  TagBox[GridBox[{
     {
      TagBox["\<\"Number of elements\"\>",
       HoldForm], 
      TagBox["\<\"Distribution of elements\"\>",
       HoldForm], 
      TagBox["\<\"Empirical formula\"\>",
       HoldForm], 
      TagBox["\<\"Position of elements\"\>",
       HoldForm], 
      TagBox["\<\"Number of structures\"\>",
       HoldForm]},
     {"1", "\<\"6\"\>", "\<\"C6\[Alpha]6\"\>", "\<\"-\"\>", "5"},
     {"2", "\<\"1-5\"\>", "\<\"C6\[Alpha]\[Beta]5\"\>", "\<\"1-\"\>", "20"},
     {"2", "\<\"2-4\"\>", "\<\"C6\[Alpha]2\[Beta]4\"\>", "\<\"1,2-\"\>", "20"},
     {"2", "\<\"2-4\"\>", "\<\"C6\[Alpha]2\[Beta]4\"\>", "\<\"1,3-\"\>", "20"},
     {"2", "\<\"2-4\"\>", "\<\"C6\[Alpha]2\[Beta]4\"\>", "\<\"1,4-\"\>", "20"},
     {"2", "\<\"3-3\"\>", "\<\"C6\[Alpha]3\[Beta]3\"\>", "\<\"1,2,3-\"\>", 
      "10"},
     {"2", "\<\"3-3\"\>", "\<\"C6\[Alpha]3\[Beta]3\"\>", "\<\"1,2,4-\"\>", 
      "10"},
     {"2", "\<\"3-3\"\>", "\<\"C6\[Alpha]3\[Beta]3\"\>", "\<\"1,3,5-\"\>", 
      "10"},
     {"3", "\<\"1-1-4\"\>", "\<\"C6\[Alpha]\[Beta]\[Gamma]4\"\>", "\<\"1,2-\"\
\>", "30"},
     {"3", "\<\"1-1-4\"\>", "\<\"C6\[Alpha]\[Beta]\[Gamma]4\"\>", "\<\"1,3-\"\
\>", "30"},
     {"3", "\<\"1-1-4\"\>", "\<\"C6\[Alpha]\[Beta]\[Gamma]4\"\>", "\<\"1,4-\"\
\>", "30"},
     {"3", "\<\"1-2-3\"\>", "\<\"C6\[Alpha]\[Beta]2\[Gamma]3\"\>", \
"\<\"1,2,3-\"\>", "120"},
     {"3", "\<\"1-2-3\"\>", "\<\"C6\[Alpha]\[Beta]2\[Gamma]3\"\>", \
"\<\"1,2,4-\"\>", "180"},
     {"3", "\<\"1-2-3\"\>", "\<\"C6\[Alpha]\[Beta]2\[Gamma]3\"\>", \
"\<\"1,3,5-\"\>", "60"},
     {"3", "\<\"2-2-2\"\>", "\<\"C6\[Alpha]2\[Beta]2\[Gamma]2\"\>", \
"\<\"1,2,3,4-\"\>", "40"},
     {"3", "\<\"2-2-2\"\>", "\<\"C6\[Alpha]2\[Beta]2\[Gamma]2\"\>", \
"\<\"1,2,3,5-\"\>", "40"},
     {"3", "\<\"2-2-2\"\>", "\<\"C6\[Alpha]2\[Beta]2\[Gamma]2\"\>", \
"\<\"1,2,4,5-\"\>", "30"},
     {"4", "\<\"1-1-1-3\"\>", "\<\"C6\[Alpha]\[Beta]\[Gamma]\[Delta]3\"\>", "\
\<\"1,2,3-\"\>", "60"},
     {"4", "\<\"1-1-1-3\"\>", "\<\"C6\[Alpha]\[Beta]\[Gamma]\[Delta]3\"\>", "\
\<\"1,2,4-\"\>", "120"},
     {"4", "\<\"1-1-1-3\"\>", "\<\"C6\[Alpha]\[Beta]\[Gamma]\[Delta]3\"\>", "\
\<\"1,3,5-\"\>", "20"},
     {"4", "\<\"1-1-2-2\"\>", "\<\"C6\[Alpha]\[Beta]\[Gamma]2\[Delta]2\"\>", \
"\<\"1,2,3,4-\"\>", "180"},
     {"4", "\<\"1-1-2-2\"\>", "\<\"C6\[Alpha]\[Beta]\[Gamma]2\[Delta]2\"\>", \
"\<\"1,2,3,5-\"\>", "210"},
     {"4", "\<\"1-1-2-2\"\>", "\<\"C6\[Alpha]\[Beta]\[Gamma]2\[Delta]2\"\>", \
"\<\"1,2,4,5-\"\>", "90"},
     {"5", "\<\"1-1-1-1-2\"\>", "\<\"C6\[Alpha]\[Beta]\[Gamma]\[Delta]\
\[Epsilon]2\"\>", "\<\"1,2,3,4-\"\>", "60"},
     {"5", "\<\"1-1-1-1-2\"\>", "\<\"C6\[Alpha]\[Beta]\[Gamma]\[Delta]\
\[Epsilon]2\"\>", "\<\"1,2,3,5-\"\>", "60"},
     {"5", "\<\"1-1-1-1-2\"\>", "\<\"C6\[Alpha]\[Beta]\[Gamma]\[Delta]\
\[Epsilon]2\"\>", "\<\"1,2,4,5-\"\>", "30"}
    },
    GridBoxAlignment->{"Columns" -> {{Left}}, "Rows" -> {{Baseline}}},
    GridBoxDividers->{
     "Columns" -> {{False}}, "Rows" -> {False, True, {False}, False}},
    GridBoxSpacings->{"Columns" -> {
        Offset[0.27999999999999997`], {
         Offset[2.0999999999999996`]}, 
        Offset[0.27999999999999997`]}, "Rows" -> {
        Offset[0.2], {
         Offset[0.4]}, 
        Offset[0.2]}}],
   {None, OutputFormsDump`HeadedColumns}],
  Function[BoxForm`e$, 
   TableForm[
   BoxForm`e$, 
    TableHeadings -> {
     None, {"Number of elements", "Distribution of elements", 
       "Empirical formula", "Position of elements", 
       "Number of structures"}}]]]], "Output",
 CellChangeTimes->{
  3.7889423559981813`*^9, {3.788942441426012*^9, 3.788942452172073*^9}, 
   3.788942551733515*^9, 3.788942599384247*^9, 3.788942655859036*^9, 
   3.7889453022765093`*^9, {3.7889453475391827`*^9, 3.7889453500497227`*^9}, {
   3.788945420307094*^9, 3.7889454425358973`*^9}, {3.788945479684032*^9, 
   3.7889456023988256`*^9}, {3.788945632574237*^9, 3.7889456746071997`*^9}, 
   3.788945755451839*^9, 3.788945785711656*^9, 3.78894590702789*^9, {
   3.788945985340337*^9, 3.788945988811502*^9}, 3.7889471194910583`*^9, 
   3.7889471696398287`*^9, 3.788948095136813*^9, 3.788949312432172*^9, 
   3.788949438667368*^9, 3.7889495570431557`*^9, 3.788949650960534*^9, 
   3.788949701177141*^9, 3.788949865418055*^9, 3.788952865405753*^9, 
   3.788952897285626*^9, {3.788953042235177*^9, 3.7889530955740747`*^9}, {
   3.788953140854041*^9, 3.788953151775116*^9}, 3.788953561844625*^9, 
   3.788953672914494*^9, 3.788957366013629*^9, {3.789006721405655*^9, 
   3.789006762693509*^9}, 3.78900685131567*^9, 3.7890069415432243`*^9, {
   3.78900730637331*^9, 3.789007318918804*^9}, 3.789007351037353*^9, 
   3.7890158158244057`*^9, 3.7890158802589693`*^9, 3.789016529026486*^9, 
   3.7890165671757812`*^9, {3.7890182315592823`*^9, 3.789018259622098*^9}, 
   3.7890183050094557`*^9, {3.7891818671473107`*^9, 3.789181885762841*^9}, 
   3.7891821615429115`*^9, 3.7891822163188705`*^9, {3.789182343845292*^9, 
   3.7891823814271355`*^9}, 3.789182501181346*^9, {3.789182532397114*^9, 
   3.789182551103587*^9}, 3.7891826122149305`*^9, 3.7891827002566805`*^9, 
   3.7891852317801886`*^9, 3.7891853755336113`*^9, 3.789185486551243*^9, 
   3.7891856593667583`*^9, 3.7891857319000626`*^9, 3.789185809881013*^9, 
   3.7891858631262054`*^9, 3.7891859386556654`*^9, 3.789186030369154*^9, 
   3.7891861921844473`*^9, 3.789186563788993*^9, {3.7891867141563416`*^9, 
   3.7891867233636675`*^9}, 3.789187251484769*^9, 3.789187398396246*^9, 
   3.789187617290886*^9, 3.7891880814589577`*^9, 3.7891881558741426`*^9, 
   3.789188248779896*^9, 3.7891883891319447`*^9, 3.789188545852377*^9, 
   3.789188689057138*^9, 3.7891888247245445`*^9, {3.7891888783015313`*^9, 
   3.7576639378445473`*^9}, 3.78927023107411*^9, 3.789274583879348*^9, 
   3.7892751222034473`*^9, 3.789275418061393*^9, 3.7893346538172207`*^9, 
   3.7893629849620028`*^9, 3.789364269967716*^9, 3.789391780256441*^9, 
   3.789391870269308*^9, 3.7893919985651493`*^9, 3.789392044323139*^9, 
   3.789392180599703*^9, 3.789392792767943*^9, 3.7895294534177065`*^9, {
   3.7895295462175283`*^9, 3.758084820750175*^9}, 3.789677363228596*^9},
 CellLabel->
  "Out[37]//TableForm=",ExpressionUUID->"baf234f3-370e-4fc6-905d-\
4810e86c4cbd"],

Cell[BoxData[
 TagBox[
  TagBox[GridBox[{
     {
      TagBox["\<\"Degree of substitution\"\>",
       HoldForm], 
      TagBox["\<\"Number of substituents\"\>",
       HoldForm], 
      TagBox["\<\"Empirical formula\"\>",
       HoldForm], 
      TagBox["\<\"Distribution of substituents\"\>",
       HoldForm], 
      TagBox["\<\"Position of substituent\"\>",
       HoldForm], 
      TagBox["\<\"Number of structures\"\>",
       HoldForm]},
     {"0", "0", "\<\"C6H6\"\>", "\<\"\"\>", "\<\"-\"\>", "1"},
     {"1", "1", "\<\"C6H5\[Alpha]\"\>", "\<\"1\"\>", "\<\"1-\"\>", "4"},
     {"2", "1", "\<\"C6H4\[Alpha]2\"\>", "\<\"2\"\>", "\<\"1,2-\"\>", "4"},
     {"2", "1", "\<\"C6H4\[Alpha]2\"\>", "\<\"2\"\>", "\<\"1,3-\"\>", "4"},
     {"2", "1", "\<\"C6H4\[Alpha]2\"\>", "\<\"2\"\>", "\<\"1,4-\"\>", "4"},
     {"2", "2", "\<\"C6H4\[Alpha]\[Beta]\"\>", "\<\"1-1\"\>", "\<\"1,2-\"\>", 
      "6"},
     {"2", "2", "\<\"C6H4\[Alpha]\[Beta]\"\>", "\<\"1-1\"\>", "\<\"1,3-\"\>", 
      "6"},
     {"2", "2", "\<\"C6H4\[Alpha]\[Beta]\"\>", "\<\"1-1\"\>", "\<\"1,4-\"\>", 
      "6"},
     {"3", "1", "\<\"C6H3\[Alpha]3\"\>", "\<\"3\"\>", "\<\"1,2,3-\"\>", "4"},
     {"3", "1", "\<\"C6H3\[Alpha]3\"\>", "\<\"3\"\>", "\<\"1,2,4-\"\>", "4"},
     {"3", "1", "\<\"C6H3\[Alpha]3\"\>", "\<\"3\"\>", "\<\"1,3,5-\"\>", "4"},
     {"3", 
      "2", "\<\"C6H3\[Alpha]\[Beta]2\"\>", "\<\"1-2\"\>", "\<\"1,2,3-\"\>", 
      "24"},
     {"3", 
      "2", "\<\"C6H3\[Alpha]\[Beta]2\"\>", "\<\"1-2\"\>", "\<\"1,2,4-\"\>", 
      "36"},
     {"3", 
      "2", "\<\"C6H3\[Alpha]\[Beta]2\"\>", "\<\"1-2\"\>", "\<\"1,3,5-\"\>", 
      "12"},
     {"3", 
      "3", "\<\"C6H3\[Alpha]\[Beta]\[Gamma]\"\>", "\<\"1-1-1\"\>", \
"\<\"1,2,3-\"\>", "12"},
     {"3", 
      "3", "\<\"C6H3\[Alpha]\[Beta]\[Gamma]\"\>", "\<\"1-1-1\"\>", \
"\<\"1,2,4-\"\>", "24"},
     {"3", 
      "3", "\<\"C6H3\[Alpha]\[Beta]\[Gamma]\"\>", "\<\"1-1-1\"\>", \
"\<\"1,3,5-\"\>", "4"},
     {"4", "1", "\<\"C6H2\[Alpha]4\"\>", "\<\"4\"\>", "\<\"1,2,3,4-\"\>", "4"},
     {"4", "1", "\<\"C6H2\[Alpha]4\"\>", "\<\"4\"\>", "\<\"1,2,3,5-\"\>", "4"},
     {"4", "1", "\<\"C6H2\[Alpha]4\"\>", "\<\"4\"\>", "\<\"1,2,4,5-\"\>", "4"},
     {"4", 
      "2", "\<\"C6H2\[Alpha]\[Beta]3\"\>", "\<\"1-3\"\>", "\<\"1,2,3,4-\"\>", 
      "24"},
     {"4", 
      "2", "\<\"C6H2\[Alpha]\[Beta]3\"\>", "\<\"1-3\"\>", "\<\"1,2,3,5-\"\>", 
      "36"},
     {"4", 
      "2", "\<\"C6H2\[Alpha]\[Beta]3\"\>", "\<\"1-3\"\>", "\<\"1,2,4,5-\"\>", 
      "12"},
     {"4", 
      "2", "\<\"C6H2\[Alpha]2\[Beta]2\"\>", "\<\"2-2\"\>", "\<\"1,2,3,4-\"\>",
       "24"},
     {"4", 
      "2", "\<\"C6H2\[Alpha]2\[Beta]2\"\>", "\<\"2-2\"\>", "\<\"1,2,3,5-\"\>",
       "24"},
     {"4", 
      "2", "\<\"C6H2\[Alpha]2\[Beta]2\"\>", "\<\"2-2\"\>", "\<\"1,2,4,5-\"\>",
       "18"},
     {"4", 
      "3", "\<\"C6H2\[Alpha]\[Beta]\[Gamma]2\"\>", "\<\"1-1-2\"\>", \
"\<\"1,2,3,4-\"\>", "72"},
     {"4", 
      "3", "\<\"C6H2\[Alpha]\[Beta]\[Gamma]2\"\>", "\<\"1-1-2\"\>", \
"\<\"1,2,3,5-\"\>", "84"},
     {"4", 
      "3", "\<\"C6H2\[Alpha]\[Beta]\[Gamma]2\"\>", "\<\"1-1-2\"\>", \
"\<\"1,2,4,5-\"\>", "36"},
     {"4", 
      "4", "\<\"C6H2\[Alpha]\[Beta]\[Gamma]\[Delta]\"\>", "\<\"1-1-1-1\"\>", \
"\<\"1,2,3,4-\"\>", "12"},
     {"4", 
      "4", "\<\"C6H2\[Alpha]\[Beta]\[Gamma]\[Delta]\"\>", "\<\"1-1-1-1\"\>", \
"\<\"1,2,3,5-\"\>", "12"},
     {"4", 
      "4", "\<\"C6H2\[Alpha]\[Beta]\[Gamma]\[Delta]\"\>", "\<\"1-1-1-1\"\>", \
"\<\"1,2,4,5-\"\>", "6"},
     {"5", "1", "\<\"C6H\[Alpha]5\"\>", "\<\"5\"\>", "\<\"1,2,3,4,5-\"\>", 
      "4"},
     {"5", 
      "2", "\<\"C6H\[Alpha]\[Beta]4\"\>", "\<\"1-4\"\>", "\<\"1,2,3,4,5-\"\>",
       "36"},
     {"5", 
      "2", "\<\"C6H\[Alpha]2\[Beta]3\"\>", "\<\"2-3\"\>", \
"\<\"1,2,3,4,5-\"\>", "72"},
     {"5", 
      "3", "\<\"C6H\[Alpha]\[Beta]\[Gamma]3\"\>", "\<\"1-1-3\"\>", \
"\<\"1,2,3,4,5-\"\>", "120"},
     {"5", 
      "3", "\<\"C6H\[Alpha]\[Beta]2\[Gamma]2\"\>", "\<\"1-2-2\"\>", \
"\<\"1,2,3,4,5-\"\>", "192"},
     {"5", 
      "4", "\<\"C6H\[Alpha]\[Beta]\[Gamma]\[Delta]2\"\>", "\<\"1-1-1-2\"\>", \
"\<\"1,2,3,4,5-\"\>", "120"},
     {"6", "1", "\<\"C6\[Alpha]6\"\>", "\<\"6\"\>", "\<\"1,2,3,4,5,6-\"\>", 
      "4"},
     {"6", 
      "2", "\<\"C6\[Alpha]\[Beta]5\"\>", "\<\"1-5\"\>", \
"\<\"1,2,3,4,5,6-\"\>", "12"},
     {"6", 
      "2", "\<\"C6\[Alpha]2\[Beta]4\"\>", "\<\"2-4\"\>", \
"\<\"1,2,3,4,5,6-\"\>", "36"},
     {"6", 
      "2", "\<\"C6\[Alpha]3\[Beta]3\"\>", "\<\"3-3\"\>", \
"\<\"1,2,3,4,5,6-\"\>", "18"},
     {"6", 
      "3", "\<\"C6\[Alpha]\[Beta]\[Gamma]4\"\>", "\<\"1-1-4\"\>", \
"\<\"1,2,3,4,5,6-\"\>", "36"},
     {"6", 
      "3", "\<\"C6\[Alpha]\[Beta]2\[Gamma]3\"\>", "\<\"1-2-3\"\>", \
"\<\"1,2,3,4,5,6-\"\>", "144"},
     {"6", 
      "3", "\<\"C6\[Alpha]2\[Beta]2\[Gamma]2\"\>", "\<\"2-2-2\"\>", \
"\<\"1,2,3,4,5,6-\"\>", "44"},
     {"6", 
      "4", "\<\"C6\[Alpha]\[Beta]\[Gamma]\[Delta]3\"\>", "\<\"1-1-1-3\"\>", "\
\<\"1,2,3,4,5,6-\"\>", "40"},
     {"6", 
      "4", "\<\"C6\[Alpha]\[Beta]\[Gamma]2\[Delta]2\"\>", "\<\"1-1-2-2\"\>", \
"\<\"1,2,3,4,5,6-\"\>", "96"}
    },
    GridBoxAlignment->{"Columns" -> {{Left}}, "Rows" -> {{Baseline}}},
    GridBoxDividers->{
     "Columns" -> {{False}}, "Rows" -> {False, True, {False}, False}},
    GridBoxSpacings->{"Columns" -> {
        Offset[0.27999999999999997`], {
         Offset[2.0999999999999996`]}, 
        Offset[0.27999999999999997`]}, "Rows" -> {
        Offset[0.2], {
         Offset[0.4]}, 
        Offset[0.2]}}],
   {None, OutputFormsDump`HeadedColumns}],
  Function[BoxForm`e$, 
   TableForm[
   BoxForm`e$, 
    TableHeadings -> {
     None, {"Degree of substitution", "Number of substituents", 
       "Empirical formula", "Distribution of substituents", 
       "Position of substituent", "Number of structures"}}]]]], "Output",
 CellChangeTimes->{
  3.7889423559981813`*^9, {3.788942441426012*^9, 3.788942452172073*^9}, 
   3.788942551733515*^9, 3.788942599384247*^9, 3.788942655859036*^9, 
   3.7889453022765093`*^9, {3.7889453475391827`*^9, 3.7889453500497227`*^9}, {
   3.788945420307094*^9, 3.7889454425358973`*^9}, {3.788945479684032*^9, 
   3.7889456023988256`*^9}, {3.788945632574237*^9, 3.7889456746071997`*^9}, 
   3.788945755451839*^9, 3.788945785711656*^9, 3.78894590702789*^9, {
   3.788945985340337*^9, 3.788945988811502*^9}, 3.7889471194910583`*^9, 
   3.7889471696398287`*^9, 3.788948095136813*^9, 3.788949312432172*^9, 
   3.788949438667368*^9, 3.7889495570431557`*^9, 3.788949650960534*^9, 
   3.788949701177141*^9, 3.788949865418055*^9, 3.788952865405753*^9, 
   3.788952897285626*^9, {3.788953042235177*^9, 3.7889530955740747`*^9}, {
   3.788953140854041*^9, 3.788953151775116*^9}, 3.788953561844625*^9, 
   3.788953672914494*^9, 3.788957366013629*^9, {3.789006721405655*^9, 
   3.789006762693509*^9}, 3.78900685131567*^9, 3.7890069415432243`*^9, {
   3.78900730637331*^9, 3.789007318918804*^9}, 3.789007351037353*^9, 
   3.7890158158244057`*^9, 3.7890158802589693`*^9, 3.789016529026486*^9, 
   3.7890165671757812`*^9, {3.7890182315592823`*^9, 3.789018259622098*^9}, 
   3.7890183050094557`*^9, {3.7891818671473107`*^9, 3.789181885762841*^9}, 
   3.7891821615429115`*^9, 3.7891822163188705`*^9, {3.789182343845292*^9, 
   3.7891823814271355`*^9}, 3.789182501181346*^9, {3.789182532397114*^9, 
   3.789182551103587*^9}, 3.7891826122149305`*^9, 3.7891827002566805`*^9, 
   3.7891852317801886`*^9, 3.7891853755336113`*^9, 3.789185486551243*^9, 
   3.7891856593667583`*^9, 3.7891857319000626`*^9, 3.789185809881013*^9, 
   3.7891858631262054`*^9, 3.7891859386556654`*^9, 3.789186030369154*^9, 
   3.7891861921844473`*^9, 3.789186563788993*^9, {3.7891867141563416`*^9, 
   3.7891867233636675`*^9}, 3.789187251484769*^9, 3.789187398396246*^9, 
   3.789187617290886*^9, 3.7891880814589577`*^9, 3.7891881558741426`*^9, 
   3.789188248779896*^9, 3.7891883891319447`*^9, 3.789188545852377*^9, 
   3.789188689057138*^9, 3.7891888247245445`*^9, {3.7891888783015313`*^9, 
   3.7576639378445473`*^9}, 3.78927023107411*^9, 3.789274583879348*^9, 
   3.7892751222034473`*^9, 3.789275418061393*^9, 3.7893346538172207`*^9, 
   3.7893629849620028`*^9, 3.789364269967716*^9, 3.789391780256441*^9, 
   3.789391870269308*^9, 3.7893919985651493`*^9, 3.789392044323139*^9, 
   3.789392180599703*^9, 3.789392792767943*^9, 3.7895294534177065`*^9, {
   3.7895295462175283`*^9, 3.758084820750175*^9}, 3.789677364230977*^9},
 CellLabel->
  "Out[41]//TableForm=",ExpressionUUID->"e1489382-367f-4c19-a65e-\
492ba47fcef4"]
}, Open  ]]
}, Open  ]],

Cell[CellGroupData[{

Cell["Geometric analysis", "Subtitle",
 CellChangeTimes->{{3.7855597109764395`*^9, 
  3.7855597438201723`*^9}},ExpressionUUID->"6865aab5-e992-44ff-94b5-\
581eda9be24f"],

Cell[CellGroupData[{

Cell[BoxData[{
 RowBox[{
  RowBox[{
   RowBox[{"error", "=", 
    RowBox[{"{", "}"}]}], ";"}], 
  "\[IndentingNewLine]"}], "\[IndentingNewLine]", 
 RowBox[{
  RowBox[{"PATH", "=", 
   RowBox[{
    RowBox[{"NotebookDirectory", "[", "]"}], " ", "<>", " ", 
    "\"\<../halobenzene/CCSD/XYZ/\>\""}]}], ";"}], "\[IndentingNewLine]", 
 RowBox[{
  RowBox[{"list", "=", 
   RowBox[{"Flatten", "[", 
    RowBox[{"Import", "[", 
     RowBox[{
      RowBox[{"PATH", "<>", "\"\<0_file_list.txt\>\""}], ",", 
      "\"\<Table\>\""}], "]"}], "]"}]}], ";"}], "\[IndentingNewLine]", 
 RowBox[{
  RowBox[{
   RowBox[{"(", 
    RowBox[{"GTab1", "=", 
     RowBox[{"Table", "[", 
      RowBox[{
       RowBox[{
        RowBox[{"fname", "=", 
         RowBox[{"PATH", "<>", 
          RowBox[{
          "list", "\[LeftDoubleBracket]", "i", "\[RightDoubleBracket]"}]}]}], 
        ";", "\[IndentingNewLine]", "\[IndentingNewLine]", 
        RowBox[{"alist", "=", 
         RowBox[{"plist", "=", 
          RowBox[{"{", "}"}]}]}], ";", " ", 
        RowBox[{"(*", 
         RowBox[{
          RowBox[{"Read", " ", "Geometry", " ", "from", " ", "file"}], " ", 
          "-", " ", 
          RowBox[{
          "atom", " ", "names", " ", "into", " ", "\"\<alist\>\"", " ", "and",
            " ", "atom", " ", "coordinates", " ", "into", " ", 
           "\"\<plist\>\""}]}], "*)"}], "\[IndentingNewLine]", 
        RowBox[{"ReadLine", "[", "fname", "]"}], ";", 
        RowBox[{"ReadLine", "[", "fname", "]"}], ";", 
        RowBox[{"ReadLine", "[", "fname", "]"}], ";", "\[IndentingNewLine]", 
        RowBox[{"For", "[", 
         RowBox[{
          RowBox[{"j", "=", "1"}], ",", 
          RowBox[{"j", "\[LessEqual]", "12"}], ",", 
          RowBox[{"j", "++"}], ",", "\[IndentingNewLine]", 
          RowBox[{
           RowBox[{"x", "=", 
            RowBox[{"Read", "[", 
             RowBox[{"fname", ",", "Number"}], "]"}]}], ";", 
           "\[IndentingNewLine]", 
           RowBox[{"AppendTo", "[", 
            RowBox[{"alist", ",", 
             RowBox[{"Read", "[", 
              RowBox[{"fname", ",", "Word"}], "]"}]}], "]"}], ";", 
           "\[IndentingNewLine]", 
           RowBox[{"AppendTo", "[", 
            RowBox[{"plist", ",", 
             RowBox[{"Read", "[", 
              RowBox[{"fname", ",", 
               RowBox[{"{", 
                RowBox[{"Number", ",", "Number", ",", "Number"}], "}"}]}], 
              "]"}]}], "]"}], ";"}]}], "\[IndentingNewLine]", "]"}], ";", 
        "\[IndentingNewLine]", 
        RowBox[{"ReadString", "[", "fname", "]"}], ";", " ", 
        RowBox[{"(*", 
         RowBox[{
         "Read", " ", "until", " ", "end", " ", "to", " ", "clear", " ", 
          "status", " ", "for", " ", "next", " ", "run"}], "*)"}], 
        "\[IndentingNewLine]", "\[IndentingNewLine]", 
        RowBox[{"dlist", "=", 
         RowBox[{"{", "}"}]}], ";", 
        RowBox[{"(*", 
         RowBox[{"Construct", " ", "a", " ", "distance", " ", "matrix"}], 
         "*)"}], "\[IndentingNewLine]", 
        RowBox[{"For", "[", 
         RowBox[{
          RowBox[{"j", "=", "1"}], ",", 
          RowBox[{"j", "\[LessEqual]", "12"}], ",", 
          RowBox[{"j", "++"}], ",", "\[IndentingNewLine]", 
          RowBox[{
           RowBox[{"AppendTo", "[", 
            RowBox[{"dlist", ",", 
             RowBox[{"Table", "[", 
              RowBox[{
               RowBox[{"Norm", "[", 
                RowBox[{
                 RowBox[{
                 "plist", "\[LeftDoubleBracket]", "k", 
                  "\[RightDoubleBracket]"}], "-", 
                 RowBox[{
                 "plist", "\[LeftDoubleBracket]", "j", 
                  "\[RightDoubleBracket]"}]}], "]"}], ",", 
               RowBox[{"{", 
                RowBox[{"k", ",", "1", ",", 
                 RowBox[{"Length", "[", "plist", "]"}]}], "}"}]}], "]"}]}], 
            "]"}], ";"}]}], "\[IndentingNewLine]", "]"}], ";", 
        "\[IndentingNewLine]", "\[IndentingNewLine]", 
        RowBox[{"clist", "=", 
         RowBox[{"{", 
          RowBox[{"k", "=", 
           RowBox[{
            RowBox[{
             RowBox[{"Position", "[", 
              RowBox[{"alist", ",", "\"\<C\>\""}], "]"}], 
             "\[LeftDoubleBracket]", "1", "\[RightDoubleBracket]"}], 
            "\[LeftDoubleBracket]", "1", "\[RightDoubleBracket]"}]}], "}"}]}],
         ";", 
        RowBox[{"(*", 
         RowBox[{"C", " ", "positions", " ", "in", " ", "atom", " ", "list"}],
          "*)"}], "\[IndentingNewLine]", 
        RowBox[{"For", "[", 
         RowBox[{
          RowBox[{"j", "=", "2"}], ",", 
          RowBox[{"j", "\[LessEqual]", "6"}], ",", 
          RowBox[{"j", "++"}], ",", "\[IndentingNewLine]", 
          RowBox[{
           RowBox[{"t", "=", 
            RowBox[{"Ordering", "[", 
             RowBox[{
              RowBox[{
              "dlist", "\[LeftDoubleBracket]", "k", "\[RightDoubleBracket]"}],
               ",", "4"}], "]"}]}], ";", 
           RowBox[{"index1", "=", 
            RowBox[{
            "t", "\[LeftDoubleBracket]", "2", "\[RightDoubleBracket]"}]}], 
           ";", 
           RowBox[{"index2", "=", 
            RowBox[{
            "t", "\[LeftDoubleBracket]", "3", "\[RightDoubleBracket]"}]}], 
           ";", 
           RowBox[{"index3", "=", 
            RowBox[{
            "t", "\[LeftDoubleBracket]", "4", "\[RightDoubleBracket]"}]}], 
           ";", "\[IndentingNewLine]", 
           RowBox[{"If", "[", 
            RowBox[{
             RowBox[{
              RowBox[{
               RowBox[{
               "alist", "\[LeftDoubleBracket]", "index1", 
                "\[RightDoubleBracket]"}], "\[Equal]", "\"\<C\>\""}], " ", "&&",
               " ", 
              RowBox[{"!", 
               RowBox[{"MemberQ", "[", 
                RowBox[{"clist", ",", "index1"}], "]"}]}]}], ",", 
             RowBox[{"AppendTo", "[", 
              RowBox[{"clist", ",", "index1"}], "]"}], ",", 
             "\[IndentingNewLine]", 
             RowBox[{"If", "[", 
              RowBox[{
               RowBox[{
                RowBox[{
                 RowBox[{
                 "alist", "\[LeftDoubleBracket]", "index2", 
                  "\[RightDoubleBracket]"}], "\[Equal]", "\"\<C\>\""}], " ", "&&", 
                RowBox[{"!", " ", 
                 RowBox[{"MemberQ", "[", 
                  RowBox[{"clist", ",", "index2"}], "]"}]}]}], ",", 
               RowBox[{"AppendTo", "[", 
                RowBox[{"clist", ",", "index2"}], "]"}], ",", 
               "\[IndentingNewLine]", 
               RowBox[{"If", "[", 
                RowBox[{
                 RowBox[{
                  RowBox[{
                   RowBox[{
                   "alist", "\[LeftDoubleBracket]", "index3", 
                    "\[RightDoubleBracket]"}], "\[Equal]", "\"\<C\>\""}], " ",
                   "&&", " ", 
                  RowBox[{"!", 
                   RowBox[{"MemberQ", "[", 
                    RowBox[{"clist", ",", "index3"}], "]"}]}]}], ",", 
                 RowBox[{"AppendTo", "[", 
                  RowBox[{"clist", ",", "index3"}], "]"}], ",", 
                 "\[IndentingNewLine]", 
                 RowBox[{"AppendTo", "[", 
                  RowBox[{"error", ",", 
                   RowBox[{"{", 
                    RowBox[{
                    RowBox[{
                    "list", "\[LeftDoubleBracket]", "i", 
                    "\[RightDoubleBracket]"}], ",", "\"\<C-pos\>\""}], 
                    "}"}]}], "]"}]}], "]"}]}], "]"}]}], "]"}], ";", 
           "\[IndentingNewLine]", 
           RowBox[{"k", "=", 
            RowBox[{"clist", "\[LeftDoubleBracket]", 
             RowBox[{"-", "1"}], "\[RightDoubleBracket]"}]}], ";"}]}], 
         "\[IndentingNewLine]", "]"}], ";", "\[IndentingNewLine]", 
        "\[IndentingNewLine]", 
        RowBox[{"xlist", "=", 
         RowBox[{"{", "}"}]}], ";", 
        RowBox[{"xname", "=", 
         RowBox[{"{", "}"}]}], ";", " ", 
        RowBox[{"(*", 
         RowBox[{
         "Halogen", " ", "and", " ", "H", " ", "positions", " ", "in", " ", 
          "atom", " ", "list"}], "*)"}], "\[IndentingNewLine]", 
        RowBox[{"For", "[", 
         RowBox[{
          RowBox[{"j", "=", "1"}], ",", 
          RowBox[{"j", "\[LessEqual]", "6"}], ",", 
          RowBox[{"j", "++"}], ",", "\[IndentingNewLine]", 
          RowBox[{
           RowBox[{"t", "=", 
            RowBox[{"Ordering", "[", 
             RowBox[{
              RowBox[{"dlist", "\[LeftDoubleBracket]", 
               RowBox[{
               "clist", "\[LeftDoubleBracket]", "j", 
                "\[RightDoubleBracket]"}], "\[RightDoubleBracket]"}], ",", 
              "4"}], "]"}]}], ";", 
           RowBox[{"index1", "=", 
            RowBox[{
            "t", "\[LeftDoubleBracket]", "2", "\[RightDoubleBracket]"}]}], 
           ";", 
           RowBox[{"index2", "=", 
            RowBox[{
            "t", "\[LeftDoubleBracket]", "3", "\[RightDoubleBracket]"}]}], 
           ";", 
           RowBox[{"index3", "=", 
            RowBox[{
            "t", "\[LeftDoubleBracket]", "4", "\[RightDoubleBracket]"}]}], 
           ";", "\[IndentingNewLine]", 
           RowBox[{"If", "[", 
            RowBox[{
             RowBox[{
              RowBox[{
               RowBox[{
               "alist", "\[LeftDoubleBracket]", "index1", 
                "\[RightDoubleBracket]"}], "\[NotEqual]", "\"\<C\>\""}], " ", 
              "&&", 
              RowBox[{"!", 
               RowBox[{"MemberQ", "[", 
                RowBox[{"xlist", ",", "index1"}], "]"}]}]}], ",", 
             RowBox[{"AppendTo", "[", 
              RowBox[{"xlist", ",", "index1"}], "]"}], ",", 
             "\[IndentingNewLine]", 
             RowBox[{"If", "[", 
              RowBox[{
               RowBox[{
                RowBox[{
                 RowBox[{
                 "alist", "\[LeftDoubleBracket]", "index2", 
                  "\[RightDoubleBracket]"}], "\[NotEqual]", "\"\<C\>\""}], 
                " ", "&&", 
                RowBox[{"!", 
                 RowBox[{"MemberQ", "[", 
                  RowBox[{"xlist", ",", "index2"}], "]"}]}]}], ",", 
               RowBox[{"AppendTo", "[", 
                RowBox[{"xlist", ",", "index2"}], "]"}], ",", 
               "\[IndentingNewLine]", 
               RowBox[{"If", "[", 
                RowBox[{
                 RowBox[{
                  RowBox[{
                   RowBox[{
                   "alist", "\[LeftDoubleBracket]", "index3", 
                    "\[RightDoubleBracket]"}], "\[NotEqual]", "\"\<C\>\""}], 
                  " ", "&&", " ", 
                  RowBox[{"!", 
                   RowBox[{"MemberQ", "[", 
                    RowBox[{"xlist", ",", "index3"}], "]"}]}]}], ",", 
                 RowBox[{"AppendTo", "[", 
                  RowBox[{"xlist", ",", "index3"}], "]"}], ",", 
                 "\[IndentingNewLine]", 
                 RowBox[{"AppendTo", "[", 
                  RowBox[{"error", ",", 
                   RowBox[{"{", 
                    RowBox[{
                    RowBox[{
                    "list", "\[LeftDoubleBracket]", "i", 
                    "\[RightDoubleBracket]"}], ",", "\"\<X-pos\>\"", ",", 
                    "xlist", ",", "dlist"}], "}"}]}], "]"}]}], "]"}]}], 
              "]"}]}], "]"}], ";", "\[IndentingNewLine]", 
           RowBox[{"AppendTo", "[", 
            RowBox[{"xname", ",", 
             RowBox[{"alist", "\[LeftDoubleBracket]", 
              RowBox[{"xlist", "\[LeftDoubleBracket]", 
               RowBox[{"-", "1"}], "\[RightDoubleBracket]"}], 
              "\[RightDoubleBracket]"}]}], "]"}], ";"}]}], "  ", 
         "\[IndentingNewLine]", "]"}], ";", "\[IndentingNewLine]", 
        "\[IndentingNewLine]", 
        RowBox[{"finame", "=", 
         RowBox[{
          RowBox[{"Characters", "[", 
           RowBox[{"StringReplace", "[", 
            RowBox[{
             RowBox[{"StringDelete", "[", 
              RowBox[{
               RowBox[{
               "list", "\[LeftDoubleBracket]", "i", "\[RightDoubleBracket]"}],
                ",", "\"\<.xyz\>\""}], "]"}], ",", 
             RowBox[{"(*", 
              RowBox[{
              "List", " ", "of", " ", "atoms", " ", "in", " ", "file", " ", 
               "name"}], "*)"}], "\[IndentingNewLine]", 
             RowBox[{"{", 
              RowBox[{
               RowBox[{"\"\<Cl\>\"", "\[Rule]", "\"\<1\>\""}], ",", 
               RowBox[{"\"\<Br\>\"", "\[Rule]", "\"\<2\>\""}]}], "}"}]}], 
            "]"}], "]"}], "/.", 
          RowBox[{"{", 
           RowBox[{
            RowBox[{"\"\<1\>\"", "\[Rule]", "\"\<Cl\>\""}], ",", 
            RowBox[{"\"\<2\>\"", "\[Rule]", "\"\<Br\>\""}]}], "}"}]}]}], ";", 
        "\[IndentingNewLine]", 
        RowBox[{"k", "=", "0"}], ";", "  ", 
        RowBox[{"(*", 
         RowBox[{
          RowBox[{
           RowBox[{"Rotate", "/", "reverse"}], " ", "list", " ", "of", " ", 
           "atoms", " ", 
           RowBox[{"(", "xname", ")"}], " ", "to", " ", "ensure", " ", 
           "ordering", " ", "of", " ", "atoms", " ", "corresponds", " ", "to",
            " ", "that", " ", "in", " ", "file", " ", "name", " ", 
           RowBox[{"(", "finame", ")"}]}], " ", "-", " ", 
          RowBox[{
          "appear", " ", "in", " ", "\"\<error\>\"", " ", "if", " ", 
           "otherwise"}]}], "*)"}], "\[IndentingNewLine]", 
        RowBox[{"While", "[", 
         RowBox[{
          RowBox[{
           RowBox[{"finame", "\[NotEqual]", "xname"}], " ", "&&", " ", 
           RowBox[{"k", "\[LessEqual]", "5"}]}], ",", "\[IndentingNewLine]", 
          RowBox[{
           RowBox[{"xname", "=", 
            RowBox[{"RotateLeft", "[", 
             RowBox[{"xname", ",", "1"}], "]"}]}], ";", "\[IndentingNewLine]", 
           RowBox[{"xlist", "=", 
            RowBox[{"RotateLeft", "[", 
             RowBox[{"xlist", ",", "1"}], "]"}]}], ";", "\[IndentingNewLine]", 
           RowBox[{"clist", "=", 
            RowBox[{"RotateLeft", "[", 
             RowBox[{"clist", ",", "1"}], "]"}]}], ";", "\[IndentingNewLine]", 
           RowBox[{"k", "++"}]}]}], "\[IndentingNewLine]", "]"}], ";", 
        "\[IndentingNewLine]", 
        RowBox[{"If", "[", 
         RowBox[{
          RowBox[{"finame", "\[NotEqual]", "xname"}], ",", 
          "\[IndentingNewLine]", 
          RowBox[{
           RowBox[{"xname", "=", 
            RowBox[{"Reverse", "[", "xname", "]"}]}], ";", 
           "\[IndentingNewLine]", 
           RowBox[{"xlist", "=", 
            RowBox[{"Reverse", "[", "xlist", "]"}]}], ";", 
           "\[IndentingNewLine]", 
           RowBox[{"clist", "=", 
            RowBox[{"Reverse", "[", "clist", "]"}]}], ";"}]}], 
         "\[IndentingNewLine]", "]"}], ";", "\[IndentingNewLine]", 
        RowBox[{"k", "=", "0"}], ";", "\[IndentingNewLine]", 
        RowBox[{"While", "[", 
         RowBox[{
          RowBox[{
           RowBox[{"finame", "\[NotEqual]", "xname"}], " ", "&&", " ", 
           RowBox[{"k", "\[LessEqual]", "5"}]}], " ", ",", 
          "\[IndentingNewLine]", 
          RowBox[{
           RowBox[{"xname", "=", 
            RowBox[{"RotateLeft", "[", 
             RowBox[{"xname", ",", "1"}], "]"}]}], ";", "\[IndentingNewLine]", 
           RowBox[{"xlist", "=", 
            RowBox[{"RotateLeft", "[", 
             RowBox[{"xlist", ",", "1"}], "]"}]}], ";", "\[IndentingNewLine]", 
           RowBox[{"clist", "=", 
            RowBox[{"RotateLeft", "[", 
             RowBox[{"clist", ",", "1"}], "]"}]}], ";", "\[IndentingNewLine]", 
           RowBox[{"k", "++"}]}]}], "\[IndentingNewLine]", "]"}], ";", 
        "\[IndentingNewLine]", 
        RowBox[{"If", "[", 
         RowBox[{
          RowBox[{"finame", "\[NotEqual]", "xname"}], ",", 
          RowBox[{"AppendTo", "[", 
           RowBox[{"error", ",", 
            RowBox[{"{", 
             RowBox[{
              RowBox[{
              "list", "\[LeftDoubleBracket]", "i", "\[RightDoubleBracket]"}], 
              ",", 
              RowBox[{
              "\"\<Alignment to name failed.\>\"", "<>", " ", 
               "\"\<xname:\>\"", " ", "<>", " ", "xname", "<>", 
               "\"\< finame: \>\"", "<>", "finame"}]}], "}"}]}], "]"}]}], 
         "]"}], ";", "\[IndentingNewLine]", "\[IndentingNewLine]", 
        RowBox[{"cpos", "=", 
         RowBox[{"xpos", "=", 
          RowBox[{"{", "}"}]}]}], ";", " ", 
        RowBox[{"(*", 
         RowBox[{
         "List", " ", "of", " ", "C", " ", "atom", " ", "coordinates", " ", 
          RowBox[{"(", "cpos", ")"}], " ", "and", " ", "list", " ", "of", " ",
           "halogen", " ", "and", " ", "H", " ", "atom", " ", "coordinates", 
          " ", 
          RowBox[{"(", "xpos", ")"}]}], "*)"}], "\[IndentingNewLine]", 
        RowBox[{"For", "[", 
         RowBox[{
          RowBox[{"k", "=", "1"}], ",", 
          RowBox[{"k", "\[LessEqual]", "6"}], ",", 
          RowBox[{"k", "++"}], ",", "\[IndentingNewLine]", 
          RowBox[{
           RowBox[{"AppendTo", "[", 
            RowBox[{"cpos", ",", 
             RowBox[{"plist", "\[LeftDoubleBracket]", 
              RowBox[{
              "clist", "\[LeftDoubleBracket]", "k", "\[RightDoubleBracket]"}],
               "\[RightDoubleBracket]"}]}], "]"}], ";", "\[IndentingNewLine]", 
           RowBox[{"AppendTo", "[", 
            RowBox[{"xpos", ",", 
             RowBox[{"plist", "\[LeftDoubleBracket]", 
              RowBox[{
              "xlist", "\[LeftDoubleBracket]", "k", "\[RightDoubleBracket]"}],
               "\[RightDoubleBracket]"}]}], "]"}]}]}], "]"}], ";", 
        "\[IndentingNewLine]", "\[IndentingNewLine]", 
        RowBox[{"c1", "=", 
         RowBox[{
         "cpos", "\[LeftDoubleBracket]", "1", "\[RightDoubleBracket]"}]}], 
        ";", 
        RowBox[{"c2", "=", 
         RowBox[{
         "cpos", "\[LeftDoubleBracket]", "2", "\[RightDoubleBracket]"}]}], 
        ";", 
        RowBox[{"c3", "=", 
         RowBox[{
         "cpos", "\[LeftDoubleBracket]", "3", "\[RightDoubleBracket]"}]}], 
        ";", 
        RowBox[{"c4", "=", 
         RowBox[{
         "cpos", "\[LeftDoubleBracket]", "4", "\[RightDoubleBracket]"}]}], 
        ";", 
        RowBox[{"c5", "=", 
         RowBox[{
         "cpos", "\[LeftDoubleBracket]", "5", "\[RightDoubleBracket]"}]}], 
        ";", 
        RowBox[{"c6", "=", 
         RowBox[{
         "cpos", "\[LeftDoubleBracket]", "6", "\[RightDoubleBracket]"}]}], 
        ";", 
        RowBox[{"(*", 
         RowBox[{"Define", " ", "each", " ", "C", " ", "atom", " ", 
          RowBox[{"(", "c", ")"}], " ", "and", " ", "halogen", " ", "or", " ",
           "H", " ", "atom", " ", 
          RowBox[{"(", "x", ")"}]}], "*)"}], "\[IndentingNewLine]", 
        RowBox[{"x1", "=", 
         RowBox[{
         "xpos", "\[LeftDoubleBracket]", "1", "\[RightDoubleBracket]"}]}], 
        ";", 
        RowBox[{"x2", "=", 
         RowBox[{
         "xpos", "\[LeftDoubleBracket]", "2", "\[RightDoubleBracket]"}]}], 
        ";", 
        RowBox[{"x3", "=", 
         RowBox[{
         "xpos", "\[LeftDoubleBracket]", "3", "\[RightDoubleBracket]"}]}], 
        ";", 
        RowBox[{"x4", "=", 
         RowBox[{
         "xpos", "\[LeftDoubleBracket]", "4", "\[RightDoubleBracket]"}]}], 
        ";", 
        RowBox[{"x5", "=", 
         RowBox[{
         "xpos", "\[LeftDoubleBracket]", "5", "\[RightDoubleBracket]"}]}], 
        ";", 
        RowBox[{"x6", "=", 
         RowBox[{
         "xpos", "\[LeftDoubleBracket]", "6", "\[RightDoubleBracket]"}]}], 
        ";", "\[IndentingNewLine]", 
        RowBox[{"cc1", "=", 
         RowBox[{"c1", "-", "c2"}]}], ";", 
        RowBox[{"cc2", "=", 
         RowBox[{"c2", "-", "c3"}]}], ";", 
        RowBox[{"cc3", "=", 
         RowBox[{"c3", "-", "c4"}]}], ";", 
        RowBox[{"cc4", "=", 
         RowBox[{"c4", "-", "c5"}]}], ";", 
        RowBox[{"cc5", "=", 
         RowBox[{"c5", "-", "c6"}]}], ";", 
        RowBox[{"cc6", "=", 
         RowBox[{"c6", "-", "c1"}]}], ";", " ", 
        RowBox[{"(*", 
         RowBox[{"Define", " ", "each", " ", "bond", " ", "vector"}], "*)"}], 
        "\[IndentingNewLine]", 
        RowBox[{"cx1", "=", 
         RowBox[{"x1", "-", "c1"}]}], ";", 
        RowBox[{"cx2", "=", 
         RowBox[{"x2", "-", "c2"}]}], ";", 
        RowBox[{"cx3", "=", 
         RowBox[{"x3", "-", "c3"}]}], ";", 
        RowBox[{"cx4", "=", 
         RowBox[{"x4", "-", "c4"}]}], ";", 
        RowBox[{"cx5", "=", 
         RowBox[{"x5", "-", "c5"}]}], ";", 
        RowBox[{"cx6", "=", 
         RowBox[{"x6", "-", "c6"}]}], ";", "\[IndentingNewLine]", 
        "\[IndentingNewLine]", 
        RowBox[{"bcc", "=", 
         RowBox[{"{", 
          RowBox[{
           RowBox[{"Norm", "[", "cc1", "]"}], ",", 
           RowBox[{"Norm", "[", "cc2", "]"}], ",", 
           RowBox[{"Norm", "[", "cc3", "]"}], ",", 
           RowBox[{"Norm", "[", "cc4", "]"}], ",", 
           RowBox[{"Norm", "[", "cc5", "]"}], ",", 
           RowBox[{"Norm", "[", "cc6", "]"}]}], "}"}]}], ";", " ", 
        RowBox[{"(*", 
         RowBox[{"Bond", " ", "length"}], "*)"}], "\[IndentingNewLine]", 
        RowBox[{"bcx", "=", 
         RowBox[{"{", 
          RowBox[{
           RowBox[{"Norm", "[", "cx1", "]"}], ",", 
           RowBox[{"Norm", "[", "cx2", "]"}], ",", 
           RowBox[{"Norm", "[", "cx3", "]"}], ",", 
           RowBox[{"Norm", "[", "cx4", "]"}], ",", 
           RowBox[{"Norm", "[", "cx5", "]"}], ",", 
           RowBox[{"Norm", "[", "cx6", "]"}]}], "}"}]}], ";", 
        "\[IndentingNewLine]", 
        RowBox[{"abcc", "=", 
         RowBox[{"{", 
          RowBox[{
           RowBox[{"agb", "[", 
            RowBox[{"cc6", ",", 
             RowBox[{"-", "cc1"}]}], "]"}], ",", 
           RowBox[{"agb", "[", 
            RowBox[{"cc1", ",", 
             RowBox[{"-", "cc2"}]}], "]"}], ",", 
           RowBox[{"agb", "[", 
            RowBox[{"cc2", ",", 
             RowBox[{"-", "cc3"}]}], "]"}], ",", 
           RowBox[{"agb", "[", 
            RowBox[{"cc3", ",", 
             RowBox[{"-", "cc4"}]}], "]"}], ",", 
           RowBox[{"agb", "[", 
            RowBox[{"cc4", ",", 
             RowBox[{"-", "cc5"}]}], "]"}], ",", 
           RowBox[{"agb", "[", 
            RowBox[{"cc5", ",", 
             RowBox[{"-", "cc6"}]}], "]"}]}], "}"}]}], ";", " ", 
        RowBox[{"(*", 
         RowBox[{"Bond", " ", "angle"}], "*)"}], "\[IndentingNewLine]", 
        RowBox[{"abcx", "=", 
         RowBox[{"{", 
          RowBox[{
           RowBox[{"agb", "[", 
            RowBox[{"cx1", ",", 
             RowBox[{"-", "cc1"}]}], "]"}], ",", 
           RowBox[{"agb", "[", 
            RowBox[{"cx2", ",", 
             RowBox[{"-", "cc2"}]}], "]"}], ",", 
           RowBox[{"agb", "[", 
            RowBox[{"cx3", ",", 
             RowBox[{"-", "cc3"}]}], "]"}], ",", 
           RowBox[{"agb", "[", 
            RowBox[{"cx4", ",", 
             RowBox[{"-", "cc4"}]}], "]"}], ",", 
           RowBox[{"agb", "[", 
            RowBox[{"cx5", ",", 
             RowBox[{"-", "cc5"}]}], "]"}], ",", 
           RowBox[{"agb", "[", 
            RowBox[{"cx6", ",", 
             RowBox[{"-", "cc6"}]}], "]"}]}], "}"}]}], ";", 
        "\[IndentingNewLine]", 
        RowBox[{"atcc", "=", 
         RowBox[{"{", 
          RowBox[{
           RowBox[{"tors", "[", 
            RowBox[{"c1", ",", "c2", ",", "c3", ",", "c4"}], "]"}], ",", 
           RowBox[{"tors", "[", 
            RowBox[{"c2", ",", "c3", ",", "c4", ",", "c5"}], "]"}], ",", 
           RowBox[{"tors", "[", 
            RowBox[{"c3", ",", "c4", ",", "c5", ",", "c6"}], "]"}], ",", 
           RowBox[{"tors", "[", 
            RowBox[{"c4", ",", "c5", ",", "c6", ",", "c1"}], "]"}], ",", 
           RowBox[{"tors", "[", 
            RowBox[{"c5", ",", "c6", ",", "c1", ",", "c2"}], "]"}], ",", 
           RowBox[{"tors", "[", 
            RowBox[{"c6", ",", "c1", ",", "c2", ",", "c3"}], "]"}]}], "}"}]}],
         ";", " ", 
        RowBox[{"(*", 
         RowBox[{"Torsional", " ", "angle"}], "*)"}], "\[IndentingNewLine]", 
        RowBox[{"atcx", "=", 
         RowBox[{"{", 
          RowBox[{
           RowBox[{"tors", "[", 
            RowBox[{"x1", ",", "c1", ",", "c2", ",", "c3"}], "]"}], ",", 
           RowBox[{"tors", "[", 
            RowBox[{"x2", ",", "c2", ",", "c3", ",", "c4"}], "]"}], ",", 
           RowBox[{"tors", "[", 
            RowBox[{"x3", ",", "c3", ",", "c4", ",", "c5"}], "]"}], ",", 
           RowBox[{"tors", "[", 
            RowBox[{"x4", ",", "c4", ",", "c5", ",", "c6"}], "]"}], ",", 
           RowBox[{"tors", "[", 
            RowBox[{"x5", ",", "c5", ",", "c6", ",", "c1"}], "]"}], ",", 
           RowBox[{"tors", "[", 
            RowBox[{"x6", ",", "c6", ",", "c1", ",", "c2"}], "]"}]}], "}"}]}],
         ";", "\[IndentingNewLine]", "\[IndentingNewLine]", 
        RowBox[{"Flatten", "[", 
         RowBox[{"{", 
          RowBox[{
           RowBox[{"Position", "[", 
            RowBox[{"finalist", ",", "xname"}], "]"}], ",", 
           RowBox[{"Cases", "[", 
            RowBox[{"cidtable", ",", 
             RowBox[{"{", 
              RowBox[{
               RowBox[{"lname", "[", 
                RowBox[{"xname", ",", "\"\<\>\""}], "]"}], ",", "_"}], 
              "}"}]}], "]"}], ",", 
           RowBox[{"iname", "[", 
            RowBox[{
             RowBox[{"minname", "[", "xname", "]"}], ",", "\"\<\>\""}], "]"}],
            ",", 
           RowBox[{"smiles", "[", "xname", "]"}], ",", "xname", ",", "bcc", 
           ",", "bcx", ",", "abcc", ",", "abcx", ",", "atcc", ",", "atcx"}], 
          "}"}], "]"}]}], "\[IndentingNewLine]", ",", 
       RowBox[{"{", 
        RowBox[{"i", ",", "1", ",", 
         RowBox[{"Length", "[", "list", "]"}]}], "}"}]}], "]"}]}], ")"}], "//",
    "TableForm"}], 
  ";"}], "\[IndentingNewLine]", "error", "\[IndentingNewLine]", 
 RowBox[{"Export", "[", " ", 
  RowBox[{
   RowBox[{"PATH", "<>", "\"\<9_geotable.csv\>\""}], ",", "GTab1"}], 
  "]"}]}], "Input",
 CellChangeTimes->{{3.7855595976853485`*^9, 3.7855595983649273`*^9}, {
   3.785559849989662*^9, 3.785559850359434*^9}, {3.785616662271485*^9, 
   3.7856166967661977`*^9}, {3.785616766324276*^9, 3.785616767314667*^9}, 
   3.7856168172448587`*^9, {3.7856168608119717`*^9, 3.785616930550937*^9}, {
   3.7856170157723513`*^9, 3.7856170311348715`*^9}, {3.7856171207275896`*^9, 
   3.7856171290154705`*^9}, {3.785617362661296*^9, 3.785617559235998*^9}, {
   3.7856176068306293`*^9, 3.785617608277734*^9}, {3.7856176463902187`*^9, 
   3.785617663676549*^9}, {3.7856177051429625`*^9, 3.7856177171405606`*^9}, 
   3.785617779493085*^9, {3.7856178293623095`*^9, 3.785617851803462*^9}, {
   3.7856178909303193`*^9, 3.785617915129386*^9}, {3.785618513363271*^9, 
   3.785618643076232*^9}, 3.785618774367215*^9, {3.7856188672576337`*^9, 
   3.7856189205037775`*^9}, 3.7856192795937138`*^9, {3.7856193562913904`*^9, 
   3.785619386497746*^9}, {3.785619449560833*^9, 3.785619606758835*^9}, {
   3.7856196405319896`*^9, 3.785620046846798*^9}, {3.7856200848153687`*^9, 
   3.785620098513919*^9}, {3.785620134459735*^9, 3.785620135121329*^9}, {
   3.7856202172296605`*^9, 3.7856202382856684`*^9}, {3.785620276329192*^9, 
   3.7856204027441883`*^9}, {3.7856204354020357`*^9, 
   3.7856204562431736`*^9}, {3.785620533410076*^9, 3.7856208445061083`*^9}, {
   3.785620900313672*^9, 3.7856209072353983`*^9}, {3.785620951731941*^9, 
   3.7856210152587414`*^9}, {3.785621063072236*^9, 3.785621492392318*^9}, {
   3.7856215619034243`*^9, 3.785621655328777*^9}, {3.785622074112876*^9, 
   3.785622183516365*^9}, {3.785622487586735*^9, 3.785622528065754*^9}, {
   3.7856225645732293`*^9, 3.785622651037873*^9}, {3.785622688134983*^9, 
   3.7856228188453245`*^9}, {3.7856228508795586`*^9, 3.78562290633034*^9}, {
   3.7856229373212166`*^9, 3.785622993236717*^9}, {3.7856236315688553`*^9, 
   3.7856236456431737`*^9}, {3.785626940607963*^9, 3.785626953496009*^9}, {
   3.7856271603758683`*^9, 3.78562716234765*^9}, 3.785627282543481*^9, {
   3.7856274952432337`*^9, 3.785627495360159*^9}, {3.7856276367679005`*^9, 
   3.785627680534893*^9}, {3.785627777616505*^9, 3.7856278109339457`*^9}, {
   3.7856280967016115`*^9, 3.785628159121095*^9}, {3.7856307728432755`*^9, 
   3.7856307990530996`*^9}, {3.7856308544019485`*^9, 
   3.7856308733152714`*^9}, {3.7856311033911295`*^9, 
   3.7856312035333395`*^9}, {3.7856312368947535`*^9, 3.785631295330694*^9}, {
   3.7856313331203775`*^9, 3.7856313441505656`*^9}, {3.785631486744921*^9, 
   3.785631522202486*^9}, {3.7856316255597167`*^9, 3.785631641690767*^9}, {
   3.785631745966424*^9, 3.785631753222941*^9}, {3.785631824114197*^9, 
   3.785631885844103*^9}, {3.7856320244925485`*^9, 3.785632026995004*^9}, {
   3.7856321221392937`*^9, 3.7856321451930676`*^9}, {3.7856321825530157`*^9, 
   3.7856321846177416`*^9}, {3.785637936104783*^9, 3.785637937616852*^9}, {
   3.7856386813539157`*^9, 3.7856386864237857`*^9}, {3.7856387785039735`*^9, 
   3.7856387937925367`*^9}, {3.7856388428462653`*^9, 
   3.7856388529370403`*^9}, {3.785638893984242*^9, 3.7856388997326946`*^9}, {
   3.785638976510318*^9, 3.7856389895142946`*^9}, {3.7856390895965366`*^9, 
   3.78563910754646*^9}, {3.7856399104643283`*^9, 3.785639910773142*^9}, {
   3.785640179488329*^9, 3.7856401930819345`*^9}, {3.785713624595804*^9, 
   3.7857136883645973`*^9}, {3.7857137784731936`*^9, 3.785713795047002*^9}, 
   3.7857140408788614`*^9, {3.785714119666418*^9, 3.7857141201561165`*^9}, {
   3.7857160953483515`*^9, 3.785716103490342*^9}, {3.785716175524054*^9, 
   3.7857161760267477`*^9}, {3.785718048518148*^9, 3.7857180497334003`*^9}, {
   3.7857223970865297`*^9, 3.7857223976042166`*^9}, {3.7857224708691673`*^9, 
   3.785722510636716*^9}, {3.78572262572852*^9, 3.785722626311162*^9}, {
   3.785898850602517*^9, 3.785898860724245*^9}, {3.7858991226405363`*^9, 
   3.7858991396180143`*^9}, {3.785899189419149*^9, 3.785899235980295*^9}, 
   3.785899376387277*^9, {3.785901092468274*^9, 3.7859010945869584`*^9}, {
   3.7859014157379246`*^9, 3.7859014162176266`*^9}, {3.785903788108664*^9, 
   3.756010208897212*^9}, {3.75601181260293*^9, 3.756011825683198*^9}, {
   3.756185504776499*^9, 3.756185533217132*^9}, {3.756185786797893*^9, 
   3.756185995284855*^9}, {3.787789479917508*^9, 3.787789569335184*^9}, {
   3.787792019087984*^9, 3.7877920192974854`*^9}, 3.787792069632362*^9, {
   3.787792113865394*^9, 3.787792117108768*^9}, {3.787795910320313*^9, 
   3.787795919201317*^9}, {3.78779614440014*^9, 3.787796144883112*^9}, {
   3.787796636592011*^9, 3.7877966921292143`*^9}, {3.7878193501267557`*^9, 
   3.787819350442313*^9}, {3.7878194744160337`*^9, 3.787819474743548*^9}, {
   3.787820170209324*^9, 3.787820263666493*^9}, {3.78782128774269*^9, 
   3.7878212893089933`*^9}, {3.7880695453541183`*^9, 3.7566239910804367`*^9}, 
   3.756624537114059*^9, {3.788758732481701*^9, 3.788758733804531*^9}, {
   3.788928422354022*^9, 3.788928425444021*^9}, 3.7889473364419317`*^9, {
   3.789334719416829*^9, 3.789334722126165*^9}, {3.7893478043123465`*^9, 
   3.7893478052067957`*^9}, {3.789392291493432*^9, 3.789392297272366*^9}, {
   3.7893923281949053`*^9, 3.7580855496840057`*^9}, {3.758087290025507*^9, 
   3.758087494954452*^9}, {3.75808755912414*^9, 3.7580875592790413`*^9}, {
   3.758087627711238*^9, 3.758087648477949*^9}, {3.758087699615274*^9, 
   3.7580877817944527`*^9}, {3.758087839376479*^9, 3.758087967085189*^9}, {
   3.789624055707535*^9, 3.789624112765196*^9}, {3.789624405362075*^9, 
   3.7896244184863033`*^9}, {3.789624526047844*^9, 3.789624580392089*^9}, {
   3.789624637530616*^9, 3.789624642054744*^9}, {3.789624677049115*^9, 
   3.789624862020256*^9}, {3.789624946188545*^9, 3.789624961727972*^9}, {
   3.789625004257084*^9, 3.789625174304922*^9}, {3.789625241491579*^9, 
   3.78962526618151*^9}, {3.789625444479184*^9, 3.7896254453812943`*^9}, {
   3.7896304703671618`*^9, 3.789630473972117*^9}, {3.7912614277725754`*^9, 
   3.791261428328229*^9}},
 CellLabel->"In[27]:=",ExpressionUUID->"48081222-3327-47b9-b5f8-7ade22969dc8"],

Cell[BoxData[
 RowBox[{"{", "}"}]], "Output",
 CellChangeTimes->{{3.7877966780425053`*^9, 3.787796702726759*^9}, 
   3.787796936598858*^9, 3.787797305757195*^9, 3.787819362957444*^9, 
   3.787819491527692*^9, 3.787821067882042*^9, 3.787821318750186*^9, 
   3.787821352139819*^9, 3.787823262549418*^9, {3.788065099536586*^9, 
   3.756536950756043*^9}, {3.788159350775653*^9, 3.756623926277339*^9}, 
   3.7566240033922443`*^9, 3.7566245505545683`*^9, 3.7887586451642513`*^9, 
   3.788758731499876*^9, 3.788758763686927*^9, {3.7887588081368303`*^9, 
   3.757223371943733*^9}, 3.757223459265977*^9, 3.757223678262477*^9, 
   3.75722375940936*^9, 3.7572242914899273`*^9, {3.788947225797749*^9, 
   3.788947247359514*^9}, 3.788947289408708*^9, 3.788957532442954*^9, 
   3.789347817800039*^9, 3.789363009816533*^9, 3.789364479526745*^9, 
   3.7895294615866704`*^9, {3.789529583196726*^9, 3.75808540027776*^9}, 
   3.758085567717503*^9, 3.758087509072217*^9, 3.789625213795617*^9, {
   3.789625255065825*^9, 3.789625279064048*^9}, 3.789625485123003*^9, 
   3.789630374763836*^9, 3.789630489268363*^9, 3.789633830111208*^9, 
   3.7896774164528227`*^9, 3.7912614398841143`*^9},
 CellLabel->"Out[31]=",ExpressionUUID->"42a464a2-08e9-44ea-8116-f5ba564ed0e8"],

Cell[BoxData["\<\"D:\\\\My Research\\\\_2020 \
omp\\\\codes\\\\../halobenzene/CCSD/XYZ/9_geotable.csv\"\>"], "Output",
 CellChangeTimes->{{3.7877966780425053`*^9, 3.787796702726759*^9}, 
   3.787796936598858*^9, 3.787797305757195*^9, 3.787819362957444*^9, 
   3.787819491527692*^9, 3.787821067882042*^9, 3.787821318750186*^9, 
   3.787821352139819*^9, 3.787823262549418*^9, {3.788065099536586*^9, 
   3.756536950756043*^9}, {3.788159350775653*^9, 3.756623926277339*^9}, 
   3.7566240033922443`*^9, 3.7566245505545683`*^9, 3.7887586451642513`*^9, 
   3.788758731499876*^9, 3.788758763686927*^9, {3.7887588081368303`*^9, 
   3.757223371943733*^9}, 3.757223459265977*^9, 3.757223678262477*^9, 
   3.75722375940936*^9, 3.7572242914899273`*^9, {3.788947225797749*^9, 
   3.788947247359514*^9}, 3.788947289408708*^9, 3.788957532442954*^9, 
   3.789347817800039*^9, 3.789363009816533*^9, 3.789364479526745*^9, 
   3.7895294615866704`*^9, {3.789529583196726*^9, 3.75808540027776*^9}, 
   3.758085567717503*^9, 3.758087509072217*^9, 3.789625213795617*^9, {
   3.789625255065825*^9, 3.789625279064048*^9}, 3.789625485123003*^9, 
   3.789630374763836*^9, 3.789630489268363*^9, 3.789633830111208*^9, 
   3.7896774164528227`*^9, 3.7912614399770575`*^9},
 CellLabel->"Out[32]=",ExpressionUUID->"f17bca77-be5d-447f-a30e-05e043d69dc3"]
}, Open  ]]
}, Open  ]]
},
WindowSize->{1424, 811},
WindowMargins->{{Automatic, 0}, {Automatic, 0}},
FrontEndVersion->"12.0 for Mac OS X x86 (64-bit) (April 8, 2019)",
StyleDefinitions->"Default.nb"
]
(* End of Notebook Content *)

(* Internal cache information *)
(*CellTagsOutline
CellTagsIndex->{}
*)
(*CellTagsIndex
CellTagsIndex->{}
*)
(*NotebookFileOutline
Notebook[{
Cell[CellGroupData[{
Cell[422, 15, 385, 6, 53, "Subtitle",ExpressionUUID->"358c58d9-968c-4d4d-9006-a4330e1cf6fb"],
Cell[810, 23, 42248, 1002, 2260, "Input",ExpressionUUID->"ab238380-a6be-4365-ad1c-b44436004065"]
}, Open  ]],
Cell[CellGroupData[{
Cell[43095, 1030, 411, 6, 53, "Subtitle",ExpressionUUID->"d18decaf-5150-4986-8b3d-dc42d12fc307"],
Cell[CellGroupData[{
Cell[43531, 1040, 9974, 180, 451, "Input",ExpressionUUID->"9415e391-c107-4bcc-9e08-a739ca6ed8a6"],
Cell[53508, 1222, 3335, 46, 34, "Output",ExpressionUUID->"cab69911-03dd-457b-9699-aef39f425d8d"],
Cell[56846, 1270, 3398, 48, 34, "Output",ExpressionUUID->"ab4311a5-8c61-43c7-80b5-a93fdc1cae93"],
Cell[60247, 1320, 3334, 46, 34, "Output",ExpressionUUID->"cc6bbd6f-531f-4c12-a42c-de0b186bc066"],
Cell[63584, 1368, 3400, 47, 34, "Output",ExpressionUUID->"258e22ee-a649-4e14-b333-b9f4fd562808"]
}, Open  ]],
Cell[CellGroupData[{
Cell[67021, 1420, 1820, 45, 94, "Input",ExpressionUUID->"382888c7-45a9-4b08-84ce-fbe7b49d83d6"],
Cell[68844, 1467, 239, 4, 34, "Output",ExpressionUUID->"b5db459c-62f3-4114-9689-94e269128062"],
Cell[69086, 1473, 237, 3, 34, "Output",ExpressionUUID->"a2019443-bf32-4e71-9b32-916718bbd45e"]
}, Open  ]]
}, Open  ]],
Cell[CellGroupData[{
Cell[69372, 1482, 159, 3, 53, "Subtitle",ExpressionUUID->"1e64f794-2c7a-4e1d-9d58-2bf0c88b6a7b"],
Cell[CellGroupData[{
Cell[69556, 1489, 381, 6, 54, "Section",ExpressionUUID->"c9d9b1db-5d8a-4029-83b5-86ca676faec3",
 CellGroupingRules->{"GroupTogetherGrouping", 10001.}],
Cell[69940, 1497, 996, 26, 73, "Input",ExpressionUUID->"6cd36c3a-5718-4eaf-a42d-cb917a31a9fb",
 CellGroupingRules->{"GroupTogetherGrouping", 10001.}]
}, Open  ]],
Cell[70951, 1526, 252, 4, 34, "Output",ExpressionUUID->"97f91fc6-b9bb-400a-ab81-76bc0f41be8d"],
Cell[CellGroupData[{
Cell[71228, 1534, 463, 8, 54, "Section",ExpressionUUID->"d6f95858-c5b9-4fec-b458-af2f21cbe259",
 CellGroupingRules->{"GroupTogetherGrouping", 10002.}],
Cell[71694, 1544, 4086, 91, 388, "Input",ExpressionUUID->"c270d672-fcd4-45b3-98ad-8403ae5b448d",
 CellGroupingRules->{"GroupTogetherGrouping", 10002.}],
Cell[75783, 1637, 4505, 83, 686, "Output",ExpressionUUID->"c2088c32-6b72-4ce4-9d2b-0f744ec87b3d",
 CellGroupingRules->{"GroupTogetherGrouping", 10002.}]
}, Open  ]],
Cell[CellGroupData[{
Cell[80325, 1725, 541, 9, 54, "Section",ExpressionUUID->"ee75e0f2-45b4-4a74-a62a-05f24c323684",
 CellGroupingRules->{"GroupTogetherGrouping", 10003.}],
Cell[80869, 1736, 2273, 52, 115, "Input",ExpressionUUID->"f6d751dd-2c1f-4b9f-823e-3c4e158d87b8",
 CellGroupingRules->{"GroupTogetherGrouping", 10003.}],
Cell[83145, 1790, 2207, 49, 566, "Output",ExpressionUUID->"c2733432-062e-4eb7-843c-7aca453a1b40",
 CellGroupingRules->{"GroupTogetherGrouping", 10003.}]
}, Open  ]]
}, Open  ]],
Cell[CellGroupData[{
Cell[85401, 1845, 186, 3, 53, "Subtitle",ExpressionUUID->"fa933e30-f9ea-4787-a27c-4aeaa9315f11"],
Cell[CellGroupData[{
Cell[85612, 1852, 12275, 237, 325, "Input",ExpressionUUID->"ced2b4bf-0837-43c6-a04a-a221ac0ce1a8"],
Cell[97890, 2091, 6221, 118, 510, "Output",ExpressionUUID->"baf234f3-370e-4fc6-905d-4810e86c4cbd"],
Cell[104114, 2211, 8509, 187, 888, "Output",ExpressionUUID->"e1489382-367f-4c19-a65e-492ba47fcef4"]
}, Open  ]]
}, Open  ]],
Cell[CellGroupData[{
Cell[112672, 2404, 168, 3, 53, "Subtitle",ExpressionUUID->"6865aab5-e992-44ff-94b5-581eda9be24f"],
Cell[CellGroupData[{
Cell[112865, 2411, 32079, 707, 1774, "Input",ExpressionUUID->"48081222-3327-47b9-b5f8-7ade22969dc8"],
Cell[144947, 3120, 1246, 18, 34, "Output",ExpressionUUID->"42a464a2-08e9-44ea-8116-f5ba564ed0e8"],
Cell[146196, 3140, 1319, 18, 34, "Output",ExpressionUUID->"f17bca77-be5d-447f-a30e-05e043d69dc3"]
}, Open  ]]
}, Open  ]]
}
]
*)
