# Supplementary material for: Geometric and energetic data from quantum chemical calculations of halobenzenes and xylenes
Source: Data Brief. 2020 Mar 5;30:105386. doi: 10.1016/j.dib.2020.105386 (PMC7114895; doi:10.1016/j.dib.2020.105386)
Supplement: Supplementary file 3 [file mmc3.zip › codes/cidtable.csv]

HHHHHH	241
HHHHHF	10008
HHHHHCl	7964
HHHHHBr	7961
HHHHHI	11575
HHHHFF	9706
HHHHFCl	9583
HHHHFBr	61259
HHHHFI	67673
HHHHClCl	7239
HHHHClBr	12754
HHHHClI	11993
HHHHBrBr	11414
HHHHBrI	11415
HHHHII	11994
HHHFHF	9741
HHHFHCl	223087
HHHFHBr	14082
HHHFHI	70725
HHHFFF	15147
HHHFFCl	2782762
HHHFFBr	2733260
HHHFFI	19066658
HHHFClF	142257
HHHFClCl	119011
HHHFClBr	3739301
HHHFClI	21651010
HHHFBrF	123557
HHHFBrCl	21938660
HHHFBrBr	2783154
HHHFBrI	12192161
HHHFIF	2782738
HHHFICl	14492466
HHHFIBr	2783127
HHHFII	10958978
HHHClHCl	10943
HHHClHBr	7928
HHHClHI	12269
HHHClFCl	137520
HHHClFBr	3685762
HHHClFI	2778219
HHHClClCl	6895
HHHClClBr	42066
HHHClClI	75459
HHHClBrCl	29568
HHHClBrBr	13932014
HHHClBrI	99769447
HHHClICl	140498
HHHClIBr	10335963
HHHClII	21288549
HHHBrHBr	7927
HHHBrHI	11561
HHHBrFBr	14071460
HHHBrFI	19050503
HHHBrClBr	14029661
HHHBrClI	51000075
HHHBrBrBr	11842
HHHBrBrI	22283579
HHHBrIBr	4403794
HHHBrII	66849439
HHHIHI	12270
HHHIFI	11110820
HHHIClI	139650815
HHHIBrI	102487478
HHHIII	11845
HHFHHF	10892
HHFHHCl	9604
HHFHHBr	9993
HHFHHI	9605
HHFHFF	67773
HHFHFCl	137001
HHFHFBr	67674
HHFHFI	137519
HHFHClF	137561
HHFHClCl	74028
HHFHClBr	2733406
HHFHClI	2736559
HHFHBrF	67862
HHFHBrCl	2773263
HHFHBrBr	75402
HHFHBrI	2773372
HHFHIF	223084
HHFHICl	2756247
HHFHIBr	2773370
HHFHII	2774254
HHFFHCl	136519
HHFFHBr	67675
HHFFHI	2724444
HHFFFF	11084
HHFFFCl	142097
HHFFFBr	2733255
HHFFFI	2779253
HHFFClF	142341
HHFFClCl	142096
HHFFClBr	50997842
HHFFClI	50998378
HHFFBrF	2736401
HHFFBrCl	50998371
HHFFBrBr	17801757
HHFFBrI	50998374
HHFFIF	18779162
HHFFICl	50998372
HHFFIBr	50998373
HHFFII	50998375
HHFClHCl	123112
HHFClHBr	3543065
HHFClHI	2724605
HHFClFCl	142095
HHFClFBr	2773256
HHFClFI	2773560
HHFClClF	142098
HHFClClCl	142094
HHFClClBr	50997827
HHFClClI	68283078
HHFClBrF	50998390
HHFClBrCl	19779824
HHFClBrBr	53411891
HHFClBrI	0
HHFClIF	50998391
HHFClICl	118852926
HHFClIBr	145705786
HHFClII	118836108
HHFBrHCl	2773264
HHFBrHBr	15034
HHFBrHI	2756980
HHFBrFCl	50998379
HHFBrFBr	2761458
HHFBrFI	18960073
HHFBrClCl	70699750
HHFBrClBr	67418779
HHFBrClI	0
HHFBrBrF	50998400
HHFBrBrCl	118807907
HHFBrBrBr	54191568
HHFBrBrI	118807805
HHFBrIF	50998401
HHFBrICl	0
HHFBrIBr	118802197
HHFBrII	118813516
HHFIHCl	2773652
HHFIHBr	2782750
HHFIHI	68824811
HHFIFCl	50998380
HHFIFBr	50998386
HHFIFI	50998387
HHFIClCl	118813444
HHFIClBr	99769449
HHFIClI	118852994
HHFIBrCl	122237422
HHFIBrBr	86709185
HHFIBrI	118836079
HHFIIF	11003048
HHFIICl	118841681
HHFIIBr	118807798
HHFIII	89443071
HHClHHCl	4685
HHClHHBr	7806
HHClHHI	12510
HHClHFCl	136173
HHClHFBr	137275
HHClHFI	2736562
HHClHClCl	13
HHClHClBr	70947
HHClHClI	96864
HHClHBrCl	15033
HHClHBrBr	143752
HHClHBrI	13741326
HHClHICl	122452
HHClHIBr	51000072
HHClHII	15716689
HHClFHBr	2724690
HHClFHI	2736563
HHClFFCl	85792649
HHClFFBr	44891216
HHClFFI	119097687
HHClFClCl	21730257
HHClFClBr	44891203
HHClFClI	121228333
HHClFBrCl	70699848
HHClFBrBr	56604641
HHClFBrI	0
HHClFICl	118847184
HHClFIBr	98041501
HHClFII	118830464
HHClClHBr	29013
HHClClHI	88591
HHClClFBr	50998428
HHClClFI	86276500
HHClClClCl	12463
HHClClClBr	184786
HHClClClI	188015
HHClClBrCl	14029660
HHClClBrBr	14029663
HHClClBrI	141501483
HHClClICl	10924822
HHClClIBr	0
HHClClII	144605
HHClBrHBr	14029662
HHClBrHI	50999503
HHClBrFBr	83409865
HHClBrFI	0
HHClBrClBr	14029666
HHClBrClI	119097622
HHClBrBrCl	14029665
HHClBrBrBr	20513032
HHClBrBrI	0
HHClBrICl	0
HHClBrIBr	0
HHClBrII	0
HHClIHBr	51000071
HHClIHI	91882452
HHClIFBr	99769448
HHClIFI	130775238
HHClIClBr	0
HHClIClI	0
HHClIBrBr	0
HHClIBrI	0
HHClIICl	57681647
HHClIIBr	0
HHClIII	0
HHBrHHBr	7804
HHBrHHI	11522
HHBrHFBr	137004
HHBrHFI	2724516
HHBrHClBr	2724603
HHBrHClI	2735547
HHBrHBrBr	12002
HHBrHBrI	13466725
HHBrHIBr	13406348
HHBrHII	23158386
HHBrFHI	2725006
HHBrFFBr	18462393
HHBrFFI	44891215
HHBrFClBr	44891202
HHBrFClI	121303197
HHBrFBrBr	59875334
HHBrFBrI	118830301
HHBrFIBr	118836025
HHBrFII	118830490
HHBrClHI	2756886
HHBrClFI	44891201
HHBrClClBr	14029670
HHBrClClI	44891213
HHBrClBrBr	85527112
HHBrClBrI	0
HHBrClIBr	0
HHBrClII	0
HHBrBrHI	19787006
HHBrBrFI	11603309
HHBrBrClI	0
HHBrBrBrBr	31137
HHBrBrBrI	66584504
HHBrBrIBr	119023408
HHBrBrII	20096086
HHBrIHI	66915547
HHBrIFI	118852881
HHBrIClI	0
HHBrIBrI	17848590
HHBrIIBr	12023155
HHBrIII	0
HHIHHI	12208
HHIHFI	2737096
HHIHClI	53406555
HHIHBrI	19877058
HHIHII	3013920
HHIFFI	11760302
HHIFClI	118802327
HHIFBrI	130691634
HHIFII	0
HHIClClI	117655349
HHIClBrI	0
HHIClII	0
HHIBrBrI	51041738
HHIBrII	0
HHIIII	12465
HFHFHF	9745
HFHFHCl	137000
HFHFHBr	136313
HFHFHI	2778221
HFHFFF	16910
HFHFFCl	2779254
HFHFFBr	2736399
HFHFFI	18415069
HFHFClF	2736662
HFHFClCl	15162477
HFHFClBr	53420316
HFHFClI	53441709
HFHFBrF	75398
HFHFBrCl	50998593
HFHFBrBr	2724517
HFHFBrI	53441702
HFHFIF	2760714
HFHFICl	50998592
HFHFIBr	519447
HFHFII	71277590
HFHClHCl	137002
HFHClHBr	2736223
HFHClHI	67066734
HFHClFCl	137560
HFHClFBr	50997898
HFHClFI	129962088
HFHClClCl	15743604
HFHClClBr	21691051
HFHClClI	121228332
HFHClBrCl	21198143
HFHClBrBr	44891174
HFHClBrI	89826342
HFHClICl	50998603
HFHClIBr	44891175
HFHClII	118836072
HFHBrHBr	137003
HFHBrHI	2761186
HFHBrFBr	44891181
HFHBrFI	118847267
HFHBrClBr	2724604
HFHBrClI	0
HFHBrBrBr	136369
HFHBrBrI	118830393
HFHBrIBr	2724606
HFHBrII	118847257
HFHIHI	53421699
HFHIFI	0
HFHIClI	118852955
HFHIBrI	118824731
HFHIII	73056631
HFFHFF	9474
HFFHFCl	137559
HFFHFBr	67597
HFFHFI	2760713
HFFHClCl	18947663
HFFHClBr	2773255
HFFHClI	56965571
HFFHBrBr	94949
HFFHBrI	56604674
HFFHII	57443622
HFFFHCl	18984029
HFFFHBr	611409
HFFFHI	2760715
HFFFFF	9696
HFFFFCl	18521355
HFFFFBr	66177
HFFFFI	12539904
HFFFClF	12081869
HFFFClCl	190295
HFFFClBr	2773276
HFFFClI	122636115
HFFFBrF	73792
HFFFBrCl	19418256
HFFFBrBr	2773994
HFFFBrI	10936638
HFFFIF	12539902
HFFFICl	122636116
HFFFIBr	2773398
HFFFII	0
HFFClHCl	18965800
HFFClHBr	50997843
HFFClHI	124201882
HFFClFF	137230
HFFClFCl	53792839
HFFClFBr	14978107
HFFClFI	0
HFFClClF	54257840
HFFClClCl	185700
HFFClClBr	53256792
HFFClClI	122636113
HFFClBrF	0
HFFClBrCl	0
HFFClBrBr	118819175
HFFClBrI	0
HFFClIF	141142109
HFFClICl	0
HFFClIBr	53256791
HFFClII	0
HFFBrHCl	50997902
HFFBrHBr	44891217
HFFBrHI	56604623
HFFBrFF	73794
HFFBrFCl	0
HFFBrFBr	83409866
HFFBrFI	0
HFFBrClF	50997968
HFFBrClCl	51000174
HFFBrClBr	50997819
HFFBrClI	0
HFFBrBrF	50997969
HFFBrBrCl	118813530
HFFBrBrBr	54207435
HFFBrBrI	118819108
HFFBrIF	44891124
HFFBrICl	0
HFFBrIBr	50997820
HFFBrII	0
HFFIHCl	118841767
HFFIHBr	118813502
HFFIHI	10981389
HFFIFF	12539903
HFFIFCl	0
HFFIFBr	19786459
HFFIFI	0
HFFIClF	88995331
HFFIClCl	51000173
HFFIClBr	0
HFFIClI	0
HFFIBrF	0
HFFIBrCl	0
HFFIBrBr	118841552
HFFIBrI	0
HFFIIF	138707063
HFFIICl	0
HFFIIBr	0
HFFIII	0
HFClHFCl	136242
HFClHFBr	23270179
HFClHFI	51000088
HFClHClF	10954177
HFClHClCl	123059
HFClHClBr	11791393
HFClHClI	119000760
HFClHBrF	44717751
HFClHBrCl	50997900
HFClHBrBr	44891187
HFClHBrI	50998080
HFClHIF	58000122
HFClHICl	68283156
HFClHIBr	50999479
HFClHII	118819266
HFClFHCl	21730662
HFClFHBr	2773258
HFClFHI	124201878
HFClFFCl	15348329
HFClFFBr	87457775
HFClFFI	0
HFClFClF	137563
HFClFClCl	15162479
HFClFClBr	70699617
HFClFClI	0
HFClFBrF	73010992
HFClFBrCl	0
HFClFBrBr	130954984
HFClFBrI	0
HFClFIF	0
HFClFICl	0
HFClFIBr	0
HFClFII	0
HFClClHCl	137828
HFClClHBr	44891199
HFClClHI	118847250
HFClClFCl	21553760
HFClClFBr	0
HFClClFI	0
HFClClClF	15162478
HFClClClCl	137682
HFClClClBr	0
HFClClClI	0
HFClClBrF	0
HFClClBrCl	0
HFClClBrBr	0
HFClClBrI	0
HFClClIF	0
HFClClICl	0
HFClClIBr	0
HFClClII	0
HFClBrHCl	618513
HFClBrHBr	2724906
HFClBrHI	124201883
HFClBrFCl	51000166
HFClBrFBr	44891179
HFClBrFI	0
HFClBrClF	0
HFClBrClCl	0
HFClBrClBr	44891205
HFClBrClI	0
HFClBrBrF	118807899
HFClBrBrCl	0
HFClBrBrBr	0
HFClBrBrI	0
HFClBrIF	0
HFClBrICl	0
HFClBrIBr	50997847
HFClBrII	0
HFClIHCl	118824670
HFClIHBr	0
HFClIHI	118802253
HFClIFCl	51000165
HFClIFBr	0
HFClIFI	0
HFClIClF	0
HFClIClCl	88702293
HFClIClBr	0
HFClIClI	0
HFClIBrF	0
HFClIBrCl	0
HFClIBrBr	0
HFClIBrI	0
HFClIIF	0
HFClIICl	0
HFClIIBr	0
HFClIII	0
HFBrHFBr	67596
HFBrHFI	2756921
HFBrHClCl	44891196
HFBrHClBr	44891197
HFBrHClI	44891195
HFBrHBrF	10564511
HFBrHBrCl	44891185
HFBrHBrBr	13710135
HFBrHBrI	44891186
HFBrHIF	44717752
HFBrHICl	133054160
HFBrHIBr	50999492
HFBrHII	118824836
HFBrFHCl	2761407
HFBrFHBr	24721227
HFBrFHI	2761406
HFBrFFCl	0
HFBrFFBr	53405611
HFBrFFI	0
HFBrFClCl	0
HFBrFClBr	118841694
HFBrFClI	0
HFBrFBrF	50997873
HFBrFBrCl	44891183
HFBrFBrBr	22643832
HFBrFBrI	44891182
HFBrFIF	87802913
HFBrFICl	0
HFBrFIBr	118841663
HFBrFII	0
HFBrClHCl	50998606
HFBrClHBr	44891198
HFBrClHI	86277449
HFBrClFCl	50997807
HFBrClFBr	118819170
HFBrClFI	0
HFBrClClCl	0
HFBrClClBr	0
HFBrClClI	0
HFBrClBrF	118841682
HFBrClBrCl	50997826
HFBrClBrBr	0
HFBrClBrI	0
HFBrClIF	0
HFBrClICl	0
HFBrClIBr	0
HFBrClII	0
HFBrBrHCl	2724907
HFBrBrHBr	2724913
HFBrBrHI	118824718
HFBrBrFCl	51000091
HFBrBrFBr	85607895
HFBrBrFI	118830262
HFBrBrClCl	0
HFBrBrClBr	0
HFBrBrClI	0
HFBrBrBrF	86016221
HFBrBrBrCl	87391000
HFBrBrBrBr	15546459
HFBrBrBrI	0
HFBrBrIF	118802190
HFBrBrICl	0
HFBrBrIBr	0
HFBrBrII	0
HFBrIHCl	0
HFBrIHBr	118830432
HFBrIHI	118847346
HFBrIFCl	0
HFBrIFBr	131074591
HFBrIFI	0
HFBrIClCl	0
HFBrIClBr	0
HFBrIClI	0
HFBrIBrF	118802138
HFBrIBrCl	0
HFBrIBrBr	0
HFBrIBrI	0
HFBrIIF	0
HFBrIICl	0
HFBrIIBr	0
HFBrIII	0
HFIHFI	10904622
HFIHClCl	70963515
HFIHClBr	50997836
HFIHClI	118802260
HFIHBrCl	0
HFIHBrBr	44891188
HFIHBrI	118824814
HFIHIF	84820656
HFIHICl	118802291
HFIHIBr	118847348
HFIHII	102056313
HFIFHCl	50998404
HFIFHBr	2782702
HFIFHI	46848996
HFIFFCl	0
HFIFFBr	0
HFIFFI	134216548
HFIFClCl	0
HFIFClBr	0
HFIFClI	0
HFIFBrCl	0
HFIFBrBr	118819110
HFIFBrI	0
HFIFIF	11825155
HFIFICl	0
HFIFIBr	0
HFIFII	0
HFIClHCl	50998607
HFIClHBr	44891200
HFIClHI	118836070
HFIClFCl	0
HFIClFBr	0
HFIClFI	0
HFIClClCl	0
HFIClClBr	0
HFIClClI	0
HFIClBrCl	0
HFIClBrBr	0
HFIClBrI	0
HFIClIF	0
HFIClICl	0
HFIClIBr	0
HFIClII	0
HFIBrHCl	44557939
HFIBrHBr	11090199
HFIBrHI	118852956
HFIBrFCl	51000090
HFIBrFBr	44891180
HFIBrFI	0
HFIBrClCl	0
HFIBrClBr	44891206
HFIBrClI	0
HFIBrBrCl	0
HFIBrBrBr	0
HFIBrBrI	0
HFIBrIF	0
HFIBrICl	0
HFIBrIBr	0
HFIBrII	0
HFIIHCl	118836116
HFIIHBr	118847347
HFIIHI	124201884
HFIIFCl	0
HFIIFBr	0
HFIIFI	20096087
HFIIClCl	0
HFIIClBr	0
HFIIClI	0
HFIIBrCl	0
HFIIBrBr	0
HFIIBrI	0
HFIIIF	0
HFIIICl	0
HFIIIBr	0
HFIIII	12385998
HClHClHCl	7950
HClHClHBr	29766
HClHClHI	76424
HClHClFCl	142093
HClHClFBr	50997897
HClHClFI	121228334
HClHClClCl	12468
HClHClClBr	4382903
HClHClClI	20269860
HClHClBrCl	140526
HClHClBrBr	14029664
HClHClBrI	0
HClHClICl	232054
HClHClIBr	44891178
HClHClII	141333
HClHBrHBr	84676
HClHBrHI	554123
HClHBrFBr	86277463
HClHBrFI	0
HClHBrClBr	14029667
HClHBrClI	118797013
HClHBrBrBr	12629276
HClHBrBrI	139434254
HClHBrIBr	44557941
HClHBrII	0
HClHIHI	71656114
HClHIFI	118836085
HClHIClI	0
HClHIBrI	53231009
HClHIII	73056630
HClFFFCl	19020328
HClFFFBr	19418255
HClFFFI	0
HClFFClCl	21730661
HClFFClBr	0
HClFFClI	0
HClFFBrCl	0
HClFFBrBr	131214404
HClFFBrI	0
HClFFICl	0
HClFFIBr	0
HClFFII	0
HClFClHBr	22926230
HClFClHI	19821778
HClFClFCl	15854924
HClFClFBr	86685079
HClFClFI	87158986
HClFClClCl	13529069
HClFClClBr	0
HClFClClI	0
HClFClBrCl	50997806
HClFClBrBr	50997805
HClFClBrI	50997804
HClFClICl	0
HClFClIBr	0
HClFClII	0
HClFBrHBr	44891204
HClFBrHI	71116238
HClFBrFCl	0
HClFBrFBr	118830556
HClFBrFI	0
HClFBrClCl	0
HClFBrClBr	50997839
HClFBrClI	0
HClFBrBrCl	0
HClFBrBrBr	87391750
HClFBrBrI	0
HClFBrICl	0
HClFBrIBr	50997838
HClFBrII	0
HClFIHBr	77134623
HClFIHI	118836163
HClFIFCl	12982459
HClFIFBr	0
HClFIFI	0
HClFIClCl	0
HClFIClBr	0
HClFIClI	0
HClFIBrCl	0
HClFIBrBr	0
HClFIBrI	0
HClFIICl	0
HClFIIBr	0
HClFIII	0
HClClHClCl	7270
HClClHClBr	122453
HClClHClI	252788
HClClHBrBr	4137564
HClClHBrI	53441444
HClClHII	144606
HClClFFBr	0
HClClFFI	122636114
HClClFClCl	136158
HClClFClBr	0
HClClFClI	0
HClClFBrCl	0
HClClFBrBr	0
HClClFBrI	0
HClClFICl	0
HClClFIBr	0
HClClFII	0
HClClClHBr	4124400
HClClClHI	284019
HClClClFBr	0
HClClClFI	0
HClClClClCl	11855
HClClClClBr	517976
HClClClClI	2802859
HClClClBrCl	3344724
HClClClBrBr	14029672
HClClClBrI	0
HClClClICl	20269858
HClClClIBr	0
HClClClII	0
HClClBrHBr	14029668
HClClBrHI	23071694
HClClBrFBr	53229888
HClClBrFI	0
HClClBrClCl	56034
HClClBrClBr	14029674
HClClBrClI	0
HClClBrBrCl	14029673
HClClBrBrBr	643343
HClClBrBrI	0
HClClBrICl	50998148
HClClBrIBr	50997824
HClClBrII	0
HClClIHBr	0
HClClIHI	124201887
HClClIFBr	0
HClClIFI	0
HClClIClCl	520590
HClClIClBr	0
HClClIClI	12688909
HClClIBrCl	129724408
HClClIBrBr	0
HClClIBrI	0
HClClIICl	0
HClClIIBr	0
HClClIII	0
HClBrHClBr	231237
HClBrHClI	50997899
HClBrHBrCl	14029669
HClBrHBrBr	85527116
HClBrHBrI	0
HClBrHICl	0
HClBrHIBr	0
HClBrHII	0
HClBrFFBr	118847349
HClBrFFI	0
HClBrFClBr	0
HClBrFClI	0
HClBrFBrCl	0
HClBrFBrBr	90781371
HClBrFBrI	0
HClBrFICl	0
HClBrFIBr	0
HClBrFII	0
HClBrClHBr	14029671
HClBrClHI	44891214
HClBrClFBr	0
HClBrClFI	0
HClBrClClBr	14029677
HClBrClClI	0
HClBrClBrCl	14029675
HClBrClBrBr	86016219
HClBrClBrI	50997823
HClBrClICl	0
HClBrClIBr	0
HClBrClII	0
HClBrBrHBr	53422410
HClBrBrHI	124201885
HClBrBrFBr	0
HClBrBrFI	0
HClBrBrClBr	643342
HClBrBrClI	0
HClBrBrBrCl	86016222
HClBrBrBrBr	22987356
HClBrBrBrI	0
HClBrBrICl	0
HClBrBrIBr	0
HClBrBrII	0
HClBrIHBr	0
HClBrIHI	124201888
HClBrIFBr	0
HClBrIFI	0
HClBrIClBr	0
HClBrIClI	0
HClBrIBrCl	0
HClBrIBrBr	0
HClBrIBrI	0
HClBrIICl	0
HClBrIIBr	0
HClBrIII	0
HClIHClI	3479635
HClIHBrBr	50999510
HClIHBrI	0
HClIHICl	4377086
HClIHIBr	0
HClIHII	102056311
HClIFFBr	0
HClIFFI	0
HClIFClBr	0
HClIFClI	0
HClIFBrBr	0
HClIFBrI	0
HClIFICl	0
HClIFIBr	0
HClIFII	0
HClIClHBr	4574491
HClIClHI	71357662
HClIClFBr	0
HClIClFI	0
HClIClClBr	0
HClIClClI	0
HClIClBrBr	0
HClIClBrI	0
HClIClICl	10928194
HClIClIBr	0
HClIClII	0
HClIBrHBr	44557940
HClIBrHI	124201886
HClIBrFBr	0
HClIBrFI	0
HClIBrClBr	50997901
HClIBrClI	0
HClIBrBrBr	0
HClIBrBrI	0
HClIBrICl	0
HClIBrIBr	0
HClIBrII	0
HClIIHBr	0
HClIIHI	124201889
HClIIFBr	0
HClIIFI	0
HClIIClBr	0
HClIIClI	20096085
HClIIBrBr	0
HClIIBrI	0
HClIIICl	0
HClIIIBr	0
HClIIII	0
HBrHBrHBr	12279
HBrHBrHI	11068437
HBrHBrFBr	21200911
HBrHBrFI	118835938
HBrHBrClBr	71144331
HBrHBrClI	0
HBrHBrBrBr	12467
HBrHBrBrI	119000220
HBrHBrIBr	140844
HBrHBrII	119097625
HBrHIHI	21708799
HBrHIFI	118847320
HBrHIClI	143626045
HBrHIBrI	85878295
HBrHIII	102583151
HBrFFFBr	11109026
HBrFFFI	10860670
HBrFFClBr	50997822
HBrFFClI	0
HBrFFBrBr	86016243
HBrFFBrI	90302017
HBrFFIBr	50997821
HBrFFII	0
HBrFClFBr	130883725
HBrFClFI	0
HBrFClClBr	50997825
HBrFClClI	0
HBrFClBrBr	0
HBrFClBrI	0
HBrFClIBr	0
HBrFClII	0
HBrFBrHI	118841524
HBrFBrFBr	12982463
HBrFBrFI	118807750
HBrFBrClBr	0
HBrFBrClI	0
HBrFBrBrBr	15394890
HBrFBrBrI	0
HBrFBrIBr	0
HBrFBrII	0
HBrFIHI	118824830
HBrFIFBr	12982458
HBrFIFI	0
HBrFIClBr	0
HBrFIClI	0
HBrFIBrBr	0
HBrFIBrI	0
HBrFIIBr	0
HBrFIII	0
HBrClFFI	0
HBrClFClBr	10969348
HBrClFClI	0
HBrClFBrBr	87391644
HBrClFBrI	0
HBrClFIBr	0
HBrClFII	0
HBrClClFI	0
HBrClClClBr	14029676
HBrClClClI	0
HBrClClBrBr	86016218
HBrClClBrI	0
HBrClClIBr	50997808
HBrClClII	0
HBrClBrHI	0
HBrClBrFI	0
HBrClBrClBr	4452536
HBrClBrClI	0
HBrClBrBrBr	86016245
HBrClBrBrI	0
HBrClBrIBr	0
HBrClBrII	0
HBrClIHI	124201890
HBrClIFI	0
HBrClIClBr	0
HBrClIClI	0
HBrClIBrBr	0
HBrClIBrI	0
HBrClIIBr	0
HBrClIII	0
HBrBrHBrBr	12486
HBrBrHBrI	12023742
HBrBrHII	11420392
HBrBrFFI	118813329
HBrBrFClI	0
HBrBrFBrBr	10949657
HBrBrFBrI	0
HBrBrFIBr	0
HBrBrFII	0
HBrBrClFI	0
HBrBrClClI	0
HBrBrClBrBr	86016246
HBrBrClBrI	0
HBrBrClIBr	0
HBrBrClII	0
HBrBrBrHI	124201879
HBrBrBrFI	0
HBrBrBrClI	0
HBrBrBrBrBr	11854
HBrBrBrBrI	0
HBrBrBrIBr	0
HBrBrBrII	0
HBrBrIHI	124201891
HBrBrIFI	0
HBrBrIClI	0
HBrBrIBrBr	0
HBrBrIBrI	0
HBrBrIIBr	0
HBrBrIII	0
HBrIHBrI	11123771
HBrIHIBr	4063591
HBrIHII	102056312
HBrIFFI	138481626
HBrIFClI	0
HBrIFBrI	0
HBrIFIBr	11049420
HBrIFII	0
HBrIClFI	0
HBrIClClI	0
HBrIClBrI	0
HBrIClIBr	0
HBrIClII	0
HBrIBrHI	117655324
HBrIBrFI	0
HBrIBrClI	0
HBrIBrBrI	0
HBrIBrIBr	0
HBrIBrII	0
HBrIIHI	124201892
HBrIIFI	0
HBrIIClI	0
HBrIIBrI	0
HBrIIIBr	0
HBrIIII	0
HIHIHI	12282
HIHIFI	124201880
HIHIClI	124201881
HIHIBrI	71168194
HIHIII	12470
HIFFFI	10905090
HIFFClI	0
HIFFBrI	0
HIFFII	0
HIFClFI	0
HIFClClI	0
HIFClBrI	0
HIFClII	0
HIFBrFI	0
HIFBrClI	0
HIFBrBrI	0
HIFBrII	0
HIFIFI	0
HIFIClI	0
HIFIBrI	0
HIFIII	0
HIClFClI	0
HIClFBrI	0
HIClFII	0
HIClClClI	84820447
HIClClBrI	0
HIClClII	0
HIClBrClI	0
HIClBrBrI	0
HIClBrII	0
HIClIClI	0
HIClIBrI	0
HIClIII	13287011
HIBrFBrI	0
HIBrFII	0
HIBrClBrI	0
HIBrClII	0
HIBrBrBrI	0
HIBrBrII	0
HIBrIBrI	0
HIBrIII	0
HIIHII	12488
HIIFII	0
HIIClII	0
HIIBrII	0
HIIIII	11856
FFFFFF	9805
FFFFFCl	9579
FFFFFBr	9578
FFFFFI	70008
FFFFClCl	612830
FFFFClBr	22007931
FFFFClI	124152591
FFFFBrBr	70007
FFFFBrI	18365611
FFFFII	75923
FFFClFCl	70977
FFFClFBr	118819147
FFFClFI	0
FFFClClCl	13031263
FFFClClBr	22007936
FFFClClI	121228376
FFFClBrCl	130699975
FFFClBrBr	22007939
FFFClBrI	0
FFFClICl	118802085
FFFClIBr	0
FFFClII	0
FFFBrFBr	73793
FFFBrFI	13027703
FFFBrClBr	0
FFFBrClI	0
FFFBrBrBr	12143749
FFFBrBrI	0
FFFBrIBr	0
FFFBrII	0
FFFIFI	12543813
FFFIClI	0
FFFIBrI	0
FFFIII	137347020
FFClFFCl	11085291
FFClFFBr	622047
FFClFFI	23234802
FFClFClCl	13031264
FFClFClBr	118836073
FFClFClI	118802220
FFClFBrCl	118819177
FFClFBrBr	0
FFClFBrI	0
FFClFICl	118824708
FFClFIBr	0
FFClFII	0
FFClClFBr	118847372
FFClClFI	118818982
FFClClClCl	13031265
FFClClClBr	17900813
FFClClClI	0
FFClClBrCl	0
FFClClBrBr	22007928
FFClClBrI	0
FFClClICl	0
FFClClIBr	0
FFClClII	0
FFClBrFBr	0
FFClBrFI	0
FFClBrClBr	0
FFClBrClI	0
FFClBrBrCl	0
FFClBrBrBr	17900814
FFClBrBrI	0
FFClBrICl	0
FFClBrIBr	0
FFClBrII	0
FFClIFBr	0
FFClIFI	0
FFClIClBr	0
FFClIClI	0
FFClIBrBr	0
FFClIBrI	0
FFClIICl	0
FFClIIBr	0
FFClIII	0
FFBrFFBr	67653
FFBrFFI	13027704
FFBrFClBr	0
FFBrFClI	0
FFBrFBrBr	85776423
FFBrFBrI	0
FFBrFIBr	0
FFBrFII	0
FFBrClFI	0
FFBrClClBr	0
FFBrClClI	0
FFBrClBrBr	0
FFBrClBrI	0
FFBrClIBr	0
FFBrClII	0
FFBrBrFI	0
FFBrBrClI	0
FFBrBrBrBr	13204933
FFBrBrBrI	0
FFBrBrIBr	0
FFBrBrII	0
FFBrIFI	0
FFBrIClI	0
FFBrIBrI	0
FFBrIIBr	0
FFBrIII	0
FFIFFI	67850
FFIFClI	0
FFIFBrI	139759231
FFIFII	22497149
FFIClClI	0
FFIClBrI	0
FFIClII	0
FFIBrBrI	142601350
FFIBrII	0
FFIIII	20096088
FClFClFCl	67573
FClFClFBr	2782465
FClFClFI	85780637
FClFClClCl	619915
FClFClClBr	0
FClFClClI	0
FClFClBrCl	23431777
FClFClBrBr	0
FClFClBrI	0
FClFClICl	0
FClFClIBr	0
FClFClII	0
FClFBrFBr	0
FClFBrFI	0
FClFBrClBr	0
FClFBrClI	0
FClFBrBrBr	0
FClFBrBrI	0
FClFBrIBr	0
FClFBrII	0
FClFIFI	0
FClFIClI	0
FClFIBrI	0
FClFIII	0
FClClFClCl	13031266
FClClFClBr	0
FClClFClI	0
FClClFBrBr	0
FClClFBrI	0
FClClFII	0
FClClClFBr	0
FClClClFI	0
FClClClClCl	9441
FClClClClBr	22007935
FClClClClI	0
FClClClBrCl	0
FClClClBrBr	22007929
FClClClBrI	0
FClClClICl	0
FClClClIBr	0
FClClClII	0
FClClBrFBr	0
FClClBrFI	0
FClClBrClCl	628565
FClClBrClBr	0
FClClBrClI	0
FClClBrBrCl	632183
FClClBrBrBr	22007932
FClClBrBrI	0
FClClBrICl	0
FClClBrIBr	0
FClClBrII	0
FClClIFBr	0
FClClIFI	0
FClClIClCl	632307
FClClIClBr	0
FClClIClI	0
FClClIBrCl	581714
FClClIBrBr	0
FClClIBrI	0
FClClIICl	0
FClClIIBr	0
FClClIII	0
FClBrFClBr	0
FClBrFClI	0
FClBrFBrCl	0
FClBrFBrBr	0
FClBrFBrI	0
FClBrFICl	0
FClBrFIBr	0
FClBrFII	0
FClBrClFBr	0
FClBrClFI	0
FClBrClClBr	0
FClBrClClI	0
FClBrClBrCl	0
FClBrClBrBr	0
FClBrClBrI	0
FClBrClICl	0
FClBrClIBr	0
FClBrClII	0
FClBrBrFBr	0
FClBrBrFI	0
FClBrBrClBr	0
FClBrBrClI	0
FClBrBrBrCl	0
FClBrBrBrBr	22007934
FClBrBrBrI	0
FClBrBrICl	0
FClBrBrIBr	0
FClBrBrII	0
FClBrIFBr	0
FClBrIFI	0
FClBrIClBr	0
FClBrIClI	0
FClBrIBrCl	635049
FClBrIBrBr	0
FClBrIBrI	0
FClBrIICl	0
FClBrIIBr	0
FClBrIII	0
FClIFClI	0
FClIFBrBr	0
FClIFBrI	0
FClIFICl	0
FClIFIBr	0
FClIFII	0
FClIClFBr	0
FClIClFI	0
FClIClClBr	0
FClIClClI	0
FClIClBrBr	0
FClIClBrI	0
FClIClICl	0
FClIClIBr	0
FClIClII	0
FClIBrFBr	0
FClIBrFI	0
FClIBrClBr	0
FClIBrClI	0
FClIBrBrBr	0
FClIBrBrI	0
FClIBrICl	0
FClIBrIBr	0
FClIBrII	0
FClIIFBr	0
FClIIFI	0
FClIIClBr	0
FClIIClI	0
FClIIBrBr	0
FClIIBrI	0
FClIIICl	0
FClIIIBr	0
FClIIII	0
FBrFBrFBr	137562
FBrFBrFI	21708816
FBrFBrClBr	0
FBrFBrClI	0
FBrFBrBrBr	12346564
FBrFBrBrI	0
FBrFBrIBr	0
FBrFBrII	0
FBrFIFI	22613636
FBrFIClI	0
FBrFIBrI	0
FBrFIII	0
FBrClClClBr	0
FBrClClClI	0
FBrClClBrBr	0
FBrClClBrI	0
FBrClClIBr	0
FBrClClII	0
FBrClBrFI	0
FBrClBrClBr	0
FBrClBrClI	0
FBrClBrBrBr	0
FBrClBrBrI	0
FBrClBrIBr	0
FBrClBrII	0
FBrClIFI	0
FBrClIClBr	0
FBrClIClI	0
FBrClIBrBr	0
FBrClIBrI	0
FBrClIIBr	0
FBrClIII	0
FBrBrFBrBr	13204932
FBrBrFBrI	0
FBrBrFII	0
FBrBrClClI	0
FBrBrClBrBr	0
FBrBrClBrI	0
FBrBrClIBr	0
FBrBrClII	0
FBrBrBrFI	0
FBrBrBrClI	0
FBrBrBrBrBr	2779770
FBrBrBrBrI	0
FBrBrBrIBr	0
FBrBrBrII	0
FBrBrIFI	0
FBrBrIClI	0
FBrBrIBrBr	85895170
FBrBrIBrI	0
FBrBrIIBr	0
FBrBrIII	0
FBrIFBrI	142601349
FBrIFIBr	0
FBrIFII	0
FBrIClClI	0
FBrIClBrI	0
FBrIClIBr	0
FBrIClII	0
FBrIBrFI	142601351
FBrIBrClI	0
FBrIBrBrI	0
FBrIBrIBr	0
FBrIBrII	0
FBrIIFI	0
FBrIIClI	0
FBrIIBrI	143728589
FBrIIIBr	0
FBrIIII	0
FIFIFI	3852430
FIFIClI	0
FIFIBrI	0
FIFIII	20096084
FIClClClI	0
FIClClBrI	0
FIClClII	0
FIClBrClI	0
FIClBrBrI	0
FIClBrII	0
FIClIClI	0
FIClIBrI	0
FIClIII	0
FIBrClBrI	0
FIBrClII	0
FIBrBrBrI	0
FIBrBrII	0
FIBrIBrI	0
FIBrIII	0
FIIFII	4165602
FIIClII	0
FIIBrII	0
FIIIII	12385993
ClClClClClCl	8370
ClClClClClBr	3014710
ClClClClClI	140088
ClClClClBrBr	184107
ClClClClBrI	0
ClClClClII	142486
ClClClBrClBr	5044590
ClClClBrClI	0
ClClClBrBrBr	4120010
ClClClBrBrI	0
ClClClBrIBr	0
ClClClBrII	0
ClClClIClI	13706836
ClClClIBrI	0
ClClClIII	22311451
ClClBrClClBr	3014711
ClClBrClClI	12492146
ClClBrClBrBr	25680
ClClBrClBrI	0
ClClBrClIBr	0
ClClBrClII	0
ClClBrBrClI	0
ClClBrBrBrBr	4162868
ClClBrBrBrI	0
ClClBrBrIBr	0
ClClBrBrII	0
ClClBrIClI	0
ClClBrIBrI	0
ClClBrIIBr	0
ClClBrIII	0
ClClIClClI	4578136
ClClIClBrI	0
ClClIClII	22311464
ClClIBrBrI	13204934
ClClIBrII	0
ClClIIII	22311460
ClBrClBrClBr	22311457
ClBrClBrClI	0
ClBrClBrBrBr	12346565
ClBrClBrBrI	0
ClBrClBrIBr	0
ClBrClBrII	0
ClBrClIClI	0
ClBrClIBrI	0
ClBrClIII	0
ClBrBrClBrBr	3351387
ClBrBrClBrI	0
ClBrBrClII	0
ClBrBrBrClI	0
ClBrBrBrBrBr	2776021
ClBrBrBrBrI	0
ClBrBrBrIBr	0
ClBrBrBrII	0
ClBrBrIClI	0
ClBrBrIBrBr	85895171
ClBrBrIBrI	0
ClBrBrIIBr	0
ClBrBrIII	0
ClBrIClBrI	13204929
ClBrIClIBr	0
ClBrIClII	0
ClBrIBrClI	0
ClBrIBrBrI	0
ClBrIBrIBr	0
ClBrIBrII	0
ClBrIIClI	0
ClBrIIBrI	0
ClBrIIIBr	0
ClBrIIII	0
ClIClIClI	11421610
ClIClIBrI	0
ClIClIII	22311454
ClIBrBrBrI	0
ClIBrBrII	0
ClIBrIBrI	0
ClIBrIII	0
ClIIClII	22311463
ClIIBrII	0
ClIIIII	12385992
BrBrBrBrBrBr	6905
BrBrBrBrBrI	13848176
BrBrBrBrII	0
BrBrBrIBrI	0
BrBrBrIII	102186883
BrBrIBrBrI	4180283
BrBrIBrII	86173245
BrBrIIII	102167908
BrIBrIBrI	4349926
BrIBrIII	0
BrIIBrII	20096083
BrIIIII	12385991
IIIIII	11853
