# Supplementary material for: Geometric and energetic data from quantum chemical calculations of halobenzenes and xylenes
Source: Data Brief. 2020 Mar 5;30:105386. doi: 10.1016/j.dib.2020.105386 (PMC7114895; doi:10.1016/j.dib.2020.105386)
Supplement: Supplementary file 3 [file mmc3.zip › codes/fulllist.csv]

H	H	H	H	H	H
H	H	H	H	H	F
H	H	H	H	H	Cl
H	H	H	H	H	Br
H	H	H	H	H	I
H	H	H	H	F	F
H	H	H	H	F	Cl
H	H	H	H	F	Br
H	H	H	H	F	I
H	H	H	H	Cl	Cl
H	H	H	H	Cl	Br
H	H	H	H	Cl	I
H	H	H	H	Br	Br
H	H	H	H	Br	I
H	H	H	H	I	I
H	H	H	F	H	F
H	H	H	F	H	Cl
H	H	H	F	H	Br
H	H	H	F	H	I
H	H	H	F	F	F
H	H	H	F	F	Cl
H	H	H	F	F	Br
H	H	H	F	F	I
H	H	H	F	Cl	F
H	H	H	F	Cl	Cl
H	H	H	F	Cl	Br
H	H	H	F	Cl	I
H	H	H	F	Br	F
H	H	H	F	Br	Cl
H	H	H	F	Br	Br
H	H	H	F	Br	I
H	H	H	F	I	F
H	H	H	F	I	Cl
H	H	H	F	I	Br
H	H	H	F	I	I
H	H	H	Cl	H	Cl
H	H	H	Cl	H	Br
H	H	H	Cl	H	I
H	H	H	Cl	F	Cl
H	H	H	Cl	F	Br
H	H	H	Cl	F	I
H	H	H	Cl	Cl	Cl
H	H	H	Cl	Cl	Br
H	H	H	Cl	Cl	I
H	H	H	Cl	Br	Cl
H	H	H	Cl	Br	Br
H	H	H	Cl	Br	I
H	H	H	Cl	I	Cl
H	H	H	Cl	I	Br
H	H	H	Cl	I	I
H	H	H	Br	H	Br
H	H	H	Br	H	I
H	H	H	Br	F	Br
H	H	H	Br	F	I
H	H	H	Br	Cl	Br
H	H	H	Br	Cl	I
H	H	H	Br	Br	Br
H	H	H	Br	Br	I
H	H	H	Br	I	Br
H	H	H	Br	I	I
H	H	H	I	H	I
H	H	H	I	F	I
H	H	H	I	Cl	I
H	H	H	I	Br	I
H	H	H	I	I	I
H	H	F	H	H	F
H	H	F	H	H	Cl
H	H	F	H	H	Br
H	H	F	H	H	I
H	H	F	H	F	F
H	H	F	H	F	Cl
H	H	F	H	F	Br
H	H	F	H	F	I
H	H	F	H	Cl	F
H	H	F	H	Cl	Cl
H	H	F	H	Cl	Br
H	H	F	H	Cl	I
H	H	F	H	Br	F
H	H	F	H	Br	Cl
H	H	F	H	Br	Br
H	H	F	H	Br	I
H	H	F	H	I	F
H	H	F	H	I	Cl
H	H	F	H	I	Br
H	H	F	H	I	I
H	H	F	F	H	Cl
H	H	F	F	H	Br
H	H	F	F	H	I
H	H	F	F	F	F
H	H	F	F	F	Cl
H	H	F	F	F	Br
H	H	F	F	F	I
H	H	F	F	Cl	F
H	H	F	F	Cl	Cl
H	H	F	F	Cl	Br
H	H	F	F	Cl	I
H	H	F	F	Br	F
H	H	F	F	Br	Cl
H	H	F	F	Br	Br
H	H	F	F	Br	I
H	H	F	F	I	F
H	H	F	F	I	Cl
H	H	F	F	I	Br
H	H	F	F	I	I
H	H	F	Cl	H	Cl
H	H	F	Cl	H	Br
H	H	F	Cl	H	I
H	H	F	Cl	F	Cl
H	H	F	Cl	F	Br
H	H	F	Cl	F	I
H	H	F	Cl	Cl	F
H	H	F	Cl	Cl	Cl
H	H	F	Cl	Cl	Br
H	H	F	Cl	Cl	I
H	H	F	Cl	Br	F
H	H	F	Cl	Br	Cl
H	H	F	Cl	Br	Br
H	H	F	Cl	Br	I
H	H	F	Cl	I	F
H	H	F	Cl	I	Cl
H	H	F	Cl	I	Br
H	H	F	Cl	I	I
H	H	F	Br	H	Cl
H	H	F	Br	H	Br
H	H	F	Br	H	I
H	H	F	Br	F	Cl
H	H	F	Br	F	Br
H	H	F	Br	F	I
H	H	F	Br	Cl	Cl
H	H	F	Br	Cl	Br
H	H	F	Br	Cl	I
H	H	F	Br	Br	F
H	H	F	Br	Br	Cl
H	H	F	Br	Br	Br
H	H	F	Br	Br	I
H	H	F	Br	I	F
H	H	F	Br	I	Cl
H	H	F	Br	I	Br
H	H	F	Br	I	I
H	H	F	I	H	Cl
H	H	F	I	H	Br
H	H	F	I	H	I
H	H	F	I	F	Cl
H	H	F	I	F	Br
H	H	F	I	F	I
H	H	F	I	Cl	Cl
H	H	F	I	Cl	Br
H	H	F	I	Cl	I
H	H	F	I	Br	Cl
H	H	F	I	Br	Br
H	H	F	I	Br	I
H	H	F	I	I	F
H	H	F	I	I	Cl
H	H	F	I	I	Br
H	H	F	I	I	I
H	H	Cl	H	H	Cl
H	H	Cl	H	H	Br
H	H	Cl	H	H	I
H	H	Cl	H	F	Cl
H	H	Cl	H	F	Br
H	H	Cl	H	F	I
H	H	Cl	H	Cl	Cl
H	H	Cl	H	Cl	Br
H	H	Cl	H	Cl	I
H	H	Cl	H	Br	Cl
H	H	Cl	H	Br	Br
H	H	Cl	H	Br	I
H	H	Cl	H	I	Cl
H	H	Cl	H	I	Br
H	H	Cl	H	I	I
H	H	Cl	F	H	Br
H	H	Cl	F	H	I
H	H	Cl	F	F	Cl
H	H	Cl	F	F	Br
H	H	Cl	F	F	I
H	H	Cl	F	Cl	Cl
H	H	Cl	F	Cl	Br
H	H	Cl	F	Cl	I
H	H	Cl	F	Br	Cl
H	H	Cl	F	Br	Br
H	H	Cl	F	Br	I
H	H	Cl	F	I	Cl
H	H	Cl	F	I	Br
H	H	Cl	F	I	I
H	H	Cl	Cl	H	Br
H	H	Cl	Cl	H	I
H	H	Cl	Cl	F	Br
H	H	Cl	Cl	F	I
H	H	Cl	Cl	Cl	Cl
H	H	Cl	Cl	Cl	Br
H	H	Cl	Cl	Cl	I
H	H	Cl	Cl	Br	Cl
H	H	Cl	Cl	Br	Br
H	H	Cl	Cl	Br	I
H	H	Cl	Cl	I	Cl
H	H	Cl	Cl	I	Br
H	H	Cl	Cl	I	I
H	H	Cl	Br	H	Br
H	H	Cl	Br	H	I
H	H	Cl	Br	F	Br
H	H	Cl	Br	F	I
H	H	Cl	Br	Cl	Br
H	H	Cl	Br	Cl	I
H	H	Cl	Br	Br	Cl
H	H	Cl	Br	Br	Br
H	H	Cl	Br	Br	I
H	H	Cl	Br	I	Cl
H	H	Cl	Br	I	Br
H	H	Cl	Br	I	I
H	H	Cl	I	H	Br
H	H	Cl	I	H	I
H	H	Cl	I	F	Br
H	H	Cl	I	F	I
H	H	Cl	I	Cl	Br
H	H	Cl	I	Cl	I
H	H	Cl	I	Br	Br
H	H	Cl	I	Br	I
H	H	Cl	I	I	Cl
H	H	Cl	I	I	Br
H	H	Cl	I	I	I
H	H	Br	H	H	Br
H	H	Br	H	H	I
H	H	Br	H	F	Br
H	H	Br	H	F	I
H	H	Br	H	Cl	Br
H	H	Br	H	Cl	I
H	H	Br	H	Br	Br
H	H	Br	H	Br	I
H	H	Br	H	I	Br
H	H	Br	H	I	I
H	H	Br	F	H	I
H	H	Br	F	F	Br
H	H	Br	F	F	I
H	H	Br	F	Cl	Br
H	H	Br	F	Cl	I
H	H	Br	F	Br	Br
H	H	Br	F	Br	I
H	H	Br	F	I	Br
H	H	Br	F	I	I
H	H	Br	Cl	H	I
H	H	Br	Cl	F	I
H	H	Br	Cl	Cl	Br
H	H	Br	Cl	Cl	I
H	H	Br	Cl	Br	Br
H	H	Br	Cl	Br	I
H	H	Br	Cl	I	Br
H	H	Br	Cl	I	I
H	H	Br	Br	H	I
H	H	Br	Br	F	I
H	H	Br	Br	Cl	I
H	H	Br	Br	Br	Br
H	H	Br	Br	Br	I
H	H	Br	Br	I	Br
H	H	Br	Br	I	I
H	H	Br	I	H	I
H	H	Br	I	F	I
H	H	Br	I	Cl	I
H	H	Br	I	Br	I
H	H	Br	I	I	Br
H	H	Br	I	I	I
H	H	I	H	H	I
H	H	I	H	F	I
H	H	I	H	Cl	I
H	H	I	H	Br	I
H	H	I	H	I	I
H	H	I	F	F	I
H	H	I	F	Cl	I
H	H	I	F	Br	I
H	H	I	F	I	I
H	H	I	Cl	Cl	I
H	H	I	Cl	Br	I
H	H	I	Cl	I	I
H	H	I	Br	Br	I
H	H	I	Br	I	I
H	H	I	I	I	I
H	F	H	F	H	F
H	F	H	F	H	Cl
H	F	H	F	H	Br
H	F	H	F	H	I
H	F	H	F	F	F
H	F	H	F	F	Cl
H	F	H	F	F	Br
H	F	H	F	F	I
H	F	H	F	Cl	F
H	F	H	F	Cl	Cl
H	F	H	F	Cl	Br
H	F	H	F	Cl	I
H	F	H	F	Br	F
H	F	H	F	Br	Cl
H	F	H	F	Br	Br
H	F	H	F	Br	I
H	F	H	F	I	F
H	F	H	F	I	Cl
H	F	H	F	I	Br
H	F	H	F	I	I
H	F	H	Cl	H	Cl
H	F	H	Cl	H	Br
H	F	H	Cl	H	I
H	F	H	Cl	F	Cl
H	F	H	Cl	F	Br
H	F	H	Cl	F	I
H	F	H	Cl	Cl	Cl
H	F	H	Cl	Cl	Br
H	F	H	Cl	Cl	I
H	F	H	Cl	Br	Cl
H	F	H	Cl	Br	Br
H	F	H	Cl	Br	I
H	F	H	Cl	I	Cl
H	F	H	Cl	I	Br
H	F	H	Cl	I	I
H	F	H	Br	H	Br
H	F	H	Br	H	I
H	F	H	Br	F	Br
H	F	H	Br	F	I
H	F	H	Br	Cl	Br
H	F	H	Br	Cl	I
H	F	H	Br	Br	Br
H	F	H	Br	Br	I
H	F	H	Br	I	Br
H	F	H	Br	I	I
H	F	H	I	H	I
H	F	H	I	F	I
H	F	H	I	Cl	I
H	F	H	I	Br	I
H	F	H	I	I	I
H	F	F	H	F	F
H	F	F	H	F	Cl
H	F	F	H	F	Br
H	F	F	H	F	I
H	F	F	H	Cl	Cl
H	F	F	H	Cl	Br
H	F	F	H	Cl	I
H	F	F	H	Br	Br
H	F	F	H	Br	I
H	F	F	H	I	I
H	F	F	F	H	Cl
H	F	F	F	H	Br
H	F	F	F	H	I
H	F	F	F	F	F
H	F	F	F	F	Cl
H	F	F	F	F	Br
H	F	F	F	F	I
H	F	F	F	Cl	F
H	F	F	F	Cl	Cl
H	F	F	F	Cl	Br
H	F	F	F	Cl	I
H	F	F	F	Br	F
H	F	F	F	Br	Cl
H	F	F	F	Br	Br
H	F	F	F	Br	I
H	F	F	F	I	F
H	F	F	F	I	Cl
H	F	F	F	I	Br
H	F	F	F	I	I
H	F	F	Cl	H	Cl
H	F	F	Cl	H	Br
H	F	F	Cl	H	I
H	F	F	Cl	F	F
H	F	F	Cl	F	Cl
H	F	F	Cl	F	Br
H	F	F	Cl	F	I
H	F	F	Cl	Cl	F
H	F	F	Cl	Cl	Cl
H	F	F	Cl	Cl	Br
H	F	F	Cl	Cl	I
H	F	F	Cl	Br	F
H	F	F	Cl	Br	Cl
H	F	F	Cl	Br	Br
H	F	F	Cl	Br	I
H	F	F	Cl	I	F
H	F	F	Cl	I	Cl
H	F	F	Cl	I	Br
H	F	F	Cl	I	I
H	F	F	Br	H	Cl
H	F	F	Br	H	Br
H	F	F	Br	H	I
H	F	F	Br	F	F
H	F	F	Br	F	Cl
H	F	F	Br	F	Br
H	F	F	Br	F	I
H	F	F	Br	Cl	F
H	F	F	Br	Cl	Cl
H	F	F	Br	Cl	Br
H	F	F	Br	Cl	I
H	F	F	Br	Br	F
H	F	F	Br	Br	Cl
H	F	F	Br	Br	Br
H	F	F	Br	Br	I
H	F	F	Br	I	F
H	F	F	Br	I	Cl
H	F	F	Br	I	Br
H	F	F	Br	I	I
H	F	F	I	H	Cl
H	F	F	I	H	Br
H	F	F	I	H	I
H	F	F	I	F	F
H	F	F	I	F	Cl
H	F	F	I	F	Br
H	F	F	I	F	I
H	F	F	I	Cl	F
H	F	F	I	Cl	Cl
H	F	F	I	Cl	Br
H	F	F	I	Cl	I
H	F	F	I	Br	F
H	F	F	I	Br	Cl
H	F	F	I	Br	Br
H	F	F	I	Br	I
H	F	F	I	I	F
H	F	F	I	I	Cl
H	F	F	I	I	Br
H	F	F	I	I	I
H	F	Cl	H	F	Cl
H	F	Cl	H	F	Br
H	F	Cl	H	F	I
H	F	Cl	H	Cl	F
H	F	Cl	H	Cl	Cl
H	F	Cl	H	Cl	Br
H	F	Cl	H	Cl	I
H	F	Cl	H	Br	F
H	F	Cl	H	Br	Cl
H	F	Cl	H	Br	Br
H	F	Cl	H	Br	I
H	F	Cl	H	I	F
H	F	Cl	H	I	Cl
H	F	Cl	H	I	Br
H	F	Cl	H	I	I
H	F	Cl	F	H	Cl
H	F	Cl	F	H	Br
H	F	Cl	F	H	I
H	F	Cl	F	F	Cl
H	F	Cl	F	F	Br
H	F	Cl	F	F	I
H	F	Cl	F	Cl	F
H	F	Cl	F	Cl	Cl
H	F	Cl	F	Cl	Br
H	F	Cl	F	Cl	I
H	F	Cl	F	Br	F
H	F	Cl	F	Br	Cl
H	F	Cl	F	Br	Br
H	F	Cl	F	Br	I
H	F	Cl	F	I	F
H	F	Cl	F	I	Cl
H	F	Cl	F	I	Br
H	F	Cl	F	I	I
H	F	Cl	Cl	H	Cl
H	F	Cl	Cl	H	Br
H	F	Cl	Cl	H	I
H	F	Cl	Cl	F	Cl
H	F	Cl	Cl	F	Br
H	F	Cl	Cl	F	I
H	F	Cl	Cl	Cl	F
H	F	Cl	Cl	Cl	Cl
H	F	Cl	Cl	Cl	Br
H	F	Cl	Cl	Cl	I
H	F	Cl	Cl	Br	F
H	F	Cl	Cl	Br	Cl
H	F	Cl	Cl	Br	Br
H	F	Cl	Cl	Br	I
H	F	Cl	Cl	I	F
H	F	Cl	Cl	I	Cl
H	F	Cl	Cl	I	Br
H	F	Cl	Cl	I	I
H	F	Cl	Br	H	Cl
H	F	Cl	Br	H	Br
H	F	Cl	Br	H	I
H	F	Cl	Br	F	Cl
H	F	Cl	Br	F	Br
H	F	Cl	Br	F	I
H	F	Cl	Br	Cl	F
H	F	Cl	Br	Cl	Cl
H	F	Cl	Br	Cl	Br
H	F	Cl	Br	Cl	I
H	F	Cl	Br	Br	F
H	F	Cl	Br	Br	Cl
H	F	Cl	Br	Br	Br
H	F	Cl	Br	Br	I
H	F	Cl	Br	I	F
H	F	Cl	Br	I	Cl
H	F	Cl	Br	I	Br
H	F	Cl	Br	I	I
H	F	Cl	I	H	Cl
H	F	Cl	I	H	Br
H	F	Cl	I	H	I
H	F	Cl	I	F	Cl
H	F	Cl	I	F	Br
H	F	Cl	I	F	I
H	F	Cl	I	Cl	F
H	F	Cl	I	Cl	Cl
H	F	Cl	I	Cl	Br
H	F	Cl	I	Cl	I
H	F	Cl	I	Br	F
H	F	Cl	I	Br	Cl
H	F	Cl	I	Br	Br
H	F	Cl	I	Br	I
H	F	Cl	I	I	F
H	F	Cl	I	I	Cl
H	F	Cl	I	I	Br
H	F	Cl	I	I	I
H	F	Br	H	F	Br
H	F	Br	H	F	I
H	F	Br	H	Cl	Cl
H	F	Br	H	Cl	Br
H	F	Br	H	Cl	I
H	F	Br	H	Br	F
H	F	Br	H	Br	Cl
H	F	Br	H	Br	Br
H	F	Br	H	Br	I
H	F	Br	H	I	F
H	F	Br	H	I	Cl
H	F	Br	H	I	Br
H	F	Br	H	I	I
H	F	Br	F	H	Cl
H	F	Br	F	H	Br
H	F	Br	F	H	I
H	F	Br	F	F	Cl
H	F	Br	F	F	Br
H	F	Br	F	F	I
H	F	Br	F	Cl	Cl
H	F	Br	F	Cl	Br
H	F	Br	F	Cl	I
H	F	Br	F	Br	F
H	F	Br	F	Br	Cl
H	F	Br	F	Br	Br
H	F	Br	F	Br	I
H	F	Br	F	I	F
H	F	Br	F	I	Cl
H	F	Br	F	I	Br
H	F	Br	F	I	I
H	F	Br	Cl	H	Cl
H	F	Br	Cl	H	Br
H	F	Br	Cl	H	I
H	F	Br	Cl	F	Cl
H	F	Br	Cl	F	Br
H	F	Br	Cl	F	I
H	F	Br	Cl	Cl	Cl
H	F	Br	Cl	Cl	Br
H	F	Br	Cl	Cl	I
H	F	Br	Cl	Br	F
H	F	Br	Cl	Br	Cl
H	F	Br	Cl	Br	Br
H	F	Br	Cl	Br	I
H	F	Br	Cl	I	F
H	F	Br	Cl	I	Cl
H	F	Br	Cl	I	Br
H	F	Br	Cl	I	I
H	F	Br	Br	H	Cl
H	F	Br	Br	H	Br
H	F	Br	Br	H	I
H	F	Br	Br	F	Cl
H	F	Br	Br	F	Br
H	F	Br	Br	F	I
H	F	Br	Br	Cl	Cl
H	F	Br	Br	Cl	Br
H	F	Br	Br	Cl	I
H	F	Br	Br	Br	F
H	F	Br	Br	Br	Cl
H	F	Br	Br	Br	Br
H	F	Br	Br	Br	I
H	F	Br	Br	I	F
H	F	Br	Br	I	Cl
H	F	Br	Br	I	Br
H	F	Br	Br	I	I
H	F	Br	I	H	Cl
H	F	Br	I	H	Br
H	F	Br	I	H	I
H	F	Br	I	F	Cl
H	F	Br	I	F	Br
H	F	Br	I	F	I
H	F	Br	I	Cl	Cl
H	F	Br	I	Cl	Br
H	F	Br	I	Cl	I
H	F	Br	I	Br	F
H	F	Br	I	Br	Cl
H	F	Br	I	Br	Br
H	F	Br	I	Br	I
H	F	Br	I	I	F
H	F	Br	I	I	Cl
H	F	Br	I	I	Br
H	F	Br	I	I	I
H	F	I	H	F	I
H	F	I	H	Cl	Cl
H	F	I	H	Cl	Br
H	F	I	H	Cl	I
H	F	I	H	Br	Cl
H	F	I	H	Br	Br
H	F	I	H	Br	I
H	F	I	H	I	F
H	F	I	H	I	Cl
H	F	I	H	I	Br
H	F	I	H	I	I
H	F	I	F	H	Cl
H	F	I	F	H	Br
H	F	I	F	H	I
H	F	I	F	F	Cl
H	F	I	F	F	Br
H	F	I	F	F	I
H	F	I	F	Cl	Cl
H	F	I	F	Cl	Br
H	F	I	F	Cl	I
H	F	I	F	Br	Cl
H	F	I	F	Br	Br
H	F	I	F	Br	I
H	F	I	F	I	F
H	F	I	F	I	Cl
H	F	I	F	I	Br
H	F	I	F	I	I
H	F	I	Cl	H	Cl
H	F	I	Cl	H	Br
H	F	I	Cl	H	I
H	F	I	Cl	F	Cl
H	F	I	Cl	F	Br
H	F	I	Cl	F	I
H	F	I	Cl	Cl	Cl
H	F	I	Cl	Cl	Br
H	F	I	Cl	Cl	I
H	F	I	Cl	Br	Cl
H	F	I	Cl	Br	Br
H	F	I	Cl	Br	I
H	F	I	Cl	I	F
H	F	I	Cl	I	Cl
H	F	I	Cl	I	Br
H	F	I	Cl	I	I
H	F	I	Br	H	Cl
H	F	I	Br	H	Br
H	F	I	Br	H	I
H	F	I	Br	F	Cl
H	F	I	Br	F	Br
H	F	I	Br	F	I
H	F	I	Br	Cl	Cl
H	F	I	Br	Cl	Br
H	F	I	Br	Cl	I
H	F	I	Br	Br	Cl
H	F	I	Br	Br	Br
H	F	I	Br	Br	I
H	F	I	Br	I	F
H	F	I	Br	I	Cl
H	F	I	Br	I	Br
H	F	I	Br	I	I
H	F	I	I	H	Cl
H	F	I	I	H	Br
H	F	I	I	H	I
H	F	I	I	F	Cl
H	F	I	I	F	Br
H	F	I	I	F	I
H	F	I	I	Cl	Cl
H	F	I	I	Cl	Br
H	F	I	I	Cl	I
H	F	I	I	Br	Cl
H	F	I	I	Br	Br
H	F	I	I	Br	I
H	F	I	I	I	F
H	F	I	I	I	Cl
H	F	I	I	I	Br
H	F	I	I	I	I
H	Cl	H	Cl	H	Cl
H	Cl	H	Cl	H	Br
H	Cl	H	Cl	H	I
H	Cl	H	Cl	F	Cl
H	Cl	H	Cl	F	Br
H	Cl	H	Cl	F	I
H	Cl	H	Cl	Cl	Cl
H	Cl	H	Cl	Cl	Br
H	Cl	H	Cl	Cl	I
H	Cl	H	Cl	Br	Cl
H	Cl	H	Cl	Br	Br
H	Cl	H	Cl	Br	I
H	Cl	H	Cl	I	Cl
H	Cl	H	Cl	I	Br
H	Cl	H	Cl	I	I
H	Cl	H	Br	H	Br
H	Cl	H	Br	H	I
H	Cl	H	Br	F	Br
H	Cl	H	Br	F	I
H	Cl	H	Br	Cl	Br
H	Cl	H	Br	Cl	I
H	Cl	H	Br	Br	Br
H	Cl	H	Br	Br	I
H	Cl	H	Br	I	Br
H	Cl	H	Br	I	I
H	Cl	H	I	H	I
H	Cl	H	I	F	I
H	Cl	H	I	Cl	I
H	Cl	H	I	Br	I
H	Cl	H	I	I	I
H	Cl	F	F	F	Cl
H	Cl	F	F	F	Br
H	Cl	F	F	F	I
H	Cl	F	F	Cl	Cl
H	Cl	F	F	Cl	Br
H	Cl	F	F	Cl	I
H	Cl	F	F	Br	Cl
H	Cl	F	F	Br	Br
H	Cl	F	F	Br	I
H	Cl	F	F	I	Cl
H	Cl	F	F	I	Br
H	Cl	F	F	I	I
H	Cl	F	Cl	H	Br
H	Cl	F	Cl	H	I
H	Cl	F	Cl	F	Cl
H	Cl	F	Cl	F	Br
H	Cl	F	Cl	F	I
H	Cl	F	Cl	Cl	Cl
H	Cl	F	Cl	Cl	Br
H	Cl	F	Cl	Cl	I
H	Cl	F	Cl	Br	Cl
H	Cl	F	Cl	Br	Br
H	Cl	F	Cl	Br	I
H	Cl	F	Cl	I	Cl
H	Cl	F	Cl	I	Br
H	Cl	F	Cl	I	I
H	Cl	F	Br	H	Br
H	Cl	F	Br	H	I
H	Cl	F	Br	F	Cl
H	Cl	F	Br	F	Br
H	Cl	F	Br	F	I
H	Cl	F	Br	Cl	Cl
H	Cl	F	Br	Cl	Br
H	Cl	F	Br	Cl	I
H	Cl	F	Br	Br	Cl
H	Cl	F	Br	Br	Br
H	Cl	F	Br	Br	I
H	Cl	F	Br	I	Cl
H	Cl	F	Br	I	Br
H	Cl	F	Br	I	I
H	Cl	F	I	H	Br
H	Cl	F	I	H	I
H	Cl	F	I	F	Cl
H	Cl	F	I	F	Br
H	Cl	F	I	F	I
H	Cl	F	I	Cl	Cl
H	Cl	F	I	Cl	Br
H	Cl	F	I	Cl	I
H	Cl	F	I	Br	Cl
H	Cl	F	I	Br	Br
H	Cl	F	I	Br	I
H	Cl	F	I	I	Cl
H	Cl	F	I	I	Br
H	Cl	F	I	I	I
H	Cl	Cl	H	Cl	Cl
H	Cl	Cl	H	Cl	Br
H	Cl	Cl	H	Cl	I
H	Cl	Cl	H	Br	Br
H	Cl	Cl	H	Br	I
H	Cl	Cl	H	I	I
H	Cl	Cl	F	F	Br
H	Cl	Cl	F	F	I
H	Cl	Cl	F	Cl	Cl
H	Cl	Cl	F	Cl	Br
H	Cl	Cl	F	Cl	I
H	Cl	Cl	F	Br	Cl
H	Cl	Cl	F	Br	Br
H	Cl	Cl	F	Br	I
H	Cl	Cl	F	I	Cl
H	Cl	Cl	F	I	Br
H	Cl	Cl	F	I	I
H	Cl	Cl	Cl	H	Br
H	Cl	Cl	Cl	H	I
H	Cl	Cl	Cl	F	Br
H	Cl	Cl	Cl	F	I
H	Cl	Cl	Cl	Cl	Cl
H	Cl	Cl	Cl	Cl	Br
H	Cl	Cl	Cl	Cl	I
H	Cl	Cl	Cl	Br	Cl
H	Cl	Cl	Cl	Br	Br
H	Cl	Cl	Cl	Br	I
H	Cl	Cl	Cl	I	Cl
H	Cl	Cl	Cl	I	Br
H	Cl	Cl	Cl	I	I
H	Cl	Cl	Br	H	Br
H	Cl	Cl	Br	H	I
H	Cl	Cl	Br	F	Br
H	Cl	Cl	Br	F	I
H	Cl	Cl	Br	Cl	Cl
H	Cl	Cl	Br	Cl	Br
H	Cl	Cl	Br	Cl	I
H	Cl	Cl	Br	Br	Cl
H	Cl	Cl	Br	Br	Br
H	Cl	Cl	Br	Br	I
H	Cl	Cl	Br	I	Cl
H	Cl	Cl	Br	I	Br
H	Cl	Cl	Br	I	I
H	Cl	Cl	I	H	Br
H	Cl	Cl	I	H	I
H	Cl	Cl	I	F	Br
H	Cl	Cl	I	F	I
H	Cl	Cl	I	Cl	Cl
H	Cl	Cl	I	Cl	Br
H	Cl	Cl	I	Cl	I
H	Cl	Cl	I	Br	Cl
H	Cl	Cl	I	Br	Br
H	Cl	Cl	I	Br	I
H	Cl	Cl	I	I	Cl
H	Cl	Cl	I	I	Br
H	Cl	Cl	I	I	I
H	Cl	Br	H	Cl	Br
H	Cl	Br	H	Cl	I
H	Cl	Br	H	Br	Cl
H	Cl	Br	H	Br	Br
H	Cl	Br	H	Br	I
H	Cl	Br	H	I	Cl
H	Cl	Br	H	I	Br
H	Cl	Br	H	I	I
H	Cl	Br	F	F	Br
H	Cl	Br	F	F	I
H	Cl	Br	F	Cl	Br
H	Cl	Br	F	Cl	I
H	Cl	Br	F	Br	Cl
H	Cl	Br	F	Br	Br
H	Cl	Br	F	Br	I
H	Cl	Br	F	I	Cl
H	Cl	Br	F	I	Br
H	Cl	Br	F	I	I
H	Cl	Br	Cl	H	Br
H	Cl	Br	Cl	H	I
H	Cl	Br	Cl	F	Br
H	Cl	Br	Cl	F	I
H	Cl	Br	Cl	Cl	Br
H	Cl	Br	Cl	Cl	I
H	Cl	Br	Cl	Br	Cl
H	Cl	Br	Cl	Br	Br
H	Cl	Br	Cl	Br	I
H	Cl	Br	Cl	I	Cl
H	Cl	Br	Cl	I	Br
H	Cl	Br	Cl	I	I
H	Cl	Br	Br	H	Br
H	Cl	Br	Br	H	I
H	Cl	Br	Br	F	Br
H	Cl	Br	Br	F	I
H	Cl	Br	Br	Cl	Br
H	Cl	Br	Br	Cl	I
H	Cl	Br	Br	Br	Cl
H	Cl	Br	Br	Br	Br
H	Cl	Br	Br	Br	I
H	Cl	Br	Br	I	Cl
H	Cl	Br	Br	I	Br
H	Cl	Br	Br	I	I
H	Cl	Br	I	H	Br
H	Cl	Br	I	H	I
H	Cl	Br	I	F	Br
H	Cl	Br	I	F	I
H	Cl	Br	I	Cl	Br
H	Cl	Br	I	Cl	I
H	Cl	Br	I	Br	Cl
H	Cl	Br	I	Br	Br
H	Cl	Br	I	Br	I
H	Cl	Br	I	I	Cl
H	Cl	Br	I	I	Br
H	Cl	Br	I	I	I
H	Cl	I	H	Cl	I
H	Cl	I	H	Br	Br
H	Cl	I	H	Br	I
H	Cl	I	H	I	Cl
H	Cl	I	H	I	Br
H	Cl	I	H	I	I
H	Cl	I	F	F	Br
H	Cl	I	F	F	I
H	Cl	I	F	Cl	Br
H	Cl	I	F	Cl	I
H	Cl	I	F	Br	Br
H	Cl	I	F	Br	I
H	Cl	I	F	I	Cl
H	Cl	I	F	I	Br
H	Cl	I	F	I	I
H	Cl	I	Cl	H	Br
H	Cl	I	Cl	H	I
H	Cl	I	Cl	F	Br
H	Cl	I	Cl	F	I
H	Cl	I	Cl	Cl	Br
H	Cl	I	Cl	Cl	I
H	Cl	I	Cl	Br	Br
H	Cl	I	Cl	Br	I
H	Cl	I	Cl	I	Cl
H	Cl	I	Cl	I	Br
H	Cl	I	Cl	I	I
H	Cl	I	Br	H	Br
H	Cl	I	Br	H	I
H	Cl	I	Br	F	Br
H	Cl	I	Br	F	I
H	Cl	I	Br	Cl	Br
H	Cl	I	Br	Cl	I
H	Cl	I	Br	Br	Br
H	Cl	I	Br	Br	I
H	Cl	I	Br	I	Cl
H	Cl	I	Br	I	Br
H	Cl	I	Br	I	I
H	Cl	I	I	H	Br
H	Cl	I	I	H	I
H	Cl	I	I	F	Br
H	Cl	I	I	F	I
H	Cl	I	I	Cl	Br
H	Cl	I	I	Cl	I
H	Cl	I	I	Br	Br
H	Cl	I	I	Br	I
H	Cl	I	I	I	Cl
H	Cl	I	I	I	Br
H	Cl	I	I	I	I
H	Br	H	Br	H	Br
H	Br	H	Br	H	I
H	Br	H	Br	F	Br
H	Br	H	Br	F	I
H	Br	H	Br	Cl	Br
H	Br	H	Br	Cl	I
H	Br	H	Br	Br	Br
H	Br	H	Br	Br	I
H	Br	H	Br	I	Br
H	Br	H	Br	I	I
H	Br	H	I	H	I
H	Br	H	I	F	I
H	Br	H	I	Cl	I
H	Br	H	I	Br	I
H	Br	H	I	I	I
H	Br	F	F	F	Br
H	Br	F	F	F	I
H	Br	F	F	Cl	Br
H	Br	F	F	Cl	I
H	Br	F	F	Br	Br
H	Br	F	F	Br	I
H	Br	F	F	I	Br
H	Br	F	F	I	I
H	Br	F	Cl	F	Br
H	Br	F	Cl	F	I
H	Br	F	Cl	Cl	Br
H	Br	F	Cl	Cl	I
H	Br	F	Cl	Br	Br
H	Br	F	Cl	Br	I
H	Br	F	Cl	I	Br
H	Br	F	Cl	I	I
H	Br	F	Br	H	I
H	Br	F	Br	F	Br
H	Br	F	Br	F	I
H	Br	F	Br	Cl	Br
H	Br	F	Br	Cl	I
H	Br	F	Br	Br	Br
H	Br	F	Br	Br	I
H	Br	F	Br	I	Br
H	Br	F	Br	I	I
H	Br	F	I	H	I
H	Br	F	I	F	Br
H	Br	F	I	F	I
H	Br	F	I	Cl	Br
H	Br	F	I	Cl	I
H	Br	F	I	Br	Br
H	Br	F	I	Br	I
H	Br	F	I	I	Br
H	Br	F	I	I	I
H	Br	Cl	F	F	I
H	Br	Cl	F	Cl	Br
H	Br	Cl	F	Cl	I
H	Br	Cl	F	Br	Br
H	Br	Cl	F	Br	I
H	Br	Cl	F	I	Br
H	Br	Cl	F	I	I
H	Br	Cl	Cl	F	I
H	Br	Cl	Cl	Cl	Br
H	Br	Cl	Cl	Cl	I
H	Br	Cl	Cl	Br	Br
H	Br	Cl	Cl	Br	I
H	Br	Cl	Cl	I	Br
H	Br	Cl	Cl	I	I
H	Br	Cl	Br	H	I
H	Br	Cl	Br	F	I
H	Br	Cl	Br	Cl	Br
H	Br	Cl	Br	Cl	I
H	Br	Cl	Br	Br	Br
H	Br	Cl	Br	Br	I
H	Br	Cl	Br	I	Br
H	Br	Cl	Br	I	I
H	Br	Cl	I	H	I
H	Br	Cl	I	F	I
H	Br	Cl	I	Cl	Br
H	Br	Cl	I	Cl	I
H	Br	Cl	I	Br	Br
H	Br	Cl	I	Br	I
H	Br	Cl	I	I	Br
H	Br	Cl	I	I	I
H	Br	Br	H	Br	Br
H	Br	Br	H	Br	I
H	Br	Br	H	I	I
H	Br	Br	F	F	I
H	Br	Br	F	Cl	I
H	Br	Br	F	Br	Br
H	Br	Br	F	Br	I
H	Br	Br	F	I	Br
H	Br	Br	F	I	I
H	Br	Br	Cl	F	I
H	Br	Br	Cl	Cl	I
H	Br	Br	Cl	Br	Br
H	Br	Br	Cl	Br	I
H	Br	Br	Cl	I	Br
H	Br	Br	Cl	I	I
H	Br	Br	Br	H	I
H	Br	Br	Br	F	I
H	Br	Br	Br	Cl	I
H	Br	Br	Br	Br	Br
H	Br	Br	Br	Br	I
H	Br	Br	Br	I	Br
H	Br	Br	Br	I	I
H	Br	Br	I	H	I
H	Br	Br	I	F	I
H	Br	Br	I	Cl	I
H	Br	Br	I	Br	Br
H	Br	Br	I	Br	I
H	Br	Br	I	I	Br
H	Br	Br	I	I	I
H	Br	I	H	Br	I
H	Br	I	H	I	Br
H	Br	I	H	I	I
H	Br	I	F	F	I
H	Br	I	F	Cl	I
H	Br	I	F	Br	I
H	Br	I	F	I	Br
H	Br	I	F	I	I
H	Br	I	Cl	F	I
H	Br	I	Cl	Cl	I
H	Br	I	Cl	Br	I
H	Br	I	Cl	I	Br
H	Br	I	Cl	I	I
H	Br	I	Br	H	I
H	Br	I	Br	F	I
H	Br	I	Br	Cl	I
H	Br	I	Br	Br	I
H	Br	I	Br	I	Br
H	Br	I	Br	I	I
H	Br	I	I	H	I
H	Br	I	I	F	I
H	Br	I	I	Cl	I
H	Br	I	I	Br	I
H	Br	I	I	I	Br
H	Br	I	I	I	I
H	I	H	I	H	I
H	I	H	I	F	I
H	I	H	I	Cl	I
H	I	H	I	Br	I
H	I	H	I	I	I
H	I	F	F	F	I
H	I	F	F	Cl	I
H	I	F	F	Br	I
H	I	F	F	I	I
H	I	F	Cl	F	I
H	I	F	Cl	Cl	I
H	I	F	Cl	Br	I
H	I	F	Cl	I	I
H	I	F	Br	F	I
H	I	F	Br	Cl	I
H	I	F	Br	Br	I
H	I	F	Br	I	I
H	I	F	I	F	I
H	I	F	I	Cl	I
H	I	F	I	Br	I
H	I	F	I	I	I
H	I	Cl	F	Cl	I
H	I	Cl	F	Br	I
H	I	Cl	F	I	I
H	I	Cl	Cl	Cl	I
H	I	Cl	Cl	Br	I
H	I	Cl	Cl	I	I
H	I	Cl	Br	Cl	I
H	I	Cl	Br	Br	I
H	I	Cl	Br	I	I
H	I	Cl	I	Cl	I
H	I	Cl	I	Br	I
H	I	Cl	I	I	I
H	I	Br	F	Br	I
H	I	Br	F	I	I
H	I	Br	Cl	Br	I
H	I	Br	Cl	I	I
H	I	Br	Br	Br	I
H	I	Br	Br	I	I
H	I	Br	I	Br	I
H	I	Br	I	I	I
H	I	I	H	I	I
H	I	I	F	I	I
H	I	I	Cl	I	I
H	I	I	Br	I	I
H	I	I	I	I	I
F	F	F	F	F	F
F	F	F	F	F	Cl
F	F	F	F	F	Br
F	F	F	F	F	I
F	F	F	F	Cl	Cl
F	F	F	F	Cl	Br
F	F	F	F	Cl	I
F	F	F	F	Br	Br
F	F	F	F	Br	I
F	F	F	F	I	I
F	F	F	Cl	F	Cl
F	F	F	Cl	F	Br
F	F	F	Cl	F	I
F	F	F	Cl	Cl	Cl
F	F	F	Cl	Cl	Br
F	F	F	Cl	Cl	I
F	F	F	Cl	Br	Cl
F	F	F	Cl	Br	Br
F	F	F	Cl	Br	I
F	F	F	Cl	I	Cl
F	F	F	Cl	I	Br
F	F	F	Cl	I	I
F	F	F	Br	F	Br
F	F	F	Br	F	I
F	F	F	Br	Cl	Br
F	F	F	Br	Cl	I
F	F	F	Br	Br	Br
F	F	F	Br	Br	I
F	F	F	Br	I	Br
F	F	F	Br	I	I
F	F	F	I	F	I
F	F	F	I	Cl	I
F	F	F	I	Br	I
F	F	F	I	I	I
F	F	Cl	F	F	Cl
F	F	Cl	F	F	Br
F	F	Cl	F	F	I
F	F	Cl	F	Cl	Cl
F	F	Cl	F	Cl	Br
F	F	Cl	F	Cl	I
F	F	Cl	F	Br	Cl
F	F	Cl	F	Br	Br
F	F	Cl	F	Br	I
F	F	Cl	F	I	Cl
F	F	Cl	F	I	Br
F	F	Cl	F	I	I
F	F	Cl	Cl	F	Br
F	F	Cl	Cl	F	I
F	F	Cl	Cl	Cl	Cl
F	F	Cl	Cl	Cl	Br
F	F	Cl	Cl	Cl	I
F	F	Cl	Cl	Br	Cl
F	F	Cl	Cl	Br	Br
F	F	Cl	Cl	Br	I
F	F	Cl	Cl	I	Cl
F	F	Cl	Cl	I	Br
F	F	Cl	Cl	I	I
F	F	Cl	Br	F	Br
F	F	Cl	Br	F	I
F	F	Cl	Br	Cl	Br
F	F	Cl	Br	Cl	I
F	F	Cl	Br	Br	Cl
F	F	Cl	Br	Br	Br
F	F	Cl	Br	Br	I
F	F	Cl	Br	I	Cl
F	F	Cl	Br	I	Br
F	F	Cl	Br	I	I
F	F	Cl	I	F	Br
F	F	Cl	I	F	I
F	F	Cl	I	Cl	Br
F	F	Cl	I	Cl	I
F	F	Cl	I	Br	Br
F	F	Cl	I	Br	I
F	F	Cl	I	I	Cl
F	F	Cl	I	I	Br
F	F	Cl	I	I	I
F	F	Br	F	F	Br
F	F	Br	F	F	I
F	F	Br	F	Cl	Br
F	F	Br	F	Cl	I
F	F	Br	F	Br	Br
F	F	Br	F	Br	I
F	F	Br	F	I	Br
F	F	Br	F	I	I
F	F	Br	Cl	F	I
F	F	Br	Cl	Cl	Br
F	F	Br	Cl	Cl	I
F	F	Br	Cl	Br	Br
F	F	Br	Cl	Br	I
F	F	Br	Cl	I	Br
F	F	Br	Cl	I	I
F	F	Br	Br	F	I
F	F	Br	Br	Cl	I
F	F	Br	Br	Br	Br
F	F	Br	Br	Br	I
F	F	Br	Br	I	Br
F	F	Br	Br	I	I
F	F	Br	I	F	I
F	F	Br	I	Cl	I
F	F	Br	I	Br	I
F	F	Br	I	I	Br
F	F	Br	I	I	I
F	F	I	F	F	I
F	F	I	F	Cl	I
F	F	I	F	Br	I
F	F	I	F	I	I
F	F	I	Cl	Cl	I
F	F	I	Cl	Br	I
F	F	I	Cl	I	I
F	F	I	Br	Br	I
F	F	I	Br	I	I
F	F	I	I	I	I
F	Cl	F	Cl	F	Cl
F	Cl	F	Cl	F	Br
F	Cl	F	Cl	F	I
F	Cl	F	Cl	Cl	Cl
F	Cl	F	Cl	Cl	Br
F	Cl	F	Cl	Cl	I
F	Cl	F	Cl	Br	Cl
F	Cl	F	Cl	Br	Br
F	Cl	F	Cl	Br	I
F	Cl	F	Cl	I	Cl
F	Cl	F	Cl	I	Br
F	Cl	F	Cl	I	I
F	Cl	F	Br	F	Br
F	Cl	F	Br	F	I
F	Cl	F	Br	Cl	Br
F	Cl	F	Br	Cl	I
F	Cl	F	Br	Br	Br
F	Cl	F	Br	Br	I
F	Cl	F	Br	I	Br
F	Cl	F	Br	I	I
F	Cl	F	I	F	I
F	Cl	F	I	Cl	I
F	Cl	F	I	Br	I
F	Cl	F	I	I	I
F	Cl	Cl	F	Cl	Cl
F	Cl	Cl	F	Cl	Br
F	Cl	Cl	F	Cl	I
F	Cl	Cl	F	Br	Br
F	Cl	Cl	F	Br	I
F	Cl	Cl	F	I	I
F	Cl	Cl	Cl	F	Br
F	Cl	Cl	Cl	F	I
F	Cl	Cl	Cl	Cl	Cl
F	Cl	Cl	Cl	Cl	Br
F	Cl	Cl	Cl	Cl	I
F	Cl	Cl	Cl	Br	Cl
F	Cl	Cl	Cl	Br	Br
F	Cl	Cl	Cl	Br	I
F	Cl	Cl	Cl	I	Cl
F	Cl	Cl	Cl	I	Br
F	Cl	Cl	Cl	I	I
F	Cl	Cl	Br	F	Br
F	Cl	Cl	Br	F	I
F	Cl	Cl	Br	Cl	Cl
F	Cl	Cl	Br	Cl	Br
F	Cl	Cl	Br	Cl	I
F	Cl	Cl	Br	Br	Cl
F	Cl	Cl	Br	Br	Br
F	Cl	Cl	Br	Br	I
F	Cl	Cl	Br	I	Cl
F	Cl	Cl	Br	I	Br
F	Cl	Cl	Br	I	I
F	Cl	Cl	I	F	Br
F	Cl	Cl	I	F	I
F	Cl	Cl	I	Cl	Cl
F	Cl	Cl	I	Cl	Br
F	Cl	Cl	I	Cl	I
F	Cl	Cl	I	Br	Cl
F	Cl	Cl	I	Br	Br
F	Cl	Cl	I	Br	I
F	Cl	Cl	I	I	Cl
F	Cl	Cl	I	I	Br
F	Cl	Cl	I	I	I
F	Cl	Br	F	Cl	Br
F	Cl	Br	F	Cl	I
F	Cl	Br	F	Br	Cl
F	Cl	Br	F	Br	Br
F	Cl	Br	F	Br	I
F	Cl	Br	F	I	Cl
F	Cl	Br	F	I	Br
F	Cl	Br	F	I	I
F	Cl	Br	Cl	F	Br
F	Cl	Br	Cl	F	I
F	Cl	Br	Cl	Cl	Br
F	Cl	Br	Cl	Cl	I
F	Cl	Br	Cl	Br	Cl
F	Cl	Br	Cl	Br	Br
F	Cl	Br	Cl	Br	I
F	Cl	Br	Cl	I	Cl
F	Cl	Br	Cl	I	Br
F	Cl	Br	Cl	I	I
F	Cl	Br	Br	F	Br
F	Cl	Br	Br	F	I
F	Cl	Br	Br	Cl	Br
F	Cl	Br	Br	Cl	I
F	Cl	Br	Br	Br	Cl
F	Cl	Br	Br	Br	Br
F	Cl	Br	Br	Br	I
F	Cl	Br	Br	I	Cl
F	Cl	Br	Br	I	Br
F	Cl	Br	Br	I	I
F	Cl	Br	I	F	Br
F	Cl	Br	I	F	I
F	Cl	Br	I	Cl	Br
F	Cl	Br	I	Cl	I
F	Cl	Br	I	Br	Cl
F	Cl	Br	I	Br	Br
F	Cl	Br	I	Br	I
F	Cl	Br	I	I	Cl
F	Cl	Br	I	I	Br
F	Cl	Br	I	I	I
F	Cl	I	F	Cl	I
F	Cl	I	F	Br	Br
F	Cl	I	F	Br	I
F	Cl	I	F	I	Cl
F	Cl	I	F	I	Br
F	Cl	I	F	I	I
F	Cl	I	Cl	F	Br
F	Cl	I	Cl	F	I
F	Cl	I	Cl	Cl	Br
F	Cl	I	Cl	Cl	I
F	Cl	I	Cl	Br	Br
F	Cl	I	Cl	Br	I
F	Cl	I	Cl	I	Cl
F	Cl	I	Cl	I	Br
F	Cl	I	Cl	I	I
F	Cl	I	Br	F	Br
F	Cl	I	Br	F	I
F	Cl	I	Br	Cl	Br
F	Cl	I	Br	Cl	I
F	Cl	I	Br	Br	Br
F	Cl	I	Br	Br	I
F	Cl	I	Br	I	Cl
F	Cl	I	Br	I	Br
F	Cl	I	Br	I	I
F	Cl	I	I	F	Br
F	Cl	I	I	F	I
F	Cl	I	I	Cl	Br
F	Cl	I	I	Cl	I
F	Cl	I	I	Br	Br
F	Cl	I	I	Br	I
F	Cl	I	I	I	Cl
F	Cl	I	I	I	Br
F	Cl	I	I	I	I
F	Br	F	Br	F	Br
F	Br	F	Br	F	I
F	Br	F	Br	Cl	Br
F	Br	F	Br	Cl	I
F	Br	F	Br	Br	Br
F	Br	F	Br	Br	I
F	Br	F	Br	I	Br
F	Br	F	Br	I	I
F	Br	F	I	F	I
F	Br	F	I	Cl	I
F	Br	F	I	Br	I
F	Br	F	I	I	I
F	Br	Cl	Cl	Cl	Br
F	Br	Cl	Cl	Cl	I
F	Br	Cl	Cl	Br	Br
F	Br	Cl	Cl	Br	I
F	Br	Cl	Cl	I	Br
F	Br	Cl	Cl	I	I
F	Br	Cl	Br	F	I
F	Br	Cl	Br	Cl	Br
F	Br	Cl	Br	Cl	I
F	Br	Cl	Br	Br	Br
F	Br	Cl	Br	Br	I
F	Br	Cl	Br	I	Br
F	Br	Cl	Br	I	I
F	Br	Cl	I	F	I
F	Br	Cl	I	Cl	Br
F	Br	Cl	I	Cl	I
F	Br	Cl	I	Br	Br
F	Br	Cl	I	Br	I
F	Br	Cl	I	I	Br
F	Br	Cl	I	I	I
F	Br	Br	F	Br	Br
F	Br	Br	F	Br	I
F	Br	Br	F	I	I
F	Br	Br	Cl	Cl	I
F	Br	Br	Cl	Br	Br
F	Br	Br	Cl	Br	I
F	Br	Br	Cl	I	Br
F	Br	Br	Cl	I	I
F	Br	Br	Br	F	I
F	Br	Br	Br	Cl	I
F	Br	Br	Br	Br	Br
F	Br	Br	Br	Br	I
F	Br	Br	Br	I	Br
F	Br	Br	Br	I	I
F	Br	Br	I	F	I
F	Br	Br	I	Cl	I
F	Br	Br	I	Br	Br
F	Br	Br	I	Br	I
F	Br	Br	I	I	Br
F	Br	Br	I	I	I
F	Br	I	F	Br	I
F	Br	I	F	I	Br
F	Br	I	F	I	I
F	Br	I	Cl	Cl	I
F	Br	I	Cl	Br	I
F	Br	I	Cl	I	Br
F	Br	I	Cl	I	I
F	Br	I	Br	F	I
F	Br	I	Br	Cl	I
F	Br	I	Br	Br	I
F	Br	I	Br	I	Br
F	Br	I	Br	I	I
F	Br	I	I	F	I
F	Br	I	I	Cl	I
F	Br	I	I	Br	I
F	Br	I	I	I	Br
F	Br	I	I	I	I
F	I	F	I	F	I
F	I	F	I	Cl	I
F	I	F	I	Br	I
F	I	F	I	I	I
F	I	Cl	Cl	Cl	I
F	I	Cl	Cl	Br	I
F	I	Cl	Cl	I	I
F	I	Cl	Br	Cl	I
F	I	Cl	Br	Br	I
F	I	Cl	Br	I	I
F	I	Cl	I	Cl	I
F	I	Cl	I	Br	I
F	I	Cl	I	I	I
F	I	Br	Cl	Br	I
F	I	Br	Cl	I	I
F	I	Br	Br	Br	I
F	I	Br	Br	I	I
F	I	Br	I	Br	I
F	I	Br	I	I	I
F	I	I	F	I	I
F	I	I	Cl	I	I
F	I	I	Br	I	I
F	I	I	I	I	I
Cl	Cl	Cl	Cl	Cl	Cl
Cl	Cl	Cl	Cl	Cl	Br
Cl	Cl	Cl	Cl	Cl	I
Cl	Cl	Cl	Cl	Br	Br
Cl	Cl	Cl	Cl	Br	I
Cl	Cl	Cl	Cl	I	I
Cl	Cl	Cl	Br	Cl	Br
Cl	Cl	Cl	Br	Cl	I
Cl	Cl	Cl	Br	Br	Br
Cl	Cl	Cl	Br	Br	I
Cl	Cl	Cl	Br	I	Br
Cl	Cl	Cl	Br	I	I
Cl	Cl	Cl	I	Cl	I
Cl	Cl	Cl	I	Br	I
Cl	Cl	Cl	I	I	I
Cl	Cl	Br	Cl	Cl	Br
Cl	Cl	Br	Cl	Cl	I
Cl	Cl	Br	Cl	Br	Br
Cl	Cl	Br	Cl	Br	I
Cl	Cl	Br	Cl	I	Br
Cl	Cl	Br	Cl	I	I
Cl	Cl	Br	Br	Cl	I
Cl	Cl	Br	Br	Br	Br
Cl	Cl	Br	Br	Br	I
Cl	Cl	Br	Br	I	Br
Cl	Cl	Br	Br	I	I
Cl	Cl	Br	I	Cl	I
Cl	Cl	Br	I	Br	I
Cl	Cl	Br	I	I	Br
Cl	Cl	Br	I	I	I
Cl	Cl	I	Cl	Cl	I
Cl	Cl	I	Cl	Br	I
Cl	Cl	I	Cl	I	I
Cl	Cl	I	Br	Br	I
Cl	Cl	I	Br	I	I
Cl	Cl	I	I	I	I
Cl	Br	Cl	Br	Cl	Br
Cl	Br	Cl	Br	Cl	I
Cl	Br	Cl	Br	Br	Br
Cl	Br	Cl	Br	Br	I
Cl	Br	Cl	Br	I	Br
Cl	Br	Cl	Br	I	I
Cl	Br	Cl	I	Cl	I
Cl	Br	Cl	I	Br	I
Cl	Br	Cl	I	I	I
Cl	Br	Br	Cl	Br	Br
Cl	Br	Br	Cl	Br	I
Cl	Br	Br	Cl	I	I
Cl	Br	Br	Br	Cl	I
Cl	Br	Br	Br	Br	Br
Cl	Br	Br	Br	Br	I
Cl	Br	Br	Br	I	Br
Cl	Br	Br	Br	I	I
Cl	Br	Br	I	Cl	I
Cl	Br	Br	I	Br	Br
Cl	Br	Br	I	Br	I
Cl	Br	Br	I	I	Br
Cl	Br	Br	I	I	I
Cl	Br	I	Cl	Br	I
Cl	Br	I	Cl	I	Br
Cl	Br	I	Cl	I	I
Cl	Br	I	Br	Cl	I
Cl	Br	I	Br	Br	I
Cl	Br	I	Br	I	Br
Cl	Br	I	Br	I	I
Cl	Br	I	I	Cl	I
Cl	Br	I	I	Br	I
Cl	Br	I	I	I	Br
Cl	Br	I	I	I	I
Cl	I	Cl	I	Cl	I
Cl	I	Cl	I	Br	I
Cl	I	Cl	I	I	I
Cl	I	Br	Br	Br	I
Cl	I	Br	Br	I	I
Cl	I	Br	I	Br	I
Cl	I	Br	I	I	I
Cl	I	I	Cl	I	I
Cl	I	I	Br	I	I
Cl	I	I	I	I	I
Br	Br	Br	Br	Br	Br
Br	Br	Br	Br	Br	I
Br	Br	Br	Br	I	I
Br	Br	Br	I	Br	I
Br	Br	Br	I	I	I
Br	Br	I	Br	Br	I
Br	Br	I	Br	I	I
Br	Br	I	I	I	I
Br	I	Br	I	Br	I
Br	I	Br	I	I	I
Br	I	I	Br	I	I
Br	I	I	I	I	I
I	I	I	I	I	I
