# Supplementary material for: Geometric and energetic data from quantum chemical calculations of halobenzenes and xylenes
Source: Data Brief. 2020 Mar 5;30:105386. doi: 10.1016/j.dib.2020.105386 (PMC7114895; doi:10.1016/j.dib.2020.105386)
Supplement: Supplementary file 3 [file mmc3.zip › codes/geotable_header_and_example.xlsx]

## Sheet: HF results of HHClBrFI
ID	Compound	PubChem CID	IUPAC name	SMILES name	Elements bonded to carbon atoms						C-C Bond length/Å						C-X Bond length/Å						C-C-C Bond angle/°						X-C-C Bond angle/°						C-C-C-C torsional angle/°						X-C-C-C torsional angle/°
					X1	X2	X3	X4	X5	X6	C1-C2	C2-C3	C3-C4	C4-C5	C5-C6	C6-C1	C1-X1	C2-X2	C3-X3	C4-X4	C5-X5	C6-X6	C1-C2-C3	C2-C3-C4	C3-C4-C5	C4-C5-C6	C5-C6-C1	C6-C1-C2	X1-C1-C2	X2-C2-C3	X3-C3-C4	X4-C4-C5	X5-C5-C6	X6-C6-C1	C1-C2-C3-C4	C2-C3-C4-C5	C3-C4-C5-C6	C4-C5-C6-C1	C5-C6-C1-C2	C6-C1-C2-C3	X1-C1-C2-C3	X2-C2-C3-C4	X3-C3-C4-C5	X4-C4-C5-C6	X5-C5-C6-C1	X6-C6-C1-C2
201	HHClBrFI		2-bromo-1-chloro-3-fluoro-4-iodobenzene	c1(H)c(H)c(Cl)c(Br)c(F)c1(I)	H(7)	H(8)	Cl(9)	Br(10)	F(11)	I(12)	1.37882	1.38435	1.38652	1.3875	1.37883	1.38514	1.07292	1.07267	1.73066	1.8839	1.31028	2.10384	120.416	120.159	120.329	118.509	121.767	118.82	119.612	119.468	121.534	118.618	119.54	120.567	0	0	0	0	0	0	180	180	180	180	180	180
