# Supplementary material for: Geometric and energetic data from quantum chemical calculations of halobenzenes and xylenes
Source: Data Brief. 2020 Mar 5;30:105386. doi: 10.1016/j.dib.2020.105386 (PMC7114895; doi:10.1016/j.dib.2020.105386)
Supplement: Supplementary file 3 [file mmc3.zip › codes/reactions.txt]

HHHHHH -> HHHHHH
HHHHHH + 1/2F2 -> HHHHHF + 1/2H2
HHHHHH + 1/2Cl2 -> HHHHHCl + 1/2H2
HHHHHH + 1/2Br2 -> HHHHHBr + 1/2H2
HHHHHH + 1/2I2 -> HHHHHI + 1/2H2
HHHHHH + 1F2 -> HHHHFF + 1H2
HHHHHH + 1/2F2 + 1/2Cl2 -> HHHHFCl + 1H2
HHHHHH + 1/2F2 + 1/2Br2 -> HHHHFBr + 1H2
HHHHHH + 1/2F2 + 1/2I2 -> HHHHFI + 1H2
HHHHHH + 1Cl2 -> HHHHClCl + 1H2
HHHHHH + 1/2Cl2 + 1/2Br2 -> HHHHClBr + 1H2
HHHHHH + 1/2Cl2 + 1/2I2 -> HHHHClI + 1H2
HHHHHH + 1Br2 -> HHHHBrBr + 1H2
HHHHHH + 1/2Br2 + 1/2I2 -> HHHHBrI + 1H2
HHHHHH + 1I2 -> HHHHII + 1H2
HHHHHH + 1F2 -> HHHFHF + 1H2
HHHHHH + 1/2F2 + 1/2Cl2 -> HHHFHCl + 1H2
HHHHHH + 1/2F2 + 1/2Br2 -> HHHFHBr + 1H2
HHHHHH + 1/2F2 + 1/2I2 -> HHHFHI + 1H2
HHHHHH + 3/2F2 -> HHHFFF + 3/2H2
HHHHHH + 1F2 + 1/2Cl2 -> HHHFFCl + 3/2H2
HHHHHH + 1F2 + 1/2Br2 -> HHHFFBr + 3/2H2
HHHHHH + 1F2 + 1/2I2 -> HHHFFI + 3/2H2
HHHHHH + 1F2 + 1/2Cl2 -> HHHFClF + 3/2H2
HHHHHH + 1/2F2 + 1Cl2 -> HHHFClCl + 3/2H2
HHHHHH + 1/2F2 + 1/2Cl2 + 1/2Br2 -> HHHFClBr + 3/2H2
HHHHHH + 1/2F2 + 1/2Cl2 + 1/2I2 -> HHHFClI + 3/2H2
HHHHHH + 1F2 + 1/2Br2 -> HHHFBrF + 3/2H2
HHHHHH + 1/2F2 + 1/2Br2 + 1/2Cl2 -> HHHFBrCl + 3/2H2
HHHHHH + 1/2F2 + 1Br2 -> HHHFBrBr + 3/2H2
HHHHHH + 1/2F2 + 1/2Br2 + 1/2I2 -> HHHFBrI + 3/2H2
HHHHHH + 1F2 + 1/2I2 -> HHHFIF + 3/2H2
HHHHHH + 1/2F2 + 1/2I2 + 1/2Cl2 -> HHHFICl + 3/2H2
HHHHHH + 1/2F2 + 1/2I2 + 1/2Br2 -> HHHFIBr + 3/2H2
HHHHHH + 1/2F2 + 1I2 -> HHHFII + 3/2H2
HHHHHH + 1Cl2 -> HHHClHCl + 1H2
HHHHHH + 1/2Cl2 + 1/2Br2 -> HHHClHBr + 1H2
HHHHHH + 1/2Cl2 + 1/2I2 -> HHHClHI + 1H2
HHHHHH + 1Cl2 + 1/2F2 -> HHHClFCl + 3/2H2
HHHHHH + 1/2Cl2 + 1/2F2 + 1/2Br2 -> HHHClFBr + 3/2H2
HHHHHH + 1/2Cl2 + 1/2F2 + 1/2I2 -> HHHClFI + 3/2H2
HHHHHH + 3/2Cl2 -> HHHClClCl + 3/2H2
HHHHHH + 1Cl2 + 1/2Br2 -> HHHClClBr + 3/2H2
HHHHHH + 1Cl2 + 1/2I2 -> HHHClClI + 3/2H2
HHHHHH + 1Cl2 + 1/2Br2 -> HHHClBrCl + 3/2H2
HHHHHH + 1/2Cl2 + 1Br2 -> HHHClBrBr + 3/2H2
HHHHHH + 1/2Cl2 + 1/2Br2 + 1/2I2 -> HHHClBrI + 3/2H2
HHHHHH + 1Cl2 + 1/2I2 -> HHHClICl + 3/2H2
HHHHHH + 1/2Cl2 + 1/2I2 + 1/2Br2 -> HHHClIBr + 3/2H2
HHHHHH + 1/2Cl2 + 1I2 -> HHHClII + 3/2H2
HHHHHH + 1Br2 -> HHHBrHBr + 1H2
HHHHHH + 1/2Br2 + 1/2I2 -> HHHBrHI + 1H2
HHHHHH + 1Br2 + 1/2F2 -> HHHBrFBr + 3/2H2
HHHHHH + 1/2Br2 + 1/2F2 + 1/2I2 -> HHHBrFI + 3/2H2
HHHHHH + 1Br2 + 1/2Cl2 -> HHHBrClBr + 3/2H2
HHHHHH + 1/2Br2 + 1/2Cl2 + 1/2I2 -> HHHBrClI + 3/2H2
HHHHHH + 3/2Br2 -> HHHBrBrBr + 3/2H2
HHHHHH + 1Br2 + 1/2I2 -> HHHBrBrI + 3/2H2
HHHHHH + 1Br2 + 1/2I2 -> HHHBrIBr + 3/2H2
HHHHHH + 1/2Br2 + 1I2 -> HHHBrII + 3/2H2
HHHHHH + 1I2 -> HHHIHI + 1H2
HHHHHH + 1I2 + 1/2F2 -> HHHIFI + 3/2H2
HHHHHH + 1I2 + 1/2Cl2 -> HHHIClI + 3/2H2
HHHHHH + 1I2 + 1/2Br2 -> HHHIBrI + 3/2H2
HHHHHH + 3/2I2 -> HHHIII + 3/2H2
HHHHHH + 1F2 -> HHFHHF + 1H2
HHHHHH + 1/2F2 + 1/2Cl2 -> HHFHHCl + 1H2
HHHHHH + 1/2F2 + 1/2Br2 -> HHFHHBr + 1H2
HHHHHH + 1/2F2 + 1/2I2 -> HHFHHI + 1H2
HHHHHH + 3/2F2 -> HHFHFF + 3/2H2
HHHHHH + 1F2 + 1/2Cl2 -> HHFHFCl + 3/2H2
HHHHHH + 1F2 + 1/2Br2 -> HHFHFBr + 3/2H2
HHHHHH + 1F2 + 1/2I2 -> HHFHFI + 3/2H2
HHHHHH + 1F2 + 1/2Cl2 -> HHFHClF + 3/2H2
HHHHHH + 1/2F2 + 1Cl2 -> HHFHClCl + 3/2H2
HHHHHH + 1/2F2 + 1/2Cl2 + 1/2Br2 -> HHFHClBr + 3/2H2
HHHHHH + 1/2F2 + 1/2Cl2 + 1/2I2 -> HHFHClI + 3/2H2
HHHHHH + 1F2 + 1/2Br2 -> HHFHBrF + 3/2H2
HHHHHH + 1/2F2 + 1/2Br2 + 1/2Cl2 -> HHFHBrCl + 3/2H2
HHHHHH + 1/2F2 + 1Br2 -> HHFHBrBr + 3/2H2
HHHHHH + 1/2F2 + 1/2Br2 + 1/2I2 -> HHFHBrI + 3/2H2
HHHHHH + 1F2 + 1/2I2 -> HHFHIF + 3/2H2
HHHHHH + 1/2F2 + 1/2I2 + 1/2Cl2 -> HHFHICl + 3/2H2
HHHHHH + 1/2F2 + 1/2I2 + 1/2Br2 -> HHFHIBr + 3/2H2
HHHHHH + 1/2F2 + 1I2 -> HHFHII + 3/2H2
HHHHHH + 1F2 + 1/2Cl2 -> HHFFHCl + 3/2H2
HHHHHH + 1F2 + 1/2Br2 -> HHFFHBr + 3/2H2
HHHHHH + 1F2 + 1/2I2 -> HHFFHI + 3/2H2
HHHHHH + 2F2 -> HHFFFF + 2H2
HHHHHH + 3/2F2 + 1/2Cl2 -> HHFFFCl + 2H2
HHHHHH + 3/2F2 + 1/2Br2 -> HHFFFBr + 2H2
HHHHHH + 3/2F2 + 1/2I2 -> HHFFFI + 2H2
HHHHHH + 3/2F2 + 1/2Cl2 -> HHFFClF + 2H2
HHHHHH + 1F2 + 1Cl2 -> HHFFClCl + 2H2
HHHHHH + 1F2 + 1/2Cl2 + 1/2Br2 -> HHFFClBr + 2H2
HHHHHH + 1F2 + 1/2Cl2 + 1/2I2 -> HHFFClI + 2H2
HHHHHH + 3/2F2 + 1/2Br2 -> HHFFBrF + 2H2
HHHHHH + 1F2 + 1/2Br2 + 1/2Cl2 -> HHFFBrCl + 2H2
HHHHHH + 1F2 + 1Br2 -> HHFFBrBr + 2H2
HHHHHH + 1F2 + 1/2Br2 + 1/2I2 -> HHFFBrI + 2H2
HHHHHH + 3/2F2 + 1/2I2 -> HHFFIF + 2H2
HHHHHH + 1F2 + 1/2I2 + 1/2Cl2 -> HHFFICl + 2H2
HHHHHH + 1F2 + 1/2I2 + 1/2Br2 -> HHFFIBr + 2H2
HHHHHH + 1F2 + 1I2 -> HHFFII + 2H2
HHHHHH + 1/2F2 + 1Cl2 -> HHFClHCl + 3/2H2
HHHHHH + 1/2F2 + 1/2Cl2 + 1/2Br2 -> HHFClHBr + 3/2H2
HHHHHH + 1/2F2 + 1/2Cl2 + 1/2I2 -> HHFClHI + 3/2H2
HHHHHH + 1F2 + 1Cl2 -> HHFClFCl + 2H2
HHHHHH + 1F2 + 1/2Cl2 + 1/2Br2 -> HHFClFBr + 2H2
HHHHHH + 1F2 + 1/2Cl2 + 1/2I2 -> HHFClFI + 2H2
HHHHHH + 1F2 + 1Cl2 -> HHFClClF + 2H2
HHHHHH + 1/2F2 + 3/2Cl2 -> HHFClClCl + 2H2
HHHHHH + 1/2F2 + 1Cl2 + 1/2Br2 -> HHFClClBr + 2H2
HHHHHH + 1/2F2 + 1Cl2 + 1/2I2 -> HHFClClI + 2H2
HHHHHH + 1F2 + 1/2Cl2 + 1/2Br2 -> HHFClBrF + 2H2
HHHHHH + 1/2F2 + 1Cl2 + 1/2Br2 -> HHFClBrCl + 2H2
HHHHHH + 1/2F2 + 1/2Cl2 + 1Br2 -> HHFClBrBr + 2H2
HHHHHH + 1/2F2 + 1/2Cl2 + 1/2Br2 + 1/2I2 -> HHFClBrI + 2H2
HHHHHH + 1F2 + 1/2Cl2 + 1/2I2 -> HHFClIF + 2H2
HHHHHH + 1/2F2 + 1Cl2 + 1/2I2 -> HHFClICl + 2H2
HHHHHH + 1/2F2 + 1/2Cl2 + 1/2I2 + 1/2Br2 -> HHFClIBr + 2H2
HHHHHH + 1/2F2 + 1/2Cl2 + 1I2 -> HHFClII + 2H2
HHHHHH + 1/2F2 + 1/2Br2 + 1/2Cl2 -> HHFBrHCl + 3/2H2
HHHHHH + 1/2F2 + 1Br2 -> HHFBrHBr + 3/2H2
HHHHHH + 1/2F2 + 1/2Br2 + 1/2I2 -> HHFBrHI + 3/2H2
HHHHHH + 1F2 + 1/2Br2 + 1/2Cl2 -> HHFBrFCl + 2H2
HHHHHH + 1F2 + 1Br2 -> HHFBrFBr + 2H2
HHHHHH + 1F2 + 1/2Br2 + 1/2I2 -> HHFBrFI + 2H2
HHHHHH + 1/2F2 + 1/2Br2 + 1Cl2 -> HHFBrClCl + 2H2
HHHHHH + 1/2F2 + 1Br2 + 1/2Cl2 -> HHFBrClBr + 2H2
HHHHHH + 1/2F2 + 1/2Br2 + 1/2Cl2 + 1/2I2 -> HHFBrClI + 2H2
HHHHHH + 1F2 + 1Br2 -> HHFBrBrF + 2H2
HHHHHH + 1/2F2 + 1Br2 + 1/2Cl2 -> HHFBrBrCl + 2H2
HHHHHH + 1/2F2 + 3/2Br2 -> HHFBrBrBr + 2H2
HHHHHH + 1/2F2 + 1Br2 + 1/2I2 -> HHFBrBrI + 2H2
HHHHHH + 1F2 + 1/2Br2 + 1/2I2 -> HHFBrIF + 2H2
HHHHHH + 1/2F2 + 1/2Br2 + 1/2I2 + 1/2Cl2 -> HHFBrICl + 2H2
HHHHHH + 1/2F2 + 1Br2 + 1/2I2 -> HHFBrIBr + 2H2
HHHHHH + 1/2F2 + 1/2Br2 + 1I2 -> HHFBrII + 2H2
HHHHHH + 1/2F2 + 1/2I2 + 1/2Cl2 -> HHFIHCl + 3/2H2
HHHHHH + 1/2F2 + 1/2I2 + 1/2Br2 -> HHFIHBr + 3/2H2
HHHHHH + 1/2F2 + 1I2 -> HHFIHI + 3/2H2
HHHHHH + 1F2 + 1/2I2 + 1/2Cl2 -> HHFIFCl + 2H2
HHHHHH + 1F2 + 1/2I2 + 1/2Br2 -> HHFIFBr + 2H2
HHHHHH + 1F2 + 1I2 -> HHFIFI + 2H2
HHHHHH + 1/2F2 + 1/2I2 + 1Cl2 -> HHFIClCl + 2H2
HHHHHH + 1/2F2 + 1/2I2 + 1/2Cl2 + 1/2Br2 -> HHFIClBr + 2H2
HHHHHH + 1/2F2 + 1I2 + 1/2Cl2 -> HHFIClI + 2H2
HHHHHH + 1/2F2 + 1/2I2 + 1/2Br2 + 1/2Cl2 -> HHFIBrCl + 2H2
HHHHHH + 1/2F2 + 1/2I2 + 1Br2 -> HHFIBrBr + 2H2
HHHHHH + 1/2F2 + 1I2 + 1/2Br2 -> HHFIBrI + 2H2
HHHHHH + 1F2 + 1I2 -> HHFIIF + 2H2
HHHHHH + 1/2F2 + 1I2 + 1/2Cl2 -> HHFIICl + 2H2
HHHHHH + 1/2F2 + 1I2 + 1/2Br2 -> HHFIIBr + 2H2
HHHHHH + 1/2F2 + 3/2I2 -> HHFIII + 2H2
HHHHHH + 1Cl2 -> HHClHHCl + 1H2
HHHHHH + 1/2Cl2 + 1/2Br2 -> HHClHHBr + 1H2
HHHHHH + 1/2Cl2 + 1/2I2 -> HHClHHI + 1H2
HHHHHH + 1Cl2 + 1/2F2 -> HHClHFCl + 3/2H2
HHHHHH + 1/2Cl2 + 1/2F2 + 1/2Br2 -> HHClHFBr + 3/2H2
HHHHHH + 1/2Cl2 + 1/2F2 + 1/2I2 -> HHClHFI + 3/2H2
HHHHHH + 3/2Cl2 -> HHClHClCl + 3/2H2
HHHHHH + 1Cl2 + 1/2Br2 -> HHClHClBr + 3/2H2
HHHHHH + 1Cl2 + 1/2I2 -> HHClHClI + 3/2H2
HHHHHH + 1Cl2 + 1/2Br2 -> HHClHBrCl + 3/2H2
HHHHHH + 1/2Cl2 + 1Br2 -> HHClHBrBr + 3/2H2
HHHHHH + 1/2Cl2 + 1/2Br2 + 1/2I2 -> HHClHBrI + 3/2H2
HHHHHH + 1Cl2 + 1/2I2 -> HHClHICl + 3/2H2
HHHHHH + 1/2Cl2 + 1/2I2 + 1/2Br2 -> HHClHIBr + 3/2H2
HHHHHH + 1/2Cl2 + 1I2 -> HHClHII + 3/2H2
HHHHHH + 1/2Cl2 + 1/2F2 + 1/2Br2 -> HHClFHBr + 3/2H2
HHHHHH + 1/2Cl2 + 1/2F2 + 1/2I2 -> HHClFHI + 3/2H2
HHHHHH + 1Cl2 + 1F2 -> HHClFFCl + 2H2
HHHHHH + 1/2Cl2 + 1F2 + 1/2Br2 -> HHClFFBr + 2H2
HHHHHH + 1/2Cl2 + 1F2 + 1/2I2 -> HHClFFI + 2H2
HHHHHH + 3/2Cl2 + 1/2F2 -> HHClFClCl + 2H2
HHHHHH + 1Cl2 + 1/2F2 + 1/2Br2 -> HHClFClBr + 2H2
HHHHHH + 1Cl2 + 1/2F2 + 1/2I2 -> HHClFClI + 2H2
HHHHHH + 1Cl2 + 1/2F2 + 1/2Br2 -> HHClFBrCl + 2H2
HHHHHH + 1/2Cl2 + 1/2F2 + 1Br2 -> HHClFBrBr + 2H2
HHHHHH + 1/2Cl2 + 1/2F2 + 1/2Br2 + 1/2I2 -> HHClFBrI + 2H2
HHHHHH + 1Cl2 + 1/2F2 + 1/2I2 -> HHClFICl + 2H2
HHHHHH + 1/2Cl2 + 1/2F2 + 1/2I2 + 1/2Br2 -> HHClFIBr + 2H2
HHHHHH + 1/2Cl2 + 1/2F2 + 1I2 -> HHClFII + 2H2
HHHHHH + 1Cl2 + 1/2Br2 -> HHClClHBr + 3/2H2
HHHHHH + 1Cl2 + 1/2I2 -> HHClClHI + 3/2H2
HHHHHH + 1Cl2 + 1/2F2 + 1/2Br2 -> HHClClFBr + 2H2
HHHHHH + 1Cl2 + 1/2F2 + 1/2I2 -> HHClClFI + 2H2
HHHHHH + 2Cl2 -> HHClClClCl + 2H2
HHHHHH + 3/2Cl2 + 1/2Br2 -> HHClClClBr + 2H2
HHHHHH + 3/2Cl2 + 1/2I2 -> HHClClClI + 2H2
HHHHHH + 3/2Cl2 + 1/2Br2 -> HHClClBrCl + 2H2
HHHHHH + 1Cl2 + 1Br2 -> HHClClBrBr + 2H2
HHHHHH + 1Cl2 + 1/2Br2 + 1/2I2 -> HHClClBrI + 2H2
HHHHHH + 3/2Cl2 + 1/2I2 -> HHClClICl + 2H2
HHHHHH + 1Cl2 + 1/2I2 + 1/2Br2 -> HHClClIBr + 2H2
HHHHHH + 1Cl2 + 1I2 -> HHClClII + 2H2
HHHHHH + 1/2Cl2 + 1Br2 -> HHClBrHBr + 3/2H2
HHHHHH + 1/2Cl2 + 1/2Br2 + 1/2I2 -> HHClBrHI + 3/2H2
HHHHHH + 1/2Cl2 + 1Br2 + 1/2F2 -> HHClBrFBr + 2H2
HHHHHH + 1/2Cl2 + 1/2Br2 + 1/2F2 + 1/2I2 -> HHClBrFI + 2H2
HHHHHH + 1Cl2 + 1Br2 -> HHClBrClBr + 2H2
HHHHHH + 1Cl2 + 1/2Br2 + 1/2I2 -> HHClBrClI + 2H2
HHHHHH + 1Cl2 + 1Br2 -> HHClBrBrCl + 2H2
HHHHHH + 1/2Cl2 + 3/2Br2 -> HHClBrBrBr + 2H2
HHHHHH + 1/2Cl2 + 1Br2 + 1/2I2 -> HHClBrBrI + 2H2
HHHHHH + 1Cl2 + 1/2Br2 + 1/2I2 -> HHClBrICl + 2H2
HHHHHH + 1/2Cl2 + 1Br2 + 1/2I2 -> HHClBrIBr + 2H2
HHHHHH + 1/2Cl2 + 1/2Br2 + 1I2 -> HHClBrII + 2H2
HHHHHH + 1/2Cl2 + 1/2I2 + 1/2Br2 -> HHClIHBr + 3/2H2
HHHHHH + 1/2Cl2 + 1I2 -> HHClIHI + 3/2H2
HHHHHH + 1/2Cl2 + 1/2I2 + 1/2F2 + 1/2Br2 -> HHClIFBr + 2H2
HHHHHH + 1/2Cl2 + 1I2 + 1/2F2 -> HHClIFI + 2H2
HHHHHH + 1Cl2 + 1/2I2 + 1/2Br2 -> HHClIClBr + 2H2
HHHHHH + 1Cl2 + 1I2 -> HHClIClI + 2H2
HHHHHH + 1/2Cl2 + 1/2I2 + 1Br2 -> HHClIBrBr + 2H2
HHHHHH + 1/2Cl2 + 1I2 + 1/2Br2 -> HHClIBrI + 2H2
HHHHHH + 1Cl2 + 1I2 -> HHClIICl + 2H2
HHHHHH + 1/2Cl2 + 1I2 + 1/2Br2 -> HHClIIBr + 2H2
HHHHHH + 1/2Cl2 + 3/2I2 -> HHClIII + 2H2
HHHHHH + 1Br2 -> HHBrHHBr + 1H2
HHHHHH + 1/2Br2 + 1/2I2 -> HHBrHHI + 1H2
HHHHHH + 1Br2 + 1/2F2 -> HHBrHFBr + 3/2H2
HHHHHH + 1/2Br2 + 1/2F2 + 1/2I2 -> HHBrHFI + 3/2H2
HHHHHH + 1Br2 + 1/2Cl2 -> HHBrHClBr + 3/2H2
HHHHHH + 1/2Br2 + 1/2Cl2 + 1/2I2 -> HHBrHClI + 3/2H2
HHHHHH + 3/2Br2 -> HHBrHBrBr + 3/2H2
HHHHHH + 1Br2 + 1/2I2 -> HHBrHBrI + 3/2H2
HHHHHH + 1Br2 + 1/2I2 -> HHBrHIBr + 3/2H2
HHHHHH + 1/2Br2 + 1I2 -> HHBrHII + 3/2H2
HHHHHH + 1/2Br2 + 1/2F2 + 1/2I2 -> HHBrFHI + 3/2H2
HHHHHH + 1Br2 + 1F2 -> HHBrFFBr + 2H2
HHHHHH + 1/2Br2 + 1F2 + 1/2I2 -> HHBrFFI + 2H2
HHHHHH + 1Br2 + 1/2F2 + 1/2Cl2 -> HHBrFClBr + 2H2
HHHHHH + 1/2Br2 + 1/2F2 + 1/2Cl2 + 1/2I2 -> HHBrFClI + 2H2
HHHHHH + 3/2Br2 + 1/2F2 -> HHBrFBrBr + 2H2
HHHHHH + 1Br2 + 1/2F2 + 1/2I2 -> HHBrFBrI + 2H2
HHHHHH + 1Br2 + 1/2F2 + 1/2I2 -> HHBrFIBr + 2H2
HHHHHH + 1/2Br2 + 1/2F2 + 1I2 -> HHBrFII + 2H2
HHHHHH + 1/2Br2 + 1/2Cl2 + 1/2I2 -> HHBrClHI + 3/2H2
HHHHHH + 1/2Br2 + 1/2Cl2 + 1/2F2 + 1/2I2 -> HHBrClFI + 2H2
HHHHHH + 1Br2 + 1Cl2 -> HHBrClClBr + 2H2
HHHHHH + 1/2Br2 + 1Cl2 + 1/2I2 -> HHBrClClI + 2H2
HHHHHH + 3/2Br2 + 1/2Cl2 -> HHBrClBrBr + 2H2
HHHHHH + 1Br2 + 1/2Cl2 + 1/2I2 -> HHBrClBrI + 2H2
HHHHHH + 1Br2 + 1/2Cl2 + 1/2I2 -> HHBrClIBr + 2H2
HHHHHH + 1/2Br2 + 1/2Cl2 + 1I2 -> HHBrClII + 2H2
HHHHHH + 1Br2 + 1/2I2 -> HHBrBrHI + 3/2H2
HHHHHH + 1Br2 + 1/2F2 + 1/2I2 -> HHBrBrFI + 2H2
HHHHHH + 1Br2 + 1/2Cl2 + 1/2I2 -> HHBrBrClI + 2H2
HHHHHH + 2Br2 -> HHBrBrBrBr + 2H2
HHHHHH + 3/2Br2 + 1/2I2 -> HHBrBrBrI + 2H2
HHHHHH + 3/2Br2 + 1/2I2 -> HHBrBrIBr + 2H2
HHHHHH + 1Br2 + 1I2 -> HHBrBrII + 2H2
HHHHHH + 1/2Br2 + 1I2 -> HHBrIHI + 3/2H2
HHHHHH + 1/2Br2 + 1I2 + 1/2F2 -> HHBrIFI + 2H2
HHHHHH + 1/2Br2 + 1I2 + 1/2Cl2 -> HHBrIClI + 2H2
HHHHHH + 1Br2 + 1I2 -> HHBrIBrI + 2H2
HHHHHH + 1Br2 + 1I2 -> HHBrIIBr + 2H2
HHHHHH + 1/2Br2 + 3/2I2 -> HHBrIII + 2H2
HHHHHH + 1I2 -> HHIHHI + 1H2
HHHHHH + 1I2 + 1/2F2 -> HHIHFI + 3/2H2
HHHHHH + 1I2 + 1/2Cl2 -> HHIHClI + 3/2H2
HHHHHH + 1I2 + 1/2Br2 -> HHIHBrI + 3/2H2
HHHHHH + 3/2I2 -> HHIHII + 3/2H2
HHHHHH + 1I2 + 1F2 -> HHIFFI + 2H2
HHHHHH + 1I2 + 1/2F2 + 1/2Cl2 -> HHIFClI + 2H2
HHHHHH + 1I2 + 1/2F2 + 1/2Br2 -> HHIFBrI + 2H2
HHHHHH + 3/2I2 + 1/2F2 -> HHIFII + 2H2
HHHHHH + 1I2 + 1Cl2 -> HHIClClI + 2H2
HHHHHH + 1I2 + 1/2Cl2 + 1/2Br2 -> HHIClBrI + 2H2
HHHHHH + 3/2I2 + 1/2Cl2 -> HHIClII + 2H2
HHHHHH + 1I2 + 1Br2 -> HHIBrBrI + 2H2
HHHHHH + 3/2I2 + 1/2Br2 -> HHIBrII + 2H2
HHHHHH + 2I2 -> HHIIII + 2H2
HHHHHH + 3/2F2 -> HFHFHF + 3/2H2
HHHHHH + 1F2 + 1/2Cl2 -> HFHFHCl + 3/2H2
HHHHHH + 1F2 + 1/2Br2 -> HFHFHBr + 3/2H2
HHHHHH + 1F2 + 1/2I2 -> HFHFHI + 3/2H2
HHHHHH + 2F2 -> HFHFFF + 2H2
HHHHHH + 3/2F2 + 1/2Cl2 -> HFHFFCl + 2H2
HHHHHH + 3/2F2 + 1/2Br2 -> HFHFFBr + 2H2
HHHHHH + 3/2F2 + 1/2I2 -> HFHFFI + 2H2
HHHHHH + 3/2F2 + 1/2Cl2 -> HFHFClF + 2H2
HHHHHH + 1F2 + 1Cl2 -> HFHFClCl + 2H2
HHHHHH + 1F2 + 1/2Cl2 + 1/2Br2 -> HFHFClBr + 2H2
HHHHHH + 1F2 + 1/2Cl2 + 1/2I2 -> HFHFClI + 2H2
HHHHHH + 3/2F2 + 1/2Br2 -> HFHFBrF + 2H2
HHHHHH + 1F2 + 1/2Br2 + 1/2Cl2 -> HFHFBrCl + 2H2
HHHHHH + 1F2 + 1Br2 -> HFHFBrBr + 2H2
HHHHHH + 1F2 + 1/2Br2 + 1/2I2 -> HFHFBrI + 2H2
HHHHHH + 3/2F2 + 1/2I2 -> HFHFIF + 2H2
HHHHHH + 1F2 + 1/2I2 + 1/2Cl2 -> HFHFICl + 2H2
HHHHHH + 1F2 + 1/2I2 + 1/2Br2 -> HFHFIBr + 2H2
HHHHHH + 1F2 + 1I2 -> HFHFII + 2H2
HHHHHH + 1/2F2 + 1Cl2 -> HFHClHCl + 3/2H2
HHHHHH + 1/2F2 + 1/2Cl2 + 1/2Br2 -> HFHClHBr + 3/2H2
HHHHHH + 1/2F2 + 1/2Cl2 + 1/2I2 -> HFHClHI + 3/2H2
HHHHHH + 1F2 + 1Cl2 -> HFHClFCl + 2H2
HHHHHH + 1F2 + 1/2Cl2 + 1/2Br2 -> HFHClFBr + 2H2
HHHHHH + 1F2 + 1/2Cl2 + 1/2I2 -> HFHClFI + 2H2
HHHHHH + 1/2F2 + 3/2Cl2 -> HFHClClCl + 2H2
HHHHHH + 1/2F2 + 1Cl2 + 1/2Br2 -> HFHClClBr + 2H2
HHHHHH + 1/2F2 + 1Cl2 + 1/2I2 -> HFHClClI + 2H2
HHHHHH + 1/2F2 + 1Cl2 + 1/2Br2 -> HFHClBrCl + 2H2
HHHHHH + 1/2F2 + 1/2Cl2 + 1Br2 -> HFHClBrBr + 2H2
HHHHHH + 1/2F2 + 1/2Cl2 + 1/2Br2 + 1/2I2 -> HFHClBrI + 2H2
HHHHHH + 1/2F2 + 1Cl2 + 1/2I2 -> HFHClICl + 2H2
HHHHHH + 1/2F2 + 1/2Cl2 + 1/2I2 + 1/2Br2 -> HFHClIBr + 2H2
HHHHHH + 1/2F2 + 1/2Cl2 + 1I2 -> HFHClII + 2H2
HHHHHH + 1/2F2 + 1Br2 -> HFHBrHBr + 3/2H2
HHHHHH + 1/2F2 + 1/2Br2 + 1/2I2 -> HFHBrHI + 3/2H2
HHHHHH + 1F2 + 1Br2 -> HFHBrFBr + 2H2
HHHHHH + 1F2 + 1/2Br2 + 1/2I2 -> HFHBrFI + 2H2
HHHHHH + 1/2F2 + 1Br2 + 1/2Cl2 -> HFHBrClBr + 2H2
HHHHHH + 1/2F2 + 1/2Br2 + 1/2Cl2 + 1/2I2 -> HFHBrClI + 2H2
HHHHHH + 1/2F2 + 3/2Br2 -> HFHBrBrBr + 2H2
HHHHHH + 1/2F2 + 1Br2 + 1/2I2 -> HFHBrBrI + 2H2
HHHHHH + 1/2F2 + 1Br2 + 1/2I2 -> HFHBrIBr + 2H2
HHHHHH + 1/2F2 + 1/2Br2 + 1I2 -> HFHBrII + 2H2
HHHHHH + 1/2F2 + 1I2 -> HFHIHI + 3/2H2
HHHHHH + 1F2 + 1I2 -> HFHIFI + 2H2
HHHHHH + 1/2F2 + 1I2 + 1/2Cl2 -> HFHIClI + 2H2
HHHHHH + 1/2F2 + 1I2 + 1/2Br2 -> HFHIBrI + 2H2
HHHHHH + 1/2F2 + 3/2I2 -> HFHIII + 2H2
HHHHHH + 2F2 -> HFFHFF + 2H2
HHHHHH + 3/2F2 + 1/2Cl2 -> HFFHFCl + 2H2
HHHHHH + 3/2F2 + 1/2Br2 -> HFFHFBr + 2H2
HHHHHH + 3/2F2 + 1/2I2 -> HFFHFI + 2H2
HHHHHH + 1F2 + 1Cl2 -> HFFHClCl + 2H2
HHHHHH + 1F2 + 1/2Cl2 + 1/2Br2 -> HFFHClBr + 2H2
HHHHHH + 1F2 + 1/2Cl2 + 1/2I2 -> HFFHClI + 2H2
HHHHHH + 1F2 + 1Br2 -> HFFHBrBr + 2H2
HHHHHH + 1F2 + 1/2Br2 + 1/2I2 -> HFFHBrI + 2H2
HHHHHH + 1F2 + 1I2 -> HFFHII + 2H2
HHHHHH + 3/2F2 + 1/2Cl2 -> HFFFHCl + 2H2
HHHHHH + 3/2F2 + 1/2Br2 -> HFFFHBr + 2H2
HHHHHH + 3/2F2 + 1/2I2 -> HFFFHI + 2H2
HHHHHH + 5/2F2 -> HFFFFF + 5/2H2
HHHHHH + 2F2 + 1/2Cl2 -> HFFFFCl + 5/2H2
HHHHHH + 2F2 + 1/2Br2 -> HFFFFBr + 5/2H2
HHHHHH + 2F2 + 1/2I2 -> HFFFFI + 5/2H2
HHHHHH + 2F2 + 1/2Cl2 -> HFFFClF + 5/2H2
HHHHHH + 3/2F2 + 1Cl2 -> HFFFClCl + 5/2H2
HHHHHH + 3/2F2 + 1/2Cl2 + 1/2Br2 -> HFFFClBr + 5/2H2
HHHHHH + 3/2F2 + 1/2Cl2 + 1/2I2 -> HFFFClI + 5/2H2
HHHHHH + 2F2 + 1/2Br2 -> HFFFBrF + 5/2H2
HHHHHH + 3/2F2 + 1/2Br2 + 1/2Cl2 -> HFFFBrCl + 5/2H2
HHHHHH + 3/2F2 + 1Br2 -> HFFFBrBr + 5/2H2
HHHHHH + 3/2F2 + 1/2Br2 + 1/2I2 -> HFFFBrI + 5/2H2
HHHHHH + 2F2 + 1/2I2 -> HFFFIF + 5/2H2
HHHHHH + 3/2F2 + 1/2I2 + 1/2Cl2 -> HFFFICl + 5/2H2
HHHHHH + 3/2F2 + 1/2I2 + 1/2Br2 -> HFFFIBr + 5/2H2
HHHHHH + 3/2F2 + 1I2 -> HFFFII + 5/2H2
HHHHHH + 1F2 + 1Cl2 -> HFFClHCl + 2H2
HHHHHH + 1F2 + 1/2Cl2 + 1/2Br2 -> HFFClHBr + 2H2
HHHHHH + 1F2 + 1/2Cl2 + 1/2I2 -> HFFClHI + 2H2
HHHHHH + 2F2 + 1/2Cl2 -> HFFClFF + 5/2H2
HHHHHH + 3/2F2 + 1Cl2 -> HFFClFCl + 5/2H2
HHHHHH + 3/2F2 + 1/2Cl2 + 1/2Br2 -> HFFClFBr + 5/2H2
HHHHHH + 3/2F2 + 1/2Cl2 + 1/2I2 -> HFFClFI + 5/2H2
HHHHHH + 3/2F2 + 1Cl2 -> HFFClClF + 5/2H2
HHHHHH + 1F2 + 3/2Cl2 -> HFFClClCl + 5/2H2
HHHHHH + 1F2 + 1Cl2 + 1/2Br2 -> HFFClClBr + 5/2H2
HHHHHH + 1F2 + 1Cl2 + 1/2I2 -> HFFClClI + 5/2H2
HHHHHH + 3/2F2 + 1/2Cl2 + 1/2Br2 -> HFFClBrF + 5/2H2
HHHHHH + 1F2 + 1Cl2 + 1/2Br2 -> HFFClBrCl + 5/2H2
HHHHHH + 1F2 + 1/2Cl2 + 1Br2 -> HFFClBrBr + 5/2H2
HHHHHH + 1F2 + 1/2Cl2 + 1/2Br2 + 1/2I2 -> HFFClBrI + 5/2H2
HHHHHH + 3/2F2 + 1/2Cl2 + 1/2I2 -> HFFClIF + 5/2H2
HHHHHH + 1F2 + 1Cl2 + 1/2I2 -> HFFClICl + 5/2H2
HHHHHH + 1F2 + 1/2Cl2 + 1/2I2 + 1/2Br2 -> HFFClIBr + 5/2H2
HHHHHH + 1F2 + 1/2Cl2 + 1I2 -> HFFClII + 5/2H2
HHHHHH + 1F2 + 1/2Br2 + 1/2Cl2 -> HFFBrHCl + 2H2
HHHHHH + 1F2 + 1Br2 -> HFFBrHBr + 2H2
HHHHHH + 1F2 + 1/2Br2 + 1/2I2 -> HFFBrHI + 2H2
HHHHHH + 2F2 + 1/2Br2 -> HFFBrFF + 5/2H2
HHHHHH + 3/2F2 + 1/2Br2 + 1/2Cl2 -> HFFBrFCl + 5/2H2
HHHHHH + 3/2F2 + 1Br2 -> HFFBrFBr + 5/2H2
HHHHHH + 3/2F2 + 1/2Br2 + 1/2I2 -> HFFBrFI + 5/2H2
HHHHHH + 3/2F2 + 1/2Br2 + 1/2Cl2 -> HFFBrClF + 5/2H2
HHHHHH + 1F2 + 1/2Br2 + 1Cl2 -> HFFBrClCl + 5/2H2
HHHHHH + 1F2 + 1Br2 + 1/2Cl2 -> HFFBrClBr + 5/2H2
HHHHHH + 1F2 + 1/2Br2 + 1/2Cl2 + 1/2I2 -> HFFBrClI + 5/2H2
HHHHHH + 3/2F2 + 1Br2 -> HFFBrBrF + 5/2H2
HHHHHH + 1F2 + 1Br2 + 1/2Cl2 -> HFFBrBrCl + 5/2H2
HHHHHH + 1F2 + 3/2Br2 -> HFFBrBrBr + 5/2H2
HHHHHH + 1F2 + 1Br2 + 1/2I2 -> HFFBrBrI + 5/2H2
HHHHHH + 3/2F2 + 1/2Br2 + 1/2I2 -> HFFBrIF + 5/2H2
HHHHHH + 1F2 + 1/2Br2 + 1/2I2 + 1/2Cl2 -> HFFBrICl + 5/2H2
HHHHHH + 1F2 + 1Br2 + 1/2I2 -> HFFBrIBr + 5/2H2
HHHHHH + 1F2 + 1/2Br2 + 1I2 -> HFFBrII + 5/2H2
HHHHHH + 1F2 + 1/2I2 + 1/2Cl2 -> HFFIHCl + 2H2
HHHHHH + 1F2 + 1/2I2 + 1/2Br2 -> HFFIHBr + 2H2
HHHHHH + 1F2 + 1I2 -> HFFIHI + 2H2
HHHHHH + 2F2 + 1/2I2 -> HFFIFF + 5/2H2
HHHHHH + 3/2F2 + 1/2I2 + 1/2Cl2 -> HFFIFCl + 5/2H2
HHHHHH + 3/2F2 + 1/2I2 + 1/2Br2 -> HFFIFBr + 5/2H2
HHHHHH + 3/2F2 + 1I2 -> HFFIFI + 5/2H2
HHHHHH + 3/2F2 + 1/2I2 + 1/2Cl2 -> HFFIClF + 5/2H2
HHHHHH + 1F2 + 1/2I2 + 1Cl2 -> HFFIClCl + 5/2H2
HHHHHH + 1F2 + 1/2I2 + 1/2Cl2 + 1/2Br2 -> HFFIClBr + 5/2H2
HHHHHH + 1F2 + 1I2 + 1/2Cl2 -> HFFIClI + 5/2H2
HHHHHH + 3/2F2 + 1/2I2 + 1/2Br2 -> HFFIBrF + 5/2H2
HHHHHH + 1F2 + 1/2I2 + 1/2Br2 + 1/2Cl2 -> HFFIBrCl + 5/2H2
HHHHHH + 1F2 + 1/2I2 + 1Br2 -> HFFIBrBr + 5/2H2
HHHHHH + 1F2 + 1I2 + 1/2Br2 -> HFFIBrI + 5/2H2
HHHHHH + 3/2F2 + 1I2 -> HFFIIF + 5/2H2
HHHHHH + 1F2 + 1I2 + 1/2Cl2 -> HFFIICl + 5/2H2
HHHHHH + 1F2 + 1I2 + 1/2Br2 -> HFFIIBr + 5/2H2
HHHHHH + 1F2 + 3/2I2 -> HFFIII + 5/2H2
HHHHHH + 1F2 + 1Cl2 -> HFClHFCl + 2H2
HHHHHH + 1F2 + 1/2Cl2 + 1/2Br2 -> HFClHFBr + 2H2
HHHHHH + 1F2 + 1/2Cl2 + 1/2I2 -> HFClHFI + 2H2
HHHHHH + 1F2 + 1Cl2 -> HFClHClF + 2H2
HHHHHH + 1/2F2 + 3/2Cl2 -> HFClHClCl + 2H2
HHHHHH + 1/2F2 + 1Cl2 + 1/2Br2 -> HFClHClBr + 2H2
HHHHHH + 1/2F2 + 1Cl2 + 1/2I2 -> HFClHClI + 2H2
HHHHHH + 1F2 + 1/2Cl2 + 1/2Br2 -> HFClHBrF + 2H2
HHHHHH + 1/2F2 + 1Cl2 + 1/2Br2 -> HFClHBrCl + 2H2
HHHHHH + 1/2F2 + 1/2Cl2 + 1Br2 -> HFClHBrBr + 2H2
HHHHHH + 1/2F2 + 1/2Cl2 + 1/2Br2 + 1/2I2 -> HFClHBrI + 2H2
HHHHHH + 1F2 + 1/2Cl2 + 1/2I2 -> HFClHIF + 2H2
HHHHHH + 1/2F2 + 1Cl2 + 1/2I2 -> HFClHICl + 2H2
HHHHHH + 1/2F2 + 1/2Cl2 + 1/2I2 + 1/2Br2 -> HFClHIBr + 2H2
HHHHHH + 1/2F2 + 1/2Cl2 + 1I2 -> HFClHII + 2H2
HHHHHH + 1F2 + 1Cl2 -> HFClFHCl + 2H2
HHHHHH + 1F2 + 1/2Cl2 + 1/2Br2 -> HFClFHBr + 2H2
HHHHHH + 1F2 + 1/2Cl2 + 1/2I2 -> HFClFHI + 2H2
HHHHHH + 3/2F2 + 1Cl2 -> HFClFFCl + 5/2H2
HHHHHH + 3/2F2 + 1/2Cl2 + 1/2Br2 -> HFClFFBr + 5/2H2
HHHHHH + 3/2F2 + 1/2Cl2 + 1/2I2 -> HFClFFI + 5/2H2
HHHHHH + 3/2F2 + 1Cl2 -> HFClFClF + 5/2H2
HHHHHH + 1F2 + 3/2Cl2 -> HFClFClCl + 5/2H2
HHHHHH + 1F2 + 1Cl2 + 1/2Br2 -> HFClFClBr + 5/2H2
HHHHHH + 1F2 + 1Cl2 + 1/2I2 -> HFClFClI + 5/2H2
HHHHHH + 3/2F2 + 1/2Cl2 + 1/2Br2 -> HFClFBrF + 5/2H2
HHHHHH + 1F2 + 1Cl2 + 1/2Br2 -> HFClFBrCl + 5/2H2
HHHHHH + 1F2 + 1/2Cl2 + 1Br2 -> HFClFBrBr + 5/2H2
HHHHHH + 1F2 + 1/2Cl2 + 1/2Br2 + 1/2I2 -> HFClFBrI + 5/2H2
HHHHHH + 3/2F2 + 1/2Cl2 + 1/2I2 -> HFClFIF + 5/2H2
HHHHHH + 1F2 + 1Cl2 + 1/2I2 -> HFClFICl + 5/2H2
HHHHHH + 1F2 + 1/2Cl2 + 1/2I2 + 1/2Br2 -> HFClFIBr + 5/2H2
HHHHHH + 1F2 + 1/2Cl2 + 1I2 -> HFClFII + 5/2H2
HHHHHH + 1/2F2 + 3/2Cl2 -> HFClClHCl + 2H2
HHHHHH + 1/2F2 + 1Cl2 + 1/2Br2 -> HFClClHBr + 2H2
HHHHHH + 1/2F2 + 1Cl2 + 1/2I2 -> HFClClHI + 2H2
HHHHHH + 1F2 + 3/2Cl2 -> HFClClFCl + 5/2H2
HHHHHH + 1F2 + 1Cl2 + 1/2Br2 -> HFClClFBr + 5/2H2
HHHHHH + 1F2 + 1Cl2 + 1/2I2 -> HFClClFI + 5/2H2
HHHHHH + 1F2 + 3/2Cl2 -> HFClClClF + 5/2H2
HHHHHH + 1/2F2 + 2Cl2 -> HFClClClCl + 5/2H2
HHHHHH + 1/2F2 + 3/2Cl2 + 1/2Br2 -> HFClClClBr + 5/2H2
HHHHHH + 1/2F2 + 3/2Cl2 + 1/2I2 -> HFClClClI + 5/2H2
HHHHHH + 1F2 + 1Cl2 + 1/2Br2 -> HFClClBrF + 5/2H2
HHHHHH + 1/2F2 + 3/2Cl2 + 1/2Br2 -> HFClClBrCl + 5/2H2
HHHHHH + 1/2F2 + 1Cl2 + 1Br2 -> HFClClBrBr + 5/2H2
HHHHHH + 1/2F2 + 1Cl2 + 1/2Br2 + 1/2I2 -> HFClClBrI + 5/2H2
HHHHHH + 1F2 + 1Cl2 + 1/2I2 -> HFClClIF + 5/2H2
HHHHHH + 1/2F2 + 3/2Cl2 + 1/2I2 -> HFClClICl + 5/2H2
HHHHHH + 1/2F2 + 1Cl2 + 1/2I2 + 1/2Br2 -> HFClClIBr + 5/2H2
HHHHHH + 1/2F2 + 1Cl2 + 1I2 -> HFClClII + 5/2H2
HHHHHH + 1/2F2 + 1Cl2 + 1/2Br2 -> HFClBrHCl + 2H2
HHHHHH + 1/2F2 + 1/2Cl2 + 1Br2 -> HFClBrHBr + 2H2
HHHHHH + 1/2F2 + 1/2Cl2 + 1/2Br2 + 1/2I2 -> HFClBrHI + 2H2
HHHHHH + 1F2 + 1Cl2 + 1/2Br2 -> HFClBrFCl + 5/2H2
HHHHHH + 1F2 + 1/2Cl2 + 1Br2 -> HFClBrFBr + 5/2H2
HHHHHH + 1F2 + 1/2Cl2 + 1/2Br2 + 1/2I2 -> HFClBrFI + 5/2H2
HHHHHH + 1F2 + 1Cl2 + 1/2Br2 -> HFClBrClF + 5/2H2
HHHHHH + 1/2F2 + 3/2Cl2 + 1/2Br2 -> HFClBrClCl + 5/2H2
HHHHHH + 1/2F2 + 1Cl2 + 1Br2 -> HFClBrClBr + 5/2H2
HHHHHH + 1/2F2 + 1Cl2 + 1/2Br2 + 1/2I2 -> HFClBrClI + 5/2H2
HHHHHH + 1F2 + 1/2Cl2 + 1Br2 -> HFClBrBrF + 5/2H2
HHHHHH + 1/2F2 + 1Cl2 + 1Br2 -> HFClBrBrCl + 5/2H2
HHHHHH + 1/2F2 + 1/2Cl2 + 3/2Br2 -> HFClBrBrBr + 5/2H2
HHHHHH + 1/2F2 + 1/2Cl2 + 1Br2 + 1/2I2 -> HFClBrBrI + 5/2H2
HHHHHH + 1F2 + 1/2Cl2 + 1/2Br2 + 1/2I2 -> HFClBrIF + 5/2H2
HHHHHH + 1/2F2 + 1Cl2 + 1/2Br2 + 1/2I2 -> HFClBrICl + 5/2H2
HHHHHH + 1/2F2 + 1/2Cl2 + 1Br2 + 1/2I2 -> HFClBrIBr + 5/2H2
HHHHHH + 1/2F2 + 1/2Cl2 + 1/2Br2 + 1I2 -> HFClBrII + 5/2H2
HHHHHH + 1/2F2 + 1Cl2 + 1/2I2 -> HFClIHCl + 2H2
HHHHHH + 1/2F2 + 1/2Cl2 + 1/2I2 + 1/2Br2 -> HFClIHBr + 2H2
HHHHHH + 1/2F2 + 1/2Cl2 + 1I2 -> HFClIHI + 2H2
HHHHHH + 1F2 + 1Cl2 + 1/2I2 -> HFClIFCl + 5/2H2
HHHHHH + 1F2 + 1/2Cl2 + 1/2I2 + 1/2Br2 -> HFClIFBr + 5/2H2
HHHHHH + 1F2 + 1/2Cl2 + 1I2 -> HFClIFI + 5/2H2
HHHHHH + 1F2 + 1Cl2 + 1/2I2 -> HFClIClF + 5/2H2
HHHHHH + 1/2F2 + 3/2Cl2 + 1/2I2 -> HFClIClCl + 5/2H2
HHHHHH + 1/2F2 + 1Cl2 + 1/2I2 + 1/2Br2 -> HFClIClBr + 5/2H2
HHHHHH + 1/2F2 + 1Cl2 + 1I2 -> HFClIClI + 5/2H2
HHHHHH + 1F2 + 1/2Cl2 + 1/2I2 + 1/2Br2 -> HFClIBrF + 5/2H2
HHHHHH + 1/2F2 + 1Cl2 + 1/2I2 + 1/2Br2 -> HFClIBrCl + 5/2H2
HHHHHH + 1/2F2 + 1/2Cl2 + 1/2I2 + 1Br2 -> HFClIBrBr + 5/2H2
HHHHHH + 1/2F2 + 1/2Cl2 + 1I2 + 1/2Br2 -> HFClIBrI + 5/2H2
HHHHHH + 1F2 + 1/2Cl2 + 1I2 -> HFClIIF + 5/2H2
HHHHHH + 1/2F2 + 1Cl2 + 1I2 -> HFClIICl + 5/2H2
HHHHHH + 1/2F2 + 1/2Cl2 + 1I2 + 1/2Br2 -> HFClIIBr + 5/2H2
HHHHHH + 1/2F2 + 1/2Cl2 + 3/2I2 -> HFClIII + 5/2H2
HHHHHH + 1F2 + 1Br2 -> HFBrHFBr + 2H2
HHHHHH + 1F2 + 1/2Br2 + 1/2I2 -> HFBrHFI + 2H2
HHHHHH + 1/2F2 + 1/2Br2 + 1Cl2 -> HFBrHClCl + 2H2
HHHHHH + 1/2F2 + 1Br2 + 1/2Cl2 -> HFBrHClBr + 2H2
HHHHHH + 1/2F2 + 1/2Br2 + 1/2Cl2 + 1/2I2 -> HFBrHClI + 2H2
HHHHHH + 1F2 + 1Br2 -> HFBrHBrF + 2H2
HHHHHH + 1/2F2 + 1Br2 + 1/2Cl2 -> HFBrHBrCl + 2H2
HHHHHH + 1/2F2 + 3/2Br2 -> HFBrHBrBr + 2H2
HHHHHH + 1/2F2 + 1Br2 + 1/2I2 -> HFBrHBrI + 2H2
HHHHHH + 1F2 + 1/2Br2 + 1/2I2 -> HFBrHIF + 2H2
HHHHHH + 1/2F2 + 1/2Br2 + 1/2I2 + 1/2Cl2 -> HFBrHICl + 2H2
HHHHHH + 1/2F2 + 1Br2 + 1/2I2 -> HFBrHIBr + 2H2
HHHHHH + 1/2F2 + 1/2Br2 + 1I2 -> HFBrHII + 2H2
HHHHHH + 1F2 + 1/2Br2 + 1/2Cl2 -> HFBrFHCl + 2H2
HHHHHH + 1F2 + 1Br2 -> HFBrFHBr + 2H2
HHHHHH + 1F2 + 1/2Br2 + 1/2I2 -> HFBrFHI + 2H2
HHHHHH + 3/2F2 + 1/2Br2 + 1/2Cl2 -> HFBrFFCl + 5/2H2
HHHHHH + 3/2F2 + 1Br2 -> HFBrFFBr + 5/2H2
HHHHHH + 3/2F2 + 1/2Br2 + 1/2I2 -> HFBrFFI + 5/2H2
HHHHHH + 1F2 + 1/2Br2 + 1Cl2 -> HFBrFClCl + 5/2H2
HHHHHH + 1F2 + 1Br2 + 1/2Cl2 -> HFBrFClBr + 5/2H2
HHHHHH + 1F2 + 1/2Br2 + 1/2Cl2 + 1/2I2 -> HFBrFClI + 5/2H2
HHHHHH + 3/2F2 + 1Br2 -> HFBrFBrF + 5/2H2
HHHHHH + 1F2 + 1Br2 + 1/2Cl2 -> HFBrFBrCl + 5/2H2
HHHHHH + 1F2 + 3/2Br2 -> HFBrFBrBr + 5/2H2
HHHHHH + 1F2 + 1Br2 + 1/2I2 -> HFBrFBrI + 5/2H2
HHHHHH + 3/2F2 + 1/2Br2 + 1/2I2 -> HFBrFIF + 5/2H2
HHHHHH + 1F2 + 1/2Br2 + 1/2I2 + 1/2Cl2 -> HFBrFICl + 5/2H2
HHHHHH + 1F2 + 1Br2 + 1/2I2 -> HFBrFIBr + 5/2H2
HHHHHH + 1F2 + 1/2Br2 + 1I2 -> HFBrFII + 5/2H2
HHHHHH + 1/2F2 + 1/2Br2 + 1Cl2 -> HFBrClHCl + 2H2
HHHHHH + 1/2F2 + 1Br2 + 1/2Cl2 -> HFBrClHBr + 2H2
HHHHHH + 1/2F2 + 1/2Br2 + 1/2Cl2 + 1/2I2 -> HFBrClHI + 2H2
HHHHHH + 1F2 + 1/2Br2 + 1Cl2 -> HFBrClFCl + 5/2H2
HHHHHH + 1F2 + 1Br2 + 1/2Cl2 -> HFBrClFBr + 5/2H2
HHHHHH + 1F2 + 1/2Br2 + 1/2Cl2 + 1/2I2 -> HFBrClFI + 5/2H2
HHHHHH + 1/2F2 + 1/2Br2 + 3/2Cl2 -> HFBrClClCl + 5/2H2
HHHHHH + 1/2F2 + 1Br2 + 1Cl2 -> HFBrClClBr + 5/2H2
HHHHHH + 1/2F2 + 1/2Br2 + 1Cl2 + 1/2I2 -> HFBrClClI + 5/2H2
HHHHHH + 1F2 + 1Br2 + 1/2Cl2 -> HFBrClBrF + 5/2H2
HHHHHH + 1/2F2 + 1Br2 + 1Cl2 -> HFBrClBrCl + 5/2H2
HHHHHH + 1/2F2 + 3/2Br2 + 1/2Cl2 -> HFBrClBrBr + 5/2H2
HHHHHH + 1/2F2 + 1Br2 + 1/2Cl2 + 1/2I2 -> HFBrClBrI + 5/2H2
HHHHHH + 1F2 + 1/2Br2 + 1/2Cl2 + 1/2I2 -> HFBrClIF + 5/2H2
HHHHHH + 1/2F2 + 1/2Br2 + 1Cl2 + 1/2I2 -> HFBrClICl + 5/2H2
HHHHHH + 1/2F2 + 1Br2 + 1/2Cl2 + 1/2I2 -> HFBrClIBr + 5/2H2
HHHHHH + 1/2F2 + 1/2Br2 + 1/2Cl2 + 1I2 -> HFBrClII + 5/2H2
HHHHHH + 1/2F2 + 1Br2 + 1/2Cl2 -> HFBrBrHCl + 2H2
HHHHHH + 1/2F2 + 3/2Br2 -> HFBrBrHBr + 2H2
HHHHHH + 1/2F2 + 1Br2 + 1/2I2 -> HFBrBrHI + 2H2
HHHHHH + 1F2 + 1Br2 + 1/2Cl2 -> HFBrBrFCl + 5/2H2
HHHHHH + 1F2 + 3/2Br2 -> HFBrBrFBr + 5/2H2
HHHHHH + 1F2 + 1Br2 + 1/2I2 -> HFBrBrFI + 5/2H2
HHHHHH + 1/2F2 + 1Br2 + 1Cl2 -> HFBrBrClCl + 5/2H2
HHHHHH + 1/2F2 + 3/2Br2 + 1/2Cl2 -> HFBrBrClBr + 5/2H2
HHHHHH + 1/2F2 + 1Br2 + 1/2Cl2 + 1/2I2 -> HFBrBrClI + 5/2H2
HHHHHH + 1F2 + 3/2Br2 -> HFBrBrBrF + 5/2H2
HHHHHH + 1/2F2 + 3/2Br2 + 1/2Cl2 -> HFBrBrBrCl + 5/2H2
HHHHHH + 1/2F2 + 2Br2 -> HFBrBrBrBr + 5/2H2
HHHHHH + 1/2F2 + 3/2Br2 + 1/2I2 -> HFBrBrBrI + 5/2H2
HHHHHH + 1F2 + 1Br2 + 1/2I2 -> HFBrBrIF + 5/2H2
HHHHHH + 1/2F2 + 1Br2 + 1/2I2 + 1/2Cl2 -> HFBrBrICl + 5/2H2
HHHHHH + 1/2F2 + 3/2Br2 + 1/2I2 -> HFBrBrIBr + 5/2H2
HHHHHH + 1/2F2 + 1Br2 + 1I2 -> HFBrBrII + 5/2H2
HHHHHH + 1/2F2 + 1/2Br2 + 1/2I2 + 1/2Cl2 -> HFBrIHCl + 2H2
HHHHHH + 1/2F2 + 1Br2 + 1/2I2 -> HFBrIHBr + 2H2
HHHHHH + 1/2F2 + 1/2Br2 + 1I2 -> HFBrIHI + 2H2
HHHHHH + 1F2 + 1/2Br2 + 1/2I2 + 1/2Cl2 -> HFBrIFCl + 5/2H2
HHHHHH + 1F2 + 1Br2 + 1/2I2 -> HFBrIFBr + 5/2H2
HHHHHH + 1F2 + 1/2Br2 + 1I2 -> HFBrIFI + 5/2H2
HHHHHH + 1/2F2 + 1/2Br2 + 1/2I2 + 1Cl2 -> HFBrIClCl + 5/2H2
HHHHHH + 1/2F2 + 1Br2 + 1/2I2 + 1/2Cl2 -> HFBrIClBr + 5/2H2
HHHHHH + 1/2F2 + 1/2Br2 + 1I2 + 1/2Cl2 -> HFBrIClI + 5/2H2
HHHHHH + 1F2 + 1Br2 + 1/2I2 -> HFBrIBrF + 5/2H2
HHHHHH + 1/2F2 + 1Br2 + 1/2I2 + 1/2Cl2 -> HFBrIBrCl + 5/2H2
HHHHHH + 1/2F2 + 3/2Br2 + 1/2I2 -> HFBrIBrBr + 5/2H2
HHHHHH + 1/2F2 + 1Br2 + 1I2 -> HFBrIBrI + 5/2H2
HHHHHH + 1F2 + 1/2Br2 + 1I2 -> HFBrIIF + 5/2H2
HHHHHH + 1/2F2 + 1/2Br2 + 1I2 + 1/2Cl2 -> HFBrIICl + 5/2H2
HHHHHH + 1/2F2 + 1Br2 + 1I2 -> HFBrIIBr + 5/2H2
HHHHHH + 1/2F2 + 1/2Br2 + 3/2I2 -> HFBrIII + 5/2H2
HHHHHH + 1F2 + 1I2 -> HFIHFI + 2H2
HHHHHH + 1/2F2 + 1/2I2 + 1Cl2 -> HFIHClCl + 2H2
HHHHHH + 1/2F2 + 1/2I2 + 1/2Cl2 + 1/2Br2 -> HFIHClBr + 2H2
HHHHHH + 1/2F2 + 1I2 + 1/2Cl2 -> HFIHClI + 2H2
HHHHHH + 1/2F2 + 1/2I2 + 1/2Br2 + 1/2Cl2 -> HFIHBrCl + 2H2
HHHHHH + 1/2F2 + 1/2I2 + 1Br2 -> HFIHBrBr + 2H2
HHHHHH + 1/2F2 + 1I2 + 1/2Br2 -> HFIHBrI + 2H2
HHHHHH + 1F2 + 1I2 -> HFIHIF + 2H2
HHHHHH + 1/2F2 + 1I2 + 1/2Cl2 -> HFIHICl + 2H2
HHHHHH + 1/2F2 + 1I2 + 1/2Br2 -> HFIHIBr + 2H2
HHHHHH + 1/2F2 + 3/2I2 -> HFIHII + 2H2
HHHHHH + 1F2 + 1/2I2 + 1/2Cl2 -> HFIFHCl + 2H2
HHHHHH + 1F2 + 1/2I2 + 1/2Br2 -> HFIFHBr + 2H2
HHHHHH + 1F2 + 1I2 -> HFIFHI + 2H2
HHHHHH + 3/2F2 + 1/2I2 + 1/2Cl2 -> HFIFFCl + 5/2H2
HHHHHH + 3/2F2 + 1/2I2 + 1/2Br2 -> HFIFFBr + 5/2H2
HHHHHH + 3/2F2 + 1I2 -> HFIFFI + 5/2H2
HHHHHH + 1F2 + 1/2I2 + 1Cl2 -> HFIFClCl + 5/2H2
HHHHHH + 1F2 + 1/2I2 + 1/2Cl2 + 1/2Br2 -> HFIFClBr + 5/2H2
HHHHHH + 1F2 + 1I2 + 1/2Cl2 -> HFIFClI + 5/2H2
HHHHHH + 1F2 + 1/2I2 + 1/2Br2 + 1/2Cl2 -> HFIFBrCl + 5/2H2
HHHHHH + 1F2 + 1/2I2 + 1Br2 -> HFIFBrBr + 5/2H2
HHHHHH + 1F2 + 1I2 + 1/2Br2 -> HFIFBrI + 5/2H2
HHHHHH + 3/2F2 + 1I2 -> HFIFIF + 5/2H2
HHHHHH + 1F2 + 1I2 + 1/2Cl2 -> HFIFICl + 5/2H2
HHHHHH + 1F2 + 1I2 + 1/2Br2 -> HFIFIBr + 5/2H2
HHHHHH + 1F2 + 3/2I2 -> HFIFII + 5/2H2
HHHHHH + 1/2F2 + 1/2I2 + 1Cl2 -> HFIClHCl + 2H2
HHHHHH + 1/2F2 + 1/2I2 + 1/2Cl2 + 1/2Br2 -> HFIClHBr + 2H2
HHHHHH + 1/2F2 + 1I2 + 1/2Cl2 -> HFIClHI + 2H2
HHHHHH + 1F2 + 1/2I2 + 1Cl2 -> HFIClFCl + 5/2H2
HHHHHH + 1F2 + 1/2I2 + 1/2Cl2 + 1/2Br2 -> HFIClFBr + 5/2H2
HHHHHH + 1F2 + 1I2 + 1/2Cl2 -> HFIClFI + 5/2H2
HHHHHH + 1/2F2 + 1/2I2 + 3/2Cl2 -> HFIClClCl + 5/2H2
HHHHHH + 1/2F2 + 1/2I2 + 1Cl2 + 1/2Br2 -> HFIClClBr + 5/2H2
HHHHHH + 1/2F2 + 1I2 + 1Cl2 -> HFIClClI + 5/2H2
HHHHHH + 1/2F2 + 1/2I2 + 1Cl2 + 1/2Br2 -> HFIClBrCl + 5/2H2
HHHHHH + 1/2F2 + 1/2I2 + 1/2Cl2 + 1Br2 -> HFIClBrBr + 5/2H2
HHHHHH + 1/2F2 + 1I2 + 1/2Cl2 + 1/2Br2 -> HFIClBrI + 5/2H2
HHHHHH + 1F2 + 1I2 + 1/2Cl2 -> HFIClIF + 5/2H2
HHHHHH + 1/2F2 + 1I2 + 1Cl2 -> HFIClICl + 5/2H2
HHHHHH + 1/2F2 + 1I2 + 1/2Cl2 + 1/2Br2 -> HFIClIBr + 5/2H2
HHHHHH + 1/2F2 + 3/2I2 + 1/2Cl2 -> HFIClII + 5/2H2
HHHHHH + 1/2F2 + 1/2I2 + 1/2Br2 + 1/2Cl2 -> HFIBrHCl + 2H2
HHHHHH + 1/2F2 + 1/2I2 + 1Br2 -> HFIBrHBr + 2H2
HHHHHH + 1/2F2 + 1I2 + 1/2Br2 -> HFIBrHI + 2H2
HHHHHH + 1F2 + 1/2I2 + 1/2Br2 + 1/2Cl2 -> HFIBrFCl + 5/2H2
HHHHHH + 1F2 + 1/2I2 + 1Br2 -> HFIBrFBr + 5/2H2
HHHHHH + 1F2 + 1I2 + 1/2Br2 -> HFIBrFI + 5/2H2
HHHHHH + 1/2F2 + 1/2I2 + 1/2Br2 + 1Cl2 -> HFIBrClCl + 5/2H2
HHHHHH + 1/2F2 + 1/2I2 + 1Br2 + 1/2Cl2 -> HFIBrClBr + 5/2H2
HHHHHH + 1/2F2 + 1I2 + 1/2Br2 + 1/2Cl2 -> HFIBrClI + 5/2H2
HHHHHH + 1/2F2 + 1/2I2 + 1Br2 + 1/2Cl2 -> HFIBrBrCl + 5/2H2
HHHHHH + 1/2F2 + 1/2I2 + 3/2Br2 -> HFIBrBrBr + 5/2H2
HHHHHH + 1/2F2 + 1I2 + 1Br2 -> HFIBrBrI + 5/2H2
HHHHHH + 1F2 + 1I2 + 1/2Br2 -> HFIBrIF + 5/2H2
HHHHHH + 1/2F2 + 1I2 + 1/2Br2 + 1/2Cl2 -> HFIBrICl + 5/2H2
HHHHHH + 1/2F2 + 1I2 + 1Br2 -> HFIBrIBr + 5/2H2
HHHHHH + 1/2F2 + 3/2I2 + 1/2Br2 -> HFIBrII + 5/2H2
HHHHHH + 1/2F2 + 1I2 + 1/2Cl2 -> HFIIHCl + 2H2
HHHHHH + 1/2F2 + 1I2 + 1/2Br2 -> HFIIHBr + 2H2
HHHHHH + 1/2F2 + 3/2I2 -> HFIIHI + 2H2
HHHHHH + 1F2 + 1I2 + 1/2Cl2 -> HFIIFCl + 5/2H2
HHHHHH + 1F2 + 1I2 + 1/2Br2 -> HFIIFBr + 5/2H2
HHHHHH + 1F2 + 3/2I2 -> HFIIFI + 5/2H2
HHHHHH + 1/2F2 + 1I2 + 1Cl2 -> HFIIClCl + 5/2H2
HHHHHH + 1/2F2 + 1I2 + 1/2Cl2 + 1/2Br2 -> HFIIClBr + 5/2H2
HHHHHH + 1/2F2 + 3/2I2 + 1/2Cl2 -> HFIIClI + 5/2H2
HHHHHH + 1/2F2 + 1I2 + 1/2Br2 + 1/2Cl2 -> HFIIBrCl + 5/2H2
HHHHHH + 1/2F2 + 1I2 + 1Br2 -> HFIIBrBr + 5/2H2
HHHHHH + 1/2F2 + 3/2I2 + 1/2Br2 -> HFIIBrI + 5/2H2
HHHHHH + 1F2 + 3/2I2 -> HFIIIF + 5/2H2
HHHHHH + 1/2F2 + 3/2I2 + 1/2Cl2 -> HFIIICl + 5/2H2
HHHHHH + 1/2F2 + 3/2I2 + 1/2Br2 -> HFIIIBr + 5/2H2
HHHHHH + 1/2F2 + 2I2 -> HFIIII + 5/2H2
HHHHHH + 3/2Cl2 -> HClHClHCl + 3/2H2
HHHHHH + 1Cl2 + 1/2Br2 -> HClHClHBr + 3/2H2
HHHHHH + 1Cl2 + 1/2I2 -> HClHClHI + 3/2H2
HHHHHH + 3/2Cl2 + 1/2F2 -> HClHClFCl + 2H2
HHHHHH + 1Cl2 + 1/2F2 + 1/2Br2 -> HClHClFBr + 2H2
HHHHHH + 1Cl2 + 1/2F2 + 1/2I2 -> HClHClFI + 2H2
HHHHHH + 2Cl2 -> HClHClClCl + 2H2
HHHHHH + 3/2Cl2 + 1/2Br2 -> HClHClClBr + 2H2
HHHHHH + 3/2Cl2 + 1/2I2 -> HClHClClI + 2H2
HHHHHH + 3/2Cl2 + 1/2Br2 -> HClHClBrCl + 2H2
HHHHHH + 1Cl2 + 1Br2 -> HClHClBrBr + 2H2
HHHHHH + 1Cl2 + 1/2Br2 + 1/2I2 -> HClHClBrI + 2H2
HHHHHH + 3/2Cl2 + 1/2I2 -> HClHClICl + 2H2
HHHHHH + 1Cl2 + 1/2I2 + 1/2Br2 -> HClHClIBr + 2H2
HHHHHH + 1Cl2 + 1I2 -> HClHClII + 2H2
HHHHHH + 1/2Cl2 + 1Br2 -> HClHBrHBr + 3/2H2
HHHHHH + 1/2Cl2 + 1/2Br2 + 1/2I2 -> HClHBrHI + 3/2H2
HHHHHH + 1/2Cl2 + 1Br2 + 1/2F2 -> HClHBrFBr + 2H2
HHHHHH + 1/2Cl2 + 1/2Br2 + 1/2F2 + 1/2I2 -> HClHBrFI + 2H2
HHHHHH + 1Cl2 + 1Br2 -> HClHBrClBr + 2H2
HHHHHH + 1Cl2 + 1/2Br2 + 1/2I2 -> HClHBrClI + 2H2
HHHHHH + 1/2Cl2 + 3/2Br2 -> HClHBrBrBr + 2H2
HHHHHH + 1/2Cl2 + 1Br2 + 1/2I2 -> HClHBrBrI + 2H2
HHHHHH + 1/2Cl2 + 1Br2 + 1/2I2 -> HClHBrIBr + 2H2
HHHHHH + 1/2Cl2 + 1/2Br2 + 1I2 -> HClHBrII + 2H2
HHHHHH + 1/2Cl2 + 1I2 -> HClHIHI + 3/2H2
HHHHHH + 1/2Cl2 + 1I2 + 1/2F2 -> HClHIFI + 2H2
HHHHHH + 1Cl2 + 1I2 -> HClHIClI + 2H2
HHHHHH + 1/2Cl2 + 1I2 + 1/2Br2 -> HClHIBrI + 2H2
HHHHHH + 1/2Cl2 + 3/2I2 -> HClHIII + 2H2
HHHHHH + 1Cl2 + 3/2F2 -> HClFFFCl + 5/2H2
HHHHHH + 1/2Cl2 + 3/2F2 + 1/2Br2 -> HClFFFBr + 5/2H2
HHHHHH + 1/2Cl2 + 3/2F2 + 1/2I2 -> HClFFFI + 5/2H2
HHHHHH + 3/2Cl2 + 1F2 -> HClFFClCl + 5/2H2
HHHHHH + 1Cl2 + 1F2 + 1/2Br2 -> HClFFClBr + 5/2H2
HHHHHH + 1Cl2 + 1F2 + 1/2I2 -> HClFFClI + 5/2H2
HHHHHH + 1Cl2 + 1F2 + 1/2Br2 -> HClFFBrCl + 5/2H2
HHHHHH + 1/2Cl2 + 1F2 + 1Br2 -> HClFFBrBr + 5/2H2
HHHHHH + 1/2Cl2 + 1F2 + 1/2Br2 + 1/2I2 -> HClFFBrI + 5/2H2
HHHHHH + 1Cl2 + 1F2 + 1/2I2 -> HClFFICl + 5/2H2
HHHHHH + 1/2Cl2 + 1F2 + 1/2I2 + 1/2Br2 -> HClFFIBr + 5/2H2
HHHHHH + 1/2Cl2 + 1F2 + 1I2 -> HClFFII + 5/2H2
HHHHHH + 1Cl2 + 1/2F2 + 1/2Br2 -> HClFClHBr + 2H2
HHHHHH + 1Cl2 + 1/2F2 + 1/2I2 -> HClFClHI + 2H2
HHHHHH + 3/2Cl2 + 1F2 -> HClFClFCl + 5/2H2
HHHHHH + 1Cl2 + 1F2 + 1/2Br2 -> HClFClFBr + 5/2H2
HHHHHH + 1Cl2 + 1F2 + 1/2I2 -> HClFClFI + 5/2H2
HHHHHH + 2Cl2 + 1/2F2 -> HClFClClCl + 5/2H2
HHHHHH + 3/2Cl2 + 1/2F2 + 1/2Br2 -> HClFClClBr + 5/2H2
HHHHHH + 3/2Cl2 + 1/2F2 + 1/2I2 -> HClFClClI + 5/2H2
HHHHHH + 3/2Cl2 + 1/2F2 + 1/2Br2 -> HClFClBrCl + 5/2H2
HHHHHH + 1Cl2 + 1/2F2 + 1Br2 -> HClFClBrBr + 5/2H2
HHHHHH + 1Cl2 + 1/2F2 + 1/2Br2 + 1/2I2 -> HClFClBrI + 5/2H2
HHHHHH + 3/2Cl2 + 1/2F2 + 1/2I2 -> HClFClICl + 5/2H2
HHHHHH + 1Cl2 + 1/2F2 + 1/2I2 + 1/2Br2 -> HClFClIBr + 5/2H2
HHHHHH + 1Cl2 + 1/2F2 + 1I2 -> HClFClII + 5/2H2
HHHHHH + 1/2Cl2 + 1/2F2 + 1Br2 -> HClFBrHBr + 2H2
HHHHHH + 1/2Cl2 + 1/2F2 + 1/2Br2 + 1/2I2 -> HClFBrHI + 2H2
HHHHHH + 1Cl2 + 1F2 + 1/2Br2 -> HClFBrFCl + 5/2H2
HHHHHH + 1/2Cl2 + 1F2 + 1Br2 -> HClFBrFBr + 5/2H2
HHHHHH + 1/2Cl2 + 1F2 + 1/2Br2 + 1/2I2 -> HClFBrFI + 5/2H2
HHHHHH + 3/2Cl2 + 1/2F2 + 1/2Br2 -> HClFBrClCl + 5/2H2
HHHHHH + 1Cl2 + 1/2F2 + 1Br2 -> HClFBrClBr + 5/2H2
HHHHHH + 1Cl2 + 1/2F2 + 1/2Br2 + 1/2I2 -> HClFBrClI + 5/2H2
HHHHHH + 1Cl2 + 1/2F2 + 1Br2 -> HClFBrBrCl + 5/2H2
HHHHHH + 1/2Cl2 + 1/2F2 + 3/2Br2 -> HClFBrBrBr + 5/2H2
HHHHHH + 1/2Cl2 + 1/2F2 + 1Br2 + 1/2I2 -> HClFBrBrI + 5/2H2
HHHHHH + 1Cl2 + 1/2F2 + 1/2Br2 + 1/2I2 -> HClFBrICl + 5/2H2
HHHHHH + 1/2Cl2 + 1/2F2 + 1Br2 + 1/2I2 -> HClFBrIBr + 5/2H2
HHHHHH + 1/2Cl2 + 1/2F2 + 1/2Br2 + 1I2 -> HClFBrII + 5/2H2
HHHHHH + 1/2Cl2 + 1/2F2 + 1/2I2 + 1/2Br2 -> HClFIHBr + 2H2
HHHHHH + 1/2Cl2 + 1/2F2 + 1I2 -> HClFIHI + 2H2
HHHHHH + 1Cl2 + 1F2 + 1/2I2 -> HClFIFCl + 5/2H2
HHHHHH + 1/2Cl2 + 1F2 + 1/2I2 + 1/2Br2 -> HClFIFBr + 5/2H2
HHHHHH + 1/2Cl2 + 1F2 + 1I2 -> HClFIFI + 5/2H2
HHHHHH + 3/2Cl2 + 1/2F2 + 1/2I2 -> HClFIClCl + 5/2H2
HHHHHH + 1Cl2 + 1/2F2 + 1/2I2 + 1/2Br2 -> HClFIClBr + 5/2H2
HHHHHH + 1Cl2 + 1/2F2 + 1I2 -> HClFIClI + 5/2H2
HHHHHH + 1Cl2 + 1/2F2 + 1/2I2 + 1/2Br2 -> HClFIBrCl + 5/2H2
HHHHHH + 1/2Cl2 + 1/2F2 + 1/2I2 + 1Br2 -> HClFIBrBr + 5/2H2
HHHHHH + 1/2Cl2 + 1/2F2 + 1I2 + 1/2Br2 -> HClFIBrI + 5/2H2
HHHHHH + 1Cl2 + 1/2F2 + 1I2 -> HClFIICl + 5/2H2
HHHHHH + 1/2Cl2 + 1/2F2 + 1I2 + 1/2Br2 -> HClFIIBr + 5/2H2
HHHHHH + 1/2Cl2 + 1/2F2 + 3/2I2 -> HClFIII + 5/2H2
HHHHHH + 2Cl2 -> HClClHClCl + 2H2
HHHHHH + 3/2Cl2 + 1/2Br2 -> HClClHClBr + 2H2
HHHHHH + 3/2Cl2 + 1/2I2 -> HClClHClI + 2H2
HHHHHH + 1Cl2 + 1Br2 -> HClClHBrBr + 2H2
HHHHHH + 1Cl2 + 1/2Br2 + 1/2I2 -> HClClHBrI + 2H2
HHHHHH + 1Cl2 + 1I2 -> HClClHII + 2H2
HHHHHH + 1Cl2 + 1F2 + 1/2Br2 -> HClClFFBr + 5/2H2
HHHHHH + 1Cl2 + 1F2 + 1/2I2 -> HClClFFI + 5/2H2
HHHHHH + 2Cl2 + 1/2F2 -> HClClFClCl + 5/2H2
HHHHHH + 3/2Cl2 + 1/2F2 + 1/2Br2 -> HClClFClBr + 5/2H2
HHHHHH + 3/2Cl2 + 1/2F2 + 1/2I2 -> HClClFClI + 5/2H2
HHHHHH + 3/2Cl2 + 1/2F2 + 1/2Br2 -> HClClFBrCl + 5/2H2
HHHHHH + 1Cl2 + 1/2F2 + 1Br2 -> HClClFBrBr + 5/2H2
HHHHHH + 1Cl2 + 1/2F2 + 1/2Br2 + 1/2I2 -> HClClFBrI + 5/2H2
HHHHHH + 3/2Cl2 + 1/2F2 + 1/2I2 -> HClClFICl + 5/2H2
HHHHHH + 1Cl2 + 1/2F2 + 1/2I2 + 1/2Br2 -> HClClFIBr + 5/2H2
HHHHHH + 1Cl2 + 1/2F2 + 1I2 -> HClClFII + 5/2H2
HHHHHH + 3/2Cl2 + 1/2Br2 -> HClClClHBr + 2H2
HHHHHH + 3/2Cl2 + 1/2I2 -> HClClClHI + 2H2
HHHHHH + 3/2Cl2 + 1/2F2 + 1/2Br2 -> HClClClFBr + 5/2H2
HHHHHH + 3/2Cl2 + 1/2F2 + 1/2I2 -> HClClClFI + 5/2H2
HHHHHH + 5/2Cl2 -> HClClClClCl + 5/2H2
HHHHHH + 2Cl2 + 1/2Br2 -> HClClClClBr + 5/2H2
HHHHHH + 2Cl2 + 1/2I2 -> HClClClClI + 5/2H2
HHHHHH + 2Cl2 + 1/2Br2 -> HClClClBrCl + 5/2H2
HHHHHH + 3/2Cl2 + 1Br2 -> HClClClBrBr + 5/2H2
HHHHHH + 3/2Cl2 + 1/2Br2 + 1/2I2 -> HClClClBrI + 5/2H2
HHHHHH + 2Cl2 + 1/2I2 -> HClClClICl + 5/2H2
HHHHHH + 3/2Cl2 + 1/2I2 + 1/2Br2 -> HClClClIBr + 5/2H2
HHHHHH + 3/2Cl2 + 1I2 -> HClClClII + 5/2H2
HHHHHH + 1Cl2 + 1Br2 -> HClClBrHBr + 2H2
HHHHHH + 1Cl2 + 1/2Br2 + 1/2I2 -> HClClBrHI + 2H2
HHHHHH + 1Cl2 + 1Br2 + 1/2F2 -> HClClBrFBr + 5/2H2
HHHHHH + 1Cl2 + 1/2Br2 + 1/2F2 + 1/2I2 -> HClClBrFI + 5/2H2
HHHHHH + 2Cl2 + 1/2Br2 -> HClClBrClCl + 5/2H2
HHHHHH + 3/2Cl2 + 1Br2 -> HClClBrClBr + 5/2H2
HHHHHH + 3/2Cl2 + 1/2Br2 + 1/2I2 -> HClClBrClI + 5/2H2
HHHHHH + 3/2Cl2 + 1Br2 -> HClClBrBrCl + 5/2H2
HHHHHH + 1Cl2 + 3/2Br2 -> HClClBrBrBr + 5/2H2
HHHHHH + 1Cl2 + 1Br2 + 1/2I2 -> HClClBrBrI + 5/2H2
HHHHHH + 3/2Cl2 + 1/2Br2 + 1/2I2 -> HClClBrICl + 5/2H2
HHHHHH + 1Cl2 + 1Br2 + 1/2I2 -> HClClBrIBr + 5/2H2
HHHHHH + 1Cl2 + 1/2Br2 + 1I2 -> HClClBrII + 5/2H2
HHHHHH + 1Cl2 + 1/2I2 + 1/2Br2 -> HClClIHBr + 2H2
HHHHHH + 1Cl2 + 1I2 -> HClClIHI + 2H2
HHHHHH + 1Cl2 + 1/2I2 + 1/2F2 + 1/2Br2 -> HClClIFBr + 5/2H2
HHHHHH + 1Cl2 + 1I2 + 1/2F2 -> HClClIFI + 5/2H2
HHHHHH + 2Cl2 + 1/2I2 -> HClClIClCl + 5/2H2
HHHHHH + 3/2Cl2 + 1/2I2 + 1/2Br2 -> HClClIClBr + 5/2H2
HHHHHH + 3/2Cl2 + 1I2 -> HClClIClI + 5/2H2
HHHHHH + 3/2Cl2 + 1/2I2 + 1/2Br2 -> HClClIBrCl + 5/2H2
HHHHHH + 1Cl2 + 1/2I2 + 1Br2 -> HClClIBrBr + 5/2H2
HHHHHH + 1Cl2 + 1I2 + 1/2Br2 -> HClClIBrI + 5/2H2
HHHHHH + 3/2Cl2 + 1I2 -> HClClIICl + 5/2H2
HHHHHH + 1Cl2 + 1I2 + 1/2Br2 -> HClClIIBr + 5/2H2
HHHHHH + 1Cl2 + 3/2I2 -> HClClIII + 5/2H2
HHHHHH + 1Cl2 + 1Br2 -> HClBrHClBr + 2H2
HHHHHH + 1Cl2 + 1/2Br2 + 1/2I2 -> HClBrHClI + 2H2
HHHHHH + 1Cl2 + 1Br2 -> HClBrHBrCl + 2H2
HHHHHH + 1/2Cl2 + 3/2Br2 -> HClBrHBrBr + 2H2
HHHHHH + 1/2Cl2 + 1Br2 + 1/2I2 -> HClBrHBrI + 2H2
HHHHHH + 1Cl2 + 1/2Br2 + 1/2I2 -> HClBrHICl + 2H2
HHHHHH + 1/2Cl2 + 1Br2 + 1/2I2 -> HClBrHIBr + 2H2
HHHHHH + 1/2Cl2 + 1/2Br2 + 1I2 -> HClBrHII + 2H2
HHHHHH + 1/2Cl2 + 1Br2 + 1F2 -> HClBrFFBr + 5/2H2
HHHHHH + 1/2Cl2 + 1/2Br2 + 1F2 + 1/2I2 -> HClBrFFI + 5/2H2
HHHHHH + 1Cl2 + 1Br2 + 1/2F2 -> HClBrFClBr + 5/2H2
HHHHHH + 1Cl2 + 1/2Br2 + 1/2F2 + 1/2I2 -> HClBrFClI + 5/2H2
HHHHHH + 1Cl2 + 1Br2 + 1/2F2 -> HClBrFBrCl + 5/2H2
HHHHHH + 1/2Cl2 + 3/2Br2 + 1/2F2 -> HClBrFBrBr + 5/2H2
HHHHHH + 1/2Cl2 + 1Br2 + 1/2F2 + 1/2I2 -> HClBrFBrI + 5/2H2
HHHHHH + 1Cl2 + 1/2Br2 + 1/2F2 + 1/2I2 -> HClBrFICl + 5/2H2
HHHHHH + 1/2Cl2 + 1Br2 + 1/2F2 + 1/2I2 -> HClBrFIBr + 5/2H2
HHHHHH + 1/2Cl2 + 1/2Br2 + 1/2F2 + 1I2 -> HClBrFII + 5/2H2
HHHHHH + 1Cl2 + 1Br2 -> HClBrClHBr + 2H2
HHHHHH + 1Cl2 + 1/2Br2 + 1/2I2 -> HClBrClHI + 2H2
HHHHHH + 1Cl2 + 1Br2 + 1/2F2 -> HClBrClFBr + 5/2H2
HHHHHH + 1Cl2 + 1/2Br2 + 1/2F2 + 1/2I2 -> HClBrClFI + 5/2H2
HHHHHH + 3/2Cl2 + 1Br2 -> HClBrClClBr + 5/2H2
HHHHHH + 3/2Cl2 + 1/2Br2 + 1/2I2 -> HClBrClClI + 5/2H2
HHHHHH + 3/2Cl2 + 1Br2 -> HClBrClBrCl + 5/2H2
HHHHHH + 1Cl2 + 3/2Br2 -> HClBrClBrBr + 5/2H2
HHHHHH + 1Cl2 + 1Br2 + 1/2I2 -> HClBrClBrI + 5/2H2
HHHHHH + 3/2Cl2 + 1/2Br2 + 1/2I2 -> HClBrClICl + 5/2H2
HHHHHH + 1Cl2 + 1Br2 + 1/2I2 -> HClBrClIBr + 5/2H2
HHHHHH + 1Cl2 + 1/2Br2 + 1I2 -> HClBrClII + 5/2H2
HHHHHH + 1/2Cl2 + 3/2Br2 -> HClBrBrHBr + 2H2
HHHHHH + 1/2Cl2 + 1Br2 + 1/2I2 -> HClBrBrHI + 2H2
HHHHHH + 1/2Cl2 + 3/2Br2 + 1/2F2 -> HClBrBrFBr + 5/2H2
HHHHHH + 1/2Cl2 + 1Br2 + 1/2F2 + 1/2I2 -> HClBrBrFI + 5/2H2
HHHHHH + 1Cl2 + 3/2Br2 -> HClBrBrClBr + 5/2H2
HHHHHH + 1Cl2 + 1Br2 + 1/2I2 -> HClBrBrClI + 5/2H2
HHHHHH + 1Cl2 + 3/2Br2 -> HClBrBrBrCl + 5/2H2
HHHHHH + 1/2Cl2 + 2Br2 -> HClBrBrBrBr + 5/2H2
HHHHHH + 1/2Cl2 + 3/2Br2 + 1/2I2 -> HClBrBrBrI + 5/2H2
HHHHHH + 1Cl2 + 1Br2 + 1/2I2 -> HClBrBrICl + 5/2H2
HHHHHH + 1/2Cl2 + 3/2Br2 + 1/2I2 -> HClBrBrIBr + 5/2H2
HHHHHH + 1/2Cl2 + 1Br2 + 1I2 -> HClBrBrII + 5/2H2
HHHHHH + 1/2Cl2 + 1Br2 + 1/2I2 -> HClBrIHBr + 2H2
HHHHHH + 1/2Cl2 + 1/2Br2 + 1I2 -> HClBrIHI + 2H2
HHHHHH + 1/2Cl2 + 1Br2 + 1/2I2 + 1/2F2 -> HClBrIFBr + 5/2H2
HHHHHH + 1/2Cl2 + 1/2Br2 + 1I2 + 1/2F2 -> HClBrIFI + 5/2H2
HHHHHH + 1Cl2 + 1Br2 + 1/2I2 -> HClBrIClBr + 5/2H2
HHHHHH + 1Cl2 + 1/2Br2 + 1I2 -> HClBrIClI + 5/2H2
HHHHHH + 1Cl2 + 1Br2 + 1/2I2 -> HClBrIBrCl + 5/2H2
HHHHHH + 1/2Cl2 + 3/2Br2 + 1/2I2 -> HClBrIBrBr + 5/2H2
HHHHHH + 1/2Cl2 + 1Br2 + 1I2 -> HClBrIBrI + 5/2H2
HHHHHH + 1Cl2 + 1/2Br2 + 1I2 -> HClBrIICl + 5/2H2
HHHHHH + 1/2Cl2 + 1Br2 + 1I2 -> HClBrIIBr + 5/2H2
HHHHHH + 1/2Cl2 + 1/2Br2 + 3/2I2 -> HClBrIII + 5/2H2
HHHHHH + 1Cl2 + 1I2 -> HClIHClI + 2H2
HHHHHH + 1/2Cl2 + 1/2I2 + 1Br2 -> HClIHBrBr + 2H2
HHHHHH + 1/2Cl2 + 1I2 + 1/2Br2 -> HClIHBrI + 2H2
HHHHHH + 1Cl2 + 1I2 -> HClIHICl + 2H2
HHHHHH + 1/2Cl2 + 1I2 + 1/2Br2 -> HClIHIBr + 2H2
HHHHHH + 1/2Cl2 + 3/2I2 -> HClIHII + 2H2
HHHHHH + 1/2Cl2 + 1/2I2 + 1F2 + 1/2Br2 -> HClIFFBr + 5/2H2
HHHHHH + 1/2Cl2 + 1I2 + 1F2 -> HClIFFI + 5/2H2
HHHHHH + 1Cl2 + 1/2I2 + 1/2F2 + 1/2Br2 -> HClIFClBr + 5/2H2
HHHHHH + 1Cl2 + 1I2 + 1/2F2 -> HClIFClI + 5/2H2
HHHHHH + 1/2Cl2 + 1/2I2 + 1/2F2 + 1Br2 -> HClIFBrBr + 5/2H2
HHHHHH + 1/2Cl2 + 1I2 + 1/2F2 + 1/2Br2 -> HClIFBrI + 5/2H2
HHHHHH + 1Cl2 + 1I2 + 1/2F2 -> HClIFICl + 5/2H2
HHHHHH + 1/2Cl2 + 1I2 + 1/2F2 + 1/2Br2 -> HClIFIBr + 5/2H2
HHHHHH + 1/2Cl2 + 3/2I2 + 1/2F2 -> HClIFII + 5/2H2
HHHHHH + 1Cl2 + 1/2I2 + 1/2Br2 -> HClIClHBr + 2H2
HHHHHH + 1Cl2 + 1I2 -> HClIClHI + 2H2
HHHHHH + 1Cl2 + 1/2I2 + 1/2F2 + 1/2Br2 -> HClIClFBr + 5/2H2
HHHHHH + 1Cl2 + 1I2 + 1/2F2 -> HClIClFI + 5/2H2
HHHHHH + 3/2Cl2 + 1/2I2 + 1/2Br2 -> HClIClClBr + 5/2H2
HHHHHH + 3/2Cl2 + 1I2 -> HClIClClI + 5/2H2
HHHHHH + 1Cl2 + 1/2I2 + 1Br2 -> HClIClBrBr + 5/2H2
HHHHHH + 1Cl2 + 1I2 + 1/2Br2 -> HClIClBrI + 5/2H2
HHHHHH + 3/2Cl2 + 1I2 -> HClIClICl + 5/2H2
HHHHHH + 1Cl2 + 1I2 + 1/2Br2 -> HClIClIBr + 5/2H2
HHHHHH + 1Cl2 + 3/2I2 -> HClIClII + 5/2H2
HHHHHH + 1/2Cl2 + 1/2I2 + 1Br2 -> HClIBrHBr + 2H2
HHHHHH + 1/2Cl2 + 1I2 + 1/2Br2 -> HClIBrHI + 2H2
HHHHHH + 1/2Cl2 + 1/2I2 + 1Br2 + 1/2F2 -> HClIBrFBr + 5/2H2
HHHHHH + 1/2Cl2 + 1I2 + 1/2Br2 + 1/2F2 -> HClIBrFI + 5/2H2
HHHHHH + 1Cl2 + 1/2I2 + 1Br2 -> HClIBrClBr + 5/2H2
HHHHHH + 1Cl2 + 1I2 + 1/2Br2 -> HClIBrClI + 5/2H2
HHHHHH + 1/2Cl2 + 1/2I2 + 3/2Br2 -> HClIBrBrBr + 5/2H2
HHHHHH + 1/2Cl2 + 1I2 + 1Br2 -> HClIBrBrI + 5/2H2
HHHHHH + 1Cl2 + 1I2 + 1/2Br2 -> HClIBrICl + 5/2H2
HHHHHH + 1/2Cl2 + 1I2 + 1Br2 -> HClIBrIBr + 5/2H2
HHHHHH + 1/2Cl2 + 3/2I2 + 1/2Br2 -> HClIBrII + 5/2H2
HHHHHH + 1/2Cl2 + 1I2 + 1/2Br2 -> HClIIHBr + 2H2
HHHHHH + 1/2Cl2 + 3/2I2 -> HClIIHI + 2H2
HHHHHH + 1/2Cl2 + 1I2 + 1/2F2 + 1/2Br2 -> HClIIFBr + 5/2H2
HHHHHH + 1/2Cl2 + 3/2I2 + 1/2F2 -> HClIIFI + 5/2H2
HHHHHH + 1Cl2 + 1I2 + 1/2Br2 -> HClIIClBr + 5/2H2
HHHHHH + 1Cl2 + 3/2I2 -> HClIIClI + 5/2H2
HHHHHH + 1/2Cl2 + 1I2 + 1Br2 -> HClIIBrBr + 5/2H2
HHHHHH + 1/2Cl2 + 3/2I2 + 1/2Br2 -> HClIIBrI + 5/2H2
HHHHHH + 1Cl2 + 3/2I2 -> HClIIICl + 5/2H2
HHHHHH + 1/2Cl2 + 3/2I2 + 1/2Br2 -> HClIIIBr + 5/2H2
HHHHHH + 1/2Cl2 + 2I2 -> HClIIII + 5/2H2
HHHHHH + 3/2Br2 -> HBrHBrHBr + 3/2H2
HHHHHH + 1Br2 + 1/2I2 -> HBrHBrHI + 3/2H2
HHHHHH + 3/2Br2 + 1/2F2 -> HBrHBrFBr + 2H2
HHHHHH + 1Br2 + 1/2F2 + 1/2I2 -> HBrHBrFI + 2H2
HHHHHH + 3/2Br2 + 1/2Cl2 -> HBrHBrClBr + 2H2
HHHHHH + 1Br2 + 1/2Cl2 + 1/2I2 -> HBrHBrClI + 2H2
HHHHHH + 2Br2 -> HBrHBrBrBr + 2H2
HHHHHH + 3/2Br2 + 1/2I2 -> HBrHBrBrI + 2H2
HHHHHH + 3/2Br2 + 1/2I2 -> HBrHBrIBr + 2H2
HHHHHH + 1Br2 + 1I2 -> HBrHBrII + 2H2
HHHHHH + 1/2Br2 + 1I2 -> HBrHIHI + 3/2H2
HHHHHH + 1/2Br2 + 1I2 + 1/2F2 -> HBrHIFI + 2H2
HHHHHH + 1/2Br2 + 1I2 + 1/2Cl2 -> HBrHIClI + 2H2
HHHHHH + 1Br2 + 1I2 -> HBrHIBrI + 2H2
HHHHHH + 1/2Br2 + 3/2I2 -> HBrHIII + 2H2
HHHHHH + 1Br2 + 3/2F2 -> HBrFFFBr + 5/2H2
HHHHHH + 1/2Br2 + 3/2F2 + 1/2I2 -> HBrFFFI + 5/2H2
HHHHHH + 1Br2 + 1F2 + 1/2Cl2 -> HBrFFClBr + 5/2H2
HHHHHH + 1/2Br2 + 1F2 + 1/2Cl2 + 1/2I2 -> HBrFFClI + 5/2H2
HHHHHH + 3/2Br2 + 1F2 -> HBrFFBrBr + 5/2H2
HHHHHH + 1Br2 + 1F2 + 1/2I2 -> HBrFFBrI + 5/2H2
HHHHHH + 1Br2 + 1F2 + 1/2I2 -> HBrFFIBr + 5/2H2
HHHHHH + 1/2Br2 + 1F2 + 1I2 -> HBrFFII + 5/2H2
HHHHHH + 1Br2 + 1F2 + 1/2Cl2 -> HBrFClFBr + 5/2H2
HHHHHH + 1/2Br2 + 1F2 + 1/2Cl2 + 1/2I2 -> HBrFClFI + 5/2H2
HHHHHH + 1Br2 + 1/2F2 + 1Cl2 -> HBrFClClBr + 5/2H2
HHHHHH + 1/2Br2 + 1/2F2 + 1Cl2 + 1/2I2 -> HBrFClClI + 5/2H2
HHHHHH + 3/2Br2 + 1/2F2 + 1/2Cl2 -> HBrFClBrBr + 5/2H2
HHHHHH + 1Br2 + 1/2F2 + 1/2Cl2 + 1/2I2 -> HBrFClBrI + 5/2H2
HHHHHH + 1Br2 + 1/2F2 + 1/2Cl2 + 1/2I2 -> HBrFClIBr + 5/2H2
HHHHHH + 1/2Br2 + 1/2F2 + 1/2Cl2 + 1I2 -> HBrFClII + 5/2H2
HHHHHH + 1Br2 + 1/2F2 + 1/2I2 -> HBrFBrHI + 2H2
HHHHHH + 3/2Br2 + 1F2 -> HBrFBrFBr + 5/2H2
HHHHHH + 1Br2 + 1F2 + 1/2I2 -> HBrFBrFI + 5/2H2
HHHHHH + 3/2Br2 + 1/2F2 + 1/2Cl2 -> HBrFBrClBr + 5/2H2
HHHHHH + 1Br2 + 1/2F2 + 1/2Cl2 + 1/2I2 -> HBrFBrClI + 5/2H2
HHHHHH + 2Br2 + 1/2F2 -> HBrFBrBrBr + 5/2H2
HHHHHH + 3/2Br2 + 1/2F2 + 1/2I2 -> HBrFBrBrI + 5/2H2
HHHHHH + 3/2Br2 + 1/2F2 + 1/2I2 -> HBrFBrIBr + 5/2H2
HHHHHH + 1Br2 + 1/2F2 + 1I2 -> HBrFBrII + 5/2H2
HHHHHH + 1/2Br2 + 1/2F2 + 1I2 -> HBrFIHI + 2H2
HHHHHH + 1Br2 + 1F2 + 1/2I2 -> HBrFIFBr + 5/2H2
HHHHHH + 1/2Br2 + 1F2 + 1I2 -> HBrFIFI + 5/2H2
HHHHHH + 1Br2 + 1/2F2 + 1/2I2 + 1/2Cl2 -> HBrFIClBr + 5/2H2
HHHHHH + 1/2Br2 + 1/2F2 + 1I2 + 1/2Cl2 -> HBrFIClI + 5/2H2
HHHHHH + 3/2Br2 + 1/2F2 + 1/2I2 -> HBrFIBrBr + 5/2H2
HHHHHH + 1Br2 + 1/2F2 + 1I2 -> HBrFIBrI + 5/2H2
HHHHHH + 1Br2 + 1/2F2 + 1I2 -> HBrFIIBr + 5/2H2
HHHHHH + 1/2Br2 + 1/2F2 + 3/2I2 -> HBrFIII + 5/2H2
HHHHHH + 1/2Br2 + 1/2Cl2 + 1F2 + 1/2I2 -> HBrClFFI + 5/2H2
HHHHHH + 1Br2 + 1Cl2 + 1/2F2 -> HBrClFClBr + 5/2H2
HHHHHH + 1/2Br2 + 1Cl2 + 1/2F2 + 1/2I2 -> HBrClFClI + 5/2H2
HHHHHH + 3/2Br2 + 1/2Cl2 + 1/2F2 -> HBrClFBrBr + 5/2H2
HHHHHH + 1Br2 + 1/2Cl2 + 1/2F2 + 1/2I2 -> HBrClFBrI + 5/2H2
HHHHHH + 1Br2 + 1/2Cl2 + 1/2F2 + 1/2I2 -> HBrClFIBr + 5/2H2
HHHHHH + 1/2Br2 + 1/2Cl2 + 1/2F2 + 1I2 -> HBrClFII + 5/2H2
HHHHHH + 1/2Br2 + 1Cl2 + 1/2F2 + 1/2I2 -> HBrClClFI + 5/2H2
HHHHHH + 1Br2 + 3/2Cl2 -> HBrClClClBr + 5/2H2
HHHHHH + 1/2Br2 + 3/2Cl2 + 1/2I2 -> HBrClClClI + 5/2H2
HHHHHH + 3/2Br2 + 1Cl2 -> HBrClClBrBr + 5/2H2
HHHHHH + 1Br2 + 1Cl2 + 1/2I2 -> HBrClClBrI + 5/2H2
HHHHHH + 1Br2 + 1Cl2 + 1/2I2 -> HBrClClIBr + 5/2H2
HHHHHH + 1/2Br2 + 1Cl2 + 1I2 -> HBrClClII + 5/2H2
HHHHHH + 1Br2 + 1/2Cl2 + 1/2I2 -> HBrClBrHI + 2H2
HHHHHH + 1Br2 + 1/2Cl2 + 1/2F2 + 1/2I2 -> HBrClBrFI + 5/2H2
HHHHHH + 3/2Br2 + 1Cl2 -> HBrClBrClBr + 5/2H2
HHHHHH + 1Br2 + 1Cl2 + 1/2I2 -> HBrClBrClI + 5/2H2
HHHHHH + 2Br2 + 1/2Cl2 -> HBrClBrBrBr + 5/2H2
HHHHHH + 3/2Br2 + 1/2Cl2 + 1/2I2 -> HBrClBrBrI + 5/2H2
HHHHHH + 3/2Br2 + 1/2Cl2 + 1/2I2 -> HBrClBrIBr + 5/2H2
HHHHHH + 1Br2 + 1/2Cl2 + 1I2 -> HBrClBrII + 5/2H2
HHHHHH + 1/2Br2 + 1/2Cl2 + 1I2 -> HBrClIHI + 2H2
HHHHHH + 1/2Br2 + 1/2Cl2 + 1I2 + 1/2F2 -> HBrClIFI + 5/2H2
HHHHHH + 1Br2 + 1Cl2 + 1/2I2 -> HBrClIClBr + 5/2H2
HHHHHH + 1/2Br2 + 1Cl2 + 1I2 -> HBrClIClI + 5/2H2
HHHHHH + 3/2Br2 + 1/2Cl2 + 1/2I2 -> HBrClIBrBr + 5/2H2
HHHHHH + 1Br2 + 1/2Cl2 + 1I2 -> HBrClIBrI + 5/2H2
HHHHHH + 1Br2 + 1/2Cl2 + 1I2 -> HBrClIIBr + 5/2H2
HHHHHH + 1/2Br2 + 1/2Cl2 + 3/2I2 -> HBrClIII + 5/2H2
HHHHHH + 2Br2 -> HBrBrHBrBr + 2H2
HHHHHH + 3/2Br2 + 1/2I2 -> HBrBrHBrI + 2H2
HHHHHH + 1Br2 + 1I2 -> HBrBrHII + 2H2
HHHHHH + 1Br2 + 1F2 + 1/2I2 -> HBrBrFFI + 5/2H2
HHHHHH + 1Br2 + 1/2F2 + 1/2Cl2 + 1/2I2 -> HBrBrFClI + 5/2H2
HHHHHH + 2Br2 + 1/2F2 -> HBrBrFBrBr + 5/2H2
HHHHHH + 3/2Br2 + 1/2F2 + 1/2I2 -> HBrBrFBrI + 5/2H2
HHHHHH + 3/2Br2 + 1/2F2 + 1/2I2 -> HBrBrFIBr + 5/2H2
HHHHHH + 1Br2 + 1/2F2 + 1I2 -> HBrBrFII + 5/2H2
HHHHHH + 1Br2 + 1/2Cl2 + 1/2F2 + 1/2I2 -> HBrBrClFI + 5/2H2
HHHHHH + 1Br2 + 1Cl2 + 1/2I2 -> HBrBrClClI + 5/2H2
HHHHHH + 2Br2 + 1/2Cl2 -> HBrBrClBrBr + 5/2H2
HHHHHH + 3/2Br2 + 1/2Cl2 + 1/2I2 -> HBrBrClBrI + 5/2H2
HHHHHH + 3/2Br2 + 1/2Cl2 + 1/2I2 -> HBrBrClIBr + 5/2H2
HHHHHH + 1Br2 + 1/2Cl2 + 1I2 -> HBrBrClII + 5/2H2
HHHHHH + 3/2Br2 + 1/2I2 -> HBrBrBrHI + 2H2
HHHHHH + 3/2Br2 + 1/2F2 + 1/2I2 -> HBrBrBrFI + 5/2H2
HHHHHH + 3/2Br2 + 1/2Cl2 + 1/2I2 -> HBrBrBrClI + 5/2H2
HHHHHH + 5/2Br2 -> HBrBrBrBrBr + 5/2H2
HHHHHH + 2Br2 + 1/2I2 -> HBrBrBrBrI + 5/2H2
HHHHHH + 2Br2 + 1/2I2 -> HBrBrBrIBr + 5/2H2
HHHHHH + 3/2Br2 + 1I2 -> HBrBrBrII + 5/2H2
HHHHHH + 1Br2 + 1I2 -> HBrBrIHI + 2H2
HHHHHH + 1Br2 + 1I2 + 1/2F2 -> HBrBrIFI + 5/2H2
HHHHHH + 1Br2 + 1I2 + 1/2Cl2 -> HBrBrIClI + 5/2H2
HHHHHH + 2Br2 + 1/2I2 -> HBrBrIBrBr + 5/2H2
HHHHHH + 3/2Br2 + 1I2 -> HBrBrIBrI + 5/2H2
HHHHHH + 3/2Br2 + 1I2 -> HBrBrIIBr + 5/2H2
HHHHHH + 1Br2 + 3/2I2 -> HBrBrIII + 5/2H2
HHHHHH + 1Br2 + 1I2 -> HBrIHBrI + 2H2
HHHHHH + 1Br2 + 1I2 -> HBrIHIBr + 2H2
HHHHHH + 1/2Br2 + 3/2I2 -> HBrIHII + 2H2
HHHHHH + 1/2Br2 + 1I2 + 1F2 -> HBrIFFI + 5/2H2
HHHHHH + 1/2Br2 + 1I2 + 1/2F2 + 1/2Cl2 -> HBrIFClI + 5/2H2
HHHHHH + 1Br2 + 1I2 + 1/2F2 -> HBrIFBrI + 5/2H2
HHHHHH + 1Br2 + 1I2 + 1/2F2 -> HBrIFIBr + 5/2H2
HHHHHH + 1/2Br2 + 3/2I2 + 1/2F2 -> HBrIFII + 5/2H2
HHHHHH + 1/2Br2 + 1I2 + 1/2Cl2 + 1/2F2 -> HBrIClFI + 5/2H2
HHHHHH + 1/2Br2 + 1I2 + 1Cl2 -> HBrIClClI + 5/2H2
HHHHHH + 1Br2 + 1I2 + 1/2Cl2 -> HBrIClBrI + 5/2H2
HHHHHH + 1Br2 + 1I2 + 1/2Cl2 -> HBrIClIBr + 5/2H2
HHHHHH + 1/2Br2 + 3/2I2 + 1/2Cl2 -> HBrIClII + 5/2H2
HHHHHH + 1Br2 + 1I2 -> HBrIBrHI + 2H2
HHHHHH + 1Br2 + 1I2 + 1/2F2 -> HBrIBrFI + 5/2H2
HHHHHH + 1Br2 + 1I2 + 1/2Cl2 -> HBrIBrClI + 5/2H2
HHHHHH + 3/2Br2 + 1I2 -> HBrIBrBrI + 5/2H2
HHHHHH + 3/2Br2 + 1I2 -> HBrIBrIBr + 5/2H2
HHHHHH + 1Br2 + 3/2I2 -> HBrIBrII + 5/2H2
HHHHHH + 1/2Br2 + 3/2I2 -> HBrIIHI + 2H2
HHHHHH + 1/2Br2 + 3/2I2 + 1/2F2 -> HBrIIFI + 5/2H2
HHHHHH + 1/2Br2 + 3/2I2 + 1/2Cl2 -> HBrIIClI + 5/2H2
HHHHHH + 1Br2 + 3/2I2 -> HBrIIBrI + 5/2H2
HHHHHH + 1Br2 + 3/2I2 -> HBrIIIBr + 5/2H2
HHHHHH + 1/2Br2 + 2I2 -> HBrIIII + 5/2H2
HHHHHH + 3/2I2 -> HIHIHI + 3/2H2
HHHHHH + 3/2I2 + 1/2F2 -> HIHIFI + 2H2
HHHHHH + 3/2I2 + 1/2Cl2 -> HIHIClI + 2H2
HHHHHH + 3/2I2 + 1/2Br2 -> HIHIBrI + 2H2
HHHHHH + 2I2 -> HIHIII + 2H2
HHHHHH + 1I2 + 3/2F2 -> HIFFFI + 5/2H2
HHHHHH + 1I2 + 1F2 + 1/2Cl2 -> HIFFClI + 5/2H2
HHHHHH + 1I2 + 1F2 + 1/2Br2 -> HIFFBrI + 5/2H2
HHHHHH + 3/2I2 + 1F2 -> HIFFII + 5/2H2
HHHHHH + 1I2 + 1F2 + 1/2Cl2 -> HIFClFI + 5/2H2
HHHHHH + 1I2 + 1/2F2 + 1Cl2 -> HIFClClI + 5/2H2
HHHHHH + 1I2 + 1/2F2 + 1/2Cl2 + 1/2Br2 -> HIFClBrI + 5/2H2
HHHHHH + 3/2I2 + 1/2F2 + 1/2Cl2 -> HIFClII + 5/2H2
HHHHHH + 1I2 + 1F2 + 1/2Br2 -> HIFBrFI + 5/2H2
HHHHHH + 1I2 + 1/2F2 + 1/2Br2 + 1/2Cl2 -> HIFBrClI + 5/2H2
HHHHHH + 1I2 + 1/2F2 + 1Br2 -> HIFBrBrI + 5/2H2
HHHHHH + 3/2I2 + 1/2F2 + 1/2Br2 -> HIFBrII + 5/2H2
HHHHHH + 3/2I2 + 1F2 -> HIFIFI + 5/2H2
HHHHHH + 3/2I2 + 1/2F2 + 1/2Cl2 -> HIFIClI + 5/2H2
HHHHHH + 3/2I2 + 1/2F2 + 1/2Br2 -> HIFIBrI + 5/2H2
HHHHHH + 2I2 + 1/2F2 -> HIFIII + 5/2H2
HHHHHH + 1I2 + 1Cl2 + 1/2F2 -> HIClFClI + 5/2H2
HHHHHH + 1I2 + 1/2Cl2 + 1/2F2 + 1/2Br2 -> HIClFBrI + 5/2H2
HHHHHH + 3/2I2 + 1/2Cl2 + 1/2F2 -> HIClFII + 5/2H2
HHHHHH + 1I2 + 3/2Cl2 -> HIClClClI + 5/2H2
HHHHHH + 1I2 + 1Cl2 + 1/2Br2 -> HIClClBrI + 5/2H2
HHHHHH + 3/2I2 + 1Cl2 -> HIClClII + 5/2H2
HHHHHH + 1I2 + 1Cl2 + 1/2Br2 -> HIClBrClI + 5/2H2
HHHHHH + 1I2 + 1/2Cl2 + 1Br2 -> HIClBrBrI + 5/2H2
HHHHHH + 3/2I2 + 1/2Cl2 + 1/2Br2 -> HIClBrII + 5/2H2
HHHHHH + 3/2I2 + 1Cl2 -> HIClIClI + 5/2H2
HHHHHH + 3/2I2 + 1/2Cl2 + 1/2Br2 -> HIClIBrI + 5/2H2
HHHHHH + 2I2 + 1/2Cl2 -> HIClIII + 5/2H2
HHHHHH + 1I2 + 1Br2 + 1/2F2 -> HIBrFBrI + 5/2H2
HHHHHH + 3/2I2 + 1/2Br2 + 1/2F2 -> HIBrFII + 5/2H2
HHHHHH + 1I2 + 1Br2 + 1/2Cl2 -> HIBrClBrI + 5/2H2
HHHHHH + 3/2I2 + 1/2Br2 + 1/2Cl2 -> HIBrClII + 5/2H2
HHHHHH + 1I2 + 3/2Br2 -> HIBrBrBrI + 5/2H2
HHHHHH + 3/2I2 + 1Br2 -> HIBrBrII + 5/2H2
HHHHHH + 3/2I2 + 1Br2 -> HIBrIBrI + 5/2H2
HHHHHH + 2I2 + 1/2Br2 -> HIBrIII + 5/2H2
HHHHHH + 2I2 -> HIIHII + 2H2
HHHHHH + 2I2 + 1/2F2 -> HIIFII + 5/2H2
HHHHHH + 2I2 + 1/2Cl2 -> HIIClII + 5/2H2
HHHHHH + 2I2 + 1/2Br2 -> HIIBrII + 5/2H2
HHHHHH + 5/2I2 -> HIIIII + 5/2H2
HHHHHH + 3F2 -> FFFFFF + 3H2
HHHHHH + 5/2F2 + 1/2Cl2 -> FFFFFCl + 3H2
HHHHHH + 5/2F2 + 1/2Br2 -> FFFFFBr + 3H2
HHHHHH + 5/2F2 + 1/2I2 -> FFFFFI + 3H2
HHHHHH + 2F2 + 1Cl2 -> FFFFClCl + 3H2
HHHHHH + 2F2 + 1/2Cl2 + 1/2Br2 -> FFFFClBr + 3H2
HHHHHH + 2F2 + 1/2Cl2 + 1/2I2 -> FFFFClI + 3H2
HHHHHH + 2F2 + 1Br2 -> FFFFBrBr + 3H2
HHHHHH + 2F2 + 1/2Br2 + 1/2I2 -> FFFFBrI + 3H2
HHHHHH + 2F2 + 1I2 -> FFFFII + 3H2
HHHHHH + 2F2 + 1Cl2 -> FFFClFCl + 3H2
HHHHHH + 2F2 + 1/2Cl2 + 1/2Br2 -> FFFClFBr + 3H2
HHHHHH + 2F2 + 1/2Cl2 + 1/2I2 -> FFFClFI + 3H2
HHHHHH + 3/2F2 + 3/2Cl2 -> FFFClClCl + 3H2
HHHHHH + 3/2F2 + 1Cl2 + 1/2Br2 -> FFFClClBr + 3H2
HHHHHH + 3/2F2 + 1Cl2 + 1/2I2 -> FFFClClI + 3H2
HHHHHH + 3/2F2 + 1Cl2 + 1/2Br2 -> FFFClBrCl + 3H2
HHHHHH + 3/2F2 + 1/2Cl2 + 1Br2 -> FFFClBrBr + 3H2
HHHHHH + 3/2F2 + 1/2Cl2 + 1/2Br2 + 1/2I2 -> FFFClBrI + 3H2
HHHHHH + 3/2F2 + 1Cl2 + 1/2I2 -> FFFClICl + 3H2
HHHHHH + 3/2F2 + 1/2Cl2 + 1/2I2 + 1/2Br2 -> FFFClIBr + 3H2
HHHHHH + 3/2F2 + 1/2Cl2 + 1I2 -> FFFClII + 3H2
HHHHHH + 2F2 + 1Br2 -> FFFBrFBr + 3H2
HHHHHH + 2F2 + 1/2Br2 + 1/2I2 -> FFFBrFI + 3H2
HHHHHH + 3/2F2 + 1Br2 + 1/2Cl2 -> FFFBrClBr + 3H2
HHHHHH + 3/2F2 + 1/2Br2 + 1/2Cl2 + 1/2I2 -> FFFBrClI + 3H2
HHHHHH + 3/2F2 + 3/2Br2 -> FFFBrBrBr + 3H2
HHHHHH + 3/2F2 + 1Br2 + 1/2I2 -> FFFBrBrI + 3H2
HHHHHH + 3/2F2 + 1Br2 + 1/2I2 -> FFFBrIBr + 3H2
HHHHHH + 3/2F2 + 1/2Br2 + 1I2 -> FFFBrII + 3H2
HHHHHH + 2F2 + 1I2 -> FFFIFI + 3H2
HHHHHH + 3/2F2 + 1I2 + 1/2Cl2 -> FFFIClI + 3H2
HHHHHH + 3/2F2 + 1I2 + 1/2Br2 -> FFFIBrI + 3H2
HHHHHH + 3/2F2 + 3/2I2 -> FFFIII + 3H2
HHHHHH + 2F2 + 1Cl2 -> FFClFFCl + 3H2
HHHHHH + 2F2 + 1/2Cl2 + 1/2Br2 -> FFClFFBr + 3H2
HHHHHH + 2F2 + 1/2Cl2 + 1/2I2 -> FFClFFI + 3H2
HHHHHH + 3/2F2 + 3/2Cl2 -> FFClFClCl + 3H2
HHHHHH + 3/2F2 + 1Cl2 + 1/2Br2 -> FFClFClBr + 3H2
HHHHHH + 3/2F2 + 1Cl2 + 1/2I2 -> FFClFClI + 3H2
HHHHHH + 3/2F2 + 1Cl2 + 1/2Br2 -> FFClFBrCl + 3H2
HHHHHH + 3/2F2 + 1/2Cl2 + 1Br2 -> FFClFBrBr + 3H2
HHHHHH + 3/2F2 + 1/2Cl2 + 1/2Br2 + 1/2I2 -> FFClFBrI + 3H2
HHHHHH + 3/2F2 + 1Cl2 + 1/2I2 -> FFClFICl + 3H2
HHHHHH + 3/2F2 + 1/2Cl2 + 1/2I2 + 1/2Br2 -> FFClFIBr + 3H2
HHHHHH + 3/2F2 + 1/2Cl2 + 1I2 -> FFClFII + 3H2
HHHHHH + 3/2F2 + 1Cl2 + 1/2Br2 -> FFClClFBr + 3H2
HHHHHH + 3/2F2 + 1Cl2 + 1/2I2 -> FFClClFI + 3H2
HHHHHH + 1F2 + 2Cl2 -> FFClClClCl + 3H2
HHHHHH + 1F2 + 3/2Cl2 + 1/2Br2 -> FFClClClBr + 3H2
HHHHHH + 1F2 + 3/2Cl2 + 1/2I2 -> FFClClClI + 3H2
HHHHHH + 1F2 + 3/2Cl2 + 1/2Br2 -> FFClClBrCl + 3H2
HHHHHH + 1F2 + 1Cl2 + 1Br2 -> FFClClBrBr + 3H2
HHHHHH + 1F2 + 1Cl2 + 1/2Br2 + 1/2I2 -> FFClClBrI + 3H2
HHHHHH + 1F2 + 3/2Cl2 + 1/2I2 -> FFClClICl + 3H2
HHHHHH + 1F2 + 1Cl2 + 1/2I2 + 1/2Br2 -> FFClClIBr + 3H2
HHHHHH + 1F2 + 1Cl2 + 1I2 -> FFClClII + 3H2
HHHHHH + 3/2F2 + 1/2Cl2 + 1Br2 -> FFClBrFBr + 3H2
HHHHHH + 3/2F2 + 1/2Cl2 + 1/2Br2 + 1/2I2 -> FFClBrFI + 3H2
HHHHHH + 1F2 + 1Cl2 + 1Br2 -> FFClBrClBr + 3H2
HHHHHH + 1F2 + 1Cl2 + 1/2Br2 + 1/2I2 -> FFClBrClI + 3H2
HHHHHH + 1F2 + 1Cl2 + 1Br2 -> FFClBrBrCl + 3H2
HHHHHH + 1F2 + 1/2Cl2 + 3/2Br2 -> FFClBrBrBr + 3H2
HHHHHH + 1F2 + 1/2Cl2 + 1Br2 + 1/2I2 -> FFClBrBrI + 3H2
HHHHHH + 1F2 + 1Cl2 + 1/2Br2 + 1/2I2 -> FFClBrICl + 3H2
HHHHHH + 1F2 + 1/2Cl2 + 1Br2 + 1/2I2 -> FFClBrIBr + 3H2
HHHHHH + 1F2 + 1/2Cl2 + 1/2Br2 + 1I2 -> FFClBrII + 3H2
HHHHHH + 3/2F2 + 1/2Cl2 + 1/2I2 + 1/2Br2 -> FFClIFBr + 3H2
HHHHHH + 3/2F2 + 1/2Cl2 + 1I2 -> FFClIFI + 3H2
HHHHHH + 1F2 + 1Cl2 + 1/2I2 + 1/2Br2 -> FFClIClBr + 3H2
HHHHHH + 1F2 + 1Cl2 + 1I2 -> FFClIClI + 3H2
HHHHHH + 1F2 + 1/2Cl2 + 1/2I2 + 1Br2 -> FFClIBrBr + 3H2
HHHHHH + 1F2 + 1/2Cl2 + 1I2 + 1/2Br2 -> FFClIBrI + 3H2
HHHHHH + 1F2 + 1Cl2 + 1I2 -> FFClIICl + 3H2
HHHHHH + 1F2 + 1/2Cl2 + 1I2 + 1/2Br2 -> FFClIIBr + 3H2
HHHHHH + 1F2 + 1/2Cl2 + 3/2I2 -> FFClIII + 3H2
HHHHHH + 2F2 + 1Br2 -> FFBrFFBr + 3H2
HHHHHH + 2F2 + 1/2Br2 + 1/2I2 -> FFBrFFI + 3H2
HHHHHH + 3/2F2 + 1Br2 + 1/2Cl2 -> FFBrFClBr + 3H2
HHHHHH + 3/2F2 + 1/2Br2 + 1/2Cl2 + 1/2I2 -> FFBrFClI + 3H2
HHHHHH + 3/2F2 + 3/2Br2 -> FFBrFBrBr + 3H2
HHHHHH + 3/2F2 + 1Br2 + 1/2I2 -> FFBrFBrI + 3H2
HHHHHH + 3/2F2 + 1Br2 + 1/2I2 -> FFBrFIBr + 3H2
HHHHHH + 3/2F2 + 1/2Br2 + 1I2 -> FFBrFII + 3H2
HHHHHH + 3/2F2 + 1/2Br2 + 1/2Cl2 + 1/2I2 -> FFBrClFI + 3H2
HHHHHH + 1F2 + 1Br2 + 1Cl2 -> FFBrClClBr + 3H2
HHHHHH + 1F2 + 1/2Br2 + 1Cl2 + 1/2I2 -> FFBrClClI + 3H2
HHHHHH + 1F2 + 3/2Br2 + 1/2Cl2 -> FFBrClBrBr + 3H2
HHHHHH + 1F2 + 1Br2 + 1/2Cl2 + 1/2I2 -> FFBrClBrI + 3H2
HHHHHH + 1F2 + 1Br2 + 1/2Cl2 + 1/2I2 -> FFBrClIBr + 3H2
HHHHHH + 1F2 + 1/2Br2 + 1/2Cl2 + 1I2 -> FFBrClII + 3H2
HHHHHH + 3/2F2 + 1Br2 + 1/2I2 -> FFBrBrFI + 3H2
HHHHHH + 1F2 + 1Br2 + 1/2Cl2 + 1/2I2 -> FFBrBrClI + 3H2
HHHHHH + 1F2 + 2Br2 -> FFBrBrBrBr + 3H2
HHHHHH + 1F2 + 3/2Br2 + 1/2I2 -> FFBrBrBrI + 3H2
HHHHHH + 1F2 + 3/2Br2 + 1/2I2 -> FFBrBrIBr + 3H2
HHHHHH + 1F2 + 1Br2 + 1I2 -> FFBrBrII + 3H2
HHHHHH + 3/2F2 + 1/2Br2 + 1I2 -> FFBrIFI + 3H2
HHHHHH + 1F2 + 1/2Br2 + 1I2 + 1/2Cl2 -> FFBrIClI + 3H2
HHHHHH + 1F2 + 1Br2 + 1I2 -> FFBrIBrI + 3H2
HHHHHH + 1F2 + 1Br2 + 1I2 -> FFBrIIBr + 3H2
HHHHHH + 1F2 + 1/2Br2 + 3/2I2 -> FFBrIII + 3H2
HHHHHH + 2F2 + 1I2 -> FFIFFI + 3H2
HHHHHH + 3/2F2 + 1I2 + 1/2Cl2 -> FFIFClI + 3H2
HHHHHH + 3/2F2 + 1I2 + 1/2Br2 -> FFIFBrI + 3H2
HHHHHH + 3/2F2 + 3/2I2 -> FFIFII + 3H2
HHHHHH + 1F2 + 1I2 + 1Cl2 -> FFIClClI + 3H2
HHHHHH + 1F2 + 1I2 + 1/2Cl2 + 1/2Br2 -> FFIClBrI + 3H2
HHHHHH + 1F2 + 3/2I2 + 1/2Cl2 -> FFIClII + 3H2
HHHHHH + 1F2 + 1I2 + 1Br2 -> FFIBrBrI + 3H2
HHHHHH + 1F2 + 3/2I2 + 1/2Br2 -> FFIBrII + 3H2
HHHHHH + 1F2 + 2I2 -> FFIIII + 3H2
HHHHHH + 3/2F2 + 3/2Cl2 -> FClFClFCl + 3H2
HHHHHH + 3/2F2 + 1Cl2 + 1/2Br2 -> FClFClFBr + 3H2
HHHHHH + 3/2F2 + 1Cl2 + 1/2I2 -> FClFClFI + 3H2
HHHHHH + 1F2 + 2Cl2 -> FClFClClCl + 3H2
HHHHHH + 1F2 + 3/2Cl2 + 1/2Br2 -> FClFClClBr + 3H2
HHHHHH + 1F2 + 3/2Cl2 + 1/2I2 -> FClFClClI + 3H2
HHHHHH + 1F2 + 3/2Cl2 + 1/2Br2 -> FClFClBrCl + 3H2
HHHHHH + 1F2 + 1Cl2 + 1Br2 -> FClFClBrBr + 3H2
HHHHHH + 1F2 + 1Cl2 + 1/2Br2 + 1/2I2 -> FClFClBrI + 3H2
HHHHHH + 1F2 + 3/2Cl2 + 1/2I2 -> FClFClICl + 3H2
HHHHHH + 1F2 + 1Cl2 + 1/2I2 + 1/2Br2 -> FClFClIBr + 3H2
HHHHHH + 1F2 + 1Cl2 + 1I2 -> FClFClII + 3H2
HHHHHH + 3/2F2 + 1/2Cl2 + 1Br2 -> FClFBrFBr + 3H2
HHHHHH + 3/2F2 + 1/2Cl2 + 1/2Br2 + 1/2I2 -> FClFBrFI + 3H2
HHHHHH + 1F2 + 1Cl2 + 1Br2 -> FClFBrClBr + 3H2
HHHHHH + 1F2 + 1Cl2 + 1/2Br2 + 1/2I2 -> FClFBrClI + 3H2
HHHHHH + 1F2 + 1/2Cl2 + 3/2Br2 -> FClFBrBrBr + 3H2
HHHHHH + 1F2 + 1/2Cl2 + 1Br2 + 1/2I2 -> FClFBrBrI + 3H2
HHHHHH + 1F2 + 1/2Cl2 + 1Br2 + 1/2I2 -> FClFBrIBr + 3H2
HHHHHH + 1F2 + 1/2Cl2 + 1/2Br2 + 1I2 -> FClFBrII + 3H2
HHHHHH + 3/2F2 + 1/2Cl2 + 1I2 -> FClFIFI + 3H2
HHHHHH + 1F2 + 1Cl2 + 1I2 -> FClFIClI + 3H2
HHHHHH + 1F2 + 1/2Cl2 + 1I2 + 1/2Br2 -> FClFIBrI + 3H2
HHHHHH + 1F2 + 1/2Cl2 + 3/2I2 -> FClFIII + 3H2
HHHHHH + 1F2 + 2Cl2 -> FClClFClCl + 3H2
HHHHHH + 1F2 + 3/2Cl2 + 1/2Br2 -> FClClFClBr + 3H2
HHHHHH + 1F2 + 3/2Cl2 + 1/2I2 -> FClClFClI + 3H2
HHHHHH + 1F2 + 1Cl2 + 1Br2 -> FClClFBrBr + 3H2
HHHHHH + 1F2 + 1Cl2 + 1/2Br2 + 1/2I2 -> FClClFBrI + 3H2
HHHHHH + 1F2 + 1Cl2 + 1I2 -> FClClFII + 3H2
HHHHHH + 1F2 + 3/2Cl2 + 1/2Br2 -> FClClClFBr + 3H2
HHHHHH + 1F2 + 3/2Cl2 + 1/2I2 -> FClClClFI + 3H2
HHHHHH + 1/2F2 + 5/2Cl2 -> FClClClClCl + 3H2
HHHHHH + 1/2F2 + 2Cl2 + 1/2Br2 -> FClClClClBr + 3H2
HHHHHH + 1/2F2 + 2Cl2 + 1/2I2 -> FClClClClI + 3H2
HHHHHH + 1/2F2 + 2Cl2 + 1/2Br2 -> FClClClBrCl + 3H2
HHHHHH + 1/2F2 + 3/2Cl2 + 1Br2 -> FClClClBrBr + 3H2
HHHHHH + 1/2F2 + 3/2Cl2 + 1/2Br2 + 1/2I2 -> FClClClBrI + 3H2
HHHHHH + 1/2F2 + 2Cl2 + 1/2I2 -> FClClClICl + 3H2
HHHHHH + 1/2F2 + 3/2Cl2 + 1/2I2 + 1/2Br2 -> FClClClIBr + 3H2
HHHHHH + 1/2F2 + 3/2Cl2 + 1I2 -> FClClClII + 3H2
HHHHHH + 1F2 + 1Cl2 + 1Br2 -> FClClBrFBr + 3H2
HHHHHH + 1F2 + 1Cl2 + 1/2Br2 + 1/2I2 -> FClClBrFI + 3H2
HHHHHH + 1/2F2 + 2Cl2 + 1/2Br2 -> FClClBrClCl + 3H2
HHHHHH + 1/2F2 + 3/2Cl2 + 1Br2 -> FClClBrClBr + 3H2
HHHHHH + 1/2F2 + 3/2Cl2 + 1/2Br2 + 1/2I2 -> FClClBrClI + 3H2
HHHHHH + 1/2F2 + 3/2Cl2 + 1Br2 -> FClClBrBrCl + 3H2
HHHHHH + 1/2F2 + 1Cl2 + 3/2Br2 -> FClClBrBrBr + 3H2
HHHHHH + 1/2F2 + 1Cl2 + 1Br2 + 1/2I2 -> FClClBrBrI + 3H2
HHHHHH + 1/2F2 + 3/2Cl2 + 1/2Br2 + 1/2I2 -> FClClBrICl + 3H2
HHHHHH + 1/2F2 + 1Cl2 + 1Br2 + 1/2I2 -> FClClBrIBr + 3H2
HHHHHH + 1/2F2 + 1Cl2 + 1/2Br2 + 1I2 -> FClClBrII + 3H2
HHHHHH + 1F2 + 1Cl2 + 1/2I2 + 1/2Br2 -> FClClIFBr + 3H2
HHHHHH + 1F2 + 1Cl2 + 1I2 -> FClClIFI + 3H2
HHHHHH + 1/2F2 + 2Cl2 + 1/2I2 -> FClClIClCl + 3H2
HHHHHH + 1/2F2 + 3/2Cl2 + 1/2I2 + 1/2Br2 -> FClClIClBr + 3H2
HHHHHH + 1/2F2 + 3/2Cl2 + 1I2 -> FClClIClI + 3H2
HHHHHH + 1/2F2 + 3/2Cl2 + 1/2I2 + 1/2Br2 -> FClClIBrCl + 3H2
HHHHHH + 1/2F2 + 1Cl2 + 1/2I2 + 1Br2 -> FClClIBrBr + 3H2
HHHHHH + 1/2F2 + 1Cl2 + 1I2 + 1/2Br2 -> FClClIBrI + 3H2
HHHHHH + 1/2F2 + 3/2Cl2 + 1I2 -> FClClIICl + 3H2
HHHHHH + 1/2F2 + 1Cl2 + 1I2 + 1/2Br2 -> FClClIIBr + 3H2
HHHHHH + 1/2F2 + 1Cl2 + 3/2I2 -> FClClIII + 3H2
HHHHHH + 1F2 + 1Cl2 + 1Br2 -> FClBrFClBr + 3H2
HHHHHH + 1F2 + 1Cl2 + 1/2Br2 + 1/2I2 -> FClBrFClI + 3H2
HHHHHH + 1F2 + 1Cl2 + 1Br2 -> FClBrFBrCl + 3H2
HHHHHH + 1F2 + 1/2Cl2 + 3/2Br2 -> FClBrFBrBr + 3H2
HHHHHH + 1F2 + 1/2Cl2 + 1Br2 + 1/2I2 -> FClBrFBrI + 3H2
HHHHHH + 1F2 + 1Cl2 + 1/2Br2 + 1/2I2 -> FClBrFICl + 3H2
HHHHHH + 1F2 + 1/2Cl2 + 1Br2 + 1/2I2 -> FClBrFIBr + 3H2
HHHHHH + 1F2 + 1/2Cl2 + 1/2Br2 + 1I2 -> FClBrFII + 3H2
HHHHHH + 1F2 + 1Cl2 + 1Br2 -> FClBrClFBr + 3H2
HHHHHH + 1F2 + 1Cl2 + 1/2Br2 + 1/2I2 -> FClBrClFI + 3H2
HHHHHH + 1/2F2 + 3/2Cl2 + 1Br2 -> FClBrClClBr + 3H2
HHHHHH + 1/2F2 + 3/2Cl2 + 1/2Br2 + 1/2I2 -> FClBrClClI + 3H2
HHHHHH + 1/2F2 + 3/2Cl2 + 1Br2 -> FClBrClBrCl + 3H2
HHHHHH + 1/2F2 + 1Cl2 + 3/2Br2 -> FClBrClBrBr + 3H2
HHHHHH + 1/2F2 + 1Cl2 + 1Br2 + 1/2I2 -> FClBrClBrI + 3H2
HHHHHH + 1/2F2 + 3/2Cl2 + 1/2Br2 + 1/2I2 -> FClBrClICl + 3H2
HHHHHH + 1/2F2 + 1Cl2 + 1Br2 + 1/2I2 -> FClBrClIBr + 3H2
HHHHHH + 1/2F2 + 1Cl2 + 1/2Br2 + 1I2 -> FClBrClII + 3H2
HHHHHH + 1F2 + 1/2Cl2 + 3/2Br2 -> FClBrBrFBr + 3H2
HHHHHH + 1F2 + 1/2Cl2 + 1Br2 + 1/2I2 -> FClBrBrFI + 3H2
HHHHHH + 1/2F2 + 1Cl2 + 3/2Br2 -> FClBrBrClBr + 3H2
HHHHHH + 1/2F2 + 1Cl2 + 1Br2 + 1/2I2 -> FClBrBrClI + 3H2
HHHHHH + 1/2F2 + 1Cl2 + 3/2Br2 -> FClBrBrBrCl + 3H2
HHHHHH + 1/2F2 + 1/2Cl2 + 2Br2 -> FClBrBrBrBr + 3H2
HHHHHH + 1/2F2 + 1/2Cl2 + 3/2Br2 + 1/2I2 -> FClBrBrBrI + 3H2
HHHHHH + 1/2F2 + 1Cl2 + 1Br2 + 1/2I2 -> FClBrBrICl + 3H2
HHHHHH + 1/2F2 + 1/2Cl2 + 3/2Br2 + 1/2I2 -> FClBrBrIBr + 3H2
HHHHHH + 1/2F2 + 1/2Cl2 + 1Br2 + 1I2 -> FClBrBrII + 3H2
HHHHHH + 1F2 + 1/2Cl2 + 1Br2 + 1/2I2 -> FClBrIFBr + 3H2
HHHHHH + 1F2 + 1/2Cl2 + 1/2Br2 + 1I2 -> FClBrIFI + 3H2
HHHHHH + 1/2F2 + 1Cl2 + 1Br2 + 1/2I2 -> FClBrIClBr + 3H2
HHHHHH + 1/2F2 + 1Cl2 + 1/2Br2 + 1I2 -> FClBrIClI + 3H2
HHHHHH + 1/2F2 + 1Cl2 + 1Br2 + 1/2I2 -> FClBrIBrCl + 3H2
HHHHHH + 1/2F2 + 1/2Cl2 + 3/2Br2 + 1/2I2 -> FClBrIBrBr + 3H2
HHHHHH + 1/2F2 + 1/2Cl2 + 1Br2 + 1I2 -> FClBrIBrI + 3H2
HHHHHH + 1/2F2 + 1Cl2 + 1/2Br2 + 1I2 -> FClBrIICl + 3H2
HHHHHH + 1/2F2 + 1/2Cl2 + 1Br2 + 1I2 -> FClBrIIBr + 3H2
HHHHHH + 1/2F2 + 1/2Cl2 + 1/2Br2 + 3/2I2 -> FClBrIII + 3H2
HHHHHH + 1F2 + 1Cl2 + 1I2 -> FClIFClI + 3H2
HHHHHH + 1F2 + 1/2Cl2 + 1/2I2 + 1Br2 -> FClIFBrBr + 3H2
HHHHHH + 1F2 + 1/2Cl2 + 1I2 + 1/2Br2 -> FClIFBrI + 3H2
HHHHHH + 1F2 + 1Cl2 + 1I2 -> FClIFICl + 3H2
HHHHHH + 1F2 + 1/2Cl2 + 1I2 + 1/2Br2 -> FClIFIBr + 3H2
HHHHHH + 1F2 + 1/2Cl2 + 3/2I2 -> FClIFII + 3H2
HHHHHH + 1F2 + 1Cl2 + 1/2I2 + 1/2Br2 -> FClIClFBr + 3H2
HHHHHH + 1F2 + 1Cl2 + 1I2 -> FClIClFI + 3H2
HHHHHH + 1/2F2 + 3/2Cl2 + 1/2I2 + 1/2Br2 -> FClIClClBr + 3H2
HHHHHH + 1/2F2 + 3/2Cl2 + 1I2 -> FClIClClI + 3H2
HHHHHH + 1/2F2 + 1Cl2 + 1/2I2 + 1Br2 -> FClIClBrBr + 3H2
HHHHHH + 1/2F2 + 1Cl2 + 1I2 + 1/2Br2 -> FClIClBrI + 3H2
HHHHHH + 1/2F2 + 3/2Cl2 + 1I2 -> FClIClICl + 3H2
HHHHHH + 1/2F2 + 1Cl2 + 1I2 + 1/2Br2 -> FClIClIBr + 3H2
HHHHHH + 1/2F2 + 1Cl2 + 3/2I2 -> FClIClII + 3H2
HHHHHH + 1F2 + 1/2Cl2 + 1/2I2 + 1Br2 -> FClIBrFBr + 3H2
HHHHHH + 1F2 + 1/2Cl2 + 1I2 + 1/2Br2 -> FClIBrFI + 3H2
HHHHHH + 1/2F2 + 1Cl2 + 1/2I2 + 1Br2 -> FClIBrClBr + 3H2
HHHHHH + 1/2F2 + 1Cl2 + 1I2 + 1/2Br2 -> FClIBrClI + 3H2
HHHHHH + 1/2F2 + 1/2Cl2 + 1/2I2 + 3/2Br2 -> FClIBrBrBr + 3H2
HHHHHH + 1/2F2 + 1/2Cl2 + 1I2 + 1Br2 -> FClIBrBrI + 3H2
HHHHHH + 1/2F2 + 1Cl2 + 1I2 + 1/2Br2 -> FClIBrICl + 3H2
HHHHHH + 1/2F2 + 1/2Cl2 + 1I2 + 1Br2 -> FClIBrIBr + 3H2
HHHHHH + 1/2F2 + 1/2Cl2 + 3/2I2 + 1/2Br2 -> FClIBrII + 3H2
HHHHHH + 1F2 + 1/2Cl2 + 1I2 + 1/2Br2 -> FClIIFBr + 3H2
HHHHHH + 1F2 + 1/2Cl2 + 3/2I2 -> FClIIFI + 3H2
HHHHHH + 1/2F2 + 1Cl2 + 1I2 + 1/2Br2 -> FClIIClBr + 3H2
HHHHHH + 1/2F2 + 1Cl2 + 3/2I2 -> FClIIClI + 3H2
HHHHHH + 1/2F2 + 1/2Cl2 + 1I2 + 1Br2 -> FClIIBrBr + 3H2
HHHHHH + 1/2F2 + 1/2Cl2 + 3/2I2 + 1/2Br2 -> FClIIBrI + 3H2
HHHHHH + 1/2F2 + 1Cl2 + 3/2I2 -> FClIIICl + 3H2
HHHHHH + 1/2F2 + 1/2Cl2 + 3/2I2 + 1/2Br2 -> FClIIIBr + 3H2
HHHHHH + 1/2F2 + 1/2Cl2 + 2I2 -> FClIIII + 3H2
HHHHHH + 3/2F2 + 3/2Br2 -> FBrFBrFBr + 3H2
HHHHHH + 3/2F2 + 1Br2 + 1/2I2 -> FBrFBrFI + 3H2
HHHHHH + 1F2 + 3/2Br2 + 1/2Cl2 -> FBrFBrClBr + 3H2
HHHHHH + 1F2 + 1Br2 + 1/2Cl2 + 1/2I2 -> FBrFBrClI + 3H2
HHHHHH + 1F2 + 2Br2 -> FBrFBrBrBr + 3H2
HHHHHH + 1F2 + 3/2Br2 + 1/2I2 -> FBrFBrBrI + 3H2
HHHHHH + 1F2 + 3/2Br2 + 1/2I2 -> FBrFBrIBr + 3H2
HHHHHH + 1F2 + 1Br2 + 1I2 -> FBrFBrII + 3H2
HHHHHH + 3/2F2 + 1/2Br2 + 1I2 -> FBrFIFI + 3H2
HHHHHH + 1F2 + 1/2Br2 + 1I2 + 1/2Cl2 -> FBrFIClI + 3H2
HHHHHH + 1F2 + 1Br2 + 1I2 -> FBrFIBrI + 3H2
HHHHHH + 1F2 + 1/2Br2 + 3/2I2 -> FBrFIII + 3H2
HHHHHH + 1/2F2 + 1Br2 + 3/2Cl2 -> FBrClClClBr + 3H2
HHHHHH + 1/2F2 + 1/2Br2 + 3/2Cl2 + 1/2I2 -> FBrClClClI + 3H2
HHHHHH + 1/2F2 + 3/2Br2 + 1Cl2 -> FBrClClBrBr + 3H2
HHHHHH + 1/2F2 + 1Br2 + 1Cl2 + 1/2I2 -> FBrClClBrI + 3H2
HHHHHH + 1/2F2 + 1Br2 + 1Cl2 + 1/2I2 -> FBrClClIBr + 3H2
HHHHHH + 1/2F2 + 1/2Br2 + 1Cl2 + 1I2 -> FBrClClII + 3H2
HHHHHH + 1F2 + 1Br2 + 1/2Cl2 + 1/2I2 -> FBrClBrFI + 3H2
HHHHHH + 1/2F2 + 3/2Br2 + 1Cl2 -> FBrClBrClBr + 3H2
HHHHHH + 1/2F2 + 1Br2 + 1Cl2 + 1/2I2 -> FBrClBrClI + 3H2
HHHHHH + 1/2F2 + 2Br2 + 1/2Cl2 -> FBrClBrBrBr + 3H2
HHHHHH + 1/2F2 + 3/2Br2 + 1/2Cl2 + 1/2I2 -> FBrClBrBrI + 3H2
HHHHHH + 1/2F2 + 3/2Br2 + 1/2Cl2 + 1/2I2 -> FBrClBrIBr + 3H2
HHHHHH + 1/2F2 + 1Br2 + 1/2Cl2 + 1I2 -> FBrClBrII + 3H2
HHHHHH + 1F2 + 1/2Br2 + 1/2Cl2 + 1I2 -> FBrClIFI + 3H2
HHHHHH + 1/2F2 + 1Br2 + 1Cl2 + 1/2I2 -> FBrClIClBr + 3H2
HHHHHH + 1/2F2 + 1/2Br2 + 1Cl2 + 1I2 -> FBrClIClI + 3H2
HHHHHH + 1/2F2 + 3/2Br2 + 1/2Cl2 + 1/2I2 -> FBrClIBrBr + 3H2
HHHHHH + 1/2F2 + 1Br2 + 1/2Cl2 + 1I2 -> FBrClIBrI + 3H2
HHHHHH + 1/2F2 + 1Br2 + 1/2Cl2 + 1I2 -> FBrClIIBr + 3H2
HHHHHH + 1/2F2 + 1/2Br2 + 1/2Cl2 + 3/2I2 -> FBrClIII + 3H2
HHHHHH + 1F2 + 2Br2 -> FBrBrFBrBr + 3H2
HHHHHH + 1F2 + 3/2Br2 + 1/2I2 -> FBrBrFBrI + 3H2
HHHHHH + 1F2 + 1Br2 + 1I2 -> FBrBrFII + 3H2
HHHHHH + 1/2F2 + 1Br2 + 1Cl2 + 1/2I2 -> FBrBrClClI + 3H2
HHHHHH + 1/2F2 + 2Br2 + 1/2Cl2 -> FBrBrClBrBr + 3H2
HHHHHH + 1/2F2 + 3/2Br2 + 1/2Cl2 + 1/2I2 -> FBrBrClBrI + 3H2
HHHHHH + 1/2F2 + 3/2Br2 + 1/2Cl2 + 1/2I2 -> FBrBrClIBr + 3H2
HHHHHH + 1/2F2 + 1Br2 + 1/2Cl2 + 1I2 -> FBrBrClII + 3H2
HHHHHH + 1F2 + 3/2Br2 + 1/2I2 -> FBrBrBrFI + 3H2
HHHHHH + 1/2F2 + 3/2Br2 + 1/2Cl2 + 1/2I2 -> FBrBrBrClI + 3H2
HHHHHH + 1/2F2 + 5/2Br2 -> FBrBrBrBrBr + 3H2
HHHHHH + 1/2F2 + 2Br2 + 1/2I2 -> FBrBrBrBrI + 3H2
HHHHHH + 1/2F2 + 2Br2 + 1/2I2 -> FBrBrBrIBr + 3H2
HHHHHH + 1/2F2 + 3/2Br2 + 1I2 -> FBrBrBrII + 3H2
HHHHHH + 1F2 + 1Br2 + 1I2 -> FBrBrIFI + 3H2
HHHHHH + 1/2F2 + 1Br2 + 1I2 + 1/2Cl2 -> FBrBrIClI + 3H2
HHHHHH + 1/2F2 + 2Br2 + 1/2I2 -> FBrBrIBrBr + 3H2
HHHHHH + 1/2F2 + 3/2Br2 + 1I2 -> FBrBrIBrI + 3H2
HHHHHH + 1/2F2 + 3/2Br2 + 1I2 -> FBrBrIIBr + 3H2
HHHHHH + 1/2F2 + 1Br2 + 3/2I2 -> FBrBrIII + 3H2
HHHHHH + 1F2 + 1Br2 + 1I2 -> FBrIFBrI + 3H2
HHHHHH + 1F2 + 1Br2 + 1I2 -> FBrIFIBr + 3H2
HHHHHH + 1F2 + 1/2Br2 + 3/2I2 -> FBrIFII + 3H2
HHHHHH + 1/2F2 + 1/2Br2 + 1I2 + 1Cl2 -> FBrIClClI + 3H2
HHHHHH + 1/2F2 + 1Br2 + 1I2 + 1/2Cl2 -> FBrIClBrI + 3H2
HHHHHH + 1/2F2 + 1Br2 + 1I2 + 1/2Cl2 -> FBrIClIBr + 3H2
HHHHHH + 1/2F2 + 1/2Br2 + 3/2I2 + 1/2Cl2 -> FBrIClII + 3H2
HHHHHH + 1F2 + 1Br2 + 1I2 -> FBrIBrFI + 3H2
HHHHHH + 1/2F2 + 1Br2 + 1I2 + 1/2Cl2 -> FBrIBrClI + 3H2
HHHHHH + 1/2F2 + 3/2Br2 + 1I2 -> FBrIBrBrI + 3H2
HHHHHH + 1/2F2 + 3/2Br2 + 1I2 -> FBrIBrIBr + 3H2
HHHHHH + 1/2F2 + 1Br2 + 3/2I2 -> FBrIBrII + 3H2
HHHHHH + 1F2 + 1/2Br2 + 3/2I2 -> FBrIIFI + 3H2
HHHHHH + 1/2F2 + 1/2Br2 + 3/2I2 + 1/2Cl2 -> FBrIIClI + 3H2
HHHHHH + 1/2F2 + 1Br2 + 3/2I2 -> FBrIIBrI + 3H2
HHHHHH + 1/2F2 + 1Br2 + 3/2I2 -> FBrIIIBr + 3H2
HHHHHH + 1/2F2 + 1/2Br2 + 2I2 -> FBrIIII + 3H2
HHHHHH + 3/2F2 + 3/2I2 -> FIFIFI + 3H2
HHHHHH + 1F2 + 3/2I2 + 1/2Cl2 -> FIFIClI + 3H2
HHHHHH + 1F2 + 3/2I2 + 1/2Br2 -> FIFIBrI + 3H2
HHHHHH + 1F2 + 2I2 -> FIFIII + 3H2
HHHHHH + 1/2F2 + 1I2 + 3/2Cl2 -> FIClClClI + 3H2
HHHHHH + 1/2F2 + 1I2 + 1Cl2 + 1/2Br2 -> FIClClBrI + 3H2
HHHHHH + 1/2F2 + 3/2I2 + 1Cl2 -> FIClClII + 3H2
HHHHHH + 1/2F2 + 1I2 + 1Cl2 + 1/2Br2 -> FIClBrClI + 3H2
HHHHHH + 1/2F2 + 1I2 + 1/2Cl2 + 1Br2 -> FIClBrBrI + 3H2
HHHHHH + 1/2F2 + 3/2I2 + 1/2Cl2 + 1/2Br2 -> FIClBrII + 3H2
HHHHHH + 1/2F2 + 3/2I2 + 1Cl2 -> FIClIClI + 3H2
HHHHHH + 1/2F2 + 3/2I2 + 1/2Cl2 + 1/2Br2 -> FIClIBrI + 3H2
HHHHHH + 1/2F2 + 2I2 + 1/2Cl2 -> FIClIII + 3H2
HHHHHH + 1/2F2 + 1I2 + 1Br2 + 1/2Cl2 -> FIBrClBrI + 3H2
HHHHHH + 1/2F2 + 3/2I2 + 1/2Br2 + 1/2Cl2 -> FIBrClII + 3H2
HHHHHH + 1/2F2 + 1I2 + 3/2Br2 -> FIBrBrBrI + 3H2
HHHHHH + 1/2F2 + 3/2I2 + 1Br2 -> FIBrBrII + 3H2
HHHHHH + 1/2F2 + 3/2I2 + 1Br2 -> FIBrIBrI + 3H2
HHHHHH + 1/2F2 + 2I2 + 1/2Br2 -> FIBrIII + 3H2
HHHHHH + 1F2 + 2I2 -> FIIFII + 3H2
HHHHHH + 1/2F2 + 2I2 + 1/2Cl2 -> FIIClII + 3H2
HHHHHH + 1/2F2 + 2I2 + 1/2Br2 -> FIIBrII + 3H2
HHHHHH + 1/2F2 + 5/2I2 -> FIIIII + 3H2
HHHHHH + 3Cl2 -> ClClClClClCl + 3H2
HHHHHH + 5/2Cl2 + 1/2Br2 -> ClClClClClBr + 3H2
HHHHHH + 5/2Cl2 + 1/2I2 -> ClClClClClI + 3H2
HHHHHH + 2Cl2 + 1Br2 -> ClClClClBrBr + 3H2
HHHHHH + 2Cl2 + 1/2Br2 + 1/2I2 -> ClClClClBrI + 3H2
HHHHHH + 2Cl2 + 1I2 -> ClClClClII + 3H2
HHHHHH + 2Cl2 + 1Br2 -> ClClClBrClBr + 3H2
HHHHHH + 2Cl2 + 1/2Br2 + 1/2I2 -> ClClClBrClI + 3H2
HHHHHH + 3/2Cl2 + 3/2Br2 -> ClClClBrBrBr + 3H2
HHHHHH + 3/2Cl2 + 1Br2 + 1/2I2 -> ClClClBrBrI + 3H2
HHHHHH + 3/2Cl2 + 1Br2 + 1/2I2 -> ClClClBrIBr + 3H2
HHHHHH + 3/2Cl2 + 1/2Br2 + 1I2 -> ClClClBrII + 3H2
HHHHHH + 2Cl2 + 1I2 -> ClClClIClI + 3H2
HHHHHH + 3/2Cl2 + 1I2 + 1/2Br2 -> ClClClIBrI + 3H2
HHHHHH + 3/2Cl2 + 3/2I2 -> ClClClIII + 3H2
HHHHHH + 2Cl2 + 1Br2 -> ClClBrClClBr + 3H2
HHHHHH + 2Cl2 + 1/2Br2 + 1/2I2 -> ClClBrClClI + 3H2
HHHHHH + 3/2Cl2 + 3/2Br2 -> ClClBrClBrBr + 3H2
HHHHHH + 3/2Cl2 + 1Br2 + 1/2I2 -> ClClBrClBrI + 3H2
HHHHHH + 3/2Cl2 + 1Br2 + 1/2I2 -> ClClBrClIBr + 3H2
HHHHHH + 3/2Cl2 + 1/2Br2 + 1I2 -> ClClBrClII + 3H2
HHHHHH + 3/2Cl2 + 1Br2 + 1/2I2 -> ClClBrBrClI + 3H2
HHHHHH + 1Cl2 + 2Br2 -> ClClBrBrBrBr + 3H2
HHHHHH + 1Cl2 + 3/2Br2 + 1/2I2 -> ClClBrBrBrI + 3H2
HHHHHH + 1Cl2 + 3/2Br2 + 1/2I2 -> ClClBrBrIBr + 3H2
HHHHHH + 1Cl2 + 1Br2 + 1I2 -> ClClBrBrII + 3H2
HHHHHH + 3/2Cl2 + 1/2Br2 + 1I2 -> ClClBrIClI + 3H2
HHHHHH + 1Cl2 + 1Br2 + 1I2 -> ClClBrIBrI + 3H2
HHHHHH + 1Cl2 + 1Br2 + 1I2 -> ClClBrIIBr + 3H2
HHHHHH + 1Cl2 + 1/2Br2 + 3/2I2 -> ClClBrIII + 3H2
HHHHHH + 2Cl2 + 1I2 -> ClClIClClI + 3H2
HHHHHH + 3/2Cl2 + 1I2 + 1/2Br2 -> ClClIClBrI + 3H2
HHHHHH + 3/2Cl2 + 3/2I2 -> ClClIClII + 3H2
HHHHHH + 1Cl2 + 1I2 + 1Br2 -> ClClIBrBrI + 3H2
HHHHHH + 1Cl2 + 3/2I2 + 1/2Br2 -> ClClIBrII + 3H2
HHHHHH + 1Cl2 + 2I2 -> ClClIIII + 3H2
HHHHHH + 3/2Cl2 + 3/2Br2 -> ClBrClBrClBr + 3H2
HHHHHH + 3/2Cl2 + 1Br2 + 1/2I2 -> ClBrClBrClI + 3H2
HHHHHH + 1Cl2 + 2Br2 -> ClBrClBrBrBr + 3H2
HHHHHH + 1Cl2 + 3/2Br2 + 1/2I2 -> ClBrClBrBrI + 3H2
HHHHHH + 1Cl2 + 3/2Br2 + 1/2I2 -> ClBrClBrIBr + 3H2
HHHHHH + 1Cl2 + 1Br2 + 1I2 -> ClBrClBrII + 3H2
HHHHHH + 3/2Cl2 + 1/2Br2 + 1I2 -> ClBrClIClI + 3H2
HHHHHH + 1Cl2 + 1Br2 + 1I2 -> ClBrClIBrI + 3H2
HHHHHH + 1Cl2 + 1/2Br2 + 3/2I2 -> ClBrClIII + 3H2
HHHHHH + 1Cl2 + 2Br2 -> ClBrBrClBrBr + 3H2
HHHHHH + 1Cl2 + 3/2Br2 + 1/2I2 -> ClBrBrClBrI + 3H2
HHHHHH + 1Cl2 + 1Br2 + 1I2 -> ClBrBrClII + 3H2
HHHHHH + 1Cl2 + 3/2Br2 + 1/2I2 -> ClBrBrBrClI + 3H2
HHHHHH + 1/2Cl2 + 5/2Br2 -> ClBrBrBrBrBr + 3H2
HHHHHH + 1/2Cl2 + 2Br2 + 1/2I2 -> ClBrBrBrBrI + 3H2
HHHHHH + 1/2Cl2 + 2Br2 + 1/2I2 -> ClBrBrBrIBr + 3H2
HHHHHH + 1/2Cl2 + 3/2Br2 + 1I2 -> ClBrBrBrII + 3H2
HHHHHH + 1Cl2 + 1Br2 + 1I2 -> ClBrBrIClI + 3H2
HHHHHH + 1/2Cl2 + 2Br2 + 1/2I2 -> ClBrBrIBrBr + 3H2
HHHHHH + 1/2Cl2 + 3/2Br2 + 1I2 -> ClBrBrIBrI + 3H2
HHHHHH + 1/2Cl2 + 3/2Br2 + 1I2 -> ClBrBrIIBr + 3H2
HHHHHH + 1/2Cl2 + 1Br2 + 3/2I2 -> ClBrBrIII + 3H2
HHHHHH + 1Cl2 + 1Br2 + 1I2 -> ClBrIClBrI + 3H2
HHHHHH + 1Cl2 + 1Br2 + 1I2 -> ClBrIClIBr + 3H2
HHHHHH + 1Cl2 + 1/2Br2 + 3/2I2 -> ClBrIClII + 3H2
HHHHHH + 1Cl2 + 1Br2 + 1I2 -> ClBrIBrClI + 3H2
HHHHHH + 1/2Cl2 + 3/2Br2 + 1I2 -> ClBrIBrBrI + 3H2
HHHHHH + 1/2Cl2 + 3/2Br2 + 1I2 -> ClBrIBrIBr + 3H2
HHHHHH + 1/2Cl2 + 1Br2 + 3/2I2 -> ClBrIBrII + 3H2
HHHHHH + 1Cl2 + 1/2Br2 + 3/2I2 -> ClBrIIClI + 3H2
HHHHHH + 1/2Cl2 + 1Br2 + 3/2I2 -> ClBrIIBrI + 3H2
HHHHHH + 1/2Cl2 + 1Br2 + 3/2I2 -> ClBrIIIBr + 3H2
HHHHHH + 1/2Cl2 + 1/2Br2 + 2I2 -> ClBrIIII + 3H2
HHHHHH + 3/2Cl2 + 3/2I2 -> ClIClIClI + 3H2
HHHHHH + 1Cl2 + 3/2I2 + 1/2Br2 -> ClIClIBrI + 3H2
HHHHHH + 1Cl2 + 2I2 -> ClIClIII + 3H2
HHHHHH + 1/2Cl2 + 1I2 + 3/2Br2 -> ClIBrBrBrI + 3H2
HHHHHH + 1/2Cl2 + 3/2I2 + 1Br2 -> ClIBrBrII + 3H2
HHHHHH + 1/2Cl2 + 3/2I2 + 1Br2 -> ClIBrIBrI + 3H2
HHHHHH + 1/2Cl2 + 2I2 + 1/2Br2 -> ClIBrIII + 3H2
HHHHHH + 1Cl2 + 2I2 -> ClIIClII + 3H2
HHHHHH + 1/2Cl2 + 2I2 + 1/2Br2 -> ClIIBrII + 3H2
HHHHHH + 1/2Cl2 + 5/2I2 -> ClIIIII + 3H2
HHHHHH + 3Br2 -> BrBrBrBrBrBr + 3H2
HHHHHH + 5/2Br2 + 1/2I2 -> BrBrBrBrBrI + 3H2
HHHHHH + 2Br2 + 1I2 -> BrBrBrBrII + 3H2
HHHHHH + 2Br2 + 1I2 -> BrBrBrIBrI + 3H2
HHHHHH + 3/2Br2 + 3/2I2 -> BrBrBrIII + 3H2
HHHHHH + 2Br2 + 1I2 -> BrBrIBrBrI + 3H2
HHHHHH + 3/2Br2 + 3/2I2 -> BrBrIBrII + 3H2
HHHHHH + 1Br2 + 2I2 -> BrBrIIII + 3H2
HHHHHH + 3/2Br2 + 3/2I2 -> BrIBrIBrI + 3H2
HHHHHH + 1Br2 + 2I2 -> BrIBrIII + 3H2
HHHHHH + 1Br2 + 2I2 -> BrIIBrII + 3H2
HHHHHH + 1/2Br2 + 5/2I2 -> BrIIIII + 3H2
HHHHHH + 3I2 -> IIIIII + 3H2
