# Supplementary material for: Geometric and energetic data from quantum chemical calculations of halobenzenes and xylenes
Source: Data Brief. 2020 Mar 5;30:105386. doi: 10.1016/j.dib.2020.105386 (PMC7114895; doi:10.1016/j.dib.2020.105386)
Supplement: Supplementary file 3 [file mmc3.zip › codes/scripts.txt]

TO EXTRACT ENERGIES

ls *out > 0_file_list.txt
grep "Final energy" *out | sed 's/\:\ Final\ energy \is/,/g' > 1_final_energy.csv
grep "(9) = (6)" *out | sed 's/\:\ \ \ \ \ (9) = (6) - (0)/,/g' | sed 's/kcal\/mol//g' > 2_solvation.csv
grep -m1 "Zero point vib" *out | sed 's/\:\ \ \ \Zero\ point\ vibrational\ energy\:/,/g' | sed 's/kcal\/mol//g' > 3_zero_point.csv
grep -m1 "Total Enthalpy" *out | sed 's/\:\ \ \ \Total\ Enthalpy\:/,/g' | sed 's/kcal\/mol//g' > 4_enthalpy.csv
grep -m1 "Total Entropy" *out | sed 's/\:\ \ \ \Total\ Entropy\:/,/g' | sed 's/cal\/mol\.K//g' > 5_entropy.csv

TO EXTRACT GEOMETRIES

grep -A500 "CONVERGED" fname | grep -A500 -m1 "molecule" | grep -B500 -m1 "end"

for i in *out; do fname=XYZ/${i%out}xyz; echo $i > $fname ; grep -A500 "CONVERGED" $i | grep -A500 -m1 "Coordinates" | grep -B500 -m1 "end" >> $fname; done

TO GENERATE INPUT FROM TEMPLATE

for i in *out; do fname=SMD/${i%out}inp; echo $fname > $fname ; grep -A500 "CONVERGED" $i | grep -A500 -m1 "molecule" | grep -B500 -m1 "end" >> $fname ; cat ../template_SMD.txt >> $fname ; done

for i in *out; do fname=${i%out}inp; echo $fname > $fname ; grep -A500 "CONVERGED" $i | grep -A500 -m1 "molecule" | grep -B500 -m1 "end" >> $fname ; cat template.inp >> $fname ; done

TO GENERATE A BATCH FILE

for i in *inp; do fname=${i%inp}out; echo qchem -nt 6 $i $fname >> batch.sh; done

for i in *inp; do fname=${i%inp}out; echo qchem -nt 6 $i $fname \&\& mv ${i%inp}\* completed/ \; mv ${i%inp}\* failed/ >> batch.sh ; done

mkdir b1 b2 b3 b4 b5 b6 completed failed
rm b?.sh
for i in *inp; do fname=${i%inp}out; echo mv $i b1/ \&\& qchem b1/$i b1/$fname \&\& mv b1/${i%inp}\* completed/ \; mv b1/${i%inp}\* failed/ >> b1.sh ; done
for i in *inp; do fname=${i%inp}out; echo mv $i b2/ \&\& qchem b2/$i b2/$fname \&\& mv b2/${i%inp}\* completed/ \; mv b2/${i%inp}\* failed/ >> b2.sh ; done
for i in *inp; do fname=${i%inp}out; echo mv $i b3/ \&\& qchem b3/$i b3/$fname \&\& mv b3/${i%inp}\* completed/ \; mv b3/${i%inp}\* failed/ >> b3.sh ; done
for i in *inp; do fname=${i%inp}out; echo mv $i b4/ \&\& qchem b4/$i b4/$fname \&\& mv b4/${i%inp}\* completed/ \; mv b4/${i%inp}\* failed/ >> b4.sh ; done
for i in *inp; do fname=${i%inp}out; echo mv $i b5/ \&\& qchem b5/$i b5/$fname \&\& mv b5/${i%inp}\* completed/ \; mv b5/${i%inp}\* failed/ >> b5.sh ; done
for i in *inp; do fname=${i%inp}out; echo mv $i b6/ \&\& qchem b6/$i b6/$fname \&\& mv b6/${i%inp}\* completed/ \; mv b6/${i%inp}\* failed/ >> b6.sh ; done
chmod 777 b?.sh
./b1.sh & ./b2.sh & ./b3.sh & ./b4.sh & ./b5.sh & ./b6.sh &
