# Supplementary material for: Geometric and energetic data from quantum chemical calculations of halobenzenes and xylenes
Source: Data Brief. 2020 Mar 5;30:105386. doi: 10.1016/j.dib.2020.105386 (PMC7114895; doi:10.1016/j.dib.2020.105386)
Supplement: Supplementary file 3 [file mmc3.zip › codes/templateB-HF.inp]

$MOLECULE
0 1
C   
C	1	CC
C	2	CC	1	120.0		
C	3	CC	2	120.0	1	0.0
C	4	CC	3	120.0	2	0.0	
C	5 	CC	4	120.0	3	0.0
a	1	Ca	2	120.0	3	180.0
b	2	Cb	3	120.0	4	180.0
c	3	Cc	4	120.0	5	180.0
d	4	Cd	5	120.0	6	180.0
e	5	Ce	6	120.0	1	180.0
f	6	Cf	1	120.0	2	180.0

CC=1.39483
CH=1.08673
CF=1.33960
CCl=1.72090
CBr=1.89068
CI=2.07886
$END

$REM
   JOB_TYPE	OPTIMIZATION
   BASIS	6-311++G**
   METHOD	HF
   SYM_IGNORE	TRUE
$END

@@@

$MOLECULE
READ
$END

$REM
   JOB_TYPE 	FREQUENCY
   BASIS 	6-311++G**
   METHOD	HF	
   SYM_IGNORE	TRUE
   MEM_TOTAL	31000
$END
